# Supplementary material for: Comparative genomics reveals electron transfer and syntrophic mechanisms differentiating methanotrophic and methanogenic archaea
Source: PLoS Biol. 2022 Jan 5;20(1):e3001508. doi: 10.1371/journal.pbio.3001508 (PMC9012536; doi:10.1371/journal.pbio.3001508)
Supplement: S1 Data — (ZIP) [file pbio.3001508.s017.zip]

Archive with 111 entries (110 files):
- S1_Data/
- S1_Data/Fig01C.faa
- __MACOSX/S1_Data/._Fig01C.faa
- S1_Data/Fig01B.faa
- __MACOSX/S1_Data/._Fig01B.faa
- S1_Data/S5Fig.faa
- __MACOSX/S1_Data/._S5Fig.faa
- S1_Data/S7Fig.faa
- __MACOSX/S1_Data/._S7Fig.faa
- S1_Data/S3Fig.tre
- __MACOSX/S1_Data/._S3Fig.tre
- S1_Data/Fig01D.faa
- __MACOSX/S1_Data/._Fig01D.faa
- S1_Data/Fig13D.GlyA.tre
- __MACOSX/S1_Data/._Fig13D.GlyA.tre
- S1_Data/Fig18.tre
- __MACOSX/S1_Data/._Fig18.tre
- S1_Data/Fig01D.tre
- __MACOSX/S1_Data/._Fig01D.tre
- S1_Data/S7Fig.tre
- __MACOSX/S1_Data/._S7Fig.tre
- S1_Data/S3Fig.faa
- __MACOSX/S1_Data/._S3Fig.faa
- S1_Data/Fig18.faa
- __MACOSX/S1_Data/._Fig18.faa
- S1_Data/Fig13D.GlyA.faa
- __MACOSX/S1_Data/._Fig13D.GlyA.faa
- S1_Data/S2Fig.fna
- __MACOSX/S1_Data/._S2Fig.fna
- S1_Data/Fig01B.tre
- __MACOSX/S1_Data/._Fig01B.tre
- S1_Data/Fig01C.tre
- __MACOSX/S1_Data/._Fig01C.tre
- S1_Data/Fig01A.tre
- __MACOSX/S1_Data/._Fig01A.tre
- S1_Data/S5Fig.tre
- __MACOSX/S1_Data/._S5Fig.tre
- S1_Data/Fig04E.faa
- __MACOSX/S1_Data/._Fig04E.faa
- S1_Data/Fig05A.faa
- __MACOSX/S1_Data/._Fig05A.faa
- S1_Data/S12Fig.faa
- __MACOSX/S1_Data/._S12Fig.faa
- S1_Data/S8Fig.faa
- __MACOSX/S1_Data/._S8Fig.faa
- S1_Data/S4Fig.faa
- __MACOSX/S1_Data/._S4Fig.faa
- S1_Data/Fig04D.faa
- __MACOSX/S1_Data/._Fig04D.faa
- S1_Data/Fig10.faa
- __MACOSX/S1_Data/._Fig10.faa
- S1_Data/Fig05B.faa
- __MACOSX/S1_Data/._Fig05B.faa
- S1_Data/Fig04F.faa
- __MACOSX/S1_Data/._Fig04F.faa
- S1_Data/Fig01A.fna
- __MACOSX/S1_Data/._Fig01A.fna
- S1_Data/Fig05C.faa
- __MACOSX/S1_Data/._Fig05C.faa
- S1_Data/Fig15.faa
- __MACOSX/S1_Data/._Fig15.faa
- S1_Data/Fig04C.faa
- __MACOSX/S1_Data/._Fig04C.faa
- S1_Data/Fig04B.faa
- __MACOSX/S1_Data/._Fig04B.faa
- S1_Data/Fig13D.ThyA.faa
- __MACOSX/S1_Data/._Fig13D.ThyA.faa
- S1_Data/Fig16.faa
- __MACOSX/S1_Data/._Fig16.faa
- S1_Data/S14Fig.tre
- __MACOSX/S1_Data/._S14Fig.tre
- S1_Data/Fig12A.faa
- __MACOSX/S1_Data/._Fig12A.faa
- S1_Data/S2Fig.tre
- __MACOSX/S1_Data/._S2Fig.tre
- S1_Data/Fig04A.faa
- __MACOSX/S1_Data/._Fig04A.faa
- S1_Data/Fig17.faa
- __MACOSX/S1_Data/._Fig17.faa
- S1_Data/Fig13D.ThyA.tre
- __MACOSX/S1_Data/._Fig13D.ThyA.tre
- S1_Data/Fig04B.tre
- __MACOSX/S1_Data/._Fig04B.tre
- S1_Data/Fig04C.tre
- __MACOSX/S1_Data/._Fig04C.tre
- S1_Data/Fig15.tre
- __MACOSX/S1_Data/._Fig15.tre
- S1_Data/Fig12A.tre
- __MACOSX/S1_Data/._Fig12A.tre
- S1_Data/Fig04A.tre
- __MACOSX/S1_Data/._Fig04A.tre
- S1_Data/Fig16.tre
- __MACOSX/S1_Data/._Fig16.tre
- S1_Data/S14Fig.faa
- __MACOSX/S1_Data/._S14Fig.faa
- S1_Data/S8Fig.tre
- __MACOSX/S1_Data/._S8Fig.tre
- S1_Data/S4Fig.tre
- __MACOSX/S1_Data/._S4Fig.tre
- S1_Data/Fig04D.tre
- __MACOSX/S1_Data/._Fig04D.tre
- S1_Data/Fig04E.tre
- __MACOSX/S1_Data/._Fig04E.tre
- S1_Data/S12Fig.tre
- __MACOSX/S1_Data/._S12Fig.tre
- S1_Data/Fig05C.tre
- __MACOSX/S1_Data/._Fig05C.tre
- S1_Data/Fig05B.tre
- __MACOSX/S1_Data/._Fig05B.tre
- S1_Data/Fig04F.tre
- __MACOSX/S1_Data/._Fig04F.tre
