# Supplementary material for: Comparative genomics reveals electron transfer and syntrophic mechanisms differentiating methanotrophic and methanogenic archaea
Source: PLoS Biol. 2022 Jan 5;20(1):e3001508. doi: 10.1371/journal.pbio.3001508 (PMC9012536; doi:10.1371/journal.pbio.3001508)
Supplement: S1 Data — (ZIP) [file pbio.3001508.s017.zip › S1_Data/Fig01B.faa]

>U_244
-AARKLQKDRKKSRWSDRNYSSRALRLNIKADPLSGAPQGRGIVLQKVGVEAKQPNSAIRKCVRIQLIKNGKQVTAFCPGDGAINFIDEHDEVTVERIGGMSGSMGDLPGVRFKVTAVNDVTLREMVIGRREKP--PMRAIEVDKVTVHIGVGESGER---LVNAENILEAITDQKCVRTLSKSRIPAFGIK-----IHRPRRGSLAFSPRKKAKKPIARIRSWRTDGEE--PKIQDFAGYKAGMTHVLMIDDRPSSITSGIEISVPVTIIETPAMRVVALRAYTDRYYGMKLITEVWADRDNDNIERAL--------------------------------EEGT--VREIRAVVQTAPHLVSGIPKKTPDVMETLITGGDVAAQFEYGRSILGKEYQMADLFAEGEFVDVAAITTGKGTQGPVKRWGVQLQKGKHSRTKRHIGNLGPWTPHYVRRTVPLMGQTGYYQRTEFNKRIFKIGS-------------DGTEVTPDGGFINYGIVRNGYVMIRGSVPGPSKRLIRMRPPIRGM-PPLDAPAI--NYISTESHQG--PPTSALILKEIGIEKGSSE--DEIVGDLTIEQVLRVARMKKD-SILSYTPKTAAKEIIGTCVPMGVTV----------------NVPEGMRNLIVKALRLRTHLAENKKDVHNKRALQLTESKIRRLVNYYRRTGVPDWVYRADTA----LAAGIHIGTQQK--TGDMHRFIYRVRDGLYVLDVETTDKRIRQASQLLARY--PPQKILVISARQYGQRPSGIFAKIAGAVAITGRFVPGTLTNPQYAR---------------------------------------------YIEPQIVVATDPTGDAQAITEAVSIGIPVIGLCDTNNSTANVDLVIPTNNKGRKSLAMIYWLLTKEM---LEEDVLDVNMVQRMTDSGRRVKFRAVSIVGNKDGYIGFGQGRDRQAGPAIRKSIANAKLHLTGI-GVVVSSKMDKTVVVERTYEKRIFKYERYEKRRSRIHAHNPPCIAKEGDVVKIAECRPLGKTKSFVVV-GKKKTAVARATISGGKGRVRINKKPLEI-WEPELARLKMQEPLMLAGDTNGIDIRVDIRGGGIMGQADAGRTAIARGLLAWTN--DPSLKDRNLLVSDPRAKETKKFGGRGARARRQKSYRDPLADALSAIRNAEKTGKPECTIPASKLIGNVLSVMQSQGYINEYEFIDGRAGVVSLHGRIND--CKVVKRLTDLEKWEKR------FL--PARNFGALVLTTPHGVLSHYEAREKKIGGQLLAYVY-VANIHSSFNNTLITVTDLTGAETIAKSSGGMVTKVAREGSPYIAMQIVGQIVDQLKDKGFTGVHIKIRAPGPGAQAAVRAFARAGIRIGKIEDVTPLAHDGTMAKGGRR------------QQFNKSDVPIVERLINRIMQTGKKQRAYSIVVSAFDVIHEKTGKNPAQALVDAIANAGPREEVVRLKYGGIAVPKAVDTAPQRRVDIALRFIAEGAAFKSKRSMITSLADEIMAAASYDSYSINQKQSLERVAKSAR--PQWKVDEIESIKQLVSKYSVVAVAGIRDIPAKQLQEMRRNMKDV-VKIRIYRNNLIQRALDESNSDLPIGSSVGDQTALVFTDLNPFKLFQLLKSS----GMVPFPEHNASPRNTMGAAMVKQCIGISASNLKMRPDTRGHILHYPERALVNTM-TSRAIG--------ADNRPAGQNFIVAVLSFEGYNIEDALVVNKGSIERGLGRSHFFRTLEAEEQRYPGGQEDRFEIPDAEGEEAYAHLDSDGLINPETEVRPGDVLVGKT--SPPRF------IEEPTGLAPQERRENSVTMRSNEKGIVDTVIM--------TESYGTRLARVKVRDQRIPEIGDKFASRHGQKGVIGLIVPYEDMPFTEQGLVPDLVLNPHAIPSRMTVGHVLEMIGGKVGALQGRGIDADAFSGETEDELRDALVACGFASTGKEVMYDGVTGAQIQADIFIGAILYQKLHHMVASKIHARSRGPVQVLTRQPTEGRAR--VIIDADGLILGRLASVVASRLL------------SGETIAITNAERAVVSGSKITTHREYKEQVDRGSTESG---PYFPTRPDQIMKRTIRGMLPHKRMGRDALSRLRVYVGT----------IDL-PDVFSEAYRPDLIKKAVLAAQANRRQPYGVTAAGMRTSA--RSLGS--GRGIAQIPRLVVPQAMGGRKAHPPKTEKDWSEKINRKERRLAIKSAIAATTNPDLVTGRGDL---GLAKTKDVCEVLQAINLKPKSILIVTSD-YSGIEKGARNLSGVDVVTCDRLNTEMLAPGTHTVWTESAIT-----GKRVNFSGRTVISPDPNLSINEVGIPEAIARELTLTFKVVPRNIEELREYVRRGPRNHPGANYVVRTDGHRLRISDITCEIAGMLEYGWFVDRHLKDGDIVLFNRQPSLHKMSIMAHEVKVMPGKTFRLNPAVCPPYNADFDGDEMNLHVQQNEEARAEAAILMRVPIGCKVTLRRDKAHKFIDTALAIIERKLY------TSQFDDTGNVSFGIEEHTDFPDMAYDPNIGIFGMDVSLSLKRPS-RKHR---------------SRNFTESMDLAINLKNLDLSQPRFRVDEEIILPHGLGRPIAVAVFARGETAL--LAKDAG--ADLIIDPETIEDYGDDKNKARDLAESYDFFIAEVAYMPAIGKILGKILGPRGKMPEPL--T--PDKDIAQIIHKTRS-SIKIRSKDRMTFHAPIGRRDMPAEEVAENVEAVVIRLEQVLDKGVQNIKSIYVTTTMG--EIRNMSPPELLDELESLRLDLIRERALSSAGAPENPGLIGELRRSIARIKTIRKER---------------------------------------------------------------------------------------------------------------------------TRYERARIIGARALQI----SLPTGDPIEIAMRELEGDMLPIGRGGPYTAPSHKYKA--KLSHPNISD----TTTRAEVIEILHDPARSAPIARISFGNGEERLILVCEGMSVGQEV--KGILHIRRAGHSGTLDPKVTGVLPVMLGDATKVVKALLLAPKEYVCLMHLHHPVSK------------------GAVREICSEFTGKIYQRPPIKSAVK-----------------RNLRVRTIYYLRIEEIEGDYVLATVGCEAGTYI-FTLKDMYQQLEAMHKMGPLKQVMQMLPI-GGMDDMYDETSGKMGRYKVIMDSMTEAEMIDPK-IVDGSRVKRIARGSGTRIEDVRELLKYHRMMQKAM-GRAGSVGIELKPAPRGLGIASGATAKKVLEMAGIKDVWTRSWGTRTTLNFAKATYTALKQTNTMR--------ALVSGGKATAGPPLGPSLGPLGINIKQVVDDINEATKEFDGMQVPVMVIVDADKT-KVGNILPLSDIPEGTPICNIESHPGDGGHFARASGAYGLLVTHDVGKTLVQMPSGTMKWISPRCRAAIGLVAGGGRTDRPFMKAGKKYHKAKYPRVSGVAMNVIDHPFGGGNRKHPGRPKSVS---GGLRFGEMERDVLIGHGAALSLKERLLDESDKVSELVCGHCGMIATFDFCTNCGAETDIYPVEMSYAFKLLLDEIKSLGVAPRLE---PNKIMTEIDHRYGDRIAKVFSERYGYRALTVVERGRKSILEVSFPSLPGRINFVVLVRALGLETDKDLVDAVS---DDPDIREFMKENLEEAVNVFTQENALEELGSVVATRQAREYQTRRIGYVL---------DRYLLP-HLGNAEA---DRVKAYYLARMAEACFELATGRRNVDDKDHYANKRLK-IVQHQIDSFNEFVDHGLQKVIDEMGVIETEVGDASSGTKTYVRLKTVSVGHPVVKEADGAVDRLYPSDARLRNLTYSAPINLTMTVVQ----DGVESDPKSVEIGVTPIMLRSKVCNLYGLADAEIQSHGEDPLDPGGYFITNGTERVIMTLEDLAGNLMEDLFRVSFNRLARDIKYQIERASMRKRELNIMTVIRPDVLT-QLLDRTDQISSLSHLRRVISP---LSRTQPHFEARDLHPTQWGRLCPSETPEGPNCGLVKNFAQMVE--KRITKIKFGLISPREYRNMSVTRIITADTYDEDG-FPIDMGLMDPRLGVIDPGLRCKTCNGRAGECPGHFGHIELVAPCVHVGFAKQIRNLLRSTCRSCSRLLLDAGRKKEYVEQIRRSQGQTIDSIVEQVFSEASKVEVCPYCG-------EHQLKITYEKPTTYSEDGDKMLPSDIRNWFEHIPDEDLPVFGMDPNNARPEWMVLTVLPVPPVTVRPSITLQTGQRSEDDLTHKLVDIIRINQRFQENKEAGAPQLIIEDLWELLQYHVTTFMDNSVSGIPPARHRSGRPLKTLSQRLKGKEGRFRGSLIASALERGWYFRKAAHSTLRRIIGAGAIGCRIVLSGKLT-GPRSRIEKVVEGYIVHKPAEEIVNHGFATAVRKLGTIGCSVQI-DKYEH-NELELLPGRSSEETLELRIMQILGKVRDEAGDKAGLHLGIDNSAVAMAVSGARGSMLNLAQMAACVGQQSVRGARIQRGYSGRTLPHFKKGDRGAEAHGFV----LDAAQIQTDSDGVVVCADTIGSLEAVTYELTNAG-----IPIRVAKIGDISRRDVIGAETSKRTIIGFRVDALPDAIDELKKSGTRLFQSEVIYRLLEDY------------------------------------------------------------------------------------------------------------------------------------------------------------------------------------------------------------------------------------------------------------------------------------------------------------------------------------------------------------------------------------------------------------------------------------------------------------------------------------------------------------------------------------------------------------------------------------------------------------------------------------------------------------------------------------------------------------------------------------------------------------------------------------------------------------------------------------------------------------------------------------------------------------------------------------------------------------------------------------------------------------------------------------------------------------------------------------------------------------------------------------------------------------------------------------------------------------------------------------------------------------------------------------------------------------------------------------------------------------------------------------------------------------------------------------------------------------------------------------------------------------------------------------------------------------------------------------------------------------------------------------------------------------------------------------------------------------------------------------------------------------------------------------------KLIQRVKD-----GRTMVRTHLRDMIILPEMIGIDLEIHDGKKFNRVTVQPEMLGHYVGEYSLTRNVVRH--ELHVSPKHTREICVAIKNMRIPAAKQYLTDVIARASTEVLKVLVNAENSAKGL-EPDRMRISHAATKQGRTIRGIIPRAMGRATAKNTETVTVEIILE---AGAKLNCVDNTGARVVGVISVVGYRRYPKAGIGDMLVVSVKKGTP---EMRKQIMRAVVIRQKKEYRRPDGMRVSFEDNAVVITDDDGIPKGTEIKGPIAREVAER-YPKIASAATIVV--KRPYTRREYMGGVPSHIVSYDMGNISLIAKEQCQVRHNALEAARITANRYLLEAGRHLKLRVYPHQVLRENAGADRVSSGMGKLVGTAARVHTGQRVFTVP--QQFQHAKESMRRAGYKLPTPVSIV--IRYPFITEKATIQLEENKLQLIVDINATKNHIKRDVKDIYGFDVATIRTLITPKGKK------------KAI-----------
>U_193
-AAHALQQNRKDARWKDSRYNRRVLGLNVKSDPLGGAPQGRGIVLEKVGVEAKQPNSAIRKCVRIQLIKNGRQATAFCPGDGAINFIDEHDEVTVERIGGRGGAMGDIPGVRFKVIAVNNVCLREMVIGRKEKPR--MKAPRIDKVVVHMGVGESGQH---LVDAEKILETITEQTVIRAYAKRTLPAFGIK----KGHRPRRGSLAFSPRKRAKSHVARFRSWPESSGE--PKLQGFAGYKVGMTHVVMIDDAKNSITEGAEISVPVTVIETPAIKVAAIRAYENTTYGDRAVTEAWSPDLDSSIERAI---------------VMPK-NHNMDKAMEKGLLIDDGTANDIKVITYTLPISLTGVPKKKPDLMETAISGNDLKAKFEYARSILGNEVHINDVFNSGGVVDIAAITTGKGTQGAVKRWGINMQKNKHSRAVRQVGTLGPWRPAHVSWRVPQMGQMGYHQRTEYNKRILKISE-------------DMDAINPSSGFINYGLVRGEYILIKGSVPGPSKRLVRLREPTRSKVSGMGEPQI--AHISTQSRQG-TPPTSALIKKEIGIEKGSGESGTVVVGDLTIPQAAKVARMKKDDIL-SYDLKAAVKEVIGTCVPMGVTV--EILKENDVAP----ELPEDLYNLLVKAIGLRKHLMVNKKDVHNKRSLHSAEAKIRRLVKYYQSTKIMDWKYRPETAE------------------------------------------------------------ILVVSARQYGQYPAKMFAKAIGAKAMVGRFIPGKLTNP-----N------------------------------------LEG----FFEPDVIVVTDPTGDAQVIKESVNIGVPVVALCDTNNMTSNVDLVIPTNNKGRKALSLVYWLLARGVAQ-LEDEVLDINMVQRMTDSGRRVKFRATVIVGNGDGFVGLGQAKDVQVGPAIRKAIDNAKINIIRV-GTVVSDKMDKTVVIQQRHEILIKKYQRYEKRQSKIHAHNPPCIAKVGDVVTIAECRPLSKTKSYVVVKGKNKTAIARATITKGTGRTRINKKPIEI-YDPEFAKLKILEPLMLAGEISGIDINVNVHGGGIIGQANAVRTAIARGIIEWTNNIRNAFADRNLIVNDFRQKETKKFGGPGARARYQKSYRDPLADALSTIKNAEAVGKSSCTVPASKLIGNVLSVMKDRGYIGEFEFVDGKAGMVELVGRINK--CGAIKP--RYSVGAAD-FERWEKQFLPAKNFGALILTTSRGIMSQQEARENNLGGQLLVYVYGVAHIKSSFNNTLITITDITGAETIAKSSGGMVVKAARESSPYTAMQIASQLANMLRDKGIVGVHIRVRAPGPGAQAAIRAFARAGIRIGRIEDVTPVPHDGTRPKGGR-------------QQFNKSNISIVERLINNVMRTGKKQLAMRVVDDAFDIINKRTKQNPVQVLVEAISHAGPREEVVRLKYGGISVPKAVDTAPQRRVDAALRYVSMGAAFKSKRSIAECLASEIIAASKRDCFSINRKDGKERVAKAAR--PQWKMDEVEAIKSLIRSYPLFGMIGIEGIPAKQLQGMRRNLKDI-AVLKVSRNTLIKRALEESAEDVKMADYIDVQTALVFTDQNPFKLYKLLEQS----GVVPYPEHNASPRNTMGAAMVKQCIGMPTANIKLRPDTRAHVLHYPQRALTRTQ-ASEAIH--------FDDRPAGQNFVVAVLSYEGHNIEDALVFNKGSIERGLGRSHFLRTFEGEERRYPGGQEDKFEIPDSETAEAYANLDSDGLVNPETIVGPNNVLIGKT--SPPRFLEE----QSDFGITVEQRRESAITMRSNEKGIVDTVIL-------TESINGTRLAKVKIRDQRIPEIGDKFASRHGQKGVIGLIVPYQDMPFTEQGMVPDLVINPHAIPSRMTVGHVLEMIGGKVGSMEGRRIDATAFSGENEDDLRSALTKHGFAHTGKEVLFDGVTGKKIQSDVFVGVILYQKLHHMVASKIHARSRGPVQVLTRQPTEGRAR--MVIDADGLIMGRLASTVAKRLL------------AGEEIGIVNAEKAVISGSKVTTFEEYKEIR---NMGTREFGPYFPKRPERILKRTVRGMLPYKRLGKDAMARLKIHVG-----------ITL-PDIFNEVYRPDLIKKAVLSGQANRLQPYGPRMSGMDTSA--RSWGS--GRGVAQVPRLVVPQAVGGRRAHPPKPEKDRTEKVNKKEKRMAIRSAIAATIDPELVKARGNAN-VPLTRTKEVVSFMQAAGVHKISVLIVAGE-QGPITRAANNLSGVDIATVDSLNTELLAPGTHTIWTESAISNLEG-GKRVNFSARTVVSPDPNLSINEVGVPFPIARQMTIPIKVVSRNIDLMRMYVARGTGVHPGANYVIREDGRRIKVTDVNCELSEKLGFGWTVERQLADGDIVLFNRQPSLHKMSIMAHYIKVLPNKTFRLNPCVCPPYNADFDGDEMNMHVLQTEESRAEAKILMLVPIGCKVTLRGNHADEFLKTSLAIVENKLR------ASQFDKSGNVSFGIEEHTDYPGMKYDPNIGIFGMDVIVVVKRPS-KSHR-LTQEDSVAF-----ERKFRESVDMAINLKNLDMSQPKYRVDEMIVLPKGLGKSRKIAVFAKGDVGL--QAKNAG--ADFVLTEEDIEELGADKSKARTLANNCDSFIAEVQYMALIGKSLGAILGPRGKMPIPL--T--ADKNVVDMINTTKN-SIRVRSKDKLTFHVAVGSREMSLDDLTENIDTVMSRLERSLDKGKQNLKSVYVTTTMG-NEIRDMTPEERMDELEKMRNDLIRERALSSAGAPDNPGLSGELRRTIARIKTIQNE---RREGRTNYHQRLKLLL---SKKDRVVVRKSAKHMQVQLIAPKPEGDITLSSAVSTELKEGSTGNTTAAYLTGLLFGLKALANGYESGILDIG-----------------------------------------------------------------------GRGTPYRAPSHRFKA--KLKHPNRDL---NETLYGTVTGITHDPARSAPIVKVAFENGEERFILAPEGIAVGDKIA-KRIVEVDRAGHSGSLDPKVTGLLPIMLGKATKAVSALRLSGKEYVCLMHLHAKVPGDD------------------IRRVCSEFTGPIYQMPPVKSAVR-----------------RALRIRTIYYNEVLEINGNSVLMRVGCEAGTYMKFSLKDMYKQLEAVNKLGPMKQVMNMLPG---LD--DKVTEDKLGKYRVVMDSMTEEELLNPR-LIGSARIRRISRGSGNGPEVVRELLKYHKMMQTAM-GKAGSVTVELKSAPRGLGLAAGDTARKVLEKAGIKDVWTRTEGTRTTLNFAKATFNALMKIDTIR--------ALVAGGKANPGPPLGPALGPLGVNIKEIIDKINEKTKDFNGMQVPVKIIVDDDK--KPGNILPLSEIPEGVPICNVESKPDDGGQFARASGVYATLVSHDRNKTVIKMPSGEMKWLSPKCRATIGIVAGGGRVDKPFLKAGKVYHKAKYPRVSGVAMNAVDHPFGGGNGKTVSRNAP-----GGLRFGEMERDVLIGHGAAMTLKERLLDESDKVEELVCGTCGMIATFDYCANCGSETDIHPVDMSYAFKLLLDEIKTLGVAPRLIL-----VMTLEDLAPNKIVAKVFSQRRGYRALVVVERGRKSILEVSFPSISGRINFITLMRALGIETDEDVVNVVS---TDPEIMKFMFENLEEAE-VFTNEEAIEKIGGRVASGQAGEYQVKRANYVI---------DRYLLP-HLGNEPE---DRAKAHFLGRMAESCFELALSRRVGDDKDHYSNKRLK-IVKHHIDSYDKFLDSGLQKIIDEQSVIETDLED------IYVKLGKIRVENPIVKEADGAIEYLYPNEARLRNLSYSAPLYLEMSVVN----GENVSELVEAKIGQMPVMIKSRICNLVGLPDDETIKYGEDPLDPGGYFIVNGTERVVMTLEDLTGDLMEDLFRVAFNRLTRDVKYQLERANMRNRELNVVTLVRADVLT-QLLDRTDYISTLSHLRRVISP---LSRTQPHFEARDLHPTQWGRLCPSETPEGPNCGLVKNFAQMVE--KRIGSVKFGLISPREIRKMSVTAVIAADTYDDDG-YPIDMGLMDLRLGVIDPGLKCKTCSSRAGECPGHFGHIELVAPVIHVGFNKMIRKILRAICPKCGRLSLEPANKEEYLQLAKLKEIGHLPSLISDIFKEAAKAKTCPYCNDADGNPKKTVIKFEKPVEYIED--GEKLTPSEIRDRFENIPDEDVRVFGMDPDNARPEWMILTVLPVPPVTVRPSITLESGQRSEDDLTHKLVDIIRINQRFQENRDAGAPQLIIEDLWELLQYHITTFFDNEVSGVPPARHRSGRPLKTLSQRLKGKEGRFRGSLLASSIERGWYFRKAGHNTMRAIMASGALGCEIVMSGKLT-GSRSRVEKMVNGYIKHKPVDDIVDKGFATAVRKLGTLGCSVRI---YDA-NELESLPGRTLAETIEMLIMQKLGKARDQAGQIAGNHLGLENSAVIMAKSGARGSMLNLTQMAACVGQQAVRGERIRRGYSDRTLPHFKKDDLAADAHGFV----IEDVRIHTDANGITIKADTIGSLEALVNELQKE-----DITIRKADIGDISHRDIIEVSTLNSVIIGFNVGILPDAKDRMQTSGIKLFMSDVIYTLIDDY-EMREYYLNFFEQNGHTRIERYPVIARWRDDIYLTIASIADFQPFVTGQVAPPANPLTISQPCIRLPDLDAVGRSGRHLTTFEMMAHHAFNTYWKERTVELCDEFLLS-LGADPMAVTY----------------------------KEEPWAGG-GNAGPCLEVL---IGG--------------LEVATLVFMNLKQSKDGDYSKMDNYIVDTGYGLERLVWASKGSPTIYDA-IFPSIVNELMGLAGVDHKLDNAGLMDISEKANLLELRAITDHTRCLTFMFGDGIIPSNVKAGYLARLVLRRTLRMMRDLGISIS-LSEIVKMHIKNLP-EYPEFEEQFETIEDILHHEEQKFADTLERGRRMIQKSAKHYSGEKIPLDKLIEMYDSHGIPPEISKEAAAEVGVEVDLSTFYSLVADKHGKAEEKEV---EEIPYADRIGKLPPTTQLFYDEMEFEAVVLDIF-------------DTNIVLDGTLFYPEGGGQPADYGKMIINDNVLHVVDVQVVNGVVIHTIKEIEDELRKGDLIIGKVDEERRMAHARHHTATHIVNDAARKVLGDHIWQAGAQKSTDRARLDLSHYKRITTDELNEIELIANRIVMENLRVHTEWMDRTDAEQTYGFGLYQGGVGNRIRVLKVGD-DIEACAGTHCTSTGLVGPIKILKTERVQDGVERIEYAAGEAAVRAVQEIDILLHESANALRVLPEHLPITIGRFFGEWKEFKKENARLKEELANARVHQMVRQAVETYGVRIIAEMIPNADNEELLIIAGGLAEHDDVVALLAS-DFEGVKIVAAAGKGAVEHGVNAGMLVREMSHIVGGGGGGRPNMAQGGG-PKEYIPHDIESKWQGTWDM-SMYHFNWEDNNPQYIIDTPPPYPTGNFHIGNSLNWCYIDFVARYKRMCGFNVMFPQGWDCHGLPTEVKVEETHGIT---KNQVPRIEFRKMCEELTGKNIEKMRSTMKALGFSTDWSNEFITMDPGYYVKTQKSFARMFGIGRVYQDEHPVNWCPRCETAIAFAEVEYDSRETQLNFLHF--------DKLEIATTRPELLAACVAVAINPDDERYNGYTGGTVKVPLFGYEVPVISDNEVDPSFGTGVVMICTFGDKQDVRWWIEHSLPLRKAIDKTGLMTGIAGKYEGMTIAECKKAITEDLKSEGYLYDQKPLEQNVGMCWRCKTPIEILSERQWFAKIDR--DEIQNAADE---IEWLPEYMKIRLKNWTETMEDWCISRQRIFATPIPVWYCKDCGKVMVAKEEWLPLDPTQVDPTEFKAEEDVLDTWMDSSITALHVSGWLTNH---ELRLPAQLRPQGHDIIRTWAFYTILRSMALTGKRPWDSILINGMVLGEDGQKMSKSLGNIIAPETVIEQYSADAFRQWAAVGGSTGSDIMFRWKDVVSSSRFLHKMWSIYRFSMSHLEDYLPVDESTLTLPVIDRWLLSKLNKLVRSTTGSMDAYQFDEAFKSIRGFAWETLADNYIELIKSRLYGDDKSGRRAAQYTLHTTIDTLSRLLAPFTPFFAEEMYSGIGKG--SIHVQSWPGASESLIDDDIERAGELIKDITAAVRRYKSENGMALNAPLKKIEIYGTL--------DDVADIGGATN-SHIEVIAGEPDFEHVPVSVKPNMGIIGP--KFRKQAGAIVKILTEEDPQKIARQAAGGSIAVK------------------------------------------FGKDRIRTHYRNIIIMPYMIGKNFEVYNGKTFVKVEIQPEMIGHRFGEFALTRNRVSH-SELHISPKKSRELGRAIKGMHIGVARSYLENVIKGAAKEFLKILKNVESNAKGL-EPVNMYIAHLSAKRGRVIHGMRPRARGRGSPKNTETVFVEMII----AGAKIECVDNTGARTVEIISVKKYRRMPKAGIGDMCVVSVKKGTP---EMRKQIMYAVVIRQKKEIRRPDGLRVSFEDNAVVITDESGIPKGTDIKGPIAREVAER-FPKIGTTASII--KQRSFTRRKYMGGVPSQVIHYDMGNVTLIANERCQIRHTALEAARITANRAMTAAGRHLKLRVYPHEVLRENAGADRVSSGMGKNVSTAARVSAGQKIFTVVEKEHFESAKNSMWRAGQKLPTPVRIV-VIKYPFVTEKAMMLLDNNKLQFIVDTRANKYQIKEDVVKTYGFPVKSICTMTTMKGLKK-------------------------
>IMG_2518645582
-TARKLASDRQKFRWSDSTYKRRLLKFREKSDPLEGASQARGIVLEKVGIEAKQPNSAIRKCVKVQLIKNGRQITAFAVGDGAINFIDEHDEVLVEGIGGRGRSYGDIPGVRYKVIQVNNVSLNELVRGRKEKP--IMRAPRIEKVVINIGVGEAGER---LNKAQKVLSMVAKQKPVITTAKVTNRDLGVRMPNK--RRPKKGSKAYSPRKRAVSQTPRLDSWPEISEG--PKLQDFAGYKAGMTHAFVVDFRKSSLTTGQEIQVPVTVLEVPPMKVAAVRVYENTRYGLKTAGEVWAPSVDEALKRKL-------------PIPKNYDFEKAWTELNK--NDIED----VRVLTYTQPKLITGVPKKVPDLMETRVGGGSLEQRLEYAKGLLGKDITVTEFAKDGAIIDVAAVTKGKGFQGAIKRWGVKLLSHKNSKHRRMVGNLGPKRPGFVRPTVPQAGQVGYHQRTEFNKRILKVGE-------------KGDEVNPKGGFVHYGAVRGSYVLIHGSVPGPTKRLIRLRDPVRPTGA-VLKEAPNLVYVSTESKQG-TPPTSSLVSKELGIEKGSGSPKATKVGNLSIAQAIKVAQMKESSLM-GKDLKMRVLEVAGTCTSMGVTI---------LQP----AIPDELIALMRKAISLQQHLNENKKDIANKRNMQLVESKIRRVVKYYKREGRADWQYSIANAEL----------------------------------------------------------------------------------------------------------------------------------------------------EPEVLLVTDPAADQQAVAEALNVGIPIVALCDANNETRNVDLVIPTNNKGRRALACVYWLLTREIL--LKDEVIDLNMVQRMTDSGRRVRFAVTCAVGNGDGFVGLGRAKGKEVGPTIRKAIDNAKLEMIEI-GVVISTKMDKTAVVEKNYLKYQQKYERYEKRTSHYSVHNPPCLVKAGDQVTIMECRPLSKTVSFVIVEGKRKEAVARAVVSEGSGKVRVNNVPIEI-YNPELARLKMMEPMALAGDAAKVDVSVNVEGGGFMGQAEATRTAIAKGLVEFDNELEAMFKDRSLLISDPRRKLPKKPQGRGARKKRQKSYRDPLNDAMSTIKNAASVGKNECMIPSSKLIGRVLKVMQEYGYINQFEFVDGKAGVVRIQGKIND--CGVIKPRYSVQKNDLEKFE-SRYLP--AQDFGVLILTTTEGVVSHAKAKELGVGGKLLAYVYGIAHIFASYNNIIITLTDITGAETITKATGGMVVKAAKESSPYAAMRAAEKVAEIAKEKGIEGIHVKVRAPGPGAQAAIRALARAGMKIGRIEDVTPIPHDGTKKKGGRR----------------KSKMSIVERLVNNLMRTGKKAKSVKAVQDAFAIIAQKTKKNPIQVLVEALENAAPREEITRLQFGGISVPKAVDVAPSRRLDIALRNIAKGTSFKNKKPVEECLADELILASKGDSFSVSKKEELERVAASAR---SWKKEKVKELTDLMLKNPVVAVVDVHGIPSPQLQNMRQGMRKN-AAIMMTRNNLVLIALDEAAKQRPLKEQISGQCAIVATPMNPFKLFQNMED----AGVVPYPEHDSSPRVTMGSGMAKQSLGLSCTNYRKRPDTRGHLLHYPQKPMVQTK-PMDFVA--------FNERPAGQNFVVAVISFHGYNMEDALILNRASVERGLGRSTFMRTYRAEERRYPGGQEDHFEIPSPDADLSYANLGEDGLISPETRVSGGDVLVGKT--SPPRFLEEETDF--LTPQK---RRETSITIRPGESGWVDSVML-------TESENGSRLVKVKVRDERIPELGDKFASRHGQKGVIGLIVPQEDMPFTADGVTPDLVINPHAIPSRMTVAHVLEMIGGKVGAMEARSVDGTPFSGEKEEAIRESLVRNGFKHTGKEVMYDGQTGKLIEANIFTGVIYYQKLHHMVSGKMHVRSRGPVQILTRQPTEGRSR--VVINAEGHILGRLSTNVAKRLV------------NGEQVIVVNAEKAIITGNRDV-ILDRYHQKYKRGK--IINGPFFPKRADLILKRTVRGMIPKNARGQDIYRNLTVYVGV----------VEL-PSAFATEFRPDVIKRAADAEMANKRQPYGPSPAGVRHAVS--QWGK--GRGTSRVQRLTSPNNVGGRRAFPPKPEKDYSKKVNRKEKTKAKLSALAALSDVEMVKLRGQFEGITLATTSEVVEALAGIGITPRSILVVVSAKEAPVFMGANNLPGVEITSTEGLSAGKLAPGGATVFSESALKQVGE-GKRVNFSARTVISPDPTLSINEVGVPYEAARELTVPVHVTNANIEALREMVKRGEKYTPGVNYVIRPDGRRMKVTDRNASIAEGLEIGYVVERHLMDKDVVLFNRQPSLHRMSMMAHTVRVMPWKTFRFNLCVCPPYNADFDGDEMNLHVLQSDEARAEAMILMRVPIGCKVTLRGETAEGFLRKALAIRDNRVA------SYSFDPQGNLSFGISDYTDFEGMKYDPEIGIFGMDVNVVFKRPA-KEHR-MTRAEAI------PQRKFVETVDLAINLKDVDLSVPKNRIQEDVVLPHGRGKALKVCVIGGAELAA--KAKGVA---DLIITPDELGKIADDKKQAKKMASQCDYFIAEAPLMPQIGKRLGIVLAPRGKMPKPI--P--PGADPKPMIDNLRK-SVSVRSKDRRTFQAPVGTADMPAEEIADNVDAILKRVTGKLEKGRHNIDSAYVKTTMGPSEIREMPVEDRAKKLRELRDELMHERGTAAMGAPTNPGKIRALRTNIARIETIQKE----------------------------------------------------------------------------------------------------------------------------------------------------------------------GQGTSYRSPGHRHIG--DIRYPKVDA------TAGTITDLIHAPGRSGPLAKINFAG-KNVLMIAAEGMTVGNEV--REILHTEKIGHGGTLDPKVSGVLPVATGRAVRALNLVLRSDKEYVCLMRLHRDRKEED------------------IRKVIASFVGRIYQTPPVRSAVK-----------------RQMRIRTIHSINVLEVRGRDVLFRVRCDAGTYI-FTLTEMYEQMEMLTSMGPLKKLVSMLPGMNTMKVDMEQSQEKLKKFKYIMDSMTEEEMDDPK-LIKSTRITRIAKGAGVEAKDVRELLKQYNMSKKA--GKCGSVEVTLRPAPRGIGLAIGDVAKSIVSLAGVKDSWGFARGTKTTVNYALATFDALKRTSELRV-----VEVLVEGGKATPGQPLGPALGPLGVNIPKIVQEINAKTKVFDGMKVPVKIIIDSKT---PGNVVLLSKVPEGSYIYNIEGKPGDGGKFVRAAGTSATLVSRG-DRVVVLMPSGSFKTFDPRCRASVGVVAGGGQKEKPFGKSGNKFHAKAYFKVKGVAMNPVNHPHGGGGGKTVSRNA------GGLRFGEMERDCLIGHGAAMVIKDRLLDESDGTFLYVCGNCGHIAMMDRCPVCGNNTNVHLVQTSYAFKLLLDELLSLGVVMRLQL--PNRVMVEYNERYGTQVAKVFSQKEGYRALTLVEKKKDGILMVTVPAASGQIPLVALMKALGMENDKDIYEAIVSANIVYANIEECHDKKLYPNGIFTTEDAITYLERKFATGQAKEYREKKVESII---------DRSLLP-HLGDTKE---DRKKAYFLGRIARSVLELSIGMRKEDDKDHYANKRLK--VNHHISSFNDFIRLDPDRTEGRIVEIRVGRRRDEKTGNVDPQARTVHVQLPVVREANGATHPLTPMEARLRNLNYLAPIFLDFTIIE----DGIEKEPERVHLGDLPVMLRSKRCNLFKENEQKLMEASEDPADPGGYFIIGGTERVLISLEDLSGDLMEDLFRVAFTNLMKDLKYQLERSFARKKDLRIASAIRPD----QLLDRTSNMSTLSHLRRVTSS---LTRSQPHFEARDLHPTQWGRLCPNETPEGQNCGLVKNAALIID--KRIGSIKFSTLSPDEIRRMSATKVITADTYDDDG-FPIDMGLMDPHLGVIEPGLRCKTCGNKVDECPGHFGHIDLAMPVIHVGLVKEIKKLLQSTCRSCGRLLMTKEEA--LEKTKAMEAVEDLGLMAKDLAKDASKNTVCPHCGQVQGKITLDKP---TTFREDGH----KLTPKEVRERLERIPDDDLPPLGIDPGSCRPEWMVLTALAVPPVTVRPSITLESGDRSEDDLTHKMVDVLRINQRLRENRDAGAPQLIVEDLWELLQYHVTTYFDNQTSGIPPARHRSGRPLKTLVQRLKGKEGRFRSNL-AFALERGWHFRRAGHSTIRRVMDNGARGCHIIIAGKLT-GQRHRTEKFKEGYIKFEPKLKDVDKGYAVAKLKPGVIGVTVEI--AY-REGILEQLPGRSLDETLEVEVMKVLGRARDEAGQIAGRHLGMENSAVIMARSGARGSMLNLSQMAGCIGQQAVRGERLSRGYWNRTLPHFKKGDLGAEAKGFV-------VH--IVEEGVYIKADAIGSLEALAYECKNA-----EIPIRKYDTGNISRKDIIDTAAVHRVILGFNVDMLPDAKDALPNYNIKVFTNDVVYRLIEDY-----------------------------------------------------------------------------------MLAHHAFNRYFKDRTVELCHMFYTERLGVDPKLMRY----------------------------VEEWWEGG-GNSGPCVEVI---LEG--------------VELATLVFMQYRETPQGRV-PMDMKVVDTGYGLERATWVSQGTPSAYEA-VFGPVVKKIQSDLGIIPDPRIAGAMNMKTAKDIRDLRIICDHSRALAFMINDGVVPSNVREGYFARMLVRRALRSMRSLDVKFT-LADIVGEQIDYFSPYFEELTENRADIMNIVSVEEKRYYETLERGRSIVQRMTRDLKGKPIATDQLIELYDSHGLNPEIVQEF---SDVPVEIPNFYIQVAKRHESTEAVEEG----PKGDEWPLDMPETELGYYQDMVFEAKVTAVV-------------SGAIVLDRTYFYPEGGGQEADYGVLDGH----EVTDVQKVRNTVLHFLKGKH-GIKPGQTVKGAINETRRRQLMRHHTAAHIINGSARRMFGNHIWQSGAHKSVDEARLDVTHYENLSDEQRNELERRCNEVVLEDHPVEIKFMQRDDAEAKFGFRLYQGGVGKVIRVVNTVGVDVEACGGLHCDRTSRVGPIRILRTKRIQDGVVRIEYSAGLAAVSGMQADKACVDLLADRMMVTRETVLPAAEKLLAEMREDRKRLESLSARLNQIVSEALLSKAERADNVSMVVHQA--AEGEDPQAIALALISNPGVVAVVG-SANGSPKLYVARSKDV---DLDARPILKSVMALVGGGGGGKPDLAQGGG--SQYEAVPTERKWQAKWKEWEIYRFDPKSSAPVYSIDNPPRYTSGSLHLGHATGYSLIDFAARYRRMRGYNVFFPLCFDVNGTPTEVKVEKKYGIS---KLTVPRQEYIRLCSEFANSFIAEMTRQFEILGESMDPSIYYQTDAPYYRRITQITFLRLLERGLVYKGSYPVNWCPCCITALADAEVEYEDNITKLNYIKFKVKETG--EDVLVATTRPELLSACQLVAVHPEDKDKGRLVGKTLQTPVYGKEIKVIADEKVDPAFGTGVVMICTIGDKTDLEWVMKYSLPLDKAIDEQGKMTAIAGKYQGMSVKEAKKAIIEDMKEQGLLVKQEDTKQNVGCCWRCHAPIEFLKVPQWFLKTMDYKDEVLKLAD---QLNWYPEFMKVRLLDWVNSLQDWVISRQRFFATPIPVWECKDCGYVVPAREEDAYVDPTVDKPGKLVGCTDVFDTWMDSSISPLYNTFWGRDEEMFKRLYPMSMRPQSHDIIRTWAFYTLLRCHLMTGEKAWSDIMIHGFIMSPDGTPMHSSLGNVIDPVPILEEYGADALRYYACTCAL-GEDNAFREKDVIHGKRLCTKLWNIGKFTGMVVKEKPEMK----GLQPMDRWILSRYSKVVEKATQYYEQYSFDKAMREIEEFAWHEYADHYLELVKHRTREGD----DGVRFTLYTITLGIAKMLAPLLPHVTEDIYQDFAELAKSVHVSKWPEPVL--ISEEDEKRGDLVKDVVSAIRAWKAENKLPLNRELELLELVGPA---ALSLKGYESDILETSRAKDLKIVAEAS-LEEKVMAVKPVKSKVGP--TFKEKGKEVLQLLEKADPQEA-----------------------------------------------AFETIKAGKKEVVRTHRRDVPIIPQFVGKRVAVYNGKEFFEFEIKPEMIGHFTGEFSMTRHEVKH-KEMPISPKDSREVCRMLRGRKVSMAIKMLEEVIDKSAEAILKVIESAKHNAKGL-DSENMKVKVITANLGRVIPGYMPRAYGRSTQWNQQTVNIEVILE-VHTGTVLNVIDNTGAKTIAIITVPGYHRRPSAGVGDIVIASVKKGTP---EMRRQVVYAIVVRQRRPFRRADGVMVSFEDNAAVITTEEGETKGTDIKGPVAREAAER-WPRIAATASTII--GQAYTRREYMGGVPPRISTYDLGNLNLRVKEPCQIRHTSLEAARVAANRALS-KGTHLKIRLFPHIVLREHAGADRVSGGMGKAVGTAARVQSGDTVITLPQ--AFPAGKEALWKASMKLPSPCY--NILLHPYVTEKTMNYMKDNKIEFVVLKEANKQEIKVAFEKQFDVKVKRVWTKITKDGKR--------------------------
>IMG_638154509
-AANILKQTRKDARWKDTYYGRRVLGLNVKADPLGGAPQGRGIVLEKVGVEAKQPNSAIRKCVRIQLIKNGRQVTAFCPGDGAVNFIDEHDEVTVERIGGRGGAMGDIPGVRFKVIAVNNVSLNQLVIGRLEKPRNPMRTPMVEKVIVHMGVGESGQH---LVNAEEILKTITGQEVVRCFAKRTLPAFSIK------HRPKRGSLAFSPRKRAKSHIPRFRAWPEATGE--PKLQSFAGYKVGMTHVIMVDDIKNSLTQGMEISVPVTVIETPAIRVAAVRAYTEDSTGEKAIAEAWAADLDSELKRRI-------------PIPAAGNQAEGLENIGKLIEE--GRVSDIRAVTYTLPKSLTGVPKKVPDIMESGISAKDLGAKFEYAKSILGNLVNVTDVFKNGTVVDTAAITIGKGTQGPVKRWGIQLQKGKHSRQLRQIGTLGSFNPSRVSWRVPQMGQMGYHQRTEFNKRILKIGS-------------DGEEVTPEGGFINYGLVRGDYVLIKGSVPGPSKRLIRLRDPIRAKKADLGEPNI--LYISRESKQG-TPPTASLVMKELGIQKGSGNAGSEVVGNLTIPQVAKIARMKKEDVL-SYDLKATMKEVMGTCVPMGVNV--TILKENNVAP----NLPEDLTNLIVKALGLRKHLSTNKKDVHNKRALNLTESKIRRLVKYYKQEKVRDWFYKPETAE-----------------------------------------------------------------------------------------------------------------------------------------------------EPDVIIVTDPAGDAQVLKEASSIGVPVIALCDTNNLTSNVDLVIPTNNKGRKALSLVYWLLAREV---LEDEVLDINMVQRMTDSGRRVKFRATVIVGNRNGYVGLGQAKDVQVGPAIRKAIDAAKLNITYIRGTVVSSKMDNTVVIERQYMKMVSKYQRYEKRRSKIHAHNPACIAKVGDIVTIVECRPISKTKSFVVVKGKHKTATARATVMKGTGKVRINKIPLELYTP-ELAMMKISEPLLIAGKVSGLDINVDVRGGGIVGQANAVRTAVARGIVEWTND--TTIRDRNLLVSDSRQKEAKNFGGPGARSKYQKSYRDPLANALSTIKNAEAIGKSSCIVPASKNIGNVLKVMQDLGYIGDFEFIDGKAGIVTLVGRINK--CGAIKPRYSVGTGSFERW-EKQFLP--AKNFGALILTTSSGVMSQYEARDKKIGGQLLAYVY-VAHIKSSFNNTIITVTDITGAETIAKSSGGMVVKAARESSPYTAMQMAGQLADQLRDKGINGIHIRVRAPGPGAQAAIRAFARAGIRIGRIEDVTPVPHDGTRPKGGRR--------------FNKSEISIVERLANNLMRTGKKQVTLRAVEEAFDIINRKTQQNPIQILVDAIANAGPREEVVRLKYGGISVPKAVDTAPQRRVDTALRYISMGTAFKSKRSVAECLATELIGAANRDSFSINRKDAKERVAKAAR--PQWKKDEIENIKELIQSHKVFGMVRIEGILATKIQKIRRDLKDV-AVLKVSRNTLTERALNQLGES-IMTRYLDNQTALIFTNESPFKLYKLLEQT----GMVPYPEHNASPRNTMGAAMIKQCIGVSTANQKLRPDTRAHVLHYPQRALTRTR-TSEAIG--------FDDRPAGQNFVVAILSYEGYNIEDALIFNRGSIDRGLGRSHFLRTFEGEERRYPGGQEDKFEIPDSESAEAYANLDVDGLVNPETPVGPNDVLIGKT--SPPRFLEEP----SDFGIAVEQRRESSVTMRSNETGIVDTVIL-------TESINGTRLAKVKVRDERIPDIGDKFASRHGQKGVIGLKVPIADMPFTESGLTPDLMINPHAIPSRMTVGHVLEMIGGKVGSMEGRRVNATAFSGEKEDDLREALKKHGFAHTGKEVFYDGATGRMIPADVFVGVILYQKLHHMVTSKMHARSRGPVQVLTRQPTEGRAR---VIDAKGLILGRLASSVAKLLSGDEK------------VYIINAEKAIISGSRAATLREYRETRDRG---ATEFGPYFPKRPDRILKRTIRGMLPYKRRGRDAMSRLKVYVGV----------IEL-PAVFDADYRPDLIKKAVLAAQANRLQPYGPSLAGMKTSAT--GWGS--GRGVSHVPRLKVPHAKGGRRAHPPKPEADRSEKVNTKERRYAIRSAIAATIDPTLVNLRGHIEELPLERTKQVIEFLEAAGLHKKSVLIVAGE-NSPILKAARNLSGVDVVTVDSLNAELLAPGTHTVWTESAIGKLEG-GKRVNFSARTVISPDPNLSINEVGVPMPIAKILTMPAVVTPRNIEQLKVYVRNGEDIHPGANYVFRSDGRRIKVTNMNKDLAEKLEFGWTVERQLKDGDTVLFNRQPSLHKMSIMAHSVKVLPNKTFRLNPAVCPPYNADFDGDEMNMHALQTEESRAEAKILMQVPIGCKVTLRGQRAQEFLGTSFEIIEKTLS------RAQFDSLGNVSFGIEEHTDFPGMRYDPNIGVFGMDVTVVLKRPGERA----------------PKRNFSESVDLAINLKNLDMNQPKNRVDEEVILPHGLGKELKIGVFAKGDVGL--RAKAAG--AAYVISDVELEELAADKNKARVLANECDLFIAETQFMPIIGKNLGIVLGPRGKMPIPLMP----NKDIGELIQSKQN-AVKLRSKDRLTFHVAVGRRNMNPDDLSENIETIMSRLERVLDKGKHNLRSVYVTTTMG-SEIRTMTIEERADELENLKNELVRERALTSAGAPDNPGRIGEIRRTIARIKTIQHE---------------------------------------------------------------------------------------------------------------------------YTRFERARIVGARALQI----AMD-GDPLGVAIEELKAGVIPIGRGTPYRAPSHKYKA--DLRHPRVDE---NTSLQGEVIDIEHDPARSAPIAKVAFENGEELFLLASEGVAVGNIIE-KAILGVHTAGHAGSLDPKVTGLLPTLLGKATLAVPALRLSGKEYICHLKLHRAMPQ------------------KLVRQVCEEFTGPIYQMPPIKSAVK-----------------RVIRVRTIYHLEVLEIEGTSVLFRVGCEAGTYI-FTLKDMYKQLEAMNKMGPLKQIMSMLPGMG-GS--DQATSDKMKNYKVIMDSMTEDEMADPK-LIGGSRIKRISRGSGCSPEDVRELLKYHKTMQT--TGKAGSVSVTLIPAPRGLGIAAGNTATKVLEKAGIKDVWTKTFGTRSTLNFAKATYDALNQVN-----------ALVPGGKANPGPPLGPALGPLGVNIKEVVEKINEKTRDYNGMQVPVKVIVDDKK--KPGNIVPIGNVPEGFFICNIESKPNDGGKFVRSSGVYATVVTHEPTRTAVSMPSGNIKWLNPKCRAVVGIVAGGGRVDRPWLKAGKKYHKAKYPRVSAVAMNPRDHPFGGGAGKTVSRNAP-----GGLRFGEMERDVLVGHGAAMSLKERLLDESDKVVELVCSHCGMVATYDFCSACGADTDIYPVEMSYAFKLLLDEIKSLGVAPRLNL-----VMTLEDLAPNKIVAKVFSQKRGYRALVIVERGRKSLLEVSFPSISGRVYFITLMRALGIVTDEDIVNAVS---SDPEIIK-FMLENLEEAEVETQEEAIEKIGARVAAGQAKEYQIKRANYVI---------DRYLFP-HLGNDIR---DRSKAHFLARMAESCFELALKKRTEDDKDHYANKRLK---QHHIDSFNKFIDYGLQKIIDEQRIIETDIED------TYLKLGKIRVEHPVVKEADGAIEKLYPNEGRLRNLSYSGPLYLEMSVVK----DGIESEAMEAKIGQLPVMVKSKICNLLGLSEVEKVRYGEDPLDPGGYFIIGGTERVVMTLEDLAGDLMEDLFRVSFNRLARDIKYQLERANMRNRELNVATIVRADVLT-QLLDRNDYISTLSHLRRVISP---LSRAQPHFEARDLHATQWGRLCPSETPEGPNCGLVKNFAEMV---KRISSIKFGLMSPKEIRKMSATPIITADTYDDDG-FPIDMGLMDTKLGVIDPGLRCKTCSGRAGECPGHFGHIELVAPVVHVGFNKVIRKLLRATCRKCSKILLEPAQKQQFLDQLAVEEIGHMPDLINEVYKEASKVKNCPYCN--EEQLEIKFEKPSEYLENGEK-----LTPTEIRDRFENIPDEDIRVVGMDPKNARPEWMILTVLPVPPVTVRPSITLESGQRSEDDLTHKLVDIIRINQRFQENREAGAPQLIIEDLWELLQYHVTTFFDNSVSGIPPARHRSGRPLKTLSQRLKGKEGRFRGSLLAASIERGWYFRKAGHNTIRAVMNAGALGCEVVISGKLT-GARSRVEKFVDGYIKHHPVEEVVDEGFAVAIKKLGTLGCKVRI--SYIN-KELDPLPGRTLDETIEMSIMQKLGKARDKTGNIADSHMGLENSAVIMARSGARGSILNLTQMAACVGQQAVRGERIRRGYAGRTLPHFLEGDLGSDAHGFV---EIDEVRIDTGSVGIMIKADTLGSLEALVHEFQKD-----EVPIRKAEVGDISHRDAVEASTVESVIIGFNVKVHPDARDFLQESSVKVFTSDVIYRLVEDY-EMREYYLSFFEARGHTRINRYPVVARWRDDIYLTIASIADFQPFVTGQVPPPANPLTISQPCIRLNDLDSVGRSGRHLTNFEMMAHHAFNRYWKEHTLELCDELLNS-LKVNPLAVTY----------------------------KEEPWAGG-GNAGPCVEVI---VHG--------------LELATLVFMDLKTDKKGDYSKMDNYIVDTGYGLERFVWASRGSPTIYDA-LFPGIVNELMGLAGIEHELNDAGFMDVSEKANLMELRAITDHTRCLTFMLGDGIIPSNVKAGYLARLVLRRTLRMMKDLDIRIP-LSEIVDMHIKNMP-EYPGFRENFPVIQDILESEEEKFNTTMERGRRIIQKSASHFTGEKIPLSQLTELYDSHGIPPEMAKEVAAEIGVGVEFPNFYSIIGELHNKAEEKEEE--VNPYAERL-KHLPKTKRRFYDELEFEAVVLDVF-------------DNHVVLDNTFFYAEGGGQPADIGTIVAEDTVYRVVDVQVYEGVILHTIENKELAITKGELITGKVDEKRRMTLARHHTATHIVNDAARKVLGKHIWQAGAQKFEDHSRLDLSHYKHISPEEIRQIELLANRTVMENKRVVTEWMPRTEAEQVYGFGLYQGGVGEKIRIVKVGD-DVEACGGTHCTSTGIIGPIKILKTERIQDGVERIEFAAGTAAVRAMQKLESLLVDSSKTLSVPPEHLPVSVDRFFGEWKDLKKENERLKEELARSRVYRMLGDASEVSGLKVITEQVSGADSLELQKIATELLKTENVVALLAS-DFEGVKIVASAGEKAMKCGVNAGNLVREMSKIVGGGGGGKPALAMGGG-PKEYNANEVEKKWMEKWNL-SMYHFNWGEDTPQYIIDTPPPYPTGNFHIGNALNWCYIDFVARYKRMRGYNVMFPQGWDCHGLPTEVKVEETHGIT---KNQVPRAEFRRMCRELTAGNIDKMRQTMLRLGFSVDWSNEFVTMEPSYFVKTQKSFVRMYNNGHIYHEDHPVNWCPRCETAIAFAEVEYDQGQTKLNFVHF--------DKVDIATTRPELMAACVAVAVNPEDERYSQYIGKEIEVPLFGQKVTLIADEAVEPEFGTGAVMICTFGDKQDVRWWAKYGLPLIKAIDKQGRMTKAAGKYEGMSIPECRQAVISDLRDAGFLYNQKPLEQNVGLCWRCDTPIEILSEPQWFVKINH--EGILKAADE---INWYPEYMKVRLQNWTGTMEDWCISRQRIFATPIPIWYCKKCGEVMIAEESWLPIDPNENVPTEFEPETDVLDTWMDSSITALHVSGWESEH-DLR--LPAQIRPQGHDIIRTWAFYTILRSLALEGKRPWDSIVINGMVLGPDGHKMSKSLGNVISPEEVTTQYSADAFRQWGAVGGSTGSDVMFRWKDVVSASRFLQKMWSIYRFSMSHLKDFDAENFPPDSLYTIDRWLLSKLNRLVESTTKELDGYQFDSTFKAIRGFAWEVLADNYLELVKGRLYGENKEGRKAAQYVLYTTTRTLSLLLAPFIPFFAEEMYSRFDSA--SVHTRAWPAVNESLMSEEAEAAGEMIKDITGEVRRYKSDLGMALNAPLKKIEIYNTQI--------DTGDIAGATN-SEVELMEGAPSFDYVPVEVKPNMGILGP--RFRKDAGAIVKALKAEDPASVEAQIASGRITVTVNGEKIELE----------------------GQKKVLHEFKEG--KKIRTHHRDMIILPEMIGIAIEVHNGKEFVNVELQPEMIGHRFGEFAPTRSRVNH-SELHISPKKSREVCCKIKGMKASEARKFLEDVIASASKEILKVLKNAESNAKGL-EPANMYIIHAAIQRGRVIHGFMPRARGRASPKDTETVNIEMIL----AGAQIACVDNTGAKVVEIISVKKYRRMPCAGIGDMCVVSVKKGTP---EMRKQILLAVVVRQKQEFRRPDGLHVSFEDNAMVITDEDGIPKGTDIKGPVAREVAER-FPKIGTTASII---QRSFTRRKYMGGVPSQVIHYDMGDISLVAEEKCQIRHTALEAARITANRHLVDAGKYMKLRVYPHEVLRENAGADRVSSGMGKNVGTAARVNSMQKLFTVK--QNFPAAKKALWHAGQKLPTPVRIV--INYPFVTEKAMMLLDENKLQFIVDTRSNKKQIVEDVEKLYGFKVKAVRTMTTMKGTKK-------------------------
>U_188
-AARKIEGVRKKFRWKDKVYKIRELDLKVKSDPLEGSPQARGIVLEKVPIEAKQPNSALRKCIRVQLIKNGRQITAFCPGDGAINFIDEHDEVVIEGIGGRGGSMGDIPGVRFKVIKVNRVSLNEMVKGRKEKP-NPMRKPYLSKVTVNIGVGESGEK---LEKAKALLEFLTGQAPIKNNARQTNKDFAIR------KRPRRGSLGYSPRKRASKIVPTLNSWPEVED---VKILDFPGYKVGMSHILRIDDRKYTLTKGKEMVVPVTLVETPPIYVCGVRAYKKTPYGLKTVTESWAEGPKELLRSKT-----------V----SK-NPEKDLSKIQSLIESGK--VDDLRAIVCTQPKLIN--LKKKPEVMESGIGGADVKAKLEYLKGVFGKELKVKDVLDEGEFVDVISVTKGKGFQGVVRRWGVKVQTRKSNDARRHVGSIGPWHPPKVMWTVPFAGQMGFHTRTELNKRIFRITN------------PKDLDITPKEGFKNYGLLKSDYTMLKGSVGGSTKRILRLRKSVRVPLR--------------------VPPASALILKDLKLEKGSSTPSSSKVGDISIEALVKIAKMKEP-SSLSPTIAGVVKEILGTCVSMGVT---EILKENKLQS----EYPEDLFNLIARAVNLRKHLELNPKDLHSTRGLNLIEAKIRRLGKYYTEKGRKDWRYHPEKAQL--LASGIHIG--TTQKTRDMERYIFRIRQGLYILDINETNKKIEKVGKFLAKF--EPEKILVVSSRIYGFKPVLAFGQKIGAKTITKRFIPGSLTNP-----N------CED----------------------------------FIEPEVVILTDPRADYQILREAGLAKIPVVALCDSENYLSNVDLVVPTNNKGKKALALVYYLIAREMLK---QEVLNINMVQRMTDSGRKVRFSVMVVIGNRNGYVGIGKAKAKEVGPAIRKAINNAKLNIIQVRGKIVSDKMNKTVVVKKEFMAKLDKYERFEKRSTKVSAHIPDCIAKTGDNVKIMECRPLSKTKKFVVVEGKRKKAVARATVKEGKGRVRINSKPLPI-VEPELVRIKMFEPILLAGEANTVDIDIDVRGGGIMGQADACRIAIARGLVEFTQ--DNSLKDRILLRGDSRRTEEHKPSKKGPRAKRQKSYRDPLADALSNIYNYENARKPDCTIPASKLMGNVLRIMQKWGYIGAFEFIDGKNGLFKVELMGAINKCGVIKPR----TPTKNHEIENWEMRYLAKEFGILIMSTPNGVMSHKKAREQNIGGILLAYVYGVAHIYASYNNTLIHITDLTGAETISRVSGGMIVKTGKESSPYAAMKAAAKAAEEAIEKGVVAVHIKVRAPGRGAQATIRALTRAGLRIGKIEDATPIPHDGTRAKGGKR----------------KNKINIVERLGNKMMRTGKKQATYKTLKLAFDDINKKTKQNPLEVLVKALEYAGPREEVTTLSYGGIKYHLSVDTGSQRRLDMALKNIALGATFKTKKKFHETLAEEIILASKGDSFSVNKKEEVERIAKSAR--AEWKSEEVKSLRSMINSSPVVGVVDLQNIPAKQLQNIREDLRGK-VTFRMSKNNLMKIALEETEKE-SLKDHISAGAAFIFSKENPFRIYKLLQKS--CASIVPFAEHNAAPRNSYGAGMGKQSLGFSQSNFKLKVETRGHLMYYPQMPIVKTK-VMDAVG--------FNNRPAGQNFVVAVLSYLGYNIEDALIINKSSVDRGLGRTTFFRTYDSDERRYPGGQQDKFEVPDEAGPDAYENLDIDGFIRPESVVKGGDVLIGRT--SPPRFLEEL----DEFGTAIEGRRETSIGVRPSEKGIIDLVLL-------SETEDGNKLVKIKARDERIPELGDKFASRHGQKGVLGFLCPQKDMPFTEQGITPDLIINPHAIPSRKTVGQILEMIGGKAGSLKAKTIDATLFAGEKEADIRQILQDFGFKNTGRERLYNGITGEVIEADIFVGVCYYQKLHHMVADKIHARSRGPRQMLTRQPTEGKAR---IIDGKDQILGRMASVAAKKLL------------EGEEVSIVNAEEVIITGNREYFFDLYKKRAQFKDIANPLRGSFFPKRSDRIVRRAIRGMLPKKDKGRQAYKKLKVYVG-----------IEL-PSVFSYEYRPDLIKRAVLASITHRIQPWGVSPAGRMTSA---HPRR-KNLGISRVPRMKAPHVVGGFVAHPPKPWKVISEKINNKERTVAIKSAISITANKEMVMSRGK---VEVKKTKDTREIFKSLGVNKIGPLIVIGK-DAGIMKAARNHPGVDIVMVDKLSAEHLAPGTHTIWTEDAIKYLSK-GKRVDFSARTVVSPDPYISINEVGVPDFVASELTVPERVTAYNLEEMKKIVRNGPNKHPGANYVIRNDGRRKKITDTTKDVAEELDVGFIVERQLRDGDIVLFNRQPSLHRLSIMAHEVRVMPYKTFRLNLCVCPPYNADFDGDEMNLHLPQTEEARSEAGIIMKVPIAVSVTLRREKASKFLMRTLEAVEFNLK------ERSFDNHGNFSFGIKEHIDLPDVQYDPDVGIFGMDVCVNLQKRVKEKHQ-LTKQEGILF-----PRNFTQSMEMSINLQGLDMKKTQNRIKEDFVLPNGRGKDVKIGVFASGDLAL--RAKKEN---LSVFDQEDIEKFAKDKKLAKKIANTHDFFIAQTDFMTLVGKSLGPIFAPRGKTPSPL--P--PTASLEPILNKLKK-TVKIKSTNHPVIHMLVGSEKMEDELLAENISEIIKFFEKKFEKGFDNIKSIYIKTSMGP-DIRDLSVEEIEGNIDELKSELSKERSLLATGAPENPGRIRELRRTIARLKTIKAEK---------------------------------------------------------------------------------------------------------------------------TKYEKVRIIGARALQI----SLSTLDPIRIAQEEMKKEVIPIGRGTNYKAPSHRYNG--KVKHRNYDTLERGGVTRGVVRELFNDPARTSPVATILFDNNEEKLFLVPEGLRVGSNIA-KKILGISKAGHSGTLDPNVSGVLPVTLGKATKLVKLLMISHKEYVCTLHLQKNVPKND------------------LMRVLKEYEGVLYQKPPVKSAVK-----------------RRVRTRKVHYLTPIEIENKDVLMRVGCDAGTYIKFDLFDMYSQLEMVSKMGPLKQVLSMIPGMGANTDMVEVGEEKLTKFRIIMDSMTMQEKKNPK-IINHERIRRISRGSGTNQGDVKELLNQYSMIKKF-TGKASSVTVTLIPAPNGLGLAVGGVGKKILGLAGIKDAWSKTDGTQTTVNFANAVMDALYQTNTMS---------LVDGGKATAGPPLGPALGPLGINVGKVVAEINEKTKDFQGMKVPVKIFVDDKKNF-VGNTLPLRNVPEGTYIYNIESRPGDGGKFVRSSGTYATLIAHDSQKTVIQLPSGVMKTLNPECRCTIGVVAGGGRKEKPLVKAGKKFHKTLYPKVRGVAMNHNDHPFGGGNGKTSSRNAP-----GGLRFGEMERDCLVGHGTSLLLKERLLEASDKADILVCGKCGSLAVYDYCPICEEETDIYPVEMSYAFKLLLEELKSMCLDPKLK---PNRILVEIDERLSVAIAKVFSTRSGFRALVTVERKKDGLLRVSFPSLPGKMPFVTLMKSLGLEKDIDIVNAVS---SEKDIQKELLDNLEESMDVTDKELALDYLGKRLAMGQQKEYRLKRAEMAL---------DKYLLP-HIGTEES---DRRKAYYLGIMANRVIELSLGKRESDDKDHYANKRLK-FVRQHLDSFNDFVGKRLQEVIDEQAKIETDIEG------FYVKFGKIRAGEPVYKEADGSKRDFFPQEARLRSLSYVVPLYLEFIPVI----DEKEREPVEVEIGKLPIMLKSNACSLHGLGRDELILKGEDPRDPGGYFIINGAERVVVAIEDLAGDLLENLFRLSFVQLTRDIKYQLERTYARGR---------------QLMDDTNFMSRFSHLRRVLSP---LSRTQPHFEARDLHPTHWGRICPSETPEGPNCGLVKNMALMSYI-KVIDKIQFGILSPEDVRKMSVLRVITADTYDDDG-YPIEKGLMDQRLGVIDPGLKCKTCGQKFGDCPGHFGHIELARPVIHVGHAKDVHKILKSVCRDCGKLKLDASQREHFQEQLATDRLKSKELVVKEAMDKAAK-AVCPWCGSDKRTIKFEKYTFYEEWGEERN----KLTPIDVRERLEKIPVEDYELIGVNKDVSKPEWMVLTVLPVPPVTVRPSITLESSVRSEDDLTHKLVDIIRINQRLRENIDAGAPQLIVEDLWELLQYHVTTYFNNSTSGVPPARHRSGRILKTISQRLSGKEGRFRSNLLASAIERGEHYRRAAYNYLRRIMRSGAKGAEIKISGKLS-GERARSMRFAEGYLKKDPAIEHVRVGYSPAKKKLGIIGVVIKIIEAYNR-GELEKQPGQTLEDTLENRIMAELAKARDNAGGVAEQYLGK-RHAVIMAKTGAKGNMLDLTQMAACLGQMTVRGKRLHRGYQDRSLPHFKRGDRSAKARGFV--KEIKSIKIENNSSGVIIKTDTLGSLEAIVMELKELG-----INIRRADIGDVTKQDMIEAKSVKAVVFAFNSRILPDAKEVAAKEEIKIFESDIIYKLIEDYE--------LFEKKGYSIIKRYPVVARWRDDTDFVQASIYDFQPHVVGVQEPPANPLLVPQFCVRFNDIDNVGVTLRHYTGFVMIGQHAFFPFSQDRFLSDIYDWLKTGLGIPSEELIF----------------------------HEDAWAGG-GNFGPCMEFF---SRG--------------LELGNQVYIEYEVTPSGG-KELDLKVLDMGAGQERFSWFSLANPIGYET-VFPTVCDHLYRRTGITPDKEFSGMLNMDEVEDIEKVWSIGDHSRSLLFALSDGALPSNVGGGYNLRVILRRALSFIEGFSWDIE-LQKVIEEHAKYLMPQYPELKENIDDICQIISYEMEKFENTKDKSRRIVERLNE--KGEELSEDKLIELYDSHGITPEVM---------GVKPPDFYKRVTERHEKKE-------SIAAEKEIHYEMPDTERLYYDGTKFSAKVLEVS-------------ENIVILDKTAFYPESGGQEGDRGFLN--DCPVSYT--KVSGNVILHI--MEKINFKKGDTVKGLVDEERRLNLTRHHTATHIINGVSRQILGNHIWQAGAEKTEEKARLDITHYKLIDNEDLFKIERISNEIVLKNLPIEKGFFPRAEAEKKYGFRLYQGGAGKKLRVVNVKGLDVEACGGTHADFTGQIGPIKILKQSKIQDGVVRLEFCAGLKALDAIQEESVLIRELSDVFKVEKDKLLDTGKRFFNEWKNRGKEIERLKAEISCLKKEGLECNYIESDGILFMEENVDT-SPDEMRKIARELSG-DNKVIVL---TNNQGNIVVSCGKLAVESGHKACELIKKYGK-----GGGKDDFAQG---DKDYDGNKIEKKWQNYWLENEIFKFNPDKEGEVYVLDTPPPFTSGSLHMGHVMDFTWIDFVQRYKRMRGFNVYCPQGFDCHGLPTELKVEHEFKIS---KD--DKEAFIEKCKEWTAYCVDRMRRQMTDIGYFPDWSRMYLTMKPEYIKLIQKTLIDFYHKGYLFREKHPILWCPKCMTALAKAEVGYEEKDGKLYYLKLPIEGEK--EHVEIATTRPELMPSCVGVFFNQKDPRYEKFKGKSVVLPLFDRKVPILSDDEVDMSFGTGIVYCCTYGDEQDILWQKKYNLEVINSITEDGKLK-AGKDYDGLPVKEARKAIVSELNDLGLLIKEEKIKHRVLHVERCKSPIELLPMEQYFINVRDYKNNLIENGKK---INWYPEYMYDRFYDWTDSMDDWIISRQRVFGTPIPFWKCKDCGELIPAKEEWLPVDPRT--PTSFIGESDVCDCWVDSSATPLAISKYNNDEKFFSKTYPSTIRPQGYEIIRTWLFYTLFRCNLITGKNPWNETLIHGMVAGPDGRKMSKSLGNVIEPDEPLSKYCADALRQWALLASK-GEDFPFTWKEIEHGSRFLTKLWNVSRFIEMNIANTNTKDININSLTISDKWILSKLTNLIKLSRKELDDYNFALVLKEIRTFLWREVADNYIEIVKYRLYNNV--KKEEAAFTLKTILRNVIGLISPYIPHITEEIYNEIFSDVKSIHLTEYPSFEF--YDKNAFEKGEILKDITVAIRRYKSDLKMPLNAPIEGAIVYTEK-----NIEEISEDISKSMNITNLDLKNGKPDIDEKILEVIPRYDIIGP--KFGKDVQKVKALLRDNISKIEEQINVEGFELNREYIERVERE----------RSLKRGLVRQKKLLKNIRESKKEMNKYTVKTHCRDMVILPEMLGVTIGIYNGKEFVPIEITPEMVGHYLGEFAPSRRKVSHGKNIDISPKHSREICNTIKGMKIERAKELLESTMKKASKSVLKLLNEVESNAKGL-NTTKLRIIHASAYRGRVIPGFMPRAFGRASPFNKELTNVEIIV----TKTKLVCADNTGAKELEIVAVINYKRRPKAGVGDMVMVSVKKGRP---DVKKKVLPAVIVRQRKEYKRIDGTRIKFEDNAAVITGEDGVPKGSEVRGPVAKEAVEK-WVRIANVASII--NRPNYTRREYVRAVPIKVVHFDMGEVYLESKNACQIRTNAMEASRIAANRYLMALGKHYKIRTIPFQIIRENKKADRYGNGMGKPIGTAARVDRGQRIMSVKE--GIEAARIALRKAAMKLPTTVKI-DVIVHPLITEKTVATMERNILTFIVTMSSNKQDIYNAVEELYEVEVEKVSTTVLPS------------GKKKAYVKLKEEYPA--
>IMG_2522125074
-AGKKLIEQKKKFRWSDKRYVRRVLRLNVKSDPLEGAPMARGIVLEKLGVEARQPNSGIRKAVRVQLIKNGKQISAFTPGDGSINFIDEHDEVVVEKIGGRGRSMGDIPGIRYKVIKVNNVSLKELWKGRKEKP-NPMRELMIDKVVINMGIGESGER---LQRASKLLEELIEQKPAITHAVKTIKNFGIR------HRPRRGSMAFSPRKRAKSIIPRIRAWPEHSETKPL---GFAGYKAGMTHVVIVDDRRNSPTYGEEIVVPVTVLETPPLKVAGFRAYRKTPYGFEIMSEIWAENLDNQLGRRI-------------NIPKKVNGN----ADDIDLDKVDH----FRLITYTQPYKITGVPKKTPEIMEQKV-GGDVETAFGYVKEKLGGEIRVFEVFEEGSIIDVTSITKGKGFQGPVKRWGVITLNAKHARSHRRIGNLGPWNPHHVRPTVPQAGQMGFHQRTEFNKRIIKMGE-------------NGEEVTPNGGFVHYGVVRGDYVMVSGSVPGSVKRLVRFRYAVRPPSAA--YDGVNVIYVSTTSKQG--PPVTALVKRELGITKGSSKTGKEFVGDISLEKIKEIAKMKKA-QVLSYDLKSVVKEVLGTCLSMGVTV---ILKEKGAKI----DYPEDLKSLIRKAINLRKHLETHKKDLHNKRGLQLIEAKIWRLSCYYKEKGIKDWSYDPEKLRI--LSAGVHIGTQIK--SGDMKRFIYKVRDGLYVLDIRQLDERIRVAAKFLSKF--DPPRILVVSARQYGQKPARMFAKIVGADVITGRFVPGTLTNP-YLS------------------------------E--------------YREPDVVVVTDPAIDSQAVKEATDVGIPVVALCDSNNQAENVDLVIPTNNKGRKALALVYLLLAREM---LEDEVLEINLVQRMTDSGRRTSFRVTAIVGNRDGYIGIGSGKASQVAPAIQKAIKDAKLNIFKVNGKVVKT-YEKSAVIQREHIRYIPKYERYMKKRSKLHAHNPPCIAKVGDTVTIIECRPLSKTKSFVIVEGKRKSAVARATIRPGKGRVRINKIPIEL-ITPEMARNIIMEPLIMAKEANKVDIDVNTNGGGFMGQAEAARTAIARALVEWSG--DEELRDRTLLVNDIRRKEPKKQMGRGARKRRQTSYRDTLSNTMIAIKNAEKAGYDVCEVPASKLVGNVLKVFKDYGYIKEFEYIDHKGGAITLTKRIND--CGAIRPRMSAKKTE---YEKFEKRFLPGKDFGILVVSTVKGVMSQREAREKGLGGVLLAYVYGIAHIFSSYNNTIITITDITGSETIVRISGGMIVKASREGNPYTAMQAAIRAAEKAMEKGIEGVHIKVRAPGPGAQAAIRALARAGLKIGRIEDVTPIPHDGTRPPGGKR----------------KRKVFIVERLINKVMRTGKKILAYNIVKSAFEIIEKKTKKNPLQVLVDALINAGPREEIVRLKYGGIAVPKSVDTSSLRRLDIALRNIAEGASFKSKRSIEACLADEIISAANNDSFAVAKKEEIERVAKSAR--PQWKLKDVEELKELMKNYQTIGIVSFRGVPAGQMQKIRRELRDK-VKIKVVKNTLIEKAIEEAEEFESLKEFLGDQVAFVASDMNPFKLFKELEKT----GSIPYPEHNASPRNTMGAAMIKQSLGIPYSNLHWRADTRGHLLHYPQIPIVRTD-TQSEIK--------FDERPAGQNFVVAVISYEGYNIEDALIFNKASIERGLGRSHFFRTYETEEMRYPGGQEDKFEIPGADGAEAYAHLDEDGLVFPETEVGPDDVLIGKT--SPPRFLEEPTEL-GIS---PQKRRETSITMRSNEKGIVDRVFL-------AQSESGSKLAKVRVRDLRIPELGDKFASRHGQKGVIGLIVPEEDMPFTESGIVPDMIINPHAIPSRMTVGHVLEMIGGKVGSLEGRRVDATIFYGEKEKDLRAALKKYGFTHTCKEVMYDGITGKKFTADIFVGVIYYQKLYHMASSKIHARSRGPVQVLTRQPTEGRAR-FTVIDAENHVLGRLSSIIAKRLL------------NGEKIVVVNADKAVITGERSMV-FNRYREKYERGSKEKGP--YYPRHPERIFKRTVRGMLPKSRRGREAYRNLKVFIG-----------IEL-PSVFDTEYRPDIIRKAIHSLQSRRRQPYGPSPAGINYSA--ENWGP--GHGYARVPRLKVPQAVGGRRAHPPKVQKIWEEKINKKEMRKALCSAIAATVNAQLVSERPHISELPLKKTKEVVEALKAIGVVKKSVLIVAGE-KSDILNSARNLAGVDVVVARNLNVELLAPGAKTVWTKSAIEALE--GKRVNFSARTVISPDPNLSIMEVGVPISIAQELTVPIFVTEKNIDEAREYIL--RKEHPKANYVIRSDGRRIRVLDLNAEIAERLEPGWIVERQLKDGDIVLFNRQPSLHRMSIMAHYVRVLPYKTFRLNPAVCPPYNADFDGDEMNLHVPQSLEAQAEAKVLMA-PIGLKVTLRGEKAEEFLKRALVVKENKLK------RKQV-NAGEFSFGIHEHIDLPGVDYDPDVGIFGMDVCVSLRRRVKRKNHLITKEETIEF-KKSKDRNFLETVEVAVNLKNLDMKKPENRIDALVTLPNGTGKDRKVGVFAKGDTAL--KAKEAG--ADVVFSAEDIDELAKDKRKLRKIANEMDFFIAEAPLMPEIGKKLGPILGPRGKIPQPIPL-----SDPKPVIDRLKK-SVKIRTRDKMTFHAPVGTKNMSPDEISENILEILKVVENKYENAVNNVKSVYVKTTMGPNEIRKMSREEKIKKLRELENELLRVRTQVRSGSIENPGIVRAIRKDIARVKLALRE--------RRRKTNYRKRLKLLSRKPRLVVRITNKMVIAQIIEYSGDRVIAHADSYELQKLKGDANNTPAAYLTGLLIGKKAQKAGVSEAVLDIGLKTRGSRVFAVLRGAVESGLE--------TRFEKARIIGARALQI----AMDKTDPLDIAREEFERGAIPIGKGTPYRAPSHKYKA----DLKHINF---EGLVKAKVIDIEHDPARNAPIAKVKLPDGSERYIIATEGMGTGHIIE-RKILEVSRTGHAGTLDPKVTGVLPVFIENATKLVRFLQTSGKEYVALMRLHGDAS------------------EKRIREAFNLFKGKIYQRPPLKSAVK-----------------KVLRIREIYESEILEVDGRDVLFRVRTEAGTYINFTLKDVYKQIEAMRKMGPVSKIIEMLPG---LDDMMEATQEKMQKFKYIMDSMTEEEITNPA-IIDSSRIRRIAIGSGTSPQDVKELLKYYKTMKSVMTGSAGSVRVTLIPGPKGLGIVAGDMARKVLELAGVSDVWTFTRGTRTTINFAKATYEALKQTM---------VEVLVPGGEASPGPPLGPAIGPLGLNVKQVVDRINAATKEYQGLSVPVKIIVHDDRSF-PGNITYLKNIPEGSPVCNIESNPGDGGKFVRASGTFALVVSHEETRTLVQMPSGVLKWFNPNCRAMIGVVAGGGRTDKPFVKAGKKYHKAKWPVVRGVAMNAVDHPFGGGKGKTVSRNAP-----GGLRFGEMERDVLIGHGAAILLKDRLLEESDKVEVYVCGNCGHVATYDYCYVCDDDSNIHKVEMSYAFKLLLDELKSMMIAPRLV----NKILLEKEERYGESIAKVFSQRSGYRALVVVERSKGDILEVSFPQLPKTIPFVTMMRALGVETDQEIVTMVS---EDPEIMKFLLENLE-DAEVETQEQAIELIGKKVAPGQSKEYKINRANQVI---------DQYFLP-HLGTTPE--SRRAKAFFLARMAEAVLELALGLRREDDKDHYANKRLK-LVKHQIDSFNRFIEEGLQRVIDEQRIIELDIPD------TYVKLGKIWVDKPIIREADGSEPPLVPSTARLRNLTYAAKIQL-ITQVI---DEGRELDEEVVTIGMMPIMVKSEKCNLHSTYEEKLTLLGEDTLDPGGYFIINGSERALMTLEDLAGDLMEEIFRVAFLRLIKDVKYQLERAKVRGRPLKMSTAVRSDVLT-QLIDRHNYLSIISHLRRVISP---LSRSQPHFEARDLHPTQWGRICPSETPEGPNCGLVKNFAQYAEV-KRIDSIRFEVLSPQEIRRMSVTKIISSETYDDDG-FPIEAGLMDPRLGVIDPGLRCKTCGGKAGECPGHFGHVELAAPVIHVGYAKLIAKLLASTCRECGRVLLPDSKRDKFEEIERRKSLQDYEDVVKEVFRITKAAKKCPHCHADQFDIKFDKPTFFY--EGD-----HRLTPKDVRERLERIPDSDLPVFGMNPKAVRPEWMVLTVLPVPPVTVRPSIILETGQRSEDDLTHKLVDIIRINQRFIENKDAGAPQLILEDLWELLQYHVTTYLDNEVSGIPPARHRSGRPLKTIAQRLKEKEGRFRGSLLARALERGWYFRKAGYRFLYRIMEAGAKGCEIEISGKLT-GERARTEKFLAGTMVHEPAISAVKTGFDVAIKKLGVMGIKVRIIEQYKQ-GNLEPMPGRSIEETLEMKIMQELGRARDKAGNIASKYLGMDNSAVIMAVSGARGSMLNLTQMAACIGQQSVRGERIKRGYTNRTLSHFKPGDLGSRARGFV-EKEYEEIEIRTDEEGVVLKTDTLGSLEALINELKDA-----GIKIKNAEVGDVDKRDVIEASALNRVIIAFSVKLLPGVEEEAEKYGVRVFRDEIIYSLIDSF-DMREYYLSFFEKRDHERIERYPVIARWRDDIYLTIASIADFQPFVTGVVPPPANPLTISQPCIRMDDLDSVGRTGRHLTLFEMMAHHAFNNYWKSETVEYCTELLEE-LGVNREDIIY----------------------------KEEPWAGG-GNAGPCLEGI---VGG--------------LEVATLVFMNLETHPDGDYRKMPNYIVDTGYGLERFTWASQGTPTVYDA-IFPEVLEMIVSNSNVRHFTDDAGVLGTLRGEALIQLRALADHTRAILFMLGDGLVPSNAGAGYLGRLMIRRSLRIAEELEFELS-LFDLVEMHRKILREFFPTPLET---IQEILELEMDRYSVTISKGIGLVERTIA--RKKKIEKEDLIEFYDSNGVPPELAVRIAKEKGVEVEMPDFYAELAERHSRAE--------KKKESELKLDYPQTEKLYYNSLEFESEVIGVE-------------GDYVILDRTAFYPESGGQDNDTGVILTEKGELKVVDVIDQNGIILHKVEGNF-RPEPGMKVKGIIDRDRRFRHMRHHSATHLILYSAKKVLGKHVWQAGARKEWDKARLDITHYKRPTDEEIAEIERIANQEVMANKPVTWTFMDRIEAEKEYGFELYQGGVGREIRVVRVGD-DVQACGGTHCDTTGEIGLIKIMKIESIQDGVIRIEYSAGEAALDFIAKEEEYLREAGSILRVEPSMLPKTVKRFFDEWKEQKKEIERLTSEIAKLKAQLLLEKAEEYDSIPVIAEIFEDMDHQEMVKLGFALAEKGAVGCLISK--KDKVKVITFSGKD----DINAVDLIREIGKYIKGGGGGKRNLAQGAG------------------------------------------------------------------------------------------------------------------------------------------------------------------------------------------------------------------------------------------------------------------------------------------------------------------------------------------------------------------------------------------------------------------------------------------------------------------------------------------------------------------------------------------------------------------------------------------------------------------------------------------------------------------------------------------------------------------------------------------------------------------------------------------------------------------------------------------------------------------------------------------------------------------LRKLKKKDAVRTHCRDMIVLPEMVGKIIMVHNGKDFVRVEVKPEMIGHRLGEFAQTRTFIKH--EMPISFKHAVEICSEIKGMKIDEAIRFLEEVAEKAARYILKVIKNLEANAKGI-EKDRLIITHAQAKKGRVLKRFTPRAFGRATPKFKTLTTVEFV-----TGARLVCTDNTGARELEIIAVKGYKRYPAAGVGDIVVVSVKKGTP---EIRKQVHYAVIVRQRKEFRRPDGTRVKFEDNAAVITDPNGNPKGSEIRGAVAREAAER-FSRIGTLAAAIV---RPLTKRQYVDGAPIRVRQFDMGNLTLVAKENVQIRDTALEAARITANKYAARLGGYLKLRIYPHHILREHAGADRISQGMGKPVGNAARVFKGTKVMSIPE--GFEVGKNALKRAGYKLPTPTQVV--IKCFIVTEKTSTEIDKNILTAIVDKRANKKQIKEEIEKRFEVKVEKVNTLITPKGE------------KKAYIKLTPD-----
>U_269
------------------------------------------------------------------------------------------------------------------------------------------------------------------------------------------------------------------------------------------------------------------------------------------------------------------------------------------------------------------------------------------------------------------------------------------------------------------------------------------------------------------------------------------------------------------------------------------------------------------------------------------------------------------------------------------------------------------------------------------------------------------------------------------------------------------------------------------------------------------------------------------------------------------------------------------------------------------------------------------------------------------------------------------------------------------------------------------------------------------------------------------------------------------------------------------------------------------------------------------------------------------------------------------------------------------------------------------------------------------------------------------------------------------------------------------------------------------------------------------------------------------------------------------------------------------------------------------------------------------------------------------------------------------------------------------------------------------------------------------------------------------------------------------------------------------------------------------------------------------------------------------------------------------------------------------------------------------------------------------------------------------------------------------------------------------------------------------------------------------------------------------------------------------------------------------------------------------------------------------------------------------------------------------------------------------------------------------------------------------------------------------------------------------------------------------------------------------------------------------------------------------------------------------------------------------------------------------------------------------------------------------------------------------------------------------------------------------------------------------------------------------------------------------------------------------------------------------------------------------------------------------------------------------------------------------------------------------------------------------------------------------------------------------------------------------------------------------------------------------------------------------------------------------------------------------------------------------------------------------------------------------GVLHIRRAGHSGTLDPKVTGVLPVMLGDATKVVKALLLAPKEYVCLMHLHHPVP------------------EDVVREICAEFTGKIYQRPPIKSAVK-----------------RNLRVRTIYYFRIEEIEGDYVLATVGCEAGTYI-----------------------------------------------------------------------------------------------------------------------------------------------------------------------------------------------------------------------------------------------------------------------------------------------------------------------------------------------------------------------------------------------------------------------------------------------------------------------------------------------------------------------------------------------------------------------------------------------------------------------------------------------------------------------------------------------------------------------------------------------------------------------------------------------------------------------------------------------------------------------------------------------------------------------------------------------------------------------------------------------------------------------------------------------------------------------------------------------------------------------------------------------------------------------------------------------------------------------------------------------------------------------------------------------------------------------------------------------------------------------------------------------------------------------------------------------------------------------------------------------------------------------------------------------------------------------------------------------------------------------------------------------------------------------------------------------------------------------------------------------------------------------------------------------------------------------------------------------------------------------------------------------------------------------------------------------------------------------------------------------------------------------------------------------------------------------------------------------------------------------------------------------------------------------------------------------------------------------------------------------------------------------------------------------------------------------------------------------------------------------------------------------------------------------------------------------------------------------------------------------------------------------------------------------------------------------------------------------------------------------------------------------------------------------------------------------------------------------------------------------------------------------------------------------------------------------------------------------------------------------------------------------------------------------------------------------------------------------------------------------------------------------------------------------------------------------------------------------------------------------------------------------------------------------------------------------------------------------------------------------------------------------------------------------------------------------------------------------------------------------------------------------------------------------------------------------------------------------------------------------------------------------------------------------------------------------------------------------------------------------------------------------------------------------HAYVRKKYMGGIPSKIALFDMGNLSLVAKEACQIRHNALEAARIFANRYLVEVGRYLKIRPYPHHVLRENAGADRVSSGMGKAVSSAARVKPGQRILSVEA-QNFDDAKEALRRASYKLPTPCRFI--IKYPFITEKATIQLEENKLQLVVDINATKNRIRKEIEEIYGFEVARVRTMITPKGKKK------------A------------
>U_242
---------------------------------------------------------------------------------------------------------------------------------------NPMLRPRIDKVTVHIGVGESGER---LASAEKIMSGITSGTPVRTHAKKTLPGFGIK-----IHRPRRGSLAYSPRKRAKSEVPQIKAWPESDE---VKLLGFAGYKAGMSHVVMLDSKPNSPTEGMEVSVSATVVEVPEMRVAAIRGYANGTHGKRVVGESWAREQDKELSKSF---------------RVPD--EGNGKQLE-DLEKLSGVISELRAVLHTRAHKITGIPKKKPDLMETGIGGGEPMASFEFAKSILGTTVRIGDLFKAGDIIDVVAVTTGKGTQGPVKRWGISLMKNKHSRAKRQVGNLGPWSPAHVSWRVPQLGQTGYQQRTDFNKMILKIGD------------GGEENITPSNGFINYGVVRNEYVLIKGSVPGPVKRLIRMRHAMRPKGEP--------------------------------------------------------------------------------------------------------------------------------------------------------------------------LSAGIHIGTQQK--SREMLKFVYRVRDGLYVLDIQKTDERIRAAAKLLSKY--NPSRILIVSARQYGYHPTTKFAQVIGAKAITSRFIPGTLTNPK-----------LD----------------------------------VYTEPDILVVTDPRGDSQAVNEAIKIGIPVIALCDTNNSTTNIDLIIPTNNKGRKALALIYWLLAKTIK--LREEVIDINMVQRMTDSGRRVKFRATVIVGNGDGFIGIGQGKDAQVGPAIRKAVNAGKRGILHVRGVVISSRMERTVVVERTFERKIQKYERFEKRRSRIHAHNPPCIAVEGDRVRIAECRPLSKTKSFVVVE---------------------------------------------------------------MGQAGAVRTAISKGLLEWTGDFKDALVDRSLLVNDSRQTESKNFGGRGARAKRQKSYRDPVADALSAIKNAEHASKKVCTIPASKLIGRMLKVMQDAGYLGEFELLDGKAGIFTVELKGQINRCGVIKPRHDVKHREFE---DWEKRYLPARKFGALILTTPEGVMSHREAIEKGIGGQLLAYVYGIAHVYASFNNTLITVTDITGAETIAKISGGMVTKAARESSPYTAMQMATQLADKLKDKGITGVHVKVRAPGPGAQAAIRAFARAGLQIGRIEDVTPTPHDGTRSRRGRR-----------------------------------------------------------------------------------------------------------------------------------------------------------------------------------------------------------------------------------------------------------GMIPFPEHNASPRNTMGAGMVKQCLGVSTANLKLRPDTRSHSIHYPQKALVTTQ-TAEALG--------FDERPAGQNFVVAVISYEGYNIEDALVINKASIERGLGRSHFFRTQQGEERKYPGGQDK-FEIPDAEGSEAYAQLDADGLPNPEIAVEPNDVLIGKT--SPPRFLEEPTDLG---GLSPQQRRESSVTMRSNEKGTIDTVIL-------TESESGASLAKVRTRDQRIPEIGDKFASRHGQKGVIGLIVPYADMPFTEKGMVPDLMINPHAIPSRMTVGHVLEMIGGKVGSLEGRRIDGTPFSGEDEKGLREALQRAGYAHTGKEAFYDGVTGRRIKADVFVGVILYQKLYHMVAAKMHARSRGPIQVLTRQPTEGRAR----IDSSGLILGRLSSVVAKRLL------------DGETIAIVNAEHAIVSGSKVKTFADYLQS-RQRGIKEQG--PYYPKRPDRLLKRTVRGMLPKRQRGRDALSRLKVYVGV-----------RL-PLVFMEAYRPDLIKRAVLAAQANRQQPYGPHRAGMNTSA--ASWGV--GRGVSRVPRLTVPQAVGGRRAHPPKPEALRGEKVNRKERRKAIASAIAATCSEELVERRGRFASLPLTRTSDVLDLAMKINVRPKSFLIVVSE-DRGIIRAGRNLPGVDTVTVQQLNAELLAPGTVVIWSESAIHRLGE-GKRVNFSARTVISPDPNLSISEVGVPEATAKELTITMNVTQHNINDAKEYVARGPERHPGANYVIRGDGRRVKVTDKNSELVEAIETGWKVERHLKDGDIVLFNRQPSLHRMSIMAHEVKVLPNKTFRLNPAVCPPYNADFDGDEMNLHVPQTEEARAEAKILMHVPIGCKTTLRGKTAEEFLKTCLKINENRLA------VDQFDDNGNFAFGIEEHTDFPGMKYDPNIGIFGMDVIVAVKRPVKR--------------------------------------------------------------------------------------------------------------------------------------------------------------------------------------------------------------------------EIRNMSREEIADELLKLESDLVTERALASAGAPEKPGRIQEIRRTIARIKTIQ-----RREGRTNYHSR--RKLI-ISGKPRLVIRKSLKHTQIQLVTAEQGGDKTHVSAISTELKTCSTSNTSAAYLTGLLMGYRMLDSGLGSAILDIGLHIKGSRVYAAVKGARDAGVD--------TRYERARIVGARALQI----AMSRREPIEIALEELRQGVIPIGKGSPYKAPSHKFKA----DLEHIKT-RQGETVKGRIVELVHDTARSAPIAKVQLSNREQHFILAPEGVSVGDEIA---------------------------------------------------------------------------------------------------------------------------------------------------------------------------------------------------------------------------------------------------------QGKSGSVVVVLKPAPKGLGLVAGETARKVMEIAGIKDVWTYSEGTRTTLNFAKATYDALQQTLTTR----------------------------------------------------------------KQGNTLPISMIPEGMPICNVENRPWDGGRFARASGTYAVLVAHDSEKTVVRLPSGGMKWLDHKCRATIGVVAGGGRVENPLLKAGKKFHKRKWPRVSGVAMNAVDHPFGGGGGLTVSRNA------GGLRFGEMERDVLLGHGAAMALKERLLDESDKVTEYVCGQCGMIATLDFCPNCGADTNIHPVEMSYAFKLLLDEIKSLAIAPRLIL----------------------------------------------------------------------------------------------------DEALEKIGNRIAAGQIKEYQIKRANYVL---------DRYLLP-HLGNEER---YRLKAQFLGRMAEACFELAIGRRGEVDKDHYANKRLK---------------------------------------------------------------------------------------------------------------------------------------------------------LKLAGNLMEDLFRVSFNRLTRDIKYQLERANMRNRDLSVATVVRSDVLT-QLLDRTDFIATLSHLRRVISP---LSRSQPHFEARDLHPTQWGRICPSETPEGPNCGLVKNFAQMVEI-KRIGQIKFGFISPKEFRKMSVTRVITADTYDDDG-FPIDMGLMDTRLGVIDPGLRCKTCGQRAGECPGHFGHIELVAPVIHIGFAKLIRKLLRAICRSCGQLLLTPNEKTYLEEIRKVEIGHSIDDVVNTVFKESRKAKKCPYCG--EEQIDIKFEKPTTYLEDKHK-----LMPADIRDLFEKIPDDDVEVMGMDPASARPEWMLLTVLPVPPVTMRPSITLESGQRSEDDITHKLVDIIRINQRFQENREAGAPQLIIEDLWELLQYHVTTFIDNAVSGVPPARHRSGRPLKTLSQRLKGKEGRFRGSLLANALERGIYFRKAGHNMLRRIMESGALGCEIITSGKFT-GSRSRVQKFVAGNILHKPAEELVDDGFATAIKKLGTIGCRVRI----------------------------------------------------------------------------------------------------------------MKSILIETDTTGITIKADTLGSLEAIVNELKRD-----DIPIRRANIGDITKKDIIETNILKRVIIGFNVKLLPDAKEELRESDVKLFLGNVIYKLIEDY---------------------------------------------------------------------------------------------------------------------------------------------------------------------------------------------------------------MENYIVDTGYGLERFVWASNGTPTIYDA-IFPDVVSDLMSLAGVEHSIEDTGIMDISGETKLLDLRAIADHTRCLTFMLGDGIIPSNVKAGYLARLVLRRTMRLMYEIGLKTP-LQDIVEMQVKDLKD-YPEFRERFETISEILTLEEEKYRETLSRGRHLITKIAHHYKGEAIPPTELLHLYDTHGIPPEITRDVASEAGVRVNLSTFYSYVAESHTKN-EPEETPQTTISVTGL----PPSEKLYYEKSVFEATVQRVL-------------DEGIVLDKTLFYPEGGGQPADHGTLTTDNRTVNVVDVQTVDDVILHITDTEH-TIKEGNRVTGRIDLTRRRAHARHHTATHLVNEAAKKVLGRHIWQTGAQKSTERARLDITHYRRITTDELRQIELLANQEVMANKPIETTWMDRTLAEQQYGFTLYQGGVGRKIRVVKTGD-DVEACAGTHVQHTGEIGEIKILRNERIQDGIERIEFAAGEAAVKATQEREELLQKASSILHVTPEHLPKTTQRFFNEWKQLTKEVERLQKELAEARVTADLRESTQINNVNVITKEIETAEINELIKMASEFAKHPKTVAILAT-PHKGTKIVASASNDTIKRGINAGKIIQQISPIIGGGGGGKPEIAQGGG--------------------------------------------------------------------------------------------------------------------------------------------------------------------------------------------------------------------------------------------------------------------------------------------------------------------------------------------------------------------------------------------------------------------------------------------------------------------------------------------------------------------------------------------------------------------------------------------------------------------------------------------------------------------------------------------------------------------------------------------------------------------------------------------------------------------------------------------------------------------------------------------------------------------KLRSDGVVRTHLREMIILPEMVDRKISVYSGREFVSVTIQPEMLGHRLGEFASTRKMVRH--ELHISPKKSIELCNTLRGMKTTTAGVFLEDVINKVAREIQRLLVSAEENAKGL-DPEEMKIMHIAVRKGRVIRGFMPRAMGRATPKNTETVTIEIIL----SSSRIACADNTGARVVELISVRGYRRHPCAGIGDMIVASVKKGTP---EMRKQIVNAVVIRQKKEFRRPNGTRVSFEDNAVVITDESGIPKGSEIKGPVAREVADR-FGKIASTATIVV----------------------------------------------------------------------------------------------------------------------------------AIKYPFITEKATLHIDDNKLHFMVDINTTKREIQREVEKLYDVDVADINTMITPKGKKK------------A------------
>IMG_649633067
-AARKLKANRKKFRWKDKHYKRRMLRLDVKADPLEGAPQARGIVIEKVGIEAKQPNSAIRKCVRVQLIKNGKQITAFAPGDGAINYIDEHDEVIVEGIGGPGRAMGDIPGVRWKVVKVNGVSLQELVRGRKEKP-NPMRKIRIEKATLNISVGESGER---LLKAEKLLEKLTGQKPARTYAKVTNPDFGIR----KHHRPRRGSLAFSPRKRASRETPRIKSWPEIKDT---CLLAAAGYKVGMTHVMAIDNKKNSPTEGMEVFTPVTIIETPPLTVMGIRAYERTSRGLKTLTDVLADDLKEDLERRI-------------NLPKNYDKDKALDKIEENKDYIE----EVRVLVHTNPRLVTGVPKKKPEIFECGLGGKDPQEKLEYALELLGKDVKISEIFSEGEYVDTIAVTKGKGFQGPVKRWGIKIQNAKTARSGRHIGSLGPWTPSRTMWRVPQAGQTGYHRRTEYNKMIMKIGTSDE-----------VEKINPKGGFIRYGLVRNDYLLVKGSVPGPTKRLIMLRKAIRPKVRQEKPPEI--TYIHKA-----TPPTSALIMNELNIEKGSSDPGAEKVGDLSIKQVIKIAKMKFDSL-LAKDYKAAAKEILGTCLSMGVTV--QILEKHGLKP----EYPEDLMNLIRRAVRLREHLKEHPKDLHSKRGLQLIESKIRRLVKYYKRKGVEGWKYDPEKAA---LAAGIHIGTQQK--TADMERYIYRVRDGLYILDVRKTDERIRIAAKFLAKY--EPHDILAVSVRQYGQPAVKKFGEITGAKAIPGRFIPGTLTNP-----N------LDSF----------------------------------VEPEVLVVTDPRADSQALTESKEIGIPTVAFCDSENLLGNVDIAIPANNKGRKSLATLYWLLTRE----LEEEVLDVNLVQRMHKSGRKVRFRVTVAVGNKDGYVGVGVGKAKEVGPAIRKAIDNAKYNIIKVRGVVASDKARRTVVVEREYYKYIPKYERYERRTSKITAHNPDCIAKVGDKVKIGECRPISKTKSFVVIEGKRKTAIARGTIRKGKGRVRINKRPVELYTP-ELARLKIMEPLVLAGEVKNIDIDIKVQGGGVMGQAEAARMAIARGLVEWTND--VELKDRTMLVGDPRRSEPKKYGGRGARARRQKSYRDPLANALTTIKNNEMRGNIRCKIPASKLVGRVLRTMQKEGYIGEFEFVDGKSGQFIVELKGNINDCGVIKPRHSVKKDEFEKFE-KRYLP--ARDFGILIVTTPEGVMTHREAKKRGIGGILLAYVYGIAHIYSSFNNTIITITDITGAETITQWSGGRVVRADREGTPFAAMEAATRAAEDAKEKGIVGVHIKVRAPGPGAQASIRALARAGLKIGRIEDVTPIPHDGTTRPGGR------RFG--------KAEVPIVERLINKMMRTGKKNKAYNIVKKAFEIIEKRTKKNPIQVLVDAIENSAPREETTRVKYGGIAYQVAVDVAPQRRLDLALMFIAKGASFKSKKSIEECLADEIILAANNDSFAVQKKEEKERIARSAR--AEWKIREVEELKNLIDQYPVIGIANLVGIPAKQLQQIRNKLRGE-AVIRVSKKTLIKIALEKSNKDGKLSKYMEGQVALILTKMNPFKLYKLLDES---AGLIPYANHNSSPRNTMEAAMAKQALGIYASNYKYRTDTRSHLLFYPQIPLVRTR-IMDINE--------YDKMPAGQNFVVAVLSYEGYNMEDALIINKSAVERGLARSFFFRTYESSERRYPGGQEDKFEIPKKGSEDSYRHLDEDGIINPGTEVSQGDVLIGKT--SPPRFLGEI----DEFGTVSDRRRESSVTVRPGEKGVVDTVIL-------TESSEGNKLVKVKVRDGRVPELGDKFASRHGQKGVIGLIVPEEDMPFTEDGLVPDLIINPHAIPSRMSVGQMLEMLLGKGACFEGRRIDGTPFTGEKEEEIKHVLKKYGFESEGLEAMYNGMTGEKIEAEIFVGVVYYQKLHHMTADKVYARSRGPVQILTRQPTEGRAR----IDGEGHILGRLASIVSKKL------------LEGEKVTVFNTEKIIITGSDWILERYQQRVRRSSLTNPRRMGPKYPRRPDDIFRRTVRGMLPKKPKGRKAFKNLRAYVG-----------VKL-PEIFEEHLRPDLIKRAVLSIQTARIQPWGPNKAGKRTTAV--SRGA--GYGIAMVPRIKVPQAVGGRKAHPPKPEKIYHERINRKERRLALRSAIAATANKELVKQRGNVE-IPLKKTRETREVFKKLGVKPKGPLIVVDE-DRGIVLGARNHPGVDIVTVENLNVELLAPGTHTIYTKSALEKLEE-GKRVNFSARTVISPDPNLSINEVGVPEIIAKELTVPVRVNEWNIEEVKKYIKNGPDKHPGANYVIRPDGRKIKIYEENKAILEQLKPGYIVERHLKDGDIVLFNRQPSLHRMSMMAHEVKVLPYKTFRLNLCVCPPYNADFDGDEMNLHVLQTEEAQAEAKTLMKVPIGCKVTLRGKKAEKIIKMFLEAKGNKLK------KSQFDDLGNVSMGIEEYIDLPGMKYDPDIGIFGMDLAITFERPIQRKHK-ITREDTMKF--KISKRNFKESMDLIVNLKDVDVSDPEKRFNEEVVLPKGRGKKIKIAVIADGELAI--NAKNAG--ADLVIDKEMLEELGKNRRKAKKIAKKYEFFLAQADLMPRVGRFLGPVLGPRNKMPKPV--PP--NVDIEPIIKRLRN-TVRIRVKDQPVVHTVVGTRDMDSEDLAENVKAVLNAIKRNLEKGESQIGSVYIKTTMGP-ELREMSVKELEKKLEELRAEYSKEESKAAASAPDNPGRMRELRRTIARILTIINEK----KREGKTNYRTRMKLIESG-KPRFVVRITNQHVIAQVIDFDGDKTLVSAHSKQLQKMLGNTKNTPAAYLTGFLCGKRAVKKGIKEAVLDIG------------------------MSKKLTRFEKDRLLGSRALQL----AMT-DNPVDIAILELKKDVIPLGRGTPYRVASHRFKA--KIKYKMMNKDK-NGKLEGTVVDIIHDPGRTAPIAEVQFENGERDYILAPEGIKINDTIE-RKILGVKKVGHGGTLDPKVTGVLPIGIEKATRIMPLLLKAKKEYVCLMRLHKKVDEE------------------EIRKILEEFQGKIFQTPPLRSAVK-----------------RELRVRRIYYVKLLEIEGKDVLFRIGCEAGTYIKFTLKDLKTQFETMKKMGPLKQILNMLPLAGNIKNFSKITEDKIKKYCVIMDSMTEEELENPR-IIKYSRVKRIARGAGVRNEDVRELLRYYKTTKKA-TGKCGSVRVTLLPAPRGVGLAIGDVGKAVLRLAGIEDVWSRTKGTQTTINFAKATFDALKRLNYM-------VEVLIEGGKATPGPPLGPSLGPYGVNIKEVVDEINKKTADFKGMKVPVKVIIDTE---NIGNILPLKKIPEGTPVFNIENRPGDGGKLVRSSGTHASVVTHEENKVIVELPSGELKAFHPECKATIGVVAGGGRIEKPFVKAGNKYYAKKHVKVRGVAMNPVDHPHGGGHGKTVSRHAP-----GGLRFGEMERDCLIAHGAALTLKERLLDESDKYEALVCDKCGMLAVYDYCPLCGDKSDIYPVEMSYAFKLLLDELRSLCIFPRLR---PNKVIIEKDEEKERVKSVVTSVRKRLTLEYKKPRKTGVYLRVSFPYVPGEIPLVVLLRALGLATDEEIITNISEEDSLRLDKEKLNKASEEENRKYLIESALRYIGNRVAGGMAEEYRISRAEDVI---------DNYLLP-HIGVKPE---DRKKAIYLCEMAEMTLQVVFGEREPHDKDHYANKRLK-LVDHHIDSYNDFVNRRLQKIIDEVEIPELGEG------EYEIEIGELKIEKPYITEADGSKSKIYPMEARLRNLTYAAHLFLEMGLSK----SGKRPSFEEVYIGELPVMLKSDICHLNGLSKKELIEVGEDPNDPGGYFIINGSERVLVSIEETSGDLMEDLFRVAFTGLIRDMAYQIERNLTRRKKPSIRQAVRPDV---QLLDRTNHIASLSHLRRVVSP---LSRSQPHFEARDLHATQFGRICPIETPEGPNCGLVKNLALMARI-KKIKEIEFTLMSPEEIRNLSVVKIDTPDTYDEDG-YPIEGGLMDPRLGVIDPSLRCKTCGLRGGQCPGHFGRIELARPVIHVGFADVIHKILRSTCRKCGRILLTKSEIEHYHDLLKQAKDMNIDPILKEIYETARR-EECPHCNE-------KQKEIKLDKPVTITEDGYKLTPTEVRERLEKIPDEDCYLLGINPSAARPEYMVLTVIPVPPVTMRPSITLETGERSEDDLTHKLVDILRINERLRENMEAGAPELIIEDLWELLQYHVVTYFNNEASGVPPARHRSGRPLRTLMQRLKGKEGRFRGNLIASMLERGMHFRRVAYGTLRRIMAAGAQGAEITISGKIR-GARATSVKFTEGHIKKEPAEKFVKTGFATAQLKPGVLGVHVKI-KAYEN-GELEALPGRTLRETLETRIMQVLGEARDKTGEIAESYLDDENHAMIMALTGARGSMLNLTQMSACVGQQSIRGERVQRGYYGRTLPHFKKGDMGARARGFV--KELEEVKIETDKAGIVIKADTLGSLEAVIKLLKEE----TDVPIRVADIGDVSQRDVIEAEVSKGVILAFNVKILPSAKTILEESGVKVFSNNVIYKLIEDY--LEKLFLKFFEKKGHKIIPRYPVVARWRDDVFLVGASIYNFQPWVTGIVDPPANPLVVSQPSIRLNDIDNVGRTGRHFTCFTMGGHHAFNKYWKNETIKYCYEFLQT-LGISPKKITF----------------------------IESWWEGG-GNAGPCYEVC---VDG--------------VELATLVFIQFKT--NGKLEDIPLKIVDTGYGLERFAWVSQGTPTAYDA-VFPQFIDKLKDITGVSVDKRLAGLMDIETESDLMKLRAIADHTRCLTFMLSDGVIPSNMGEGYLARLVLRRIIRLMDELNLNMP-LKKIMEIQIDILSKHYPEIEKHYDHILNVVELEEKRYSKTISKGKKTVKRIINDLNKNKIPLKTLIKLYDSKGVPPELVREICKKEGISVELPNFYTLVAEQHEGKK-------TKEKGEKIDLDLPETKLLFYEKKRFNAKIIGSY-------------KNSVILDKTLFYPEGGGQPSDRGYLVVNGKKFYVKNVTKVNNIILHELDTDNVENLVGKNVEGIIDWERRVKLTRNHTATHILLASARKILGDHVWQAGAKKGIKASRLDISHYKRLSRDEIKKIEKLANEYVRKNIKVNVKWMDRQAAEKKYGFILYQGGVGSKIRVVEIPGVDVQACAGTHVEYTGDIGFIKINRTERIQDGVERLEFSVGDSAVDFVQHYEDLLLKSAQIFRVEPQILPKTCKRFFEEWKQFKNEIERLKEEIAKLKIKTIKSKIKKINDLKVVCEELDA-SMKELETIASEFIKDGTDFVLL---GNKNKNLVIMVSKKSIEKGIKANEFMKKITEKFGGGGGGRENIARGA--------------------------------------------------------------------------------------------------------------------------------------------------------------------------------------------------------------------------------------------------------------------------------------------------------------------------------------------------------------------------------------------------------------------------------------------------------------------------------------------------------------------------------------------------------------------------------------------------------------------------------------------------------------------------------------------------------------------------------------------------------------------------------------------------------------------------------------------------------------------------------------------------------RHKKVLEKIRKYKRENTDKIIKTHCRDLIILPEMVGLTFGVYNGKEFVKVKIKPEMIGHYLGEFAPTRKKVEH-RELQISTKHSVEICREIRGMMLEDAKRYLKEVMKKAAREILKVLENAEANAKGL-DTERLKITHISAHKARPIRGWIPRAFGRSTPFNTSRTHIQVILE---VGARLHCADNTGAKELEIIAVKGYKRLPAAGVGDMVVVSVKKGTT---EMRREVLNAVIIRQKKEYRRPDGLRVKFEDNAAVIVTPDGKMRGSEIRGPVAKEAASR-WPNIGSAASMIV---RPYTRKEYIKRIPPKIRQFDMGDLSLVVKRPAQISHNALEAARVAANRYIQKAGRHLKIRVYPHHIVRENAGADRVQDGMGKPVSLEAIVKKNQKVATITNKRNFKDAKEALRRAAMKLPAPCKIVKILIRPHVTEKTMDLIDNNELVFVVNRKSNKPKIKAAFEELFSVKVERVNTHINPKGEK--------------------------
>IMG_638154510
-AAKKLKSKRQKFKWKDTHYKRRSLRLDVKADPLEGAPQARGIVIEKVGIEAKQPNSAIRKCVRVQLIKNGKQITAFAPGDGAIGFIDEHDEVVVEGIGGPGRSMGDIPGVRWKVTKVNNVSLQEMVKGKIEKP-NPMEEVRIFKVTLNIGVGEGGEK---LARAERLLEEMSGQKPVRTHSKVTNPEFGIR----RHHQPRKGSVAFSPRKRAARETPRVKSWPQVDEP---GLLALAGYKAGMTHVMMVDNQKNSPTEGMEVSTPVTILEVPPLTVMAVRTYEKTSRGLKTLGEVLATETKDDLRRKL------------TPPADDYDQEAAIEKIRSNMEYVAD----VRVIVHTNPRLAS-VPKKKPEVFECGLGGKTPEEKFEYALEILGKDVRASEIFSEGAFVDAIAVTKGKGFQGPVKRWGIRIQYGKAARSGRHIGSLGPWTPSRTMWTVPQAGQMGYHRRTEYNKQILKIGD-----------ASEADLVNPDGGFVRYGLVRNDYVMIKGSVPGPTKRLVVLRKAIRAAGKQEEAPQI--NYISTASKQG-TPPTTALIMDELKLEKGSQDPGMDKIADISMEQVLKIARMKFD-ALLSNDYKRAVKEIMGTCVSMGITV--QILEKHEMKP----EYPEDLMNLIRKAVNIRDHLKEHPKDLHTRRGLQIVESKIRRLVRYYVREGVEGWRYDPQKAAL--LAAGLHIGTQQK--TADMEKYIYRVRDGLYVLDIRKTNDRVIAASKFLSKY--EPDDILAVSTRQYGQEPVRKFGEVTGARTIPGRFIPGTLTNPN----------------------YAK-----------------------FIEPEVLVATDPRSDSQAIIEAKQIGIPVVALCDTENLLGNVDIAIPVNNKGRKAIALVYWLLARQF---LEEEVIDVNLVQRMHKSGRKVNFRVIVAVGNKDGYVGLGQGKAREVGPAIRKAVDDAKFNIIKVRGTVVSDKAERTVTVERSFYKFIRKYERYEKRKSKIKAHKPDCIVRVGDTVKIAECRPLSKTKNFVVVEGKRKTAIARGTIREGKGRVRINKVPVELYTP-ELARLKIMEPLKLAGDINDVDINVRVVGGGIVGQAEAARMVIARGLVDWTSD--MDLKDRTMLVGDPRRSEPKKYGGRGARARRQKSYRDPLANALTNIRNNEIRGNVKCRIPASKLIGRVLRTMQKEGYIGEFEYVDGRAGKVELEGNINH--CGVIKPRHAVKKDEFEKFE-KRYLP--AKNFGIIIVSTPEGIMTHKEAKDRGIGGRLLAYVYGIANIYSSFNNTIITITDITGAETITQWSGGKVVRADRESSPFAAMEAATRAADDAKEKGIVGLHIKVRAPGPGAQAAIRALARAGMRIGKIEDVTPIPHDGTGRPGGKR---------------AKSKVSIVERLINKVMRSGKKNKAYKIVQEAFEIINRRTKENPVQILVKAVENTSPREETTRIKYGGIGYQVAVDISPQRRVDLSLGFITRGAAFKNKKSIEECLANEIMLAAEYDSFAIQKKEEKERIARSA---AEWKKKEVQELHDLIKGYEVVGIANLADIPARQLQKMRQTLRDS-ALIRMSKKTLISLALEKAGRELELSDYMEGQPALIFTDMNPFKLFKILEDS--CAGIIPFANHNSSPRNTMEAGMTKQALGLYASNYDLRTDTRAHLLHHPQVPIVKTR-IIDVTG--------YDERPSGQNFVVAVMSYEGYNMEDALILNKASLERGLARSSFFRSYEAAERRYPGGQEDRFEIPEKGSESDYRHLDEDGIINPEAEVSSGDVLIGKT--SPPRFLEEI----DEFGTVAERRRETSVTVRHGEKGIVDAVLL-------TETVEGSRLAKIRVREQRQPELGDKFASRHGQKGVVGLIVSQEDMPFTEDGIVPDLIVNPHAIPSRMSVGQVLEMLAGKAACMEGRRVDGTPFTGEDEDDIKEALRANGFETAGVESLYNGITGERIEAEIFIGVAYYQKLHHMTTDKVYARSRGPVQVLTRQPTEGRAR------------------------------------EGEEVIVLNAEKILITGSKWAYGKYKQRIDRASISNPRRMGPKYPRRPDDIFRRTVRGMLPKKSKGREAFKGLKAYVG------------EL-PEIFNEEFRPDVIKRAVLSAQTARVQPWGPDPAGKRTSA--QSYGA--GRGVAMVPRIKVPQAVGGRRAHPPRPQKNYHERINRKERRLAIRSAVAATARKDLVEARGNV---PIKRTADTREVFRKLGITPRGPLIVVGD-DKGITRGARNHPGVDVVRVENLNAELLAPGTHTVFTRSAIEKLDE-----------------------------------------------------------------------------------------------------------------------------------------------------------------------PIACKVTLRGERAEKVLKMFLEGIGNRLK------ASQFDEYGNVSMGIDEHIDIPGMKYDPEIGIFGMNLSVTFEKPN-RKHR-VSREEAIEF-----PRNFTQSMDVILNIKDLDVNKPENRFDEEVSLPNGRGKDVKIAVIADGELAL--QAKNAG--ADLVITKDELEELGKNRKEAKKLANQYEFFVAQADMMPLVGRFMGPVLGPRKKMPKPV--PATIN--PEPILNKLRD-TVKVRIKDQPVVHTVVGTEDMDDEKLAENIEAVLQTIDRKLEKGRNQLKSMYVKTTMGP-EIREMDGEELQKKLDELKAEYARYISKSAAAIHENPGKMREIRRTIARVLTIMNEK-----REGKTDYRARYKMVETG-KSRLVVRITTYHVIAQIINMNGDETLVSAHSKQLQKMLGGTSNTAAAYLTGYLCGKRALKEGIEEAVLDIG-------------------------SKKLTRFERARLIGARALQI----SMESLDPVDIARKELEKKVMP-GRGTPYRSASHRFKG--KIKYRAYDSIESEGSLKGKVVDIMHDPGRTAPVARVKFENGEERLILAPEALMLNEEVE-RDMLHVEKVGHGGTLDPKVTGVLPLGIDRATRVMQLLLEAPKEYVCLMRVHREVDE------------------ERIREVLGEFQGKIFQIPPLKSAVK-----------------RDLRVRTIYRVDILEVDGQDVLFRIACEAGTYVKFTLRDMRVQFEMMGKMGPLQQVMSMLPGAGKLKDASRMTEETIRKYLIIMDSMTEEELEKPD-IIKHSRIRRIARGSGTRNEDVKELLKYYRVTKKAM-GKSGSVRVTLIPAPGGVGLAIGDVGKTIMRLAGIDDVWSHTRGTQTTVNFARATFDALKQLSKVK------VEILIDGGKATPGPPLGPAIGPLGINMMQVVEEINRKTADFEGMKVPVKIIVDTDT--KPGNSLPLSEIPEGTPIYNIENRPGDGGKLVRSSGTYASLITHDADKAVIELPSGELKALNPQCRATVGVVAGGGRREKPFLKAGKKYHAKKSVTVRGVAMNAVDHPHGGGNGRTVSRHA------GGLRFGEMERDCLIAHGAALALKERLLDESDKYEALVCADCGMIAVYDYCPICEDSESF-PVEVSYAFKLLLDELKSLCIFPKLIL--------------NRATSIRSGFRARISLEYRKPRKTGVFLRISFPYVPGEIPLVILLRALGLATDQEIITSISDLDRLNLNKKEMKELDEEDRREYLIRSAIKYIGNRVAKGMTEDYRIKRAEDVI---------DRYLLP-HIGTEPE---KREKATYLAEMTEMLLQVISGERRPHDKDHYTNKRLR-LVDHHIHSYNDFVSNRIQEIIDTSEPIELEQGK------YRVETGKVSIEKPFIKEADGSKSKIYPTEARLRNLTYSAHMSLEMRLLK---EGGPETEFEKVYIGELPVMLKSEICHLHGLSRKELMEKGEDPADPGGYFIVNGSERSIVTMEEVSGDLMEDLLRVAFTSLSRDMSYQLERSLARGKEPSVKQAVRSDVLT-QLLDRTSYMGTLSHMRRVVSP---LSRSQPHFEARDLHPTQFGKICPNETPEGPNCGLVKNLALLAKI------------------------------------------------------------------------------------------------------------------------------------------------------------------------------------------------------------------------------------------------------------------------------------------------------------------------IAAMLQRGMHFRRVAYTTMRRIMAAGAQGVEVTISGKIR-GARSATAKFTDGYIKKEPSVKHVREGFATVQLKPGVLGVYVRI---------------------------------------------------------------------------------------------------------------EIEDIKIDTDEAGVVVKADTLGSLEAVVKILRDM-----YVPIKVADIGDVSRRDVVNAGIEDGAIIAFNVKVIPSAAQELKNSDIKLFQGNVIYRLMEEYEEIQDKFMEFFAERGHEPIRRYPVLARWRDDVFLVGASIYNFQPWVTGLVKPPANPLVVAQPSIRLNDVDNVGRTGRHLTCFTMGGHHAFNSYWEEETIKYCHDFLTH-IGIDPSEITF----------------------------IESWWQGG-GNEGPCYEVC---VRG--------------VELATLVFIQYRTLPDGGREEIPLKIVDTGYGLERFAWISQGTPTAYDA-CLGPVIEKLVELTGVKIDEEIAGMMDIETYADLRELRAIADHTRCLAFMLADGVIPSNVKEGYLARLIIRRTLRLMKDLGMKES-LKDIMNIQVEFLEGHYPEIRSHHEHILNIIDLEEHRYARTVKRGRRIVEKTIKYLGKAEMPLEILIKLYDSHGIPPETIGEIAEESGFQVKIPNFYTLVAERNETE--------TEMPEEDVHLDYPATELLFYDELEFQAEVIGIH-------------ENGLILDRTLFYPEGGGQPSDTGYITAEGCRLRIKHAEKIGAVVVHRTDDEI-CIEPGTTIRGFIDSDRRLQLTRNHTATHLIVSAARKVLGDHIWQAGAQKGVKSSRLDLSHYRRITLEELQEIERLANEYVMMNVPLKVRWMDRDLAERKYGFILYQGGVGSRIRVVEIPGVDVQACAGTHVHRTGDIGLIRINRTERIQDGVERIEFSAGSAAIEIMQKTGDILRESSDIFKVTPSQLPGTCERFFTEWKALRNEVSRLKEKVASLKILEMKDRAERINDLTVIIDTVDA-DMDEMKNMALELSATVDAVVL----ANPEGKIVGAASEDAVKAGLRINEVISQAAAVLGGGGGGRPHLAQGAG-------------------------------------------------------------------------------------------------------------------------------------------------------------------------------------------------------------------------------------------------------------------------------------------------------------------------------------------------------------------------------------------------------------------------------------------------------------------------------------------------------------------------------------------------------------------------------------------------------------------------------------------------------------------------------------------------------------------------------------------------------------------------------------------------------------------------------------------------------------------------------------------------------RQKKVLEKIRKIKKEGRPPVIRTHCRDMIVLPEMVGMTFGIHNGKEFVEVKIQPEMIGCYFGEFAPTRKKVEH-THLKISPKHAVEICREIRGMELEKAKKYLEEVIRKAAGQILKVLENAEANAKGL-DTEKLRIIHISSHRGPVIRGWIPRAFGRATPFNTPTTHVQIVL----VGARLQCVDNTGAREVEIISVRGYKRLAAAGVGDMVVVSVKKGTV---DMRREVLNAVIVRQKKEYRRPDGLRVKFEDNAAVIVSPEGVLKGSEIRGPVAKEAADR-WPSVGSAASII-----AYTRREYIKKIPSKIVQYDMGNLSVAVKAPTQITHNALEAARIASNRYMQRAGRHLKIRVYPHHIVRENAGADRVQDGMGKPVSTVALVKKNQKIITIETNKNFKDAKEALRRAAMKFPVPCRIV-VIMKPHVTEKSMNLIDQNELAFVVMRKSTKKDVRRAFEELFAVKVERVNTQVTPRGQKIA------------------------
>U_190
-AARKIEGVRKKFRWKDKVYKIRELDLKVKSDPLEGSPQARGIVLEKVPIEAKQPNSALRKCIRVQLIKNGRQITAFCPGDGAINFIDEHDEVVIEGIGGRGGSMGDIPGVRFKVIKVNRVSLNEMVKGRKEKP-NPMRKPYLSKVTVNIGVGESGEK---LEKAKALLEFLTGQAPIKNNARQTNKDFAIR------KRPRRGSLGYSPRKRASKIVPTLNSWPEVED---VKILDFPGYKVGMSHILRIDDRKYTLTKGKEMVVPVTLVETPPIYVCGVRAYKKTPYGLKTVTESWAEGPKELLRSKT-----------V----SK-NPEKDLSKIQSLIESGK--VDDLRAIVCTQPKLIN--LKKKPEVMESGIGGADVKAKLEYLKGVFGKELKVKDVLDEGEFVDVISVTKGKGFQGVVRRWGVKVQTRKSNDARRHVGSIGPWHPPKVMWTVPFAGQMGFHTRTELNKRIFRITN------------PKDLDITPKEGFKNYGLLKSDYTMLKGSVGGSTKRILRLRKSVRVPLR--------------------VPPASALILKDLKLEKGSSTPSSSKVGDISIEALVKIAKMKEP-SSLSPTIAGVVKEILGTCVSMGVT---EILKENKLQS----EYPEDLFNLIARAVNLRKHLELNPKDLHSTRGLNLIEAKIRRLGKYYTEKGRKDWRYHPEKAQL--LASGIHIGTNQ--KTRDMERYIFRIRQGLYILDINETNKKIEKVGKFLAKF--EPEKILVVSSRIYGFKPVLAFGQKIGAKTITKRFIPGSLTNP-----N------CED----------------------------------FIEPEVVILTDPRADYQILREAGLAKIPVVALCDSENYLSNVDLVVPTNNKGKKALALVYYLIAREMLK---QEVLNINMVQRMTDSGRKVRFSVMVVIGNRNGYVGIGKAKAKEVGPAIRKAINNAKLNIIQVRGKIVSDKMNKTVVVKKEFMAKLDKYERFEKRSTKVSAHIPDCIAKTGDNVKIMECRPLSKTKKFVVVEGKRKKAVARATVKEGKGRVRINSKPLPI-VEPELVRIKMFEPILLAGEANTVDIDIDVRGGGIMGQADACRIAIARGLVEFTQ--DNSLKDRILLRGDSRRTEEHKPSKKGPRAKRQKSYRDPLADALSNIYNYENARKPDCTIPASKLMGNVLRIMQKWGYIGAFEFIDGKNGLFKVELMGAINKCGVIKPR----TPTKNHEIENWEMRYLAKEFGILIMSTPNGVMSHKKAREQNIGGILLAYVYGVAHIYASYNNTLIHITDLTGAETISRVSGGMIVKTGKESSPYAAMKAAAKAAEEAIEKGVVAVHIKVRAPGRGAQATIRALTRAGLRIGKIEDATPIPHDGTRAKGGKR----------------KNKINIVERLGNKMMRTGKKQATYKTLKLAFDDINKKTKQNPLEVLVKALEYAGPREEVTTLSYGGIKYHLSVDTGSQRRLDMALKNIALGATFKTKKKFHETLAEEIILASKGDSFSVNKKEEVERIAKSAR--AEWKSEEVKSLRSMINSSPVVGVVDLQNIPAKQLQNIREDLRGK-VTFRMSKNNLMKIALEETEKE-SLKDHISAGAAFIFSKENPFRIYKLLQKS--CASIVPFAEHNAAPRNSYGAGMGKQSLGFSQSNFKLKVETRGHLMYYPQMPIVKTK-VMDAVG--------FNNRPAGQNFVVAVLSYLGYNIEDALIINKSSVDRGLGRTTFFRTYDSDERRYPGGQQDKFEVPDEAGPDAYENLDIDGFIRPESVVKGGDVLIGRT--SPPRFLEEL----DEFGTAIEGRRETSIGVRPSEKGIIDLVLL-------SETEDGNKLVKIKARDERIPELGDKFASRHGQKGVLGFLCPQKDMPFTEQGITPDLIINPHAIPSRKTVGQILEMIGGKAGSLKAKTIDATLFAGEKEADIRQILQDFGFKNTGRERLYNGITGEVIEADIFVGVCYYQKLHHMVADKIHARSRGPRQMLTRQPTEGKAR---IIDGKDQILGRMASVAAKKLL------------EGEEVSIVNAEEVIITGNREYFFDLYKKRAQFKDIANPLRGSFFPKRSDRIVRRAIRGMLPKKDKGRQAYKKLKVYVG-----------IEL-PSVFSYEYRPDLIKRAVLASITHRIQPWGVSPAGRMTSA---HPRR-KNLGISRVPRMKAPHVVGGFVAHPPKPWKVISEKINNKERTVAIKSAISITANKEMVMSRGK---VEVKKTKDTREIFKSLGVNKIGPLIVIGK-DAGIMKAARNHPGVDIVMVDKLSAEHLAPGTHTIWTEDAIKYLSK-GKRVDFSARTVVSPDPYISINEVGVPDFVASELTVPERVTAYNLEEMKKIVRNGPNKHPGANYVIRNDGRRKKITDTTKDVAEELDVGFIVERQLRDGDIVLFNRQPSLHRLSIMAHEVRVMPYKTFRLNLCVCPPYNADFDGDEMNLHLPQTEEARSEAGIIMKVPIAVSVTLRREKASKFLMRTLEAVEFNLK------ERSFDNHGNFSFGIKEHIDLPDVQYDPDVGIFGMDVCVNLQKRVKEKHQ-LTKQEGILF-----PRNFTQSMEMSINLQGLDMKKTQNRIKEDFVLPNGRGKDVKIGVFASGDLAL--RAKKEN---LSVFDQEDIEKFAKDKKLAKKIANTHDFFIAQTDFMTLVGKSLGPIFAPRGKTPSPL--P--PTASLEPILNKLKK-TVKIKSTNHPVIHMLVGSEKMEDELLAENISEIIKFFEKKFEKGFDNIKSIYIKTSMGP-DIRDLSVEEIEGNIDELKSELSKERSLLATGAPENPGRIRELRRTIARLKTIKAEK---------------------------------------------------------------------------------------------------------------------------TKYEKVRIIGARALQI----SLSTLDPIRIAQEEMKKEVIPI-----------------------------------------------------------------------------KKILGISKAGHSGTLDPNVSGVLPVTLGKATKLVKLLMISHKEYVCTLHLQKNVPKND------------------LMRVLKEYEGVLYQKPPVKSAVK-----------------RRVRTRKVHYLTPIEIENKDVLMRVGCDAGTYIKFDLFDMYSQLEMVSKMGPLKQVLSMIPGMGANTDMVEVGEEKLTKFRIIMDSMTMQEKKNPK-IINHERIRRISRGSGTNQGDVKELLNQYSMIKKF-TGKASSVTVTLIPAPNGLGLAVGGVGKKILGLAGIKDAWSKTDGTQTTVNFANAVMDALYQTNTMS---------LVDGGKATAGPPLGPALGPLGINVGKVVAEINEKTKDFQGMKVPVKIFVDDKKNF------------------------------------------------------------------------------------------------------------------------------GGLRFGEMERDCLVGHGTSLLLKERLLEASDKADILVCGKCGSLAVYDYCPICEEETDIYPVEMSYAFKLLLEELKSMCLDPKLK---PNRILVEIDERLSVAIAKVFSTRSGFRALVTVERKKDGLLRVSFPSLPGKMPFVTLMKSLGLEKDIDIVNAVS---SEKDIQKELLDNLEESMDVTDKELALDYLGKRLAMGQQKEYRLKRAEMAL---------DKYLLP-HIGTEES---DRRKAYYLGIMANRVIELSLGKRESDDKDHYANKRLK-FVRQHLDSFNDFVGKRLQEVIDEQAKIETDIEG------FYVKFGKIRAGEPVYKEADGSKRDFFPQEARLRSLSYVVPLYLEFIPVI----DEKEREPVEVEIGKLPIMLKSNACSLHGLGRDELILKGEDPRDPGGYFIINGAERVVVAIEDLAGDLLENLFRLSFVQLTRDIKYQLERTYARGR---------------QLMDDTNFMSRFSHLRRVLSP---LSRTQPHFEARDLHPTHWGRICPSETPEGPNCGLVKNMALMSYI-KVIDKIQFGILSPEDVRKMSVLRVITADTYDDDG-YPIEKGLMDQRLGVIDPGLKCKTCGQKFGDCPGHFGHIELARPVIHVGHAKDVHKILKSVCRDCGKLKLDASQREHFQEQLATDRLKSKELVVKEAMDKAAK-AVCPWCGSDKRTIKFEKYTFYEEWGEERN----KLTPIDVRERLEKIPVEDYELIGVNKDVSKPEWMVLTVLPVPPVTVRPSITLESSVRSEDDLTHKLVDIIRINQRLRENIDAGAPQLIVEDLWELLQYHVTTYFNNSTSGVPPARHRSGRILKTISQRLSGKEGRFRSNLLASAIERGEHYRRAAYNYLRRIMRSGAKGAEIKISGKLS-GERARSMRFAEGYLKKDPAIEHVRVGYSPAKKKLGIIGVVIKIIEAYNR-GELEKQPGQTLEDTLENRIMAELAKARDNAGGVAEQYLGK-RHAVIMAKTGAKGNMLDLTQMAACLGQMTVRGKRLHRGYQDRSLPHFKRGDRSAKARGFV--KEIKSIKIENNSSGVIIKTDTLGSLEAIVMELKELG-----INIRRADIGDVTKQDMIEAKSVKAVVFAFNSRILPDAKEVAAKEEIKIFESDIIYKLIEDYE--------LFEKKGYSIIKRYPVVARWRDDTDFVQASIYDFQPHVVGVQEPPANPLLVPQFCVRFNDIDNVGVTLRHYTGFVMIGQHAFFPFSQDRFLSDIYDWLKTGLGIPSEELIF----------------------------HEDAWAGG-GNFGPCMEFF---SRG--------------LELGNQVYIEYEVTPSGG-KELDLKVLDMGAGQERFSWFSLANPIGYET-VFPTVCDHLYRRTGITPDKEFSGMLNMDEVEDIEKVWSIGDHSRSLLFALSDGALPSNVGGGYNLRVILRRALSFIEGFSWDIE-LQKVIEEHAKYLMPQYPELKENIDDICQIISYEMEKFENTKDKSRRIVERLNE--KGEELSEDKLIELYDSHGITPEVM---------GVKPPDFYKRVTERHEKKE-------SIAAEKEIHYEMPDTERLYYDGTKFSAKVLEVS-------------ENIVILDKTAFYPESGGQEGDRGFLN--DCPVSYT--KVSGNVILHI--MEKINFKKGDTVKGLVDEERRLNLTRHHTATHIINGVSRQILGNHIWQAGAEKTEEKARLDITHYKLIDNEDLFKIERISNEIVLKNLPIEKGFFPRAEAEKKYGFRLYQGGAGKKLRVVNVKGLDVEACGGTHADFTGQIGPIKILKQSKIQDGVVRLEFCAGLKALDAIQEESVLIRELSDVFKVEKDKLLDTGKRFFNEWKNRGKEIERLKAEISCLKKEGLECNYIESDGILFMEENVDT-SPDEMRKIARELSG-DNKVIVL---TNNQGNIVVSCGKLAVESGHKACELIKKYGK-----GGGKDDFAQG---DKDYDGNKIEKKWQNYWLENEIFKFNPDKEGEVYVLDTPPPFTSGSLHMGHVMDFTWIDFVQRYKRMRGFNVYCPQGFDCHGLPTELKVEHEFKIS---KD--DKEAFIEKCKEWTAYCVDRMRRQMTDIGYFPDWSRMYLTMKPEYIKLIQKTLIDFYHKGYLFREKHPILWCPKCMTALAKAEVGYEEKDGKLYYLKLPIEGEK--EHVEIATTRPELMPSCVGVFFNQKDPRYEKFKGKSVVLPLFDRKVPILSDDEVDMSFGTGIVYCCTYGDEQDILWQKKYNLEVINSITEDGKLK-AGKDYDGLPVKEARKAIVSELNDLGLLIKEEKIKHRVLHVERCKSPIELLPMEQYFINVRDYKNNLIENGKK---INWYPEYMYDRFYDWTDSMDDWIISRQRVFGTPIPFWKCKDCGELIPAKEEWLPVDPRT--PTSFIGESDVCDCWVDSSATPLAISKYNNDEKFFSKTYPSTIRPQGYEIIRTWLFYTLFRCNLITGKNPWNETLIHGMVAGPDGRKMSKSLGNVIEPDEPLSKYCADALRQWALLASK-GEDFPFTWKEIEHGSRFLTKLWNVSRFIEMNIANTNTKDININSLTISDKWILSKLTNLIKLSRKELDDYNFALVLKEIRTFLWREVADNYIEIVKYRLYNNV--KKEEAAFTLKTILRNVIGLISPYIPHITEEIYNEIFSDVKSIHLTEYPSFEF--YDKNAFEKGEILKDITVAIRRYKSDLKMPLNAPIEGAIVYTEK-----NIEEISEDISKSMNITNLDLKNGKPDIDEKILEVIPRYDIIGP--KFGKDVQKVKALLRDNISKIEEQINVEGFELNREYIERVERE----------RSLKRGLVRQKKLLKNIRESKKEMNKYTVKTHCRDMVILPEMLGVTIGIYNGKEFVPIEITPEMVGHYLGEFAPSRRKVSHGKNIDISPKHSREICNTIKGMKIERAKELLESTMKKASKSVLKLLNEVESNAKGL-NTTKLRIIHASAYRGRVIPGFMPRAFGRASPFNKELTNVEIIV----TKTKLVCADNTGAKELEIVAVINYKRRPKAGVGDMVMVSVKKGRP---DVKKKVLPAVIVRQRKEYKRIDGTRIKFEDNAAVITGEDGVPKGSEVRGPVAKEAVEK-WVRIANVASII--NRPNYTRREYVRAVPIKVVHFDMGEVYLESKNACQIRTNAMEASRIAANRYLMALGKHYKIRTIPFQIIRENKKADRYGNGMGKPIGTAARVDRGQRIMSVKE--GIEAARIALRKAAMKLPTTVKI-DVIVHPLITEKTVATMERNILTFIVTMSSNKQDIYNAVEELYEVEVEKVSTTVLPS------------GKKKAYVKLKEEYPA--
>U_166
---------------------------------------------------------AIRKCVRIQLIKNGRQVTAFCPGDGAINYIDEHDEVTVERIGGRGGAKGDIPGVRFKVTAVNNLSLREMVIGRREKP-NVMRTLKVDKITVHIGVGESGEH---LNNAENILNTITKQTSVRSKAKRTLQTFAIK-P--NLHRPRRGSLAFSPRKRAKRQVPVIRSWPEGNGE--SKIGGFAGYKVGMTHVNMIDDIQKSLTENMEISIPVTVLEVPAIKIAAIRVYGKETYGTKILCEAWST----ELDPTLFKKIFIPKRK---------DTKNALSKIETLVEEG--QVNNINLICYTLPSEISGVPKKKPDLMENRVIGGDIKARLEYAKSVFGTSINISDIFNPGDMIDVSAITKGKGTQGPVKRWHINLMKHKHSRQLRQIGTLGPWNPSRVNWRVPQLGQTGYHQRTEYNKRILKIGE-------------DGNDITPAGGFLNYGIVKNNYILVKGSVPGPKKRLIRLRPAIRAKIKNTVTPQI-------------TPPTSALILKELNLEKGTSDNKEEIVGNLTIDQAIKVARMKQDNL-LANTFKSAVKEIIGSCVPMGVTV---ILKENSVAS----DLPEDFTNLVTKALRLRKHLVKNHKDNHNKRALNLTESKIRRLGKYYRRKKIVDWKYD------------------------------------------------------------------------------------------------------------------------------------------------------------------------------------------------------------------------------LKEEVLDINMVQRMTDSGRRVKFRATVVVGNEDGFIGMGQGKDVQVGPAIRKAIDSAKINMVSV-GLVISNKMSATVVVKRTFEKLVTKYERYQKRQSKLHAHNPSCIAKEGDIVKVAECRPLSKTKTFVVVEGKKKTAIARATFKEGAGRVRINKKPIEI-YEPEIAKLKISEPLTLAGNTSKIDININVQGGGVMGQANAIRTAI-----------------------------------------------DPLADALSTIKNAESTGKPSCLIPASKLIGNVLKVMQDMEYIRNFEFIDGKSGMIKVELSGKINKCGVIKPRSSV---GHKDFEKWEKRYLPARNFGAIILTTPDGVLSHYNARLKSVGGQLLAYVYGVAHIHASFNNTIITITDVTGAETIAKISGGMVVKAARESSPYTAMQMANILAEKLKDKDIMGIHVKVRAPGPGAQAAIRAFARAGIRIGRIEDVTPTPHDGTQAKGGRR-------------KFNKSNQNIVERLINKIMLTGKKMMAYRIVENSFDIINKKTKENPIQVLVNAVINAGPREETVRLKYGGIAVPKAVDSAPQRRVDVALKLIANGASFKSRRSIEEALANEIIAAANYDSYSINKKEGKERVAKAAR--PRWKMDEIEDIKTKIEQHSVVGMLGIHGMPSKQFQQMRSNLTGS-ALIKVSKNNLIFLALAEISDEIKMDKYITNETGLVFSNENSFKLFKLIQSS--CAGMIPYPEHNASPRNTMGAGMVKQCLGIPIANFNLRPDTRGHLLHYPQKGLVHTQ-TSKVIG--------FDERGGGQNFVVAVVSYEGYNIEDALIINKGSIKRGLGRSHFLRTHEGEERRYPGGQEDKFEIPDQEGSEVYSQLDDDGIVNPEIVVDRNDVLIGKT--SPPRFLEEPTELGGLS---PQQRRESSITMRSNEKGVVDAVIL-------TESENGARLAKVRIRDQRVPELGDKFASRHGQKGVIGLIVPYEDLPFTESGLVPDLIINPHAIPSRMTVGHMLEMIGGKVGSLEGRRIDATPFSGEAEDELRLGLKNAGYSHTGKEVFYDGITGNKMEADIFVGVIMYQKLYHMVASKIHARSRGPVQVLTRQPTEGRAR-----NADGLILGRLSSIVAKRL------------LNGEEILIVNAERAVISGSKVTTF-YEYKQSIDRGA--TEFGPYFPKRPDQIVKRTIRGMLPKKARGRDAMSRLKTYIG-----------IEL-PDIFNVAYRPDLIKKAVLAAQANRLQVYGPTPAGMKTSA--DNWGP--GRGMARVPRIKISQARGGRKAHPPKVEKDYSEKINKKERLKAIKSAIATTIDDDLVRHRGKFEALPLKTTKEVVRFMEAVKVKPKSILIIVNQ-DNGIGRAARNLSGVDVIAVKRLNVELLAPGTHAIWTESAIKTLGE-GKRVNFSARTVISPDPNLSVAEVGVPLAIAKELTIPVNVTSRNIDHVREFIRRGSEKHPGANYLERADNRKIKITDKNCELADTLEVGWKVERQLKNGDVVLFNRQPSLHRMSIMAHEVKVMPNKTFRLNPAVCPPYNADFDGDEMNMHVLQTEEARAEAKMLIH-PIGCKVTLRGALAEEFMRSSLAINENRIR------ESQFDNTGNFNFGIEEHTDFPEMKYDPNIGIFGMDVSISLIRPY-RESHKVTKEDAIDF-----ERNFSESVDLAINLKNIDMSQPANRIDEEILLPNGLGKSIKIGVFAKGDIAQ--RALDSG--ADMIINPDDIEGLKDDKVKARDLANDIDFFISEVAYMPSIAKALGPVLGPRGKMPVPL--T--PDKIIEDIIRKAKN-SIRVRSKDRLTFHLPVGRKDMEIKLLAENVEAITSRIEQKLANGKQNIKSIYVKTTMGP-EIRNMSREERLDELDNLNNELIRERAIASAGAPENPGRIGEIRRTIARIKTINKE----------------------------------------------------------------------------------------------------------------------------------------------------------------------GKGTPYRAPSHKYKA----KLRHIAT-DSKDTIYAEVIEIVHDPARSAPIGRVRLDSGEERLILIPEGVAVGQKIA----------------------------------------------------------------------------------------------------------------------------------------------------------------------MGPLKQIMQMLPSMPLLKNADQMTESTLGKFKVIMDSMTANELEEPK-VIGSSRVKRIARGSGNSVEDVRLLLKQHRMMQQA--GKMGSVKVILKPAPRGLGLAAGGTAKIVMQLAGIKDVWTRTEGTRTTLNFAKATYEALKQTAIVRTM------ALIPGGHANPGPPLGPALGPMGVNIKEIVDKINEKTADFNGMQVPVKIIFDDNK----GNTLPLREIPEGVLICNIENKPGDGGQLTRSSGVYSVLVAHDAKKTVVQLPSGQMKWLSPRCRATIGVVAGAGRTDKPYVKAGKKYHKAKYPRVRGVAMNAVDHPFGGGGGKTVSRNAP-----GGLRFGEMERDVLIGHGASLTLKERLLDESDRVIQLVCSSCGMVATQDFCPNCGAETDIYPVEMSYAFKLLLDEIKSLGVAPRLVL------ITLEDLAPNKIVAKVFSERRGYRALVVVERGRKSIIEVSFPSISGRLNFITLIRALGIETDEDIVNSVSY---DPEIIK-FLLENLEEAEVHTQEEAIEKIGSRVAAGQTREYQIKRANYVI---------DRYLLP-HLGNEES--NGILKAQFLGRMAEACFELALGRRNPDDKDHYSNKRLK-IVKHHIESFNDFLDYGLQKVINEQGTIETDIED------TYVKLGEIRIGKPIVKEADGAQDMLYPNDARLRNISYSAPIFLEMVIVQ----GDQQKEPVEAVIGQLPIMLLSKSCNLFDMTPEEMTGVGEDPLDPGGYFIVNGTERVVITLEDLSGNLMEDLFRVSFNRLARDIKYQLERANMRNRDLNVVTVVRADVLS-QLLDRIDYIAALSHLRRVISP---LSRAQPHFEARDLHPTQWGRICPSETPEGPNCGLVKNYAQMVEI-KRIKEIRFGLISPNEFRKMSVTRVITADTYDDDG-FPIEMGLMDPRMGVIDPGLRCKTCAGRAGECPGHFGHVELIAPVIHVGFAKLIRKMLRATCRECSALLLDSTQKKQLSQIRTLKKMEQIEDITNDAFKEARKPKVCMYCG--APQLEIKVEKPSTYIEKGNE-HDHKLMPSDIRVRFEKMTDDDIEVMGINPKNTRPEWMILTVLPVPPVTMRPSITLESGQRSEDDLTHKLVDIIRINQRFQENREAGAPQLIIEDLWELLQYHVTTFMDNAVSGVPPARHRSGRPLKTLSQRLKGKEGRFRGSLLANALERGWYFRKAGHNMLRRIMDAGALGCEIVISGKLT-GPRSKVSKIVDGYIKHKPVEELVDTGFATAVKKLGTIGCYVRI----NE-GNLEPLPGRTIDETLELKIMQELGKARDTTGNIAGKYLGIENAAVVMATSGARGSMLNLTQMAGCVGQQAVRGERIRRGYSGRTLSNFKWDDLGAAAHGFV----------------------------------------------------------------------------------------------------------MREKFLSFFESRGHTRLNRYPVIARWRDDIYLTIASIADFQPFVTGLVPPPANPLTISQPCIRLPDLDSVGRSGRHLTNFEMMAHHAFNNYWKDDTVQYCDELLAE-MGADANAVTY----------------------------KEEPWSGG-GNAGPCVEVL---IGG--------------LEVATLVFMNMQQKKGGNYEKMDNYIVDTGYGLERFVWASTGSPTIYDA-VLPEMVNELMGLAGIDHKLDDAGLMDITGAANLMHLRAIADHSRCLAFMFGDGIIPSNVKAGYLARLVLRRTLRLMNEAHIEVP-LFEIVSMQIDHMKE-YPEFKERLDTIIEILKQEETKYGDTLNRGKRLVAKSARNYKGVQFPLDEIILMYDTHGIPPEITADVAEEIGLAVDLPTFYSLVAESHSKADEQDK-IEEMEDTKD----LPQTERIYYTQLDFEAKVLEVI-------------DNRMIFDRTMFYPEGGGQPADHGIITAGSTVYHITDVQIENGVILHIAAEDRIDLKQGDPVNGTVDSQRRWAHMRHHTATHIVNDAAKKVLGSHIWQSGAQKS-------------------------------------------------------------------------------------------------------------------------------------------------------------------------------------------------------------------------------------------------------------------------PKEYDPLTIEPKWMESWKD-SMYHFDWNSDRPQYIIDTPPPYPTGNFHIGNALNWCYIDFAARYKRMRNYNVMFPQGWDCHGLPTEVKVEEIHDIT---KNQVPRAEFRKMCEELTAQNIEKMRNTMKRLAFSIDWSNEYITMKPEYYGKTQHSFIQMHNSGLIYQSDHPVNWCPRCETAIAFAEVEYDSRQTTLNYFHF--------DKLDVATTRPELLAACVAVAVSPQDERYKQYIGHEIKVPIFDHMVPMLSDNEVDPGFGTGVVMICTFGDKQDVRWWAEHNLPLRRAIDRNGKMTSVTGKYEGMSISECKDAITRDMKDEGIIYKQEPLDQNVGLCWRCSTPIEIMSEKQWFVKIDA--EDIISKSS---QIEWVPPYMEIRLKNWTGTMEDWCISRQRIFATPIPVWYCNQCGAVKVAKEEWLPLDPNISQPTSFSPEEDVLDTWMDSSISALHVAGWLSRE-D--VRLPTQMRPQGHDIIRTWAFYTILRSSALTGLRPWDSIVVNGMVLGEEGQKMSKSQGNIVMPEEVVIKYGSDAFRQWAAIGGATGSDIMFRWKDVVAGHRFQQKMWSIVRFCMPHLEGFEP--KEDTEYRIIDRWLLSRLNTFIENTIVSMDAYQFDETLKNIRSFTWEILADNYIELIKSRLYGDDTGARQAAQQTLYITIDTLSRILAPFMPYFAEEVYSLFHEH--SVHTSQWPEMDRSRVDPAVEVKGEQVKEITAAIRRFKSNRGIALNARLGKVRIYGQV--------EDISDITGTVN-ADVDVIDGDPEFEYTVCGIKPNMNIIGP--KYKKKAGAIIGVLGSVDPESIA--------------------------------------------KILQKVKDG--DSTIKTHLRNMIIFPDMVGLTLEIYNGKQFERVEVIPEMLGSYFGEYSLTRRRVSH-HELHISPRHSREICRAIKGMRTGHAKKYLDNVVAKAAKEFIKILINAQANAKGI-EPEDMKIAHVATKKGRVIRGYRARARGSSSPKNTETVNIEMILE--NAGARLEVADNTGARQVEIISVKKYRRMPRAGIGDILVVSVKKGTP---DMRKQILNAVVIRQKKEFRRPDGLRVAFEDNAAVITDIGGIPKGTEIKGPVAREAAER-FTKIASAASII---RRAFTRRKYMGGVPSKVVHYDMGNISLIADESCQVRDAALEAGRITANRLLVNIGVYMKLRIHPFQVLRENAGADRVSQGMGKPVGISAKVKKGQKIFTI-S-VNKEVAKDALRRCGHKLSTPIRIV-IIRHPFITEKATYTIEDNKLQFIVDINATKDQIIREVEELYDIPVIKVNTMITKGKKKA-------------------------
>IMG_650716080
-AGRKLKLKRKKFRWSDIRYKRRVLRLKEKSDPLEGAPQARGIVLEKIAVEAKQPNSGMRKAVRVQLIKNGKVVTAFCPGDGAINYIDEHDEVIIEGIGGPGGSMGDIPGIRYKVVKVNRVSLKELVKGRKEKPR-PMRRPRIQKVTINIGVGESGER---LTKAEIMLQQLTGQKPIRRKAKKTNRDFGIR----KVHRPRRGSLGFTPRKRAKSIVPRIRSWPKETE---VRMLGFAGYKAGMTHILMIDDEPGL-TNGKEIFMPVTIVETPPLRVFGVRAYRQGYLGLETATEVIVPDFTDNVKKGKQKTFYELLRRRIATLPKNYTEDDFQQKLG-ELEDLIKEGEIVEVLVSTQPWIIK--LKKKPEVMEYAIGGTSVEEKFNYIKERLGKELRVKDVLKEGELLDVIAVTKGKGTQGVIKRWGVKLRAHKDSKGRRKVASIGPWHPARVMWTVPMAGQMGFHHRTELNKRLIAIGE-----NGKLVLDGNEIEITPKGGFPHYGIVRSDFMMIAGSVPGAIKRIIRVRPAIRPPKKKPPVQRPQITYVSVESK---VPPTSQLIKKELGLEKGSGEPRHNIVGNLTMEQVIKIAKMKKA-QMLALTLKAAAKEVIGTALSMGVTV--RILEKHGLAP----EIPEDLMFLIKRAVNLRKHLEQHPKDLHSMRGLQLIESKIRRLVKYYRRKGKKDWRYDPEQAKL--LAAGVHIGTQQK--TKDMRKFIYRVRQGLYVLDVRKTDERLKVAGKFLAKF--EPQSILAVSVRLYGQKPVKKFGEVTGAKAMPGRFLPGTMTN-PAVKN--------------------------------------------FFEPDVIIVTDPRADHQAMKEAVEIGIPIVALVDTENLLSYVDLAIPTNNKGRKALALIYWILAREI-----QEVLDITLTVRMTDSGRRVRFRVLAAVGNRDGYVGLGIGHGREVGIAIRKAINYAKLNIIEI-GIVVSDKPRKTVTVERQYYHYLKKYERYELRRSKIHAHNPPCIAKVGDRVLIAETRPLSKTKHFVVV-GKRKTAIARAVIREGKGRVRINGKPVEL-VEPEIARFTILEPLILAGEWNSVDIDVRVQGGGFMGQAEAARIAIARALVEWTND--MNLKDRTMLVGDPRRTEPHKPNRKGPRAKRQKSYRDPLANALSHITNSERVGKKEVYIPASKLIGEVLRVMQENGYIGEFEFIDGRAGIVQLLGRINK--AGAIKKVTEFEKWEKR------FLPAF--EFGILIVSTSQGVMSHKEAREKGIGGRLIAYVYGIAHIYSSYNNTIIHITDITGAETISRWSGGMVVKADREPSPYAAMIAAKRAAEEALEKGIVGVHIRVRAPGPGAQAAIRALARAGLKIGRVEDVTPIPHDGTRPKGGRR----------------KANVHIVERLINKVMRMSKKMKAYEVVKEAFKIIEQRTGKNPIQVLIWAIENAAPREDTTSVMFGGIRYHVAVDISPLRRLDVALRNIALGACYRTKMSYAEALAEEIILAANKDSYAYSKKLEIERIAESSR--AEWKKKEVEELANLIKSYPVIALVDVSSMPAYPLSQMRRLIRENKGLLRVSKNTLIELAIKKAAQEEKLINYIEGGAGILVTEMNPFKLYKFLQQN---ASLVPYPEHNAAPRNTYGAGMAKQSLGLGWANFRIRVDTRGHLLHYPQVPLVNSR-IMKAVG--------YEDRPAGQNFVVAILAYQGYNMEDAIIINKASIERGLARSTFFRTYEAEEKKYLGGQTDRFEIPDPTGEKYYRNLDEDGLIFPESKVDGKDVLIGRT--SPPRFLEERGGLGGMILQE---RRETSVAVRPSEKGIVDKVII-------TETGDGTKLVKVTVRDLRIPELGDKFASRHGQKGVIGLIVPQEDMPWTESGIVPDLIVNPHGIPSRMTVGQLIEAIGGKVASLKGRRVDGTAFIGEPEERLRKELEELGFKHNGREVMYDGITGKRLVADIFIGVIYYQRLHHMVADKIHARSRGPVQVLTKQPTEGRAR---IINAEGLILGRLASKVAKMLL------------EGEEVVIVNAEKAVITGNREDIFAKYKQRTELRTLTNPRRGPFYPKRSDEIVRRTIRGMLPKTDRGRKAFKRLKVYVGI----------IEL-PKVFETPFRPDLIRRAVIASWTHRIQPQGRDPAGKRRVT--ENIGK--GHGMARVERLKVPFARGGRRTHPPKVEKIIWENINKKERRLAIMSAIAATANYDLVKARGN---VPVSKTRETREIFKKLGIKAKGPLIVVAK-NEGIVFGARNHPGVDVVVVDNLGIEHLAPGTHTIWTKSAIERLRE-GKRVNFSARTVISPDPMISINEVGVPIEIAMELTVPEKVTEFNIEKLRKMVLNGPEKYPGANYVIDPEGRRIRIMDSNRLLAERLDIGWTVERHLLDGDIVLFNRQPSLHRMSIMAHRVRVMPYKTFRLNLAVCPPYNADFDGDEMNLHVPQTEEAQAEARILMEVPIAVKVTLRGPKAYEMLRRLLAAVDNRLK------ASSFDEHGNVCFGIEEHINIPGVEYDPEIGIFGMDVCVTLERPVARRHK-LTKEEGM-------PRNFTQTVEVAVNLKDIDLRKPENRFKLEVVLPHGRGKDVKIAVIGDGAVAD--AARRLG---LDVISGAELEEIAQSPRQARKIAKKYDFFIAEAPLMPKIGRYLGKYLGPRNKMPVVV--PPTMT-NIEPIVEKLKK-TVRIQLKNNPVVHAPVGTEKMSDEELAENIETVLNAIIGKLERGENQVKSVYVKTTMGPSEIREMSIEEIDQKIRELRLQLAKERGMLTMGSLENPMVIRNLRRDIARLLTIKREK-------RRRKTNYRKRLALKSGKPRLVVRKSLNHHIAQIIDPKGDRTLVSAHTRELIRDKGHCGNTPSAYLLGLLIGYKAKKAGIEEAILDIG-----------------------------TRFEKARIIGARALQI----SMEGITPLEAAILEFEKGVIPIGKGSPFKSPSHRFRG--AVKYIPLNYTA-ERTIRGVVEEIMHDPGRTAPVARVKFENGIEKLIIAPEGLLVGQEIY-KRLFNLEKAGHGGTLDPKVSGVLPVALERATRVVQALLPAGKEYVALMHLHGDV------------------PEEKIYRVMKEFEGEIIQRPPLRSAVK-----------------RRLRTRKVYYIEILEIDGRDVLFRAGVEAGTYIKFTLKDMYAQLEAMQKMGPLKQILRMIPGLGYSD--ESVGEERLKKFRVIMDSMTEEELENPG-IINYSRMKRIARGSGTSVKDVKELLEQYKQMKRF-EGKEGSVRVKLIPGPRGLGLVIGDVGKKILRLAGIQDVWSQTLGTRTTVNFAKAVFDALYNTNRV-------VEVLVEGGKATPGPPLGPAIGPLGLNVKLVVDKINEATKDFAGMQVPVKIIVDP-----IGNTLPLAKIPEGTYIYNIEGVPGDGGKYVRAGGTYALVVSREKDKVIVQLPSGELKAFNPMCRATIGVVAGGGRLEKPLVKAGKAYYKRFWPTPRGVKMNAVNHPFGGKEGKTTSRRAP-----GGLRFGEMERDVLVGHGAAMLLIERLLEESDKTEVWVCENCGHIALEDYCPVCGEEERISKVEMSYAFKLLLDELKAMIIRPKLN---PNRTLVEKDERQERYLAKCFSYRHGYRALITVERRKDGILYVSIPNVPKPVKFVYVMRALGLEKDKDIVDAVG---NDPEVQQVLFDNLEDASDIQTQMEALELIGRLVAPGQAREYRLKRAEYVI---------DNNLLP-HMGVNPE---DRRKAYYLGMMALKVIELSLGRRDEDDKDHYANKRLRGLVRQHLDSYNAFIERGLQEVVNEFGGVKPDIPD------FEVKFGRIRVGEPEFQEAHGQRKPLYPMDARIRNLTYSAPLYLEMIPVV----KGIEQEPVEVRIGELPIMLKSKVCRLYGLSDEELIKLGEDPKDPGGYFIINGSERVIVSIEDLAGDLLKDLFRVAFAQLVKDIQYQMTKTYQRK----------------QLLDRTNYMSTLSHLRRVTSP---LDREQPHFEARDLHGTHWGRICPTETPEGPNCGLVKNLALMAQI-KVIGSIEFGILSPQEIRKMSAVEVTVPDTYDDDG-YPIEGGVMDKRMGVIDPGLRCETCGARAGECPGHFGHIELARPVIHVGFAKTIHRILESTCRECGRIKLTDEEIEEYMKKLAGNRRSEVNKILKEIHKKARERMVCPHCGAPQFPIKFEKPTIYWEIRKDEQEYRHRMMPTEVRDRLEKIPDKDLPLLGLHPEKSRPEWMVLTVLPVPPVTVRPSITLETGIRAEDDLTHKLVDIIRINNRLKQNIEAGAPQLIIEDLWDLLQYHVTTYINNETSGIPPAKHKSGRTLKTLAQRLKGKEGRFRGNLLAQALERGIHFRRAAYAAMRAIMNNGARGVEIRLSGKLT-GERAKSVRFYQGYLAKNPAETLVSKGYAQALLKLGVIGVKVAIIEAYRR-GELEPLPGKTIEETLESKIMAVLAEARDNAGSVAERYLGMDNHTVIMAKTGARGKILNITQMAALLGQQSIRGKRLYRGYRGRVLTHFKPGDLGARARGFV----------STGKVGVIVKADTLGSLEALSKELQEK-----NIPIRKADVGNISKTDVMEALSKEGVVLGFNVKVNEDAEEVAKAKGVPIFVGNVIYKLIEDYEEMRETFLGFFEKHGHGRVKRYPVLPRWRDDVLLVGASIMDFQPWVIGEADPPANPLTISQPSIRFTDIDNVGITGRHFTIFEMMAHHAFNYYWMDETVELAFEFFTKELKMKPEDITF----------------------------KENPWAGG-GNAGPAFEVL---YRG--------------LEVATLVFMQYKKALENAYVPMETKVVDTGYGLERLVWMSQGTPTAYDA-VLDYVIEPLKREAGVEKIDERAGMFDIEDMGDLKVLRAIADHTKALTFMLADGVIPSNVKAGYLARLLIRKSMRHLRELGLEAP-LAEIVAMHIKALHKTFPEFKEMEDIILEIIELEEKRYAETLKRGSELVKREITKLGKKEIPLEKLITFYESHGLTPEIVKEIAEKEGVDVHIPNFYSLVAKEAEKG--EKKEAAKHVVDFELVKDLPETRTLYYEDKEFKAKVLRVI-------------DNWLVLDQTAFYPEGGGQPYDTGVLVVDGEEVKVTNVQKVGKVILHKVEEPE-KFKEGMTVHGKLDWDRRIQHMRHHTGTHVLMGALVRVLGKHVWQAGSQLHTDWARLDISHYKRITEEELREIERLANSIVMENRPVKWEWLPRTEAEQKYGFRLYQGGVGRVIRVLKIEDWDVQACGGTHLPSTGLIGPIKILRTERIQDGVERIIFACGEAAVREWQKERELLRKTSEVFRVPPDKLPETAKRFFNEWKEAKKDVERLKKELAEAQIRNLETAGQRIGNVELIFHKVEL-DPATLRDAALRLKKPGRVVVL----YNGSGNFVVAVGDGV---EVKAGDIAKRITTVAGGGGGGKTDLAQGR--PKNYDPNEIEPKWQKFWLEEKIYKYDLDESKPSYAIDTPPPFTSGTLHLGHVLSHTWIDIVARYKRMRGYNVLFPQGFDNHGLPTELKVEKEFKISK----D-EPEKFLQKCIEWTWQAIEAMRNQFIRIGYSADWDLEYHTMDDDYKALVQKTLLEFYKKGLLYQAEHPVYWCPRCRTSLAKAEVGYVEEEGYLYYIKLPLADGS--GYIPIATTRPELMPACVAVFVHPEDERYKHLVGKKVRLPIYDREVPILADEDVDPSFGTGAVYNCTYGDEQDIVWQKRYNLPVIIVINEDGTFNEKAGPYKGMKVEEARKAIAKDLEKMGLLYKKEKIKHRVRHTERCMAPIELLPKKQWFIKVKDFTDEIVKVAKE---INWYPSDMFLRLKDWAESMDDWVISRQRVFGTPIPFWVCK-NGHIIPAKEEDLPVDPRFEEPAELEPVTDVLDCWVDSSITPLVITKWSKDERWFKHNFPTALRPQGTDIIRTWAFYTIFRTYILTGEKPWNDILINGMVAGPDGRKMSKSYGNVVAPDEVIPKYGADALRLWTAL-APPGEDHPFKWETVDYNYRFLQKLWNIYRFAEPHLMDFDYEKYKDIELEPLDRWILSRLHRLIKFATEEMERYRFNLLTRELITFIWHEVADDYIEMIKHRLYGDDGESKLKAKVALYELLYNTMLLLAPFVPHITEELYHAIFKKAKSVHLLSWPTHDEGRIDGEAEKLGELAREIVGAMRRYKNSHGLALNAKLKHVAIYATD--SYEMLKAIEKDIAGTMNIEKLEIIRGEPELEERVIEIKPNFRTVGPKYKLVKIIGYLKEHADEVAKALKERGKIEFEIDNQRVELGKDDVVL--------RGLTPEQ---KKLLRKIRLAKKGKYNKPIRTHCRDMIVLPEMVGLTIYVHNGKDFVPVEIKPEMIGHYLGEFALTRKPVKHGRDLRISPKFAVEVCREIRGMMLNDAIRYLDEVIAKVAKAIKKVLLNAKNNAKGL-DPDRLRIIHIAAHKGPVLRGWYPRAFGRATPFNEQTTHIEVVVE-IPVGAYLTVADNSGAKVIQVIGVVEYHRRASAGVGDMVVATVKKGRP---DMRHQVVRAVIIRQRKEYRRLDGMRVKFEDNAAVIVTPEGVPRGTEIRGPVAREAAEK-WVRIGSIASIVI--KPAYTRREYIRGAPPKITIFDMGNVALHTAEPVQIRQNALEAARQQVNRYLQNVGRHFKIRVYPFQVLRENRKADRYGNGMGKPIGLAARLKRDQKILSIN-RQHLKFAIEGTRRAAMKFPCKC---KVIIRPVVTEKAISLIERNKLTFIVDRRATKTDIKRAVEEIFGVKVEKVNTLITPR------------GEKKAYVKLKPEY----
>U_187
-AARKIEGMRKKFRWKDKVYKIRELDLKVKSDPLEGSPQARGIVLEKVPIEAKQPNSALRKCIRVQLIKNGRQITAFCPGDGAINFIDEHDEVVIEGIGGRGGSMGDIPGVRFKVIKVNRVSLNEMVKGRKEKP-NPMRKPYLSKVTVNIGVGESGEK---LEKARALLEFLTGQAPIKNNARQTNKDFAIR------KRPRRGSLGYSPRKRASKIVPTLNSWPDVDE---VKILDFPGYKVGMSHVLRIDDRRYTLTKGKEMVVPVTLVETPPIYVCGIRAYKKTPYGLKTITESWAEG-PKELSR----------SKTVSKNPEK-----DLSKIESLIENG--NVDDLRAIVCTQPKLIN--LKKKPEIMESGIGGSDVKAKLEYLKGVFGKELKVKDVLNEGEFVDVISVTKGKGFQGVIKRWGVKIQDRKVNDARRHVGSIGPWHPPKVMWTVPYAGQMGFHTRTELNKRIFRITN------------PKDLNVTPKEGFKNYGLLKSDYAMLKGSVGGSTKRILRLRKSVRVPLKRT------------------VPPASALILKDLKLEKGSSTPSTSKVGDISIDALVKIAKMKEP-SSLSPSIAGVVKEILGTCISMGIT---EILKENNLQS----EYPEDLFNLIARAVNLRKHLELNPKDLHSTRGLNLIEAKIRRLGKYYAEKGRKDWRYQPEKAQL--LASGIHIG--TTQKTKDMERYIFRIRQGLYILDINETNKKIEKVGKFLAKF--ESEKILVVSSRIYGFKPVLAFGQKTGAKTITKRFIPGSLTNP-----N------CED----------------------------------FIEPEVVILTDPRADYQILREAGLAKIPVVALCDSENYLSNVDLVVPTNNKGKKALALIYYLIAREMMK---QEVLNINMVQRMTDSGRKVRFSVMVVIGNRNGYVGIGKAKAKEVGPAIRKAINNAKLNIIQV-GKIVSDKMNSTVVVKKEYMAKLDKYERFEKRSTKVSAHIPDCIAKTGDSVKIMECRPLSKTKKFVVVEGKRKKAVARATVKEGKGRVRINSKPLPI-VEPEMVRIKMFEPILLAGDANTVDIDIDVRGGGIMGQADACRIAIARGLVEFTQ--DNSLKDRILLRGDSRRTEEHKPSKKGPRARRQKSYRDPLADALSNIYNYENARKPECIIPASKLMGNILRIMQKWGYIGAFEFIDGKNGLLELLGAINK--CGVIKPTTPVKKYEIE----DWEMRYLAKEFGILIMTTPNGVMSHKKAKEQNIGGILLAYVYGVAHIYASYNNTLIHITDLTGAETISRVSGGMIVKTGKESSPYAAMKAAAKAAEEAIEKGVVAVHIKVRAPGRGAQATIRALTRAGLRIGKIEDATPIPHDGTRAKGGKR----------------KNKTNIVERLGNKMMRTGKKQATYRTLKYAFDDINKKTKQNPLEVLVKAIEYAGPREEVTTLSYGGIKYHLSVDTGSQRRLDMALKNIALGATFKTKKKFYESLAEEIILASKGDSFSVNKKEEIERIAKSAR--ADWKTEEVKSLRDMIESSPVVGVVDLQSIPAKQLQNIREDLRGK-VTFRMSKNNLMKIALEKTEKE-SLKDYIGAGAAFIFSNENPFKIYRLLLK---CASIVPFAEHNAAPRNSYGAGMGKQSLGFSQSNFKLKVETRGHLMYYPQMPIVKTK-VMDAVG--------FNNRPAGQNFVVAVLSYLGYNIEDALIINKSSVDRGLGRTTFFRTYDSDERRYPGGQQDKFEVPDESGPDAYENLDIDGFIRPESEVKGGDVLIGRT--SPPRFLEEL----DEFGTAIEGRRETSIGVRPSEKGIIDLVLL-------SETEDGNKLVKIKARDERIPELGDKFSSRHGQKGVLGFLCPQKDMPFNEYGITPDLIINPHAIPSRKTVGQLLEMIGGKAGSLKAKTVDATLFSGEKETDIRQILQDFGFKNTGRERLYNGLTGEVIEADIFVGVCYYQKLHHMVADKIHARSRGPRQMLTRQPTEGKAR---IIDGKDQILGRMASVAAKKLL------------EGEEVFIVNAEEVVITGNREYFFELYQKRAQFKDLANPLRGSFFPKRSDRIVRRAVRGMLPKKEKGRKAYRKLKVYVG-----------IDL-PSVFSYEYRPDLIKRAVLASITHRIQPWGVSPAGRMTSA---HPRR-KNLGISRVPRMKAPHVVGGFVAHPPKPWKVLSEKINNKERTVAIKSAISITANKEMVMSRGNVE-FPITKTKETRDIFKNLGVNKIGPLIVIGK-DAGIMKAARNHPGVDIVMVDKLSAEHLAPGTHTIWTEDAIKYLSK-GKRVDFSARTVVSPDPYISINEVGVPDFVASELTVPERVTAYNLEEMKKIVRNGPNKHPGANYVIRNDGKRKKITDITKDVAEELDIGFIVERQLRDGDIVLFNRQPSLHRLSIMAHEVKVMPYKTFRLNLCVCPPYNADFDGDEMNLHLPQTEEARSEAGIIMKVPIAVSVTLRREKAIKFLMRTLEAVEFNIK------ERSFDTQGNFSFGIKEHIDLPDVQYDPDVGIFGMDVCVNLQKRVKERHQ-LTKEEGIIF-----PRNFTQSMEMGINLQGLDMKKTQNRIKEDFVLPNGRGKDVKIGVFASGDMAL--RAKKEN---LSVFDQEDIEKFAKDKKLAKKIANSHDFFIAQTDYMALVGKSLGPIFAPRGKTPAPL--P--PTAPLDPMLNKLKK-TVKLKSTNQPVIHTLVGSEKMDDEVLAENISEVIKFFEKKLEKGFDNIKSIYIKTTMGP-DIRDLSIEEIENNIDELKSELSKERSLLATGAPENPGRIRELRRTIARLKTIKIEK---------------------------------------------------------------------------------------------------------------------------TKYEKVRIIGARALQI----SLL--DPIRIAQGEMKKGVIPIGRGTNYKAPSHRYNG--KVKHRNYDSLEREGVTRGVVRELFNDPARTSPVATILFDNDEEKIFLVPEGIRLGSTIS-KKILGISKAGHSGTLDPNVSGVLPVTLGKATKLVKLLMTSHKEYVCTLHLQKDIPKYD------------------LMRVLKEYEGTLYQKPPVKSAVK-----------------RRVRTRKIHYITPIDIEEKDVLMKVGCDAGTYIKFDLYDMYNQLEMVSKMGPLKQVLSMIPGMGSNTDMVEVGEEKLTKFRIIMDSMTMQEKKNPK-LINHERIKRISRGSGTNQGEVKELLNQYSMIKKF-TGKASSVTVTLMPAPNGLGLAVGGVGKKILALAGIKDAWSKADGTQTTVNFANAVIDALYQTNTMS---------LVDGGKATAGPPLGPALGPLGINVGKVVAEINEKTKDFQGMKVPVKIFVDEKKNF-VGNTLPLRNVPEGTYIYNIESRPGDGGKFVRSSGTYATLIAHDSQKTVIQLPSGVMKTLNPDCRCTIGVVAGGGRKEKPLVKAGKKFHKTIYPKVRGVAMNHNDHPFGGGNGKTSSRNAP-----GGLRFGEMERDCLVGHGTSLLLKERLLDASDKADILVCGKCGSLAVYDYCPICEEESDIYPVEMSYAFKLLLEELKSMCLDPKLK---PNRILVEIDERLQVAIAKVFSTRSGFRALVTIERKKDGLLRVSFPSLPGKMPFVTLMKSLGLEKDIDIVNSVS---SEKDIQKELLDNLEESMDITDKELALDYLGKRLAMGQQKEYRLKRAEMAL---------DKYLLP-HIGTEEA---DRRKAYYLGIMANRVIELSLGKREADDKDHYANKRLK-FVRQHLDSFNDFVGKRLQEVIDEQAKIETDIEG------FYVKFGKIRAGEPVYKEADGSKRDFYPQEARLRSLSYIVPLYLEFIPVK----DEKEKEPVEVEIGKLPIMLKSQACSLHDLGREELIAKGEDPRDPGGYFIINGAERVVVAIEDLAGDLLENLFRLSFVQLTRDIKYQLERTYARGR---------------QLMDDTNFMSRFSHLRRVLSP---LSRTQPHFEARDLHPTHWGRICPSETPEGPNCGLVKNMALMSYI-KVIDKIQFGILSPEDIRKMSVLRVITADTYDDDG-YPIEKGLMDQRLGVIDPGLKCKTCGQKFGDCPGHFGHIELARPVIHVGHAKDVYKILKSVCRDCGKLKLDASQREIFQGQLATDRLKNREIIVKEAMDKAAK-NVCPWCGSDKRSIKFEKYTFYEEWGEERN----KLTPIDVRERLEKIPVEEYELIGVNKEVSKPEWMVLTVLPVPPVTVRPSITLESSVRSEDDLTHKLVDIIRINQRLRENIDAGAPQLIVEDLWELLQYHVTTYFNNSTSGVPPARHRSGRILKTISQRLSGKEGRFRSNLLASAIERGEHYRRAAYNYLRRIMRSGAKGAEIKISGKLS-GERARSMRFAEGYLKKDPAIEHVRVGYSPAKKKLGIIGVVIKI--AYKG-GELEKQPGQTLEDTLENRIMAELAKARDNAGGVAEQYLGK-RHAVIMAKTGAKGNMLDLTQMAACLGQMTVRGKRLHRGYQDRSLPHFKRGDRSAKARGFV--KEIKSIKIENNSSGVIIKTDTLGSLEAIVMELKELG-----INIRRADIGDVTKQDIIEAKSVKAVVFAFNSKLLPDAKEVAVREDIKIFESEIIYKILEDYE--------LFEKKGYSIIKRYPVVARWRDDTDFVQASIYDFQPHVVGVQEPPANPLLVPQFCVRFNDIDNVGVTLRHYTGFVMIGQHAFYPFSQDRFLSDLYDWLKTGLGIPPEEIIF----------------------------HEDAWAGG-GNFGPCMEFF---SRG--------------LELGNQVYIEYETTPSGG-KDLDLKVLDMGAGQERFSWFSLANPIGYET-VFPTVCDHLYRRTGITPDKSFSGMLNMDEVEDIEKVWSIGDHSRSLLFALSDGALPSNVGGGHNLRVILRRSLSFIEKFSWDVE-LQKVIEEHAKYLMPQYPELKEDIDNICQIISYEMDKFENTKEKSRRIVERLNT--KGEELSEDKLIELYDXHGITPEVMG---------LKSPDFYKRVTEXHEKKG-------XGDREKEIHYDLPDTEXLYYDGTRFSAKVLDIS-------------XNIAILDKTAFYPESGGQEGDRGALNX--C--PVSYTKVSGNVILHI--MEKIDFKKGDIVNGIVDEERRLNLTRHHTATHIINGVCRQILGNHIWQAGAEKTEEKARLDITHYKLIDNKDLFKIEKISNEIVLKNLPIEKGFFSRAEAEKRYGFRLYQGGAGKKLRVVNVKGLDVEACGGTHADFTGQXXPIXILXQSXIQXXVVXXEFCXGLKALDAXXEDSVLLRDLCDVFKVENDKLLDTXKRFFNEWKXRXKXIERLKAEISCLKKEGLECNFIETDGVLFMEEKVDT-TPDEMRKIARELSG-DNKVIVL---TNSEGNIVVSCGKMAIENGHKACELIKKYGK-----GGGKDDFAQG---DKDYDGKKIEKKWQNYWLEQEIFKFNPDREGKVYVLDTPPPFTSGSLHMGHVMDFTWIDFIQRYKRMRGFNVYCPQGFDCHGLPTELKVEHEFKIS---K--NDKEAFIEKCKEWTAYCVDKMRKQMTDIGYFPDWSRMYLTMRPEYIKLIQKTLIDFYNKGYLFREKHPILWCPKCMTALAKAEVGYEEKEGKLYYLKLPVEGEN--EHVEIATTRPELMPSCVGVFFNPKDPRYLKFRDKNVTLPIFGRNVPILSDEEVDMSFGTGIVYCCTYGDEQDILWQKKYDLEVITSITEDGKLNA-GKNYVNLPIKEARKIIVSELNSLGLLIKEEKIKHRVLHVERCKSPIELLPMEQYFINVKDYKNHLIEIGK---NISWNPEYMYNRFYDWTDSMDDWIISRQRVFGTPIPFWKCKECGELIPAKEDLLPVDPRM--PTKFIGESDVCDCWVDSSATPLAISKYNVDESFFSKTYPSTIRPQGYEIIRTWLFYTLFRCNLITGINPWKETIIHGMVAGPDGRKMSKSLGNVIEPDEPLSKYCADALRQWALLASK-GEDFPFTWKEIEHGNRFLTKLWNVSRFIEMNIADANMSNISFDLLTTSDKWILSKLTDLTKLARKELDDYNFAIVLKEIRTFIWHEVADNYIEIVKYRLYNNI--KKDEAAFTLKTLLRNLIGLISPYTPHISEEIYNEIFSEINSIHLTEYPSFDF--YDKDASEKGEMLKDITVAIRRYKSELKMPLNAPIHSVIVYTEK-----NIKEIKEDISNSMNISNLELKEGKPDIDEKIIEVIPRYDIIGP--KFGKDVQKVKILLKDNLLEENGQITVEGFDLNRDYIERVERE----------RSLKRGLVRQKKLLKNIRESKKEMNKYSVKTHCRDMIVLPEMLGVTIGVYNGKEFVPIEITPEMIGHYLGEFALTRRRVSHGKNIDISPKHSREICHTIKGMKIERAKELLESTMKKASKMLLKLLKEAESNAKGL-NTSKLRIVHASAYRGRVIPGFMPRAFGRASPFNKELTNVEIIV----TKTKLVCADNTGAKELEIVAVINYKRRPKAGIGDMVMVSVKKGRP---DIKKKVLPAVIVRQRKEYKRIDGTRIKFEDNAAVITGEDGVPKGSEVRGPVAKEAVEK-WVRIANVASII--NRPNYTRREYVRAVPIKVVHFDMGEVYLESKNACQIRTNAMEASRIAANRYLMILGKHYKIRTIPFQIIRENKKADRYGNGMGKPIGTAARIDRGQRIMSVK--EGIETARIALRKAAMKLPTTVKI-DVIVHPLITEKTVATMERNVLTFIVTINSNKQDIYNAVEELYEVEVEKVSTTVLPS------------GKKKAYVKLKEEYPA--
>IMG_640753036
-AGRKLLLKRKATRWQHYKYVNRELGLKVKADPLGGAPMGRGIVVEKVGLEAKQPNSAIRKCVKVQLIKNGRVVTAFAPGNHAINFIDEHDEVVIEGIGGPGQAKGDIPGVRYKVLMVGKNSIRELVRGRQEKVK-PMKKPRIQKVTVNFGVGEAGDR---LTIGAKVIETLTGQAPVRTLAKQTNPAFGIR----KKNRPRRGSLAFSPRKRAKKLVPKIRSWPADK---KVGLQAFPVYKAGTTHALLVENNPKSPNNGQEVFSPVTVLETPEITVAGIRAYGKTTKGLKALTEVWAKQQDKELGRKL--------------TVTKKEEIKTVESLDAVLEKTVD----LRVIVHTNPKTTG-IPKKKPEVVEIRVGGSSVAEKLAYAKDILGKTLSINDVFETGEFIDTLAVTKGKGFQGPVKRWGVKIQFGKHQRKGRQTGSIGPWRPKRVMWTVPLAGQMGFHQRTEYNKRILKLGS-------------EGAEITPKGGFLNYGAVKNGYVVVKGTVQGPAKRLVVLRGAVRPAEDKFGLPEV--TYISKESKQG--PPASALIKKELGLESGSQEPKHKVAGNITMEKIVKIAKMKQD-AMLAYTLKSAAKEVIGTCVSVGVNV---------------SEVPEDLFNLMKKAINLRNHLENNPRDIHSKVGLNLIESKIRRLVKYYKGTKVATWRYSPQTARL--LASGIHIGTQQK--TEDMKRFIYRVRDGLYVLDVRKTDERLRLAAKFLSNY--EPQDIMAVTRRVYSVGPLKKFGETTGINTVAGRFVPGTLTNPA-----------------------AK--------K--------------FAEPEVMFLSDPRVDKQALKEAIEIGIPIVSMCDTEHLTAHLDFIIPTNNKGRKSVSLMYFLIARE----LEEQVLDVKLVQRMHKSGRRARYRATVVVGNKNGYVGVGMGKSKEVGPAIRKAIAQAKLSLIKVRGVVSGDKGHNTIVIKREVTGYISKYERYEKRTTSLVAHNPPCIAKTGDVVKVMECRPVSKTKSFVVIEGKRRTAIARATATEGSGKIRINKKPLEL-MEPKYIKMKLMEPVILAGELGSIDVDVDVKGGGTVSQMDAARTALGKAIIEFTG--KMELKDRTLLVSDARRTEPHKPSKKGPRARRQKSYRDPLANALNHVSNCEGVGKNVAYLPASKLIGRVLKVMQDQGYIGNFEYIDGKAGVVDLIGQINK--CGAVKKYQEFEKFEKR-Y-------LPAKGFGLLIVSTPKGLMTHDEARTAGVGGRLISYVYGLVHIYASYNNTILHVTDVTGAETIAKVSGGMIVRNQRESSPYAAMQAAFKIAELMRDKGIDQVHVKVRAPGPGAQAAIRALSRAGIKIGRIEDATPIPHDGTTPKRKNR----------------KNKMHVVERLANKLMATGKKNEVLSIIEEALTIVENRTKENPIQVVVDALENSGPREETTRISYGGIAFLQSVDVSPSRRLDTAFRNISLGAAHKSKKSIAQCLADELVAASKADSFAVKKKEEKERVAQSAR--APWKIEEVNALKELLKSANVIALIDMMEVPAVQLQEIRDKIRDQ-MTLKMSRNTLIKRAVEEVAEETGLVDYLDKGAAIVVTEMNPFKLFKTLEES---AGVAPYPEHNSAPRITMAAAMGKQSLGIPMANIKWRMDTRGHLLHYPQVPLVRTK-HQEILG--------FDKRPAGQNFVVAVMSYEGYNMEDAFVINKASLERGLGRSTFFRSYESFEKRYPGGQDK-FEVPEKGAEEAYRNLGDDGLIDLESEVRSGDVILGKT--SPPRFLEE----QEITLQTKSQRRDTSVTIRHGEEGVVDLVIL-------SETKEGNRLGKVRVRDLRVPEFGDKFASRHGQKGVIGLVVPQEDLPFTEDGVIPDLIINPHAIPSRMTIGQVLEMIGGKVGSLECRRVDGTIFSGEGEWALRHALENYGFTHSGKETMYDGKTGRKLECEIFVGVAYYQKLHHLVAGKIHARSRGPIQVLTRQPTEGRAR---VVNAENAVVGRLASYVAKV------------ALSGEEVTIVNAEKAIITGNR--DFIFQKYTQLRERKSISNPNRMFPRRPDAIIRRIIRGMLPYKKRGVNAFKSIKV--------------IEL-PSVFETEYRPDVIKRAVISSLTARLQPKGSDPAGYRTSA--KSIGK--GHGKARVRRTAVPQAVGGRRAHPPKVEKILFERINRKERLKALASAIAASANSEIVAARGKIEGVPLVKTKEVLSVFKALKLKPRSVLVVVGD-ACDAVAASRNLAGVDVITANDLSAIHIAPGTMTLWTENAIEKLKERGKRVNFSARTVISPDPRLSINEVGIPELIAKELTVPEKVTPYNIERIRKLIENGSDKHPGVNYVIKKDGKEEEYKIKITDTNKKMWVENVVERHLGDGDVVLYNRQPSLHRMSIMAHKVKVLPYRTFRHNLCVCPPYNADFDGDEMNVHVPQSEEARAEAETLMLVPIGLKVTLRGKNAEEFLENAFVAFKVSGK---VLYASSFDKVGNFSFGVPEHIDFPGQKYDPTVGIYGMDICVTFEKPK-SP-----------------PRNFTQSVDLIVNLKELDLTRPENRLKEQIVLPSGKGKDTKIAVIAKGDLAA--QAAEMG---LTVIRQEELEELGKNKKAAKRIANEHGFFIAQADMMPLVGKSLGPVLGPRGKMPQPV--PG--NANLAPLVARFKK-TVAINTRDKSLFQVYIGTEAMSDEEIAANAEAILNVVAKKYEKGLYHVKSAFTKLTMG-SEIREFSIDEMNEKIAELKRELMKEGVNKSTGAPSNPGKIKEIKKTIARILTIINEK-------------------------------------------------------------------------------------------------------------------------KLTKFETARLVGARSLQISDGPE-SKSSSLNLAEEEVKQGKIPLGRGTPYRSPSHKRKG--EVKYRSYDEMEKVGKVLGTVIDVLHDPGRSAPVAKVRFANGEERLVLIPEGISVGEQIE-RNMLKLEKAGHGGTLDPKVTGALPIALGGATKCVSIWHIPPKEYVCLMQLHDDAKLED------------------IKRVFNEFTGRIHQRPPLKAAVK-----------------RNLRIRKIYEIEILEHFERKVLFKTRCQSGTYIKFTLVELYAQLETISKMGPMKQIMGMIPGFGGNKEAAQLTEQKLKRYKIMMDSMTMEEKENPE-LIKTSRLQRIAKGAGVKQDEIKDLLKYYATTKN---GTCGSVKVELLPAPRGVGLVAGNVAKAVLGLAGVKDAWTTTYGTRTTYNFAEATFDALNNLNFVRCLPE--VEILVTGGKATAGPPLGPAIGPLGVNIMQVVQMINTKTKDYEGMSVPVKVIVET----KPGNVLPLGEIPEGIPVYNIETIPGDGGKLVRAGGCYAHVVAHDIGKTIVKLPSGYAKVLNPACRATIGVVAGGGRKEKPFVKAGKKHHSVAWPKVRGVAMNAVDHPYGGGRGKSVSRN-------GGLRFGEMERDVLVAHGAALLLKERLLDESDPHEDYVCAKCGEIAIFDESEDIQDNRKIPPVKIAYAFKLLLDELKSMGIDPKLKL---NRILCEKVEKNNKIIAKVFSTRHGFRALCTVERSPDGLLNVSFPGMPSTIPLVILMRALGAESDREIMELISDEPTVVMQLVANLQEAREEHGINTTEDALEHIGKRVAPGQPKEYKLKRAETIL---------CNYLLP-HMGIESE---KLAKCKYLGRMAKNSIELYLGSRVEDDKDHYANKRLK-LVKHHIDSYDDFVENKIQGIIDEVTGVETEIKGG-----YKVSFGKVRVTKPINKEADGSVKEITPMEARIRNLAYSAPLYLEMIPLIGEGDEEKTLSPIEVYIGELPVMLGAKICHLSGKSEEDMINYGEDPKDPLGYFIVNGSEKAVVAQEDLAGDLMEDLFRHSFNQLIKDIKYQLERQAIRNKEPSIQAAVRSDVLT-QLLDRTSYLATVSQLRRVVSP---LSRSQPHFEARDLHATQWGKICPSETPEGPNCGLVKNLAVMCKV-KEIGDITFGLLSPEQIRTMSVAKIVTADTYDDDG-YPIDGGLMDTRLGVIDPGLVCKSCSGRVGTCPGHFGHIELSKSVIHIGFAKDIYKLLKAVCPHCGKVTVTEIKRDE-----YLEKMLKLETLSDDLLKEAAKSSVCPSCGEVKYDIKYDKPTTYHQLDGKSQ---KQLTSSEVREILEKIPNEDCKLLGINSRVARPEYMVLTVLPVPPVTVRPSITLESGERSEDDLTHKLVDIIRINQRLEENINGGAPNLIIEDLWDLLQYHINTYFDNEAPGIPPARHRSGRPLRTLAQRLKGKEGRFRHNLIAASLEKGMHFRKTAHSAVRRVMAAGAKGVAIIISGKLS-GERSRTEKFMDGYMKHEPAEELVIKSHQLAKLKLGIVGVTVKI---YEG-GTLDPLPGRGIEESREAYIMQILGKARDDTGKVAEKYLSKENHAALMARTGARGSLLNITMMAASVGQQSVRGGRVFRGYRGRTLPHFGEGSLDAKSHGFV--EEIEEFTIKTDEEGIIIKADTMGSLEAIANELRKA-----KANIKKAEVGDVSKKDIIEASSSDGLIISFNTKTLPDAKLELEKTDVKLLEGKIIYKLVEDY-EMVKEFTNFFDERGHSPVKRSPVIARWRDDILLTIASIAVFQPWVTGLVKPVKNPLVITQPCIRLNDIDNVGRTGRHLTCFTMGAHHAFNSYWTDKTVELCFELMQK-LGIDGHTITF----------------------------IESWWEGG-GNAGPCYEVI---THG--------------VELATLVFMQYKKVGN-NYEEIPLKIVDTGYGIERFAWASQGTPTVYEA-LFSDIIEKLKKNANIPIVDEKAGLMDIENVGDLKALRAISDHTRCLSFMFGDGIVPSNVKEGYLARLVLRKTLRYMEKVGISYS-IKEIILMQLESMKEVYPELIGMKDYIMDVLDSEEKKYIQTVNKGRGIVERMTK--LKSEITLNDLINLYDSNGLPPEIVKDIIDEINISIHVPNFYTIVAERHEEEKAEEV-AILKHELPEL--DLPKTELLFFKNSEFEAKVLKIV-------------DKYIILDRTVFYAEGGGQKYDIGQISG----VDVVDVQKKNGIVFHK-VLDISKFKEGNLVKGELNFENRLKLMRNHTATHVINAALKQVLGKHVWQTGSNVDTEKGRLDVTHYERISRKEIKEIEKIANEIVLLGKPVTCKFMDRNDAEQEYGFKIYQGGVGDTLRIVEIDGIDVEACGGTHVTNTSEIGYIKVLKTERIQDGVERLEYSTGMGSIFEIAALEDILLDSAEVLGVPIENLPKTAKRFFEEWKEQKKVIEELQKKVGELLKYELLEKFEKVGNLEILVEKVSG-TSNELMAIADNLATNGKIVILM----NDTDYILCKKGENV---EISMKELIQKIGK-----GGGKENLAQGK---EEYS-IELESKVQKKWENEKIFKFLEDEKRPPYIIDTPPPYPTGKMHLGHGLNWTYMDIIARFKRMNGYDVLFPQGWDCHGLPTEVKVEEVNNIT---KSDINRHEFRKLCVELTEENVEKMRNQVKSLGISIDWDQEYITMMPEYVKKSQTAFLRMYKKGLIYRGKHPVNWCPRCETAIAFAEVEYQERKSKLNYIKFPYAENS-DKYLEIATSRPELMAACVGIVVHPEDERYSDVIGKAVKVPLFNHEVKVFPDFDVEKEFGTGVVMVCTFGDKTDVIWVNRHDLEVKKAIDEKGLLTTICGKYSGKKSDDARNEIISDLIIENYMIKQDPLEQNVGSCWRCKTPIEIIVGDQWFVNVRKLLNDVEKASHE---INWVPEHMKSRLLKWIEDMGDWCISRQRIFATPIPVWHCKICGNIIVAKEEDLPIDPTKESPLNLTPETDVLDTWMDSSITPMVVAGWLKDEKFFEKHYPVQLRPQGHDIIRTWAFYTIIRSLALTSEKPWNEIVVNGMVFGEDGFKMSKSRGNVVEPGEITKTYGADALRLWASNSTI-GKDVPFAWKEVEYGSRFLRKIWNACKFAKMNIPDEKSIE-NFEIENPIDLWILSKLNDLIKRVSTDLENYRINTVV-EIQKFLWHEFCDNYIEMVKHRLYSKEKKDKLMAQYSLYKVITETLKLIAPFTPHFAEIVGEIYEVD--DLN-TSWPTINESFINLENEFIGEVAKNTVASIRRYKSNKGMPLNAEINNVKMYVGSEKDFNALLNVLNDVKGSMKIKEFEVIIGKPSLEQKIAEVVPNKSRIGP--EFKQNAGKVTAFIKDADSEMIE-KILDTGIETEFGRLNKEHIKEVKR-----RGITPNQ---RKLVMKIKKARRLVEPRVIRTHCRDFVITPEMIGLTISIYTGKQFKEIKLVEETLGRFLGEMAPTRGIVQH-RTLRISKKHALEICREINGMKLETAVSFLNRVLAKATEEILKVLDNAKKNAKGL-NTEKLRIKHISSNKGFIIKRFMPRAFGRASPKYQETIHIQVILE---NGARLVCADNTGAKELEVIAVKNYSRLPSAGVGQIVFVSVKKGTP---EMRKQVLPAIIIRQKKEYKRADGTRVKFEDNAAVIVTPEGTPKGSDIKGPVSKEAAER-WPGVSRLAKI----KRAYTRKEYVRAVPPKVVHYVMGNFHLVSKVDILVRHNALEASRIAGNKYILECGRKFHIRVYPHQILRENAGADRISDGMGKAVGTAAKVAKGQTIISIPD--KYKEAKEALRRCSMKLPAACKVVDVIKTPIVSEKTMKLIEENRLVFYVERKATKEDIKEAIKQLFNAEVAEVNTNITPKG------------QKKAYIKLKDE-----
>U_115
---------------------------------------------------------------------------------------------------------------------------------------NVMTIPRVDKVTVHIGVGESGER---LNKAEDILSEITQQGVVRTKAKRTLQTFAIK-----LHRPRRGSLAFSPRKRAKSQVPTMRSWSEGNKE--PKLGGFAGYKVGMTHVIMMDDKPKSLTEGTEISVPVTVLEVPAMKIAAIRVYGKTPYGTRTLGEAWSGDLDPTLDKKLF----I---------PKKN---NPEKALERKLVEEGK-VANIHLISYTLPSLIAGIPKKTPDVMENRIVGGDMATRLEYATSLIGKSVDVSEVFNTGDMIDVSAITIGKGTQGPVKRWGINLMKHKHSRQLRQIGTLGPWNPSRVSWRVPQLGQTGYHQRTEYNKRIIKIGE-------------NSEEVTPNGGFLNYGEVSGNYMLLKGSVPGPKKRLIRLRPAIRGDKQQIGAPQV--SYISIESKQG-TPPTSALILKELGLEKGSGNAGTENVGNLTIEQAAKVARMKRDGLL-SRNFESAVNEIIGSCIPMGVTV--KILEDNDVAP----SLPEDISNLIIKALRLRKHMVNNHKDHHNKRALNLTEAKVRRLGKYYSRNGVADWKYSPDTA----LAAGIHIGTQQK--TKDMMKFVYRVRDGLYVLDIQSTDERIRSVAALLAKY--DPTKILIVSSRQYGHHPVQMLAKTIGAKAKVGRFIPGTLTN-----PSL----------------------------------------DLYTEPDIVMVTDPHGDNQAVKEAVSIGIPVIALCDTNNSTSNVDLIIPTNNKGRKALSLVYYLVAKQT---LKEEVLDINMVQRMTDSGRRVKFRAVVVVGNEDGYIGLGQGKDVQVGPAIRKAIDSAKINISG--GSVVSSKMDKTVVVKRTFEKLVTKYERYEKRQSKMHAHNPPCIAKEGDVVKIAECRPLSKTKKFVVIEGKNKTAIARAKITEGAGRIRVNKKPIEI-YEPEIARLKILEALTFIGDTSKIDINVNVRGGGVMGQANAIRTAIGKGVVEWTGDLAVM-LDRSLLVNDSRQKETKKFGGPGARAKSQKSYRDPLADALSTIINAESTGKPDCIIPASKVIGNVLKVMQDIGYIGNYEFIDGKSGMIKVELKINK--CGVIKPRSSV---GYHDFEKWEKRYLPARNFGTLILTTPKGVLSHSEARSRVVGGQLLAYVYGIAHIQASFNNTIITITDLTGAETIAKISGGMVVKAARESSPYTAMQMANQLSDKLRDRGIMGIHVKVRAPGPGAQAAIRAFARAGIRIGRIEDVTPIPHDGTQSKGGRR-------------------------------------------------------------------------------------------------------------------------------------------------------PKWKKDEIRDIKSNIRDYPVVGLVGIHGLPSKQFQQMRSSIRDS-VLIKVSKNSLITRALDESSGDIKLGDYLDQETGLVFSNDNSFKLFRLLSSS-----------------------------------------------------------------------------------------------------------------------------------------------------------------------------------------------------------------------------------------------------------------------------------------------------------------------------------------------------------------------------------------------------------IIDANGMILGRLSSVVAKRLL------------EGEEIFIVNAEKAVISGSKIATFGEYKQAVDRG---NREFGPYFPRRSDHIIKRTIRGMLPYKRRGKDAMSRLKTFIG-----------IEL-PTVFDEIYRPDLIKKAVLAAQANRLQVYGPTPSGMQTSA--ANWGP--GRGVARVPRIKITQARGGRKAHPPKVEKDYSEKINKKERYRAINSAIAATANPELVRKRGRFDELPIKTTKEVVGFMEAINVKPKSLLIVIGG-DNGIRRAARNLSGVDVINVNRLNTELLAPGTHVIWAESAIKVLGE-----------------------------------------------------------------------------------------------------------------------------------------------------------------------PIGCKVTLRGKLAENFLKTSLDIIENSLR------ESQFDDTGNFSFGIEEHTDYEGMKYDPNIGIFGMDVAVALIKP---------------------ERNFSESVDLAINLKNVDMSKPENRVDEEIILPSGLGKSITIAVFAKGDIAQ--RATSAG--AEMILDPEEIESLGDDKTKARELANNVDFFISEVAYMPSIAKAMGPILGPRGKMPEPL--T--PDKNIEDIVNKAKN-AIRVRSKDRLSFHLPVGRRDMEPEALAQNIESVVSRIEHKMASGKQNIKSIYVKTTMGP-EIRNLSREEKLDELEKLNAELIRERAIASSGAPENPGRIGELRRTIARIKTIQKE--------------------------------------------------------------------------------------------------------------------------KLTRYERARIIGARALQI----SMDSGEPIEIALRELEMGTIP-GKGTPYRAPSHKFKA----KLKHIKVDR-DETVKGEVIEILHDTARSAPIARVSLENEEERLILIPEGIAVGQEIA-KKILDLPRAGHGGTLDPKVTGLLPIMMGDATKSVGALMTAGKEYICLMKLHSTVKK------------------TVVKEIAQEFTGPIYQRPPVKSAVK-----------------REVRIRNIYYLDILEIKGTSVLMRVGCEAGTYIKFTLKDMYKQLGAMNKMGPIKQIMQMLPNMPMLL--SQTTQGTLEKFKIIMDSMTEKELEEPK-IIGSSRIKRVAIGSGTSQEDVRLLIKQHKMMQQA--GKMGSVKVILKPAPRGLGLAAGKTAKTVMQMAGIKDVWTRTEGTRTTLNFAKATYEALKRTAVVRTV------ALVPGGQANPGPPLGPALGPLGVNIKEIVDSINEKTADFNGMQVPVKIIFDDKKN-QPGNTLPLREIPEGILLCNIENKPGDGGQLARSSGVYAVLIAHDVGKTVVQMPSGAMKWLNPGCKATIGVVAGGGRVDKPFVKAGKKYHKAKYPRVSGVAMNAIDHPFGGGGGRTVSRRAP---------------------------------------------------------------------------------------------------------------------------------------------------------------------------------------------------------------------------------------------------------------------------------------------------------------INEQGVIET------DIEDTYVKLGEIRVGKPLVKEADGAQDMLYPNDARLRDITYSAPIHLEMTIIQ----GDIEHEPVEAIIGQLPMMLMSKGCNLVEMTHNEMIEVGEDPLDPG-------------------------------------------------------------------------------------------------------------------------------------------------------------------------------------------------------------------------------------------------------------------------------------------------------------------------------------------------------------------------------------------------------------------------------------------------------------LANALERGWYFRKAGHNMLRRIMDSGALGCEIVLSGKFT-GPRSKVSKMVEGYIKHKPAEELVDTGFATAVKKLGTIGCRVRI---------------------------------------------------------------------------------------------------------------EIEQTRIETDNVGVIIRADTIGSLEALVNELKSQ-----EIPIRKADVGNISRRDIIEAKALESVILGFNVDILPDALDELQKSDVKLFMSSVIYRLVDDYE----------------------------------------------------------------------------------------------------------------------------------------------------------------------------------------------------------------------------------------------------------------------------------------------------------------------------------------------------------------------------------------------------------------------------------------------------------------------------------------------------------------------------------------------------------------------------------------------------------------------------------------------------------------------------------------------------------------------------------------------------------------------------------------------------------------------------------------------------------------------------------------------------------------------------------------------------------------------------------------------------------------------------------------------------------------------------------------------------------------------------------------------------------------------------------------------------------------------------------------------------------------------------------------------------------------------------------------------------------------------------------------------------------------------------------------------------------------------------------------------------------------------------------------------------------------------------------------------------------------------------------------------------------------------------------------------------------------------------------------------------------------------------------------------LNKINDG--DTTIKTHLRDMIILPEMVGLNLEIHNGKSFEKVEVIPEMLGHYFGEYSFTRRRVSH-HELHISPRHSREICRAIKGMQTGQARKYLEDVTLKAAKEFIKLLVNAEANAKGL-DSDHMKITHIATKQGRVIRGYRPRARGRSSPKNTETVNIEMII---NAGARLDCVDNTGARQVEIISVKKYRRHPKAGIGDMLVVSVKKGTP---EMRKQVLNAVVIRQKKEYRRPDGLRVSFEDNAAVITDLDGIPKGTEIKGPVAREVAER-FSKIATAASII-----------------------------------------------------------------------------------------------------------------------------------IILHPFVTEKATFHIEDNKLQFVVDINATKGQIKREIEELYDIPVLSVRTMITKGKKKA-------------------------
>U_252
-AARKLQKDRQKARWSDRNYSSRALRLNIKADPLSGAPQGRGIVLQKVGVEAKQPNSAIRKCVRIQLIKNGKQVTAFCPGDGAINFIDEHDEVTIERIGGMSGSMGDLPGVRFRVTAVNDVTLHEMVIGRREKP---MRAIEVDKVTVHIGVGESGER---LVNAENILEAITDQKCVRTLSKSRIPAFGIK-----IHRPRRGSLAFSPRKKAKKPIARIRSWRIDGEE--PKIQDFAGYKAGMTHVLMIDDRPSSITAGIEISVPVTIIETPAMRAVALRAYTDRYYGMKLITEVWADHDNDNIERAL---------------------AEG---------TV----REIRAVVQTMPHLVSGIPKKTPDVMETLIAGGDVAAQFEYGRSILGKEYQMADLFAEGEFVDVAAITTGKGTQGPVKRWGVQLQKGKHSRTKRHIGNLGPWSPHYVRRTVPLMGQTGYYQRTEFNKRIFKIGS-------------DGTEVTPDGGFINYGIVRNGYVMVRGSVPGPSKRLIRMRPPIRGKL-PLDAPAI--NYISTESHQG--PPTSALILKELGIEKGSSE--NEIVGDLTVEQVMRVARMKKD-RVLSYTPKNAAKEIIGACVPMGVTV----------------NVPEGMRNLIVKALRLRTHLTENKKDVHNKRALQLTESKIRRLVKYYRRTGTPDWVYRADT-----LAAGIHIGTQQK--TGDMHRFIYRVRDGLYVLDVETTDKRIRAASQLLARY--PPQKILVISARQYGQRPSAVFAKIAGAVAITGRFVPGTLTNPQYAR---------------------------------------------YIEPDIVVATDPTGDAQAITEAVSIGIPVIGLCDTNNSTANVDLVIPTNNKGRKSLAMIYWLLTKEM---LEEEVLDVNMVQRMTDSGRRVKFRAVSIVGNKDGYIGFGQGRDRQAGPAIRKSIANAKLHLTGI-GVVISSKMDKTVVVERTYEKRIFKYERYEKRRSRIHAHNPPCIAKEGDVVKIAECRPLGKTKSFVVV-GKKKTSVARATISEGKGQVRINKKPLEI-WEPELARLKMQEPLMLAGDTNGIDIRVDIRGGGIMGQADAGRTAIARGLLAWTN--DPSLKDRNLLVSDPRAKESKKFGGRGARARRQKSYRDPLADALSAIRNAEKTGKQGCIIPASKLIGNVLSVMQSQGYISEYEFIDGKSGVVSLHGRIND--CKVVKKLADLEKWEKR------FL--PARNFGALVLTTPHGVVSHYEAREKKIGGQLLAYVY-VANIHSSFNNTLITVTDMTGAETIAKSSGGMVTKVAREGSPYIAMQIVGQIVDQLKDKGFTGVHIKIRAPGPGAQAAVRAFARAGIRIGKIEDVTPLAHDGTMAKGGRR-----------SKQFNKSSIPIVERLINRIMQTGKKQRAYSIVVSAFDIIHEKTGKNPAQALVDAIANAGPREEVVRLKYGGIAVPKAVDTSPQRRVDIALRFIAEGAAFKSKRSMITSLADEIMAAASYDSYSINQKQSLERVAKSAR--PQWKIDEIESIKQLVSEYSVVGVAGIRDIPAKQLQEMRRSMKDV-VKIRIYRNNLIHRALDESNSDLPIGSSVGDQTALIFTDLNPFKLFQLLKSS----GMVPFPEHNASPRNTMGAAMVKQCIGISASNLKMRPDTRGHILHYPERALVNTT-TSRAIG--------ADNRPAGQNFVVAVLSFEGYNIEDALVVNKGSIERGLGRSHFFRTLEAEEQRYPGGQEDRFEIPDAEGDEAYAHLDSDGLINPETEIRPGDVLVGKT--SPPRF------IEEPTGLAPQERRENSVTMRSNEKGVVDTVIM--------TESYGTRLARVKVRDQRIPEIGDKFASRHGQKGVIGLIVPYEDMPFTEQGIVPDLVLNPHAIPSRMTVGHVLEMIGGKVGALQGRGIDADAFSGETEEELRGALEACGFASTGKEVMYDGVTGAQIQADIFIGAILYQKLHHMVASKIHARSRGPVQVLTRQPTEGRAR--VIIDADGLILGRLASVVASRLL------------SGETIAITNAERAVVSGSKTTT--YREYKEQVDR-GSTESGPYFPTRPDQIMKRTIRGMLPHKRMGRDAMSRLRVYVGT----------IDL-PDVFSEAYRPDLIKKAVLAAQANRRQPYGVTAAGMRTSA--RSLGS--GRGIAQIPRLVVPQAMGGRKAHPPKAEKDWSEKINRKERRLAIKSAIAATTNPDLVANRGDL---GLAKTKDVCEVLQAINLKPKSLLIVTSD-YSGIEKGARNLSGVDVVMCDRLNAEMLAPGTHTIWTESAIA-----GKRVNFSGRTVISPDPNLSINEVGIPEAIAKELTLTFKVVPRNIEELREYVRRGPTNHPGANYVIRTDGHRLRISDTTCEIAGMLEYGWFVDRHLKDGDIVLFNRQPSLHKMSIMAHEVKVMPGKTFRLNPAVCPPYNADFDGDEMNLHVQQNEEARAEAVILMR-PIGCKVTLRRDKAYKFIDTALAIIERKLY------ASQFDETGNVSFGIEEHTDFPDMAYDPNIGIFGMDVSLSLKRPS-RKHR---------------SRNFTESMDLAINLKNLDLSQPRFRVDEEIILPHGLGRPISVAVFARGETAL--LAKGAG--ADLIIDPETIEDYGDDKNKARDLAESYDFFIADVAYMPVIGKILGKILGPRGKMPEPL--T--PDKDVAQIIHKTRS-SIKLRSKDRMTFHAPIGRRDMPAEEIAENTEAVVTRLEQVLDKGVQNIKSIYVTTTMG--EIRNMSPNEMLDELESLRMDLIRERALSSAGAPENPGLIGELRRTIARIKTIQKER---------------------------------------------------------------------------------------------------------------------------------------------------------------------GRGGPYRAPSHKFKA--KLSHPNISD----TTIRADIIEILHDPARSAPIARISFGNGEERLILVCEGMSVGQVV---GVLHIRRAGHSGTLDPKVTGVLPVMLGDATKVVKALLLAPKEYVCLMHLHHPVP------------------EDAVREICAEFTGKIYQRPPIKSAVK-----------------RNLRVRTIYYLRIEEIEGDYVLATVGCEAGTYI-FTLKDMYQQLEAMHKMGPLKQVMQMLPI-GGMDDMYDETSGKMGRYKVIMDSMTEAEMLDPK-IVDGSRVKRISRGSGTRIEDVRELLKYHRMMQKAM-GRAGSVGIELKPAPRGLGIASGSTAKKVLEMAGIKDVWTRTWGTRTTLNFAKATYTALKQTNTVR--------ALVSGGKATAGPPLGPSLGPLGINIKQVVDDINEATKEFDGMQVPVKVIVGADKS-KVGNILPLSDIPEGTPICNIESHPGDGGHFARASGVYGLLVTHDVGKTLVQMPSGLMKWLAPRCRATIGLVAGGGRTDRPFLKAGKKYHKAKYPRVSGVAMNVVDHPFGGGNRKHPGRPKSVS---GGLRFGEMERDVLIGHGAALSLKERLLDESDKVTELVCDNCGMIATFDFCTNCGAETDIYPVEMSYAFKLLLDEIKSLGVAPRLE-------------APNKIIAKVFSERYGYRALTVVERGRKSILEVSFPSLPGRINFVVLVRALGLETDKELVDAVS---DDPDIREFMKENLEEAVNVFTQENALEELGSVVATRQAREYQTRRIGYVL---------DRYLLP-HLGNAEA---DRVKAHYLARMAEACFELATGRRNVDDKDHYANKRLK-IVQHQIDSFNEFIDHGLQKVVDEMGVIETEVGDASSGTKTYVRLETVSVGHPVVKEADGAVDRLFPSDARLRNLTYSAPINLKMTVVQ----DGVESDPKSVEIGVTPIMLRSKACNLYGLTDAEIQLHGEDPLDPGGYFITNGTERVIMTLEDLAGNLMEDLFRVSFNRLARDIKYQIERASMRKRELNIMTVIRPDVLT-QLLDRTDQISSLSHLRRVISP---LSRTQPHFEARDLHPTQWGRLCPSETPEGPNCGLVKNFAQMVE--KKISRIKFGLISPREYRNMSVTRIITADTYDEDG-FPIDMGLMDPRLGVIDPGLRCKTCNGRAGECPGHFGHIELVAPCVHVGFAKQIRNLLRSTCRSCSRLLLDAGKESIEQISARRSQGQTIDSAVDQVFGEASKVEVCPYCG-------EHQLKITYEKPTTYSEDGDKMLPSDIRNWFEHIPDEDLPVFGMDPDNARPEWMIMTVLPVPPVTVRPSITLQTGQRSEDDLTHKLVDIIRINQRFQENKEAGAPQLIIEDLWELLQYHVTTFMDNSVSGIPPARHRSGRPLKTLSQRLKGKEGRFRGSLIASALERGWYFRKAAHSTLRRIIGAGAIGCRIVLSGKLT-GPRSRIEKVVEGYIVHKPAEEIVHHGFSTAVRKLGTIGCSVQI-DKYEH-KELDTLPGRSTEETLELRIMQILGRVRDEAGDKAGLHLGIDNSAVAMAVSGARGSMLNLAQMAACVGQQSVRGARIQRGYSGRTLPHFKKGDRGAEAHGFV----LDAAQIKTDSDGVVVCADTIGSLEAVTYELTNAG-----IPIRVAKIGDISRRDVIGAETSKRTIIGFRVDALPDAIDELKKSGTRLFQSEVIYRLLEDY--MREAFLSFFEANGHTRIDRYPVIARWRDDIYLTIASIADFQPFVTGIVPPPANPLCISQPCIRLDDLDSVGRSGRHLTNFEMMAHHAFNDYWKDETVEYCDRLLSD-LGIARD-VTY----------------------------KEEPWAGG-GNAGPCLEVL---VGG--------------LEIATLVFMDMCESGDGEYSKMDNYIVDTGYGLERLVWASKGSPTIYDA-IFPETVNKVMEHAGIEHSLQDSGLFDLDLTTDLENLRAIVDHSRCLAFMLGDGIVPSNAKAGYLARLVIRRMLRQMDALKLDVP-IADLVEMQLSSIGD--PAYLRRLDTAREILDLEEEKYRQVISKGRRLLSRSVKKFDTGTIPTSQLIEWYDTYGIPPEVTKEVADSEKIGIDLPNFYSMVASTHAAAPTQVAETPYAEYADRL-KFLPKTLHLFYDEITFEAVVLDVF-------------DNHVVLDQTLFYPEGGGQPADHGTIAAPDIVLRVVDVQSANGIILHEVDEPQEDVKKGDIISGTIDSKRRFAHTQHHTATHIVNHCAKAVLGDHVWQTGAQKSETKARLDITHFKRITDDEFYEIERLANEEVVKNQRVYTELMDRIDAEKEYGFVLYQGGVGSDIRVVRVGG-DVEACAGTHLRYTGMIGQIKLLHTERIQDGVERIEFAAGAAAVLASQARDSILNSACSILRVPPEKLPDAADRFFTEWKELSKQNTRLKEELASALAGNMVAGARSAGDVRV-ASYVSADDMQELIKIAGAMRQIPDMIAF-VGSTHDSGKVVVSVGSDARASGFDAGAIVREICKEIGGSGGGKPDLAQGGG----------------------------------------------------------------------------------------------------------------------------------------------------------------------------------------------------------------------------------------------------------------------------------------------------------------------------------------------------------------------------------------------------------------------------------------------------------------------------------------------------------------------------------------------------------------------------------------------------------------------------------------------------------------------------------------------------------------------------------------------------------------------------------------------------------------------------------------------------------------------------------------------------------KLIQRVKD-----GRTMIRTHLRDMIILPEMIGIDLEIHDGKKFNRVTVQPEMIGHYIGEYSLTRNIVRH--ELHVSPKHTREICIAIKNMRIPAAKQYLTDVIARASTEVLKVLVNAENSAKGL-EPDRMRISHAATKQGRTIRGTIARAMGRATAKNTETVTVEIILE---SGAKLNCVDNTGARVVGVISVVGYRRYPKGGIGDMLVVSVKKGTP---EMRKQIMRAVVIRQKKEYRRPDGMRVSFEDNAVVITDDDGIPKGTEIKGPIAREVAER-YPKIASAATIVV--KRPYTRREYMGGVPSHIVSFDMGNISLIAKEQCQMRHNALEAARITANRYLLEAGRHMKLRVYPHQVLRENAGADRVSSGMGKLVGTAARVHTGQRVFTVP--QQFQHAKESMRRAGYKLPTPVSIV--IRYPFITEKATIQLEENKLQLIVDINANKNHIKRDIKDIYGFDVAAIRTLITPKGK------------KKAIVTFTD------
>U_248
-AARKLQDGRQKARWSDRRYNSRALNLSIKADPLTGAPQARGIVLQKIGVEAKQPNSAIRKCVRIQLIKNGKQVTAFCPGDGAINFIDEHDEVTVERIGGRGGAKGDLSGVRFQVLAVNDVSLHEMVIGRREKP-NPMRDIEIDKVTVHIGVGESGQR---LVNAEEILKTITGQIHVRTLSRSRIPAFGIK-----IHRPRRGSLAFTPKVRAQKLVARIKSWRADDGTE-PKIQDFAGYKAGMTHVLMVDDRPNSITANMEIAVPVTIIETPPMRVVAIRAYADNEYGMKTISEAWED-----------------------------ESADGIATIERALEAGTV--DEIRIVARTMPDQVKGTPKKKPDVMETLITGGNIAAQFEYAKSILGTEYQATDIFSEGAFIDVVAITTGKGTQGPVKRWGVALQKGKHSRTRRHIGNLGPWTPSYVRRTVPLMGQTGYQQRTECNKRILKIGT-------------DGREVTPNGGFVNYGVVGDNYVMVRGSIPGPSKRLIRMRHPIRG------------------------------------------------------------------------------------------------------------NVPEGMRNLIVKALRLRTHLSSNKKDVHNKRALQLTESKIRRLVKYYRKTGVRDWTYRP-------LAAGIHIGTQQK--TGDMARFIYRVRDGLYVLNVELTDDRIRAASELLSRYSMP--NVLVISARQYGQRPANMFAKLTGATSIIGRFVPGTLTNPQ---------------------------------------------YDYYIEPDILMVTDPTGDAQAVNEAVSVGIPVIGLCDTNNATSNIDLVVPTNNKGRKALAMVYWLLARQI---LEEAVLDVNMVQRMTDSGRRVKFRAVAIVGNKDGYIGFGQGKDRQAGPAIRKSIGNAKLNVTRI-GVVISSRMGKTVVVERSYEKKVFKYERYEKRRSRIHAHNPPCIAKEGDVVRIAECRPISKTKSFVVV--------------------------------------------------------------------------------------------------------------------------DPLADALSTIKNAESTGKSECVIPASKLIGNVLSVMQSQGYIEDYEFIDGKAGVFKIGLRGRINNCRVIK--PRIATGVVD-FEKWEKRFLPARNFGALIMTTSDGVLSHYDAREKKVGGQLLAYVY-------------------------------------------------------------------------------------------------------------------------SQQFNKSEVSIVERLINKIMKTGKKHRAYKTVKSAFEIIHEKTGKNPVQALVDAVANAGPREEVVRLKYGGIAVPKAVDTTSQRRVDIALKLLAEGAAFKSRRSIEQVLADEIMAAASYDCYSVNQKQSLERVAKSAR--PQWKLDCVEEIKGLADRYPVIGIAGIRDIPAKQLQGMRRDLKDV-AKLVVYRNSLIWRAFDGCDGDISMNLHVDDQTVLIFTDLNPFKLFSMLESS----GMVPFPEHNASPRNTMGAAMVKQCIGVPSANTKLRPDTRGHILHYPQHAIVSTSTAYAIGA---------DDRPAGQNFIVAVLSFEGYNIEDALVVNKGAIERGLGRSHFFRTLEGEEQRYPGGQEDRFEIPDAEGEDAYAHLDADGLINPETVVGPGDVLLGKT--SPPRFIEEPTEL----GLTPQERRENSVTMRSNEKGIVDTVIV--------TESYGTRLARVKVRDQRIPEIGDKFASRHGQKGVIGLIVPYEDMPFTEQGLVPDLILNPHAIPSRMTVGHVLEMIGGKVAALQGRRIDATAFSGETEADLRHALWKCGFAHTGKEVMYDGVTGAQIKADIFTGAILYQKLHHMVASKIHARSRGPVQVLTRQPTEGRAR---TIDANGLILGRLASMVATRLL------------NGETIAIINAERTVVSGSKVTTIREYKEMVNKGSTESG---PYFPRRADHIVKRTIRGMLPHKRMGRDALSRLRVYMGT----------IEL-PAVFSEAYRPDLIKKAVLAAQANRRQPYGVTRAGMRTSA--RSLGS--GRGLAQIPRLVVPQAKGGRKAHPPKAEKDWSEKVNKKERKLAIRSAIAATANPDIIRARGRFKEVPLTRTKDVCDVLQSIDVKPKSVLIITAG-HNGIEKAARNISGVDVATYDRLNAEMLAPGTHTIWTESAVAKLD--GKRVNFSGRTVISPDPNLSINEVGVPEAVASELTFTLKTVPRNIEELREYVRRGPDNHPGANYVTRTDGHKVKISDINRELAETLECGWFVERHLKDGDIVLFNRQPSLHKMSIMAHEVKVMPGKTFRLNPAVCPPYNADFDGDEMNIHVQQTVEARAEARILMRVPIGCKVTLRKDKAQAFVETALSIIEHKLY------ESQFDNTGNVSFGIEEHTDFPGMAYDPDIGIFGMDVCMAFKRPS-KKHR-LT------------QRGFTEGVELAVNLKNIDLSQPRFRVDEEIILPNGLGRPIAVAVFARGETAL--RAKDGG--ADLVIEDPDAITEYDNKNSARELAEKYDFFIAEVAYMPAIGKNLGSILGPRGKMPEPL--T--SDMDVGHIINKARS-SIKLRSKDRKTFHAPVGRRDMSAEDIAGNVEAVVTRLEQVLDKGVQNIKSIYVTTTMG--EIRNMSPHEMLDELESLHLDLIRERALAATGAPENPGSIGNLRRIIARIKTIQKER------------------------------------------------------------------------------------------------------------------------KRYTRYERARIVGARALQI----SLDEGDPIDIAVRELESDAIPIGRGTPYTAPSHKYKA-------KLTHPRSDTTIVAEVVEILHDPARSAPIARISFENGEERLILVCEGTSVGQEIE-KGILHIRRAGHSGTLDPKVTGVLPIMLGDATKVVKALLLAPKEYVCLMHLHHPVSK------------------GAVREICAEFTGKIYQRPPIKSAVK-----------------RNLRVRTIYYLRIEEIKGNYVLATVGCEAGTYI----------------------------------------------------------------------------------------------------GQAGSVGIELKPAPKGLGIASGDTAKQVLEMAGIKDVWTRTWGTRTTLNFAKATCDALKQTRMM------------------------------------------------------------------LGNTLPLAEIPEGTPVCNIESHPGDGGHFARASGTYGLLVTHDLGKTLVQMPSGLMKWLHPRCRAMIGVVAGGGRTDKPFVKAGKKFHKAKYPRTSGVAMNVIDHPFGGGNRKHPGRPKSVS---GGLRFGEMERDVLIGHGAALSLKERLLEESDKVTELVCGHCGMIATFDFCTNCGAETEIYPVDMSYAFKLLLDEIKSLGVAPRLEL------------APNKIIAKVFSERYGYRALTIVERGRKSILEVSFPSVPGRINFVVLAKALGLETDSDLVTAVSD---DPEIQEFMAEEASYNLGVATQEDALHEIGGIVAARQAKEYQTRRIGYVL---------DRYLLP-HLGNDVS---DRVKAHFLARMAEACFELALGQRSADDKDHYANKRLK-IVQHQIKSFDEFIDHGLQKVIGEMGRIETEISGVDDGAETYVHLGAIAVGHPVVKEADGAIDRLFPSDARLRNLTYSAPIKLEMTVVQDGVDRMADDDARAVEIGVMPIMLRSKACNLYGLTDDELRSHGEDPIDPGGYFITNGTERVIMTLEDLAGNLMEDLFRVSFNRLARDIKYQIERASMRKRELNIMTVIRPDVLT-QLLDRTDHISTLSHLRRVISP---LSRTQPHFEARDLHPTQWGRLCPSETPEGPNCGLVKNFAQMVE--------------------MSVTRIITADTYDDDG-FPIDMGLMDPRLGVIDPGLRCKTCNGRAGECPGHFGHIELVAPCVHVGFAKQIRNLLRSTCRSCSRLLLEPIAKKEYREQILRGRGQTINSLVERVFSEASKVEVCPYCG------EHQLKVVYEKPTKYHE-IDSQLLPSDIRDRFERIPDEDIMVFGMDPDNARPEWMIMTVLPVPPVTVRPSITLQTGQRSEDDLTHKLVDIIRINQRFQENKEAGAPQLIIEDLWELLQYHVTTFLDNSVSGIPPARHRSGRPLKTLSQRLKGKEGRFRGSLIASALERGWYFRKAAHSTLRRIMESRALGCRIVLSGKLT-GPRSRVEKIVDGYIVHKPAEQIVQHGFATAVMKLGTIGCSIQIIDQYER-GELESLPGRSDKETLEMRIMRVLGGVREQTGDKAGLHLGIDNSAVAMAVSGARGSMLNLAQMASCVGQQSVRGERIQRGYLDRTLPHFKKDDFGAEAHGFV-----------------------------------------------------------------------------------------------------------------------------------------------------------------------------------------------------------------------------------------------------------------------------------------------------------------------------------------------------------------------------------------------------------------------------------------------------------------------------------------------------------------------------------------------------------------------------------------------------------------------------------------------------------------------------------------------------------------------------------------------------------------------------------------------------------------------------------------------------------------------------------------------------------------------------------------------------------------------------------------PKEYDHKAVEQKWRSKTDG-SVYQFDWESDKPQYIIDTPPPYPTGNLHIGNSLNWCYIDFVARYKRMRGYNVMFPQGWDCHGLPTEVKVEETYGIT---RHQIPRSEFRDLCKELTLKNIRKMKNTMNGLGFSIDWNCEYVTMDPTYYSMTQKSFVRMYADGRIYQREGPVNWCPRCGTAIAFAEVEYEDRETHLNYLYFGVGDGNGSQNLEIATTRPELLPACVAVAVHPDDKRFARFVGGTISVPLFNYDVPVIADEEVDPAFGTGVVMICTFGDKQDVRWWIEHNLPLRMAIDRDGVMTEVAGKYKGMNLADCRKTIISDLESAGLLYKQEPLEQSVGACWRCGTPIEILSEKQWYIKVDQ--DEILSTADE---INWVPSHMLIRLENWTKSMEDWCISRQRLFATPIPVWYCKGCGKIVVAKEAWLPLDPTEANPEDFEAEADVLDTWMDSSLSAMAVSGWVFGH---ELKVPAQLRPQGHDIIRTWAFYTILRTHALTGKRPWDSILINGMVFGEDGHKMSKSLDNIIAPEEVTDQYGADAFRQWAAIGGSTGSDIMFRWKDVVAASRFQQKMWSIVRFSLPHTEGVDFGDIDKDSLTTIDQWIISKLNSLILDATNAMENYQFDITLKMIRSFAWDVLADHYIELVKYRLYGEPSPNQQAARQTLGLIINSLARLLAPITPFFSEEVYSHLDTT-GSVHAAVWPTADESMIDSGIEHAGDRIRNIAGEIRRYKSEHGMALNAPLDDIKIYADAI-------FDCSDIAGAAN-TPVQVIAGTPDFEHRAVGIKPDMKVLGP--IFRKDAGKIVKALSDMDVVAQEVQSGMLRIAVGSETFEVPADSVA-------------H---KQLMQRVKD-----GDTMIRTHLRDMIILPDMIGIELEIHDGKQFNRVSVQPEMIGHYVGEYSLTRHIVRH--ELHISPKHSREICTTIKNMHTPDAKRYLEDVILRAASEILKVLTNAENSAKGL-EPDRMRISHAATKRGRTIRGIMPRAMGRATAKNTETVTVELILE--NTGAKLNCVDNTGARVVGVISVVGYRRYPKAGIGDMLVVSVKKGTP---DMRKQIMRAVVIRQKKEYRRPDGIHVSFEDNAVVITDDDGIPKGTEIKGPVAREVAER-FPKIASAASIVV-----------------------------------------------------------------------------------------------------------------------------------IEYPFITEKATIQLEENKLQFIVDVNATKNQIKRDIEGIYGFDVASIRTMITPKGKKK------------AIV----------
>U_189
---------------------------------------------------------------------------------------------------------------------------------------NPMRKPYMSKVTVNIGVGESGER---LEKARGLLEFLTGQSPVKNNARQTNKDFGIR----------------------------------------------------------------------------------------------------------------------------------------------------------------------------------------------------------------------------------------------------------------------------------------------------------------------------------------------------------------------------------VPPASALILKELNLEKGSSTPSSSKVGDISLANLVKIAKMKEP-SSLSPDVTGVVKEVLGTCVSMGVT----ILKENNLQS----EFPEDLFNLIARAVNLRKHLELNPNDLHSTRGLTLIESKIRRLGKYYTSNGRETWRYDPEKAQL--LASGIHIG--TTQKTRDMERYIFRIRQGLYILDINETNKRIETVGKFLAKF--EPEKILVVSSRIYGFKPVLAFGQKTGAKTITKRFIPGSLTNP-----N------CED----------------------------------FIEPEVVILTDPRADYQILREAGLAKIPVVALCDSENYLSNVDLVVPTNNKGKKALALVYYLIAREMF----QEVLNINMVQRMTDSGRKVRFSVMVVIGNRNGYVGIGKAKAKEVGPAIRKAINNAKLNIIQV-GKIVSDKMNKTVIVKKEFMAKLDKYERFEKRSTKIAAHIPDCIAKTGDNVKIMECRPLSKTKKFVVVEGKRKKAVARATVKEGKGRVRINSKPLPI-VEPELARIKMFEPILLAGDAKNVDIEIDVKGGGIMGQADACRIAIARGLVEFTQ--DNSLKDRILLRGDSRRTEEHKPSKKGPRARRQKSYRDPLADALSNIYNYENARKPDCVIPASKLTGNLLRIMQKWGYIGAFEFIDGKNGLFKVELLGAINKCGVIKPRTPVKNSELER-WEMRYLP--AKEFGILILTTPNGVMTHKQAKEEKIGGILLAYVYGVAHIYASFNNTLIHITDLTGAETISRVSGGMIVKTGKESSPYAAMKAAAKAAEEAIEKGVVGVHIKVRAPGRGAQASIRALTRAGLKIGKIEDATPIPHDGTRAKGGKRMARDRYIPKRKIIPDERFNSVLVSKFINVMMERGKKSVARSIFYSALEKFCSKTGEEPVKSLQKAIDNVRPLVEVKSRRIGGATYQVPVEVSEERGVAVAMRWLITFARGRSEKSMDQKLAGELYDAYNSTGSTFKKKDDTHKMAEANK----WKIEEVASLKNMINSSPVVGIVDLSSIPAKQLQKIREELRGK-VTFRMSKNKLMKIALEKTEKE-QLKEHINAGAAFIFSEENPFRIYKLLQKS--CASIVPFAEHNAAPRNSYGAGMGKQSLGFSQSNFKLKVETRGHLMYYPQMPIVKTK-IMDAVG--------FNNRPAGQNFVVAVLSYLGYNIEDALIINKGSVDRGLGRTTFFRTYDSDERRYPGGQQDKFELPDESGPDAYENLDIDGFIRPESRVKGGDVLIGRT--SPPRFLEEL----DEFGTAIEGRRETSIGVRPSEKGIIDLVLL-------TETEDGNKLVKIKARDERIPELGDKFASRHGQKGVLGLLCPQKDMPFNEYGITPDLIINPHAIPSRKTVGQILEMIAGKAGSLKARTIDATLFAGEKEADIRAVLQEFGFKNTGRERLYNGITGEIIEADIFVGVCYYQKLHHMVADKIHARSRGPRQMLTRQPTEGKAR---IIDGKDQILGRMASVAAKKLL------------EGEQVVIVNAEEVVITGNRQYFFDLYAKRAQFKDIANPLRGSFFPKRSDRIVRRSIRGMLPKKDKGRQAYKRLKVYVG-----------------------------------------------------------------------------------------------------------------------------------------------------------------------------------------------------------GKRVDFSARTVVSPDPYISINEVGVPDFVACELTVPERVTPHNLEEMKKIVRNGPNKNPGANYVIRADGRRKKITDTTKDVAEELDVGFIVERQLRDGDIVLFNRQPSLHRLSIMAHEVRVMPYKTFRLNLCVCPPYNADFDGDEMNLHLPQTEEARSEAGIIMKVPIAVSVTLRGERAKKFLMRTLEALEFNLK------ERNFDVHGNFSFGIKEHIDLPDVQYDPDVGIFGMDVCVNLQKRVKERHQ-LTKEEGMLF-----PRNFTQSMEMSINLQGLDMKKTENRIKEDFVLPNGRGKDVKIGIFASGDMAL--RAKKEN---LSVFDEEDIGKLAKDKKLAKKVANSHDFFIAQTDFMALVGKSLGPIFAPRGKTPAPL--P--PTASLEPILNKLKK-TVKIKSYNQAVVHVLVGSEKMDDEKLAENITEIIKFFEKKFEKGFDNIKSIYIKTSMGP-DIRDLSIDEIENSIQDLKSELSKERSLLATGAPENPGRIRELRRTIARLKTIKAEK---------------------------------------------------------------------------------------------------------------------------TKYEKVRIIGARALQI----SLSTLDPIRIAQEEMKNGVIPI-----------------------------------------------------------------------------KKILGITKAGHSGTLDPNVSGVLPVTLGKATKLVKLLMTSNKEYVCTMHLQKDVPKS------------------ELMQILKEYEGLLYQKPPVKSAVK-----------------RRVRTRRVHYIKPIEIEGRDILMRVGCDAGTYI----------------------------------------------------------------------------------------------------GKASSVKVTLIPAPNGLGLAVGGVGKKILALAGIKDVWSKTDGTQTTVNFANAVMDALYQTNTIS----------VDGGKATAGPPLGPALGPLGINVGKVVAEINEKTKAFQGMKVPVKIIVDDKKNF-VGNTLPLRNVPEGTYIYNIESRPGDGGKFVRSSGTYATLIAHDNQKTVIQFPSGVMKTLNSDCRCTIGVVAGGGRKEKPLIKAGKKFHKTIYPKVRGVAMNHNDHPFGGGNGKTSSRNSP-----GGLRFGEMERDCLVGHGTSLLLKERLLDASDKADVLVCGKCGSLAVYDYCPICEEETDIYPVEMSYAFKLLLEELKSMCVDPKLR---PNRILVEIDERLAVAIAKVFSTRSGFRALVTVERKKDGLLRVSFPSLPGKMPFVTLMKSLGLVKDIDIVNAVS---SEKDVQKELLDNLEESMEITDKELAMDYLGKRLAMGQQKEYRIKRAEMAL---------DKYLLP-HIGTEEA---DRRKAYYLGIMANRVIELSLGKRESDDKDHYANKRLK-FVRQHLDSFNDFVERRLQEVINEQAKIETDIEG------FYVKFGKIRAGEPVYKEADGSKRDFFPQEARLRSLSYVVPLYLEFIPVI----EEKEREPVEVEIGKLPIMLKSKACSLYGLSKEELIDKGEDPRDPGGYFIINGAERVVVAIEDLAGDLLENLFRLSFVQLTRDIKYQLERTYARGR---------------QLMDDTNFMSRFSHLRRVLSP---LSRTQPHFEARDLHPTHWGRICPSETPEGPNCGLVKNMALMSYI------------------------------------------------------------------------------------------------------------------------------------------------------------------------------------------------------------------------------------------------------------------------------------------------------------------------LASAIERGEHYRRAAYNYLRRIMKSGAKGAEIKISGKLS-GERARSMRFAEGYLKKDPAIELVRVGYSPAKKKLGIIGVVVKIIEAYQR-GELEKQPGQTLEDTLENRIMAELAKARDNAGAVAEQYLGK-RHAVIMAKTGAKGNMLDLTQMAACLGQMTVRGKRLHRGYQERSLPHFKPGDRSAKARGFV--KEIKSIKIENNYSGVIVKTDTLGSLEAIVMELRELG-----INIRRADIGDVTKQDIIEAKSVKAVVFAFNSKILPDAREVASKEEIKIFESDIIYKLIEDY---------LFGKKGYSIIKRYPVVARWRDDTDFVQASIYDFQPHVVGVQEPPANPLLVPQFCVRFNDIDNVGVTLRHYTGFVMIGQHAFYPFSQDRFLSDIYDWLKTGMGIPSEEIVF----------------------------HEDAWAGG-GNFGPCMEFF---SRG--------------LELGNQVYIEYEVTPSGG-KELDLKVLDMGAGQERFSWFSMANPIGYET-VFPTVCDHLYRRTGITPDKEFSGMLNMDEVQDIEKVWSIGDHSRSLLFALSDGALPSNVGGGYNLRVILRRALSFIEEFSWDIE-LQKVIEEHAKYLMPQYPELKENIGDICEIISYEMEKFDNTKEKSGRMIERLTE--KGETLSEDKLIELYDSHGITPEFM---------GVKPPDFYKRVTERHEKKE-------VSAKEKEIHYDLPDTERLYYDGTEFTAKVLDIS-------------GNIAILDKTAFYPESGGQEGDRGMIN--DCPVSYTEV--SGNVILHI--MEKITFKKGDTVKGQVDKDRRLNLTRHHTATHIINGVSRQVLGNHIWQAGAEKTEDKARLDITHYKLIDNDDLFKIERLSNEIVLKNLPIEKGFFDRAEAEKRYGFRLYQGGAGKKLRVVNVKGLDVEACGGTHADSTGQVGPIKILKQSKIQDGVVRLEFCAGLKALDAFQQESILLRDLSEVFKVEKDKLLDTGKRFFNEWKNRGKEIERLKAEISCLKKEGLDCNFVESDGVFFMEEKVDT-TPDEMRKIARELSG-DDKVIVL---TNNEGNIVVSCGKKAIESGHKACEIVKKYGK-----GGGKDDFAQG---DKDYDGKKIEKKWQNFWLENQIFKFNPDKEGEVYVLDTPPPFTSGSLHMGHVMDFTWIDFTQRYKRMRGFNVYCPQGFDCHGLPTELKVEHEFKISK-----DNKEAFIEKCKEWTAQCVDRMKRQMTDIGYFPDWSRMYLTMNPEYLKLVQTTLINFYNKGYLFREKHPILWCPKCQTALAKAEVGYEEKDGKLYYLKLPVED--GKDHVEIATTRPELMPSCVGVFFNPKDPRYEKYKGRSVVIPIFDRKVPILSDEEVDMSFGTGIVYCCTYGDEQDILWQKKYDLDVITSITEDGKLK-SGNKYDGLPVKEARKEIVSDLEELGLLVKTENIKHRILHVERCKSPIELLPMEQYFINVRDFKDKLIENGKM---ITWHPDYMYDRFYDWTDSMDDWIISRQRVFGTPIPFWKCKDCGELMPAKIEWLPVDPRFDKPNNFIGEIDVCDCWVDSSATPLAISRYLRDDDFFKKTYPATIRPQGYEIIRTWLFYTLFRCNLITGKNPWDETLIHGMVAGPDGRKMSKSLGNVIEPDEPLKKYCADALRQWALLASK-GEDFPFTWKEIEHGNRFLTKFWNVSRFIEMNTSGIDTNNLNIDSLTVADKWILSKLTELIKHATKELDEYNFAPILKEIRNFLWHEVADNYIEIVKYRLYNDI--KKEQAAYTLKTLIRNIIGLISPYTPHITEEIYNEMFADVKSIHLTKYPDFNY--FDNESFAKGELLKDITVAIRRYKSDLKMPLNANLNGAILYTDK-----NVDGITEDIAKSMNISHLEIKNGKPDIDEKITAVIPRYDIIGP--KFGKDVQKVKSLLTSHVKEIE-------------------------------RSLKRGLVRQKKLLKNIREAKKELNKITIKTHCRDMIILPEMLGVTLGVHNGKEFVPVEITPEMIGHYLGEFALPRKKVSHGKNINISPKHSREICNTIKGMKIERAKELLEATVKKASKSILKLLNEVEANAKGL-NSSRLKIIHASAYKGRVIPGFMPRAFGRASPYNHELTNVEIIV----TKTRLVCADNTGAKELEIVAVINYKRRPKAGVGDMVMVS---------------------------------------------------------------------------------NRPNYTRREYVRAVPIKVVHFDMGEVYMESKNACQIRTNAMEASRIAANRYLMALGKYYKIRTIPYQIIRENKKADRYGNGMGKPIGTAARIGRGQRIMSVK--EDIEEARIAMRKAAMKLPTTVKI--------------------------------------------------------------------------------------
>IMG_2512564055
-AARKLAHDRKNYRWSDRDYARRVLRLDEKADPLEGAPQAKGIVLEKVGVEAKQPNSAIRKCIRIQLIKNGRQVTAFCPGDGAINFIDEHDEVTIEGIGGRGGSYGDIPGVRFRVCKVNDVSLEELVKGKREKP-NVMRTPRIEKVTVHMGVGESGKK---LSNAEMIMQAITGQKPVRCFAKKTLPAFGIKMSHP--HAPRRGSLAYSPRVRARSQKPKYRNWAELGEQ--PKIQSLIGFKAGMSHVLMIDDRPHSTTEGMEIAVPVTIIEAPAMHVAGIRAYDDGPYGKKVIAEAWASDLKDL-ARLI-----RLPRKAV-------DTDGQLAKIA-GLVKEGK-VADLRLLTYVKTEDVSGIPKKVPELVENRIAGGSMDKRFELAKSLLGKQVKANDIFSPGELVDVSAITKGKGTQGPVKRWGIAIQKRKHARTRRHVGNLGPWNPHRIRWQVPQLGQTGYHQRTEYNKRIIKLGD-------------KAEEVTPAGGFLHYGVLRNPYIVVKGSIPGPVKRMVRLRPAVRPKALPKQAPEI--TYISTESKQG-TPPTSALILAEIGAEKGSGTPNANFVGNLTMDQVVKIVKRKGN-AFLSYTMKNAAKEVIGTCVSLGVTI--AILEEHSAAP----KVPEDLTNLIRKAVGLHKHLEGNPKDLHNKRALQLTESKIRRLLKYYHASGVKDWVYTPETAEI--LAAGVHIGTQQK--TEDMKRFIYRVRNGLYVLDVQSTDERIRAAAKFLSRY--EPSNILVVCARQYGQHPAEMFARAIGAKDIVGRFIPGTMTNPEYMFFT---------------------------------------------EPDVVVVTDPIGDIQAVNEAIKIGVPVVAMCDTNNMTTDIDLVIPTNNKGRKALALVYWLLAREVI--LVDEVLDISMVQRMTDSGRRVKFRTTVVVGNGNGYVGIAEGKDVQVGPAIRKAIEMAKMNIVKI-GVVVSAKMDKTVVVQREYLKRNNKYDRYEKRRSKIHAHNPPCIAKEGDKVVIAECRPLSKTKTFVVVEGKRKTAIARATVRKGTGIVRINKVPLAL-VQPEIIRLKISEPLILAGSASQLDIDVDIRGGGIMGQAEAARCAIARGLVNWTND--MALRDRTLLVNDIRAKEPKHYGGTGARAKFQKSYRDPLANALSVIKNAEATGKHEVTIPASKIIGNVLKVMKDQGYIGEYEFINGKAGMVKLIGKINR--CGAIKPRFAVGKAEFE---KWEKRYLPARNFGMLILTTSQGVMSHYDAVSRGIGGELLAYVY-VAHIFSSFNNTIITITDLTGAETLAKTSGGMVVKQARESSPYAAMQMAANVAEQIKAKGIQGVHIKVRAPGPGAQAAIRSLARAGLRIGRIEDVTPIPHDGTRAPGGKR----------------KADMPIVERLINKMMRTGEKIKCYNIVKDAFEIISQRTKQNPVQVLVDAIENAGPREDTVRLKYGGINVPKAVDVSPMRRVDQALMFIAQGAAFKSKKSIEEALAEELIAASKGDSASVAKRDEKERVAKAAR--PQWKKDAIKEIVDNVHSHKVTGIVDVRGVPADALQKMRQKLRGT-VKMKMVRNTLTTIALESLPAEEKLSRYVDGQIVLVYTNANPFKLYKLLEAT---AGMIPYPEHNASPRVTMGAGMIKQSLGVSTANQKLRPDTRGHFLHYPQEAIVTTQ-TARSIN--------FEKRPAGQNFVVAVLSYEGYNIEDALVFNKGSIDRGLGRSHFFRTTEGEERRYPGGQEDTFEVPDAEEAEYYSMLDEDGLVNPETEVGPNDVLIGKT--SPPRFLEEPTDLGGITPLKR---RETSVTMRSNEKGIVDTVIL-------TETQNGSRLAKVRTRDLRIPELGDKFASRHGQKGVIGLIAPQEDMPFTESGMVPDLIINPHAIPSRMTIGHVLETIGGKVGSLAGRFVDGTAFNNETEDELRAELKKFGFSHTGKEVFYDGITGQRIKADVFVGVILYQKLYHMVSSKMHARSRGPVQVLTRQPTEGRAR--------------------------------KKLLQGEEVTIINAEKAILSGSKASTFREYKQAVDRGTREK---GPYYPKRPDAIIRRTIRGMLPKAQRGKDAMARLRVYIGTPSDVQGQ----KV-PEVFNEAFRPDVIKRAVLAAQANRLQPYGPDRAGTLTSA--HSWGS--GRGVAHVPRLNVVQARGGRSAHAPNPNKIFAEKINDKERLLAIRSAVAATMNKELVKARGKYDELPMSKTRDVVAFLNAIGLKKVGVLIVVGE-DKGIGLGARNIPGVDVATLDSVNAELLAPGTHTVWSESAFKMME--GKRVNFSARTVISPDPNLSINEVGVPLSIAKEMTVPMTVTPFNIEVAREYVRRGSENHPGANYVKRPDGRRLKVTDKNCELAEALDVGWKVDRQLKDGDIVLFNRQPSLHRMSIMGHFVKVMPHKTFRLNPAVCAPYNADFDGDEMNLHVPQNMEAMAEARILMLV-IGCKVTLRGARAEKFLSTALAIKDKQLS------VKSFDGNGNFAFGIEEHTDFPGMEYDPEVGIFGMDVIVSLERPK-RR--------------EKPKRNFVESVDLAINLKNIDLSQPKNRVDEEIILPNGLGKPVKIAVFAKGDVAI--NAEKAG--ADYVFPPEEIDKLGADKVRAKKLAKEVNFFIAETAYMPLIGKKLGQVLGPRGKMPTPL--P--PQADVTAMVTRLKK-AIKVRSKDRRTFHATIGVETMPPEQIAENIDAILARIEGKLEKGRQNIGSVYVKTTMGPKEIREMSDDQLQKQLKDLRNELLKERAITATGAPENPGRIRELRRTIARILTIMKE-------------DYHQRLKIVSRKPRLVVRGTLNDYIAQVIVPEGDHVLAAATAREIARDKGATKNTSAAYLAGMLAALKAKKAGVSEAILDIGTNRKGSKVYAALKGAIDAGLQ--------TRYERARIVGARALQI----SMKSVEPIEVALAELERGLIPIGKGTPYRAPSSRFKA-NLEHIRTVGD----ETITGVITEVIHDTARNAPITRVKFENGEERLILAPEGVGVGDQIK-KNILHIKRAGHSGTLDPHVTGVLPIMLGDATRLVRVLLLSGKEYVCVMRLHADL------------------PEERVRAILEEFTGVIYQRPPLVSAVK-----------------RQLRKRTIYYIDFLEMRGRDVLFKVGCEAGTYI-FTLNDMYAQLEAINKMGPLKQIMSMLPGLGAND--DKMTQDKLLSYRIIMDSMTEAEKEDPK-LIGSSRIMRIARGSGRSPEDVRELLKYHKMMQKAM-GKAGSISIVLMPAPRGLGIAAGGPAKKVMEMAGIKDVWTRTEGTRSTINFALATYNALLQTTTIR------VEVLVPGGKANPGPPLGPSLGPLGINIKKVVDEINKKTAEYNGMTVPVKIRVDANKNF-VGNVLPLGKIPDGCPVCCVESQPGDGGSFARATGVNAIVVSHEANKVVIQLPSGEMKWLHPNCRATIGVVAGGGRPDKPFVKAGKKWYKTKWPVVRGVAMNAVDHPFGGGGGRTVGRHT------GGLRFGEMERDVMIGHGAAMALKERLLDESDKVFEYVCNNCGMVATEDYCPNCGADTNIYKVEMSYAFKLLLDEMKALGIAPRLEL---NKIMVEYDDRYGDQVAKVFSQRRGYRALVIVERGRKSILEVSFPSISGRLNLVMLMRALGLETDQDIINAVSE---DPE-IQKFMLENLDEAEADTVESAMEKIGKRVAAGQARDYQMKRAHYVI-DRYLLPHLNPENFE-RIHEDDPLKESRNKAYFLGRMAEACCELALHRRAPDDKDHYANKRLK--AQHHIDSFNVFLDQGLQKVIDEQGYIETDIEDVERNIEVKVKLGKIRVGNPVVREADGSVEPLFPTEARLRNITYAAELFLEMSIVR----GEVEEEAIEVNIGQLPIMIGCKQCNLANLSPEEWVKNGEDPMDPGGYFIINGTERVLMTLEDLAGDLMEDLFRVAFNRLTRDIKYQLERANMRNRELYMITAVRADVLT-QLMDRIDYMAMLSHLRRVISP---LSRAQPHFEARDLHATQWGRICPSETPEGPNCGLVKNFAMSV---KRIRKIKFGLLSPAEIRKMSVTKIITADTYDDDG-YPIDMGLMDPRLGVIDPGLRCRTCGGRPGECPGHFGHIELAAPVIHVGFARLLRKILMTTCRRCGRLMLDEKAKAYLRQIKTSMRLGQIDDIVKNVFKDAK-AATCPYCGEEQKEI--KFEKPTGYIEDGHK-----LMPTDVRDRLEMIPDEDIEVFGMDPKNARPEWMVLTVLPVPPVTVRPSITLESGQRSEDDLTHKLVDIIRINQRFQENRDAGAPQLIIEDLWELLQYHVTTYIDNAVSGVPPARHRSGRPLKTLSQRLKGKEGRFRGSLLANALERGWYFRKAGQSTLQRIMDAGAMGVEIVIAGKLT-GPRKRTEKFIAGYIKHKPVEQFIDVGYARAKKKLGVIGVKVRIIEAYEA-GELEPLPGRTLKETLELRIMQELAKARDAAGSIAGKHLAEDNSAVIMARSGARGSFLNLTQMTGCVGQQSVRGERIMRGYSDRTLPHFLPGDLGADARGFV----MEKARIVTDETGIMIKADTLGSLEAIVNELRGA-----GIKVAMAEVGDISKKDIINAETMDRVILGFNVQILAETKEYLQASDIKVFTNDVIYRLIEDYE---DTYVKTFEQWGYVPLERYPTVCRWYEDLYFVAAGINDFQPYVVGEIEPPAPAVLEPQFCLRFNDIDNVGITGRHYTGFIMVGQHTFNTYFKEEGIAQIQEFLTKGLGIPAHELVF----------------------------HEDVWAGG-GNFGPSIEYF---SRG--------------LELGNQVYMQYEQLPDG-FRELRTKVIDMGAGLERWAWFSQGVPMSYDA-TFPKTMEFLYKSAGYRPDGEFAGILNVDEIEDAHSAWAIADHVRSLLVAIHDGALPSNVGGGYNLRNLLRRCWTLIDQYGFDLD-INDVFKCHIDEFGSWYTELKDY-GSLFDIIEVERKRYEESRQKSQNIINRMVR--SGEAFTPEKLVELYDSQGIAPEMIKEAK----PDLEVPDFYARVQARHERRQERVAE---ASETA----GLPKTVPLYYERFKFDAGVVRLI------------APTKVVLDRTLFYPLGGGQASDTGFIN----GIRVKDVYKQDGVIVHV--LESPLPADTARVVGEVDRDRRRILSAHHTSTHIVNYAARKVLGDHVWQAGAEKTPEKARLDITHYESLSFGQLQEIERAANELVLKNVPVEVEELPRSEAERRYSMRIYQGGAGKVLRIIKIDGYDVEACGGIHVDNTAKVGFIKLLSSERIQDGVVRLEFKSLENSLEEVQRHDRILREVSDLWGVGYEDIPKTAARFFSEWKELSKKNKDLTIE----LIKALV------------------------------------------------------------------------------------------------------------------------------------------------------------------------------------------------------------------------------------------------------------------------------------------------------------------------------------------------------------------------------------------------------------------------------------------------------------------------------------------------------------------------------------------------------------------------------------------------------------------------------------------------------------------------------------------------------------------------------------------------------------------------------------------------------------------------------------------------------------------------------------------------------------------------------------------------------------------------------------------------------------DAVRA--GEKKIRTHLRGMIILPEMIGVTLEIHNGKEWKPVEVIPEMIGHYIGEFAMTRKPVTH--ELDVSPKHCYEILREIRGKKLSVAKKFLEDVMKKACGEILKLLKNAEANAKGL-DTENMRIIHAASKKGHVIRGMMPRAMGRATDWNIETVTVEVVL--IHTATRLDVADNTGARLVEVISVLKYRRMPQAGIGDIFIGSVKKGTP---EMRKQIVRCVVIRQKKEFRRPNGLRVSFEDNACVLVDENNDPKGTEIKGPVAREVAER-YAKIGSTATMIV---PAYTRREYMGGVPVKVTQFDMGNVTLVVNETCQIRHDALEAARVSANRYLMDVGKRFKVRVYPHQVLRENAGADRVSDGMGKAVGTAARVYRGQGIFTITNKENFEKAKEALRRAGHKLPTPHRLVEIIKYPFITEKATLSMEKNTLQFLVGRNARKEQIKKAVEEMYNVKVVKVTTMITPKG------------EKKALVTLSPE-----
>NCBI_NZ_CP009552
-AARKLIENRKEFRWSDKRYVRRVLDLKRKADPLEGAPQARGIVLEKLGIEARQPNSAIRKAVRVQLIKNGKQVTAFTPGDGAINYIDEHDEVIIEGIGGRGRSMGDIPGVRYKVVKVNNTSLKELWKGKKEK--NPMREVIIDKVVINIGVGESGER---QKRALQLLEELTGKQPTSTYSKKTIRNFGIR------HRPRRGSLGFSPRKRASSIIPRIRAWPVTNDVKPL---GFAGYKAGMTHVVMVDDRKNSPTYGEEIVVPVTVIEAPPMKVMGVRVYRETQYGLQIAGEVWATNLDEHLARRL--NLPKNGKS-----------A-------EELKNIED-IAEVRLITYTQPYKVTGVPKKVPDVMEQKV-GGDVNSALDYAVSKLGSEIRVSEVFGEGAFIDVLSITKGKGFQGPVKRWGVITLNAKHARSHRRVGTLGPWNPHHVRWTVPQAGQMGFHQRTEYNKRVLKIGE-------------NGDEVTPAGGFPHYGVVKNDYVLVSGSVPGPVKRLVRMRDAIRPP--RNVYEGINLVYVSTSSKQG-VPPVSALIKKELGIEKGSKATGREYVGDLTMEQVYKIARIKVK-QMLSYDLRGAVLEVLGTAVSMGVTV--EILKENGVEI----KIPEDLKSLIRKAINLRKHLETHRKDLHNKRGLQLIEAKIHRLSWYYKEKGVENWKYDPVKLEI--LAAGVHIGTQIK--TGDMKKFIYKVRDGLYVLDIRILDERLKLAGKFLAKYT--PAKILAISARQYGQKPVIMFSKVTGADYVIERFVPGTLTN-PAIKEY--------------------------------------------REPDVIIVTDPAIDKQAVEEATDIGIPVVALCDTNNSLANVDFVIPTNNKGRKALALVYWILAREVL--LEDEVLEINLVQRMTDSGRRLKFRVTAVVGNKNGYVGIGVGKASQVAPAIQKAIRNAKINLFRVQGRVVKT-YEKSAVIERELIRYVPKYERYLKKRSKMHAHNPPCIAKPGDIVTIAECRPISKTKSFVIVEGKRKTAVARATARPGRGRIRVNKVPVEI-VQPEMVRLKILEPVIIAKDVNQVDIDVKVEGGGMMGQAEAARTAIARALFEFSG--DPELKDRTLLVNDVRRKEPKKQGGRGARKRRQTSYRDAVSNAMSAIKNAEVIGKSKVEIPASKLVGKILAVMKDYGYINGFEVKDDPKGGVELSGRIND--CGAVRPRFSVKRTE---YEKFEKRYLPARDFGILIVSTTEGVMSQKDAIERGLGGVLLAYVYGIAHIFSSYNNTIITITDITGSETIARISGGMVVKAGREANPYTAMQAALRVAEVAKDKGIEGVHIKVRAPGPGAQAAIRALARAGLKIGRIEDVTPIPHDGTRPKGGKR------------TPFAKQNVFIVERLINKVMRTGKKMLAYSIVKEAFEIVAKKTKKNPIQVLVDAIINAGPREEVVRLKYGGIAVPKSVDTSSSRRVDIALRNIAEGAAFKSKRSIAACLADELIAAANNESYAVAKKEEIERVAKSAR--PQWKVDAVEEIKRLFREYPVVGIAGFRGVPSSQFQSVRRDLRDE-VAIRVVKNTLLKLALESLGGDYKLEDYIEDQVAIVASRLNPFKLFKKLENT-----SLPYPEHNASPRNTMGAAMIKQSLGLPYSNLKFRADTRGHLLHYPQKPIVATDTQME-IR--------FDERPAGQNFVVAVISYEGYNIEDALIFNKASIERGLGRSHFFRTYEAEEMRYPGGQEDKFEIPPSDGAEAYMHLDEDGLVFPETEVGPDDVLIGKT--SPPRFLEEPTEL-GIS---PQKRRETSVTMRSNEKGIVDAVFL-------TISENGQKLTKVRVRDQRIPELGDKFASRHGQKGVIGLIVPEEDMPFSESGIVPDMIVNPHAIPSRMTVGHVLEMIGGKVGSLEARRVDGTVFHGEKEEDLRQTLIKYGFSHTGKEVMYDGITGKKIVADIFVGVIYYQKLYHMVSSKLHARSRGPVQILTRQPTEGRAR-YRIIDADGHILGRLSSYIAKKLL------------EGEKIVVVNAEKAIITGSPEN-VLERYKEKYDRGSKEKG--PYFPRHPERIFKRTVRGMLPKSRRGRDAYRRLRVFMG-----------IEL-PSAFNEDFRPDLIRKAVHAIQSHRRQPYGPNPSGTNYAA--ENWGP--GHGYARVPRWKVPQAVGGRRAHPPKVQKKWDEKINRKEMRKALKSALSATLDPEIVSARNHVEDLPLEKTKDVANALKALGVMKKSVLIVTGN-NSKVLRAARNLPGVDAVEVRNLNVELLAPGGHVVYTKSAVNYLGE-GKRVNFSARTVISPDPNLSINEVGVPLEVAEELSVPIYVTEKNIEEAREFIL--RDEHPKANYVIREDGRRIRIIESNRELAEKLEPGWIVERQLMDGDIVLFNRQPSLHRMSIMAHYVKVLPYKTFRLNPAVCPPYNADFDGDEMNLHVPQSLEAQAEAKILMAV-IGAKVTLRGEDALEFLKRALTVKEFRLS------RRQISD-GNFSFGIQEHIDLPGVDYDPDMGIYGMDVVVSLKRRVARSHR-VTKEDTIEF-----PRKFTETVEMAVNLRNLDMKKPENRLDSLVLLPKGLGKPRRIGVFARGETAL--KAKEAG--ADVLVSPEEIDELAKNKREARKLANKVDFFIAEAPLMPEIGKKLGQVLGPRGKMPQPL--P--PGADPTPLIERLRN-SVRVRTRDKLTFHAPIGTRDMDAADIAENAMEILKVVENKYDNAQQIVKSVYVKTTMGPQEIREMSKEEKLKKLNELENELLRLRTLVRSGALENPGQLRAVRKDIARVKLALRE--------RRRKTNYRKRLKLLSRKPRLVVRITNKRVIAQIVDYHGDRTLVYADSKELEKYKGDLNNTPAAYLTGLLIGKKALDAGIEEAILDIGLKTKGARIFAVLKGAVEAGLD--------------------------------------------------GKGTPYRAPSHRYKA----DVRHLKF--TGDVVEAKIEDVVHDSARNGPLFLVRLPDGRKEYVLAVEGKGVGDRI--RKILDVEKTGHTGTLDPRVTGVLPVLIENGTKLVKYLQESDKEYITLMHLHADARKED------------------IERVMKLFVGKIYQRPPLKSAVK-----------------KRLRIREIKDIEILEIDGRDVLFRVLCEAGTYIEFTLKDVYKQIEAMNKMGPIRKIFEMLPGMSVKD--DEMTQEKMKRFRVIMDSMTEEELLNPR-VIDGSRIRRIAIGSGTSPQEVKELLKYYNTMKSLM-GTAGSVEVTLIPGPKGLGLVAGDVAKKVLELAGVKDVWTFTRGTKTTINFAKATFEALRQT----------VEVLVPGGKASPGPPLGPAIGPLGLNVKQVVDKINEATKDFDGLPVPVKIIANEDRTF-LGNVTYLKNIPEGTPICNIEHIPGDGGKFARASGTYAFVVAHEEDRVLVQLPSGTMKWFNPMCRAMVGVVAGAGRADKPFVKAGKKYHKAKWPRVRGVAMNAVDHPFGGGKGKTISRNAP-----GGLRFGEMERDVLIGHGAALLLKDRLLDESDKVEVWVCNKCGHVATYDYCTVCDDDSDIHRVEMSYAFKLLLDEMKSMIIAPRLL----NKILLEKEE----RIAKCFSQRRGYRALIVVERSKSNTLEVSFPQLPKPIQFVVMMRALGVESDQEIVEMVS---NDPEIMK-FMLENVEVAEVESQDEAIDYIGKRVAPGQSREYRLQRAEQVI---------DQYFLP-HIGTEKE-DRK-AKAFFLARMAEAVLELYLGYRSEDDKDHYANKRLK-LVKHQIDSYNRFIDEGLQRVIDEQGVIELDIEN------TYVKLGKIQVGKPMIKEADGTETVLYPSIARLRNMTYAAPLYLQC-WVI---DEGKELEEEWVRIGELPVMVKSKICNLNEVDP---VSVGEDPFDPGGYFIINGTERALMTLEDLAGDLMEEIFRVAFLRLMKDVKYQLERAKVRGRSMKMSTAVRSDVLT-QLIDRHNYISILSQLRRVISP---LSRSQPHFEARDLHPTQFGRICPSETPEGPNCGLVKNFAEYAEV-KRISSIRFEVLSPKEIRKMSVVKVISPETYDDDG-FPIEFGLMDPRLGVIDPGLKCKTCGGKAGECPGHFGHIELAAPVIHVGYAKLIARLLNATCRECGRILLKDDRDKFVAEIEERRKLQDYEGMVKEVFRVTKSVKKCPHCGSDQMEIKFEKPTFF--YENE-----HRLTPRDVRERLEKIPDEDLPAFGMDPKAVRPEWMVLTVLPVPPVTVRPSIILETGQRSEDDLTHKLVDIIRINQRFMENKEAGAPQLILEDLWELLQYHVTTYLDNEVSGIPPARHRSGRPLKTLAQRLKGKEGRFRGSLLARALERGWYFRKAGYRFLYRIMDAGAKGCEIEISGKLT-SERARTEKFVAGTVIHEPAESMVDEGFDIAIKKLGVYGIRVRI-EAYKQ-GNLEPMPGRSIEETLEMKIMQELGRARDMAGKIAGRYLGMDNAAVIMAVSGARGSMLNLTQMAACIGQQSVRGERIKRGYTDRTLPHFKPGDLGPEARGFV-QKEYQEITIETDDEGVIIRTDTLGSLEALINEFRELG-----IPIKKAQVGDVTKKDVIEASALNRVIIGFNVKLLPGIEEEAQKYGVRIFTDQIIYSLIDNF-EMREYYLSFFEKRSHTRIERYPVVARWRDDIYLTIASIADFQPFVTGVAPPPANPLTISQPCIRTDDLDSVGRTGRHLTLFEMMAHHAFNYYWKNETVKYCTELLGE-LGVRKEDIVY----------------------------KEEPWAGG-GNAGPCLEAI---VGG--------------LELATLVFMNLEEHPEGDYRKMANYIVDTGYGLERFVWASQGTPTVYDA-IFGKVVDSIFENSNIPFSREDAGVMGSLRGEKLLELRALADHTRTILFMLGDALVPSNAGSGYIARLIIRRSLRMADELGLKLN-LFDLVSLHREILKGFSFDVPME--TIQEILELEERRYRDTVSKGISLVERTIE--KKKTIEKRDLVEFYDSHGIPPETVVEIAKSRGIEIELPDFYAELAGRHAKGE-------KKEKKKLLSKEYPPTEKLYYSSFEFDAKVIGVE-------------GEYVILDRTAFYPESGGQDSDTGYIEYNNTKIEVTEVVEENGVVLHR--VAE-KLPEGAVIRGVIDRERRLRHMRHHSATHLLLYALQKKLGKHVWQAGAKKEYGKARLDVTHYKKLTDREIREIELEVNREIMANRDVTWEFMDRIKAEQTYGFRLYQGGVGREIRVVRVGD-DVQACGGTHVEKTGEIGVFKILRVESIQDGVLRFEFAAGEAALEHIAREESLLRESSSILRVQPEILPKTVQRFFDEWKDQKKEIEKLQEKVAELVAEKLAFNAESYEDVKIVVENLNE-RPEQLAKTGIELAKMGYVGILFADY--NGAKIVAFSGDD----RVDARDLMKIAGRLSKGGGGGRKDLAQGAG----------------------------------------------------------------------------------------------------------------------------------------------------------------------------------------------------------------------------------------------------------------------------------------------------------------------------------------------------------------------------------------------------------------------------------------------------------------------------------------------------------------------------------------------------------------------------------------------------------------------------------------------------------------------------------------------------------------------------------------------------------------------------------------------------------------------------------------------------------------------------------------------------------------------KKKGTARTHCRDMIVLPEMVGKVIFVYNGKEFVRVEVKPEMIGHRLGEFAHTRRFEKH--EMPICFKHAVEICRAIKGKKIDDAIEYLEDVVAKASTYILKVLENLKANAKGL-ELNRLVITHAQAKKGRVIKRYMPRAYGRATPKFKILTTVEIV-----TGARLVCADNTGARELEIIAVKTYKRYPAAGVGDIVVVSVKKGSP---DIRKQVHYAVIVRQRKEYRRPDGTRVKFEDNAAVITDPSGNPKGTEIRGPVAREAAER-FSKIGSIATII----RPYTRTEYIDGVPIRLRQFEMGNLTLVAKESVQVRDTALEAARIAANKYIARAGSFLKVRIYPHHVLREHAGADRISQGMGKPVGRAARVFPGTRIISITKPEHFEVAKEALKRAGQKMPTPVSVV-ILKAFLITEKTTMLLEKNVLTAIVDIRAGKKEIAKEVERRFEVEVEKVNTLITPKG------------EKKAYIKLKPEY----
>U_179
-AVRKLRKDRKKFRWSDRKYMTHALNLKKKVDPLEGAPRARGIVLEKIGIEAKQPNSAIRKAVRVQLIKNGKQISAFCPGDGAISFIDEHDEVTLEGIGGRGGAYGDIPGVRYKVVEVNNMSLREMVLGKREKP-NVMQEVLIDKLVVNMGVGESGIR---LNNGEKILKEITGQTPVRTISKRTRQPFNIK------HRPRRGSLGYSPRKRAKSQIPRLRT-KSTRGIGKSPIVEFSGYKAGMTHVIMIEDESNSPNAGMEIATPVTVIEAPPMKIAGIRAYGKTVYGRRAVMEAWAD------HRDL---------------------EGSLDAISAGIEDG--RVVELRAITSTQPALVSGIGRKKPEFMEQRVE-GDLRETFEYLRSNIGKEIEISSVFEEGEMVDVIAITKGKGTQGPVKRWGTMIQDRKATRSSRHIGTLGPWFPHRVRWTVPQLGQTGYHQRTEYNKRLLKLGS-------------TADDINPNGGFPHYGLVRNDYILLKGSVPGPRKRLIRVRHAIRSDTPTMGAPKI--TYISRESKQ--SPPTSALIKKELGIEVAKRESIEDIVGNLTIEQAIKIAKMKFD-AMLSITLRSALKEVVGTCVSMGVTV----------------KVPEDLENLIIKALRLRKHIENNKKDLHNKRALNLIESKIRRLVKYYRREKVADWSYSPATAE---LAAGVHIGTQYK--TADMMRYIYRVRDGLYILDIKKTDERIRLSGKFLARY--NPEDILVVSARQYGHKPATVFAEKIGAHAITGRYIPGTLTNPSH------R---------------------------D------------YLEPEIVVATDPMGDVQVIKEAIDVGIPVIALCDTNNMIENIELVIPTNNKGRKALATIYWLLTRETLR--KEDVIDINMVQRMTDSGRRVKFRVCVVVGNEDGYVGVAQTKDLQVGPAIAKAAKAAKLNLIKIRGTVLSSRMDKTVVVEREYLKMIKKYERYEKRRSIFHAHNPTCIAKEGDTVKIMECRPLSKTKNFVVIEGKRKTAIARAVFKPGKGRVRIDKVPLDI-LRPELARLRIMEPLLIAQYLKGIDIDVNVRGGGFMGQANAVRTAIARGLVEWIDDIEEQLKDRNLLVNDMRRKEAKKFGGRGARARKQKSYRDPLANAMSCIKNAENTGKSSCVIPASKLIGAVLKVMEEAGYVKDFEFVDGKSGIFVVGLRGKINRCGVIKPRTSVKKMNFEQYEK-RFLP--ARDVGLLIVTTPEGVMSHIKSKEREIGGSLLAYVY-VAHIYASFNNTIITITDLTGAEVIAKSSGGMVVKAARESSSYTAMQMAGELAEEIKEKGITGIHIKVRAPGPGAQPSIRAFARAGIRIGRIEDVTPIPHDGTKPKGGKR----------------KIKMPIVERLINKIMRTGKKQKAYNIVKEAFEIIAERTNKNPLQVFITAIENAGPREEIVRLKFGGISVPKSVDTSPLRRVDQALMNIAKGAAFKSKRSISECLATEIIAAANYDAFSIAKKEEKERIAKAAR--PQWKLDEVAEIKRLIEEYNVFGLVALRGISSGQLQKIRRETRGK-LVIKVARNNLIRRALTDIGGEVKMIDYIEDQTAIVYSNLNPFKLYDILESM--CAGMVPYPEHNASPRNTMGAGMIKQSLGVSATNFKLRGDTTNHLLHYPQRAITNTQ-TATSIG--------FNERPSGQNFVVAILSYEGYNIEDALIVNKGSIERGLGRSHFFRTYGGEENRYPGGQEDIFEVPDIEGSEFYSHLDSDGIVNPETVVGPNDVLIGRT--SPPRFLEEPA---DI-GITPQQRRETSITMRSNEKGVVDTVIL-------SESENGSKLVKVTVRDQRIPEIGDKFASRHGQKGVIGLILPTTDMPFTESGLVPDLIVNPHAIPSRMTVGHVLEMIGGKVGSMEGRFIDATAFSGEKETDLRSALAKFGFSHTGKEVMYNGITGEKFNVDIFVGVILYQKLYHMVASKVHARSKGPVQVLTRQPTEGRAR----INADRLILGRLASSCAKRLL------------NNETIVIINAEKAIISGSKRKTFADYRSMRN-KGSKEK--GPYFPRMPDQILKRTIRGMLPKRKRGRDALARLRVCIG------------NL-PDHFNEEYRPDIIKRAVLAAQANRLQPYGPNRSGIRTSA--VGWGT--GRGVSRVPRVKVPQAVGGRRAHPPKPQKNLTEKINRKERHKAIRSAIAASAQLELVQRRGT---LTIQKTEDVIAFLESINISKKSLLFVISK-DQGIVKAARNLPGVDITTVDGLNAELLAPGTNTIWTTSAIEELKK-GKRVNFSARTVISPDPNLSINEVGVPQRIAEEMTITENVTDRNFESMQKLIRRGR-RYPAANYVKRLDGKRVKVTEANYELADQMQVGWKVERQLRDGDIVLFNRQPSLHRMSIMAHRVKVMPGKTFRLNPAVCPPYNADFDGDEMNLHVLQNEEARAEARILMD--IGCKVTLRKERAENFLRNALAIHENMIS------DYQFDETGGFSFGIEEHTDFEGMEYDPDIGIFGMDVSVSLRRRA-RRHK-VTREDAMKF-----ERKFRESVELAFNLRNVDMEKPANRIDEEILLPHGTGKDRKIAVFAGGEVAL--KAEEAG---ADALSAEAIAKLAENKKKAKAFANKYDFIIAEVSMMPEIGKKLGIVLGPRGKMPTPL-AP---GVDVAPIIERMKK-TIRVRSRDKTTFHALIGTRDMSTDELADNAETVIKRIVSKLENGAQNIRSVYVTTTMG--DLVKMRDEELGDELGRLENELIQERGISASGAPTNPNAIGQIKKDIARIKTVQRER---------------------------------------------------------------------------------------------------------------------------TKYEKARIIGARALQI----SMDEMDPIEIALLEFEKGVIPIGRGRPYRSPSHKYRA----KLEHVKPGAG--DVGGLVIDIVHDPARSAPVGLVKLENGEKKYIIIPEGVCVGDEL----------------------------------------------------------------------------------------------------------------------------------------------------------------------------------------------------------------------------------------------------------TGKAGSVKIVLKSAPKGLGLVCGETPQKVLKLAGIDDVWTYSGGERTTLNFAMATFDALKATVTM---------ALVTAGKATAGPPLGPALGPLGVNIMEVVNEINRKTEGYEGMQVPVIITIE-----KPGNTLPLKDIPEGSLVCNIESRPGDGGKFVRSSGTAATVVSHEKNRTMVQLPSGSLKWLPMRCMATIGVVAGGGRLDKPFVKAGTKYHKTKYPRTSAVAMNPVDHPFGGGGGK------------GGLRFGEMERDVLIGYGASLTLKERLLDESDKVVLLVCERCGMVANFDHCPNCQSDTDIHYVEMSYAFKLLLDEMKALCITPRLVL--------LEDLAPNKIIAKVFSQRYGYRALVVIERNRKSILEVSFPSIPGKINFVTLMRALGLETDEEIVNAVS---DDPEIIKFMMENLEEA-EVETTEDAMDKLEKKIASGQAKEYREIRTKYVL---------DRYLLP-HLGEGEES--YIKKAHFLGRMAEACFELALGRRGEDDKDHYTNKRLK-LVQHHIDSFNEFLEHRLQAIVDEQGVIETTIEGGSDQDKVYVQLGEIRVSTPKVKEADGSRENLFPAQARLRNLTYSAPINLVMKVIQEYVAETNEILVEEVEIGELPIMVGSKACNLKGLSKEERIRAGEDPLDPGGYFIINGTERVVITLEDLSGELMEDLFRVAFNRLLKDIKYQLERAHMRNRELQVSTAIRSDVLT-QLLDRTDYMSFLSHLRRLISP---LSRSQPHFEARDLHPTQWGRICPSETPEGPNCGLVKNFAQMVE--KRIKSIKFGIFSPKEIRKMSVTKIITPDTYDDDG-FPIEMGLMDQRLGVIDPGLRCKTCGGRPGECPGHFGHIELVAPVIHAGYARLIKKILRSTCVSCNRVLLEKKDRDFVTQIKRFQQVQPLEEILKEVFKKAMAVEICPHCGTKQPKITFESPTTYE-------EDGHKLMPADIRARLEQIPDEDLPVMGMNPKEVRPEWMVLTVLPVPPVTARPSITLESGQRSEDDLTHKLVDIIRINQRFQENREAGAPQLIIEDLWELLQYHVTTYIDNEVSGIPPARHRSGRPLKTLSQRLKGKEGRFRGSLLANVLERGWYFRKAAHSTLRQVMDAGALGCEVILSGKLT-GPRSRTEKVVEGYMKHKPAEDLVNKGFAIAKRKLGVIGVSVWI-----DNNELEPLPGRSIEETLELRIMQELGRVRDAAGEIAGKYLGMDNTAVAMAVSGARGSMMNLTQMAGCVGQQSVRGARITRGFDKRTLPHFRRGDLGAAAHGFV------EIKIEQDPIGIIIKADTLGSLEALAHELREA-----EIPIQSAEVGDISRRDVINASTIKAVILGFNVDILPDALDEIMKEDVAVFTDTVIYGLLDSY-EMREAFLGFFEARGHKRIGRYPVVARWRDDVFLTNASIYDFQPFVTGKVPPPANPLTISQPCIRLDDLDSVGRSGRHLSTFEMMAHHAFNSYWKEETVEYCDEFLRT-LGAEIDAVTY----------------------------KEEPWAGG-GNAGPCLEVL---IGG--------------LELATLVFMDMEQSADGKYRKMDMQIVDTGYGLERFVWLSNGSSTIYDA-IFPEVVDKLMKSAGITNPADDSGLIDIKDNSNLLELRRIADHARCLLFMLADEIVPSNVKAGYLARLVIRRTLRLLESLDTELD-LFDIIKLHTEYI-TAYPELKNSLNRISEILEIETAKYRETLASGMRIVERMVK--KKQSLPLEDVIQLYDTYGIPPEVAKEVASRQNLKIEVPNFYSLVAKRHSKQERVEET--IDPRLERVKNL-PDTIKLYYEDFEFEAVVLDTF-------------DDCIVLDRTAFYPEGGGQPADTGTISTQENIFNVIDVEILDGVIIHHLE-SDGKISRGEIVQGRVNQKRRMAHTRHHTATHIVLNAAKKVLGDHVWQSGAQKSMDRARLDISHFKRISMDERRRIELLANEIVMSDIKIDINWFNRNAAEKRFGFTLYQGGIGDKIRVVRTGD-DAQGCGGTHCTSTGRVGAIKILKCERIQDGIERIEFAAGDAAIRSMQAEEELLFNTAEILRVPPDQLPKTATRFFEEWKELSKENERLKEALAEAKVGQLISDAKEIGDHAVVAEIFYGVDREELVKIGRLISGKGLYSILI-GILDGEASVVTSAPAN---SAIKAGDIAREVSKVLGGGGGGRPELGQGGG-AKEYDHRRIEAKGIENWDD-SLYYFDWESDKAPYIIDTPPPYPTGSFHIGNALNWCYIDFIARYRRMQGYNVMFPQGWDCHGLPTEVKVEETHEIT---KSGLDRIEFRRLCCELTSSNIEKMRNTMKSLGLSIDWSNEYITMDPAYYRKTQVSFVRMYEKGLIYRDDHPVNWCPRCKTAIAFAEVEYDTRETSLNYIHF--E------GVDIATTRPELIPACVAVAVNPDDERFTDLIGKEVGVPIFDYHVPVIADPEVDSTFGTGIVMICTFGDKQDVRWWKEHSLPLRRAIDRDGVMTEIAGRYAGMKIKETRDAIIEDLKRLGLLYESERIEQNVGLCWRCKTPIEILSERQWFVRIEQ--EKVLDAAAK---IEWIPDYMIIRLKNWVESMEDWCISRQRLFATPIPVWYCKACGKALVAREAELPVDPTL--PNEFEGETDVLDTWMDSSISALVVGGWLEDK----FIFPTQLRPQGHDIIRTWAFYTILRSIALTDKIPWETIVINGMVLGEDGHKMSKSRNNITAPEAVMEKYGADAFRQWAAIGGSTGSDVMFRWKDIVAASRFLQKLWSILRFSLIHIDKEKAPYKKPEQLRATDRWLLTRLNMLIETVTAKMDAYSFDEAMKEIRGFTWNILADDYIELVKSRLYSANSDGSESAIYTLYTTMETLSRLIAPFMPFFAEEMHSYLAAD--SVHAKDWPVVNYDLIDERSLEEGELIRKIVEAVRRYKSENKIPLNAPLKNIEIYTTL-------DLDVDDIKGTLN-SEVEIVSPTTTLNMKAVSIKPRMDVIGP--MYRKQAGEIAKRLRELDAEEVEQLISEGK-----------------------------E---QKLLKRVKE----G-DQTIKTHLREMVILPEMVGINLGIHNGRTFEYVEVKPEMIGHRIGEFALTRKRVTH-SEMHISPKHAFEICRAIKGKMTEDAKAYLEDVINKAASEILKLIVDAENNAKDI-EPERMRIKHIATKKGRTIRGFTPRAMGRATPKNTETVTVEILL----TAARLSCVDNTGARVLEIIAVKKYRRYPKAGIGDIVVVSVKKGTP---AMRKQIMHAVIIRQKKEFRRANGVRISFEDNAAVITDEKGMPKGTEIKGAVAREVAAR-FPKIGSAAAII----PAYTRREYMGGVPSKVVHFDMGNISIVAKESCQIRHSAIEAARITANKFLADLGRHFKIRIYPHHVLRENAGADRVSQGMGKAVGTAARVKAGQKLMTVVEPVNFLKAKEALRKAGHKLPTPIT---IIKHVVVTEKSNLAMEENELQFIVDISANKSQIINEIEDRFDVTVLSVRTAITPR------------GEKKAYVTLSEADSA--
>U_270
--------------------------------------MARAIVLEKVGIEAKQPNSAIRKCVRVQLIKNGKQVTAFCPGDGAIKFIDEHDEVLIVGMGGRGRSYGDLSGVRFKVVAVTDIALDQLISGKKEK--NPMRNIEVEKVVINMGVGESGEK---LAKAEKLLEHITSQKPIELHAKKSLQ----------------------------------------------------------------------------------------------------------------------------------------------------------------------------------------------------------------------------------------------------------------------------------------------------------------------------------------------------------------------------------------------------------------------------------------------------------------------------------------------------------------------------------------------------------------------------------------------------------------------------------------------------------------------------------------------------------------------------------------------------------------------------------------------------------------------------------------------------------------------------------------------------------------------------RINKKPLEI-IEPEVIRAKLSEPLFIASQIESIEVDVNIKGGGFMGQTEAARTAIARGLVDWTG--KEELRDRSLLVSDTRQKEPKKFGAKGARAHRQKSYR-------------------------------------------------------------------------------------------------------------------------------------------------------------------------------------------------------------------------------------------------------------QAKVCVVERLINKLMRTGKKLKAYKIVKNAFELIYERTKENPVQLLVHAIQNAGPREETIRLRFGGIMVPKPVDVTSQRKVDLALLFIAHGSAFKTRRSIEQCLADEIINAAKNKCHSINKKEEKERMARAAR----------------------------------------------------------------------------------------------------VAGLIPYPDHNSSPRNTMGCAMLKQSLGLPTANYKPRADTRVHLLQSPQNPIVKTR-TADLIS--------HDKRPAGQNFVVAVLSYAGYNMEDALIFNRAAINRGLGRSHFFRCYEGEERRYPGGEVDRFEIPDMESHEAYSQLDEDGIINSETEVAPNDVLIGKT--SPPRFLEESTELL-----SPLERRDTSICTRSNEQGTVDSVVL-------MESSSSRRLSKLSVRDQKIPEVGYFFTSRHGQKRVIAIIVPPED---------------------------------------------------------------------------------------------------------------------------------IINGEGLILGRLASEVAKQLKEKDK-----------EIAIVNAEHVVISGSKVGLFEEYKTRKNRGSKEQGPY---FPTMPDRIVKRTIRGMLPYKRRGRDALSRVKVYLGI---------------------------------------------------------------------------------------------------------------------------------------------------------------------------------------------------------------------------------------------------------------------------------------------------------------------------------------------------------------------------------IACKVTLRKDRAKEFLKHCFKIQDKLFA-------SQFDTYGNFSFGVAEHTDF-GIRYDPKVGIYGMDVSVSLKRPK-EKQR-ISKEEGMAF----------------------------------------------------------------------------------------------------------------------------------------------------------------------------------------------------------------------------------------------------------------------------------------------------------------------------------------------------------------------------------------------------------------------------------------------------------------------------------------------------------------------------------------------------------------------------------------------------------------------------------------------------------------------------KFTLKDLYKQLEAMKKMGPLKKLMEMLPG---LL--DQVTEDKLKRYKVMMDSMTEEELTEPK-IIDGSRTKRIARGSGTATAEVNELIKYHRMMQKMM----------------------------------------------------------------------------------------------------------------------------------------------------------------------------------------------------------------------------------------------------------------------------------------------------------------------------------------------------------------------------SLKQGFRVPTRVEISKKGMLEVSFPAVGRKIEFVMLMRALGLESDEEILRAVS---DDPQIRKYIRDDNLEESEIHTKEEAIDKLGRKVAS--------------------------------------------------------------------------------AQHQLDSFNYFLEHGMQKIIDEQPYVETSISGEDEKGRMGVRLGNISVGKPKTSEADGSYESIFPAQARLRNLHYSAPIYLGMQLVKKYESIEAECEEEKIEIGTLPIMLKSKRCNLYGLSERELIDNGEDPLDPGGYFILNGSEHVIITLEDLAPN--------------------------------------------QLLERSNYIATLSHLRRIISP---LSRAQPHFEARDLHPTQWGKICPTETPEGPNCGLVKNFSQMVE------------------------------------------------------------------------------------------------ILNKGEDVISKELRRKFATEGHALSKNPSIKKDKRYIV---------KDCGTPQRVIKFDKPSTYIEIDEKER--KRRLMPSDVRERLEKIPDEDIALFGMNPKSARPEWMILTVLPVPPVTARPSITLESGQRSEDDLTHKLVDIIRINHRFMDNRAAGAPQLIIEDLWELLQYHVSTYLDNEITGIPPARHRSGRPLKTMTQRLKGKEGRFRGSL-------------------------------------------------------------------------------------AYEA-EELEALPGRTVEETLELRIMETLGRARDEAGGIAERYLGIENAGVLMAKSGARGSLLNLTQMAACVGQQSVRGERIKRGYRGRTLPHFKPADRSAKAHGFV------------SPEGIIIKTDTMGSLEALAMELKTEG----IEKIKKAAVGNISRRDVIDATTTGSVILGFNVDILPDAKEAALENGIPVFISDVIYRLIEDYKEVREAFLSFFESHKHTRMKRYPVVARWRDDIYLNIASIANFQPLVTGKVAPPANPLVISQPCIRLEDLESIGKSGRHLTMFEMMGHHAFNKYWKNETVKYCDGFLRQ-LGVDMNSITY----------------------------KEAPWVGG-GNAGPCLEVI---TNG--------------LELATLVFMDLKLSPRGDYNKMDTYIVDTGYGLERFVWASKGTPTVYDA-IFPGIINELVDAAGIEHPMEKSGT------------MAVADHSKCLAFMLADGIVPSNAKEGYLVRLVLRRAFRMLKALGIEMP-LENIILTQIKTLRRSFPELENAVDRVVEIVSLEHRRYGETLSKGDRIVRQKAREWGEQKIPLDTLINLYDTHGLPPEFVKEVATEQEVQVDIPNFYSLVASMHSGAKEKDKNGDVEPFVEEMTKTIPATKKLYYEKVEFEATVLDVI-------------DDSVVLDRTLFFPEGGGQPADTGVLTDEGRALNVLDVQEMDGVILHK--IENGGISKGAVVSGHIDVERRVAHTRHHSATHIVVCAARKVLGEHVWQAGAQKGEKRARIDITHFKRISNTERREIEMLANRMVMENKDIIARFEDRNEAERKYGFDIYQGGVGKKIRIVRIGDDDVQACAGTHCSKTGEVGPIKILRTERIQDGIERIEYSAGEAAVEAMQAREELIRESASVLRVPHDKLPSAVERFFDEWKQLRKENERLRSKISEQRIRLLTEHAKEISGVNVIAEVLPDADTKEMMKIASQLSK-DNFLTILIGKKEKRASVVSSVPA-YLKDEINASVLVKRVCEVLGGSGGGKAEIAQGGG------------------------------------------------------------------------------------------------------------------------------------------------------------------------------------------------------------------------------------------------------------------------------------------------------------------------------------------------------------------------------------------------------------------------------------------------------------------------------------------------------------------------------------------------------------------------------------------------------------------------------------------------------------------------------------------------------------------------------------------------------------------------------------------------------------------------------------------------------------------------------------------------------------------------------------------------------------------------------------------------------------------------------------------------------------------------------------------------------------------------------------------------------------------------------------------------------------------------------------------------------------------------------------------------------------------------------------------------------------------------------------------------------------------------------------
>IMG_638154507
-AARKLREKRKKFRWKDERYKRRMLKLDEKADPLEGAPQARGIVLEKVGVEAKQPNSAIRKCVRVQLIKNGKQVTAFCPGDGAIDYIDEHDEVVIEGIGGPGRAKGDIPGVRYKVVKVNDVALSELLKGKIEKP-NPMRKPRVGKVTVNIGVGESGDR---LQKAYELLQELTGQKPVYTRAKQTNPSFGIR------GRPRRGSLAFSPRKRASRPVPRIRSWPDEER---VRVQGFAGYKAGMTHAIMIDDWPNSPTEGEEISVPVTILDAPPMYVAAIRAYAPTPDGYRCVTEAWAE-IPEELEMD----------RVFT--VPKDGEAGDLDKIEEVDEGIVE---EIRVIVATQPKKAG-VPKKKPDVMEYRIGGKDVRERFEYAVEILSEEIRAKDVFDEGEIVDVSAITKGKGFQGVVKRWGVTIQDRKTQRKGRHIGSIGPITPSRVRWTVPMAGQVGYHQRTEHNKRILKIGE-------------DGEEVTPRGGFVNYGVVRGDYIMIHGTVPGPKKRLIRVRPAVRPPKNPEGAPEI--LYISRTSQQG-SPPTSAIIKSELGIDKGAHEPRHETVGDLSMEQVIKIAKMKFDDLL-SYDLKTAAKEILGTCGSMGVTV--EILEEHGLAP----ELPEDLLNLIRRAKRVREHLKRHPKDLHSKRGLQLIESKIHRLVKYYKRKGVEDWKYDPEALH---LAAGVHIGTQQK--TKDMEPFIYRTRDGLHVIDVRKTDERIRIAANFLS--MYNTDEILVVSRRYYGQKPVSKFAEATGTTAIPGRFVPGTLTNPE-----------YD------------------------------G----YLEPEVIVLTDPRADFQALVEAQSVGIPIVALCDTDNFTGNVDLAIPTNNKGRKALALVYWLLARE----LEEEVLDVNMVQKMHKSGRRVRFRVTVVVGNKDGFVGVGQGKAREVGPAIRAAIDRAKLNIIKVRGVVVSDRMDKTVIVEREYYRYDRKYERWERRRSRIPAHNPPCIAQEGDKVRIAECRPLSKTKSFVVIEGKRKTAIARAVIREGEGRVRVNKRPVNI-IEPEMARMKIMEPLIIAGEVSQVDIDVKVQGGGWMSQAEAARIAIARGLVEWTG--DPDLRDRHMLKGDPRRKEPKKFGGRGARARRQKSYRDPLADAMATIKNNEMVGNKECVIPASKLIGRVLKVMQEYGYIGSFEFIDGRSGKVKLVGRIND--CGVIKPRHPVKKDEWE-YWEQRYLPA--RDFGLLIVTTPEGVMSHYEAKERGIGGRLLAYVYGIAHIYASFNNTIITITDLTGAETFARWSGGMVVDADRESSPYAAMKAARRAAEEAMEKGITAVHVKVRAPGPGAQAAIRALARAGLKIGRIEDVTPIPHDGTRRPGGKR---------------AKAEVPIVERLINRVMRTGKKHLAYNIVKRAFDIIHERTGENPIQVLVQALENAAPREETTTIIYGGISYHEAVDSSPQRRLDIALRLITEGAAFRNPKPIEECLAEEIIAAARYDCHSIRRKEEIERIAEAAR--AEWKRREVKELKELMDEYENVGLVDLEGIPAPQLQEIRAKLRERDTIIRMSRNTLMRIALEEKLDERPLLDYIEGPVAFIFTNLDPFKLYKLLEES---CSCIPWPESNSAPRNTMGTNMTRQALGFYAANHPIRMESRGHLLYYPHRPLVKTR-GTEAFD--------YDERPAGQNMIVAVLTYEGYNMEDAIIMNESAIERGLARSFFFKTFEDEARTYPGGMKDKFCIPEKESEDAYKHLGEDGLAEVGERVEGRDVIIGKT--SPPRFLEE---FRPEEL-PAEERRESSTAIRHTDSGIVDSVII-------TETSDGHKLVKVRIRDERVPELGDKFSSRHGQKGVIGMIVPEEDMPFTEDGITPDLILNPHALPSRETMAHILETLAGKAAALSGKRIDGSAFTSNPKEEIKKMLRELGFEPTGKEVMYDGRTGQKLEAEVFIGVCLYRKLYHMVKDKYHARSRGPVQVLTRQPTEGRAREWTVIDAENAVLGRLASVVAKRI------------LKGERIAVINTEKAIITGKKNTIKEEWLQKIQRGDPKKGPF---YPRRPDLIFRRVVRGMLPKTKRGREAFKRLRAYIGT----------VEL-PSFFEEPVRKDLIRRAVLAAQANRRQPYGTDPAGFRTSA--ESWGA--GHGVAMVPRVKVAQAVGGQKAHAPTPEKDWTQRVNRKERRAALRSALAATAKPEFVKERGHVDDVPLNKAREVREFFKSVGLKPKSVLIVVDE-DEGIKLGARNHPGVDVVEAMHLGVEHLAPGAHTVFTPGALEVLEERGKRVNFSARSVITPDPELDPFTLGVPEAIAKELTVPERVTEWNIDRLRKLVLNGPNKHPGANYVVKRDGSRIRITDENKKLAEDLEPGDVVERHLMDGDPVMFNRQPTLHIQSELGFRVRVMPGKTFRLPAACYVGFNADFDGDEMNLHVPQSEEARAEVRELMG-PIGVKVDLRREQAIEFLDWTLDAVDRELH------ESQFDEFGNVCFGLEEHIALEGVEYDPEIGIFGMDIAVTLERPM-RRHR-LTKEEGIVF-----PRRFLETVDMIVNVKGVDLSDPSQRIDKEVVLPHGRGKPVNVCVIAEGEMAR--EAEEAG---ATVINREKLEELAENVREAKKIARRHEFFYAQVDLMPDVGRVLGPVLGPRGKMAKPV--P--PNADIRALIERAHR-TARVRMRDQPVIHTVIGARNMEPEQLAENAMAVLREITSELEKSWAQIDSVYVKTTMGP-EIREMTPEERREKLKELKAELLREMTSKSISVPDNPGRVKEIKKNIARILTTERE------------------IK--ADAPRLVARKTLNHNIAQIVDFAGDVTLASAHSIELRNKKGHCGNTPAAYLTGYLCGLRALERGIERAVIDIGLHR-------------------------LTRFEIARIVGARALQI----AMEDEDPLEIAKREFDEGVVP-GRGGPYRAPSHRYRG--RIEHRPYDEQEKKGKVVGKVVELLHDPARNAPVARVRFEDGEERLILVPEGTKVGDIIE-KEIFGLSKAGHGGTLDPKVTGVLPIALEKATKIIQTLLPAGKEYVTIMHLHGDVDE------------------EELERVVKEFEGTILQRPPLRSAVK-----------------RRVRPKKIYYIDILEIDGRDVLMRVGCQAGTYIEFTLKDLYEQLEALSKMGPVDKLLQYVPGMGGGRKISQITEERLKKYKVIMDSMTEKELENPE-ILNKSRIRRIAIGSGTSERDVIELLNHYRMMKDV-TGKCGSVRITLKPAPRGTGLVAGETAQKVLEMAGIEDVWTKTTGTRTTINFAKATFDALRNL----------VEVLIEGGKADPGPPLGPALGPLGVNIQEVVEEINRKTKDFKGMEVPVKIIVDTE---KPGNTLPLAEIPEGVPIFNIEGQPGDGGKFARAPGCYATIIAHDVGRTYVQLPSGKVRTFDPRCRATIGVMSGGGKREKPFVKAGKKYYHGKWPKVRGVAMNAVDHPFGGGNGKT-----------GGLRFGEMERDDLVAWGASLFLKERLLDESDKYEAYICPNCGELCYVHICPICGEVR-ADRVEMSYAFKILLDELKSFCMDA------------------------------RYRGPVDVIDRKGRLV-IDMPAVYRKFPVVILLRALGL-TEEEIMEGVGP---EFATIMAEQMRVLVKEEIGSQEDALEYIGRLSRPDESREERIKRGKEVLA-KYFLPHIA--EVD-DLDDDEKLKEVFKKADEVLKMVREVLELKYRRVKVRDRDHYANKRIK-LIAHHFLSYHWLIDEGLQQLIEQMEPIEPEVE----GASYRIEFERIEVGEPSSIEPDGARRKIYPMEARLRNMLYSAPLYAEIVMYE----DGEEVERDNVYVGELPVMVRSKVCNTYGLSEEELIEVGEDPKDPGGYFIINGSERVLMSLEDLAGDLLYEAYEYAFQQLAREMRYQFERAYSRGREPTIRYIVRPDKVT-QILERYTWMSTMSHLRRIRAAELGVGKWSIPKEARYLHPTHMGRLCPNETPEGANCGAIKNLALYAEV-KYVKRILFGILPPDKIRKMSKVEVTSPETYDEDG-YPIEGGVMDTRMGVIDPGLRCRTCGQPAGRCPGHFGHIELARPVLHPRYAERIKDVLRATCPECGRVKLPEDEIESYL-REVREGIRPVKSVAAEVIDRAEKRESCPHCGAESRKI--TYQKPTTIMMDDER-----LWPVDIRAWLEKIPDEDVEILGFHPERARPEWAVLTVLPVPPVTMRPSIILETGERAEDDLTHKLVDIVRVNLRLKESLEAGAPEPIIEDQWDLLQYHVTTYIDNEIGGVPVARHRTGKPLKGIVQRLKGKEGRFRQNLLASALERGIHFRRAAYGALRRIMNAGAKGAMIILSGKLI-GARARTEKFMEGAVKYEPGDEYMIEGYVQAVTKPGAIGVTVRI-----------IERGEMLERNIESEVMAILNQPRVETERLLKKHRDF-NPAYIMPESGARGSITNIARMALIGGQQAVMGERPHRAN-----------------------EEVEEVTIETDQEGIIIKADTLGTLEAVVGEFKEK-----DVPIRKADVGDITKKDVIEAHAEKGVIVGFNVGVTEEARELADEYDVDIIIDDVIYELVEKY----EEFFRFFERHDHEVLDRYPVVARWRDDIHLTIASIACFQPWVTGEVPPPANPLVINQPCIRLNDIDNVGRTGRHFTLFHMGGHHAFNNYWKEETVRLCYEFTVEKLGIPEEKIAF----------------------------KESWWEGG-GNAGPCFEVV---VDG--------------LELATLVFMQYEQVG-GEYRELPQKIVDTGYGIERYAWITTGEPTAYDA-VFGDLVDATARDLGVEIDGEAAGLMDVETESDLRVLRGILDHARCLAFMLGDGVVPSNAGEGYLARLVIRRALRLLDGLDAEREYLLEVVERVLEDLRGTYPELAEREEYIQDALECEIDRYTRALKRGKKEVRKRLE--EKGELSFEDLVELYDSHGIPPEVAREIAEDEGVEVEVPDFYSRVAERHEGPEEVEEGL-EELERIAVEEELPETELAFYDDLEFKAEVIGTY---------EVNGDAWVVLDRTYFYPEGGGQEADRGTMRWKDGEAEVKDVQKVRGVVFHR--IDGDVPPEGAEVECEVDGERRMRLTRNHTATHVILEAARRVLGDHVWQAGAHKSTDEARLDVTHHRRISDEELREIERLANEIVMKDLPVNKRFMDRNEAERRYGFELYQGGVGREIRVVEIEGWNVQACAGTHCDSTGEIGPIKIVGRERIQDGVERIRFAAGEAALERIWETEDLLRETCEVLRVNPENLPKTVKRFFEEWKEQRKRIERLERELVEAKLRAAPAEGRRVGDFTVTLVELEDVEVGSVAGTVEELVKEHENLVLVAKISNGSCQVVVGSGESA----PPAGELMREIGKLIEGGGGGDERLAQGGG---------------------------------------------------------------------------------------------------------------------------------------------------------------------------------------------------------------------------------------------------------------------------------------------------------------------------------------------------------------------------------------------------------------------------------------------------------------------------------------------------------------------------------------------------------------------------------------------------------------------------------------------------------------------------------------------------------------------------------------------------------------------------------------------------------------------------------------------------------------------------------------------------RGPSRHKKLLRKVRRARRLLKPPVIRTHCRDMIILPEMVGLTIAVYNGKEFKEVKIEPEMIGHYLGEFAKTRKTVEH-RELRISPKHAREICRAIRGMPLDRAKEFLRRVIKKAAREILRVLEHAEANAKGL-DTDRLYIKHIAAHKGRVIRGWIPRAFGRATPFNTPTTHIEVILE---VGARLVCADNTGARELQIIAVKGYKRLPNAGIGDMVVCSVKEGTP---DMRKEVVNAVIVRQRKEYRRPDGTRVKFEDNAAVIVTPDGAPRGSEIRGPVAKEAAER-WPRIGSIASII--KGPAYTRREYIKGVPPKIQQFDMGNVSLVARERAQVTHNALEAARVAANRYLTTVGRHLKIRVYPHHVLRENAGADRVQEGMGKPIGTAARVREGQRVVTVP--ENFEHAKEALRRAGMKFPFPFTIVDVLLYPVATEKAMRLMEANKLTFIVRRDANKPLIKKAVEELFDVEVEKVNTLITPTG------------EKKAYVKLKPEY----
>U_164
-AARKLMNNRDKFRWSDSKFLRRALRLNVKADPLSGAPMGRAIVLEKVGVEAKQPNSAIRKCVRIQLIKNGRQVTAFCPGDGAINYIDEHDEVTVERIGGRGGAKGDIPGVRFKVTAVNNLSLREMVIGRREKP-NVMRTLKVDKITVHIGVGESGEH---LNNAENILNTITKQTSVRSKAKRTLQTFAIK------------------------------------------------------------------------------------------------------------------------------------------RKDTKNALSKETLVEEGQVNNINLICYTLPSEISGVPKKKPDLMENRVIGGDIKARLEYAKSVFGTSINISDIFNPGDMIDVSAITKGKGTQGPVKRWHINLMKHKHSRQLRQIGTLGPWNPSRVNWRVPQLGQTGYHQRTEYNKRILKIGE-------------DGNDITPAGGFLNYGIVKNNYILVKGSVPGPKKRLIRLRPAIRAKIKNTVTPQI-------------TPPTSALILKELNLEKGTSDNKEEIVGNLTIDQAIKVARMKQDNL-LANTFKSAVKEIIGSCVPMGVTV---ILKENSVAS----DLPEDFTNLVTKALRLRKHLVKNHKDNHNKRALNLTESKIRRLGKYYRRKKIVDWKYD-----------------------------------------------------------------------------------------------------------------------------------------------------------------------------------------------------------------------------------------------------------------------------------------------GLVISNKMSATVVVKRTFEKLVTKYERYQKRQSKLHAHNPSCIAKEGDIVKVAECRPLSKTKTFVVVE--------------------------------------------------------------------------------------------------------------------------------------------------------------------------------------------------------------------------------------------------------GVAHIHASFNNTIITITDVTGAETIAKISGGMVVKAARESSPYTAMQMANILAEKLKDKDIMGIHVKVRAPGPGAQAAI--------------------------------------------KFNKSNQNIVERLINKIMLTGKKMMAYRIVENSFDIINKKTKENPIQVLVNAVINAGPREETVRLKYGGIAVPKAVDSAPQRRVDVALKLIANGASFKSRRSIEEALANEIIAAANYDSYSINKKEGKERVAKAAR--PRWKMDEIEDIKTKIEQHSVVGMLGIHGMPSKQFQQMRSNLTGS-ALIKVSKNNLIFLALAEISDEIKMDKYITNETGLVFSNENSFKLFKLIQSS--CAGMIPYPEHNASPRNTMGAGMVKQCLGIPIANFNLRPDTRGHLLHYPQKGLVHTQ-TSKVIG--------FDERGGGQNFVVAVVSYEGYNIEDALIINKGSIKRGLGRSHFLRTHEGEERRYPGGQEDKFEIPDQEGSEVYSQLDDDGIVNPEIVVDRNDVLIGKT--SPPRFLEEPTELGGLS---PQQRRESSITMRSNEKGVVDAVIL-------TESENGARLAKVRIRDQRVPELGDKFASRHGQKGVIGLIVPYEDLPFTESGLVPDLIINPHAIPSRMTVGHMLEMIGGKVGSLEGRRIDATPFSGEAEDELRLGLKNAGYSHTGKEVFYDGITGNKMEADIFVGVIMYQKLYHMVASKIHARSRGPVQVLTRQPTEGRAR-----------------------------------------------------------------------------------------------------------------------------IEL-PDIFNVAYRPDLIKKAVLAAQANRLQVYGPTPAGMKTSA--DNWGP--GRGMARVPRIKISQARGGRKAHPPKVEKDYSEKINKKERLKAIKSAIATTIDDDLVRHRGKFETLPLKTTKEVVRFMEAVKVKPKSILIIVNQ-DNGIGRAARNLSGVDVIAVKRLNVELLAPGTHAIWTESAIKTLGE-GKRVNFSARTVISPDPNLSVAEVGVPLAIAKELTIPVNVTSRNIDHVREFIRRGSEKHPGANYLERADNRKIKITDKNCELADTLEVGWKVERQLKNGDVVLFNRQPSLHRMSIMAHEVKVMPNKTFRLNPAVCPPYNADFDGDEMNMHVLQTEEARAEAKMLIH----------------------------------------------------------------------------------------------------ERNFSESVDLAINLKNIDMSQPANRIDEEILLPNGLGKSIKIGVFAKGDIAQ--RALDSG--ADMIINPDDIEGLKDDKVKARDLANDIDFFISEVAYMPSIAKALGPVLGPRGKMPVPL--T--PDKIIEDIIRKAKN-SIRVRSKDRLTFHLPVGRKDMEIKLLAENVEAITSRIEQKLANGKQNIKSIYVKTTMGP-EIRNMSREERLDELDNLNNELIRERAIASAGAPENPGRIGEIRRTIARIKTINKE----------------------------------------------------------------------------------------------------------------------------------------------------------------------GKGTPYRAPSHKYKA----KLRHIAT-DSKDTIYAEVIEIVHDPARSAPIGRVRLDSGEERLILIPEGVAVGQKIA------------------------------------------------------------------------------------------------------------------------------------------------------KFTLKDMYKQMEAMNKMGPLKQIMQMLPSMPLLKNADQMTESTLGKFKVIMDSMTANELEEPK-VIGSSRVKRIARGSGNSVEDVRLLLKQHRMMQQA---------------------------------------------------------------------------ALIPGGHANPGPPLGPALGPMGVNIKEIVDKINEKTADFNGMQVPVKIIFDDNK----GNTLPLREIPEGVLICNIENKPGDGGQLTRSSGVYSVLVAHDAKKTVVQLPSGQMKWLSPRCRATIGVVAGAGRTDKPYVKAGKKYHKAKYPRVRGVAMNAVDHPFGGGGGKTVSRNAP-----GGLRFGEMERDVLIGHGASLTLKERLLDESDRVIQLVCSSCGMVATQDFCPNCGAETDIYPVEMSYAFKLLLDEIKSLGVAPRLVL------ITLEDLAPNKIVAKVFSERRGYRALVVVERGRKSIIEVSFPSISGRLNFITLIRALGIETDEDIVNSVSY---DPEIIK-FLLENLEEAEVHTQEEAIEKIGSRVAAGQTREYQIKRANYVI---------DRYLLP-HLGNEES--NGILKAQFLGRMAEACFELALGRRNPDDKDHYSNKRLK-IVKHHIESFNDFLDYGLQKVINEQGTIETDIED------TYVKLGEIRIGKPIVKEADGAQDMLYPNDARLRNISYSAPIFLEMVIVQ----GDQQKEPVEAVIGQLPIMLLSKSCNLFDMTPEEMTGVGEDPLDPGGYFIVNGTERVVITLEDLSGNLMEDLFRVSFNRLARDIKYQLERANMRNRDLNVVTVVRADVLS-QLLDRIDYIAALSHLRRVISP---LSRAQPHFEARDLHPTQWGRICPSETPEGPNCGLVKNYAQMVEI-KRIKEIRFGLISPNEFRKMSVTRVITADTYDDDG-FPIEMGLMDPRMGVIDPGLRCKTCAGRAGECPGHFGHVELIAPVIHVGFAKLIRKMLRATCRECSALLLDSTQKKQLSQIRTLKKMEQIEDITNDAFKEARKPKVCMYCG--APQLEIKVEKPSTYIEKGNE-HDHKLMPSDIRVRFEKMTDDDIEVMGINPKNTRPEWMILTVLPVPPVTMRPSITLESGQRSEDDLTHKLVDIIRINQRFQENREAGAPQLIIEDLWELLQYHVTTFMDNAVSGVPPARHRSGRPLKTLSQRLKGKEGRFRGSLLANALERGWYFRKAGHNMLRRIMDAGALGCEIVISGKLT-GPRSKVSKIVDGYIKHKPVEELVDTGFATAVKKLGTIGCYVRI----NE-GNLEPLPGRTIDETLELKIMQELGKARDTTGNIAGKYLGIENAAVVMATSGARGSMLNLTQMAGCVGQQAVRGERIRRGYSGRTLSNFKWDDLGAAAHGFV---EIEQTRIKTDNTGILIRADTIGSLEALVNELKAQ-----EIPIRKADVGNISKRDIVEAQAQESVILGFNVDISPDALEELMNCDVKLFISEVIYQLVDDY--MREKFLSFFESRGHTRLNRYPVIARWRDDIYLTIASIADFQPFVTGLVPPPANPLTISQPCIRLPDLDSVGRSGRHLTNFEMMAHHAFNNYWKDDTVQYCDELLAE-MGADANAVTY----------------------------KEEPWSGG-GNAGPCVEVL---IGG--------------LEVATLVFMNMQQKKGGDYEKMDNYIVDTGYGLERFVWASTGSPTIYDA-VLPEMVNELMGLAGIDHKLDDAGLMDITGAANLMHLRAIADHSRCLAFMFGDGIIPSNVKAGYLARLVLRRTLRLMNEAHIEAP-LFEIVSMQIDHMKE-YPEFKERLDTIIEILKQEETKYGDTLNRGKRLVAKNARNYKGVQFPLDEIILMYDTHGIPPEITADVAEEIGLAVDLPTFYSLVAESHSKADEQDK-IEEMEDTKD----LPQTERIYYTQLDFEAKVLAVI-------------DNRMIFDRTMFYPEGGGQPADHGIITAGSTVYHITDVQIENGVILHIAAEDRIDLKQGDPVNGTVDSQRRWAHMRHHTATHIVNDAAKKVLGSHIWQSGAQKSEERARIDLSHFKRITNDELKQIELIANRTVMANIPVEISWVDRTEAEQKYGFVLYQGGVGKQIRILKVGD-DVEACGGTHVNNTGLIGPIKIIKTERIQDGVERLEYAAGDAAVLYIQKREELLHQSSNELKVTPEHLPETVQRFFTEWKQLKKENARLKEELAGARVGAMLSDCMDINGLKVVAKNIPGSDIEEMIKVAAEFSKMPDVVALLASDLNG-AKLVAAAGKKAIEQGVNSGVIVKEMCKVVGGGGGGRADMAQGGG-PKEYDPLTIEPKWMESWKD-SMYHFDWNSDRPQYIIDTPPPYPTGNFHIGNALNWCYIDFAARYKRMRNYNVMFPQGWDCHGLPTEVKVEEIHDIT---KNQVPRAEFRKMCEELTAQNIEKMRNTMKRLAFSIDWSNEYITMKPEYYGKTQHSFIQMHNSGLIYQSDHPVNWCPRCETAIAFAEVEYDSRQTTLNYFHF--------DKLDVATTRPELLAACVAVAVSPQDERYKQYIGHEIKVPIFDHMVPMLSDNEVDPGFGTGVVMICTFGDKQDVRWWAEHNLPLRRAIDRNGKMTSVTGKYEGMSISECKDAITRDMKDEGIIYKQEPLDQNVGLCWRCSTPIEIMSEKQWFVKIDA--EDIISKSS---QIEWVPPYMEIRLKNWTGTMEDWCISRQRIFATPIPVWYCNQCGAVKVAKEEWLPLDPNISQPTSFSPEEDVLDTWMDSSISALHVAGWLSRE-D--VRLPTQMRPQGHDIIRTWAFYTILRSSALTGLRPWDSIVVNGMVLGEEGQKMSKSQGNIVMPEEVVIKYGSDAFRQWAAIGGATGSDIMFRWKDVVAGHRFQQKMWSIVRFCMPHLEGFEP--KEDTEYRIIDRWLLSRLNTFIENTIVSMDAYQFDETLKNIRSFTWEILADNYIELIKSRLYGDDTGARQAAQQTLYITIDTLSRILAPFMPYFAEEVYSLFHEH--SVHTSQWPEMDRSRVDPAVEVKGEQVKEITAAIRRFKSNRGIALNARLGKVRIYGQV--------EDISDITGTVN-ADVDVIDGDPEFEYTVCGIKPNMNIIGP--KYKKKAGAIIGVLGSVDPESIA--------------------------------------------KILQKVKDG--DSTIKTHLRNMIIFPDMVGLTLEIYNGKQFERVEVIPEMLGSYFGEYSLTRRRVSH-HELHISPRHSREICRAIKGMRTGHAKKYLDNVVAKAAKEFIKILINAQANAKGI-EPEDMKIAHVATKKGRVIRGYRARARGSSSPKNTETVNIEMILE--NAGARLEVADNTGARQVEIISVKKYRRMPRAGIGDILVVSVKKGTP---DMRKQILNAVVIRQKKEFRRPDGLRVAFEDNAAVITDIGGIPKGTEIKGPVAREAAER-FTKIASAASII---RRAFTRRKYMGGVPSKVVHYDMGNISLIADESCQVRDAALEAGRITANRLLVNIGVYMKLRIHPFQVLRENAGADRVSQGMGKPVGISAKVKKGQKIFTI-S-VNKEVAKDALRRCGHKLSTPIRIV-IIRHPFITEKATYTIEDNKLQFIVDINATKDQIIREVEELYDIPVIKVNTMITKGKKKAI------------------------
>U_191
-AARKIEGIRKKFRWKDKGYKVQALDLKVKSDPLEGSPQARGIVLEKVPIEAKQPNSALRKCIRVQLIKNGRQITAFCPGDGAINFIDEHDEVVIEGIGGRGGSMGDIPGVRFKVIKVNRVSLNEMVKGRKEKP-NPMRKPYLSKVTVNIGVGESGEK---LEKARELLEFLTGQAPVKNNAKQTNKDFAIR------KRPRRGSLGYSPRKRASKIVPTLNSWPEVDDV---KILDFPGYKVGMSHILRIDDRKYTLTKGKEMVVPVTVVETPPIYVCGVRAYKKTPYGLKTVTECWAEG-PKELSR----------SKTVSKNPTKD-LSKIQSLIE--SGKIDD----LRAIVCTQPKLIN--LKKKPEVMESGIGGVDVNAKLEYLKGVFGKELKVKDVLDEGEFVDVISVTKGKGFQGVVKRWGVKVQTRKSNDARRHVGSIGPWHPPKVMWTVPFAGQMGFHTRTELNKRIFRITH------------PKDLNVTPKEGFKNYGLITSDYAMLKGSVGGSTKRILRLRKSVRVPVR--------------------VPPASALILKDLKLEKGSATPSSSKVGDISIDALVKIAKMKEP-SSLSPDIVGVVKEILGTCVSMGVT---EILKENNLQS----EYPEDLFNLISRAVNLRKHLELNPKDLHSTRGLNLIEAKIRRLGKYYTAKGRKDWRYHPEKAQL--LASGIHIG--TTQKTRDMERYIFRIRQGLYILDINETNKKIEKVGKFLAKF--EPEKILVVSSRIYGFKPVLAFGQKIGAKTITKRFIPGSLTNP-----N------CED----------------------------------FIEPEVVILTDPRADYQILREAGLAKIPVVALCDSENYLSNVDLVVPTNNKGKKALALIYYLIAREMLK---QEVLNINMVQRMTDSGRKVRFSVMVVIGNRNGYVGIGKAKAKEVGPAIRKAINNAKLNVIQV-GKIVSDKMNKTVVVKKEFMTKLDKFERFEKRSTRISAHIPDCIAKAGDNVKIMECRPLSKTKKFVVVEGKRKKAVARATVKEGKGRVRINSKPLPI-VEPELVRIKMFEPILLAGEANTVDIDIDVRGGGIMGQADACRIAIARGLVEFTQ--DNSLKDRILLRGDSRRTEEHKPSKKGPRARRQKSYRDPLADALSNIYNYENARKPDCIIPASKLMGNILRIMQKWGYIGAFEFIDGKNGLFKVELMGAINKCGVIKPR----TPAKNHELENWEMRYLAKEFGILIISTPNGVMSHKKAKEQNIGGILLAYVYGVAHIYASYNNTLIHITDLTGAETISRVTGGMIVKTGKESSPYAAMKAAAKAAEEAIEKGVVAVHIKVRAPGRGAQATIRALTRAGLRIGKIEDATPIPHDGTRAKGGKR----------------KNKMNIVERLANKMMRTGKKQATYKTLKLAFEDINKKTKQNPLEVLVKALEYAGPREEVTTLSYGGIKYHLSVDTGSQRRLDMALRNIALGSTFKTKKKFHETLAEEIILASKGDSFSVNKKEEIERIAKSAR--AEWKAEEVNSLRDMIKSSPVVGVVDLQDIPAKQLQNIREELRGK-VTFRMSKNKLMKIALEKSEKE-QLKNHINAGAAFIFSNENPFRIYRLLQKS--CASIVPFAEHNAAPRNSYGAGMGKQSLGFSQSNFKLKVETRGHLMYYPQMPIVKTK-VMDAVG--------FNNRPAGQNFVVAVLSYLGYNIEDALIINKSSVDRGLGRTTFFRTYDSDERRYPGGQQDKFEMPDESGPDAYENLDIDGFIRPESRVKGGDVLIGRT--SPPRFLEEL----DEFGTAIEGRRETSIGVRPSEKGIIDLVLL-------SETEDGNKLVKIKARDERIPELGDKFASRHGQKGVLGFLCPQKDMPFTEHGITPDLIINPHAIPSRKTVGQILEMIGGKAGSLKAKTVDATLFAGEKESDIRQILQSFGFKNTGRERLYNGITGEVIEADIFVGVCYYQKLHHMVADKIHARSRGPRQMLTRQPTEGKAR-------------------------------------GEDVFIVNAEEVIITGNRDYFFDLYEKRSQFKDIANPLRGSFFPKRSDRIVRRAVRGMLPKKDKGRKAYKKLKVYVG-----------IDL-PSVFSYEYRPDLIKRAVLASITHRIQPWGVSPAGRMTSA---HPRR-KNLGISRVPRMKAPHVVGGFVAHPPKPWKVISEKINNKERTVAIKSAISITANREMVMSRGNVE-FPVKKTKDTREIFKSLGVNKIGPLIVIGK-DAGIMKAARNHPGVDIVMVDKLSAEHLAPGTHTIWTEDAIKYLSK-GKRVDFSARTVVSPDPYISINEVGVPDFVASELTVPEKVTVHNLEEMKVIVRNGPNTHPGANYVIRNDGRRKKITDTTKDVAEELDVGFTVERQLRDGDIVLFNRQPSLHRLSIMAHEVRVMPYKTFRLNLCVCPPYNADFDGDEMNLHLPQTEEARSEAGIIMKVPIAVSVTLRKEKASKFLMRTLEAVEFNLK------ERSFDNHGNFSFGVKEHIDLPDVQYDPDVGIFGMDVCVNLQKRVKERHQ-LTKEEGILF-----PRNFTQSMEMSINLQGLDMKKTQNRIKEDFVLPNGRGKDVKIGIFASGDMAL--RAKKEN---LSVFDQEDIEKFAKDKKLAKKVANSHDFFIAQTDFMTLVGKSLGPIFAPRGKTPAPL--P--PTASLEPILNKMKK-TVKIKSYNQSVIHMFVGSEKMDDEMLAENISEIIKFFEKKLEKGFDNIKSIYIKTSMGP-DIRDLSVEEIENNIDELKSELSKERSLLATGAPENPGRIRELRRTIARLKTIKAEK---------------------------------------------------------------------------------------------------------------------------TKYEKVRIIGARALQI----SLETSDPIRIAQEEMKKGVIPIGRGTHYKAPSHRYNG--RVKHRSYDNVERDGVTRGVVRELFNDPARTSPVATILFDNKEQELFLVPEGLRLGSNIA-KKILGISKAGHSGTLDPNVSGVLPVTLGKATKLVKLLMTSHKEYVCTLHLQKDVPKND------------------LMRVLKEYEGLLYQKPPVKSAVK-----------------RRVRTRKVHYLTPIEIENKDVLMRIGCDAGTYIKFDLFDMYSQLEMVSKMGPLKQVLSMIPGMGANTDMVEVGEEKLTKFRIIMDSMTMQEKKNPK-IINHERIRRISRGSGTNQGDVKELLNQYSMIKKF-TGKASSVTVNLIPAPNGLGLAVGGVGKKILSLAGIKDVWSKTDGTQTTVNFANAVMDALYQTNTMS---------LVDGGKATAGPPLGPALGPLGINVGKVVAEINEKTKDFQGMKVPVKIFVDEKKNF-IGNTLPLKNVPEGTYIYNIESRPGDGGKFVRSSGTYATLIAHDSMKTVIQFPSGVMKTLNSECRCTIGVVAGGGRKEKPLIKAGKKFHKTLYPKVRGIAMNHNDHPFGGGNGKTCSRNA------GGLRFGEMERDCLVGHGTSLLLKERLLDASDKADILVCGKCGSLAVYDYCPICEEETDIYPVEMSYAFKLLLEELKSMCLDPKLK---PNRILVEIDERLSVAIAKVFSTRSGFRALVTVERKKDGLLRVSFPSLPGKMPFVTLMKSLGLEKDIDIVNSVS---SEKDIQKELLDNLEESMDITDKELALDYLGKRLAMGQQKEYRLKRAEMAL---------DKYLLP-HIGTEEA---DRRKAYYLGIMANRVIELSLGKRESDDKDHYANKRLK-FVRQHLDSFNDFVGRRLQEVINEQAKIDTDIEG------FHVKFGKIRAGEPIYKEADGSKRDFFPQEARLRSLSYVVPLYLEFIPVI----EEKEREPVEVEIGKLPIMLKSQACSLNGLGRDELILKGEDARDPGGYFIINGAERVVVAIEDLAGDLLENLFRLSFVQLTRDIKYQLERTYARGR---------------QLMDDTNFMSRFSHLRRVLSP---LSRTQPHFEARDLHPTHWGRICPSETPEGPNCGLVKNMALMSYI-KVIDTIQFGILSPEDVRKMSVLRVITADTYDDDG-YPIEKGLMDQRLGVIDPGLKCKTCGQKFGDCPGHFGHIELARPVIHVGHAKDVHKILKSVCRDCGKLKLDTAQREHFHDQLASDRLKNKEIIVKETMDKAAK-SVCPWCGSDKRTIKFEKYTFYEEWGEERN----KLTPIDVRERLEKIPLEDYELIGVNKDVSKPEWMVLTVLPVPPVTVRPSITLESSVRSEDDLTHKLVDIIRINQRLRENIDAGAPQLIVEDLWELLQYHVTTYFNNSTSGVPPARHRSGRILKTISQRLSGKEGRFRSNLLASAIERGEHYRRAAYNYLRRIMRSGAKGAEIKISGKLS-GERARSMRFAEGYLKKDPAIEHVRVGYSPAKKKLGIIGIVIKI-DAYNR-GELEKQPGQTIEDTLENRIMAELAKARDNAGAAAEQYLGK-RHAVIMAKTGAKGNMLDLTQMAACLGQMTVRGKRLHRGYQERSLPHFKRGDRSAKARGFV--KEIKSIKIESNISGVVVKTDTLGSLEAIVMELKELG-----IGIRRADIGDVTKQDIIEAKSVKAVVFAFNSKVLPDAREVATKEEIKLFESDIIYKLIEDYE--------LFEKKGYSIIKRYPVVARWRDDTDFVQASIYDFQPHVVGVQEPPANPLLVPQFCVRFNDIDNVGVTLRHYTGFVMIGQHAFFPFSQDRFLSDIYDWLKTGLGIPSEELIF----------------------------HEDAWAGG-GNFGPCMEFF---SRG--------------LELGNQVYIEYETTPSGG-KELDLKVLDMGAGQERFSWFSLANPIGYET-VFPTVCDHLYRRTGITPDKSFSGMLNMDEVEDIEKVWSIGDHSRSLLFALSDGALPSNVGGGYNLRVILRRALSFIEEFSWDIE-LQKVIEEHAKYLMPQYPELKENISDICEIISYEMEKFENTKEKSLRIVERLNE--KGEKLSEDKLIELYDSHGITPEVM---------GIKSPDFYKRVTERHEKKES-------VGSEKEIHYDMPDTERLYYDGTEFSAKVLDIS-------------DNIAILDKTAFYPESGGQEGDRGSLN--DCP--VSYTQVSGNVILHIMEGKI-NFKKGDTVKGQVDKDRRLNLTRHHTATHIINGVSRQILGNHIWQAGAEKTEEKARLDITHYKLIDNEDLFKIEKISNEIVLKNLPIEKGFFPRAEAEKKYGFRLYQGGAGKKLRVVNVKGLDVEACGGTHADFTGQIGPIKIIKQSKIQDGVVRLEFCAGLKALDAIQEESILLRDLSDVFKVEKDKLLDTGKRFFNEWKNRGKEIERLKAEISCLKKEGLECNYIESDGILFMEENVDT-SPDEMRKIAKELSG-DNKVIVL---TNNEGNIVVSCGKLAIESGHKACNVVKKYGK-----GGGRDDFAQG---DKDYDGKQIEKKWQNYWLEKEIFKFNPDTKGEVYVLDTPPPFTSGSLHMGHVMDFTWIDFIQRYKRMRGFNVYCPQGFDCHGLPTELKVEHEFKIS---KD--DKEAFIEKCKEWTAQCVDRMRRQMTDIGYFPDWSRMYLTMRPEYIKLIQKTLIDFYDKGYLFREKHPILWCPRCMTALAKAEVGYEEKDGKLYYLKLPVEG--GKEHVEIATTRPELMPSCVGVFFNPKDPRYGNFKGKNVMLPLFDRKVPILSDEEVDMSFGTGIVYCCTYGDEQDILWQKKYNLEVITSITEDGKLK-VGKDYDGLPVKEARKIIVSELNDLGLLIKEEKMKHRVLHVERCKSPIELLPMEQYFINVRDYKNNLIENGKK---IAWYPEYMYDRFHDWTDSMDDWIISRQRVFGTPIPFWKCKDCGELMPAKEEWLPVDPRM--PNKFLGEVDVCDCWVDSSATPLAISLYNRDEKFFNKTYPATIRPQGYEIIRTWLFYTLFRCNLITGKNPWNETLIHGMVAGPDGRKMSKSLGNVIEPDEPLSKYCADALRQWALLASK-GEDFPFTWKEIEHGSRFLTKFWNVSRFIEMNISDTNTKNINVESLTIPDKWILSKLTDLIKLSRKELDDYNFAPILKEIRTFLWHEVADNYIEIVK----------------------------------------------------------------------------------------------------------------------------------------------------------------------------------------------------------------RSLKRGLVRQKKLLKNIRESRKEMNQYTVKTHCRDMVILPEMLGVTIGIYNGKEFVPVEITPEMVGHYLGEFAPSRRRVSHGKNMNISPKHSREICNTIKGMKIERAKELLESTIKKASTNLLKLLKEAEANAKGL-NTTKLRIIHASAYRGRVIPGFMPRAFGRASPYNKELTNVEIIV----TRTRLVCADNTGAKELEIVAVMNYKRYPKAGVGDMVMVSVKKGRP---DVKKKVLPAVIIRQRKEYRRIDGTRIKFEDNAAVITGDDGVPKGSEVRGPVAKEAVEK-WVRIANVSSII--NRPNYTRREYVRAVPIKVVHFDMGEVYMESKNACQIRTNAMEASRIAANRYLMVLGKHYKIRTIPFQIIRENKKADRYGNGMGKPIGSAARIDKGQRIMSVKE--GIEEARIAMRKAAMKLPTTVKI-DVIVHPLITEKTVATMERNILTFIVTMESNKQDIYNAVEELYEVEVEKVSTTVLSS------------GKKKAYVKLKEEYPA--
>U_271
-----------------------------------------------------------------------------------------------------------------------------------------MRRIEVDKIVINMGVGESGEK---LAKADKLLERIVGQKPIRRTAKRSLQ------A--KRHRPRRGSLAFTPRKRARSEICRIKR---ETIVDGGNIQGFAGYKAGMTHIILTDNASHSVTKGMEIAIPVTVIETPPMRVEGFRLYKTTHYGKQTVTEAYGD---------L-------------------------SKIEERIKSNST-GLELRMISSTLPKAVNGVPKKKQEVMETQM-GGEIGKDLEYAKEMLGKEISAKDIFNEGDFVDATAVTKGKGTQGPVKRWGITIQNAKARRSGRHVGAIGGWTPRRVRWRVPQLGQTGYQQRTEYNKRIVKIGE-------------NGEEITPKGGFLNYGIVRNDYVLLKGSVPGPKKRLVRLSRAIRAPPKLDAPDIV---YISKESQQG--------------------------------------------------------------------------------------------------------------------------------------------------------LASGVHIGTQQK--TGDMKRFIYQARDGLYLLDIETLDDRLKSAARFLAN--YDPPSILVVSSREYGHHPVSMFAEVTGAAAIVGRFIPGTLTNP-----G------CEY----------------------------------FTEPAILVVTDPMTDEQALREGVAAGLPIVALCDTNNSTSELDFIIPTNNKGRKALATVYWLLAREM-----------------------------------------------------------------------------------------------------------------------------------------------------------------------------------------------------------------------------------------------------------------DLLADALSHIKNTERVGKMECVIPASKLIGNVLGVMQEGGYIKEFGFVDGKSGIVKLGGKIND--CNAIKPRFYVR--ANE-YEKWEKRLLPARDFGMLVITTSKGVMSHEKAIENGVGGQLLAFVY-VAHIYSSFNNTIITITDLPGAETIARASGGMVAKSDRESSPYTAMQMATQLADKLKEREIRGLHVKVKATAPGAQAAIRAFGRAGIRIGKIEDVTPMPHDGTKRPGGKR---------------------------------------------------------------------------------------------------------------------------------------------------------------------------------------------------------------------------------------------------------VAGLIPYPDHNSSPRNTMGCAMLKQSLGLSTANYKTRADTRTHILHSPQKPLVTTR-TADLIQ--------HGRRPAGQNFVVAVLSYEGYNMEDALILNQAAIDRGLGRSHFFRTYEGEERRYPGGEEDIFEIP-NVSHEAYQQLDDTGIINSEVEVLPNDVLIGKT--SPPRFLEETTEL-----LSPLERRDTSICTRANEQGRVDSVVL-------MESSSNRRLVKVAVRDQKIPEVGDKFASRHGQKGVIGLIARPEDMPFTEGGIIPDMIINPHAIPSRMTVGHVLEMIGGKVGALEGRYIDGSAFSGEKEVNLRDALVRAGFSDTGRETMWDGLKGT---------------------------------------------------------------------------------------------------------------------------------------------------------------------------TL-PPVFMEEYRPDLIKTAVLAMQSNRLQPKGTDLAGRKTSA--ESWGP--GRAVARVPRIKAPQTVGGRRAHPPKTEKILKRKINKKERRKAIRSAIAAAINPEFVKERGD---VELEKTSEVTGFLKSVGVTKKSILIVISSRDKRILKGAENLPGVDISYVSKLNAELFAPGTHTIWTESSINKLA-------------------------------------------------------------------------------------------------------------------------------------------------------------------------IACNVTLRGARADDFLKRCFKIQNKLYK-------SQLDTLGNFSFGVEEHTDF-GFRYEPTVGIFGMDVSVALKRPI--KERKLQ------------------------------------------------------------------------------------------------------------------------------------------------------------------------------------------------------------------------------------------------------------------------------------------------------------------------------------------------------------------------------------------------------YTKYEKARIIGARALQI----AMEELDPTEIAIEEFEKGVVPIGKGSSFRAPSHRYKA----NLEHVRVKK-NETVSYRIVEIVHDPARSAPIALIKPKDGVERFIVIPEGLGVGDEVC-KNILKINKAAHTGTLDPRVTGVLPVMLGVATKLADTFIA-DKGYVCVMKLHGAVEE------------------DKLREISKDFVGRIYQRPPLKSAVR-----------------RQVRIRKVHYIAIMEIAGNDVLMKVGCEAGTYMKFTLKDLYMQLEALKKMGPFKKIMQMLPL-GGLDGMSQITEDKLKCFKVMMDSMTEEELTEPK-IISGSRLRRIAHGSGTSTAEVNELIKYHRMMQKMM----------------------------------------------------------------------------------------------------------------------------------KAGNTVPLRNIPEGLMICNLELRSNDGGKIARSSGDCATLLAHETGRSQVLLPSGKKKWLLSDCFATIGVVAGGGRTEKPFVKAGKKYHKAKYPIVRGVAMNPVDHPFGGGAGKTVAR----------------------------------------------------------------------------------------------------------------GVVSKVFSLNQGVPIRVEIKKGILEVSFPAVGRKIQFMTLIRALGLESDEEIIKAVS---DDPQIVKYVLENIEE-CDVYTQEEAIEKLGRKIAPTQAREYRERRVNYIL---------DRYFLP-HLDTKIA------KAYFIGRMAESCYELYLGKRGEGDKDHYANKRLK--AQHQLDSFNYFLDEGIQRIIDELPYTESGEDEEKGKYKLGVKFGKITVGIPKAREADGSYEDIFPSQARLRNLNYSAPIILDMQLVKKYESIEIVRDEKEVAIGELPIMLKSNRCNLSKAKKEKLNEAGEDPLDPGGYFIINGSEHVIITLEDLAGDLVEDLFRVSFTKLTRDMRYQLERANMRSRELKIATAIRSDVLT-QLLERSNYIATLSHLRRIISP---LSRSQPHFEARDLHPTQWGKICPSETPEGPNCGLVKNFSQMVEI-------------------------------------------------------------------------------------------------------------------------------------------------------------------------------------------------------------------------------------------------------------------------------------------------------------------------AKLIERGWHFRRAGRSTLQRIMGAGALGCEITMSGKLR-GPRGRVEKMVEGYIKHSVAEEIVDKGYSIAQKKTGVIGVMVWI------------------------------------------------------------------------------------------------------------------------------------------------------------------------------------------------------------------------------------------------------------------------------------------------------------------------------------------------------------------------------------------------------------------------------------------------------------------------------------------------------------------------------------------------------------------------------------------------------------------------------------------------------------------------------------------------------------------------------------------------------------------------------------------------------------------------------------------------------------------------------------------------------------------------------------------------------------------------------------------------------------------------------------------------------------------------------------------------------------------------------------------------------------------------------------------------------------------------------------------------------------------------------------------------------------------------------------------------------------------------------------------------------------------------------------------------------------------------------------------------------------------------------------------------------------------------------------------------------------------------------------------------------------------------------------------------------------------------------------------------------------------------------------------------------------------------------------------------------------------------------------------------------------------------------------------------------------------------------------------------------------------KLLEAVSSGKKDDIRTHLRDAIVLPSMIGKKIGIHNGKGFEYVEIKPEMIGHYLGEFALTRKRVSH--ELHISPKHAHEVCRAIKGKKVGAAETYLEDVLMRATAAILKLLRDAKGSAKGL-DLDLMRVWHVATKKGRTIHGIMPRAFGRATPKNTETVTVEIVLK------------------------------------------------------------------------------FEDNAAIIVDEKGMPTGSEIRGPVAREAVER-FAKIASAATII-------------------------------------------------------------------------------------------------------------------------------------KHVLPSEKATLMIDANKLPFVVDLRANRAEIKREVEMVFETPVKSVRTMISKGKKKAI------------------------
>IMG_646311944
-AGRKLRLKRKWCRWHDYNYVRRVLKLKQKYDPLEGAPMARGIVIEKVGLEAKQPNSAIRKCVRVQLIKNGRVVTAFCPGNHAINFIDEHDEVIIEGIGGPPRAKGDIPGVKYKVIMVGRNSLRELVRGRQEKI-NPMLKPRIGKVVVNFGVGESGDR---LTKGAQVIEELTGQKPIRTRAKQTNPSFGIR-----INRPRRGSLAFSPRKRAKRPVPRIRSWPDEE---AVRLQAFPVYKAGMSHAFIKEDNQKSPKAGQEVFTPITILEAPPINVCAIRVYGRNERNLTTLTEVWADNLDKELERKI--NL-----------PK----KEERKTV-DDLEAIKDKIEDVRVLVHTNPKLTC-LPKKKPEILEIRIGGKDIEERLNYAKEILGKQLNITDVFQEGELADTIGITKGKGFQGQVKRWGVKIQFGKHARKGRHVGSIGPWQPKMIMWTVPMPGQMGYHQRTEYNKRILKIGN-------------NGEEITPKGGFLHYGVIKNNYVVLKGSVQGPAKRLIVLRRAIRPEEPLIKVPEI--TYISTTSKQG--PPTTALIKKELGIETAAHEPRHEVVGNLSLDQVIKVAKMKRD-AMLSYTLKNAVKEVLGTCGSMGVTV--KIMKENNLYP----KIPEDLLNLMRRAVNLRKHLEQHPKDLHSKRGLQLIESKIRRLVKYYKGRGVADWRYTPETARL--LASGIHIGTQQK--TKDMERFIYRVRDGLYVLDVRKTDERLRIAAKFLARY--EPEDILAVSRRIYTMGPLEEFGKYTGIRTVVGRFVPGTLTNP-----SYK------------------------------------G----FIEPEVVFISDPRVDRQALKEATEIGVPIVGLCDTEHLTSFIDLVIPTNNKGKKAVALIYYLLTRE----LEEKVLDVKLVQRMHKSGRRARFRATVVVGNKNGYVGVGKGKAKEVGPAIRKAIAQAKKNIIRV-GVVVSDKPHNTVIIKREVVKYLKKYERYERRSAKLAAHNPPCIARVGDIVRVMECRPISKTKAFVVVEGKRKRAIARAVAREGKGRIRVNKIPIEL-IEPKYKRMKLMEPIFLAEGIDQIDIDVTVKGGGIMGQMDAVRTAIGKAIVEFTG--SKELRDRTLLVSDARRTEPHKPSRKGPRAKRQKSYRDPLANALNHISNCERVGKKVVYIPASKLIGRVLKVMQDNGYIGEFEFIDGRAGIVELVGKINK--CGAIKPRFPVKKFGYEKFE-KRYLP--ARDFGLLIVSTTQGVMSHEDAKKKGLGGRLLAYVYGIIHIYSSYNNTIIHATDITGAETIARISGGMVTRNQREGSPYAAMQAAFKLAEVLKERGIENIHIKVRAPGPGAQAAIRALARAGLRIGRIEDVTPVPHDGTTPKKR-----------------EKAKMNIVERLVNKVMRTGKKLKALKIVEEAFEIIEKRTKQNPIQVLVDAIENAGPREDTTRISYGGIVYLQSVDSSSLRRIDIALRNIAIGAAHKSKKPIEEALAEEIIAASRGDSYAVRKKEETERVAQSAR---PWKLEEVKTLKGLIKSKPVVAIVDMMDVPAPQLQEIRDKIRDK-VKLRMSRNTLIVRALNEVAEELNLANYVERGAAILVTDMNPFRLYKMLEEN---AGVAPYPEHNSAPRITMAAAMGKQSLGIPMSNIKWRLDTRGHYLHYPQVPIVRTK-HQEILG--------FDKRPAGQNFVVAIMSYEGYNMEDAIIFNKSAIDRGLGRSTFFRTYDTCERRYPGGQMDRFEVPDKGSEECYRHLEEDGIVAVESHVKGGDVIVGKT--SPPRFLEE----HEITIQVKPQRRDSSIVVRHGEEGYVDKVIL-------TETKEGNRLVKVKVRDLRVPELGDKFASRHGQKGVIGLTVPQEDLPFTESGIVPDIIINPHAIPSRMTVGQLLEMLGGKVGSLEGRRIDGTIFTGETEWDLRKALEALGFESHGKEVMYDGKTGKKFEVEIYIGVAYYQKLHHLVAGKIHARSRGPVQVLTRQPTEGRAR--VVIDAEGAVLGRLASEVAKR------------ALRGEELIIVNAEKVIISGNKWIIKTYREEREKKNVANPRRFGPKFPRRPDDILRRTIRKMLPKKAKGREAFKRVKVYVGNPK--------IDL-PSIFEEEYRPDLIKRAFLSAFTARLQPKGSDVAGLRTSA--KNIGK--GHGRARVDRVPVPQAVGGRRAHPPKVEKKLWERVNKKERIKAIKSAIAATANPELVKERGHVE-SELQKTKDVFAVFEKLGIKPRSVLVVVGD-KCEAILASRNLPGVDVITAKDLGIIHLAPGGVTVWTEKALEKLKERGKRVNFSSRTVISPDPCLSVNEVGVPEIIAKELTVPEKVTKYNIERIRKLLRNGSEKHPGVNYVIRKTEQEYKVKVTEGNWAENIKEGDIVERHLMDGDIVLYNRQPSLHRMSIMAHRVRVLPYRTFRHNLCVCV-------------------------------PIGLKVTLRGKKAEDFLKKAFEAFQKEGK---TLYDYSFDDYGNFSFGIHEHIDFPGQKYDPMIGIFGMDVCVTLERPR-KRHR-LTREEAIEF------RNFTQSFEFIATLKEIDMRKPENRIKEEVVLPHGRGKEAKIAVIGTGDLAK--QAEELG---LTVIRKEEIEELGKNKRKLRKIANAHDFFIAQADLMPLIGRYMGVILGPRGKMPKPV--P--ANANIKPLVERLKK-TVVINTRDKPYFQVLVGNEKMTDEQVVDNIEAILNVVAKKYEKGLYHLKDAYVKLTMGP-ELRGMSIEELREKMADLKRELLKERASKAVAAPSNPGRVREIKRTIARILTIMNEK------RRRREAKYRRRLRLLSKKPRLVARKSLNHCIAQIVDEKGDKTVVSAHSRELKLGKGHTGNLPSAYLTGYLLGKKALANGYTEAVLDIGLHR-------------------------LTKFEIARILGARSLQIS----DTCDSSLKIAYEEIKQEKVPLGRGSSYACPSHKRRG--EARYRKFDELEKGGKVIGKIVDILHDPGRSAPVAKVEYETGEEGLLVVPEGVKVGDIIE-KKILNLEKAGHGGTLDPKVTGVLPVALERATKTIPLWHIPPKEYVCLMHLHRDASEED------------------ILKIFKEFTGKIYQKPPLKAAVK-----------------RRLRIRKIHDLELLDKDGRDVLFRVKCQSGTYIKFTLNELMTQLEAIENMGSMKKIMSMIPGLGGMKELSHLTESKIKRYKVIISSMTKEERENPK-IIKASRIKRIARGSGTSESDVREVLRYYETTKN---GKCGSTAIEILPAPKGVGLVAGDVAKAVLSLAGIKDVWTKTFGTRTTYNFAMATFEALKSLNF--------VEVLVTGGRATAGPPLGPAIGPLGVNVMQVVNEINEKTKDYEGMQVPVKVIVDTE---KPGNILPLGSIPEGIPVFNIESIPGDGGKLVRAGGCYAHILTHDGERTYVKLPSGHIKALHSMCRATIGVVAGGGRKEKPLVKAGKKYYAVKWPRVRGVAMNAVDHPFGGGRGKTVSRK-------GGLRFGEMERDVLIGHGAAMLLKERLMDESDPYDICICSKCGDFAILDYCPICGNSKKIPFVRIPYAFKLLLDELKSMCILPRMKV---NRILCEKAERSGKIVAKVFSTRHGFRALCTVERHPDGLLYATFPGMPGQLPFIVLMKALGAETDKDIMDAID-DERFFMEIVLNIQEIREEHNINTPEDALEFIGKRVAPGQAKDYRIKRAETIL---------CNYLLP-HLGVNKEDFPK--KIKFLGIMARNALELYFGYRKEDDKDHYAYKR--GLIDHQIESYNDFVENRLQSIIDEVGYIETEISG-----GYKVKLGKIKIGKPVIKEADGSSRKITPMEARIRDLTYSVPLYLEMIPIIGEGEEEREGDVVEVYIGELPVMLGSKICHLYGKSREELIDMGEDPEDPLGYFIINGTEKVLITQEDLAGDLMEDLFRYAFSQLVKDIKYQLERQTLRNKTPSIQAAVRSDILT-QLLDRTSYLATNSQLRRIVSP---LSRSQPHFEARELHGTHWGKICPSETPEGPNCGLVKNFAIMCKV-KEIGEMMFGLLSPDYIRQMSVAKIVTPDTYDEDG-YPIDGGLMDPRLGVIDPGLVCKTCGGRIGECPGHFGHIELAKPVIHIGFAKTIYKILKAVCPHCGRVAISETKRKEIEKMEKLERDGGNKEVCEEVYKEASKITVCPHCGEMKYDIKFEKPTTYYKIDGNEE---KTLTPSDVREILEKIPDEDCILLGINPEVARPEWMVLTVLPVPPVTVRPSITLDTGERSEDDLTHKLVDIIRINNRLEENIEGGAPNLIIEDLWNLLQYHINTYFDNEAPGIPPAKHRSGRPLKTLAQRLKGKEGRFRYNLVAQSLERGMHFRRVGHTAVRRVMNAGAKGVIVIISGKLT-GERARTEKFMAGYMKHEPAEELVDKGSAIAKTKPGVIGVTVKIIEKYKR-GELELLPGLDLEESREAHINNVLREARDKAGKIAEKHLGMDNHAVIMALTGARGNILNLTQMAACLGQQSVRGRRIFRGYRGRVLPHFEKGDLGARSHGFV------EVEEAKDDEGILIKADTLGSLEALANELRKAG-----VKIKKAEVGDITKKDVIEVASTNGAIVAFNVKILPEAQKEIEKYGIKVFSNNILYKLVEDF-EMVKEFINFFKEHGHEPIKRAPVTARWRDDILLTIASIAVFQPWITGIVKPKANPLVIAQPCIRLNDIDNVGRTGRHLTCFTMGGHHAFNRYWQDETVELCFNFFKK-LGIDEKSITF----------------------------IESWWEGG-GNAGPCYEVI---THG--------------VELATLVFMQYEKVGD-NYKEIPLKIVDTGYGIERFVWASTGEPTIYDA-IFKNIVNKLKEDAGVKDIDKEAGLMDVKDVGDLRKLRAIADHTRALAFMLGDGIVPSNVKDGYLVRMLIRKTLRHMDRLNLSTP-ITEIVAMQLNELKDLYPELLDMEDYIMEILELEEDKYRQTIERGKGIVERLLK--NKKDIDLENLIELYDSHGLPPEIVKDVAKSLGKDVKIPNFYTIVAERHENKKEVKEK--IKLPEVDV----DKTELLFYEYKEFEAKVLKVA-------------DDYVILDKTAFYPEGGGQKADTGYIIKGDKKFRVIDVQKENNIVYHKIEGLNDELKEGDIVKGVIDWDRRLSLMRNHTATHVINAAAQKVLGRHIWQAGSDVDVDKARLDITHYKRISREELKEIERVANEIVLNNYNVKSIFMDRNEAEEKFGFRIYQGGVGNVLRIVIIEDVDVQACGGTHCQNTGEIGFIKIIKTERVQDGVERLIYSSGLSALKAVQEMEDILEESAEILRCPSEELPKVIKRFFEEWKEQRKKIEELEKKIGELKKFELMNKFERVGNYKVLVEKVEA-NPKEMLNIADNLAT-ENTIVVL---LNDKGNILCKRGENV---DIKMNELIRYIAK-----GGGREHLAQGK-MPKDYN-IEVEKQIQKKWEESKIYKFDEESNKPPYIIDTPPPYPTGRLHLGHALNWTYIDIIARYKRMKGFNVLFPQGWDCHGLPTEVKVEEIHGIT---KSDVDRHKFRELCIELTKENIEKMRRQMKSLGISIDWDREYITMTPDYIKKSQTAFVRMYKDGLIYRGKFPVNWCPRCQTAIAFAEVEYKERESKLNYIKFPAVDGN--GYLLIATTRPELMAACVAILVHPEDERYKHLIEKEFIVPLFGHKVKLLADEDVEKEFGTGAVMVCTFGDKTDVLWVNRHKLEIKKAIDEKGKLTEIAGKYKGLKTEEARKKIIDDLKKEGYLVKQEPIKQNVGVCWRCKTPIEIIVTEQWFVNVRKLIPKVREVADE---IKWVPEHMKIRLLNWIKDMDDWVISRQRIFATPIPVWYCKKCGNVVVAKEEDLPVDPTKTSYKDLIPETDVLDTWMDSSITPMVITKWLDDDKFFEKHYPVQLRPQGHDIIRTWAFYTIIKSVALTNKKPWEEIVINGMVFGEDGHKMSKSRGNVVEPDEIISKYGADALRLWASNSVV-GDDVQFLWKEIDYAYRFLRKFWNACRFAKMHISDDDELKKPVEIKNPVDLWILSKLQRLIERVDKDLENYRFNTIV-EIYKFVWHEFCDNYIEMVKYRLYGDDEEAKKEARWTLYYVIDKIVRLLSPFAPHFSDYMADIYKID--NLHFS-FPEVDERFINEEAEKFGEIAKNTVISIRRFKANSGMALNAPLKYVEIYTEDEETYLALNKTAEDIKGTLKIEELKIIKGKPALESKIVEIIPDKSKIGP--EFKKNAKAVMDLIKEADEETLEKIIN-EGLETEYGVIRKEHIKDVKRAL---RGLTPQQ---KKLAMKIKKARRLLEPRTIRTHCRDFVITPDMVGITFGIYNGKEFVEVKISPEMIGHYLGEFALTRKPVQHGRNVPISRKHAREICRAINGMKLDEAIKFLEDVIEKASREILKILNYARANAKGL-NTEKLRIKHISTNKGITIKRYMPRAFGRATPKFQETVHIQVILE---VGARCICADNTGAKEVEIIAVRNYKRLPTARVGDMVIVTVKKGTP---EMRKQVLPAVVIRQRKEIKRPDGTRVKFADNAVVIVTPDGNPKGSDIKGPVAKEAAER-WPGIARIAKII---KPPYTRKEYVKGVPPKVVHFIMGNVNLIAKKPIQIRHNALEAARVAANKYLTMCGRKFQIRTYPHQILREHAGADRISDGMGKPIGTAARVKEGQAILTVPD--KFPAAKEALRRAAMKLPVPCRIVDVIKMPVVTEKTVKMIEENKLVFYVDKKATKEDIKKAMKELFDVEVEKVNTLITPKG------------EKKAYVKLKPKY----
>IMG_2571042922
-AARKCKRDSKNNRWRDVNYSRKALGLDIKSDLLEGAPQGRGIVLEKIGVEAKQPNSAIRKCVRVQLIKNGRQVSAFAVGDGAINFIDEHDEVTIEGIGGRGRSKGDIPGVRYQVTAVNGVCLREMVLGRKEKPRSVMQQVYVDKVVIHMGVGEAGEK---LVKAENIMQEISGQKPVRTIAKRTQPAFGIR------TRPRRGSLAYSPRKRAKSQVPKYKSWPEYEGE--PKLQGFAGYKAGMTHIIMVDDRKTSPSVGKDITVPVTVIEVPPMKVVAVRAYCADTYGSHAFSEVWSENVDSALSERI--------------TAPKKNNPESVEKIRAAIAAG--TVTDIFALMYTQPVMLTGVPKKVPDLMEVRVAGGDMAARFDFALGLFGADIDIESISTLGQYVDVTAVTTGKGTNGPVKLWGTPLRKSKHSRQLRHIGNLGPWHPHHVRWQVPQMGQMGYHQRTEFNKRILKVST-------------SPEEINPEGGFVKYGLVRGKYIAIKGSVPGPNKRLIRIRPAIRNNEANDLVPVV--SYVSTKSKQG-VPPATSLIIKECGLEKGSGEPNTNKVGNLPFEAAVRIARMKFDDML-SYELKTAVKEVIGSCVSVGVTV-------NSLAS----EIPEDLRNLIAKALGMRKHLEENNKDLHNKRQLHLTEAKVRRLGKYYSNTGKADWTYKPETAE---LAAGVHIGTQQK--SQDMKKFIYRVRDGLYILDIQQTDDRLKTAAAFLSKF--EPAKILVVTSRQYGQYPAKKFADAIGGVAKVGRFIPGMLTNPD-MEH--------------------------------------------YVEPEVIVVTDPIGDSQAINEAVQCGIPVVALCDTNNITKYIDLVIPTNNKGRKALSMIYFLLTREIL--LEDEVLDINMVQRMTDSGRRVKFRCAVVVGNRNGYIGFGQGKDAQVGNAIKKAIDDAKLNIIKI-GKVVSDRMQGSVVVSRDYLHYVKKYKRYEKRSSKLHAHNPSCIAKLGDTVKIAECRPISKTKTFVVIEGKRKTAIARATLKEGKGRVRVNSVPLEI-YGTELSRMKISEALLLIPGIDGIDVSIEVSGGGYMGQAEAVRTALARGIVEWHN--DPRIKDRSLVVNDSRQKEAKKPHGRGARKKFQKSYRNPVADAMCTLKNASDVGKTECIVPAGTLLGAMLGIMKEEGYIANFELIDGRGNQYKIFLNGNINKCGAITPRFSVKAVDIE---KWENQYLPAKNFGLLIVSTSKGVISHENARKLGVGGELLGYVYGVAHIFASFNNTVITVTDLSGAETITKSSGGMVVKQARESSPYAAMQMATNLAQAAMDKGIVGLHVKVRAPGPGAQAAIRAFARAGMRIGRIEDVTPVPHDSIRVKGGRR-----------KQQFSKSEMLIVERLINRLMQTGKKELTTRIVEEAFDIVNKKTKRNPVEILIEAIANAGPREETVRLKYGGINVPKSVDTAPQRRIDTALYFLAKAVSHKKKRAASAVLAEELILAAAGDSFSVAKKEERERVAKSAR--PQWKQDEVEQIKRLSGEYKLTGLVDLHGIPASQLQQMRRDLRGT-AVIKMTRNTLIEHAFAQLGGDIKTSEYVDGQSAMIYTNENPFKLYKKLQET---AAHVPFPEHNAAPRVTMGAGMIKQALGFGASNMKLRPDTRGHQLHYVQKPLVHTQ-TSRIIG--------SDDRAAGQNLVVAILSYEGFNIEDSLIFNKASIERGVGRSHFFRTYDGEERRYPGGQDKIE-VPDEEGVESYQNLDTDGIINPETFAAEKAVLIGKT--SPPRFL-EEPSGELIAVEKR---RDTSVTMRSNEHGIVDTVII-------TEGENSSRLVKVRTRDLRIPEVGDKFASRHGQKGVVGLITPQENMPFTESGIAPDLVINPHAIPSRMTMGHMLEMLGGKVGSLEGRRINATAFSGEREEDLRESLKQLGFANNGREVMYDGITGRQFKADIYVGVIYYQKLYHMVSSKMHARSRGPVQVLTRQPTEGRAR----IDATGLRLGRLASITAK------------RALAGEEIAIVNIEQAVVSGAKARILADYDEKRKRGSR---EGGPFFPRRPEDIAKRTIRGMLPKRERGAAAYKRIRAYVGV----------IEL-PAVFSETYRPDLIKNAVLAIQSTRYQPHGTNPAGIRTSA--RSWGS--GRGEAKVPRIAVPQAVGGRAAHPPKVEKILVRKMNKKEMRKAIRSAVAATTMEELVLARGKFETLPLTQTKEIVAALKANGLSRKSILIVTAE---KPLRAAANLAGVDVVSIYDLNAEHLAPGTQTIWTVSAINRMEE-GKRVNFSSRTVISPDPNISIAQVGVPLAIANEMSFPIRVTPFNIDEVRAMVLTGPNRSPGANYAIRPDGRRVRLTDQTKNIAEMLEPGWTVDRQLRNNDVVLFNRQPSLHRMSIMAHHIVIMNGRTFRLNPAVCTPYNADFDGDEMNLHVPQTEEARAEAELLASVPIGCKVSLRGEAAKDFVATALNILENKLF------ASQFDKSGNVAFGIEEHTDFPGQSYDPMIGIYGMDINVVLEKKA-RHQR-VSREEAVKF--KAPKRKFTESVEITFNLKNIDMAQPKNRIDETMILPKGTGRVQKIAVLGKGDITT--QAKAAK--VELIIGPEEIERLGGSPREARKIADEYSYFLAETAVMPLVGRYLGTRLGPRGKMPQPI-PQ---GLDIGPIVERLRN-SVKFRSKDKKTFHVRIGSASQSLEDLTDNIDAVLRKVEGHLESGEMNIRSVYVKTSMGPSEVAQFSDVELKEQLDKLKLELIQDLGKVSAGAHENPGHIREVKRTIARIKTEQNKR---------------KRLKIVSDKPRMVVRKSNKHITCQLVEAKGDNTLVAAHSSELAKYKGATGNTPAAYLTGMLFAVKAINAGYGDAILDIG-----------------------------TRYERARIVGARSLQI----SMT-DDPLEIALVEYQKGVIPIGRGGPYRAPSHLYKA-------ELKHPGVTETIRGKIIDIEHDPARHAPIAKVELESGEKIYMLVTEGMGVGEAV------SVAKIGHGGTLDPMVSGVLIIMLGRAVRLAPVILKHRKEYIAVLRLHADV------------------TPEAVRKVAEEMTGRVYQRPPRRSAVR-----------------RQLRIRTIHEIEVLDCADRLVLLRIDCEAGTYIKFTLRDMYKQLESLKKMGPLKQVMSMLPLGGIEQDAFDVTGKKMERYKVIMDSMTAAELDNPS-IISGNRVFRISRGSGSSPEEVRELLKYYKTMQRT-TGRAGSVRVTLIPAPQGIGLVTGDIGKKVLQLAGVHDVWTTSSGTRTTINYARATYNALQQAN---------VEVLVPGGKATAGPPLGPALGPLGINVKAVVDEINKKTAEFNGMQVPVKVEVDDKKQFKNGNTLKMNDIPIGAYVCNVEARPNDGGKFIRASGVQAQIIGKTEGRVGIKMPSGKNKWFSGDCRATVGIVAGGGRGEKPFLKAGKKYHKTKWPRSKAVCMNVIDHPFGGGGG----RPKTV----GGLRFGEMERDVLIGHGAAMALKERLLDESDKVEQYVCAKCGMIAFLDRCLSCGNETDIYSVEMSYAFKLLLDEMKSMGIAPRMQL--SNKIMTEFTERYNERVAKVFSQFRGYRALVIVERNKKNLLEVSFPSVAGHLKFVDLMRALGLNGDQEIVEAVS----TDEDILTFMLQNLEEAECDNTEEGIMYVGKKLAPNQTRDYQKKRAEFVL-DSYLLPHL-NELMPDGLGYEEACESVRAKAHFLGRMAEACFDLVLDRRRIDDKDHYSNKRLK--ARHQLDSYNFFLEYNLQKVVDEQRIIETDIAQRGDNDNVWVELGEIRVEKPVVREADGSQSGLYPSEARLRNLTYAAPIQLDMILCQ----GEERQEPIVTTIGQLPVMVGSTACNLCGLSDEERISHGEDSHDPGGYFIINGSERVLMTLEDLAGDLMEDLFRISLNRLTRDVKYQLERASMRHRDLSIGTAVRADVLT-QLLDRVDHMAVISHLRRVISP---LSRSQPHFEARDLHPTQWGRICPSETPEGPNCGLVKNFAQMVEI-KRVGKIEFGLLSPKDIRKMSVRKIIWADTYDDDG-FPYPQGLMDLHLGVIDPGLRCKTCGNKASECPGHFGHIELAKPVIHVGYTRLIRKLLRVTCRNCGRLLLSTDEI------SKVLGPEDERNDDTISEKDIKKERVCPFCGEQQLKINFEKPTTFSEVMLDENKNEQKLTPADIRARLEKIPDEDLRLLGINPAVARPEWTCLTVLPVPPVTMRPSIILENGQRSEDDLTHKLVDIIRINQRFKENQDAGAPQLIIEDLWELLQYHVTTYMDNEVAGCPPARHRSGRPLKTISQRLKGKDGRFRGSLLANSLERGWYFRKAGTSILRRVMESGGLGCEVIISGKLT-GARSRVQKFTEGYIKHEPSETIVDSGYAIAIKKLGVIGCQVKI-RSYEA-GTLEPLPGRTLEETLEMNTMQVLGKARDSTGKIAGGHLGLSNSAVVMAVSGARGSMLNLTQVAGCVGQQAVRGARINRGYEGRTLPHFKKGDKGATAHGFV--KEMQTVAVKLSEEGIFIKADTIGALEALSKELEQH-----EIPIMRAEVGPITRHDIVEIATKNSVLLAFNTTRLPDANDVLMEKNVMIFESDVIYHLIDDY-EMREAYLSFFEKEGHTRIKRYPVAARWRDDIYLTIASIANFQPFVTGTVPPPANPLTISQPCIRLNDLDSVGRSGRHLTTFEMMAHHAFNSYWKDRTVELCDKFIES-IGGNLNDVTY----------------------------LEHPWIGG-GNAGPSVEVM---IGG--------------LEVATLVFMAYGKTKNDKYYPIDLNIVDTGYGLERFVWASKGSPTIYDA-VFPEMVNQLMASAGIEHLLDEAGLMDISGSNL-ITMRAIADHTRCLAYMLGDCIVPSNAQEGYLARLVLRRTLRMMNEIGMDSQ-LYDLIETQMKTIG--IESFEQEPSVIREIISNEIEKYNQTMQRGTRIVQKIAGTYQNSAIPLKELMTLYDSHGIPPETVRDIAKEENTEIDLPNFYSLVADLHSESE-SEEKADPYAEIRQRINSLPATRRMYYEQMEFDAMVIDSF-------------DNYIILDQTLFYPEGGGQPADIGQLISPDSMVKIVDTMKLGDVILHKIKDGAATIKRGTHVKGILDEDYRKTMMRHHTATHVLLHAAKEVLGAHIHQAGAQKGYDSSRIDLRHFRHITQDELNRIELCANNIIVSNLPVSTEWEDRTKAEQKYGFDLYQGGVGKSIRIVKVAG-DVQACAGTHCRSTGEIGSLKIIRVEHVQDGIERVEFAAGLSAIRYMQKTEDILDKSADTLSVQRENLPSSVDRFFTEWKDQKKSIENLQSQLVDLKMKSLT--GEKINGVTVAVHEVDA-TPKELVAIATGFAKDGGIGLVAGGSGSDSIHVVCASGH----KDVNAGEIVKTVCNILGGKGGGKPGLAQGVG---------------NTWKKEDYY-FDRHSKKPQFVIDTPPPYPTGNFHIGNAFNWCYIDFIARYKRMCGYNVMFPQGWDCHGLPTEVKVEELNGIT---KNDVPREEFRKMCRELTLSNIEKMRKTMWRCGFSNDWSNEYITMMPEYYKKTQLSFLRMYKMGDIYQSEHPVNFCTRCGTAIAFAEVSYEDRTTKLNYFDF--------DGLEIATTRPELLAACVAVAVHPDDERYTSLKGKTLKVPLFGHSVKIITDEAVDPSFGSGAVMICTFGDKQDVHWWKQHKLDLRKAIDMTGRMTSIAGKYQGMTSTECREAILADMKSQGILKRQVPLDQHVGTCWRCKTPIEILSERQWFVKVHN--DEILEKAR---QISWTPEHMRSRLENWAQQMEDWCISRQRIFATPIPVWFCKKCGEVILPDEADLPVDPTVDKPNEFVGETDVLDTWMDSSISVLNVTGWDGSK--VPDLFPAQIRPQGHDIIRTWAFYTILRANALTGGKPWEQILVNGMVLGDDGFKMSKSRGNVIVPEEVLSKHGADAFRQWSASGAATGQDIVFSWNDITAGARFQTKMWNICRFAMMQLEKG--GPESDKAEVLADRWLMHRLSQVEKDVTGFMNVYNFDGAIRVIREFARDIFADNYIELVKGRLYSDG-AGRASALYALRTTIDALCRMLAPFTPFFAEECYTILTGG-KSVHKQSWVDFDY--VDKLALDEGDLVVKVVSEIRRYKHDAGMALNAPLGHVVVYTPFE-----IN-DGGDCASAIN-ANVEFKCEKPKLTRAVSDVKFNFGVIGP--KLRKQASGYMNAIKAL----------------------------------------EGH---EKLLAEFRAGN-----DRIRTHLRDMVILPEMVGKEVEIHNGKEFVKVELQPEAVFMYFGEFALTRKRVSH-NELPCSPKHSIEICRFIKGKNTKKAIAYLEDVIAKASEYFVKLLQSVEKNASGL-DTEKLEIVVASANRGRRQRGIFPRAMGRATPKYAESVNVEIVV--LQTGSRMTCADNTGARVVQIVSVNIYHRQPKLGLGDMAIVSVKKGTP---EMRRKLEKAVVIRQRKEIRRISGLRLTFEDNAMVITNERGEPKGTEIKGPVAREVAER-FPKIGSMATII---KKAYTRREYMGGVPSKVVQFNMGNITILADEACQIQNKALEAARMSVNRKLLDVGRHFRLRTYPHHVLRENAGADRVSEGMGKAVGTAARVTRRQKIFSITTEQYLEKSKEALKAAGYKLPTPTRIV-IIKYPYISEKASRGLEFNKLQFIVDNKASKAEIAKEVERMFDTKVVDVKTLMTMKG------------VKKAIVSFK-------
>IMG_650716055
-AGRKLVLKRKGSRWHHYKYVNRVLKLKEKSDPLEGAPMARGIVVEKVGLEAKQPNSAIRKCVKVQLIKNGRVVTAFAPGNHAINFIDEHDEVIIEGIGGPGQAKGDIPGVRYKVVMVGKNSLKELVRGRQEKVK-PMRKPKIEKVTINMGVGESGDR---LLTGAKVIEEITGQKPVRTLAKQTNPAFGIR----KRNRPRRGSLAFSPRKRAKRPVPKIRSWPNDEK---VRLQAFPVYKAGTTHALVKENNPKSPNAEQDVFTPVTVLEAPDITVAGIRVYEKTTKGLKTLTEVWAENLDKELNRKI------------------TTPKEPKANIEK-LDEVADKIAEVRAIVHTNPKNTN-LPKKKPEIIEIRIGGNNISEKLAYAKEILGKTLSINDVFTDGEFIDTIAITKGKGFQGPVKRWGIKIQFGKHRNKGRHTGSIGPWTPKRVMWTVPMAGQMGYHQRTEYNKRILKIGN-------------NGEEIVPKGGFLHYGDVKNNYVLVKGSVQGPAKRMVVLRGAIRCPEDRFGLPEI--TYISKESKQG--PPTSALIKKELGLDKGSTEPKHKIVGNLSMEQAVKIAKMKKDSM-LSYDLKNATKEVIGTCVSVGVTV--QIMKENNVYP----EIPEDLFNLMKRAINLRNHLEQNPRDIHSRRGLQLIESKIRRLVKYYKNTKVAKWRYSPETARL--LASGIHIGTQQK--TEDMKRFIYRVRDGLYVLDVRKTDERIRLAAKFLSNY--EPEDILAVSRRIYSVGPLKKFGQVTGINTVAGRFVPGTLTNPS----S-RK----------------------------------------FLEPEVLFLSDPRVDRQALKEAIEIGIPIIGMCDTEHLTSFIDFIIPTNNKGRKAVSLIYYLIARE-----TEQVLDVSLVQRMHKSGRRARFRATVAVGNKNGYVGVGMGKAKEVGPAIRKAIAHAKLSLIRIRGIVVSDKGHNTVVIKREIVSYIPKYERYEKRTATMVAHNPSCIAKVGDKVKIAECRPISKTKSFVVVEGKRKTAIARATAKEGKGRIRINKKPVEI-IEPKYVNAKLMEPVILAGDIDNIDIDITVKGGGIAGQMDAARTALGKAIVEYTGS--MEIKDRTILVSDARRTEPHKPSKKGPRAKRQKSYRDPLANALNHLSNCERVGKNVAYIPASKLIGRVLKVMQDKGYIGNFEYIDGKAGIVELTGHINK--CGAVKPRYAVKKHEFEKF---EKRYLPAKGFGLLIVSTPKGLMTHDEAKEQGLGGRLISYIFGVIHIYASYNNTIIHVTDITGAETIAKISGGMIVKNQKESSPYAAMQGAFKIADMIREKGIEKVHVKVRAPGPGAQAAIRALARAGIRIGRIEDATPIPHDGTTPKKRNR---------------DKAKMNIVERLANNLMRTGKKHLVLSTIEEAFDIIEKRTKQNPVQVLIEALENAGPREETTRISYGGIAFLQSVDVSPSRRLDTALRNIALGAAHKSKKTFAQCLADEIIFASKADSYAVRKKEEKERVAQSAR--APWKIEEVNNLKKLLKEGNVVALADMMEVPARQLQEIRAKIRGK-MILRMSRNTLIKRAIEEVAEETNLAEHIAKGAAIIVTDMNPFKLYKTLEES---AGVAPYPEHNSAPRITMAAAMGKQSLGIPMSNLKLRMDTKGHLLHYPQVPIVRTK-HQEILG--------FDKRPAGQNFVVAVMSYEGYNMEDAFIFNKASIERGLGRSSFFRSYEGFEKRYPGGQLDRFEVPEQGAEEAYRNLGDDGIVEVESEVKSGDVIIGKT--SPPRFLEE----QDISLRTKSQRRDTSVTVRHGEGGIVDSVIL-------SETKEGNRLAKIRVRDVRIPELGDKFASRHGQKGVIGLIVPQEDMPFTENGVFPDLIINPHAIPSRMTIGQVLEMIGGKVGALECRRVDGTIFSGEKEWDLRETLEKYGFKHHGKEVMYDGKTGKKLECEIFVGIAYYQKLHHLVAGKIHARSRGPIQVLTRQPTEGRAR--VVIDAENAVVGRLASYAAKL------------ALSGEEVVIINAEKAIMTGNKDYIEKYAQKRNRKSITNPKRMGPKFPRRPDDIVRRIIRGMVPKKPKGKDAFKRIKVMVGA-----------EL-PAVFETEYRPDLIRRAFLSSLTARLQPKGVDFAGKRTSA--KSIGK--GHGRARVKRTGVPQAVGGRRCHPPKVEKILYERINRKERLKALMSAIAASANSEIVKSRGHVDEVPLKKTKEVLETFKNLGLKPKSVLVVVSS-LCDAVKASKNLPGVDVITADDLGVMHIAPGADTLWTEKAVEKLNERGKRVNFSARTVISPDPCLSINEVGVPEKIAKELTVPEKVTRYNINKIRELLKNGSEKHPGVNYIKTRDGKEDELKIKITDWIEKIEEGMIVERHLMNGDIVLYNRQPSLHRMSIMAHKVKVLPYRTFRHNLCVCPPYNADFDGDEMNLHVPQLEEARAEAENLMLVPIGLKVTLRGKKAEEFLKNAFIAFKASGK---TLYSYSFDKRGNFSFGIPEHIDFPGQKYEPDVGIYGMDVCVTFEKPVKREKHQVKKDEAI-------PRNFTQSVDLVVNLKELDLTRPENRIKQQVVLPHGRGKEPKIAVIAKGDLAA--QAEELG---LTVIKQDELEELGKNKKQAKKIANEHDFFIAQADMMPLVGKALGPVLGPRGKMPQPV--P--ANANLKPLVERFKK-TVVINTRDKPSFKTLVGTEQMSDEELAENIEAVLNTVAKKYEKGLYHVKNAYTKLTMGPSDIREMNISEMNEKLAELKKELMKENANKATGSPSNPGKIKEIKRTIARIYTIMNEK------EGKTNYRLRLKLL-LSKKPRLVVRKSLNNIVAQLVDEIGDKILVSAHSRELVKMKGHCGNIPAAYLTGLLLGKKALKEGYEEAVLDLG-----------------------------TKFEKARIIGARSLQIS----DEKYSSLDIAMEEFEKGKIPLGRGTPYTSPTHKRKG--EVKYRKFDEMEKKDKILGTIVDILHDPGRSAPVAKVRFENGEERLILVPEGMRINEAIE-KKILHLNLAGHAGTLDPKVTGVLPVALENTTKCIQVWHMLPKEYVCLMHLHRDATEED------------------IIRIFKEFEGRIFQRPPLKAAVK-----------------RSLRIRKIHKLELLEMDGRDVLFKVKCQSGTYIKFTLNELYSQLEAISKMGPMKQIMSMIPGFGGAKDAANLTEQKLKKYKIIMDSMTKEEKENPE-IIKTSRMKRISRGAGVKQEEIKELLKYYATTKN---GSCASVKIELLPAPRGVGLVAGDVAKAVLGLAGIKDIWTKTFGTRTTYNFAMATFDALKNLNFVRYLPE--VEILVTGGKATAGPPLGPAIGPLGVNIMNVVKEINSKTKDYEGMSVPVKVIVNTDD--KPGNVLPLGEIPEGIPVYNIETIPGDGGKLVRSGGCYAHIIAHDVGKTIVKLPSGFMKTLNPMCRATIGVVAGGGRKEKPITKAGKKYHASIWPKVRGVAMNAVDHPFGGGRGKTISRK-------GGLRFGEMERDVLIGHGAALLLKERLFDESDPYECYICSKCGEIAIYDYCPVCQSNRKIPPVNLPYAFKLLLDELRSMGINPKMEL---NRILCEKVTKSGKTIAKVFSTRHGFRALCTVERHEDGRLNATFPGMSGNIPLIILMKALGAENDSDIFKMISEDPTITMQLIANILEIREEHNIITREDALEYIGKRVAPGQPKEYRLKRAETIL---------CNYLLP-HMGVEKEDLIE--KCIFLGRMAKNAIELYLGLRVEDDKDHYANKRLK-LVKHHIDSYNKFIESGIQRIIDEAGLVNTEVKGG-----YKVKFGKVRVGKPINKEADGSVKEITPMEARIRNLSYSAPVYLEMTPIIGGEDDTEEIDTVEVYVGELPVMLGSKACHLYGKTREELISMGEDPEDPLGYFIVNGSEKAVVAQEDLAGDLMEDLFRYSFNQLMKDIKYQLERQAIRNKSPSIQAAVRSDVLT-QLLDRTSYLATVSQLRRLVSP---LSRSQPHFEARDLHATQWGKICPSETPEGPNCGLVKNIAVMCKV-KEIGEIVFGLLSPEHIRKISVAKIVTADTYDDDG-YPIDGGLMDTRLGVIDPGLVCKTCGGRVGSCPGHFGHIELSKPVVHIGFAKDIYKILKAVCPHCGRVAISESKR-----AEYLEKMKRLEALADEILKEAAGKDVCPYCGEVKYDIKYSKPTTYYQIDGKSQ---RQITSSEVREILEKIPDEDCTLLGINPEVARPEWMVLTVLPVPPVTVRPSITLESGERSEDDLTHKLVDIIRINQRLEENIEGGAPNLIIEDLWDLLQYHINTYFDNEAPGTPPARHRSGRPLRTIAQRLKGKEGRFRHNLIASSLERGMHFRRVAHSAVRRVMGAGAKGIVIIISGKLT-GERSRTEKFMEGYMKHEPSEVLVKKAHKLAKLKLGIIGVTVKIIKQYEE-GTLEPLPGRGLEESREAYIMQILGKARDEAGKIAERYLSEDNHAAVMARTGARGSLLNITMMAGCVGQQAVRGGRVFRGYRGRTLPHFEKGSLSAKSHGFV--EIMEEIEETADDEGIIIKADTMGSLEALANELRKK-----NVQIKKAEVGDVSKKDIIEASSSNGVVIAFNTKILPDAKTEMEKSDVKVFEGNIIYKLVEDYEEMVKEFLKFFEENGHTPIKRHPVTARWRNDILLTIASIAVFQPWVTGIVEPVANPLVIAQPCIRLNDIDNVGRTGRHLTCFTMGGHHAFNKYWTDRTVELCFNFMKK-LGIDEKSITF----------------------------IESWWEGG-GNAGPCYEVI---THG--------------VELATLVFMQYEKIGN-EYKEMPLKVVDTGYGIERFVWASQGTPTVYDA-IFGNIVKKLKENAGIDYIENIAGLMDIENVGDLRILRAIADHTRCLAFMFGDGIVPSNVKDGYLARLLVRKTLRYMKNVGITMP-LKEIINLQLEELKELYPELLEMRDYMMDVVDEEERKYLQTINKGRGIVERLVK--SKNEITLDDLIELYDSKGLPPEVVKDIVSEQNIKLNIPNFYTIVAERHEQKKTEESDLNQKKALPELNEDIEKTELLFYKNKEFEGKILKII-------------DNYIILDKTIFYPEGGGQKYDIGTINGK----KVIEVQKKDDIVYHKLSDVN-GLNEGDVVKGVIDWNHRINLMRNHTATHIINAAAQRVLGKHIWQTGSNVEPNKARLDITHYKRISRDEIKEIERIANEIVLNNIPVKSTFMSRNEAEQKYGFRIYQGGVGNVLRIINIEGIDVEACGGTHCENTGEVGYIKILKTERIQDGVERLEYTSGINSVMEVSAMEDILINSSEILGVPIENLPKTVKRFFEEWKEQKKIIEELQKKIGEYKKYELANKFEKVGNYDILVEQVEG-NPKELMSIADNLIKEGSIVVLL----NNNGYILCKKGEGV---DISMGELLRKIAK-----GGGKDNLAQGK-MPKEYS-IEFEKEIQKKWEENKIYKFKNDEKRPPYIIDTPPPYPTGRMHLGHALNWTYMDIIARFKRMNGYDVLFPQGWDCHGLPTEVKVEEIHGIT---KSDIDRHEFRKLCVELTKENIEKMREQVKSLGISIDWDREYITMNPDYVKKSQTAFVRMYNKGLIYRGKHPVNWCPRCQTAIAFAEVDYKDRVSKLNYIKFPYSEDE-NKFLEIATSRPELLAACVGIVVHPEDERYKDVVGKTVKVPLFNQEVKVYPDKDVEKEFGTGVVMVCTFGDKTDVVWVNRHGLEVKKAINEKGELSEICGKYAGMKTEDARKQIIEDLKNEGYLIKQEPLEQNVGVCWRCKTPIEIIVGDQWFVNVKKLLPKVKQATDE---IKWMPEHMKTRLLQWIEDMDDWCISRQRLFATPIPVWYCPDCGEIIVAKEEDLPIDPTKECPKNLIPETDVLDTWMDSSITPMVIAGWLDDDEFFKSHYPVQLRPQGHDIIRTWAFYTIIKSIALTDKKPWDEIVINGMVFGEDGYKMSKSRGNIVEPFEITKNYGSDALRLWAANSTL-GNDVPFAWKEVDFGYRFLRKFWNASRFAKMNLDDEDTIKNINITNNPVDLWILSKLNRLIKKVSEDLNNYKFNTIV-DIQKFVWHELCDNYIEMVKYRLYNKEKISKFNAQYTLYTVITNTLKLMAPFAPHFADVVGYIYKVD--NLHTS-WCVVDENLISEENEYIGELAKNTVASIRRYKSNKGMPLNTELRNVEIYVLDNNEYEGMLKVVEDIKGALNIKELNIINGKPELEQKIVEVIPNKSKIGP--EFKKDSKKVMEFIKNADEGTIEKMLNEG-IETEFGLLTKEHIKSVKR-----RGISPKQ---KKLVIKIKKARRLLEPRVIRTHCRDFVITPDMVGLTFGIYNGKEFQEVKIVEEAIGRYLGEFAPTRKIVQH-RALRISRKHAVEICREINGMKLNDAIAYLNRVIEKASSEILKVLDNAKKNAKGL-NTDKLRIKHISSNKGFTIKRYMPRAFGRASPKFQETVHIQVILE---NGARLVCADNTGAKELEVIAVKNYKRLPAGGVGSMVFVSVKKGTP---EMRKQVLPAIIIRQKKEYRRPDGSRVKFEDNAAVIVTPDGNPKGSEIKGPVAKEAAER-WPGVSRLAKI----KPAYTRKKYIRGVPPKVVHYVMGNVHLIAKDNVQIRHNALESARIVGNKYTQKCGKKFQIRVYPHQILRENAGADRISDGMGKPIGTAARVKKGQKIITI-STEKVNDVKEALRRCAMKMPVKCKI-DVIKMPIISEKTMKLIEENKLVFYIDKKATKTDVKNAIKELFNAEVKELNTLITPKGQKKV------------------------
>IMG_650716054
-AARKLESDRKTMRWSHPKFIRRMSGSKMKADPLGGAPMGRGIVLEKVGIEAKQPNSAIRKAVRIQLIKNGRQVTAFAPGDGAIGFIDEHDEVLVDRIGGRGRSMGDIPGVRFKVIAVNNVSLQELVRGRKEKP-NIMLEPRIDKVVVHVGVGESGQR---LVNAETIMKTITKQQPVRSMAKKTLPTFNIK------HRPRRGSLAYSPRKRAKSEVPRIRSWLEEDKA---RIAGFAGYKAGMTHVMMIDDRPRSLTEGMEISTPVTVLEVPPMNVVAVRAYESYNGGLRPAGELWAENLSPELSRAM---------------TVPK---KTRGTAPGDLVALGDDIADVRVLVHTNPTLVSGIPKKVPEIMEMPINGGSMNDRLSFAQTLLGQQVPISSVFELGDLMDTSAVTKGKGTQGPVRRWGIAMAKRKHARTVRHVGNLGPWHPAHISWRVPQLGQMGYHQRTEYNKRLMFIGT-------------DGSKITPDGGFPGYGVIKNQYILIKGSVPGPIKRLVRMRHAMRPGKNFVKAPEL--LHVSQESKQ--TPPTSALIIKEVGGEKGTGD--KTTIGDLTMEQVLKIANIKRKGLL-SKSLKNAAREVIGTAGSVGATV----------------------------------------------------------------------------------LAAGVHIGTQQK--TNDMMPYIYRVRDGLYVLDVQSTDKRIRLAAKFLSKY--DPTNILIVSARQYGQRPALMFAKATGATANVGRFVPNTLTNP-----A------------------------------------FRGF----IEPDVIIATDPSGDAQAVNEAVDVGIPVIALCDTNNMTSNVDLVIPTNNKGRKALTLIYWLLARQVL--LEDEVLDINMVQRMTDSGRRVKFRTTVIVGNRDGYIGLGEGKDVQVGKAIKKGIDNAKRNIMKVN-TVVSDKMDNTVVVMRKFEKKATKYERFEKRQSKIHAHNPPCLAKAGDRVKIAECRPLSKTKSYVVVEGKKKAATARATLKEGKGIVRINKVPLDI-HEPRLARLKIQEPVEIAGDLKGMNIDVVVSGGGIMGQTDAVRTAIAKGIVEWTG--DTALKDRNLLVSDHRQKERKKFGGPGARSKYQKSYRDPLADAMSVIKNAESVGKPECIIPASKVIGRALKVMADRGYIGEFEFIDGKSGMVKLLGRINR--CGVIKKATEMEKWEKR--------FLPAKNFGVLILSTNKGVMAHSDARAQSLGGQLLAYVYGIAHIFSSFNNTIITITDQTGAETLAKISGGMVVKAARESSPYTAMQMAMQVADAVKDKGIVGVHVKVRAPGPGAQAAIRALARAGLRIGRIEDATPIPHDGTKPRGGKR-------------QFKKSEQHIVERLVNKMMRTGKKLKAYAIVEGAFDIIAKKTKENPLTVLGQAIANAGPREEVVRLKYGGITVPKAVDTAPQRRVDTALMFIAKGASFKKTKTAEAALADEIIAAANRDSYAINHKDSVERVAKAAR--PEWKVKEVDELVDKISKSRVVGVVGLREIPADNLQKMRGDLRGN-VEIRMVRNTIARRALEASPVQIKLADFIEDQTALIFSDLNPFKLNSMLEK----AGLVPYPEHNASPRNTMGAGMVKQCLGMSTANMRLRPDTRGHYLNSPQKAIVRTK-TSKAIG--------FDERPAGQNFVVAVLAYEGYNIEDALVMNRGSIQRGLARSHFFRVSEAEERKYPGGQEDKFEIP-DVGSEAYDQLDSDGLVNPNAYVGPNDVLIGKT--SPPRFLEE----PSEFGLTPQQRRETSVTMRSNEKGVVDMVIL-------TESSNGNRLAKVKSRDQRIPELGDKFASRHGQKGVVGLIVPQEDMPFTESGIVPDLLLNPHAIPSRMTVGHVLEMIGGKVGSLDGRFIDATAFLGENEPELRTALTKFGFSHTGREILYNGATGEQIMADLFVGVILYQKLYHMVTGKMHARSRGPVQVLTRQPTEGRAR---VVDATGLVLGRLASVTAKSLL------------AGEEVNIVNAEKALITGDKEHIFTDYGQTRARGGKERGPY---FPRRPEMILKRTVRGMLPKMRRGRDAFSRLKIYVG-----------IEL-PAVFEEEYRPDIIKRAVLAAQANRLQAYGPHFAGMNTSA--VSWGT--GHGTSRVLRLKVPMAVGGRRSHAPQPNAVYSEKVNKKERRKAIRSAIAATASSGLVEARGKFSELPLSKTSDIIKFLMAAGLGRKSLLIVAGN-DAGLGKAARNLPGVDFVTVDMLNAELLAPGTRTVWTESSLEKLAG-GKRVNFSARTVISPDPNLSIGEVGVPMDIAMELSVPMIANSRNMEIVKTFVRRGPDRHPGVNYVTRPDQRRVKVTDKNCEVAEQIDIGWKIDRQLADGDIVLFNRQPSLHRMSIMSHRVKVMPYKTFRLNPAVCPPYNADFDGDEMNMHVPQTEEARAEAEILMRVPIGAKLTLRGKAAEDFLAIALKAAGNSLR------MSQFDQQGNFSFGIEEHTDFPGMRYDPEIGIFGMDVSVALKRAGYRIAR---------------ARKFAESVDLAINLHNIDLSLPGNRVDAEVILPHGLGKPTKIAVFAAGETAL--RAKSAG--ADRVISGDEIKEFAGDKRAARKLADEYKFFIAETQFMPVIGKSLGSILGKRGKMPTPL--P--PTQDVTPQVQRLKN-MTRIRSRDRPTFHLTIGNRNMNTKELADNIEAVVVKLEQTLKDGRHNLKSVYVKTTMGP-EIRNMNAEEISEELHKLESELIRERGVVTAGAPEKPGRIKDIRRTIARIKTVQTER--------------------------------------------------------------------------------------------------------------------------YTRYERARIVGARALQV----FMTHTDPLEIALEEMRLGVIPI-----YRAPSHRYRA-------DIKHLKQNETVKGIVQDIMRDPARTAPVGLVTLTSGEMRYILVPEGVCIGQEIA-KRILEVEKAGHSGTLDPKVTGILPVLLGDATRVMDTLLLAGKEYICLMHVHKP------------------VPKKQITDVCGQFVGPILQKPPLKSSVV-----------------KELRTRTIYYLEVLEIEGQHVLMRVGCEAGTYIKFTLKDMYQQMEAMNKLGPLKQIMQMLP-MGGLDKEYQMTKDRLDKYRVVMDSMTAAELDDPK-IITASRIKRISQGSGASPDLVRELLKSHQAMQKA--GESGSVRVVLIPAPRGLGIAAGDTSKKVMDMAGIKDVWTRTAGTRTTINFAKATYNALINTITV---------ALVPGGKASAGPPLGPALGPLGVNVAQVVAKINEETSDLNGMQVPVKVIVKSRTEF-PGNTLPLSEIPEGIPICNVESQPGHGGQFARSSGVCAILVAHDVGQTVVQLPSGEMKWLNPKCMATIGVVAGGGRLDKPLVKAGKSFFKKNWPVVRGVAMNAVDHPFGGGGG----RPKTVS---GGLRFGEMERDVLIAHGAALALKERLVDESDKVTELVCSHCGMIAIHDFCPTCGADTEIYPVEMSYAFKLLLDEIKSLGVAPRLIL-------------PNKIVAKVFSQRQGYRSLVIVERGRRSILEVSFPSVSGRLNFVTLLRSLGMETDMDIVKSVS----DNPEIIKFMLENLEEAEVSTNDEALEKIGSRVAAGQAKEYQKKRATYVL---------DRYLLP-HIGVDEK---DRAKALFLSRMAEACFELALARRNEDDKDHYSNKRLK-LVHHHINSFNDFIDKGLQKVIDEVNIIETNIEN------TYVKLGNIRVEKPMVREADGSVERLYPNDARLRNLTYASPIKLEMTIVE----GETEKDPVEADIGTLPIMLNSKVCNLSGLSADEMISFGEDPSDPGGYFVVNGSERVIMTLEDLSGDLMEDLFRVAFNRLTRDIKYQLERASMRNRDLNVVTTVRADVLT-QLLDRTDYMATLSHLRRVISP---LSRSQPHFEARDLHATQWGRICPSETPEGPNCGLVKNFAQ-----KRIGKIRFGLISPQEFRKMSVVKIITADTYDDDG-FPIEMGLMDPRLGVIDPGLRCRSCGGRPGECPGHFGHIDLIAPVIHVGFAKLIRKVLRAICRDCSRLMLKDNEKKMYLEQQELERLGQMTDTVNKVFAEARKNKTCPYCG--APQQEIKFERPLSYIEEGHK-----LTASDIRDRFEKVPDEDIQVMGMNPATARPEWMILTVLPVPPVTMRPSITLESGQRSEDDLTHKLVDIIRINQRFQENREAGAPQPIIEDLWELLQYHVTTFLDNTVSGVPPARHRSGRPLKTLSQRLKGKEGRFRGSLLASSLERGWYFRKAGQSMMRRVMDAGALGCEIVISGKLT-GPRSRTEKFIAGYIKHKPAIDLVDRGYSVAVKKLGVIGCQVRI-EAYNA-GELEPLPGRTLDETLEMRIMQTLGKARDTAGKIAGRYLGLDNSGVVMAVSGARGSMLNLTQMAACVGQQSVRGERIMRGYAGRTLPHFRRGDLGAEAHGFV----LDAVRIDTENEGLIIKSDTIGSLEALVGELKAR-----DIHIHYADVGPISRRDVIRAAAINSAILGFNVDILPDALNEIQKTNVPVFSSDIIYTIIESY-EMREHYLGFFEARGHTRIKRYPVAARWRDDIYLTIASIADFQPFVTGQVPPPANPLTISQPCIRLDDLDSVGRSGRHLTTFEMMAHHVFNTYWKDRTVRLCDELLVG-LGMDPLAVTY----------------------------KENPWAGG-GNAGPSVEVM---VGG--------------LELATLVFMDLVAAPAGAYEKMKNYIVDTGYGLERFVWASNGAPTIYDA-IFPDLVRQVADLAGVEHNLDDAGMVDLDEYSM-SDLRAVVDHTRCLAYMLGDGIIPSNVKGGYLSRLVIRRTLRLMKELGLRLP-LADLVQLQISRLD--YPDWEESFATIRDILDQEEQKYAETLEKGMRLVRKTAESYKNEPVPLSEMIALYDTHGIPPEIAREAAVQMGAQVELPNFYSLVAKKHIRAEPE------EEKKPP---IPGKTELLFYENQEFEAEVLDVV-------------EGAAILDRTLLYPEGGGQPADHGTLEKDGQLFQVTDVQKSGDVVLHK-LAEPGCLAKGDRVKGKVDMLRRLAHARHHTATHLVHDSAKRVLGKHIWQAGAQKSEDRARLDISHFKRITDAELKAIELEANRRVMELVPVDTQFLPRTEAEKLFGFELYQGGVGKLIRVVRVGS-DIEACAGTHVTNTGMIGMIKILRAERVQDGVERVEFAAGEAAVRASQARDDLLAGAAGILRVPNEQLPRTAERFFEEWKEQQKEIERLKEDLAAARLKTLVSEAETIDGLRVIVQKMGNADIDELLKAAALLAE-EDCVALLG---SKTGKLVAAVGQSGLSKGVKAGSIIKAAAKVLGGGGGGRPQLAQGGG-SKEYNFKQVEEKWERSWDS-SIYYFDWESKKPQYIIDTPPPYPTGNFHIGNALNWCYIDFAARYKRMRGYNVMFPQGWDCHGLPTEVKVEQLNHIT---KNQVPREEFRRLCEKLTEEAIDRFHKSMGRLGLSIDWSNEYATMKPEYYVKTQTSFVRMYQKGQIYREDHPVNWCPRCGTAIALAEVEYDSRTSTLNYMHFCAEDGE----IEIATSRPELLAACVAVAVHPEDQRYQKYIGRTVKVPIFNYSVPVLADPAVDSSFGSGFVMICTFGDKQDVRWWMEHHLPLRQAIDRGGRMMPIAGPYSGLTVEETKEKITQDLTEQGIIFKQEPLEQNVGLCWRCKTPIEILSEQQWFVRIDAL--EIKKMAE---EIEWIPAHMRVRLENWADSMEDWCISRQRIFATPIPAWYCKNCHEALVAEESWLPLDPNLTQPSEFIPEQDVLDTWMDSSISALAVAGWPDRT-DLR--MPTQLRPQGHDIIRTWAFYTILRTRALEGIRPWDAILINGMALGEDGHKMSKSLNNFIRPEEVFESNGADALRQWAAIGGSPGNDIPFQWKEITAASRFQQKLWSIFRFSLPLIAPY------DADSGQVDRWLSAELDLLITKTTEAMDRFQFDEALKAIRAFAWDVLADNYIELVKARLYGQDGPEKRAAQGTLFTALETLARLMAPFTPFLSEEIYHTLTGQ--SVHVQSWPVAQGQ----PMDRAGLAIKEVASTLRRYKAEKGVALNSPLPGIVVYSDL-------DLETADLAGVAN-SPVESRTGKPSLEMKPIAVKPQMKVIGP--RFRDRSQRIIMALMGMDPADIARQK------------------------------------KRGLAKENKKLLANLNKDSVRTHIRNMLILPDMVGKSIEIYNGKSFEKVEVMPEMIGHFFGEFAMTRGRVQH--ELHISPKHAREICRTLRGMRANRARDYLEDVIAKAAREVLKVLDNAIANGKGM-ESEKLRIYHAGTLTGRTIQGWMPRAMGRATPKNTQTVTIEMVLT-INTGAYLDCVDNTGARTLHVISVKNYRRQPCAGIGDIVIVSVKKGTP---EMRKQIFKAVIIRQRKEFRRPDGLRVKFEDNAAVIVDDEGVPKGSEVKGPVAREVAER-FGKIASAASII---ERPYTRRKYMGGVPSKVVHYDMGNLTLVVMEPCQIRHTALEAARVAANRYLLQMGRHLKLRTYPHHVIRENAGADRVSSGMGKAVGTAARVEAGQKLFTLPQ--YLNDAKEALTRAGHKLPTPIQII-IIKSPYVTEKVTSMIDSNTLEFLVNTNATKPQIKKALEDLYDVDVLAVRTMITSQGQKKA------------------------
>IMG_648028040
-AARKCKRDSKNNRWRDVNYSRKQLGLDIKSDPLEGAPQGRGIVLEKVGVEAKQPNSAIRKCVRVQLIKNGRQVTAFAVGDGAINFIDEHDEVTIEGIGGRGRSKGDIPGVRYQVTEVNNVSLREMVIGKKEKPR--MQDVHIDKVVVHMSVGESGDK---LVKAENIISEITGQKPVRTIAKRTQPAFGIR------TRPRRGSLAYSPRKRAKSQVPKYHSWPSYNGE--PAFQGYAGYKVGMTHVIMIDDHKNSPSEGKEISVPVTVIEIPPMKVIAIRAYTNDTYGRKAFAEVWSENIDESISRAT-------------QIPKKHNAEEQKEKILKGIEDG--FVTDIFAIMYTQPEQLTGVPKKVPELMEIRIAGGDLSTRLDFGISKLGEEVEIENVANAGQYIDVTAVTTGKGTQGAVKRWGIQVRKRKHSRGKRHIGNLGPWTPHHVRWQVPQMGQMGYQQRTEFNKRILRIGN-------------NPEEINPDGGFLHYGLVRGKYVLIKGSIPGPTKRLIRIRPAIRQGEHVFREPSI--NFVSTMSKQG-VPPAAALVISECGLEKGSGEPNTNKVGDLPFEAAVRIARMKLDDML-SYDVKNAVKEVVGTCVSVGVTV--QVLAENGLAP----EIPEDLRNLIVKALGMRKHLDENKKDIHNKRQLLLTEAKVRRLGKYYAKSGKKDWTYKPDTA----LAAGVHIGTQQK--SQDMMKFIYRVRDGLYILDIQQTDDRIKTAAEFIAKF--DPAKVFVVTSRQYGQYPAKKFADAVGGRSKVGRFIPGMLTN-QRIPNY--------------------------------------------VEPEVVIVTDPIGDSQAINEAVQCGVPVVALCDTNNITKYIDLVIPTNNKGRKALSLIYYLLAREVL--LEDDVLDINMVQRMTDSGRRVKFRCVVVVGNRNGYIGFGQGKDVQVGNAIKKAIDNAKINIIKV-GKVVSDRMQGSVVVARDYLHYVKKYKRYEKRSSKLHAHNPPCLAKVGDTVKIAECRPLSKTKTFVVVEGKKKTAVARATVKEGKGRIRINSVPLEI-YGTELSRLKISEPLLLLPGTDEIDISVEVQGGGYMGQADAIRTAIGRGILNWYN--DPKIKDRTLLVNDSRQKEAKKPHGRGARKKFQKSYRNPIADAMSAIKNASDTGKTSCIVPAGKLLGSMLGIMKEEGYIEGFELIDGRGGQFKVSLNGNINKCGVISPRFAVKTDEIEK---WENQYLPAKNFGLLIMTTSHGVISHESARQKGIGGELLAYVYGIAHIFASFNNTVITITDLSGAETVTKSSGGMVVKQARESSPYAAMQMATNVAQAAKDKGIVGVHVRVRAPGPGAQAAIRALARAGMRIGRIEDVTPVPHDSIRAKGGRR----------------KSEMFIVERLINRLMQTGKKELTTRIVEDAFDIINKKTKKNPVQVLVDAIANAGPREETVRLKYGGINVPKSVDTAPQRRIDTALLFIARGVSHKKKKTVAACLADELIAAADGDSFAVSKKEERERVAKSAR--PQWKKDEVGKIKELSEQYKLTGLVDLHGIPAKQLQEMRRDLRGS-AVLKMTRNTLIEHAFSQLGGDIEINSYIDGQSALIYTNENPFKLYKKLKET---AAHVPFPEHNASPRVTMGAGMIKQALGFGASNMKLRPDTRGHLLHYVQKPIVHTQ-TSKVIG--------SDDRAAGQNLVVAVLSYEGFNIEDALIFNKASIERGVGRSHFFRTYDGEERRYPGGQDKIE-VPDEEGAESYQNLDSDGIINPETVVREKDVLIGKT--SPPRFL-EEPSGELISVEKR---RDTSVTMRSNERGIVDTVIL-------TEGENSSRLVKVRTRDIRVPEVGDKFASRHGQKGVVGLIIPQENMPFTEAGIAPDLVVNPHAIPSRMTVGHMLEMLGGKVGSLEGRRIEATAFSGEEEDTLRDSLQALGFAHNGREVMYDGITGKQFKADIYVGVIYYQKLYHMVSSKMHARSRGPVQVLTRQPTEGRAR---VIDATDLRLGRLASLVAKR------------CLEGEEIAIVNAEAAVVTGAKARVLADYDVKRKRGS---REGGPFFPRRPDHIIKRTIRGMLPYKRRGVEAFKRVKVYVGV----------IEL-PVLFEEEYRPDLIKKAVISIQSMRYQPHGTNPAGIKTSA--ESWGS--GRGVAQVPRIKIPQAVGGRAAHPPKVEKILVKKINKQEKRKAMRSAIAATTNEELVLARGHIEAVPLKSTKEVADALRAAGLQRKSLLIVTGD---KQLRAGKNLAGVDITTVEQLNVELLAPGTQTVWTVPAINRLGE-GKRVNFSARTVISPDPNLSIGQVGIPLAVANEMSVPIRVTPFNIEEIRQMVLTGPNSPCGANYAIRPDGRRVRLSDMTRNIAEMLEPGWTVDRQLRNDDIVLFNRQPSLHRMSIMAHRVVLMDGKTFRLNPAVCPPYNADFDGDEMNLHVPQTEEARAEAFMLASVPIGCKVYLRGKTAEDFVETSLSILENKIF------ESQFDRSGNLSYGVEEHTDFPGQSYDPMIGIYGMDVNVILEKKA-RKQR-VTREDAVKF--KAPKRNFQESMEISINLKNLDMAQPKNRIDETMILPKGTGKTVKIAVLGKGDITT--QAKAAS--VDLIIGPEEIERLGGEPREARKMAEEYNFFLAETAVMPLVGRYLGTRLGPRGKMPQPV--P--PGMDVGPIVERLRN-SVKFRTKDKMTFHVRVGSTGMSPEDVAENIDAIMKKVESSLASGSMNVRSVYVKTSMGPSEVSQFSDAELTEQLSKLELELVQDLGKVSAGAPENPGRIHEVKRTIARIKTEQTKR------------RLKLLLS---GKPRMVVRKTNRHIICQLVEAKGDRTLVAANSSELVKYKGSLANTPAAYLTGMLFAVKAFNAGYETAILDIGLHTYGAKVFAALRGAVDAGLD--------TRYERARIVGARSLQI----SMT-DDPLEIALEEYQKGVIPIGRGGPYRAPSHKYKA-------SLKHPGVKETIKGQIIDIEHDPARHAPIAKVELEDGKKMFMLVTEGMGVSEKV----------TGQGGTLDPMVSGVLVLMLGRAVRLAPVLLNHRKEYVALMRLHKDVP------------------EERIRTVAKEFIGRQYQRPPKMSAVK-----------------RQLRIREIYDLEILDIEGRLVLMRVECEAGTYIKFTLRDMYKQLESLKKMGPLKQVMSMLPL-GNIEDAFDTTGKKMEAYKVIMDSMTNEELDDPS-VIHASRIQRIATGAGVSQEEVRELLKYHKTMQRT--GKAGSVKVTLMPAPQGIGLVTGDIGKKVLELAGVKDIWSSADGTRTTINYAKATFNALKESN---------VEVLVPGGKATAGPPLGPALGPLGINVKAVVDEINNKTREFNGMQVPVKVQVDDKKNF-NGNTLSLKDIPVGAYVCNVEARPNDGGKFIRASGVQAQVIGKDDGRVGIKMPSGKNKWFNEDCRATIGIVAGGGRSEKPFVKAGKKYHKQKWPRVKGVCMNVIDHPFGGGGG----RPKTV----GGLRFGEMERDVLIGHGAAMALKERLLDESDKVQQYVCAKCGMIAFLDRCLACGNETDIYSVEMSYAFKLLLDEMKSMGIAPRLHL--SNKIMTETERYNEKIVAKVFSQYRGYRALVIVERNKRNLLEVSFPSVAGHLKFVDLMRSLGLTGDHDIVNAVS----TDEDILTFMLQNLEEGECDTVEEGIMYVGK--KLAPNQTRDYQRKRAEF-------VLDNYLLP-HLNYAAHVQSVRAKAHFLGRMAEACFDLVLDKRKIDDKDHYSNKRLK--ARHQLDSYNYFLEYNLQKVVDEQRVIETDIAQRGKDNDVWVELGNIRVEKPVVREADGSQSSLFPSEARLRNLTYAAPILLDMVLVQ----GDARSDPVTTTIGQLPVMVGSKACNLHGMSDEERIEHGEDSHDPGGYFIVNGSERVLMTLEDLAGDLMEDLFRISLNRLTRDVKYQLERASMRHRDLSISTAVRADVLT-QLLDRVDHMAVISHLRRVISP---LSRSQPHFEARDLHPTQWGRICPSETPEGPNCGLVKNFAQMVEI-KRVGKIEFGLLSPKDIRKMSVRKIIWADTYDDDG-FPYPQGLMDLHLGVIDPGLRCKTCGNRASDCPGHFGHIELAKPVIHVGYTRLIRKLLRVSCRECGRLLLSEDEI------HKVLGPEDERNEDVISEKDIKKERVCPYCGEQQLKINFEKPTTFSEVMTDENKIDHKLTPADIRARLEKIPDEDLRLLGINPEVARPEWTCLTVLPVPPVTMRPSIILENGQRSEDDLTHKLVDIIRINQRFKENQDAGAPQLIIEDLWELLQYHVTTYLDNEVAGCPPARHRSGRPLKTISQRLKGKDGRFRGSLLANSLERGWYFRKAGTSIIRRIMESGALGCEVVISGKLT-GARSRVQKFTEGYIKHEPSETIVEHGFAIAIKKLGVIGCQVKI---YEE-GQLEPMPGRTLEETLEMQIMQVLGKARDRTGDIAGRHLGLSNSAVVMAVSGARGSMLNLTQMAGCIGQQAVRGERITRGYEGRTLPHFKKGDRGAPAHGFV---EMEDIEVKLSDEGIYIKADTIGALEALSKELEGH-----NIPIMRAEVGPVSRHDIIEVGTKNSILLAFNTQLLPDAIDTLLDNHVKVFQGGVIYHLIDDY-EMREAYLSFFEKQGHQRISRYPVAARWRDDIYLTIASIADFQPFVTGVVPPPANPLTISQPCIRLNDLDSVGRSGRHLTTFEMMAHHAFNTYWKDRTVELCDLFIES-IGGNLEDVTY----------------------------KEHPWIGG-GNAGPSVEVM---IGG--------------LEVATLVFMSLGKMANGRYYPMDLRIVDTGYGLERFVWASKGSPTIYDA-VFPEMVNDLMISAGLENLLQSAGQMDISGSNL-IKMRAITDHTRCLAYMLGDCIVPSNAQEGYLARLVIRRTLRMMNEIGLETP-LYELIEKQMKIIGP--DSFEQKPSVINEIIENEVVKYEQTMERGARIVRKIAGSYKKEPVPLKELITLYDSHGIPPEIVRDIAAEESVEVDLPDFYSVVADMHSENDEGVKEDPYAALRKRI-EGLPPTKRLYYEQTEFDAMVIDAF-------------DNYVILDQTLFYPEGGGQPADIGRLLSENAMVKVVHTFKLGEVILHR--IEGGDIRRGVQVKGVIDENFRLTMMRHHSATHVLLHAAKHVLGPHIHQAGAQKGFESSRIDLRHFKHITPEELQKIEIEANRIILENQKIVIEWEDRTTAEQKYGFDLYQGGVGKMIRIVKVSG-DVQACAGTHCRSTGEIGCLKIIRVEHVQDGIERVEFAAGLSAIAYMEKMEGLLDSSCQTLSVQRENLPSSVDRFFSEWKDQKKEIEKLGKELGELRLEGLS--SEEIGGISVAVHEVNA-SPKELVSIATKFANEGGVGLV-AG-GEDRIHVVAASGTE----RINAADLVTKVCGMIGGKGGGKPGLAQGVG-PKNYEPAEVEERWLKTWKKE-SYYFDPESKKPQFIIDTPPPYPTGNFHIGNAFNWCYIDFIARYKRMRGYNVMFPQGWDCHGLPTEVKVEELNGIT---KNDVPRQQFREMCRELTLKNIEKMRQTMIRCGFSNDWSNEYITMLPKYYRKTQLSFLRMYKKGDIYQSEHPVNFCTRCETAIAFAEVSYEDRKTKLNFFDF--------DGVEIATTRPELLAACVAVAVHPEDKRYDRIRGKTLKVPIFGHDVKVISDEAVDPKFGSGAVMICTFGDKQDVHWWKQHNLDLRKAIDLSGKMTAVAGKYEGMSSGECRKAILSDMESLGILKRQEDLEQRVGTCWRCKTPIEILSERQWFVKVHN--EEILDAAN---QINWTPEHMKMRLENWASQMEDWCISRQRIFATPIPVWFCSKCGEVILPDEEDLPIDPTVDKPTEFHGEEDVLDTWMDSSISVLNITGWDGSG--TPKLFPAQIRPQGHDIIRTWAFYTILRSVALTGSHPWENILVNGMVLGDDGFKMSKSRNNIIAPEEILVKYGADPFRQWSAAGASTGQDIVFNWNDVIAASRFQTKMWNINRFVLMHLER--GYPEDNEATYLVDRWMMHRLSESIEEVTAAMEGFQFDQAIRAIREFARDVFADNYIELVKGRLYGSE-EGRGSALYVLRTCLDALCRMLAPMTPFFAEECYSYLTGGKESVHAQ--PWVESGFKDDEAKAEGDLVIKIVSEIRRYKHDEGLALNAPLGHVAVYTPL-----QID-DGGDASATLN-ANVEWRSDKPDLQKIVSGVSFNMGLIGP--NLRNKAKGYMDAVRSLSDEQK--------------------------------GLSPGQ---EKLISDMREG-----KERVRTHLRDMVIMPEMIGKTIEVHNGKEFVKVELQPEAVFHYLGEFALTRRRVTH-NELPISPKHAIEIAAFIKGKTTAEAIDYLENVVAKASEEYLRLLRSVEKNAIGL-DTDNLEIFHVSANRGRRQRGIFPRAMGRATPKFAESVNIEILVK--ATGSKLTCADNTGARQVQVVSVNQYHRQPKLGLGDMATVSVKKGTP---DMRRKLEKAVVIRQKKEIRRINGLRLSFEDNAMVITNERGEPKGTEIKGPVAREVAER-FPKIGSMATII--SKRAYTRREYMGGVPSKVVQFDMGNVSILAEEACQIQNKALEAARMGVNRKLQDIGRHFKLRTFPHQVLRENAGADRVSEGMGKAVGTAARVHPQQKVFTITTEAYAEKAKAALRSAGYKLPTPTRIV-IIKHPYVSEKASMDMEYGKLQFIVDNKASKKQIAAELEKMFGQNVKSVRTLMTMKGQKK-------------------------
>U_178
-AVRKLKKDRKKFRWSDRKYITRALNLKKKVDPLEGSPRARGIVLEKLGIEAKQPNSGIRKAVRVQLIKNGKQVSAFCPGDGAISFIDEHDEVIIEGIGGRGGSYGDIPGIRYKVVAVNNMSLREMVLGRKEKP---MREVLIDKVVVNMGVGESGIR---LNNAERVLEEITGQKPVRTISKRTRQPFGIK-A--KRHRPRRGSLAFSPRKRARSQIPHIRTKTI-VGGEKSPIVEFSGYKAGMTHLIMIEDNPNAPNAGMEVAVPVTVIETPPMKLIGIRGYGKGLYGKRPLMEVWDG--KEGHDSR----------------------------LEAMAQAIEDSITELRAIASTQPRLVGGIGKKKPDIMEQRVD-GDLKGAFEYLRSNLGGEITVSSIFEEGEMVDVIAITKGKGTQGPVKRWGTAIQDRKARRSGRHIGTLGPWNPHRVRWTVPQLGQTGYHQRTEYNKRVLKLGR-------------KDEDINPKGGFPHYGLVRNDYIILKGSVPGPRKRLIRIRHAIRPTKVLKGAPQI--TYISKESKQ-------------------------------------------------------------------------------------TIKVPEDLENLIIKALRLRKHLANNKKDLHNRRALSLIESKIRRLVKYYRREGVEDWTYKPETAE---LAAGIHIGTQYK--TAHMMKYIYRVRNGLYILDIKATDERIRIAAKFLARYD--PEGILAVAARQYGHKPATVFAEKIGAHAITGRYIPGTLTN--PIHQN-------------------------------------------YMEPDIVVVTDPMGDSQVIKEAVNVGIPVIAMCDTNNMIANIELVIPTNNKGRKALATIYWLLTRE----LREEVLDINMVQRMTDSGRRVKFRVCVVVGNEDGYVGVGQTKDLQVGPAIGKAAKVAKLNLIKIRGKVISSKMDKTVVVEREYLRKIGKYERYERRRSTLHAHNPSCIAREGDTVKIAECRPLSKTKKFVVIEGKRKTAVARAVFKPGKGRIRINKIPLEI-LRPEIARLRIMEPIIIMRQIADVDIEVNVKGGGFMGQANATRTAIAKGLVEWIEDVEELLKDRHLLVSDMRRKEPKKFGGRGARARRQKSYRDPLANAMSCIKNAESTGKPSCVVPASKLIGAVLRVMEEAGYVRDFEFIDGKSGIVGLNGRINR--CGVIKPRYPVKKDEFEKYEK-RFL--PARGVGILIVTTPQGVISHHESKKRGIGGSLLAYVY-VAHIHASFNNTIITITDITGAEVIAKSSGGMIVKAARESSAYTAMQMATELAEEIKEKGITGIHIKVRAPGPGAQPAIRAFARAGLKIGRIEDVTPIPHDGTKPKGGKR----------------KTTMPIVERLINKMMRTGKKHKAYNIVKEAFDIIAERTNKNPIQVLITAIENAGPREEIVRLKYGGISVPKSVDTSPLRRVDQALMNIAKGAAFKSKRSISECLASEIIAAANYDAFSIAKKEEKERIAKAAR----------------------------------------------------------------------------------------------------CAGMVPYPEHNASPRNTMGAGMIKQSLGVGAVNMKLRGDTTSHLLHYPQRAIVSTE-TASAIG--------FNERPAGQNFVVAVLSYEGYNIEDALILNKGSIERGLGRSHFFRTYEGEEHRYPGGQEDVFEIPDIEGSEFYTHLDEDGIINPETVVGPNDVLIGRT--SPPRFLEEPTDL----GITPQQRRETSITMRSNEKGVVDTVIL-------TESENGSRLVKVTVRDERIPELGDKFASRHGQKGVVGLILPTTDMPFTEGGLVPDLIINPHAIPSRMTVGHVLEMIGGKVGSMEGRFIDGTAFSGEEEDDLRAALMKFGFSHTGKEVMYNGITGERFEVDIFIGVILYQKLYHMVASKMHARSRGPVQVLTRQPTEGRAR---VIDADGLILGRLASCTAKRLL------------EGESIVIVNAEKAIISGSKRRIFEDYRIMRERGSKEK---GPYFPRMPDQILKRTIRGMLPKRKRGREALSRLRVYIGV----------IDL-PDHFEEEYRPDIIKRAVLASQANRLQPYGPNRSGLRTSA--ESWGT--GRGVSRVPRVKVPQAVGGRRAHPPLPQKNLKEKVNRKERRKAIRSAIAATARVDLVTARGSL---KLEKTRDVVSFLRAIDVSKKSILFVVRE-DKGIVKAARNLPGVEITTVDRLNAELLAPGTNTLWTRSAIEEIRERGKRVNFSARTVISPDPNLSINEVGVPQKIAEEMTITVRVTERNIESMRKLLKRGR-KYPCANYVRRLDGRRVKVTPTNYELAEQIQVGWEVERQLRDGDIVLFNRQPSLHRMSIMAHRVKVMPGKTFRLNPAVCPPYNADFDGDEMNLHVLQNEEARAEAKILMEV-IGCKVTLRKDRAERFLKDALSILNNMIS------DYQFDETGSFSFGIEEHTDFPGMEYDPDIGIFGMDISVSLRRRS-KRHR-VTREDAMEF-------------------------------------------------------------------------------------------------------------------------------------------------------------------------------------------------------------DLIKMRDEELIEELQRLEGELLQERGVSASGAPTNPGRISQIKKDIARIKTVQRER---------------------------------------------------------------------------------------------------------------------------TKYEKARIIGARALQI----SME--DPIEIALLEFERGVIPIGRGRPYTAPSHKYRD----RLRHVKV-GDKGTLRGIVIDIQHDPARSAPVGLVRLETGEKRYFIIPEGVCVGDEV-----------------------------------------------------------------------------------------------------------------------------------------------------------------------------------------------------------------------------------------------------------GKSGSVEIVLKPAPRGLGLVCGETPRKVLRLAGIEDVWTRSEGQRTTLNFAMATFNALKSTVTMK-----------------------------------------------------------------PGNTLPLKNIPEGLMVCNIESRPGDGGKFVRSSGTSATIVAHEKGRTMVKLPSGSLKWLSAWCMATIGVVAGGGRPDKPFVKAGKKYHKTKYPRTSAVAMNPVDHPFGGGAGKSKT---------GGLRFGEMERDVLIGYGAALTLKERLLDESDRVVVLVCEHCGMIANYDHCPNCGADTDIHYVEMSYAFKLLLDEMKALCIAPRLIL--PNKILVEYEERYGDRIAKVFSQRHGYRALVVVERNRKSILEVSFPSVPGRINFVTLMRALGLETDEEIVNAVS----DDPEIVKFMMENLEEAEVETSEEAMDKLERKIAAGQAKEYRQMRTRYVL---------DRYLLP-HLGEDESSYL--KKAYFLGRMAEACFELALGRRGVDDKDHYTNKRLK-LVRHHIDSFNEFLERGLQTIVDEQGIIETSIEGGSDEDRVYVKLGKIRVDTPKVKEADGSREDLYPAQARIRNLTYAAPLYLKMTVVRERIEEIEEEREEEVEIGELPIMVLSKACNLRGLSEEERIRAGEDPLDPGGYFIINGTERVVITLEDLSGELMEDLFRVGFNRLVKDIKYQLERASMRKREISVSTAIRSDVLT-QLLDRTDYMSQLSHLRRLISP---LSRSQPHFEARDLHPTQWGRICPSETPEGPNCGLVKNFAQMVE--KRIKSIKFGLLSPKEIRKMSVTKIITPDTYDDDG-FPIEMGLMDQRLGVIDPGLRCKTCGGRPGECPGHFGHIELVAPVIHVGYARLIRKILRSICRSCKRILLEEKERDGFIAQKCQRNEQPIDNILKEVFRRAMSVTVCPHCG-------EEQLKIEFEPPTTYEEDGHKLMPADIRARFEQIPDEDLPAMGMDPKHVRPEWMILTVLPVPPVTARPSITLESGQRSEDDLTHKLVDIIRINQRFQENRDAGAPQLIIEDLWELLQYHVTTYIDNEVSGIPPARHRSGRPLKTLSQRLKGKEGRFRGSL-ASVLERGWYFRRAAHSTLNQVMEAGALGCEVIISGKLT-GPRSRTEKIVAGYIKHKPAEDLVKKGFAIAKRKLGVIGVSVWI-EAYEN-DELEPLPGRSIEETLELRIMQELGKVRDAAGEIAGRYLGMDNTAVVMAVSGARGSMMNLTQMAGCVGQQSVRGARITRGYEGRTLPHFRKGDLGAAAHGFV----FSEIKIERDPIGVIIKADTLGSLEALAHELKRE-----KIPIQIAEVGDISRRDVVNASTIKSAILGFNVEILPDALDEIARSDVAVFTDTVIYSLLESY---------------------------------------------------------------------------------------------------------------------------------------------------------------------------------------------------------------------------------------------------------------------------------------------------------------------------------------------------------------------------------------------------------------------------------------------------------------------------------------------------------------------------------------------------------------------------------------------------------------------------------------------------------------------------------------------------------------------------------------------------------------------------------------------------------------------------------------------------------------------------------AKEYDHRLVETKWIERWDD-SLYYFDWKSDKPPYIIDTPPPYPTGSFHIGNALNWCYIDFIARFKRMQGYNVMFPQGWDCHGLPTEVKVEELHGIT---KNEVDREVFRELCRKLTSENIKKMRETMKRLGLSIDWSNEYITMDPSYYRKTQVSFVRMYENGLIYRDNHPVNWCPRCKTAIAFAEVEYETRETSLNYIHF--E------GVDIATTRPELIPACVAVAVNPEDERFRDLIGLEVGVPLFNYRVPVIADDEVDPCFGTGIVMICTFGDKQDVRWWKEHGLPLRRAIDRDGLMTGIAGKYAGMEIERVRDAIIKDLKEEGLIYKEERIEQNVGVCWRCKTPIEILSEKQWFVRIEH--EKVLDAAAK---IRWHPDYMMVRLKNWVESMEDWCISRQRLFGTPIPVWYCKRCGEVLVATEDELPLDPTVDAPLEFEGEEDVLDTWMDSSISALAVGGWLEDV----FIYPTQLRPQGHDIIRTWAFYTILRSIALTGMIPWEEIVINGMVLGEDGHKMSKSRNNITAPEEVMGKYGADAFRQWAAIGGSTGSDIMFRWKDIVAASRFLQKLWSILRFSLIHLDKDKAPYERPQKLSTVDKWLLARLNELIESVTADMQSYSFDEAMKEIRSFAWNTLADDYIELVKSRLYAEDSNGRESALYTLYTTMDTLSRLIAPFMPFFAEEMHSYLNEG--SVHAREWPRVDRDLLDEESIEKGELVRRIVEAVRRYKSENKIPLNAPLRRVEIYTSV-------DLDLEDIKGALK-SEVELVNPDTTLEMKAVGIKPRMDVIGP--TYRKEARKVADAIERLDPEEVERVI------------------------------SEEE---QKLLRRIREG-----DKTIRTHLRHMVILPEMVGVKIGIHNGKTFEYVEIKPEMIGHRLGEFALTRKKVIH-SEMHISPKHAFEICREIRGKMVKDAKAYLEDVIRKAASEILKLVRDAESNAKDL-EPERMRIKHIATKKGRTIRGFIPRAMGRATPKNTETVTVEIILE---TGARLSCVDNTGARVLEIIAVKKYRRYPKAGIGDLVVVSVKKGTP---DMRKQIMHAVIIRQKKEFRRANGMRISFEDNAAVITDNKGVPKGTEIKGAVAREVAER-FPKIGSAAAII--KGPAYTRREYMGGVPSKVVHFDMGNVSIVAKESCQIRHNAIEAARITANKCLMELGRHFKIFIYPHHVLRENAGADRVSQGMGKAVGTAARVKRGQRLMMVP--KNFLKAKESLRKAGNKLPTPVS---ILKHVIITEKSSAAMEQNELQFIVDNRATKSQIRDEIENLFDVRVVSVRTTITPKG------------EKKAFVTLSDAD----
>IMG_643886144
-AAKKLKKNRQNFKWKDVDYKRKALRLDVKADPLEGAPQARGIVIEKVGIEAKQPNSAIRKCVRVQLIKNGKQLTAFAPGDGAIGFIDEHDEVMIEGIGGPGRSMGDIPGVRWKVSKVNNVALSEMVSGKIEKP-NPMNEVQISKATVSIGVGEAGEK---LSRAITLLEQMFDQTPVKTFSKVTNPEFGIR----RHHQPRKGSVAFSPRKRAAKETPRIKSWPQNDEP---KLLGLAGYKVGMTHALVTDSDKNSPTNGMDVFTPVTVLEVPPVVVMGIRAYEKTSRGLKVITEVLADNLDEELSRKI-------------SLPKEYNKSEAIAKIQGVLDKTED----IKVLVHTNPKVTS-VPKKKPDIFECGIGGANPEEKLNTALELLGNEVKASDILNEGQFVDAIATTKGKGFQGVVKRWGIRIQYGKAVRAGRHVGSIGPWTPSRTMWTVAQAGQMGYHKRTEFNKKILKIASAD-----------EVDQINPDGGFVKYGLVKNDYVLVKGSLPGPSKRLVILRQPIRPNNKSEDMPQI--NYISTKSKQG-TPPTTSLIMEELGIEKASHEPGADIVADLPIDKALKIARMKFDSL-LANDYKAGVKEVMGTCVSMGLSV------QILKRNDQAGKYPEDLMNLIKRAVNIRDHLAENPKDLHSKRGLTIIESRIRRLASYYVNEGAEGWRYNPKEAAL--LAAGLHIGTQQK--TSDMEKYIFRVRDGLYVLDIQKTDERIRQIAKLLARY--DPEDILVVATRQYGQAPVKKFGEVTGAKTIPGRFIPGTLTNPT-YAK--------------------------------------------FIEPKIIVVTDPRSDAQAVLESKQNGIPVIALCDTENLLSFVDIAIPVNNKGRKAIALVYWLLARQIL--LEEEVMDVNLVQRMHKSGRKVNFRVIVAVGNKNGYVGLGQGKAKEVGPAIRKAVDNAKYNLIKVRGIVVSNKAERTISVERSYYKFIKKYERYEKRKSKINVHKPDCLVNVGDSVKVAECRPLSKTKHFVLVEGKRKTAIARGTVQEGTGKVRINRVPLEL-YSPELANLKLQEPLTLAGDANEVDINIHVVGGGVMGQAEAARMVIAKGLVQWSQD--MNLKDRTMLVGDPRRSEPKKYGGPGARARKQKSYRDPLADALTNIRNNELQVKDSCVIPASKLIGEVLSTMQKENYIGNFEYIDNRAGQFKVELEGNINKCGVIKPRHAVKKDEFEKFE-KRYLP--AKNFGILIVTTPEGIMTHYEAKERGIGGRLLAYMYGIANIYSSYNNTIITVTDITGAETISQWSGGKVVRADRQASPFAAMAAATRIADDAKEKGFVGLHIRVRAPGPGAQATIRALARAGIKIGKIEDITPIPHDGTGRPGGKR---------------AKSKVSIIERLMNKIMRSGKKNKAYNIVKDALDIINKRTKKNPVQVLVTAVENTSPREETTRIKYGGIGYQVAVDISPQRRVDLSLGFLTRGTAFKNRKSVAECLADELILASEEDSFALQKKEEKERVAKAA---AEWKKEEVNELKSLIDKYDVIGIVDLLNIPAKQLQEMRKSLHNK-AVIRMSKKNLIDLALEDCNASKNLSEHMEGQVAVIATEMNPFKLYKILEDS--CAGIIPFSDHNSSPRNTMEAGMTKQALGLYVSNYALRTDTRAHLLHHPQTPIVKTR-IIDSTN--------YDKRPSGQNFVVALMSYEGYNMEDAMVINKGSLERGLARSSFFRAYDTAEKRYPGGQEDKFEVPDKNSEDAYRHLDDDGVVNPESYVESGDVLIGKT--SPPRFLEEI----DEFGTVAEKRRETSVTVRHGEKGIVDAVLL-------TETVEGSRLAKIRVRDTRQPEFGDKFASRHGQKGVLGLILSPEDVPFTESGVVPDLIVNPHAIPSRMSVGQVLEMVAGKAGCLEGERVDGTPFNTELEKEIKQQLKNHGFESAGCESLYNGVTGERIEAEIFVGVAYYQKLHHMTTDKVYARSRGPVQVLTRQPTEGRAR-----------------------------------LEGEEVVILNAEKIMITGNKWAYAKYKQRVDRASISNPRDLGPKYPRRPDDIFRRTVRGMLPKKSKGRVAFKGLKAYVGV----------IEL-PAIFNEEYRPDLIKRAVISAQTARVQPWGNDPAGKRTSA--KGWGS--GRGTARVPRIKVPMAVGGRRAHPTRAEKNHHEKINIKERRFAIRSAVAATANKELVENRGDLEQVPVKTTKQTREIFQNLGVKVKGPLLVVGE-DNGIKLGARNHAGVDVVTVENLNAELLAPGTHTIFTKSAVEKLG--GKRVNFSARTVISPDPNISINEVGVPEMIAKEVTVPAYVNDWNMDEMRTYIENGPNVHPGANYVIRTDGRKIRVYDETKMILEKLEPGYIIERHLKDGDMVLFNRQPSLHRMSMMAHEVRVLPYKTFRLNLCVCPPYNADFDGDEMNMHVFQTDESRAEAKSLMRVPIACKLTLRGEKADKAIEMVLEGINKNIK------PTQFDAQGNLSFGIKEHIDIPGMKYNPDIGIFGMNVSVTFEKPA-KKHR-ISKEETMKY-----PRNFTQSVDMIVNIRDLDVKKPENRFNEEVTLPNGRGKEVKIGVIADGELIV--QAKDAG--VALVINKADLEELGKDRKAAKKAANSVDFFIAQADMMPLVGRFLGPILGPRNKMPKPV--PASI--KLDPLLERLQS-TVKVGIKQQPAIQIIVGSQDMSDEDLAENIETVLTVLDRHLDKGRNQIKSMFIKTTMGPKEIWDMEVDEIQDKLVELRAELSKNVSKSAAAVIENPGKIRELKRTIARVLTILNEK------------AARMKLVDYD-KSRLVVRLSNAHATVQVIDYAPEGDITLASAVSKQLALGGASNTSAVYLTGYLCAKRALAKGVDSAILDIG-------------------------TENLTRFERARLLGARAIQI----SMDSLDPIDIAYEELKAGVLPLGRGTPHRVASHRFKD--KIRYRSYDALEKEGSIKGIVTDIVHDPARTAPIAEVKFENGEKKFILAPESIQIDDEIE-KRILNLEKSGHGGTLDPKVTGVLPVGLGDATRAIQLLLTAPKEYVCVMTFHHEVDED------------------KIREVFNEFTGKIFQLPPVKSAVK-----------------RELRSRNVYYSTIYEINGRDVLFRIGCEAGTYVKFTLVDMKNQFEMMNSMGPMQQVLSMIPGLGNKKEASKMTEDKIDGYKVIMSSMTKKEMENPK-LIKQSRIRRIAMGAGVEESEVRDLLKYYNNTKKTMQGKASSVSVSLMPAPAGVGLVVGDVGKTILNLAGIKDVWSQSFGTQTTVNFANAIFDALKTLSAVK------VEILIEGGSATPGPPLGPALGPFGINMMQVVEEINNKSADFAGMKVPVKVSIDRDT---FGNTLPLAEIPEGTPIYDIENTPGDGGRFVRSSGTYASLITHDANQSVVELPSGELKYLNPRCRASIGVVAGGGRKEKPFLKAGNRWHAKKFMTVRGVAMNAVDHPHGGGNGRTVSRHA------GGLRFGEMERDCLIAHGAALTLKERLLDESDKYEAIVCENCGMLAVYDYCPICGDVE-TYPIEISYAFKLLLDELKSLCIFPKLV----------------------SGFRARISLEYKKPRKSGVFLRISFPYVPGEIPLVILLRALGLATDQEIITAISNLSQLKLDQKEMDGMDKEERRQYLQLAAIKYIGNRVAKGMTEEYRIKRAEDVI---------NRYLLP-HMGIESE---RRAKATYLAEMTEMLLQVIDEQREPHDKDHYTNKRLR-LVDHHIKSYNDFINSGIQNIIDITEPITLENG------KYTLKTGKLFIEKPFTKEADGSKSMIYPAEARLRNLNYSAHMYLEMALNE----EGEDNPLEKVYIGELPVMLKSDICHLHGLSDEELIEQGEDPQDLGGYFIVNGSERAVVTMEEVSGDLMEDLFRVAFTSLTRDMSYQLERSISRGKELSIKQAVRSDVLT-QLLDRTSYMGTLSHLRRVVSP---LTRSQPHFEARDLHPTQFGKICPNETPEGPNCGLVKNLALLCNI-KKIKQINFGLMSPEDIREMSVVKIETPDTYDEDG-YPIENGLMDPHLGVIDPSLKCRSCGYRGGECQGHFGSIELARPVIHVGFGDIIHKILRSTCNECGRVLLTDDEIKYTEKIKAQNHHENLTKILKEIYNEARR-DVCPHCEAAQDDITIDKVSIVQKMEGEDY----KLTASEVRERLERISDEDAFVLGVNPEVARPEWLVLTVLPVPPVTVRPSITLDTGERSEDDLTHKLVDILRINQRLIENMEAGAPQLIVEDLWELLQYHVTTYFDNEASGVPPARHRSGRPLKTLAQRLKGKEGRFRSNLIANMLQRGMHFRRVAYSTIRRIMGAGAQGVEVTISGKIR-GSRSAVAKFVEGYIKKEPSIRLVEEGFATVQLKPGVLGIYVRI--AYEN-DYLEALPGRSLEETLEMKIMQVLGEARDVSGQIAENYLTEHNHSVVMARTGARASMLNLTQITSCVGQQSVRGGRIHRGYIDRTLPHFRKNELGAKAKGFV---EIDNITIDTEDEGILVKADTIGSLEAVVKLLREM-----NIPIRAADIGDVNRRDIINSSIENGAIIAFNVDVHPNSEEDLNNSEVKLFSGDVIYQILEEYEEIQQVFREFLEKEGHTPIKRYPILARWRDDVFLVGASIFCFQPWVTGMVKPPANPLEIEQPSVRLNDVDNVGRTGRHMTCFTMGSHTVINTYWEDETIRLCHEFFKY-IGINTEEICF----------------------------IKSWWSGG-GNEGPCYEVC---VRG--------------VELATLVFIQYKTLDNGEKEEIPIKVVDTGYGLERIAWISQGTPTAYDA-CFAPVVDKLKELTDVKVNTDIAGMMDIEDIGDIKELRIIADHTRCLAFMLADGIIPSNVKEGYLARLVLRRTIRFMKELNMKES-LAEVMGIQLEFLTKFYPEIKDSEDHIMNIISLEEERYQSTIKKGTSIVKRSIKRLGKTEMPLDMLMDLYDAHGIPPETVVEIAGD-NFTVNVPNFFTLVAGAHEKDTSNK--------KESFEIDYPETDLLFYKDKEFEAEVLGVV---------EKDGKNTLVFDKTVFYPEGGGQPSDVGAISVDGTVVNINYAEKVNNVVLHHVDGDVDDNFVGKKVEGKIDWNRRITLARHHSATHLIVAAARKILGEHIWQAGAQKGVSRSRIDLSHYKRISQEELNEIEKLANEYVMDNIELDIKFYTRDEAESLYGFKLYQGGIGKSIRVVKIPGIDVQACAGTHVLRTGDIGPIKINKTERVQDGVERIDFSAGTAAVDSIQNENKLLRESSGIFKVDDDQLPKTCDRFFSEWKAQKNEIDKLKSEIASLKMNSLADDVTEINGLKVVKQLIDA-DFKELQKIATDFTDNDKADVVL--MGNNDGKIVGAASQNAIDAGIKVNEIIKKAAGVLGGGGGGRLTLAQGAG-PKDYDFK-KEKIWEQKWEDEELYKFLGDGTKPRYIIDTPPPYPTGSIHLGHVLNWVYIDMNARYRRLKGLDVLFTQGWDCHGLPTEVKVEETHGIK---KNDVSRAKFREYCIELTTQNIAKMKDQMQALGFSQDWSREFITMTPEYMKRTQYSFLKMYDEGLIYQGIHPVNWCPRCETAIAFAEVEYSDNETFLNYVNFPPAMEDEDEGVMIATTRPELMSACVAVVVHPDDERYAHLVDKYVEVPLSHQKVKIYPDEEVDPEFGTGAVMVCTFGDKTDVAWVNKHNLEILDAIDEKGRLTEVAGRYEGMDLATCKAKTIEDLKDEGYLLKQEKVDQNVGQCWRCKTPIEILVKKQWFVAVNKLIEQTKEAAEE---MNWVPEHMKSRMINWADSMEDWCISRQRLFATPIPVWFCKDCGKVMLPDVEDLPVDPTHDKPEEFIGEEDVLDTWMDSSISPLSIAGWPNEG--YENNFPANIRPQGHDIIRTWAFYTTLRCLALTGKKPFDDIVINGMVFGEDGYKMSKSRGNVIAPDEVIEQYGADALRTWAANSVP-GSDVIFDWKDIKHGYRFLRKFWNAFRFISMQIFDEVSYDEIKDNFDPLDLWILSKLNNLNKVVDNAFANYDFATTITSIEKFIWHDFCDEYIEAVKYRLYNDDDSSRKAAKYTLRNVIETSLKLLSPIVPFFAEEVYQYFGDG-ESIHKTSWPEVNEDLVSEEYENKGNITVDLIDEVRRFKSSSKIPLNAQLSEVNVYTNDDNLVEVFNEFSQDIEGTLKIDDLAIKTGKPEVHEKIIEVEPDMSQIGP--MFKKDAGKIIGYLKSRDIEEIA---------------------------------------QQIVLDKMRKLNKEGRPVVIRTHCRDMIVLPEMVGTTFGIYNGQNFVEVTIEPEMIGCYFGEFAPTRQKVQH-KSLKISPKHCVEICNAIRGMEVTKAKNYLEDVIDKAAEQVLKVLENAEANAKGM-DTENLFIEHISSHRGVVLPGVIPRAFGRMTPFNTPTTHIQIVL----IGATLQCVDNTGAREIQIISVKGFKRLDVAGVGDLVVASVKKGTA---DMRREVVNAVVIRQKKEYMRADGLRVKFEDNAAVIITPEGILKGSEVRGPVAKEAADR-WPSVGSAASI------AYTRRDYIRKTPSRIVQYDMGNVSLAVKKPAQIRHNSLEAARIASNRLMQKAGRHLKLRTYPHQIVRENAGADRVQSGMGKPISVEAIVKAGQRIITIDTNKNFEDAKLALKRAGMKLPVSCRIV-IIIKPHVTEKTMNLIDKNEITFVVKRDANKGQIKRAFEELYEEKVARVTTHITPRGNK--------------------------
>U_196
-AAHTLQQNRKDARWKDSRYNRRALGLDVKSDPLGGAPQGRGIVLEKVGVEAKQPNSAIRKCVRIQLIKNGRQATAFCPGDGAINFIDEHDEVTVERIGGRGGAMGDIPGVRFKVTAVNNVSLREMVIGRKEKPR-------------------------------------------------------------KGHRPRRGSLAFSPRKRAKSHIARFRSWPESSGE--PKLQGFAGFKVGMTHVVMIDDAKNSLTEGAEISVPVTVIETPAIKVAAIRAYENTTFGDKAVAEAWSADLDESLERTI--NM-----------PKK---NNTDEAIEKIVSLIDDTATEIKVLTYTLPKSLTGVPKKKSDLMETGISGSDLKAKFEYAQSILGNEVRINDVFNNGNIVDVAAITTGKGTQGAVKRWGINMQKNKHSRALRQVGTLGPWRPAHVSWRVPQMGQMGYHQRTEFNKRILKISE-------------DLDGINPSSGFINYGLVRGEYILIKGSVPGPSKRLIRLREPTRSKVSGMGEPQI--VHVSTQSKQG-TPPTAALIKKEIGIEKGSGESGTVVVGDLTVPQAAKVARMKKDDIL-SYDLKAAVKEVIGTCVPMGVTV---ILEENDVSP----DLPEDLYNLLVKAIGLRKHIMVNKKDVHNKRSLHSTEAKIRRLVKYYQSSKVMDWKYKPETAE---LAAGIHIGTQQK--TQNMMRFVYRVRDGLYVLDIQSTDERIKLAADFLSKY--DPAKILVVSARQYGQYPAKMFAKAIGARAMVGRFIPGTLTN-----PS------------------------------------LEGF----YEPDVIVVTDPTGDAQVIKESVNIGVPVVGLCDTNNMTSKVDLVIPTNNKGRKALSLVYWLLARGVAK-LEDEVLDINMVQRMTDSGRRVKFRATVIVGNGDGFVGLGQAKDVQVGPAIRKAIDNAKINVIRV---------------------------------------------------------------------GKNKTAIARATITKGTGRTRINKKPIEI-YDPEFAKLKILEPLMLAGEVSGIDINVKVSGGGIIGQANAVRTAIARGIVDWTN--DTEIRDRNLIVNDSRQKETKKFGGPGARARFQKSYRDPLADALSTIKNAEAVGKPSCTVPASKLIGNVLSVMKDRGYVGEFEFVDGKAGMVELVGRINK--CGAIKP--RYSVGAAD-FEKWEKQFLPAKNFGALILTTSKGVMSQQQARENNIGGQLLVYVYGVAHIKSSFNNTLITITDITGAETIAKSSGGMVVKAARESSPYTAMQIASQLADLLRDKGIVGIHIRVRAPGPGAQAAIRAFARAGIRIGRIEDVTPVPHDGTRPKGGR--------------QFNKSNLSIVERLINNVMRTGKKQLAMRVVDDAFDIVNNRTKKNPVQVLVEAISHAGPREEVVRLKYGGISVPKAVDTAPQRRVDSALRYIAMGAAFKSKRSFAECLASELIAASNRDCFSINRKDGKERVAKAAR--PQWKKDEIEEIKSLIKSNPLFGLIGITGIPAKQLQGMRRNLKDI-AVLKVARNTLIKRALAESDEDVKMVDYIDVQTALVFTDQNPFKLYKLLEQS----GMVPYPEHNASPRNTMGAAMVKQCIGVPTANTKLRPDTRAHVLHYPQRALTRTQ-ASESIH--------FDDRPAGQNFVVAVLSYEGHNIEDALVFNKGSIERGLGRSHFIRTFEGEERRYPGGQEDKFEIPDSETAESYANLDSDGLVNPETVVGPNDVLIGKT--SPPRFLEE----QSDFGITVEQRRESAITMRSNEKGIVDTVIL-------TESINGTRLAKVKIRDQRIPEIGDKFASRHGQKGVIGLIVPYQDMPFTEQGMVPDLVINPHAIPSRMTVGHVLEMIGGKVGSMEGRRINATAFSGEKEDDLRSALATHGFAHTGKEVLFDGVTGKKIQADVFVGVILYQKLHHMVASKIHARSRGPVQVLTRQPTEGRAR---VIDANGLIMGRLASTVAKRLL------------AGEEIGIVNAEKAVVSGSKVSTFEEYTEI---REMGTREFGPYFPKRPDRILKRTVRGMLPYKRLGKEAMARLKIHVG-----------ITL-PDIFDEVYRPDLIKKAVLSGQANRLQPYGPRMSGMDTSA--RSWGS--GRGVAQVPRLAVPQAVGGRRAHPPKPEKDRSEKVNKKEKRMAIRSAIAATINPELVKARGRFENVPLTKTKEVVSFMQAAGVHKKSVLIVAGE-MSHILKAANNLSGVDIATVDSLNAEILAPGTHTIWTESAISNLEG-GKRVNFSARTVISPDPNLSINEVGVPLPIAKQMTIPVRIIERNIDLMRMYVARGKETYPGANYVIRVDERRIKVTDLNCELAEKLEVGSTVERQLIDGDIVLFNRQPSLHKMSIMAHNIKVLPNKTFRLNPCVCPPYNADFDGDEMNMHVLQTEESRAEAKILMQV---------------------------------------------------------------------------------------------------DRKFRESVDMAVNLKNLDMSQPKFRVDETIVLPKGLGKSRKIAVFAKGDVGL--KAKDAG--ADYVLTDEDIEELGADKSKARTLANGCDSFIAEVQYMAQIGKSLGAILGPRGKMPIPL--T--PDKNVVDLINTTKN-SIRLRSKDKLTFHVAVGSREMSEDDLIENIETVINRLERSLDKGKQNFKSVYITTTMG-NEIRDMTPDERMDELEKMRGDLIREHALSSAGAPDNPGLAGELRRTIARVKTIQNE------------------------------------------------------------------------------------------------------------------------KQVYTRYERARIVGARSLQI----SMESTDSLHLAMEELDQDVIPIGRGTPYRAPSHKFKA--ALKHPNVNM---KDTLYGIVTEITHDPARSAPIVKVAFENGEERLILAPEGIAVGQKIA-KRIVEVDKAGHSGSLDPKVTGLLPIMLGKATKAISALRLSGKEYVCFMQLHEKVPEGD------------------ILRVCEEFTGPIYQMPPVKSAVR-----------------RATRIRTIYYNEVLEINDNSVLMRVGCEAGTYMKFTLKDMYKQLEAVNKLGPMKQVMNMLPGMG-MEDAYKVTEDKLGNYRIVMDSMTEEELLNPR-VIGSARIKRIARGSGNGPEVVRELLKYHKMMQTAM-GKAGSVTVELKSAPRGLGLAAGDTARKVLEKAGIKDVWTRTEGTRTTLNFAKATFNALMSIDTVR--------ALVAGGKANPGPPLGPALGPLGVNIKDVIDKINEKTKDFNGMQVPVKVIVDDDK--KPGNILPLSEIPEGVPVCNIESKPGDGGQFARASGVYATLVSHESKNTVLKMPSGVLKWFSPKCRATIGIVAGGGRTDKPFLKAGKVYHKAKYPRVSGVAMNAVDHPFGGGNGKTVSRNAP-----GGLRFGEMERDVLIGHGAAMTLKERLLDESDKVVELVCETCGMVATFDYCSNCNSETDIHPVEMSYAFKLLLDEIKSLGVAPRLS------VMTLEDLAPNKIVAKVFSQRRGYRALVVVERGRKSILEVSFPSISGRINFITLMRALGIETDEDIVNVVS---NDLEIMKFMFENLEEAE-VFTNEEAIEKIGSRVASGQASEYQVKRANYVI---------DRYLLP-HLGNEPE---DRAKAHFLGRMAESCFELALGRRVGDDKDHYSNKRLK-IVKHHIDSYNKFLDSGLQKIIDEQAIINTDLED------IYVKLGKIRVEKPVVKEADGAIENLYPNEARLRNLSYSAPLYLGMSVVN----GDFESEPVEARVGDMPVMIKSRICNLVDLTDEEMIKYGEDPLDSGGYYIINGTERVVMTLEDLTGDLMEDLFRVAFNRLTRDVKYQLERANMRNRELNIVTLVRADVLT-QLLDRTDYISTLSHLRRVISP---LSRAQPHFEARDLHPTQWGRLCPSETPEGPNCGLVKNFAQMVE--KRIGAIKFGLISPREIRKMSVTAVITADTYDDDG-YPIDMGLMDLRLGVIDPGLKCKTCSSRAGECPGHFGHIELVAPVIHVGFNKMIRKTLRAICPKCSRLMLDAAKK--ADSLEQLAKLKKMGSHINEIYKEAAKTKTCPYCYDADGNTKKTVIKFEKPVEYIEN--GDKLTPSEIRDRFENIPDEDVRVFGMDPDNARPEWMILTVLPVPPVTVRPSITLESGQRSEDDLTHKLVDIIRINQRFQENRDAGAPQLIIEDLWELLQYHVTTFFDNEVSGVPPARHRSGRPLKTLSQRLKGKEGRFRGSLLASSIERGWYFRKAGHNTMRAIMASGALGCEIVMSGKLT-GSRSRVEKMVNGYIKHKPVDEIVDKGFATAVRKLGTLGCSVKI-KAYEA-KELEQLPGRTLAETIEMLIMQKLGKARDSTGQIAGNHLGLENSAVIMAKSGARGSMLNLTQMAACVGQQAVRGERIKRGYSQRTLPHFAKGDLAADAHGFV---EIEEVRIHTDANGIMIKADTIGSLEALVNELQKE-----DITIRKADIGDISHRDIIEVSALNSVIIGFNVGILPDAKEKMQTSGIKLFMSDVIYTLIDDYKEMREYFLKFFEEHNHTRIDRYPVIARWRDDIYLTIASIADFQPFVTGQVQPPANPLTISQPCIRLPDLDAVGRSGRHLTTFEMMAHHAFNTYWKERTVELCDELLNS-LGADPMAVTY----------------------------KEEPWAGG-GNAGPCLEVL---IGG--------------LEVATLVFMNLKQSKDGDYSKMDNYIVDTGYGLERFVWASKGSPTIYDA-IFPSIVNELMGLAGIDHELDNAGLMDISEKANLLELRAITDHTRCLTFMFGDGIIPSNVKAGYLARLVLRRTLRMMRDLDIRIS-LSEIVKMHINNLP-EYPEFEERFETIEDILHHEEQKFADTLDRGRRMIQKSAKHYSGEKIPLDILIDMYDSHGIPPEISKEAAAEVGVEVELPTFYSLVADKHGKAE---EKAVVEIPYAERIEKLPKTKRLFYDEMEFEAVVLDIF-------------DNHIVLDGTLFYPEGGGQPADHGKIIIDNDVLYVVDVNMVNGVVIHDIKKIEDKLRKGDLLIGQVDEERRMAHARHHTATHIVNDAARKVLGDHIWQAGAQKSMDRARLDLSHYKRITIDELNEIELIANQIVMKNQRIHAEWMGRTEAEQAYGFGLYQGGVGDSIRILKVGD-DVEACAGTHCTNTGLVGPIKILKTERVQDGVERIEYAAGEAAVRAVQENNKLLRESANALRVLPEHLPLTIERFFGEWKEFKKENGRLKEELAHARVHQMVQNAVEIDGVRIVAKLIPNADNEELLIVAGGLTEQDNVVAILAS-DLGGVKIVVAAGGRAVSQGVNAGNVVRKMSKIVGGGGGGRPDMAQGGG-PKEYIPHEIEPKWQNAWDM-SMYHFNWEDNTPQYIIDTPPPYPTGNFHIGNSMNWCYIDFVARYKRMRGFNVMFPQGWDCHGLPTEVKVEETHGIT---KNQVPRMEFRKMCEELTKTNIGKMRKTMMNLGFSIDWSNEFITMDPAYYVKTQKSFVKMFDMERVYQDEHPVNWCPRCETAIAFAEVEYDSRETQLNFLHF--------DKLEIATTRPELLAACVAVAINPDDERYNESIGTNVKVPLFEYEVPVIGDNGVDSSFGTGVVMICTFGDKQDVRWWVEHNLPLRKAIDKIGNMTSIAGKYEGMTIAECKKAIIEDLKSEGHLYDQKLLEQNVGMCWRCKTAIEILSERQWFAKIDR--DEILNAADE---IEWLPEYMKIRLVNWTKTMEDWCISRQRLFATPIPVWYCKDCGKVMVAKEEWLPLDPTQDSPTDFIPEKDVLDTWMDSSITALHVSGWLTDH---ELRLPAQLRPQGHDIIRTWSFYTILRSMALTGKRPWDSILINGMVLGEDGHKMSKSLGNIISPEEAIDKYSADAFRQWAAVGGSTGSDVMFRWKDVVSASRFIQKIWSIYRFSMSHLKDYEDMDKVSKDLPVIDRWLLSKLTKLVKSVTSSMDSYQFDESFKLIRGFTWETVADNYLELVKSRLYGDDTDARRAAQYTLYVVVDTITRVLAPFTPFLAEEMYSRIGSG--SVHVQSWPDVNESIIDENAEREGELIKDIVASVRSYKSENGVALNAPLNEIEIYGEI--------GDVTDIKGATN-SLIKVIAGEPDFEHLPVGVKPNMGIIGP--KFRKQAGAIIKILTEENKIAKQVASGSIVITVDGEDITLDPEAVKIEK-------------------NVMQQFMD-GKDKIRTHYRNIIIMPYMIGKSFELYNGKSFLTVDIQPEMIGHRFGEFALTRNRVSH-SELHISPKKSRELGRAIKGMHTGVARSYLENVTTGAAKEFLKILKNAESNAKGL-EPANMFIAHMSAKRGRVIHGMRPRARGRGSPKNTETVFVEMIL----------------------------------------------------------------------------------------------------------------------------KARSFTRRKYMGGVPSQVIHYDMGNVTLIANERCQIRHTALEAARITANRALTAAGRHLKLRVYPHEVLRENAGADRVSSGMGKNVSIAARVRAGQKIFTVN-KEYFEVAKKSMWKAGQKLPTPVRII-AIKYPFVTEKAMMVLDDNKLQFIVDTRSNKYQIKDDVVKTYGFPVKFVHTMTTMK------------GLKKAIVTF--------
>IMG_640753034
-AGRKIVLKRKESRWHHYKYVNKALKLKEKSDPLGGAPMGRGIVVEKVGLEAKQPNSAIRKCVKVQLIKNGRVVTAFAPGNHAINFIDEHDEVVIEGIGGPGQAKGDIPGVRFRVVMVGKNSMRELVRGRQEKVR-PMSKPRIEKVTVNMGVGESGDK---LLTAEKVVSEITGQKPVRTLAKQTNPAFNIR----KRNRPRRGSLAFSPRKRAKRPVPKIRSWPERET---VKLLAFPVYKAGTTHALYKENNPKSPNADQDVFTPVTVMEAPDITIAGIRAYGKDTKGLKALTEVWADSFDKELGRKI--NL-------------PKEPKANTE----KLDEVADKIVEVRAIVHTNPKDTN-LPKKKPEIIEIKIGGKNISDIIAYAKDIIGKKLSINDVFTGGEFIDTVAITKGKGFQGPVKRWGIKIQFGKHQNKGRHTGSIGPWTPKRIMWTVPMAGQVGFHQRTEYNKRILKIGE-------------NGSEIVPKGGFLNYGVVKNNYVLVKGSVQGPAKRMVVLREAIRNPEDKFGLPEL--TYVSTESKQG--PPTSALIKTELGLDKGSTEPKAIVAGNLSMEQAVKIAKMKKDSM-LSFTLKNATKEVIGTCVSTGINV--QIMKDNNVYP----EIPEDLFNLMKKAINLRNHLEENTKDIHSKRGLQLTESKIRRLVKYYRNTKVAKWRYSPETARL--LASGIHIGTQQK--TEDMKRFIYRVRDGLYVLDVRKTDERIGLAAKFLSKY--EPEEILAVSRRIYSVGPLKKFGQTTGITTAAGRFVPGTLTNPS----S-R----------------------------------------KFLEPEVLFLSDPRIDRQALKEAIEIGIPIVGMCDTEHLTSFIDFIIPTNNKGRKSVSLVYYLIARE----LEEQVLDVSLVQRMHKSGRRARFRATAVVGNRNGFVGVGMGKSKEVGPAIRKAIAHAKLSLIKVRGIVVSDKGHNAIVIKRDVVRYIPKYERYEKRTTTMVAHCPSCIAKIGDKVKIAECRPISKTKSFVVIEGKRKTAIARATAKEGKGRIRINKKPIEI-VEPKYINAKLMEPIILAGDVDGIDIDITVNGGGIVGQMDAARTALGKAIVEFTGD--MELKDRTILISDARRTEPHKPSKKGPRAKRQKSYRDPLANALNHLSNCERVGKDVAYVPASKLIGRVFKVMQDKGYMGNFEYIDGKAGIVELTGHINK--CGAVRPRYAVKKTEFEKFE-KRYLP--AKGFGLLIVSTPKGLMTHDEAKSNGLGGRLISYIYGVIHIYASYNNTIIHVTDITGAETIAKISGGMIVKNQKESSPYAAMQGAFKIADMIREKGIDKVHIKVRAPGPGAQAAIRALARAGIKIGRIEDATPIPHDGTTPKKGNR----------------KAKMNIVERLVNNLMRTGQKQVTLSIVEEAFEIIEKRTNENPVKVLVEALENGGPREETTRISYGGIAFLQSVDVSPSRRLDTALRNIAIGTAHKNKKSAAQCLADEIMFASKADSFAVRKKEEKERVAQSAR--APWKIEEVNNLKKLLKEGQVIALVDMMEVPAVQLQEIRDNIRDL-MTLRMSRNTLIKRAIEELAEESNLAECLERGAAIVITDMNPFKLYKTLED----AGVAPYPEHNSAPRITMAAAMGKQSLGMPLANMKLRMDTKAHLLHYPQVPIVRTK-HQEILG--------FDRRPAGQNFVVAVMSYEGYNMEDAFIINKASIERGLARSSFFRSYEGFEKRHPGGQVDRFEIPEQGAEEAYRNLGDDGIVEVESEVKSGDVIIGKT--SPPRFLEE----QDISLRSKSQRRDTSITIRHGEGGIVDAVIL-------SETKEGNRLAKIRVRDLRIPELGDKFASRHGQKGVLGLIVPQEDMPFTENGVVPDLIINPHAIPSRMTIGQVLEMIGGKVGSMNCKRIDGTIFSGDPEWELRSSMEKCGYKHNGKEVMFDGKTGKKLECEIFVGIAYYQKLHHLVAGKMHARSRGPIQVLTRQPTEGRAR--VVIDAENAVVGRLASRVAKL------------ALMGEDVLVVNAEKAIMTGNKE--FIFAKYTQLRNRKSISNPRDMGPKRPDDIVRRIIRGMVPKKPRGAEAFRKIKVMVGA-----------EL-SAVFETEYRPDLIKRAFLSSFTARLQPKGVDLAGKRTSA--KSIGK--GHGRARVQRTGVPQAVGGRRCHPPKVEKILHERVNKKERLKALASAIAASANIEMVKNRGHVETVPLKKTKEVLETFKNLGLKPKSVLVVVSG-ACDAVKASKNLPGVDVISANDLGVMHIAPGADTLWTESAVEEINK-GKRVNFSARTVISPDPRLSINEVGIPKQIAKELTIPEKVTKYNIDKIRELIANGADNHPGVNYLIKKDGEEYKIKITDKKWSEKVEEGMIVERHLIDGDIVLYNRQPSLHRMSIMAHRVKVLPYRTFRHNLCVCPPYNADFDGDEMNIHVPQSEEARAEAEAIMLVPIGLKITLRGKKAEEFLKDAFTAFTASGK---QLFTYSFDKRGNFSFGIPEHIDFPNQKYDPSVGIYGMDICVTFEKPVKRA-----------------PRNFNQSVDLIVNLKELDFSRPENRIKQNVILPHGRGKESKIAVIAKGDLAA--QADEMG---LTVIRQEELEELGKNKKNAKKLANENDFFIAQADMMPLVGKTLGPVLGPRGKMPQPV--P--ANANLKPLVERFKK-TVSINTRDKPSFKVLAGTEKLNDEELAENIDAILSTVARQYEKGLYHVKNAYTKLTMGPSEIREMSASELNDKLVEIKKELMKENSNKATGAPSNPGKVKELKRTVARIKTIMNEK---------------------------------------------------------------------------------------------------------------------------TKFEKARLLGSRALQISDGFS-EEKSSGVIAMNEFKQGKLPLGKGTPYTSPTHKRKG--AVKYRKFDESERKDKIIGTIIDILHDPGRSSPIARVRYDNGEERLILIPEGMKIKDTIE-RDILKLKLAGHGGTLDPKVTGVLPVALENTSKCISVWHMIPKEYVCLMHLHRDTEEEE------------------LLKIFKKFTGRIFQRPPLKAAVK-----------------RSLRIRKIYELELLEKDGRDVLFRVRCQSGTYIKFTLNELYSQLEAISKMGSMKQLMAMIPGMGTNKGAADITEHKLKKYKIIMDSMTSTEKENPD-IIKTSRMKRIAKGAGVKQEEIKELLKYYSTTKN---GSCGSVKVELLPAPRGVGLVAGNVAKAVLGLAGIKDIWTKTFGTRTTYNFAIATFDSLNNLNFV-------VDVLVTGGKATAGPPLGPAVGPLGINIMNVVKEINEKTKDYAGMSVPVKVIVNTDD--KPGNVLPLGEVPEGIPVYNIETIPGDGGKLVRSGGCYAHVITHDVSKTIIKLPSGHMKTLNPMCRATIGVVAGGGRKEKPITKAGKKYHAVLWPRVRGVAMNAVDHPFGGGNGKTISR--------GGLRFGEMERDVLIGHGTALLLKERLFDESDPYECHICSNCGEVAIYDETEDVQNNRKIPSVRLPYAFKLLLDELRSMGINPKLEL---NRILCEKVEKTGKPIAKVFSTRHGFRALCAVEKHDDGRLNVSFPGMSGNIPLVILLKALGAENDSAVFKIISEDPAVSMQLIANILETREEHQVITREDALEYIGKRVAPGQPKEYRLKRAETIL---------CNYLLP-HMGVKKENLF--EKCIYLGRMAKNAIELYLGLRVEDDKDHYANKRLK-LVEHHINSYNKFVENSIQKVIDEAAPIEAEVKGG-----FKVKFGKVRVGKPINKEADGSVKEIYPVEARIRNLSYSAPLYLEITPIMGGGEEVEEGETVEAYIGELPVMLGSIICHLNGKSEDELVKMGEDARDPMGYFIVNGSEKAVVAQEDLAGDLMEDLFRYSFNQLNKDMKYQLERQAIRNKSPSIQAAVRSDVLT-QLLDRTSYLATVSQLRRLVSP---LSRSQPHFEARDLHATQWGKICPSETPEGPNCGLVKNIAVMCEI-KEIGGIVFGLLSPEYIRKISVAKIVTADTYDDDG-YPIDGGLMDTRLGVIDPGLVCKTCGGRVGTCPGHFGHIELSKPAVHIGYAKDIYKILKAVCPHCGKVALSETRR--MEYLKKMETLEEEGQLADDVLKEGAGKDICPYCG--ETKYDIKYSKPTAYLQIEGK-TQKQLMSSEVREILEKIPDEDCMLIGVNPEVARPEWMILTSLPVPPVTVRPSITLESGERSEDDLTHKLVDIIRINQRLDENIEGGAPNLIIEDLWDLLQYHINTYFDNEAPGTPPARHRSGRPLRTIAQRLKGKEGRFRHNLIASSLERGMHFRRVAHSAIRRVMAQGAKGVVVIVSGKLT-GERSRTEKYMEGYMKHEPSEELVDQCHKIAKLKLGVVGVTVKIIKEYEN-GTLELLPGRSPEESREAYIMQVLGKARDDAGKVAERNLSKTNHAAVMARTGARGSLLNITMMAGCVGQQAVRGGRIFRGYRDRTLPHFEKGSLSAESHGFV-----EEIEETADEEGIIIKADTLGSLEALATELRKV-----GAKIKKAEVGDVSKKDVIEASSLNGAIILFNSKLLADAKSEVEKYEIKTFEGDIIYKLVEDYEEMVKEFLNFFDKNGHTPIKRYPVSARWRDDILLTIASIAVFQPWVTGIVKPVANPLVIAQPCIRLNDIDNVGRTGRHMTCFTMGGHHAFNTYWTDRTVELCYNFFTN-LGIDGSSITF----------------------------IESWWEGG-GNAGPCYEVI---THG--------------VELATLVFMQYEKTEQGDYIEMPLKIVDTGYGLERFVWASKGTPTVYEA-VFGDIIGKLMDDANINMNDIGAGLMDIENVGDLRILRAIADHTRCLAFMLGDGIVPSNVKDGYLARLLVRKTLRYIKNVGLSLS-LKDIVAMQLENLKEIYPELMDMKEYIMDVLEEEENKYIQTITKGKGAVERIAK--SKDEITLDDLIELYDSKGLPPEVVRDIVEEKTIKITVPNFYTIVAERHEEKKEDSKSEKNTAEKSTILDDIPETELLFYSNKEVEAKILKII-------------GNVVILDKTVFYPEGGGQKYDIGLIG-NKKIIS---VQKNNGIVCHTVENTD-GLNEEDTIIAKLNWENRLNLMRNHTATHIINAAASKVLGKHIWQTGSNVESNKARLDITHYKRITREEIKEIEKIANQIVLDAIPVKSTVMGRNEAEQKYGFKIYQGGVGNILRILDIEGVDVEACGGTHCQNTSEVGYIKILKTERIQDGVERLEYTSGINSVNEVSLMEDILLNASSIVGVPCENLPKTVNRFFEEWKEQKKIIEELHKKIGELEKGNLNDKFEKVGKYDLLVEKVEG-APKELMSIADNLVNEKDNSIVI--LLNNSGYILCKCGEKV---EIKMGELLRKIAK-----GGGKDKMAQGK-MNKEYD-INIEKEIQKKWLEQKIYKFDDDEKRPPYIIDTPPPYPTGRMHLGHALNWTYMDIIARFKRMNNYDVLFPQGWDCHGLPTEVKVEEIHGIT---KTDIDRHEFRKLCIELTDENIEKMREQINSLGISIDWDREYITMSPEYVKKSQTAFVKMHKDNLVYRGKHPVNWCPRCQTAIAFAEVEYKDRKSYLNHIKFTYAEDE-NKYLEIATSRPELLAACVGIVVNPEDKRYEDVVGKTVKVPLFNHEVKVYPDKDVEMDFGTGVVMVCTFGDKTDVVWVNRHNLEVKEAITEKGELSEICGKYAGMTTEDAKKQIINDLKEEGYLIKQDPLEQNVGVCWRCKTPIEIIVGDQWFVNVKELLDMVEKATNE---IKWTPEHMKTRLLQWIKDMGDWCISRQRLFATPIPVWYCKDCGEVIVAKEEDLPIDPTKECPKNLTPETDVLDTWMDSSITPMAITEWETNNEFFNKRYPVQLRPQGHDIIRTWAFYTIIKSIALTDKKPWDEIVINGMVFGEDGHKMSKSRGNVVEPFEITKDYGADALRLWASNSTI-GNDVPFAWKEVDYGYRFLRKFWNASRFAKMNLDDEVEISNPVNVDNPVDLWILSKLNRLIENVSNDLENYKFNTVG-DIEKFVWHDLCDNYIEMVKYRLYNKEKISKFNAQYTLYTVITTVLKLMAPFTPHFSDIVGEIYKID--DLHGS-WCKVDKNSISQENENDGEIAKNTIVSIRRYKSNKGMPLNAPLERVEIYTNN-HDYEGLLKVVEDIKGTLNINELKIINGKPELEHKISEIIPNKSKIGP--EFKKDSKKVMDFVKNADNETIEKILKDG-FESEFGLLTKE---------------TPKQ---RKLVMKIKKARRLADPRTIRTHCRDFVITPEMIGLPFGIYNGKEFIEVKLVEEAIGRFLGEFAPSRKVVQH-RSLRISRKHTIEICREISGMKLDKAIAYLNRVIEKASTQILSVLENAKKNAKGM-NTEKLRIKHISSNKGFTIKRHMPRAFGRASPKNQETVHVQVILE---NGARLICADNTGAKELEIIAVKGYKRLPAGGVGSLVFVSVKKGTP---EMRKQVLPAIIIRQKKEYRRPDGSRVKFEDNAAVIVTPEGSPKGSEIKGPVAKEAAER-WAGVSRLAKI---NKPAYTRKKYIRAVPPKVVHYVNGNVHLVVKDDIQIRHNALESARIVGNKYTQKCGRKFQIRVYPHQVLRENAGADRISDGMGKAVGTAARVRKGQKIITI-STENVIHAKEALRRCNMKMPVKCKIVDVIKMPIISEKTMKLIEENKLVFYIDKKATKTDVKNAVKELFDVEVKDLNTLITPKGK------------KKAYIKLKD------
>U_212
-AARKAKENRRKFRRRDASYARRIYS-AKRSDPLEGAHMGKAIVLEKVGIEAKQPNSAIRKCVRVQLIKNGKQVTAFCPGDGAIKFIDEHDEVLIVGMGGRGRSYGDLSGVRFKVVAVTDISLHELIKGKKEK--NLMRSIEVDKVVINMGVGESGEK---LAKAEKLLSLIANQKPIKVTSKKTLQTFGIK----------------------------------------------------------------------------------------------------------------------------------------------------------------------------------------------------------------------------------------------------------------------------------------------------------------------------------------------------------------------------------SPPTAALIKKELGIEKAQTDSTTDYTGDISIEQIKEIARKKKEEML-ANSLKSAVKEVIGSCCSM-------ILKEHNIAP----EIPEDLQNLMRKALRLRKHIEVNKKDVHNKRGLQLTESKIRRLVKYYRREKVDDWRYKPE----------------------------------------------------------------------------------------------------------------------------------------------------------------------------------------------------------------------------LVEEVLDINMVQRMTDSGRRIKFRVCVIVGNKDGYLGIGTGKDALVRNGITKAIRAAELNLTYI-GVVISDKAPKTVVVMRSYLKKIRKYERYEKRKSTIHAHNPPCIAKVGDLVKIMECRPLSKTKSFVVIEGKRKMAIARVTVKEGKGSVRINKKPLEL-LEPEVVRTKISEPLFIASGIEGIEVDVQVKGGGFMGRAEAARTAIARGLVDWTK--NENLKDRSLLVSDVRQKEPKKFGAKGARAHRQKSYRDPLADALSHIKNIERVGKMECSIPASKLIGNVLSVMQEGGYIEEFEHEDGKAGIVKLRGKIND--CNAIKPRFYVRTRE---FESWEKRFLPARDFGMLIVTTPKGVMSHAKAVEAGVGGQLLAFVY-IAHIFSSFNNTIITVTDMTGAETIARASGGMVAKADRESSPYTAMQMAAQLAEKLKEREIRGIHVKVKAPAPGAQAAIRAFARAGLRIGKIEDVTPVPHDGTKRPGGKR----------------QSKVCVVERLINKLMMTGKKQKAYKIVKAAFDLIYENTKQNPVQMLVDAIQNAGPREDTIRLRFGGILVPKPVDVTSQRKVDQALLFIAHGAAFKSKRSMEKCLADEITNAAKNACYSINKKEEKERMAKAAR-AKEWKKEQVEYLKDLVGSYNTVGIAKIRGIGANQLQQLRKGLHEN-TQMRVSKNRLISLSLKESGLG-EMVNFVEDQMALIFTNLDAFELYKKTEE---VAGLIPYPDHNSSPRNTMGCAMLKQSLGISSANYKPRADTRTHIMYNPQKPLVRTR-TADLIL--------HGKRPAGQNFVVAVLSYEGYNMEDALILNRATINRGLGRSHFFRTYEGEERRYPGGEEDRFEVPDTETHDAYNQLDEDGIINSEVDVLPNSVLIGKT--SPPRFLEESTELL-----SPLERRDTSVCTRSNEQGTVDSVVV-------MESSSNRRLAKISVRDQKIPEIGDKFASRHGQKGVIGLIVPPEDMPFSEEGIIPDMIINPHAIPSRMTVGHVLEMIGGKVGAMEGRYIDGSAFWGESEEDLRAGLERTGFSHTGREVMRDGKTGENIEADVFIGVVYYQKLYHLVSAKMHARARGPVQILTRQPTEGKA----IIDGAGHILGRLASEVANLLREKEK-----------RITIVNAERVLISGSKVAIFKEYKRRKDQGSKEQ---GPYFPKMPDRILKRTIRGMLPKRERGRDAFSRLHVYLG--------------------------------------------------------------------------------------------------------------------------------------------------------------------------------------------------------------------------------------------------TERNRKLLSETVQRGKN-HPGANYVRRADGKKVKVTDINYTLAEELGIGWKVERHLVDGDLVLFNRQPSLHRLSIMAHYVRVMPGKTFRLNPSVCPPYNADYDGDEMNLHVLQTEEARAEVKILMAV-IACKVTLRSERAKEFLKRTFNIQN-RLM------AYQFDTVGNFSFGIAEHTDF-GIHYDPKVGIFGMDVSVSLKRPI--KE----------------ERKFVEGVDLCINLMNVDLKQPKNRINLDIYLPKTFR-EPKIGVFASGEVAL--KAKEAG---ADVLDPEELKKMDKQ--KARALVNKYDLFAADVTFMALIGKSLGTVLGPRGKMPIPI-PP---GADPVQILSRLQR-VVKVK-SKTTTFWVNIGRKDMSAKDIAENAVAVIKAVESHLERGLQNIGSIYMKATMGP-DIRKMSEKEREEELESLWSDLRRERGVIATGAPENPGRVGEIRRTIARIKTIESE----------------------------------------------------------------------------------------------------------------------------TKYEEARIIGARALQIAAGPE-TEMDSIEIAIQEFEKGVIPIGKGSSFRAPSHRYKG-------NLEHVRKDETVAGTVLELLHDPARSAPIARIRVEMADERFIIVPEGVGEGDEIV-KEILKLKKAAHTGTLDPNVTGVLPVLLGATRKLADSFVW-DKEYVFVMKLHGAVDEAE------------------LRKVSKEFVGKIYQKPPLKSAVK-----------------RRIRVRTVRYIEIKEIEGTDVLMRVGCEAGTYIKFTLNDLYKQLEALKKMGPFKKLMEMLPG---LD--SQVTEDKLKIFKVIMDSMTKNERNEPK-IIDGSRVKRIARGSGTKTTEVSELLKYHKMMQKMMTGKSGGVSITFKPAPKGLGLAAGDTPKKILEFAGIKDIWTKTKGTRTTLNLSMATFNALRATSTIKT-----VEVLVEGGKASPGPPLGPALGPLGVNIKEVVGSINELTKGYVGMEIPVKITVGGD---KTGNTLPLRSIPEGIVICNLEARPKDGGKFARASGNYITLLAHETGKTLVVMPSGKKKWVSSDCSATIGVVAGGGRTEKPFVKAGKRYHKTKYPTVRGVAMNPVDHPFGGGGGKSKT------------------------------------------------------------------------------------------------------------SKNIVSKVFSLKHGFRVPIRVEISKKGILEVSFPAVSRKINFVTLMRAQGLESDEAILKAVS---DDPQITKYIRGNIEECEV-KTTEEAIDTLARKVAPAQAREYRERRVSYIL---------DRYFLP-HLDDRLA------KADFIGRMAEACYELSLGRRAEDDKDHYANKRLK---------------------------------------------------------------------------------------------------------------------------DGDRVKVGEDPLDPGGYFIINGSEHVIITLEDLAGDLMEDLFRVSFTKLIKDMRYQLERANMRSRELKIVTAIRSDVLT-QLLERSNYIATLSHLRRIISP---LSRAQPHFEARDLHPTQWGKICPTETPEGPNCGLVKNFSQMVEI-------------------------------------------------------------------------------------------------------------------------------------------------------------------------------------------------------------------------------------------------------------------------------------------------------------------------AKLIERGWHFRRAGRSMLQRIMDRGALGCEIIMTGKLK-GPRGRMEKMVDGYIKHEVAEEVVDRGYAIAKVKSGVIGVQVWI------AEELEALPGRTVEESLELLIMQNLGRARDEAGNIAEKYFGIKNPGVLMAKSGARGSMLNLTQMTACVGQQSVRGERIRRGYQQRTLPHFRPGDRSADARGFV-----ADMKLDTCPEGITIKADTMGSLEALALELKSED----ITEIKKAEVGNISKRDVMDATTVKAVILGFSVDVLPDAREAAMQNSIPIFVNDVIYRVIEDYE--------------------------------------------------------------------------------------------------------------------------------------------------------------------------------------------------------------------------------------------------------------------------------------------------------------------------------------------------------------------------------------------------------------------------------------------------------------------------------------------------------------------------------------------------------------------------------------------------------------------------------------------------------------------------------------------------------------------------------------------------------------------------------------------------------------------------------------------------------------------------------PKRYDAKEAEKNWQAFWDAKGIYKFNPENNSPVFSLDTPPPTVSGEMHIGHAMAYIQADTVMRFQRMLGKSIFYPFGFDDNGLATELYVEKKTGRL---AEEMSRQEFVELCLKESEIAEKRLHEDWKSLGISPDWDISYRTTDEWCRKTSQRSFIHLYEMGRAYRKYEPTVWCPKCGTAIAQVETEDKTLSSVLYDITFKVEGED----LLIATSRPELLPACVSVFYNPSDERYKKYKGKMATVPLFGHEVPIMEDDGADPESGTGIVMCCTAGDSTDVEWWKTHNLPWISVIDERGRMKEAAGKYAGLYIKKARKAIVEDLAEQRLLKGKEEISHNVNVHERCGTAVEYIMTKQWFIKYLDLKELFLDAGA---QLNWYPQYMKSRYDNWVKGLKDWCISRQRYYGISFPVWYCEECDYVVVAEDKDLPVDPSDGTPDRFKPEQDVLDTWATSSLTPQIATRWKEDDAFFNKLYPMSLRSNGHDIITFWLFNTVVKGLLHENKVPWKDVIINGFVLDPKREKMSKSKGNIIKPKVIIERYSADALRFWACSAKL-GEDLPYEEKEIRRGVKMINKLWNASKFTLLHLDGY-ELK--SEKLEIADRWLLSKLNRVIGECTASFNDYEFSTVKKAIENFFWHTFCDVYLEIVKDRLYNLEEEAKRSAQYTLYVALQAMLKMMAPIMPHITEEIYHAYFAECKSIHISKWPEMDEDTIDEEAEEMGDKAEDVISAVRKYKTLNKKALNAEVSRILINCDN-ATEKQLEGTCDDLKATLHAKAIEFGDAEDN---------------------------------------------------------------------------------------LRPGEEKLSKDGVKTHLRDAIVLPSMVGKKVGIHNGKGFEYVDITTEMIGHYLGELALTRNKVMH--ELHISPKHAFEVCRALKGKKVEEAEQYLEAVLKKASAEILKVIRSAKSNAKGL-DAEDMRIWHMATKKGRTIRGIIPRAFGRATPKNTDTVTIELILK-----------------------------------------------------------------------------------------------------------------------------------------------------------------------------------------------------------------------------------------------------------------------------------------KSDIKSEVERVFETPVKNIRTMITFKGDK------------KA------------
>IMG_2509601008
-AAHTLKSIRQNARWKDTQYNRRTLGLNVKADPLGGAPQGRGIVLEKLGIEAKQPNSAIRKCVRIQLIKNGRQVSAFCPGDGAINFIDEHDEVTVERIGGRGGAMGDIPGVRFKVIAVNNVSLNEMVIGRKEKPR--MKAPKIEKIIVHMGVGESGEH---LVNAEGIMKEITGQTVVRTYAKKTLPAFGIK----KGHRPRRGSLAFSPRKRAQSPIPRYRSWPVSDAG--IKIQDFAGYKVGMTHVVIIDDTKNSLTEGLEITVPVTVIETPAIRVAAIRAYGKDTVGERALAEAWTKELDTSLAQTI-------------KVPLKHDTNAALGKIEQLMNEGK--VSDIRVVTYTLPKSITGVPKKNADIMETGISGANSKDKYEYAKSILGKEVRISDVFKGGSLVDVAAITIGKGTQGPVKRWGIMLQKGKHSRQLRQIGTLGPFRPAHVNWRVPQMGQTGFHQRTECNKRIFKIGT-------------NPEEINPVGGFTNFGLVRNDYVLIKGSVPGPSKRLIRLREPTRARVSAMGEPQI--VHISTQSKQG-TPPTAALIKKELGIEKGSGEPKTNKVGDLKIDQAMRIARMKRD-VMLAYTMKAAVKEVLGACVTLGVT-----LRENDQEP----PVPEDLYNLVVKAIGLRKHVVHNHSDNHNTRSLHNVESKIRRLVKYYQSTKVNDWKYKPETAE---LAAGVHIGTQQK--TENMMKFVYRVRDGLYVLDIQSTDERIKLVANFLSKY--EPSRMLVVSARQYGQFPAMKFAKAVGARSMVGRFIPGTLTN-PTVEAF--------------------------------------------FEPDVIIVTDPAGDAQVIKEAVNIGIPVVALCDTNNMTSNVDMVIPTNNKGRKALSLVYWLLAREIAK-LEDEVLDINMVQRMTDSGRRVKFRATVIVGNGDGFVGLGQAKDNQVGPAIRKAIENAKINLVRV-GTVVSNKMDRTVVIQRRHEVLISKYQRYEKRQSKIHAHNPPCIAQVGDIVTVAECRPLSKTKSYVVIKGKNKTAIARATIKKGAGRTRINKKPVEI-YEPEFAKMKIYESLMLAGEAEGLDIDVKVSGGGIVGQANAIRTAISRGIVEWAN--DTNLRDRNLLVNDSRQKETKKFGGPGARAKYQKSYRDPLADALSTIKNAEAIGKQSCTLPASKLIGTVLKVMQDSGYLGEFEFIDGKAGIVKLIGKINK--CGAIKP--RYSVGSLD-FERWEKQFLPAKNFGTLILTTSHGVMSQYDAREKNIGGQLLAYVYGVAHIKSSFNNTIITITDMTGAETIAKSSGGMVVKAARESSPYTAMQMASQLADTLKDKNIEGVHIKVRAPGPGAQAAIRAFARAGIKIGRIEDVTPVPHDGTRPKGGRR---------------NKSNLLIVERLVNSMMRTGKKQIAMRTVEDALEIINTKTKKNPVQVLIEAIANAGPREEVVRLKYGGISVPKAVDTAPQRRVDSALRYISMGAAFKSKKSLAECLASELIAAANRDCFSINRKDAKERVAKAAR--PKWKAKEVEEIKELIKTYHLFGIVGIEGIPAKQLQKMRRDLNGT-AYIKVARNTLIKRALEEMDQDVDMSEFIDVQTALIFSDQNPFKLFKLLEKS----GMVPYPEHNASPRNTMGAAMVKQCIGVSTSNTKLRPDTRAHVLHYPQKALVRTM-TCENIA--------FDERPAGQNFVVAVMSFEGHNIEDALVFNKGSIERGLGRSHFIRTFEGEERRYPGGQEDKFEIPDSESPEAYSNLDVDGLVNPETLVGPNDVLIGKT--SPPRFLEE----QSDFGITVEQRRESAITMRSNEKGIVDTVIL-------TESINGTRLAKVKVRDQRIPEIGDKFASRHGQKGVIGLIVPYQDMPFTENGIVPDLVINPHAIPSRMTVGHVLEMIGGKVGSMEGRRIDATVFAGENEEDLRAGLKRQGFAHTGKEVFFDGVTGKRIPADVFVGVILYQKLHHMVASKIHARSRGPVQVLTRQPTEGRAR---IIDANGLILGRLASDVAKRLL------------AGDKIDIVNAEKAVISGSKLDTIAEYRNKISIGS---TEFGPHFPKRPERILKRTVRGMLPYRRRGRDAMARLKVHVG-----------IAL-PEIFNESYRPDLIKRAVLASQTKRYQPYGPRLAGMETSA--VSWGS--GRGVAQIPRIAVPQAVGGRAAHPPKPEADRTEKVNKKERRLAIRSAVSATGNVQLVRARGKFESVQLAKTKDVVQFLKAAGVNRKSLLVVAD-EGSALFNSARNLAGVDVVSVSSISTELLAPGTHTIWTESAIAALE--GKRVNFSARTVVSPDPNLSINEVGVPEAIAIQMTIPERVIERNIELLRMYILKGSDVHPGANYVIRPDERRIKITENNKELAEKVEKGWVVERQLMDGDTVLFNRQPSLHKMSIMAHQVKVLPNKTFRLNPAVCPPYNADFDGDEMNMHVLQTEESRAEASILMQVPIGCKVTLRGIDAEKFLQTVLSIVDKKLS------SSQFDKNGNVAFGIEEHTDFPGMRYDPNIGVFGMDINVVVNRPS-KSAHRITKDDTISF---SPQRKFMESVDVAINLKHLDMSQPKNRVDEEIILPHGLGKDLKIAVFAKGEVGL--QAKEAG---ATYVFTEEDINDLKEDKARRAIANECDFFIAEVQYMPLIGKSLGVVLGPRGKMPIPL-QP---GKNVADVINSSRS-SVRIRSKDKLTFHVAVGRKDMPVEKLADNIETVITRLEHSLEKGSQNIKSIYLTTTMG-NEIRDMSPNERMDELDKLGTELIRERALTSAGAPDNPGRIGLLRRTIARVKTVQKE---RREGRTNYHQRLKLLLSKED---RVVVRKSSKHIQVQLIAPKPEGDVTLSSTISTELKDASTGNTPAAYLTGLLFGYRTLSKGYDYGILDIG-----------------------------------------------------------------------GRGTPYRAPSHKYKA--SLKHPKVND---NEMLIGTVVGLEHDPARSAPLAKVSFANGEEKMIVAPEGMAVGTII--KSILEIEKAGHSGSLDPGVTGLLPLMLGKATKTVSALRLSGKEYICLMRLHDTLP------------------EKVVKKVCAEFNGPIYQMPPVISAVK-----------------RSIRVRNIYYLDVLEIDGPMVLMKVGCEAGTYI-FTLKDMYKQLETLNKMGPMKQIMQMLPGMGVKEEAYQVTGEKLTKYRVVMDSMTEEEMLNPR-LIGSARIKRISMGSGCGPDDVRELLKYYKTMQNTM-GKAGSVIVVLMPAPRGLGLAAGGTAKKVLEKAGIKDVWTRTEGTRTTLNFAKATFNALQAIGTVK--------ALVSGGKANPGPPLGPALGPLGINIKAVIDKINEKTKDYNGMQVPVKVIVADDKSF-PGNVLPLRNIPEGVPVCNVESKPNDGGQFARSSGVYATVVSHDKGKTVVQMPSGEMKWLNSKCRATVGIVAGGGRLDRPFLKAGKKYHKAKYPRVRGVAMNVVDHPFGGGNGRTVSRNAP-----GGLRFGEMERDVLVGHGAAMTLKERLLDESDKVVELVCGHCGMIATFDYCASCGAETDIHPVEMSYAFKLLLDEIKSLGVAPRLKL------MTLEDLAPNKIVAKVFSQRRGYRALVVVERGRKSLLEVSFPSISGRINFITLMRALGVETDQDLVNTVS---SDPEIMKFMLENL-EEAEVATTREAIEKIGTRVAAGQARDYQMKRANYVM---------DRYLLP-HLGNEPK---DRAKAYFIGRMAESCFELALGKRSEDDKDHYSNKRLK-IVQHHIDSYNKFLESGLQNIINEQGIIETDIED------VYIKLGNIRVEKPVVKEADGAIEKLYPNEGRLRNLSYSAPIFLQMSVVQ----GEEESEPVEAKIGQLPVMIKSSICNLVELNEKEMIDYGEDPLDPGGYFIVNGTERVVMTLEDLTGDLMEDLFRVAFNRLARDVKYQLERANMRNRELNVVTLVRADVLT-QLLDRTDYISTLSHLRRVISP---LSRAQPHFEARDLHPTQWGRLCPSETPEGPNCGLVKNFAQMVE--KRISAIQFGLISPREVRKMSVTNIITADTYDDDG-YPIDMGLMDLRLGVIDPGLKCKTCSSRAGECPGHFGHIELVAPVVHVGFNKTIRKALRSICRNCSALLLEPSQKNFLTQIDKLHEMGHLPPVINDVFKEARKTKVCPHCGTEQ--LEIKFEKPTEYIEDGHK-----LTPTEIRDRFENISDDDVKVIGMDPSCARPEWMILTVLPVPPVTVRPSITLESGQRSEDDLTHKLVDIIRINQRFQENRDAGAPQLIIEDLWELLQYHVTTFFDNEVSGVPPARHRSGRPLKTLTQRLKGKEGRFRGSLLASSIERGWYFRKAGHNAMRAIMNAGALGCEIVISGKLT-GSRSRSEKIVQGYIKHKPAEDIVDEGFAVAVKKLGTLGCKVRI--AYEA-KELEPLPGRTLDETIEMKIMQTLGKARDQTGNIAGNELGLENSAVIMAKSGARGSMLNLTQMAACVGQQAVRGERIRRGYAGRTLPHFDKGDLGADAHGFV--QEVDAVHIDTDTMGITIKADTIGSLEALVNELKKE-----EIAIRKADVGDITHRDIVEVSASQSVLVGFNVKILPDAKEKAQLSNIKLFVNDVIYRLIDDYKEMREYYLKFFEERGHARMARYPVVARWRDDIYLTIASIADFQPFVTGEVAPPHNPLTISQPCIRLSDLDAVGRSGRHLTTFEMMAHHAFNKYWKDRTVGLCDELLNS-LGVDPMAVTY----------------------------KEEPWAGG-GNAGPCVETL---VGG--------------LEVATLVFMNLEQVKDGPYHKMDNYIVDTGYGLERFVWASKGSPTIYDA-IFPNIVKELMDLAGIEHELEDAGLMDVSEKANLMELRAITDHSRCLTFMLGDGIIPSNVKAGYLARLVLRRTLRMMKDLNISIP-LSEIVQMHIKNLP-EYPEFAERFEVIEDILHHEEIKFQETLERGRRMISKSAKHYAGEKMPLEKIIEMYDTHGIPPEISKDAAAEEGVQVDLPNFYSLVAERHSKAEEKEEK--V-FPYADRISRLPPTRKLFYDEMDFEAVVLDLF-------------DNYIVCDSTLFYPEGGGQPADHGTFAIEDVLLDVVDVQVVKGVVVHRIDAMDKHLRKGDIVTGRVNKERRMAHASHHTATHIVNDAARKVLGEHIWQAGAQKTETRARLDITHYKRITKEQLNQIELLANQTVMDNQRVTAEWMERNQAEQKYGFGLYQGGVGNMIRVLKVAD-DIEACAGTHCSSTGLVGPIKILKTERIQDGVERIEYAAGMAAVRAIQEADYYLTTASEALRVLPEQLPVTIDRFFNEWKEFKKENIRLKEDMAQLRVARMLIQALDLGGVRLIAQNVDHADTDELVKIAGELTQEDDVIALLIS-DLEGVKIVAAAGKKAIATGADAGKVVREMSRIVGGGGGGRPDMARGGG-PKEYIPHEVEPKWKEAWDM-SMYHFDWEDHNPQFIIDTPPPYPTGNFHIGNSLNWCYIDFVARYKRMCGYNVMFPQGWDCHGLPTEVKVEEIHNIT---KNQVPREEFRRMCRELTTNNIAKMRNTMMNLGFSVDWSNEFVTMEPAYYSKTQRSFRRMYDMGRIYQSEHPVNWCPRCETAIAFAEVEYEGRSTQLNYLNF--------DKLKIATTRPELMAACVAVAINPEDARYNAHIGSKVKVPLFGHEVPVISDSVVDPAFGTGVVMICTFGDKQDVRWWVEHKLPLRKAIDKNGRMTKIAGKYADMTIPECKEAVITDLKAEGYLYEQKELEQNVGMCWRCDTPIEILSEKQWFVKIDT--NDVKKAAD---EINWTPEHMKVRLENWLGTMEDWCISRQRIFATPIPVWYCKDCGEVMVAKEEWMPIDPTRESPTNFEPEEDVLDTWMDSSITVQHVTGWLTD---HKSRLPAQLRPQGHDIIRTWAFYTILRSMALAGKRPWDSILVNGMVLGEDGHKMSKSLGNIIPPEEVIEKYSADSFRQWAAIGGAPGSDVMFRWKDVVSASRFFAKMWSIYRFSVSHFNDRTSYVPTKEELHIVDRWLLDKLYELITSVTLNMDACQFDEAFKSIRGFAWEVVADNYIELVKSRLYGTNATDRKAAQYTLYATIEVLAKLLAPFAPFFAEEMYSRLGTG--SVHMQSWPKADALWKDEEAGKAGELVKEIVSSVRRYKSEHGIALNAPLKGLEIYGAL--------TDVMDITGATN-TPVEVMVGNPDFEHVPVNVKPNMGVIGP--KFKGQAKAIIDALTEANKKLVSEMEQNGKIS----------------------SIRRGF---NEHQKDVMQQIKDG-ADNVRTHYRNVIILPDMVGKTVAVYNGKSFLDFEIQPEMIGHRFGEFSQSRPKVSH-SELHISPKKSRELGRALKGMRTQNAKRYLEGVVKDAAKAFLKILENAGSNAKGL-DPERMYIAHVATKGGRVIPGMIARARGRGSPHNTDTVNIEIIL---NSGARIDCVDNTGARVVEIISVKRYRRQPCAGIGDMCVVSVKKGTP---EMRKQIMHAVIVRQKKEFRRPDGLRVSFEDNAVVITDEDGLPKGTDLKGPIAREVAER-YPKIGTTASII---QRSFTRRKYMGGVPSQVIHYDMGSISLIVKERCQIRHTALEAARITANRAITAAGRHLKLRVYPHEVLRENAGADRVSSGMGKNVGTAARMSAGQKIFTIN-KENYAIAKDALRRAGHKLPTPVRIV--INYPFITEKAMMLLENNKLQFIVNSKANKGQIKSDIMKMYGFNVTSVCTMSTMNGQKK------------AIVTF--------
>IMG_2502790017
-AARRLKQIRKDARWKDRRFSRRTLGLDVKADPLGGAPQGRGIVLEKVGVEAKQPNSAIRKCVRIQLIKNGRQATAFCPGDGAINYIDEHDEVTVERIGGRGGAMGDIPGVRFKVTAVNNVSLHEMVIGRKEKPRNPMLIPKVDKVVVHMGVGESGQH---LVNGEGILEKITGQKIVETHAKRTLPGFGIK----KGHRPRRGSLAFSPRKRAKSHIAKFRSWPESAGE--PKLQDFAGYKVGMTHVIMIDNVKNSLTEGTEISVPATIIETPAIRVAAIRAYAEDVYGKKPVYEAWASDLDESLSRNI-------------CLPKDYSTQNALDKISGLIEEG--NATDIRVATYTLPKNITGIPKKKPDLMETSISGNDVRAKFEYASSILGNEVEISDIFDSGNLVDVASITTGKGTQGPVKRWGIQMAKHKHSRALRQVGTLGPWRPAHVSWRVPQMGQMGYHQRTEYNKRILKMSS-------------DADEVNPDGGFINYGLVSNSYILVKGSIPGPSKRLVRLREPVRPKMNGVGDPQI-------------TPPTSALLMKEAGVEKGTGESGTNVIGDLKIEQISKVARMKRNDIL-SYSLKSAAKEIIGSCVPLGITV----------------PLPEDLQNLIVKAIRMRKHLAINNHDVHNKRSLQNTESKIRRLVKYYKSTKVKDWKYKPSTAE---LASGVHIGTQQK--TQDMMNFVYRVRDGLYVLDIQSTDERIRMAASFLSKY--DPSRILVASARQYGQYPAKKFAKAIGAKAMVGRFIPGTLTN-PELRG--------------------------------------------FFEPDVVVVTDPAGDAQVIKEAVKVGVPVVALCDTNNMTSNVDLIIPTNNKGRKALSLVYWLLAKEIA--LEDEVLDINMVQRMTDSGRRVKFRATVIVGNGDGFVGLGQAKDAQVGPAIRKAIDNAKLNIIRI-GNVVSNKMTKTVVIQRSHETLVDKYQRYEKRQSKIHAHNPPCIAKVGDVVTIAECRPLSKTKSFVVIKGKNKTAIARATVTKGSGKARINKIPIEI-YQPEYAKLKIMEPLILAGDISDIDIEVDVRGGGIIGQANAIRTAISRGIVEWTN--DTKIRDRNLLVNDSRQKETKKFGGPGARAKYQKSYRDPLANALSTIKNAEDIGKQSCTIPASKLIGNVLKVMKDNGYIGEFEFIDGKAGIVKLIGRINK--CGAIKPRYSVQSEE---FEKWEKQYLPARNFGALILTTSEGVLSQIEARESNIGGQLLAYVYGVAHINSSFNNTIITVTDLTGAETIAKASGGMLVKAARESSPYTAMQMASQIADILKDKGIEGVHIKVRAPGPGAQAAIRSFARAGIRIGRIEDVTPVPHDGTRPKGGRR--------------FNKSEISIIERLINNMMRTGKKQLTMRTVEEAFDIIHAKTKKNPIQILVEAIANAGPREEVVRLKYGGISVPKAVDTAPQRRVDSALRYISMGAAFKSRRSLAECLATELISAANHDCFSINRKDSKERVAKAAR--PQWKKEEIENIKELIRSYPLFAVAGIGGIPAKQFQIMRRELKDT-AVIKVSRNTLIERALNQADENIQMNEFVELQTALMFTNENPFKLYKLLEQS----GMVPYPEHNASPRNTMGAAMVKQCIGMSTSNQKLRPDTRAHVLHYPQKALTTTQ----VGN-----AIDFDMRPAGQNFVVAVLSYEGHNIEDALVFNKGSIERGLGRSHFLRTFEGEERRYPGGQEDKFEIPDSESPEAYANLDVDGLVNPETVVGPNDVLIGKT--SPPRFLEEQ----SDFGITIEQRRESAITMRSNEKGIVDNIIL-------TESVNGTRLAKVKIRDQRIPEIGDKFASRHGQKGVIGLIVPYQDMPFTENGIVPDLVINPHAIPSRMTVGHVLEMIGGKVASMEGRRINATAFSGENEEDLRMGLKKHGFSHSGKEVFFDGVTGKKIQADIFVGVILYQKLHHMVASKIHARSRGPVQVLTRQPTEGRAR---VIDANRLIMGRLASIVAKRLL------------DGEEIKIVNAEKAVISGSKVKTFEDYRTIQEIG---TREFGPYFPKRPDRILKRTIRGMLPKRERGRDSLSRLKVYIGV----------IEL-PEIFNEPYRPDLIKKAVLSLQSTRYQPYGPRLSGMETSA--HSWGS--GRGVAQIPRISVPQAVGGRRAHPPKPEKDVTEKINKKEKRIAFRSAIAATMNYDIVKKRGRFE-NELTRTKELVNYLNNVGVQRKSILIVTGS-QAPLLKSARNLPGVDAVPVDSLNIEHLAPGTHTIWTESAISNLE--GKRVNFSARTVVSPDPNLSINEVGIPFEIAKHMTIPLKVIPRNMEILRKYVANGKTIYPGANYVIRGDGRRVKITENNAEIAEKLEVGWTVERQLIDGDIVIFNRQPSLHKMSIMAHTVKVLPYKTFRLNPSVCPPYNADFDGDEMNLHVLQNYEAIAEAKILMQVPIGCKVTLRGERAENFLSTSLEIIEHKLD------SAQFDNNGNVAFGIEEHTDFPGMRYDPNIGIFGMDVIVVLKRPGYRSHR-ITKEDSISF--EESKPRFEESVDLAINLKNLDLSQPKNRIDEEIILPNGLGKERKVAIFAKGDVAL--KAKNAG--ADYIFSEEDIKDLASDKSRARGLANECDFFIAEAQYMPMIGKSLGTVLGPRGKMPIPF--TG--DRDIASVINTLKN-SIRIRSKDKLTFHVSVGRRNLGTDELAENIETVVHRIENALEKGKQNLKSIHVTTTMG-KEIRNMTPEERMDELEKMESDLIREYALASAGAPENPGRIGELKRTIARIKTIQHE----------------------------------------------------------------------------------------------------------------------------TKYERARIIGARSLQI----AMSGIDPLYLAMEELEQGVIPIGRGTPYRAPSHKYKG--TLKHPKVDE---NETIYGTVTAVKHDSSRSAPIVRVKFDNGEERFILAPEGTSVGQQI--KDILHLKKAGHSGSLDPVVDGLLPIMLGKATKTIRALRLSGKEYVCLMRLHSSVPE------------------KKIIRVCSEFEGQIFQIPPLISAVK-----------------RAVRIRRIYYLEIIEMKDNLVLMRIGCEAGTYI-FTLKDMYKQMEALNKMGPMKQIMQMLPGLGAKEDAYQVTGDKLTRYRIIMDSMTEEEMLNPR-LIGSSRIKRISRGSGNSPEDVRELLKYHKMMQNAM-GKAGSVIVELKPAPRGLGLAAGSTAKKVLEKAGIKDVWTRTEGTRTTLNFAKATYVALKKTNTVR--------ALVAGGKANPGPPLGPALGPLGVNIKDVVDKINEATRDYNGMQVPVKIIVDEKKNFKPGNILYLAEIPEGVPICNIESKPNDGGRFARSSGVSATLIAHERGKVVVQMPSGEMKWLNPKCRATIGIVAGGGRADKPFLKAGNKYHKTKYPRVSGVAMNAVDHPFGGGNGKTVGRNTP-----GGLRFGEMERDVLIGHGAAMALKERLLDESDKVVELVCSNCGMIATFDYCSNCGSETDIYPVEMSYAFKLLLDEIKSLGVAPRMSL--------LEDLAPNKIVAKVFSQRRGYRALVVVERGRKALLEVSFPSISGRINFITLMRALGIETDEDIVNIVS---TDPEIMKF-MLENLEEAEVGTREEAIEKIGSRVASGQATDYQIKRANYVI---------DRYLLP-HLGNAPT---DRPKAHFLGRMAESCFELALARRSEDDKDHYSNKRLK-IVQHHIDSYNKFVQVGLQKIIDEQGIIETDLED------IYLKLGKIRVEKPIVKEADGAIERLYPNEARLRNLSYSAPLYLEMSVVK----GETETEPQETKIGQLPVMIKSNICNLKELNDEEMVQSGEDPLDPGGYFIVNGTERVVMTLEDLTGDLMEDLFRVAFNRLSRDIKYQLERANMRNRELNVGTLVRADVLT-QLLDRTDYISTLSHLRRVISP---LSRAQPHFEARDLHPTQWGRLCPSETPEGPNCGLVKNFAQMVE--KRIGAIKFGLISPREVRKMSITPIITADTYDDDG-YPIDMGLMDLRLGVIDPGLKCKSCGGRAGECPGHFGHIELVAPVIHIGFNKTIRKILRSTCRKCSRLLLEFSKKEEY--LAHLETLKEIGSYINEIFKEARKSKTCPYCG--EEQLEIKFEKPSDYIENGEK-----LTPTEIRDRLENIPDDDVKVMGMNPETARPEWMILTVLPVPPVTVRPSITLESGQRSEDDLTHKLVDIIRINQRFQENREAGAPQLIIEDLWELLQYHVTTYYDNEVSGVPPARHRSGRPLKTLTQRLKGKEGRFRGSLLASSIERGWYFRKAGHNAMRAIMGAGALGCEIVLSGKLT-GSRSRVEKMVNGYIKHKPVDDIVDYGFATAVKKLGTIGCVVRI-QAYEA-KELDPFPGRTLDETIELSIMQKLGKARDQAGNIAGNYLGLENSAVIMARSGARGSMLNLTQMAACVGQQAVRGERIRRGYSGRTLPHFDKGDLGAHAHGFV-------VTLPTGSTGVAIKADTIGSLEALVNELTKE-----EIPIRKAGVGDISHRDIVEVAAIESVIIGFNVSMLPDAREKIQSSEIKVFMGNIIYRLIDDYKDMREYYLNFFESHDHTRLERYPVVARWRDDIYLTIASIADFQPFVTGQVPPPANPLTISQPCIRLSDLDAVGRSGRHLTTFEMMAHHAFNTYWKDETVGLCDELLSS-LGADPLAVTY----------------------------KEEPWAGG-GNAGPCLEAL---IGG--------------LEVATLVFMNLQKSKTGQYSVMDNYIVDTGYGLERFVWASKGSPTIYDA-IFPEIVNEIMGLAGIEHELDNAGMIDISEKANLFELRSITDHTRCLTFMLGDGIIPSNVKAGYLARLVTRRTLRMLRDLDVKIP-ICEIVQMHIKNLP-EYPEFEEKMDVIEDILYHEEQKFSETLDRGRRMILKSAQHYKDEKIPLEKLIELYDSHGIPPEITKEIAAEEDVEVSLPNFYSLVASRHSSAPEREG-EEGDVEYAGRLSGLPATKKLFYDDMEFEAVVLDMF-------------DNKIVLDSTFMYPEGGGQPADHGIMMVEDQLLDIVDVQQVGDVIVHITGDIENHVRKGDIVTVRIDEERRSAHAAHHTATHVVIDAARKVLGDHIWQMGAQKAQDRARLDLSHYKRISQEELDRIELVANRIVMKNTRVTAEWMERVEAERTYGFRLYQGGVGKKIRVLKVGD-DVEACAGTHLRSTGNVGPIRILRTERIQDGVERLEFAAGEAAVRAMQNISSLLARSAEALRVRPEHLPATIERFFGEWKELKKENERLTEELAGLRVYQLMQESEQISGVQVIARKIENADTGELMKIAGQISRNDNMVAVLAG-DADGIRIVAAAGKAAVEMGVDCGAIVRQASGIAGGGGGGKPGMAQGGG-PKEYVPYEIESKWQNKWNE-SIYYFNWDEAEPQYIIDTPPPYPTGNFHIGNSLNWCYIDFIARYKRMRGYNVMFPQGWDCHGLPTEVKVEEIHGIT---KNQVPRSEFRRLCEELTSENIRKMRETMMMLGFSIDWSNEFITMDPSYYVKTQKSFVKMHDKGRIYQEQHPVNWCPRCETAIAFAEVEYESRQTYLNYLYF--------DDLKIATTRPELLAACVAVAINPSDERYNDFIGQNVKVPIFGHEVAVIADKDVDPSFGTGAVMICTFGDKQDVRWWVEHHLPLRKAIDKNGLMTEIAGNYAGMKISECKEAIIEDLKRQSLIYKQEQIEQNVGMCWRCKTPIEILSEKQWFVKINS--EEILSTAD---EIDWIPEHMKIRLKNWTGTMEDWCISRQRIFATPIPVWYCKRCGQTLVAKEEWLPLDPTQESATDFEAEEDVLDTWMDSSLTAIHVAGWLSEH---EMRLPTQLRPQGHDIIRTWAFYTILRSVALTDTRPWDTILINGMVLGENGHKMSKSAGNIISPHEVVDTYGADAFRQWAAVGGTPGSDVMFRWKDVVSASRFLQKLWSIYRFSISHIENFETDHIPPESLPVVDRWMLSNLNRLIESTTESMDHFQFDETFKSIRGFTWEMVADNYIELVKSRLYGNDSEEKKAAQYTLHMVLNTLVRLLSPFVPFIAEEMYSRLSSG--SVHLSTWPGVERKYIDENIEIQGELIKDIVASIRRYKSESGMALNAPLKKIEIYAPL--------EDTTDIRGATN-SEVELISGKPDFEYVPVSVKPEMGIIGP--RYRKKAGAIVKKLSLADEVAKEMESGKMILDVDGETIEVDPEAVSLER-----SIKRGF--SEEQKKVLQKIKDG--EETVRTHHRNMIFLPEMVGKNIEVYNGKEFVKVEVLPEMVGHRFGEFSLTRSRVKH-SELHISPKKSRELGRAIKGMRTKAARKYLEDVTAKVAQEFLKILKNAESNAKGL-EAENMYISHISAKRGRVIHGMRPRARGRATPKNTETVYVEMILK---AGANIDCVDNTGARTVEIISVKKYRRHPRAGIGDMCVVSVKKGTP---EMRRQILHAVVVRQKKEFRRPDGLRVSFEDNAVVITDETGIPKGTDVKGPIAREVAER-YPKIGTTASII--KQRSFTRREYMGGVPSQIIHYDMGNLSLLAEEKCQIRHTALEAARITANRLLMKSGRHLKLRVYPHEVLRENAGADRVSSGMGKNVGTAARLSAGQKIFTVN-KENFESAKKALKRAGYKLPTPVRIV--IKFPFITEKSMAQLDDNKLQFIVDTRANKHQIKDDVSKKYGFDVRSVSTMTTMKG------------LKKAVVTFE-------
>IMG_640069318
-AARKLKRDANNNRWHDTGYARRQLGLDVKADPLEGAPQGRGIVLEKVGVEAKQPNSAIRKCVRVQLIKNGRQVTAFAVGDGAINFIDEHDEVEIEGIGGRGRSKGDIPGVRFVVTKVNNVSLREMVTGRKEKPR--MKDIYIDKVVVHMGVGESGER---LVKAEDLVKQITGQKPVRTIAKRTQPAFGIRMP--KINRPRRGSLAYSPRKRAKSPVPRYGSWPEYTGA--PAVQGFAGYKVGMTHVIMVDDHKSSPTEGKDVMVPVTVVEVPPMRVAGVRAYGEDTYGKHALTEAWTTDLDEELSRRI--N-----------VPKN---HDTAAALEAKAAVGEGKVSELYALAYTRPMELTGVPKKVPDLMEMRIAGGSLEDQIAYAAEILGKEITISGNLEVGEYVDVTAVTTGKGTEGPVKRWGVQVRKRKHSRGKRHIGNLGPWHPHHVRWQVPQMGQMGYQQRTEFNKRILKIGA-------------DGDEITPAGGFLHYGLVRGPYVLIKGSVPGPNKRLVRIRSAIRQGEHTVRTPAI--NFVSVQSQQG--PPTTALVMKEAGITKGSTEPGALVAGDLPLEAAVRIARMKFDGML-SYDLKSAVKEVLGTCVSVGVTV---------REKGLESEIPEDLRNLMEKALGIRKHLAENNKDVHNKRQLQIAESKVRRLVKYYVRSGRKGWTYKPETAEI--LAAGVHIGTQQK--SKDMMKFIYRVRDGLYILDIQATDERIKTAAKFLSQY--EPSKILVVTSRQYGQYPAKKFADAIGGMAVVGRFIPGMLTN-----QR---LHGLN-----------K-----------------------YIEPDVVVVTDPIGDSQTIAEAVQVGIPIVALCDTNNMTKYVDVVIPTNNKGRKALSVIYYLLTKE----LEDEVLDINMVQRMTDSGRRVKFRTVVVVGNRNGYVGFGQGKDVQVGNAIQKAIVNAKLNLIKV-GKVVSDRMNGTVVVEREFLHYVKKYKRYEKRRSRYHAHSTPCIAGVGDVVRIAECRPLSKTTNFVVVEGKRKTAIARATLKPGSGRVRINSVPLEI-YGTELLRLKIAEPLLLVPNLDGVDAAIDVSGGGTMGQAEAVRTALARGIVEWHN--DPQIKDRTLLVNDSRQKESKKPHGPGARAKFQKSYRNPIADAMSTIKNAGDAGKGEVIVPASKLLGAMLRVMQENGFISGFEFIDGRGGQVQLSGTINK--CGAISPRFPVAMADME-YWESQYLPA--KNFGILIVSTSKGVISHAEARNEGIGGQLLGYVYGIAHIFASFNNTIITVTDLSGAETVTKSSGGMVVKQDRESSPYAAMQMAIQVAQNARDKGITGVHVKVRAPGPGAQAAIRALARAGMRIGRIEDVTPVPHDSIRGKGGRR---------------NKSNMLIVERLINKMMQTGKKELTIRIVRDAFEIVNKKTKKNPVQVLVDAVANTGPREETVRLKYGGINVPKSVDTAPQRRVDTALRFITAGVSHKKKKSVSEALADELIGAANGDSYAVSKKEERERIAKAAR--PRWKKDEVEEIKRGIEEHTLVGVVDMYGIPASQVQQIRRNLRGT-ARVKMARNTLIEHALNELGGSVTLNDHAEGQSALIFTNENPFKLFKLLEKT------------------------------------------------------------------------------------------------------------------------------------------------------------------------------------------------------------------------------------------------------------------------------------------------------------------------------------------------------------------------------------------------------------------------------LLGRMASIVAQRALAGEEIAIVNVEKAIVSGSRAQVLANY-TTKRERGSRE--GGPFFPRRPDHIVKRTIRGMLPKRERGIAAFKRIKTYVGV----------IDL-PEIFREEYRPDLIKRAVLALQSTRFQPHGTNPAGMRTSA--ESWGS--GRGAAQVPRLKVPQATGGRAAHPPKVEKILVKEINRKEKRKALRSAVAASTYPDLVRERGHLEDLPVTRTGDVIAALTALGVQRKSVLIVTGG---EPLRAARNLAGVDAVAVDQLNAELLAPGTQTIWTESAIRRLEE-----------------------------------------------------------------------------------------------------------------------------------------------------------------------PIGCKVTLRRENAEKFITTALDIIERRLA------PSQFDRTGNVSFGIEEHTDFPGMSYDPTIGIYGMDVNVVLEYKGARA-------------SKAPERKFKESVDITVNLRNIDMSQPKNRIDETIHLPNGF-DNVKIAVLGKGDIVT--QAKEVN--VDLIIGPEEIERLGGEPREARKVAGEYRFFLAETAMMPLVGRYLGVRLGPRGRMPMPVPQ----GMDIRPIVQRLRS-SVKIRTKDKKVFHTKVGTSGMEPEQIAENIDAVLHRVESVLESGTMNIHSVYVKTTMGP-EVKQLSDTELLEQEQKLSLELIQERGKVSAGATENPGRIREVRRTIARIRTEQNAR---------------------------------------------------------------------------------------------------------------------------TRYERARIIGARALQI----SMPKTEPLEIALEEYDQDMIPIGKGGPYRAPSHRYKA-------ALRHAGNDALVSGNVIDIEHDPARHAPIALARLDSGEKIYVLATEGLGVGDTV--------RRVGHAGTLDPQVSGVLIVMFGGAVRLAPVLLSHNKEYVCLMRLHGDAS------------------RESVEQAAKEFTGRIYQRPPRKSAVK-----------------RSLRIRKIQEIEILDMDGRLVLFRVRCDAGTYIKFTLRDMYKQLEALNKMGPLKQIMSMLPL-GGMDDAYDITSTKMQRYKVIMDSMTPPELDDPS-TLGSSRIQRIARGAGVTPDDVRDLIKYYKIMQR--TGKAGSVKVTLKPAPQGIGLVTGDIPKKVLMLAGIKDVWAFNRGTRTTINYAKATFEALKQTNMV-------VEVLVPGGKATAGPPLGPALGPLGINVKAVVDDINKKTAEFNGMQVPVTVTVDDKKNFKNGNTLPLGEIPVGAYVCNIEARPNDGGKFVRSSGVQALVIGKDDGRVGIRMPSGKNKWFNGACMATVGIVAGGGRGEKPFVKAGKKHFHERWPRVKGVCMNVIDHPFGGGGGR----P---------------------------------------------------------------------------------------------------------------------------------------------------------------------------------------------------------------------------------------------------------------------------------------------------------------------------------------------------------------------------------------------------------------------------------------------------------------------------------------------------------------------------------------------------------------------------------------------------------------------------------------------------------------------------------------------------------------------------------------------------------------------------------------------------------------------------------------------------------------------------------------------------LANALERGWYFRKAGSSTIRRIMESGALGCEVIVAGKLT-GSRSRTQKFTEGYIKHEPSETIVEKGYALAIKKLGTIGVQVKI----------------------------------------------------------------------------------------------------------------VQDIEVNLSDVGVIIRADTIGALEALSKELEGH-----QIQVMRATVGPVTRHDVIEAGTIKSAIIAFNTPVLPDAVDALAMSHVSIFEGGVIYQLIDDY-EMREAFLSFFERHGHTRLERYPVAARWRDDIYLTIASIADFQPFVTGVVPPPANPLTISQPCIRLNDLDSVGRSGRHLTLFEMMAHHAFNTYWKDQTVALCDEFIKS-IGGDPARVSY----------------------------KEHPWYGG-GNAGASVEVL---IGG--------------LEVATLVFMNLGRQKTDQYYPMRLNIVDTGYGLERLVWASKGSPTIYDA-VFPEMVSRLMRSARLEDLLDNAGVMDISGTNL-YNLRSIADHTRCLAYMLGDCIVPSNVREGYLARLVLRRTLRMMNDLSMDDA-LTDLIEAQMQVVGA--ENFEQDVDAVREIVENEEARYASTLERGARIVQKIARNYKSSRVPLEEVITLYDSHGIPPEMVKEVAAAEGAVVEIPNFYSLIAETHSEAKEARGEDPLDAYRERA-VSLPPTKKLYYELVEFEAMVLDYF-------------DGMAVLDQTLFYPEGGGQPSDTGTLVTSESMVRVEEVVKLGEVILHR--VTGGPLMRGDRVKGMVDEERRWSLMRHHTATHVLLHAAQQVLGVHVHQAGAQKGSEVSRLDIRHYRHITPDELRRIELEANRLVMADTPVYIHVEERTKAEQKYGFGLYQGGVGREIRTVQVGA-DVQACAGTHVRTTGEIGPIRVLGVEHIQDGVERLVFAAGIAAVHAVQHLGDLLQESADMVSVQPENLPATVARFFSEWKEQKKEIERLQKKVVDLEMQNLDG--EVVDGVRVVVRTLDA-THKELVALATTVADE-GGVALFAS-SDGTVKVVATSGAP----TVNAVDIVREVCGILGGKGGGKPNLAQGAG-PKNYDIEEVETRWQDTWRDEDYFDPA--SSKPRFIIDTPPPYPTGNFHIGNALNWCYIDFIARYKRMRGYNVMFPQGWDCHGLPTEVKVEETYGIT---KNDVPREKFREMCRDLTLSNIEKMRATMRRLGFSTDWSHEYITMLPDYYRKTQASFLQMLKAGDIYQSEHPVNFCTRCETAIAFAEVNYAPRTTKLNYFDF--------DGVEIATTRPELLAACVAVAVHPEDERYRGMKGKRLTVPIFGHDVPVIEDVAVDPEFGSGAVMICTFGDKTDVYWWKQHGLDLRKAIDRQGIMTATAAPYTGMSSEDCREAILADMEKAGILKRQEELEQRVGTCWRCKTPIEILSERQWFVRVHQ--DEILESARR---VSWTPEHMFARMENWANSMEDWCISRQRIFATPIPVWFCTACGEMVIPAEKDLPIDPTVDKPSDFTGETDVLDTWMDSSISVLHVTGWDGTG--KPPFFPAQIRPQGHDIIRTWAFYTILRAKALVGGHPWDEILVNGMVLGEDGFKMSKSRSNIISPEAIVGDYGADALRQWGAGGAATGSDIMFNWNDVVAASRFQTKLWNIFRFVMGHLEKG--ADPDAPVTELTDRWLLVRLSETVAEVTAAMEGYQFDRALRAIREFAWNTLADDYIEIVKGRLYAAD-SSRASACSALRMTMDVLCRLLAPIIPHFAEECYHNLAGE--SVHKEAWPDFSY--ADDEARRHGDLLVKTVAELRRYKHDKGMALNAPLGHVMIYA--------------------------------------------------------------------------------------------------------RGLSREH---EKLLADLRSG-----DENIRTHLRDMIIMPEMVGRSIEIHNGKEFQKVEIQPEAVFHYLGEFALTRRRVAH-NELPVSPKHSIEIARFIKNMTTTEAKAYLTDVVAKAAEAYIRLLESVEKNAIGL-DVENLRIDHAAANTGRGLRAFFPRAMGRATPKRRETVNIEIVVT---TGSRMVCSDNTGARLVEVVSVDRYHRQPCLGLGDVATVSVKKGTP---DMRRKLEKAVVIRQKKEIRRPNGIRLSFEDNAMVLINERGEPKGTEIKGAVPREIAER-FPKIASMATTIV--KKAYTRREYMGGVPSKIVQFDMGNLSIVVDETCQIRHTALEAARIGINRQLQEVGRHLKIRTFPHHVLRENAGADRVSEGMGKAVGTAARVEKGQKVFSVTSPQYVDKAKVSLKRGIYKLPTPARIV-ILKHPFVTEKATMMLEGSKLQFIVQRDATKQDIKRELESAFEQEVANVRTMMTMKGE------------KKAIVTF--------
>IMG_640069317
-AARNLVRTAKKFRWSDSVYSRRALKLKLKADPLEGAPIGRAIVLEKVGVEAKQPNSAIRKCVRVQLIKNGRQVTAFAVGDGAINFIDEHDEVTICGIGGRGRSMGDIPGVRFVVSGVNGVSLNELVIGRAEKA---MQTPFVAKVVVHMGVGEAGER---LVNAENIMADLTGAKPIRSYARNTLPAFGIR-------RPRAGSLAYYPRKRAKGIVPKYQSWPEYNGQ--PMLQGFAGYKAGMTHVIMIDDHKKSPTEGKEVMVPVTVIEIPAMTVAAIRVYVKDTYGKHPLTEVWAENL-EALSGRI--------TKA-----KTNNAAKATEKINAAIGDVVE----VMVLMYTKPTELTGVPKKVPDLMEIRVAGGSAQERFDYALSILGTDVDMKSLLSEGQFADITGITKGKGFQGAVKRFGITLRKRKHARTERHIGTLGPWTPHHVRWQVPMPGQMGFQQRTEFNKRIIKIGE-------------NADEINPAGGFLHYGLVRNNYVLIKGSIPGPAKRLVRIRSATRMGEQKIQAPVV--EYVSLQSKQG--PPTTALVMKEAGVEKGSGTPNTQAVGNLPLEAVIRIAKMKMESML-SYDLKTAAKEVMGTCVSVGVTV------------LDT-DIPEDLRNLMHKALMMRKHLEQNRKDLHNKRQLQLTEAKVRRLVKYYVGTKRLGWVYKPETAEI--LAAGVHIGTQQK--DNDMKDFIYRVRDGLYIIDIRKTDERIKQVAKFLARY--EPAKIFVVTSRQYGQYPAQKFADTIGALSHVGRFIPGTLTNPK----------------------LPKY-----------------------VEPSVVIVTDPIGDAQVITEAVQCGMPVIALCDINNRTNNVDLVIPTNNKGRKALSMVYFLLTKE----LVDEVLCIDMMQRMTDSGRRIKFRAVVVIGNKNGYVGFGQGRDVQVGTAIKKAITNAKLNIVKVRGKVVSERMQGTVVVERNFLHKVQKYDRYEKRSSKIHAHMAPCLAKIGDEVKIAECRPLNKTTSYVVVEGKRKTAIARATLREGKGRVRINSVPLEV-YGNEIIRMKISEALALAPGIDNVDVDIDVSGGGVMGQAEAIRTALGRGILSWTN--DPKIKDRTLLVNDSRQKEAKKPHGRGARARFQKSYRNPIADAMSAIKNAGDTGKLAVTVPASRLFGDMLKVMQEYGYITGFEKIDGRGGQFQIALSGGINKCGVITPRFSVKVEDLE----SWEIRYLGKGFGIIILTTSKGVMSHEQARKLGVGGELLGYVFGIAHIFASFNNTIITVTDLSGAETICKSSGGMVVKQARESSPYAAMQMAINIAQASKDKGITGLHIRVRAPGPGAQAAIRALSRAGMRIGRIEDVTPVPHDSIRAKGGRR---------------TKSEMAIVERLINRLMQTGKKMMCTKMVMDAFDVINKKTKQNPLQVLVDAVANAGPREETVRLKYGGINVPKSVDSAPIRRVNTALRYIALATSHKTKKPAYLVLADELIMAAKGDCFSVGKKEEVERIAKSAR--PAWKREEVEQIKDLADKYALVGLVDVYGIPARQFQQIRRNLRSN-AVVKVARNTLVEHSMNELGGHFDLNGKVSEHSALIFANGNPFKLFKSLEQT---AAHVPFPEHNASPRVTMGAGMIKQALGFAQANMKLRPDTRGHMLHYAQVPMVHTQ-AAELIG--------SDNRPQGQNFCVAIISYEGYNIEDALIFNKASVERGVGRSHFFRTYEGEERRYPGGQDR-IELPEEDGIGSYANLDVDGIINPETVVNEKDVLIGKT--SPPRFL-EEPTGELIAVEKR---RDTSITMRSNETGIVDTVII-------TESENSSRLVKVRTRDLRIPEIGDKFASRHGQKGVCGLITPQENMPFTAAGIAPDLVINPHAVPSRMTIGHMLEMIGGKAGALEGSRVNATSFRKTQEQVLRHQLAEAGFAHTGREVMYDGITGRRFQADIYIGVIYYQKLYHMVSTKMHARSRGPVQVLTRQPTEGRAR----------------------LLGRLSSIVATRILAGEEIAIINAEKVIVSGARAMVLNEYQVKRVRGSV---EGGPFLPRRPDHLVKRTIRGMIPKTRPGAAAFRRVKAYVG-----------IEL-PAVFDEAYRPDLIKRAILAYQSEQYQPHGADPAGMRTSA--EGWGS--KRGEAKIPRIKVPNVKGGHPAHAPKAEKILVEKINKKEKAKAIRSAIAATVNTELVTARGKFEEAAIAKTAEVKLALVALGLQAKSALIVTS----GEFLAGANIAGVDCVSVNALNINVLAPGADTVWTEAAIKKFVE-GKRVNFSARTVISPDPNLSIGEVGIPLAIANEMSVPVRVTKQNLEDMRALIRIGPHRDPGANYVNRPDGRRIRLIAGEENVAEMIEPGWKIDRQLRDGDIVLFNRQPSLHRMSIMSHHIKVMNGRTFRLNPAVCPPYNADFDGDEMNLHVPQTEEARAEAELLVA-PIGCKATLRGKKAMDFLEMALKTYAVENV----LHTRQFDATGNFGFGIEEHTDFPGQAYDPKIGIYGMDIIAVIEKKGTRQ-----------------ERKFQESIDITINLKHVDMAQPKNRIDETILLPQAIG-VKKIAVLGKGDIVS--QARNAG--VDLIIGPDEIERLGGVPREARKMAGQYDFFLAETAVMPLVGRWLGQRLGPRGKMPQPI--P--PTQDITPIVERLRN-SVKIRSKDRLNMSVKVGNTGMTVEEVSENIDAVVKRVVGRLESGELNIRSVYVKTTMGPKEVAQFSDAELVENEQKLKIELIQNYGKVSAGAPENPGKIREVRRTIARIKTEQTKR--------------------------------------------------------------------------------------------------------------------------YTRYERARIVGARALQI----SMTKIDPLDIALEEFDADRVPIGKGGPYRAPSHQYKA----ELKHFGS--ALETVRATVIDIEHDPARHTPIAVVKIEGDKKEYALITEGVGIGQELV--------DVGHSGTLDPMVSGVLVVMLGKAVRLAPLLLQHEKEYVACMRLHAD------------------IPRERVEEVVKQFTGRVYQRPPRRSAVK-----------------RALRIRVIYRIELIDMQDRLVLLKIRCEAGTYIKFTLNDMYKQLEAVQKMGPLKQVLSMLP-MGNMSDALEGTADKMKKFRIIMDSMTPQELDEPA-LINTSRMIRVAKGSGSSVEEVRDLIKYYKMMQKT-TGKAGSVAVTLKPAPKGIGLVTGDVGKKVLTLAGIQDVWVNTSGTRTTLNFAKATYNALRETN---------VEVLVPGGRATAGPPLGPALGPLGINVKAVVDDINKKTAEFNGMSVPVTVMVDDKK---NGNSLPLSAIPTGVAVCNIEARPGDGGKFVRSSGVQAVIIGKSAGKVGVRMPSGKPKWFNEACLATVGLVAGGGRIDKPILKAGKQYHKTRWPRVRGVAMNVIDHPFGGGGGKT-----------GGLRFGEMERDVMIGHGAAMALKERLLDESDAVKQYVCARCGMVAMYDRCLACGAETDIYEVEMSYAFKLLLDEMKSMGIAPRLR---SNKIMTETERYNEQIVSKVFSQFRGYRALVVVEKNKKNLLDVSFPSVAGHLRFADLMRALGLESDEEIVSAVSL----SEDVLTYMMQNLEESECATVEEGVMYVGK--KLAPNQTKDYQRKRAEF-------VLDSYLLP-HLNYAIPAKDVRAKAEFLGRMAEACFDLALNKRRIDDKDHYSNKRLK--ARHQLDSYNNFVQFNLQKVVDEQRIVETEIVNRGKNQEVWVELGKIRVEKPIVREADGSQSKLYPAEARLRNLSYAAPMILEMTLHQ----GDKVYPVQETTIGQLPVMIGSQVCNLCGLSQEERTEQGEDPSDPGGYFIVNGTERVLMTLEDLAGDLMEDLFRISLNRLTRDVKYQLERASMRHRELAIGTVVRADVLT-QLMDRVDHMSVISHLRRVISP---LSRSQPHFEARDLHPTQWGRICPSETPEGPNCGLVKNFAQLVEI-KRIGKIEFGILSPKAIRDMSVCKVIWPDTYDDDG-FPYPKGLMDPSLGVIDPGLRCKTCGQKQGDCPGHFGHIDLAKPVIHVGYTRLIRKLLRVTCRDCGRLLLDKEEI------ERFSALEDDPYSAETIEKDIKKERICPYCGDQQFKIPTSFVEIVTEMGEDGKKSERKLTSADIRERLEKIPDDDLRLLGIDPEVARPEWTVLTVLPVPPVTVRPSIILENGQRSEDDLTHKLVDIIRINQRFKENQDAGAPQLIIEDLWELLQYHVTTYLDNEVAGCPPARHRSGRPLKTLSQRLKGKDGRFRGSLLANALERGWYFRKAGTSVIRRVMDSGALGCEVIIAGKLT-GARARVQKFVEGYIKHEPSESIVEKGYATAIKKLGIIGVQVKI-NIFEQ-GHLEPMPGRTPEETLEMQVMKELGKARDRTGDIASRHLGFENSAVVMAVSGARGSMLNIAQMAGCIGQQAVRGERIVRGYEDRTLPHFKRSDKGADAHGFV-NEEMQEINIKLSDVGVSVRADTIGALEALSNELDAK-----NIPIMRASVGPLSRRDLIDISVIKKVALCFNVPLLPDAEAMVRDEDVKIFSNRVIYKLLDDY-EMREAYLSFFERHGHTRINRYPVAARWRDDIYLTIASIADFQPFVTGVCPPPANPLTISQPCIRLNDLDNVGRSGRHFTCFEMMAHHAFNTYWKDRCLELCSGFIES-LGGNVFDLTY----------------------------KENPWFGG-GNAGPSVEVL---MGG--------------LEVATLVFMNLSRKNSGKYYEMPLRIVDTGYGLERFTWASCGTPTAYDA-VFPEMIPRILTAAGMEDRLENAGLMDIRGEKI-RDLRALCDHTRCLAYMLGDLIVPSNVREGYLARLVLRRSIRMMQDLNMDDD-LGDLVVSQMKTIG--LANFEQDEDIVRHIINREVEKYDTTIERGTRTVQRVGQTYKNEPVPLAELITLYDSHGIPVDLMGKILKDTGAEFEIPDFDSQIADMHSENE-TEKPVSLAKYAERI-AKIPETRKSFYERMEFDATVLDIF-------------DNYVVLDATLFYPEGGGQPSDTGMLVTKSTMVRVDEVVKWENVILHK--VRENTLKRGDRVKGVLDEDRRWALMRHHSATHMVLRAAKEVLGPHVHQAGSQLSTDVARLDIRHYTHITPEELKQMETIANRLVMENLPTMVKIENRVKAEQKFGFALYQGGVGKDIRVVQMGA-EVQACAGTHCQSTGEIGPIKILKLEHIQDGVERIEFAAGFAALDAMQHIQSLLNTSADTLSVQTENLPGSVDRFFTEWKDQRKEIEKLRAKIAELELSRIEG--INIGGVEVVIKQIDV-SRKELVTVAGKIAERGGVTVLITT-ADGL-GVVASSGT----GKIHAGKLVGEVCAELGGKGGGKENLAQGAG-PKTYDFASVEKRWLDQWDDSDFY-FEKDSKKPQYVMDTPPPYPTGKLHIGHALNWVYMDIIARYKRMMGFNVMFPQGWDCHGLPTEVKVEETHHIT---KNDVSREEFRKMCRDLTVENITRMRQSLRTMGFSVDWSNEYITMEPYYYAKTQLSFLRMLKAGYIYQDEHPVNFCTRCETAIAFAEVSYYDGETLLNFFDF--------DGIEIATTRPELLAACVGVAVHPDDERYKSIVGNTLKVPIFGHEVTIIADDAVDMAFGSGAVMICTFGDKTDVFWWKKHHLPLRKALTTKGTMTAICGKYEGMPSKECRAAILADMKELGILKDQKKIEQRVGGCWRCKTPIEILSERQWFVKVNG--GDIVKAAR---EIKWYPEHMLQRLENWADQMEDWCISRQRLFATPIPVWFCDKCGELILPDEADLPVDPTIEKPTEFTGEKDVLDTWMDSSITDLHVTGWDGSG--RPPYFPAQLRPQGHDIIRTWAFYTILRSVALLGEKPWDNILVNGMVLGEDGFKMSKSRDNVIGPEDVMGPYGVDALRQWAAAGSSTGQDILFNWNDVVAASRFQTKMWNIVRFSLMQIQKESPVPETDAPSTLIDRWMLANLSKTVAEVTESMDAYLFDKGLKIIREFAWNVMADEYLEFVKGRLYSED-PLRAGAIYTLKTTLDALCTMLSPYIPFFAQECYHHLSGG-KRIIDRPWTTFS--YVDEDALRDGDLVVRIVSLLRKYKHDSGLALNSPLGNVTIYTPSH----DI-DDSGDLGRTIN-ATVVWKAEEPSLEKMVGDVAFNKGVVGK--TLRNKAGAFMAAVN--------------------------------------------------------------EGDGVRTHSRSMIILPEMVGKNVAIYSGKEFINVEIPVEGVFHYFGEFALTRKKVTH--ELGCSPKHAVEIAHLVRNMMADDAVAYLEQVIDKAAAEYVRLIRSAQKNAAGL-APEKMVIIHAAANKGRCIKGIFPRAMGRATPKHKDSVNVEIILR-LQTGSKMVCADNTGARVVQIVSVFGYHRQPKMGLGDLATVTVKKGTP---DMKRKLVRAVVVRQKKEFRRPNGLRVSFEENAMILLNENGDPRGTDIKGPVAREVAER-FPKVGSMATII---KKAYCRREYMGGVPLKVVQFDMGNIHLEALEACQIRHTAMEAARINMNRRLMTVGRHLKIRAYPHHVLREHAGADRVSEGMGKAVGTAARVAPRQRVFTVP--QYVDQAKDALLHSGYKLPTPVRVI--LAHPLVTEKAMVLLENNQLSFIVEKEAGKASIKAAMEKNFGKKIVSINTMMTSKGNKKA------------------------
>IMG_641522631
-AARKLKKDRQQRRWSDSEYARRERGLGKKSDPLEGAPQGRGIVLEKVGIEAKQPNSAIRKCVRVQLIKNGKQVTAFCPGDGAISFIDEHDEVTIAGIGGAGRAMGDLSGVNYKVEKVNGVSLIELVRGNAEKP--EMREPRIEKVVVHMGVGQGGVE---LQNAETILEAITGQQTVRTKAKSPEPEFGLR-------------MGFSPRKRAESEVPRFNSWPADDGE--VGLQGFAGYKAGMTHVVLVDDKANAPTEGMETTVPVTVVETPPMRAAAVRLYEDTPYGKKPLTEVWADDTHESLDRTL---------------SVPDEGGDTDELIEADTEEIAD----IRVITHTVPGDTAGVPKKNPDVMETRVGGGTLADRLEFAADLIEDVHAFGDVFRAGEFTDAAGITKGKGTQGPVKRWGVQKRKGKHARQRRRIGNLGPWNPSRVRSTVPQQGQTGYHQRTELNKRLIDIND--------------GDEPTPDGGFPNYGEVDGPYTLVKGSVPGPEQRLVRFRPAVRPNESPRLDPEV--RYVSTASNQG-VPPTAALVKDEAGFDTGSGEPQENFVADLSIEQLKTIAEQKKPDLL-AYDARNAAKEVAGTCASLGVTI--EILEAHDAEP----ELPEDFRNLLEKAVRLHEHVEANGQDHQNKRALQNTQSKIRRLADYYRGDKLEEFAYSYETA------------------------------------------------------------------------------------------------------------------------------------------------------EPDVLVVTDPIGDSQAVKEAITVGIPVIAMCDSNNQTGNVDLVVPTNNKGRRALSVVYWLLANE----LDDEVLDINMVQRMTDSGRRVKFRCVVAIGNRDGYVGYAEGRDDQVGGAIQKAIEVAKLNIIDV-GEVASTDMEKTVVVEREYDVFVPKYDRYMKRRSRVPAHAPECFISVGDTVSIAETRPLSKTKSHVVVEGKKKTAVARATVSDGEGRVRINSQPVEL-VEPEMARLKMLEPFRISGSRGDVDIDIDVAGGGFAGQADAVRTAIARGLVEHYGELRDAFRDRSLLVNDVRQRESKKWGGPGARARYQKSYRDPLSDALSGIDNAESVGHLTHTVPASNMVGSVLEVFYDRGYIDGFEFVNGKAGRFEVELKGAINECGPVNPRYSVGADGFE---QWEKRYLPARDYGSLVVTTSHGIMSHYEAREAGIGGQVIAYVYGIAHVHASFNNTIMTVTDQTGAETLAKSSGGSVVKQNREASPYAAMQMAEQLAEEVLDQGIEKVHVRVRGPGPGAQAAIRALARAGLEIGRIEDVTPIPHDGTRPPKNS-----KQF--------KKSEISIVERLANRLMKAGKKQQALKIVRDAFDIVHERTDENPIQVLVSAVENAAPREETVRLKYGGISVPQAVDTAPQRRVDQALKFLADGASFKTPTDAAEALANQLAGAADYNTYAIGQKKEKERVAAAAR--PEWKRQEVAELVDLLETYDSVGVVNVTGIPSKQLQDMRRGLHGQ-AALRMSRNTLLVRALEEAGDGLDLTEYVEGEVGLVATNDNPFGLYQQLENS---AGMIPYPEHNASPRITMGAGMMKQSLGLPAANYRIRPDTRQHLLHYPQKAMVNTQ-TTEQIG--------YDDRPAGQNFVVAVMSYEGFNIEDALVMNKGSVERALSRSHFFRTYEGEERRYPGGQEDRFEIPGDDGEDAYTHLDDDGLVNPETKVDDSSVLLGKT--SPPRFLEEPEDMGGLSPQK---RRETSVTMRSGEDGVVDTVTL-------MEGEDGSKLAKVSVRDERIPELGDKFASRHGQKGVVGHLAPQEDMPFTQEGVVPDLVLNPHALPSRMTVGHVLEMLGGKAGSLDGRSVDGTPFTGEGEDEIRGTLEDRGFKSSGKEVMYSGVSGEKIEAEIFVGTIFYHKLYHMVSNKLHARSKGPVQVLTRQPTEGRAR----VDARDCIMGRVASNVA------------ERALAGDRVAVVNAEQAVITGTEDDVFSTYRTRANLGSDRG----PYYPKRPDGIFKRAIRGMLPKQDDGREALDSVRVYVGNPMD---------L-PRVFEEPVRPDLVKRAVLAAQANRTQEYGADEAGLRTTA--ESQGS--GRGMAHVPKANVPQTVGGRKAHPPKAEKDHGLDVNDKERKAAVRAAVAATTDSELVADRGNFDDVELVKTQDVVSLLEALGVEPTSILFVTAS-ESGPSTAARNLAGVDVATGREVNAEDLAPGAETVWTESAVEEVAQ-GKRVNFSARTVISPDPTLSLNEVGVPDRVATEMTQTMVVNEQNLERARRYVRNGPEGHPGANYVTRPDGRRVRVTEKVCELAERVEPGWEVQRHLIDGDIIIFNRQPSLHRMSIMAHEVVVMPYKTFRLNTVVCPPYNADFDGDEMNMHALQNEEARAEARVLMRVPIGAKVTLRDDTAVDFLERALPAADLDRR--------QFDNTGNVSFGIEEHTDFPSQEYDPNIGIYGMDVTVNLTRPA-KNHR-LNSEDAVSF-----QRNFRETVDLAVNLRDLDLNDPSQRVDEGVVLPSGTGQETQIVVFADGETAV--RADDVA---DDVLDEDDLSDLADDTDAAKDLADETDFFVAEAPMMQDIAGALGQVLGPRGKMPTPL--Q--PDDDVVDTVNRMKN-TVQIRSRDRRTFHTRVGAEDMSAEDIASNIDVIMRRLHANLEKGPLNVDSVYVKTTMGPSEIRDMTPAEREAELEELRTELLNSKAVKAAGAPDNPGRISELRKTIARIKTVQRE-------RRRREVRTHQRLRLKSGKPRLVARKSNKHVTAQLVTTDGDETVASAHSSDLDAYAAPTGNLPAAYLTGLLAGQRAVDAGVEEAVLDIGLNTPGSKVFAIQEGAIDAGLD--------SRYEKARIIGARALQVAYGPD-TQTEPILIAAEEYDADALPFGRGTSFRAPSHRYKA-------ELSHKRTEDTLAGEVIDVEHDPARSAPVARVAFEDDDQRLVLASEGVGVGDTIE-RDLVGVEKAAHAGTLDPKVTGCLPVLTGTATRIAPALLEGFKEYVAVLELHDDP------PRI-------------LPDVIEAFTGEIYQKPPKKSAVA-----------------RRLRTRTVYDLDVLDVDGRQVLLRIRCESGTYIEFTLHDMRKQMQAMDNMGPLDQVMDMIPGMGGGDDAMDVTQERMRGFEVIMDSMTEAEMADPRSV-GASQIRRIARGSGQPEDRVRELLDQHKMMAQTMTGKAGSVDVELMPAPRGLGLAGGETVQHVLELAGIDDVWTRSSGTRTTVNFAKATFNALRETSEAR-VP---IEVLVAGGQADPGPPLGPELGPTPVDVQAVVQEINDQTEAFDGTEVPVTIEYEDDGSF-EGNTLPLAEIPEGVPVCNVESHPGDGGKFARAGGVNADLVTHERDATIVELPSGETKRLSPDCRATIGVVAGGGRTEKPFVKAGNKHHKTKWPRVRGVAMNAVDHPFGGGGRQHPGRPKSVS---GGLRVGEMERDTVIGHGAAMVLKERLLDSSDREEIHVCGNCGMTAVENYCPNCEEETDVHSIEMSYAFKLLLDEMKALGIAPRLEL------------APNKIVAKTFSQRRGYRALVLVERNREGLLEVSFPSVSGSISFVTLVRALGLESDEEIVHRVSE----DPEIVKFMLENLEEADVQTQEEAIEDLGQRVASGQGKNYQLKRANYVI---------DRYLLP-HLHEDGVEEETRNKAYYLCRMAEACFELALGRREADDKDHYANKRLK-LAEHHFRSYNAFLEHGMQDVVTEKERIETDIGDKEDEEPVWVELGDVRAVTPRVREADGSEELLYPQEARLRNITYSAPVFMEMSIVRGGEEEERVLDTTETKVGRMPIMVGSDKCNISGFSDEELIEIGEDPADPGGYFIINGSERVLMTSEDVSGDLMKDLFRTALNKLARDVKYQLERANMRNRELTVNTVVRSDVLT-QLVDRTDFMGVLSHLRRLRSP---LSRSQPHFEARDLHATQWGRICPSETPEGPNCGLVKNFAQA----KEIGEISFGLMDPEEYRDMSATKVITADTYDDDG-FPIDMGLMDPRLGVIDPGLECKTCGQRSGGCNGHFGHIELAAPVIHVGFSKLIRRLLRGTCRECASLLLTEEEKDEYRENLTRSLRQDVSDVMTAAIREARKKDHCPHCGEVQYDVSDYSERIAASMQPDEDEDMNKLMPSDIRDWFEDIPGEDLEALGVNSDRSRPEWMILTVLPVPPVTARPSITLDNGQRSEDDLTHKLVDIIRINQRFMENREAGAPQLIIEDLWELLQYHVTTFMDNEISGTPPARHRSGRPLKTLSQRLKGKEGRFRGSLLANALERGWYFRKAGHTTIDRIMESGALGAEIVLSGKVT-GNRGRVEKFNRGYIKHEPAEEIVDHGKGVAVMKLGTIGVNVKIIETYEN-GDLESLPGRTVDETLEMKIMQTLGKARDSAGDVAEENFDEDNPAVVMANSGARGSMLNLTQMAGCVGQQAVRGERINRGYEDRTLSHFAPNDLSSEAHGFV---ELAEVAVETGEEGIVVKADTLGSLEALVSALEEA-----EIPVMSAEVGDVAPRDVAMATTKHRVLLGFNVDVLPAAAENAERESVRVFNSDVIYQLVEDYEEMRSAMVSYFERAGHDSIDPYPVAARWRDDVLLTQASIYDFQPHVTGASPPPANPLVVSQPCIRMQDIDNVGKTGRHTMAFEMLGHHAFNAYWKDTAVEHCEGLLAD-VGVSLDEVTF----------------------------IEDPWVGG-GNAGAAFEVI---YRG--------------LELATLVFMSLERDPDGEYAEMDRRVVDTGYGVERWTWMSQGTPTVYEA-VYPDTIDFLKEQAGIEHTDEEAGNLDIDEVADIEDARAIADHSRVLAYMFGDGIVPSNVGTGYLARMVLRRTKRLVDDIGADVP-LDELVDMQADRLGY------ENRDTIRSIVRSEVEKYGETLERGGRRVEQLAEEYRGEPVPTDELIELYDSHGIQPGMVADIAADVGATVDAPDFYSLVAARHDDGDSGAAGGD-GGGDDRL-ADLPETETLYYDDSEFEAVVLDVFER-----EGEDGDGFDVVLDQTMFYPEGGGQPADTGVLTGDDHTVDVIDVQERDGVVLHR---TTDNPGKGEFVRGQIDTERRRRLMAHHTATHIVVYAARQVLGEHVRQAGAQKGVDSSRIDVTHYERVDRETVKEIERVANEIVRANTSVQCEWPDRHEAEAEYGFDLYQGGIGEQIRLVHVDD-DVQACGGTHVARTGEIGSIKILNAERVQDGVERLTFAAGAAAVEHVQGQEDDLRAAAEVLDVTPAEVPETAERFFTEWKDRGKTIDDLKEQLAEARASGGAGEEVDVAGTTAVVQRVDG-DMDELQATANALVDGGQVAVV-GS-GADGAQFVVGVPDGV---PVNAGEVVGELAAMVGGGGGGPPDFAQGGG-PDSYDPNSIEPKWQDEWQERDVYRFDPSESDTQYVIDTPPPYPSGNLHLGHALGWSYIDFVARYRRLKGDAVLFPQGWDCHGLPTEVKVEEVNDIH---RTDVPSDEFREMCIDWTEDRIDEMKATMQELGFSQDWDSEYRTMDPEYWGKTQESFSEMADAGMVYRDEHPVNWCPRCETAIADAEVENIDREGTLHYVTFDGVD---NGDIEIATTRPELLAACVGIVVSPDDDRYADRIGDTFEVPLFGQDVELLADDDVDADFGSGAVMVCTFGDKQDVEWWMDHDLDLRTVFTEDGHLNEAAGEFAGLAIDDAKTQVAEELDDQGYLNDTEPTEQSVGSCWRCDTAIEILSKEQWFVEVDQ--DRILDAAA---DAEWVPEHMHDRLVEWTEGMDDWVISRQRVFATPIPAWECNECGHWEIAGREQAPVDPTEDDPDDWAGETDVMDTWMDSSITPLHLSGWPEGT-TLDEFESVDLRPQGHDIIRTWAFYTLLRTGALTDEQPWDDVLVNGMVFGEDGNKMSKSRGNFVQPDEAIAEYSADAVRQALALGGRPGSDVQFQWKEVKSASRFLTKLWNITKFSTGHFDEDPAIQ--DPAYRDADRWLLSELSTVCEDVDEAMSEYRFDRALRSLREFAWEDLADDYVELVKGRLYNGRPGERAAAEHTLYTAVTAVTRLLAPFSPHTTEEIWQSLPGTEGSVHAATFPSVEYR--DADAELAGKRIAEVAREIRAWKSDQGMPLNADLDRVELYFDD-SDDDAARLDTYDLSETVN-APIRLIDGRPDVELVPVDVDGDDSEIGP--EFRSDAGTVMEAIAAADAAIQAQIHSGDTV----------------------RGLSEEH---HKVLAEARESGTEEANNPIRTHLRDMPVLPEFVGLTFAVYTGQEFERVEVQPEMIGHYLGEFQLTRSSVEH---RSISLKHSKAIAREISGETVADAKEYLQAVIDKASKDFLKLLSNVSNNADQQGDADEMVIEHVAPHKVGESQGRKPRAMGRATTWNATLCDVEIVVT--EKGSLITCADNTGARELKITSVMGYQRHPKAGLGDTITVSVTKGTP---EMRRQVLEAVVVRQRKPIRRPDGTRVKFEDNAAVIIDDLGEPRGTEIKGPISREVAER-YGTIASTATMIV--KPSYTRRDYVTGIPSKIAQHKMGDISLVPQEECQLRHGSLEAARLSANRHLIELGEKMQLRKFPHQIIRENAGADRVSDGMGVPVGTAARIQPGDQLFTAC-EVQAAAVKEAFRRAYNKITPPCKI--IIDYPLVTEKAMDEMDFNKLQFIVDIDAAKPEIRDVVESEYDVTVVDVNTQITPEAEKKAT------------V----------
>U_192
-AARKEKKRRKKFRWKSLEYARRALKSAKKADPLEGAHMSRAIVLEKVGIEAKQPNSAIRKCVRVQLIKNGKQVTAFCPGDGAIKFIDEHDEVLIEGIGGRGRSYGDLSGVRFKVVAVNDIPLNELVRGRREK--NPMRRIEVEKVVINMGVGESGEK---LAKAEKLLDHITGQKSIKRKARRTIQPFGIK-A--KRHRPRRGSLAFSPRKRARSEICRIKR---EELAGGRKIQGFAGYKAGMTHVILTDDRPHSLTKGTEVAFSATIIETPPMRVEGVRLYSNTYYGKRAVTEAWVR----------------------------AGNGGDLGAIEEKIKRNNERALSLHLIASTLPEVVSGVPKKRHELMEIKMS-GNVEKDLEYAKKVFGKELRVKDVVKEGDFVDVTAVTTGKGTQGPVKRWGVMTQIAKAARSGRHVGAIGGWTPRRVRWRVPQFGQTGYQQRTEYNKRILKIGD-------------KGEEITPDGGFLRYGIVRNEYIVLKGSVPGPKKRLVRISHAIRVHPRMGIPEIV---YISKTSQQG-TPPTAALIKKELGIEKAKTDSTSDYTGDISLEQLKEIAKKKKEGML-ASSFKKAVKEIIGTCVSMRLKV----ITKILKEKNKVGAIPEDLQNLMRKALRIRKHIEENKKDVHNKRVLQLTESKIRRLVKYYRRNKVEDWKYKPE------LASGVHIGTQQK--TGDMKRFIYQARDGLYLLAIKMMDKRLRIAARFLAN--YEPSSILVVSAREYGHHPVSIFAKVTGVEAIVGRFIPGTLTNPESAY---------------------------------------------FTEPAILVVTDPMTDEQALKEGVHAGIPIVALCDTNNSSTNIDLIIPTNNKGRKALATVYWLLAREM----GEEVVDINLVQRMTDSGRRVKFRVCAIVGNSDGYLGIGVGKDALVRNGIVKAVRAAKLNLTYI-GVVVSDKAPKTVVVLRSYLRKIRKYERFEKRRSKIHAHNPPCIAKVEDVVKIAECRPLSKTKSFVVVEGKRKTAVARVTIKEGKGTIRINKKPLEV-LEPEVVRAKVSEPLFIASQIDGIEVEVNVRGGGFMGQAEAARTAIARGLVEWTE--NEQLRDRSLLVSDTRIKEAKKFDAKGARAKRQKSYRDPLADALSHIKNTERVGKMECTLPASKLIGNVLSVLKEGGYIAEFEFVEDGKAGVKLCGKIND--CNAIKPRFYVR--V-KEYEKWEERLLPARDFGMLIVTTSKGVISHEKAIESGIGGQLLAFVY-MAHIFSSFNNTVITITDMTGAETIARASGGMIAKADRESSPYTAMLMATQLAERLKEREITGIYVKVKATAPGAQAAIRAFARAGLRIGRIEDVTPIPHDGTKRPGGKR------------------EICIVERLINNLMRTGKKLKTYNIVETAFDLIHEATGENPLQVLVDAIQNAGPREETIRLRFGGILVPKAVDVSSQRRVNEALRFIAQGVSFKSKKSVERCLADELMAAAKNMCHSISKKEEKERIARSAR-AKDWKKEQVSNLKNLIGAYPTVGMAKIRGLGGKQLQRIRRDFKEN-AQVRVSRNSLISVSLNESGMN-DMVDLIDDQLALIFTHLDAFELYNVLEE---VAGLIPYPDHNSSPRNTMGAAMLKQSLGLSTANYKARADTRLHLLPDPQKPLVKTR-TADLIL--------HDKRPTGQNFVVAVLSYEGYNMEDALILNRAAVDRGLGRSHFFRTYEGEEMRYPGGEEDRFEIPDMESHEAYKQLDEDGIINSETEVAPNDVLIGKT--SPPRFLEETTEL-----LSPLERRDTSICTRPNERGVVDSVDL-------MESSSNRRLVKVSVREQKIPEIGDKFASRHGQKGVVGLIVPPEDLPFTVDGIVPDMIINPHAIPSRMTVGHVLEMIGAKAGALEGRYIDGTAFFGEPEEELRAALERAGYSPTGREPMWDGRTGEKIEADVFIGVAYYQKLYHLVSAKMHARARGPVQILTRQPTEGKAR---IIDGEGLILGRLASSVAKKLLNEK----------DTEIVIVNAERVVISGSKERIFKDYKEKKDRGSREKGP---FYPKMPDRIVKRTIRGMLPKQAKGREALSRVKVYLGI-----------TL-PPVFMEEYRPDLIKRAVLAVQSSRLQPKGSDPAGRRTSA--ESWGV--GRGVSRVPRIKAPQAVGGRRAHPPKTEKVLKEKINKKERMKAIRSAIAATINPELVRNRGEV---EVEKTSDVGGFLKSVGVSKKSILIVISSRDNKLKKAAKNLPGVDVSSVEELNAELLAPGTHTIWTESSLNFF--------------------------------------------------------------------------------------------------------------------------------------------------------------------------IACKVTLRGERARDFLKRCFKIQNKLLK-------SQFDTYGNFSFGIAEHTDF-GIRYDPKVGIYGMDVCVSLKRPIQEQ---------------SRERRFVEGVDLCITLKNIDLKEPKNRINVDVVLPKKI-KEPKIAVFASGEIAL--KAKEAG---AEVIDPEELKRMDKT--KARAMVQKYDYFVADASLMALVGKSLGTILGPRGKMPEPI-PPG---AEPAQILSRLKK-IARIR-SKTTTFWVNIGRKDMDAKDIAENAAAVIKAVESRLERGWQNIDSIYMKTTMGP-DIRRMSEKERKKELESLMKDLLRERGIIATGSPENPGRVGEIRRTIARIKTVQSE-------------------------------------------------------------------------------------------------------------------------NKYTKYEKARIIGARALQI----AMETDDPINIAIEEFEKSVVPIGRGSSFRAPSHRYKG-------NLEHVRKNETVSGEIVKIEHDPARSAPIARLRIERFEERFIVIPEGVGEGDEV----ILKIDKAAHTGTLDPKVTGVLPVLLGAATKLADTFLGD-KEYVCVMKLHREVDED------------------KLRKTSEEFVGKIYQRPPLKSAVK-----------------RQIRIRTVHFIEIKEIEGQNVLMRVGCEAGTYIKFTLKDLYKQLEAVKKMGPFQKLMQMLPLGG-YD--QQITEDKLKKFKVMMDSMTEEELTEPK-IIGGSRIKRIARGSGTTTAEVNELIKYHKVMQKMM-GKSGSVEITLIPAPKGIGLAAGDIPKRVLAFAGVKDVWTRKKGTRTTFNQAIATYNALKNTAAVK------VKVLIEGGKASSGPPLGPALGPLGVNIKEVVSSVNELTKDYAGMEVPVKITID-----KTGNTLPLSAIPEGILICNLEARPGDGGKFARSSGDCATVLAHETERTLVVLPSGKRKWLSSDCFATIGVVAGGGRTEKPLVKAGKRYHKGKYPTVRGVAMNPVDHPHGGGGGKTPGRG-----------------------------------------------------------------------------------------------------------------------------IRVEISKDILEVSFPAVGRKIEFVTLMRALGLESGEVILKAVS---DDPKIQEHLKGNIEEGK-VLTQEEAIDTLGRKIAPTQAREYREKRINYIL---------DRYFLP-HLDDRIA------KAHFLGRMAESCYELYLGKRGEDDKDHYANKRLK--AQHQLDSFNYFLEEGMQKVVEEQSEIVTSIGGEDERGKLGVKFGKISVGNPKAREADGSYEEIFPSQARLRNLNYAAPIYFHMQLVRKYENKEVESEEKEVEIGEIPIMLKSKRCNLSKESDEEYEEAGEDPLDPGGYFIINGSEHVIITLEDLAGDLMEDLFRVSFTKLVRDMRYQLERAHMRSRELKIATAIRSDVLT-QLLERSNYVSTVSHLRRIISP---LSRSQPHFEARDLHPTQWGKICPSETPEGPNCGLVKNFSQLVEI-KRIKGIKFGLLSSKEIRKMSASRIITPDTYGEDG-FPIERGLVNQHIGVIDPGLRCKTCGGRMGECPGHFGHIDLEAPVIHVGYAKLIHRILTATCRKCSRVVLGEEDRKRFLEEIQKERQADVGEVVKQVFREAAKSSVCMYCSEPQNLIKYDKPTTYIEIDEGGK--ERRLMPTDVRERLERIPDEDVFLFGMDPENARPEWMVLTVLPVPPVTARPSITLESGQRSEDDLTHKLVDIIRINQRFMENRDAGAPQLIIEDLWELLQYHVNTYFDNEIPGVPPARHRSGRPLKTISQRLKGKEGRFRGSL----IERGWHFRRAGRSTLQRIMDIEALGCEITMSGKLK-GPRGRMEKMVDGYIKHSIAEEIVDKGYAIARKKSGVIGVQVKI---YEG-GELETLPGRTLEETLELLIMQELAHARDDSGIIAERYLSIENPGVLMAKSGARGSMLNLTQMAACVGQQSVRGERIKRGYQGRTLPHFKPDDRSADAHGFV---ELEELKMETGPEGIIIKADTIGSLEALTLELKEEGIE----EITKAEVGNISKRDVIDATTVKRVVLGFNVDILPDAKESALQAGIPIFISDVIYRLIEDYEEIRELFLSFFEQRSHTRMKRYPVVARWRDDIYLNIASISNFQPFVTGKVPPPANPLVISQPCIRLEDLESIGRSGRHLTAFEMMGHHAFNKYWKNETVTYCDEFLMQ-FGVDRERVVY----------------------------KEAPWVGG-GNAGPCLEVI---IGG--------------LELATLVFMDLELSPLGEYRKMDTYIVDTGYGLERFVWASKGTPTVYDA-IFPSIIKELVDAAGIEHPLEKYPEIIIEHARSAGALKTVADHTKCLAFMLADGIVPSNAKEGYLARLVLRRAFRMLKSLGIEIP-LEELILLQIKTISNSFPDLEHSVERIGELVSLEKSRYDEALLKGERIIWQDIKKWKSITLGTDRLIYYYDTHGLPPEFVNEVVASKGIEVNIENFYSLVAREHSEERREEEIEPLGESLKEKTKGMPATRKLYYEEVEFEATVLDSVCGALPHDPASPVADGFVILDRTLFYPEGGGQPADTGFLTSSALRVKVVDVQEIEGVILHK--TENGGIRKGAAVSGYIDTERRNAHKKHHSATHIVICAARKVLGDHIWQAGAQKGEKRARIDITHFKRISDAERREIEMLANKMVMENKEIRASFVDRNEAEQRYGFRIYQGGVGEKIRIVRTGDEDVQACAGTHLSRTGEVGPIKLLRTERIQDGIERIEYAAGEAAVEEIQAQEERIRKSASVLKVPPEKLPSVVERFFEEWKQLRKENERLRGELAELGLERLKRQAEEISDIKVIAAVLPDADTKELMKIASQLSNDNFLAILI-GTRENRASAVSSVPAYLTD-KINAGVIIKRVCEVLGGSGGGKGELAQGGGMEKKYRPEIIERKWLESWND-SLYYFTASSDKPSYIIDTPPPYPTGDFHIGNALNWCYIDFIARYKRMRGYDVMFPQGWDCHGLPTEVKVEEKYGIS---KHQISRQEFRALCKELMRTKIAEMKSMMKKLGMSIDWSTEFVTMEDRYKRYTQLSFLKMYHDGLIYRAEHPVNWCPRCETAIAFAEVEYEDRDAYLNYIRFKKVGAEEPEYVEIATTRPELLASCVAVAVHPDDERYNDIGGKELVVPIFGHTVKVYEDEGVDRAFGTSVVMICTFGDRQDVRWWAVHNLPLIASLDERGRMTEVVRGYAGLSATECKEKIIEDLRAQGLLTKREQIEQNVGVCWRCKTPIEIISTRQWFVRVKH--DEILKASEE---IRWYPEHFSIRLKNWVESMEDWCISRQRIFSVPIPVWYCKRCGTVKVASEDELPVDPLMTGPTEFEGEKDVLDTWMDSSLSALWVAKWNLNAEPSGIGFPVELRPQGHDIIRTWAFYTILRSLVLTKSIPWHTILINGMVLGEDGYKMSKSRNNIISPDAVIQEHGADAFRQWAAIGGAVGSDVQFRWKDIVAASKFMQKLWSILRFSMIHLSDY-QYKEGAATLRIVDKWLLSKLNKLIRSVTDAMENYKFDEAMKDLRAFAWNVLAGDYIELVKSRLYGRSDEGKESARYALYLTIEALSKLLAPFIPFYAEEMYSYIEKE-RSVHIAQWPEVKPDLIDLEAERKGDLIADIVRAVRRYKSEQGIPLNAPLGKLEIYADDFDTEDMENATATKVELCKGVREIK-----------------------------------------------------------------------------------------------------KGKENIKTHLRYAIVLPNMVGKKIGIHNGKSFEYVEIKPEMIGHYLGELALTRKRVAH-SELHISPKHAREVCRAVRGKKVEDAEVYLEKVLDKATDEILKLIRGAKSNAKGL-DPEALRVWRAATKKGRTIRRIIPRAFGRATPKDTETVTVEIVLR---TGARLECADNTGAKVLQIIAVKGYRRYPKAGIGDVVIVVVKKGRP---AIKKQMVKAVIVRQRKEFRRPSGVRVKFEDNAAVIVDEKGMPKGSEIRGPVAREAVER-FSKIASAATII----HAYVRREYMRGVPSKITIFDMGNVSLVAEEACQIRHNALEAARISANRYLMEVGKYLKIRVYPHHVLRENAGADRVSSGMGRAVGTAARVKSGQGLISVE-EHNFEDAQEALRRARYKLPTPCRVV------VPSEKATKMIDSNKIQVIVDLRARKSEIKREVERVFETSVKSVRTMIRFKGEK------------KAIIEL--------
>IMG_2582580744
-AAKKLKKNRQNFKWKDVEYKRKALRLDVKADPLEGAPQARGIVIEKVGIEAKQPNSAIRKCVRVQLIKNGKQLTAFAPGDGAIGFIDEHDEVVIEGIGGPGRSMGDIPGVRWKVTKVNNVALEEMVKGKIEKP-NPMEEVKIAKATVNIGVGESGER---LARAEKLLSSITGQQPVRTYSKVTNPEFGIR----RHHQPRKGSVAFSPRKRASKQSPRIKSWPTVEET---GLLGFAGYKVGMTHVMMTDNRKSSPTEGMEVSTPVTVLEVPPVVVMGIRAYEKTTYGLKTMMDIMASDLSEDLLRKI-------------RLPEEYDTDSNLNKLNENIDNVSD----IRVLIHTNPKATS-VPKKKPEIVECGLGGASVAEKLEYATSVLGTEINAADVFSDGEHVDSIAITKGKGFQGPVKRWGVRIQYGKAARSGRHVGSLGPWSPERTMWTVPQAGQMGYHKRTEYNKQILKIAD-------ASE----VDAVNPEGGFVKYGLVKNNYVLVKGSLPGPSKRLVILRKAVRPHGKHNDAPEI--SYISTASKQG-TPPTTALIMDELNIEKGSQDPGLDKVADLSIEQALKVARMKFS-ALLSNDYKMATKEVVGTCVSMGLTV-------------DQGEYPEDLMNLIRRAVNIREHLEENPKDLHTRRGLRIIESKIRRLVRYYTREGVEGWRYDPRSA----LAAGLHIGTQQK--TKDMERYIYRVRDGLYVLDVRKTNDRIVSAAKFLAKY--DPDDILVVSTRQYGQAPVKKFGKLTGAKTIPGRFIPGTLTNPN----------------------YAK-----------------------FIEPKVLVVTDPRSDSQAIIEAKQIGIPVVALCDTENLLGNVDIVLPVNNKGRKAIALVYWLLARQML--LEEEVMDVNLVQRMHKSGRKVNFRVIVAVGNKKGYVGLGQGKAKEVGPAIRKAVDNAKYNIIKVRGIVTSNKAERTITVERSFYKFIRKYERYEKRKSKIQAHLPDCMVNVGDSVKIAECRPLSKTKNFVVIEGKRKTAIARGKFREGKGRIRINKRPVEL-YDPELARLKITEPLVLAGDVNSIDIDVKVVGGGVMGQAEAARMVIAKGLIQWTSD--MDLKDRTMLVGDPRRSEPKKYGGRGARARRQKSYRDPLANALTNMRNNEMQGNKRCKIPASKMIGRVLRTMQKEGYIGEFEFVDNRAGQVELEGNINK--CGVIKPRHAVKKDEFEKFE-KRYLP--SKNFGIMILTTPEGIMTHKEAKDKGIGGRLLVYVYGVANIYSSFNNTIITITDITGAETITQWSGGKVVRADRESSPFAAMEAATRAADDVKEKGIIGLHIKVRAPGPGAQATIRALARAGIRIGKIEDVTPIPHDGTGRPGGKR---------------AKSKVSIVERLMNKIMRSGKKNKAYSIVRDAFEVINKRSKENPLQILVKAVENTAPREEITRVKYGGIGYQVAVDIAPQRRVDLAIGFITRGAAFKRKRSAAECLADELLLAAEYDSFAIGKKDEKERIARSA----NWKKDEVNNLKELIDGHSVVGMANLADIPAPQLQKMRRTLKED-ATVKMSRKTLMSLALSESQKSNDLGEHMEGQPALIFTNMNPFKLFKILEAS--CAGIIPYSNHNSSPRNTMEAGMTKQALGLYVSNFALRTDTRAHLLHQPQVPLVKTR-SIDATN--------YDARPSGQNFVVAVMSYEGYNMEDALILNKASIERGLARSSFFRSYEASERRYPGGQEDKFELPEKSSEEVYRYLDEDGIINPEVEVKSGDVLIGKT--SPPRFLEEI----DEFGTVAERRRETSITVRHGEKGVVDAVMV-------TETVEGSKLAKIRVRDQRQPEFGDKFASRHGQKGVVGLIVSQENMPFTAEGIVPDLMVNPHAIPSRMSVGQVIEMLAGKAGAMEGRRMDGTPFTGADEDLIKDLLRENGFETAGRESLYNGITGERIEAEIFIGVAFYQKLHHMTSDKVYARSRGPVQVLTRQPTEGRAR--------GLIMGRLASTVSKM------------LLNGESVVVLNAEKILISGTKWAYARYKQRVDRASISNPRKMGPKYPRRPDDIFRRTVRGMIPRKTSGREAFKGLKVFVG-----------IKL-PDIFNEEFRPDIIKRAVISSQTARIQPWGTDPAGKRTTA--ESYGS--GRGAAMVPRVKVPQAIGGRKAHPPRPIKVYHEKINRKERRLAIRSAIAATTNKELVENRGN---VPIKSTKETREIFKKLGIVPKGPLIVVGE-DKGISLGARNHPGVDIVSVENLNTELLAPGTHTIFTKSAIEKLGE-GKRVNFSARTVISPDPNISINEVGVPEMIAKEVTVPIYVTPWNMEEMKEYIRNGPNVHPGANYVERPDGRKVRVYEETKAVIERLEPGFRVERHLINGDIVLFNRQPSLHRMSMMAHEVRVLPYKTFRLNLCVCPPYNADFDGDEMNMHVFQTEESRAEAKSLMRVPIACKVTLRGVKADKAIKMVLEGIERRIK------ATQFDAQGNLSFGIHEHIDIPGMRYDPDIGIFGMDVSITFEKPN-RKHK-VTKEDSIKF-----PRNFTQSIDVVINIKDLDVKKPENRFDEEVFLPNGRGKGIKIAVIADGELAI--QAENAG--ADLVISKADLEELGKDRKQAKKMANEYTFFVAQADMMPQVGRFLGPVLGPRKKMPKPV--PATVKP---DPILERLSNTVKVRIKDQPVIQAIVGSQDMDDELIADNVEAVLGVLDRNLEKGRNQIKSMYVKTTMGPKEIREMDIEEVQKKLDELKAEYAKNVSKSSAAVYDNPGKIKELKRTIARVLTIMNEK--------------------------------------------------------------------------------------------------------------------------LTRFEKARIIGARALQL----SMESIDPIDIARLELKKGVIPLGRGTPHRSASHRFKG--KIEYRSYDNIEKEGSLKGKIADIIHDPGRSAPVALVKFENGEKLLVLAPESVQINDDIE-KRILGVEKTGHGGTLDPKVTGVLPIGIDYATRVIQMLLGADKEYVCLMHLHEAIS------------------KAEIREILKEFQGKIFQTPPLKSAVK-----------------REMRVRNIYYVNILEIDGQDVLFKIGCEGGTYIKFTLKDMYSQFEMMNKMGPMQQVMNMIPGMGNKKNASQVTEEKLTKYKIMMDSMTEHELTHPE-VIKQSRVKRIARGSGMKNEDVKELLKYYNVTKKAM-GKSGSVRVTLIPAPGGVGLAVGDVGKTILGLAGIYDVWSQTMGTQTTINFANAVFDALKQLSKVK------VEILIEGGKATPGPPLGPAIGPLGINMMQVVEQINEKTSDFDGMKVPVKVIVD-----KAGNALPLAQIPEGTPLYNLEKNPGDGGKFVKSSGTYASLITHDVGKAIVELPSGELKAFNPACRATIGVVAGGGRKEKPFLKAGNRFYAKKNVSVRGVAMNAVDHPHGGGNGRTVSRHA------GGLRFGEMERDCLIAHGAALALKERLLDESDKYEAIVCSECGMIGVYDYCPICGDSES-FPVEISYAFKLLLDELKSLCIFPKLVL----------------------GFRARITLEYRKPRKKGVFLRISFPYVPGEIPLVVLLRALGLETDEELVTSVS----DENDIQFLLIDDIQTSEVMTRYDAVKYIGNRVAKGMTEEYRIKRAEDVI---------DRYLLP-HMGVDPENRA--DKATYLAEMTEMLLQVIFETREPHDKDHYANKRLRNLVDHHIKSYNDFVDHRIQDIIDITEPIVLEQGE------YKVETGKLEIRKPFIKEADGSKSVIYPTEARLRNLTYSAHMYLEMALIK---EGEPKPDLEKVYIGELPVMLKSNICHLNGLNERELQKVGEDPQDPGGYFIVNGSERAIVTMEEVSGDLMEDLFRVAFTSLTRDMTYQLERSLARGKEPSVKQAVRSDVLT-QLLDRTSYMGTLSHLKRVVSP---LSRSQPHFEARDLHPTQFGKICPNETPEGPNCGLVKNLALLAKI-KKISQINFGLMSPDDIRKMSVTKIVTPDTYDEDG-YPIEAGLMDPRLGVIDPGLKCRSCGSKGGDCQGHFGHINIARPVIHVGFADTIHKILRSTCKECSRVLLTDTEI-VDYKDKIDTLIKNEEDIIKEIYTVARR-DKCPHCD-------TEQEDIKIDKPVSIVEGNYKLTPSEVRERLEKIPEEDHMLLGVNPKVAKPEWMVLTVLPVPPVTVRPSITLETGERSEDDLTHKLVDILRINQRLKENMEAGAPQLIVEDLWELLQYHVTTYFDNEASGVPPARHRSGRPLKTLAQRLKGKEGRFRSNLIAAMLQRGMHFRRVAYTALRRIMGAGAQGVEVTISGKIR-GARSATAKFNDGYLKKEPSTRFVRSGFATVQLKPGVLGIYVRI-EAYNN-EELEALPGRSLEETLEMKIMQELGEARDKSGVIAESYFDNKNHAVVMALTGARGSMLNLTQIAACVGQQSVRGGRIDRGYSERTLPHFKKGELGAKSRGFV---EIEDIKIDTDELGIVVKADTLGSLEALVNLLRDM-----KIPIRAADIGDVSRRDVVDASIKNGVIVAFNVKVLPSAAEEIKSSEIKLFSSNIIYQLIEDY-EIQKAFKEFFAQHGHTPIKRYPVLARWRDDVFLVGASIYDFQPWVTGAVEPPANPLVVAQPSIRLNDVDNVGRTGRHMTCFTMGAHHAFNTYWEDETVKYCHDFIKS-IGINPEEITY----------------------------IESWWKGG-GNAGPCYEIC---VRG--------------VELATLVFIKYKTLPDGKLEEIPLTVVDTGYGLERFAWISQGTPTAYDA-SFGPVIQTLKELSGVEVDERIAGMMDIETFADLRELRVIADHTRCLAFMLADGVIPSNVKEGYLARLVLRRTIRFIKELGLKES-LADIMKIQLDFLSKTYPEIRQSQDHIINVINLEDKRYDKTVSKGRELVKRSIKKLNKTEMPFETLKELYESHGIPPETTKEISEKMEFEVKVPNFYTLVAAEHEEEA--------PEEKAEIELEFPATDLLFYQKTQFEAHVLGTY-------------ENNVVLDQTVFYPEGGGQPSDIGYLEIRGEKIKVLHAEKVNSTVLHRVDIEKVHPYKGQIISGQIDISRRMALTRNHTATHLIVAAARKILGDHIWQAGAQKGVKKSRIDLTHYKRIEPEELQEIELLANKFVMENRPVLTNWMARAEAEKKYGFILYQGGIGMDIRTVVVDGIDVQACAGTHCNQTGDIGLIKITKTERIQDGVERIEFSAGEAAIEAAQRNDNILKESSDVFKVTPEQLPKTCDRFFNEWKSFKNEIDKLKGEIASLKTEGILNKTEKIGDLTVLSEIIDS-DMNELIKMATDLTEKGKVDVVL--LGSSEGKIVGAISKKALENGIKINGIIKDAAAILGGGGGGRPNLAQGAG-PKDYD-HKKEAVWQDKWQRDDTYKFIGDGTRPNYIIDTPPPYPTGATHMGHVLNWTYIDIIARFKRMQGYDVLFPQGWDCHGLPTEVKVEETHNIK---KGDVPRAKFREMCVDLTRTNIKQMKSQMLSMGFSQDWSREFVTMTPEYMKRTQLSFLKMYEQGLIYRGIHPVNWCPRCETAIAFAEVEYHENETYLNYLEFPVEESE--KGLMIATTRPELLSACVAVVVHPEDERYKEMAGKKVEVPLFGRNVEIITDEEVDPEFGTGAVMICTFGDKTDVLWVNKYDLDIIEALDEKGVMKDVSCKYAGMNTQDCKKQIIEDLKNEGYLKKQEKVDQNVGLCWRCKTPIEILVKNQWFVAVKDLIPEVREASAE---MKWTPEHMETRLLNWTGSMDDWCISRQRIFATPVPVWYCSKCGKVHLATPDMLPVDPTQDKLEEFIGETDVLDTWMDSSISPLSITGWPDED--FKKYYPASLRPQGHDIIRTWAFYTILRCKALTGEKPFDEIVVNGMVSGEDGHKMSKSRGNTISPEEVLEEYGADALRLWAANSVP-GSDVPFAWKDVKYGYKFLRKFWNAFRFINMHIQDFISEEEIQKNLDPMDKWILSKLNRLLADVMGSIESYNFANVVNSIQAFIWHDFCDEYIEAVKYRLYNDSSMTKEAAQYTLQTVISTSLIMLAPLTPHFADEIYQYVSDTGISIHKTLWPDVNFELIDEAAEETGKIGVELIGEIRRFKASKKMPLNAKIKNLNIYTPDPALIGQIENLEEDIKGTMRIESLDVMTGKPDIKEKVVEITPVMAKIGP--EFKGDAPKIVKYLQSEDDEIVATLDNEGEITIEGNKLTWDHIEA----------------RQKKVLEKIRKLKKDERPQIIKTHCRDMIVLPEMVGVTFGIYNGKEFTEVTIQPEMIGCYFGEFAPTRKRVEH-RSLKISPKHAVEICNRIRGMKVEKAEAYLEDVIEKAAKQILDILKNAEANAKGL-DTENLKIMHISSHRGYVIRGWTPRAFGRASPFNTPTTHVQIVL----IGARLQCVDNTGAREVEIVSVKGYKRLATAGVGDMIIVSVKKGTV---DMRKEVMTAVVVRQKKEYKRADGLRVKFEDNAAVIISPEGVLKGSEIRGPVAKEAAER-WPGIGSAASTIV---RAYTRKDYIRKIPSRIVQYDMGNVSLAVKKPTQLSHNALEAARIASNKYMQRAGRHLKIRVYPHHIVRENAGADRVQDGMGKPVSSVAIVDAGQKIITITNKRYFKDAKMALKRAAMKFPVPCRIV-IIIKPHLTEKSMNAIDQNELTFVVIRTAKKSEIKNAFEDLYAVKVERVNTQVTSKGVK--------------------------
>U_38
-AARKAKSNRKKFQRRDANYARRNLHSAKKADPLEGAHMGRAIVLEKVGIEAKQPNSAIRKCVRVQLIKNGKQVTAFCPGDGAIKFIDEHDEVLIVGMGGRGRSYGDLSGVRFKVVAVTDISLHELVKGRKEK--NSMRNIEIDKVVINMSVGESGET---LAKAERLLSLIANQKPIKIASKKTLQTFGIK----------------------------------------------------------------------------------------------------------------------------------------------------------------------------------------------------------------------------------------------------------------------------------------------------------------------------------------------------------------------------------SPPTAALIKKELGIEKAQTDSTTDYNGEISIEQIKGIAQKKIGDML-ASSLKSAVKEVIGSCGVM--------------------------------------------------------------------------------------LASGVHIGTQQK--TGDMKRFIYQARDGLYLLDIETMDLRLRIAARFLAN--YEPSSILVVSAREYGHHPVTMFAKATDAYPIVGRFIPGTLTN-----QG------CD----------------------------------YFVEPSIIVLTDPLTDVQALREGVSTGVPIVALCDTNNSTSDVDFVIPTNNHGRKALATIYWLLARE---------------------------------------------------------------------GVVIADKAPKTVVVMRSYLKKIQKYERYEKRQSKIHAHNPPCMAKVGDMVKIMECRPLSKTKSFVVIEGKRKTAIARVTVKEGKGIVRINKKPLEL-LEPEVVRTKISEPLFIASEVGSIELDVEVKGGGFMGQAEAARTAIARGLVDWTG--NEGLKDRSLLVSDVRQKEPKKFGAKGARAHRQKSYR-------------------------------------------------------------------------------------------------------------------------------------------------------------------------------------------------------------------------------------------------------------QAKVCVVERLINKLMMTGKKLKAYKIVKAAFDLIYEKTQQNPLQVLVDAVQNAGPREDTIRLRFGGILVPKPVDVTSQRKVDQALLFIAHGAAFKSKRSMERCLADEILNAAKNACYSINKKEEKERMAKAAR-AKEWKKEQVEYLKGLMGSYNTVGIAKVRGISANQLQQLRKGLREN-ARVRVSKNRLISLSFKGSGLD-EMANFVEDQMALIFTNLDAFDLYRIAEE------------------------------------------------------------------------------------------------------------------------------------------------------------------------------------------------------------------------------------------------------------------------------------------------------------------------------------------------------------------------------------------------------------IIDGEGLILGRLASEVASELL----------KERGKRITIVNAERVLVSGSKVAILKDYKRRKDQGSREQ---GPYFPKMPDRILKRTIRGMLPKRERGRDAFSRLRVYLGIPREYAGQ---------------------------------------------------------------------------------------------------------------------------------------------------------------------------------------------------GKRVNFSARTVISPDPDIDIGEVGVPEAIAKELTITVNVIERNLKLLSAAVGRGG-KHPGANYVRRADGKKVKVTDINYALSEELGVGWKVERHLVDGDIVLFNRQPSLHRLSIMAHYVRVMPGKTFRLNPSVCPPYNADYDGDEMNMHVLQTEEARAEAKILMAV-IACKVTLRGDRATDFLKRTFNIQN-RLM------SYQFDTIGNFSFGIAEHTDF-GIPYDPKVGIFGMDVSVSLKRPIK--ER-------------APERKFVESVEICINLKNVDLKQPKNRINLDINLPKSFR-EPKIGVFASGEIAL--KVKEAG---ADALDPEDLKRMDK--KTARALVNKYDIFAADVAYMALIGKSLGTVLGPRGKMPIPI-PPG---ADPE-QILSRLRRVVKVK-SKTTTFWVNIGRKDMAAKDIAENAAAVIKAVESHLERGLQNVGSIYMKTTMGP-DIRKMSEEERRGELESLWSDLMRERGVIATGAPENPGRVGEIRRTIARIKTIDS--------------------------------------------------------------------------------------------------------------------------KKYTKYETARIIGARALQIAAGPVLETDDSIEIAMLEFDKGVIPI----------------------------------------------------------------------------------------------------------------------------------------------------------------------------------------------------------------------------------KFTLNDLYNQLEALKKMGPFKKLMEMLPG---LD--SQVTEDKLKTFKVMMDSMTKDERNEPK-IIDGSRVKRIARGSGTTTAEVSELIKYHKMMQKMM------------------------------------------------------------------------VEVLVEGGKASPGPPLGPALGPLGINVKNVVDSINELTKGYAGMVIPVRIAVDD----------------------------------------------------------------------------------------------------------------------------------------------------------------------------------------------------------------------------------------IVSKVFSLKHGFRVPIRVEISKKGILEVSFPAVSRKIEFVTLMRAQGLESDEEIIKAVS---DDPEITKHIRANIEECE-VKTKEDAIDTLGRKVAPAQAREYRERRVNYIL---------DRYFLP-HLDDRLA------KAHFIGRMAEACYELKLGRRSGDDKDHYANKRLK--AQHQLDSFNYFLEEGMQKIVNEQQYIETSISGGEEEEDLGVKFGKISVKTPKAMEADGSYETISPAQARLRNLHYAAPVYLEMQLMKRYENEVPESENKVVEIGSMPIMLKSKNCNLYGLSDTERVKVGEDPLDPGGYFVINGSEHVIITLEDLAGDLMEDLFRVSFTKLIKDMRYQLERANMRSRELKIATAIRSDVLT-QLLERSNYIATLSHLRRIISP---LSRAQPHFEARDLHPTQWGKICPTETPEGPNCGLVKNFSQMVE----------------------------------------------------------------------------------------------------------------------------------------------TIYCGERKRQIKYDKPTTYKEIDEDGK--EHRLMPTDVRERLERIPDEDLALLGMDAKSARPEWMVLTVLPVPPVTARPSITLESGQRSEDDVTHKLVDIIRINQRFMENRDAGAPQLIIEDLWELLQYHISTYFDNDIAGVPPARHRSGRPLKTMAQRLKGKEGRFRGSL-AKLIERGWHFRRAGRSMLQRIMDRGALGCEIIMTGKLK-GPRGRMEKMVDGYIKHGVAEEVVDRGYAIAKVKSGIIGVQVWI--AYEA-EELEALPGRTLEESLELLIMQSLGSARDEAGDIAERHLGIENPGVLMAKSGARGSMLNLTQMTACVGQQSVRGERISRGYQKRTLPHFKPNDRSADARGFV-----ADMKLDTCPEGITIKADTMGSLEALALELEGEG----ITEIKKAEVGNISKRDVMDATTIKAVILGFNVDVLPAAKEMALKSQIPIFVSDVIYRVIEDYK--------------------------------------------------------------------------------------------------------------------------------------------------------------------------------------------------------------------------------------------------------------------------------------------------------------------------------------------------------------------------------------------------------------------------------------------------------------------------------------------------------------------------------------------------------------------------------------------------------------------------------------------------------------------------------------------------------------------------------------------------------------------------------------------------------------------------------------------------------------------------------PKRYDAKEAERKWQVFWETEGIYKFNPADTSPIYSLDTPPPTVSGEMHIGHAMAYIQADTIMRFQRMLGKSIFYPFGFDDNGLATELYVEKKTGRL---AEEMSRHEFVELCFKESELAEKRLLEDWKSLGISPDWDMSYRTTNEWCRKTSQRSFIQLYNKGRAYRKYEPTVWCPKCGTAIAQVETEDKILPSTLYDITFNVEGED----LLIATSRPELLPACVSVFYHPTDERYKRYAGKNAKVPLFGHEVPIMADEKADPESGTGIVMCCTAGDSTDVEWWKTHNLPWISVIDERGKMKAEAGRYAGLRIKNARKAIVADLAEQGLLKDKADISHTVNVHERCGTAVEYIMTKQWFIQYLDLKDLFLEAGAK---LNWYPPYMQSRYDNWVKGLKDWCISRQRYYGISFPVWYCEDCEFKVIADEKDLPVVPSEDAPDRFKPELDVLDTWATSSLTPQIAAKWQEDDSLFHKIYPMSLRSNGHDIITFWLFNTVVKGLLHENEIPWKDVIINGFVLDPKREKMSKSKGNIIKPQVSIERYSGDALRFWACSAKL-GDDLPYEDKELRRGVKMINKLWNASKFTLLHLDGY-DLK--FDELEITDRWLLSKLNRLIGVCTDSFNDYDFSNVKKTLENFFWHTFCDVYLEIVKDRLYTPEEEAKRSAQYTLYVALLAMLKMMAPIMPHITEEIYHVYFAECKSIRISKWPELVGGMIDETVEETGDKAEDVISAVRKYKTLNKKALNAQISRILINCDK-ETEVQLESTCADLKATLHADVIEFGAGEDS-------------------------------------------------------------------------------------------------------------------------------------DIMGHYLGEFALTRNRVSH--ELHISPKHAFEVCRALKGKKVEEAERYLEAVVKKTSAEILKLVRSAKKNAKGL-DAEDMRIWHMATKQGRTIRGIFPRAFGRASPKNTDTVTIELII-----------------------------------------------------------------------------------------------------------------------------------------------------------------------------------------------VLKENAGADRVSSGMGKPISSAARVKPGQKLMSVVEGEDFDAAKEVLRRAGYKFPTPCRVV-------------------------------------------------------------------------------------
>U_21
-AARKLMNNRDKFRWSDSKFLRRALRLNVKADPLSGAPMGRAIVLEKVGVEAKQPNSAIRKCVRIQLIKNGRQVTAFCPGDGAINYIDEHDEVTVERIGGRGGAKGDIPGVRFKVTAVNNLSLREMVIGRREKP-NVMRTLKVDKITVHIGVGESGEH---LNNAENILNTITKQTSVRSKAKRTLQTFAIK-P--NLHRPRRGSLAFSPRKRAKRQVPVIRSWPEGNGE--SKIGGFAGYKVGMTHVNMIDDIPKSLTENMEISIPVTVLEVPAIKIAAIRVYGKETYGTKILCEAWST----ELDPTLFKKIFIPKRK---------DTKNALSKIETLVEEG--QVNNINLICYTLPSEISGVPKKKPDLMENRVIGGDIKARLEYAKSVFGTSINISDIFNPGDMIDVSAITKGKGTQGPVKRWHINLMKHKHSRQLRQIGTLGPWNPSRVNWRVPQLGQTGYHQRTEYNKRILKIGE-------------DGNDITPAGGFLNYGIVKNNYILVKGSVPGPKKRLIRLRPAIRAKIKNTVTPQI-------------TPPTSALILKELNLEKGTSDNKEEIVGNLTIDQAIKVARMKQDNL-LANTFKSAVKEIIGSCVPMGVTV---ILKENSVAS----DLPEDFTNLVTKALRLRKHLVKNHKDNHNKRALNLTESKIRRLGKYYRRKKIVDWKYD--------LAAGIHIGTQQK--TKDMMRFVYRVRDGLYVLDIQTTDERIRMAAEVFAR--YDPTKILIVSARQYGHRPVKMFARTIGAKANVGRFIPGTLTN--PILD-------------------------------------------IYTEPDIVMVTDPHGDNQVIREVVKIGIPVIALCDTNNSTSNVDLVIPTNNKGRKALSLVYWLMAKQT---LKEEVLDINMVQRMTDSGRRVKFRATVVVGNEDGFIGMGQGKDVQVGPAIRKAIDSAKINMVSV-GLVISNKMSATVVVKRTFEKLVTKYERYQKRQSKLHAHNPSCIAKEGDIVKVAECRPLSKTKTFVVVEGKKKTAIARATFKEGAGRVRINKKPLEI-YEPEIAKLKISEPLTLAGNTSKIDININVQGGGVMGQANAIRTAIGKGLIEWTGD--IALKDRNIVVNDSRQKESKKFGGPGARARYQKSYRDPLADALSTIKNAESTGKPSCLIPASKLIGNVLKVMQDMEYIRNFEFIDGKSGMIKVELSGKINKCGVIKPRSSV---GHKDFEKWEKRYLPARNFGAIILTTPDGVLSHYDARLKSVGGQLLAYVYGVAHIHASFNNTIITITDVTGAETIAKISGGMVVKAARESSPYTAMQMANILAEKLKDKDIMGIHVKVRAPGPGAQAAIRAFARAGIRIGRIEDVTPTPHDGTQAKGGRR-------------KFNKSNQNIVERLINKIMLTGKKMMAYRIVENSFDIINKKTKENPIQVLVNAVINAGPREETVRLKYGGIAVPKAVDSAPQRRVDVALKLIANGASFKSRRSIEEALANEIIAAANYDSYSINKKEGKERVAKAAR--PRWKMDEIEDIKTKIEQHSVVGMLGIHGMPSKQFQQMRSNLTGS-ALIKVSKNNLIFLALAEISDEIKMDKYITNETGLVFSNENSFKLFKLIQSS--CAGMIPYPEHNASPRNTMGAGMVKQCLGIPIANFNLRPDTRGHLLHYPQKGLVHTQ-TSKVIG--------FDERGGGQNFVVAVVSYEGYNIEDALIINKGSIKRGLGRSHFLRTHEGEERRYPGGQEDKFEIPDQEGSEVYSQLDDDGIVNPEIVVDRNDVLIGKT--SPPRFLEEPTELGGLS---PQQRRESSITMRSNEKGVVDAVIL-------TESENGARLAKVRIRDQRVPELGDKFASRHGQKGVIGLIVPYEDLPFTESGLVPDLIINPHAIPSRMTVGHMLEMIGGKVGSLEGRRIDATPFSGEAEDELRLGLKNAGYSHTGKEVFYDGITGNKMEADIFVGVIMYQKLYHMVASKIHARSRGPVQVLTRQPTEGRAR-----NADGLILGRLSSIVAKRL------------LNGEEILIVNAERAVISGSKVTTF-YEYKQSIDRGA--TEFGPYFPKRPDQIVKRTIRGMLPKKARGRDAMSRLKTYIG-----------IEL-PDIFNVAYRPDLIKKAVLAAQANRLQVYGPTPAGMKTSA--DNWGP--GRGMARVPRIKISQARGGRKAHPPKVEKDYSEKINKKERLKAIKSAIATTIDDDLVRHRGKFEALPLKTTKEVVRFMEAVKVKPKSILIIVNQ-DNGIGRAARNLSGVDVIAVKRLNVELLAPGTHAIWTESAIKTLGE-GKRVNFSARTVISPDPNLSVGEVGVPLAIAKELTIPVNVTSRNIDHVREFIRRGSEKHPGANYLERADNRKIKITDKNCELADTLEVGWKVERQLKNGDVVLFNRQPSLHRMSIMAHEVKVMPNKTFRLNPAVCPPYNADFDGDEMNMHVLQTEEARAEAKMLIH-PIGCKVTLRGALAEEFMRSSLAINENRIR------ESQFDNTGNFNFGIEEHTDFPEMKYDPNIGIFGMDVSISLIRPY-RESHKVTKEDAIDF-----ERNFSESVDLAINLKNIDMSQPANRIDEEILLPNGLGKSIKIGVFAKGDIAQ--RALDSG--ADMIINPDDIEGLKDDKVKARDLANDIDFFISEVAYMPSIAKALGPVLGPRGKMPVPL--T--PDKIIEDIIRKAKN-SIRVRSKDRLTFHLPVGRKDMEIKLLAENVEAITSRIEQKLANGKQNIKSIYVKTTMGP-EIRNMSREERLDELDNLNNELIRERAIASAGAPENPGRIGEIRRTIARIKTINKE----------------------------------------------------------------------------------------------------------------------------TRYERARIIGARAMQI----SMDSGEPIDIALKELETGVIPIGKGTPYRAPSHKYKA----KLRHIAT-DSKDTIYAEVIEIVHDPARSAPIGRVRLDSGEERLILIPEGVAVGQKIA-KKILNIPKAGHGGTLDPKVTGLLPVMLGDATKSVGSLMKAGKEYICLMRLHSIVK------------------KTVIERIASEFTGPIYQRPPVKSAIK-----------------RELRIRTIYYLDIMEIEGSSVLMRVGCESGTYIKFTLKDMYKQMEAMNKMGPLKQIMQMLPSMPLLKNADQMTESTLGKFKVIMDSMTANELEEPK-VIGSSRVKRIARGSGNSVEDVRLLLKQHRMMQQA--GKMGSVKVILKPAPRGLGLAAGGTAKIVMQLAGIKDVWTRTEGTRTTLNFAKATYEALKQTAIVRTM------ALIPGGHANPGPPLGPALGPMGVNIKEIVDKINEKTADFNGMQVPVKIIFDDNK----GNTLPLREIPEGVLICNIENKPGDGGQLTRSSGVYSVLVAHDAKKTVVQLPSGQMKWLSPRCRATIGVVAGAGRTDKPYVKAGKKYHKAKYPRVRGVAMNAVDHPFGGGGGKTVSRNAP-----GGLRFGEMERDVLIGHGASLTLKERLLDESDRVIQLVCSSCGMVATQDFCPNCGAETDIYPVEMSYAFKLLLDEIKSLGVAPRLVL------ITLEDLAPNKIVAKVFSERRGYRALVVVERGRKSIIEVSFPSISGRLNFITLIRALGIETDEDIVNSVSY---DPEIIK-FLLENLEEAEVHTQEEAIEKIGSRVAAGQTREYQIKRANYVI---------DRYLLP-HLGNEES--NGILKAQFLGRMAEACFELALGRRNPDDKDHYSNKRLK-IVKHHTESFNDFLDYGLQKVINEQGTIETDIED------TYVKLGEIRIGKPIVKEADGAQDMLYPNDARLRNISYSAPIFLEMVIVQ----GDQQKEPVEAVIGQLPIMLLSKSCNLFDMTPEEMTGVGEDPLDPGGYFIVNGTERVVITLEDLSGNLMEDLFRVSFNRLARDIKYQLERANMRNRDLNVVTVVRADVLS-QLLDRIDYIAALSHLRRVISP---LSRAQPHFEARDLHPTQWGRICPSETPEGPNCGLVKNYAQMVEI-KRIKEIRFGLISPNEFRKMSVTRVITADTYDDDG-FPIEMGLMDPRMGVIDPGLRCKTCAGRAGECPGHFGHVELIAPVIHVGFAKLIRKMLRATCRECSALLLDSTQKKQLSQIRTLKKMEQIEDITNDAFKEARKPKVCMYCG--APQLEIKVEKPSTYIEKGNE-HDHKLMPSDIRVRFEKMTDDDIEVMGINPKNTRPEWMILTVLPVPPVTMRPSITLESGQRSEDDLTHKLVDIIRINQRFQENREAGAPQLIIEDLWELLQYHVTTFMDNAVSGVPPARHRSGRPLKTLSQRLKGKEGRFRGSLLANALERGWYFRKAGHNMLRRIMDAGALGCEIVISGKLT-GPRSKVSKIVDGYIKHKPVEELVDTGFATAVKKLGTIGCYVRI----NE-GNLEPLPGRTIDETLELKIMQELGKARDTTGNIAGKYLGIENAAVVMATSGARGSMLNLTQMAGCVGQQAVRGERIRRGYSGRTLSNFKWDDLGAAAHGFV---EIEQTRIKTDNTGILIRADTIGSLEALVNELKAQ-----EIPIRKADVGNISKRDIVEAQAQESVILGFNVDISPDALEELMNCDVKLFISEVIYQLVDDY--MREKFLSFFESRGHTRLNRYPVIARWRDDIYLTIASIADFQPFVTGLVPPPANPLTISQPCIRLPDLDSVGRSGRHLTNFEMMAHHAFNNYWKDDTVQYCDELLAE-MGADANAVTY----------------------------KEEPWSGG-GNAGPCVEVL---IGG--------------LEVATLVFMNMQQKKGGNYEKMDNYIVDTGYGLERFVWASTGSPTIYDA-VLPEMVNELMGLAGIDHKLDDAGLMDITGAANLMHLRAIADHSRCLAFMFGDGIIPSNVKAGYLARLVLRRTLRLMNEAHIEVP-LFEIVSMQIDHMKE-YPEFKERLDTIIEILKQEETKYGDTLNRGKRLVAKNARNYKGVQFPLDEIILMYDTHGIPPEITADVAEEIGLAVDLPTFYSLVAESHSKADEQDK-IEEMEDTKD----LPQTERIYYTQLDFEAKVLAVI-------------DNRMIFDRTMFYPEGGGQPADHGIITAGSTVYHITDVQIENGVILHIAAEDRIDLKQGDPVNGTVDSQRRWAHMRHHTATHIVNDAAKKVLGSHIWQSGAQKSEERARIDLSHFKRITNDELKQIELIANRTVMANIPVEISWMDRTEAEQKYGFVLYQGGVGKQIRILKVGD-DVEACGGTHVNNTGLIGPIKIIKTERIQDGVERLEYAAGDAAVLYIQKREELLHQSSNELKVTPEHLPETVQRFFTEWKQLKKENARLKEELAGARVGAMLSDCMDINGLKVVAKNIPGSDIEELIKVAAEFSKMPDVVALLASDLNG-AKLVAAAGKKAIEQGVNSGVIVKEMCKVVGGGGGGRADMAQGGG-PKEYDPLTIEPKWMESWKD-SMYHFDWNSDRPQYIIDTPPPYPTGNFHIGNALNWCYIDFAARYKRMRNYNVMFPQGWDCHGLPTEVKVEEIHDIT---KNQVPRAEFRKMCEELTAQNIEKMRNTMKRLAFSIDWSNEYITMKPEYYGKTQHSFIQMHNSGLIYQSDHPVNWCPRCETAIAFAEVEYDSRQTTLNYFHF--------DKLDVATTRPELLAACVAVAVSPQDERYKQYIGHEIKVPIFDHMVPX------------------------------XXXLPLRRAIDRNGKMTSVTGKYEGMSISECKDAITRDMKDEGIIYKQEPLDQNVGLCWRCSTPIEIMSEKQWFVKIDA--EDIISKSS---QIEWVPPYMEIRLKNWTGTMEDWCISRQRIFATPIPVWYCNQCGAVKVAKEEWLPLDPNISQPTSFSPEEDVLDTWMDSSISALHVAGWLSRE-D--VRLPTQMRPQGHDIIRTWAFYTILRSSALTGLRPWDSIVVNGMVLGEEGQKMSKSQGNIVMPEEVVIKYGSDAFRQWAAIGGATGSDIMFRWKDVVAGHRFQQKMWSIVRFCMPHLEGFEP--KEDTEYRIIDRWLLSRLNTFIENTIVSMDAYQFDETLKNIRSFTWEILADNYIELIKSRLYGDDTGARQAAQQTLYITIDTLSRILAPFMPYFAEEVYSLFHEH--SVHTSQWPEMDRSRVDPAVEVKGEQVKEITAAIRRFKSNRGIALNARLGKVRIYGQV--------EDISDITGTVN-ADVDVIDGDPEFEYTVCGIKPNMNIIGP--KYKKKAGAIIGVLGSVDPESIA--------------------------------------------KILQKVKDG--DSTIKTHLRNMIIFPDMVGLTLEIYNGKQFERVEVIPEMLGSYFGEYSLTRRRVSH-HELHISPRHSREICRAIKGMRTGHAKKYLDNVVAKAAKEFIKILINAQANAKGI-EPEDMKIAHVATKKGRVIRGYRARARGSSSPKNTETVNIEMILE--NAGARLEVADNTGARQVEIISVKKYRRMPRAGIGDILVVSVKKGTP---DMRKQILNAVVIRQKKEFRRPDGLRVAFEDNAAVITDIGGIPKGTEIKGPVAREAAER-FTKIASAASII---RRAFTRRKYMGGVPSKVVHYDMGNISLIADESCQVRDAALEAGRITANRLLVNIGVYMKLRIHPFQVLRENAGADRVSQGMGKPVGISAKVKKGQKIFTI-S-VNKEVAKDALRRCGHKLSTPIRIV-IIRHPFITEKATYTIEDNKLQFIVDINATKDQIIREVEELYDIPVIKVNTMITKGKKKA-------------------------
>U_169
-AARKLKDDRENFRWSDRKYLRRALKLNVKADPLGGAPQGRGIVLEKVGVEAKQPNSAIRKCVRIQLIKNGRQVTAFCPGDGAINFIDEHDEVTVERIGGRGGAKGDIPGVRFKVTAVNDMSLNEMVIGRKEKP---------------------------------------------------------------LHRPRRGSLAFSPRKRAKSQVPTMRSWSEGNKE--PKLGGFAGYKVGMTHVIMMDDKPKSLTEGTEISVPVTVLEVPAMKIAAIRVYGKTPYGTRTLGEAWSGDLDPTLDKKLF----I---------PKK---NNPEKALERKLVEDGK-VANIHLISYTLPSLIAGIPKKTPHVMEHRILGGDMATRLEYATSLIGKSVDVSEVFNTGDMIDVSGITIGKGTQGPVKRWGINLMKHKHSRQLRQIGTLGPWNPSRVSWRVPQLGQTGYHQRTEYNKRIIKIGE-------------NSEEVTPNGGFLNYGEVSGNYMLLKGSVPGPKKRLIRLRPAIRGDKQQIGAPQV--SYISIESKQG------------------------------------------------------------------------KILEDNDVAP----SLPEDISNLIIKALRLRKHMVNNHKDHHNKRALNLTEAKVRRLGKYYSRNGVADWKYSPDTA----LAAGIHIGTQQK--TKDMMKFVYRVRDGLYVLDIQSTDERIRSVAALLAKY--DPTKILIVSSRQYGHHPVQMLAKTIGAKAKVGRFIPGTLTN-----PSL----------------------------------------DLYTEPDIVMVTDPHGDNQAVKEAVSIGIPVIALCDTNNSTSNVDLIIPTNNKGRKALSLVYYLVAKQT----------------------------------------------------------------------------------------------------------------------------------------GKNKTAIARAKITEGAGRIRVNKKPIEI-YEPEIARLKILEALTFIGDTSKIDINVNVRGGGVMGQANAIRTAIGKGVVEWTGD--LALKDRSLLVNDSRQKETKKFGGPGARAKSQKSYR-------------------------------------------------------------------------------------------------------------------------------GIAHIQASFNNTIITITDLTGAETIAKISGGMVVNAARESSPYTAMQMANQLSDKLRDRGIMGIHVKVRAPGPGAQAAIRAFARAGIRIGRIEDVTPIPHDGTQSKGGRR---------------NKSNQHIVERLINKMMQTGKKMTTYRIVKESFEIINKKTKENPIQILVNAIINAGPREETVRLKYGGIAVPKAVDSAPQRRVDTALRLVAAGASFKKRRPIEEALANEIIAAANYDSYSINKKEGKERVAKAAR------------------------------------------------------------------------------------------------------GMIPFPEHNASPRNTMGAGMVKQCLGVPVANLRLRPDTRGHLMHYPQKAIVHTQ-TSDVIG--------FDERAAGQNFVVAVLSYEGYNIEDALVVNKGSIERGLGRSHFFRTLGGEERRYPGGQEDKFEIPDQEGPEVYSQLDEDGVVNPEVIVDHNDVLIGKT--SPPRFLEEPTEL----GLSPQQRRESSVTMRSNENGIVDAVIL-------TESMNGARLAKVRVRDQRIPELGDKFASRHGQKGVLGLIQPFEDMPFTESGMVPDLVINPHAIPSRMTVAHVLEMIGGKVGSLEGRRINATPFSGESEEDLRLALKRAGYSHTGKEVFYDGKTGKKIEADVFIGVILYQKLYHMVSSKIHARSRGPVQVLTRQPTEGRAR---IIDANGMILGRLSSVVAKRLL------------EGEEIFIVNAEKAVISGSKIATFGEYKQAVDRG---NREFGPYFPRRSDHIIKRTIRGMLPYKRRGKDAMSRLKTFIG-----------IEL-PAVFDEIYRPDLIKKAVLAAQANRLQVYGPTPSGMQTSA--ANWGP--GSGVARVPRITITQARGGRKAHPPKVEKDYSEKINKKERYRAINSAIAATANPELVRKRGRFDELPIKTTKEVVGFMEAINVKPKSLLIVIGG-DNGIRRAARNLSGVDVINVNRLNTELLAPGTHVIWAESAIKVLGE-GKRVNFSARTVISPDPNLSISEVGVPLSIAMEMTIPVNVTTRNIEQVREYIRRGPENHPGANYMERSDRRRIKVTEINCELAETVEIGWKIDRQLKNGDIVLFNRQPSLHRMSIMAHEVKVMPHKTFRLNPAVCPPYNADFDGDEMNMHVLQTEEARAEAMMLIH---------------------------------------------------------------------------------------------------------------------------------------------------------------------------------------------------------------------------------------------------------------------------------------------------------------------------------------------------------------------------------------------------------------------------------------------------------------------------------------------KLTRYERARIIGARALQI----SMDSGEPIEIALRELEMGTIP------------------------------------------------------------------------------KKILDLPRAGHGGTLDPKVTGLLPIMMGDATKSVGALMTAGKEYICLMKLHSTVKK------------------TVVKEIAQEFTGPIYQRPPVKSAVK-----------------REVRIRNIYYLDILEIKGTSVLMRVGCEAGTYIKFTLKDMYKQLGAMNKMGPIKQIMQMLPNMPMLL--SQTTQGTLEKFKIIMDSMTEKELEEPK-IIGSSRIKRVAIGSGTSQEDVRLLIKQHKMMQQA-----------------------------------------------------------------------------------------------------------------------------------------------------------------------------------------------------------------------------------------------------------------GGLRFGEMERDVLIGHGASLTLKERLLDESDKVEQLVCSHCGMVATQDFCPNCGAETGIHTVEMSYAFKLLLDEIKSLGVAPRLIL---NKILVEFEERYGDRVAKVFSERRGYRALAVVERGRKAIIEVSFPSISGRLAFVTLMRALGIETDEDIVNTVSY---DPEV-VKFMMENLEEAEAHTCEEAVEKVGNRVASGQTGEYQIKRANYVI---------DRYLLP-HLGNEPG---HRVKAQYLGRMAEACFELALGRRRPDDKDHYSNKRLK-IVRHHIDSFNDFLDYGMQKVISEQGVIETDIED------TYVKLGEIRVGKPLVKEADGAQDMLYPNDARLRDITYSAPIHLEMTIIQ----GDIEHEPVEAIIGQLPMMLMSKGCNLVEMTHNEMIEVGEDPLDPGGYFIVNGTERVLMTLEDLSGNLMEDLFRVSFNRLARDVKYQLERANMRNRDLNVITVVRADVLT-QLLDRIDYMASLSHLRRVISP---LSRAQPHFEARDLHPTQWGRICPSETPEGPNCGLVKNFAQMVEV-KRIKEIRFGLISPKEYRKMSVTRVITADTYDDDG-FPIEMGLMDPRMGVIDPGLRCKTCGGRAGECPGHFGHVELIAPVVHVGFAKLIRKVLRGTCRECSALLLDSNQKKYLEQIRTMRKIQPIEDITNEVFKEARKPKTCMYCGAKQLDI--KVEKPSTYVEKMGD-HDHKLMASDIRVRLEKISNEDIEVIGMDPNNARPEWVILTVLPVPPVTMRPSITLESGQRSEDDLTHKLVDIIRINQRFQENREAGAPQLIIEDLWELLQYHVTTFMDNAVSGVPPARHRSGRPLKTLSQRLKGKEGRFRGSL---------------------------------------------------------------------------------------NE-GNLEPLPGRTVDETLELKIMQELGKARDTTGDIAGKYLGLENAAVVMAKSGARGSMLNLTQMAGCVGQQAVRGERIRRGYAGRTLSNFHTGDLGASAHGFV---------------------------------------------------------------------------------------------------------QMREKFLSFFEGHNHTRVDRYPVIARWRDDIYLTIASIADFQPFVTGMVPPPANPLTISQPCIRLPDLDSVGRSGRHLTNFEMMAHHAFNNYWKNETVEYCDALLND-LGTDPNAVTY----------------------------KEEPWAGG-GNAGPCVEVL---VGG--------------LEVATLVFMDLQQKKGGDYVKMDNYIVDTGYGLERFVWASKGSPTIYDA-VFPEVVSELMDIAGVEHRLDDAGLMDITGQANLMELRAIADHSRCLAFMFGDGIIPSNVKAGYLARLVLRRTLRLMAEAGMDVP-LSDIVTMQIDKLP-EYPEFSERLGTIVEILDREEDKYADTLERGRRLVAKSARHYKGEEFPLDEIIQMYDTHGISPEITADVAKEIGLRIDLPTFYSLVAESHSKAEDKEE---VEQVIPGIENLPDTERSYYYQPLEFQAKVVAVI-------------DGNIILDRTQFYPEGGGQPHDHGIITKGNSTYQVVDVLIEQGVIFHTIFEDMIDLEPGDIVDGAVDRGRRLAHMRHHTATHVVNDAAKKVLGNHIWQAGAQKSAERARLDLSHFKRITNEELKEIELIANETVMANIPVEITWMDRTEAEQKYGFVLYQGGVGKQIRVLRVGD-DVEACGGTHVSNTGLIGPIKILKTERIQDGVERLEYAAGEAAVKRWQELDDLLRLSADELKVAPEHLPETTARFFNEWKEFKKENARLKEESAIAKVNSILKAKEDINGVIIVKEKLIGADVEELVKYASKLTGDPDVVALLVSNF-EGVKIVVAFGQYALPNGVHSGDLVREMSRVVGGGGGGRAELAQGGG----------------------------------------------------------------------------------------------------------------------------------------------------------------------------------------------------------------------------------------------------------------------------------------------------------------------------------------------------------------------------------------------------------------------------------------------------------------------------------------------------------------------------------------------------------------------------------------------------------------------------------------------------------------------------------------------------------------------------------------------------------------------------------------------------------------------------------------------------------------------------------------------------------------------------------------------------------------------------------------------------------------------------------------------------------------------------------------------------------------------------------------------------------------------------------------------------------------RRAYTRRKYMGGVPSKVVHYDMGNVSLVAKEACKIRDSALEAGRITANRLLVNLGTHVKLRVHPYQVIRENAGADRVSQGMGKATGIAARVRAGQKVFTI-S-VDKEIAKDALRRCGHKLSTPVSIV-VILHPFVTEKATFHIEDNKLQFVVDINATKDQIKREIEELYDIPVLSVRTMITKGKKKA-------------------------
>U_184
-AARKIEGVRKKFRWKDKVYKIRELDLKVKSDPLEGSPQARGIVLEKVPIEAKQPNSALRKCIRVQLIKNGRQITAFCPGDGAINFIDEHDEVVIEGIGGRGGSMGDIPGVRFKVIKVNRVSLNEMVKGRKEKP-NPMRKPYLSKVTVNIGVGESGEK---LEKAKALLEFLTGQAPIKNNARQTNKDFAIR------KRPRRGSLGYSPRKRASKIVPTLNSWPEVED---VKILDFPGYKVGMSHILRIDDRKYTLTKGKEMVVPVTLVETPPIYVCGVRAYKKTPYGLKTVTESWAEGPKELLRSKT-----------V----SK-NPEKDLSKIQSLIESGK--VDDLRAIVCTQPKLIN--LKKKPEVMESGIGGADVKAKLEYLKGVFGKELKVKDVLDEGEFVDVISVTKGKGFQGVVRRWGVKVQTRKSNDARRHVGSIGPWHPPKVMWTVPFAGQMGFHTRTELNKRIFRITN------------PKDLDITPKEGFKNYGLLKSDYTMLKGSVGGSTKRILRLRKSVRVPLR--------------------VPPASALILKDLKLEKGSSTPSSSKVGDISIEALVKIAKMKEP-SSLSPTIAGVVKEILGTCVSMGVT---EILKENKLQS----EYPEDLFNLIARAVNLRKHLELNPKDLHSTRGLNLIEAKIRRLGKYYTEKGRKDWRYHPEKAQL--LASGIHIG--TTQKTRDMERYIFRIRQGLYILDINETNKKIEKVGKFLAKF--EPEKILVVSSRIYGFKPVLAFGQKIGAKTITKRFIPGSLTNP-----N------CED----------------------------------FIEPEVVILTDPRADYQILREAGLAKIPVVALCDSENYLSNVDLVVPTNNKGKKALALVYYLIAREMLK---QEVLNINMVQRMTDSGRKVRFSVMVVIGNRNGYVGIGKAKAKEVGPAIRKAINNAKLNIIQVRGKIVSDKMNKTVVVKKEFMAKLDKYERFEKRSTKVSAHIPDCIAKTGDNVKIMECRPLSKTKKFVVVEGKRKKAVARATVKEGKGRVRINSKPLPI-VEPELVRIKMFEPILLAGEANTVDIDIDVRGGGIMGQADACRIAIARGLVEFTQ--DNSLKDRILLRGDSRRTEEHKPSKKGPRAKRQKSYRDPLADALSNIYNYENARKPDCTIPASKLMGNVLRIMQKWGYIGAFEFIDGKNGLFKVELMGAINKCGVIKPR----TPTKNHEIENWEMRYLAKEFGILIMSTPNGVMSHKKAREQNIGGILLAYVYGVAHIYASYNNTLIHITDLTGAETISRVSGGMIVKTGKESSPYAAMKAAAKAAEEAIEKGVVAVHIKVRAPGRGAQATIRALTRAGLRIGKIEDATPIPHDGTRAKGGKR----------------KNKINIVERLGNKMMRTGKKQATYKTLKLAFDDINKKTKQNPLEVLVKALEYAGPREEVTTLSYGGIKYHLSVDTGSQRRLDMALKNIALGATFKTKKKFHETLAEEIILASKGDSFSVNKKEEVERIAKSAR--AEWKSEEVKSLRSMINSSPVVGVVDLQNIPAKQLQNIREDLRGK-VTFRMSKNNLMKIALEETEKE-SLKDHISAGAAFIFSKENPFRIYKLLQKS--CASIVPFAEHNAAPRNSYGAGMGKQSLGFSQSNFKLKVETRGHLMYYPQMPIVKTK-VMDAVG--------FNNRPAGQNFVVAVLSYLGYNIEDALIINKSSVDRGLGRTTFFRTYDSDERRYPGGQQDKFEVPDEAGPDAYENLDIDGFIRPESVVKGGDVLIGRT--SPPRFLEEL----DEFGTAIEGRRETSIGVRPSEKGIIDLVLL-------SETEDGNKLVKIKARDERIPELGDKFASRHGQKGVLGFLCPQKDMPFTEQGITPDLIINPHAIPSRKTVGQILEMIGGKAGSLKAKTIDATLFAGEKEADIRQILQDFGFKNTGRERLYNGITGEVIEADIFVGVCYYQKLHHMVADKIHARSRGPRQMLTRQPTEGKAR---IIDGKDQILGRMASVAAKKLL------------EGEEVSIVNAEEVIITGNREYFFDLYKKRAQFKDIANPLRGSFFPKRSDRIVRRAIRGMLPKKDKGRQAYKKLKVYVG-----------IEL-PSVFSYEYRPDLIKRAVLASITHRIQPWGVSPAGRMTSA---HPRR-KNLGISRVPRMKAPHVVGGFVAHPPKPWKVISEKINNKERTVAIKSAISITANKEMVMSRGK---VEVKKTKDTREIFKSLGVNKIGPLIVIGK-DAGIMKAARNHPGVDIVMVDKLSAEHLAPGTHTIWTEDAIKYLSK-GKRVDFSARTVVSPDPYISINEVGVPDFVASELTVPERVTAYNLEEMKKIVRNGPNKHPGANYVIRNDGRRKKITDTTKDVAEELDVGFIVERQLRDGDIVLFNRQPSLHRLSIMAHEVRVMPYKTFRLNLCVCPPYNADFDGDEMNLHLPQTEEARSEAGIIMKVPIAVSVTLRREKASKFLMRTLEAVEFNLK------ERSFDNHGNFSFGIKEHIDLPDVQYDPDVGIFGMDVCVNLQKRVKEKHQ-LTKQEGILF-----PRNFTQSMEMSINLQGLDMKKTQNRIKEDFVLPNGRGKDVKIGVFASGDLAL--RAKKEN---LSVFDQEDIEKFAKDKKLAKKIANTHDFFIAQTDFMTLVGKSLGPIFAPRGKTPSPL--P--PTASLEPILNKLKK-TVKIKSTNHPVIHMLVGSEKMEDELLAENISEIIKFFEKKFEKGFDNIKSIYIKTSMGP-DIRDLSVEEIEGNIDELKSELSKERSLLATGAPENPGRIRELRRTIARLKTIKAEK---------------------------------------------------------------------------------------------------------------------------TKYEKVRIIGARALQI----SLSTLDPIRIAQEEMKKEVIPIGRGTNYKAPSHRYNG--KVKHRNYDTLERGGVTRGVVRELFNDPARTSPVATILFDNNEEKLFLVPEGLRVGSNIA-KKILGISKAGHSGTLDPNVSGVLPVTLGKATKLVKLLMISHKEYVCTLHLQKNVPKND------------------LMRVLKEYEGVLYQKPPVKSAVK-----------------RRVRTRKVHYLTPIEIENKDVLMRVGCDAGTYIKFDLFDMYSQLEMVSKMGPLKQVLSMIPGMGANTDMVEVGEEKLTKFRIIMDSMTMQEKKNPK-IINHERIRRISRGSGTNQGDVKELLNQYSMIKKF-TGKASSVTVTLIPAPNGLGLAVGGVGKKILGLAGIKDAWSKTDGTQTTVNFANAVMDALYQTNTMS---------LVDGGKATAGPPLGPALGPLGINVGKVVAEINEKTKDFQGMKVPVKIFVDDKKNF-VGNTLPLRNVPEGTYIYNIESRPGDGGKFVRSSGTYATLIAHDSQKTVIQLPSGVMKTLNPECRCTIGVVAGGGRKEKPLVKAGKKFHKTLYPKVRGVAMNHNDHPFGGGNGKTSSRNAP-----GGLRFGEMERDCLVGHGTSLLLKERLLEASDKADILVCGKCGSLAVYDYCPICEEETDIYPVEMSYAFKLLLEELKSMCLDPKLK---PNRILVEIDERLSVAIAKVFSTRSGFRALVTVERKKDGLLRVSFPSLPGKMPFVTLMKSLGLEKDIDIVNAVS---SEKDIQKELLDNLEESMDVTDKELALDYLGKRLAMGQQKEYRLKRAEMAL---------DKYLLP-HIGTEES---DRRKAYYLGIMANRVIELSLGKRESDDKDHYANKRLK-FVRQHLDSFNDFVGKRLQEVIDEQAKIETDIEG------FYVKFGKIRAGEPVYKEADGSKRDFFPQEARLRSLSYVVPLYLEFIPVI----DEKEREPVEVEIGKLPIMLKSNACSLHGLGRDELILKGEDPRDPGGYFIINGAERVVVAIEDLAGDLLENLFRLSFVQLTRDIKYQLERTYARGR---------------QLMDDTNFMSRFSHLRRVLSP---LSRTQPHFEARDLHPTHWGRICPSETPEGPNCGLVKNMALMSYI-KVIDKIQFGILSPEDVRKMSVLRVITADTYDDDG-YPIEKGLMDQRLGVIDPGLKCKTCGQKFGDCPGHFGHIELARPVIHVGHAKDVHKILKSVCRDCGKLKLDASQREHFQEQLATDRLKSKELVVKEAMDKAAK-AVCPWCGSDKRTIKFEKYTFYEEWGEERN----KLTPIDVRERLEKIPVEDYELIGVNKDVSKPEWMVLTVLPVPPVTVRPSITLESSVRSEDDLTHKLVDIIRINQRLRENIDAGAPQLIVEDLWELLQYHVTTYFNNSTSGVPPARHRSGRILKTISQRLSGKEGRFRSNLLASAIERGEHYRRAAYNYLRRIMRSGAKGAEIKISGKLS-GERARSMRFAEGYLKKDPAIEHVRVGYSPAKKKLGIIGVVIKIIEAYNR-GELEKQPGQTLEDTLENRIMAELAKARDNAGGVAEQYLGK-RHAVIMAKTGAKGNMLDLTQMAACLGQMTVRGKRLHRGYQDRSLPHFKRGDRSAKARGFV--KEIKSIKIENNSSGVIIKTDTLGSLEAIVMELKELG-----INIRRADIGDVTKQDMIEAKSVKAVVFAFNSRILPDAKEVAAKEEIKIFESDIIYKLIEDYE--------LFEKKGYSIIKRYPVVARWRDDTDFVQASIYDFQPHVVGVQEPPANPLLVPQFCVRFNDIDNVGVTLRHYTGFVMIGQHAFFPFSQDRFLSDIYDWLKTGLGIPSEELIF----------------------------HEDAWAGG-GNFGPCMEFF---SRG--------------LELGNQVYIEYEVTPSGG-KELDLKVLDMGAGQERFSWFSLANPIGYET-VFPTVCDHLYRRTGITPDKEFSGMLNMDEVEDIEKVWSIGDHSRSLLFALSDGALPSNVGGGYNLRVILRRALSFIEGFSWDIE-LQKVIEEHAKYLMPQYPELKENIDDICQIISYEMEKFENTKDKSRRIVERLNE--KGEELSEDKLIELYDSHGITPEVM---------GVKPPDFYKRVTERHEKKE-------SIAAEKEIHYEMPDTERLYYDGTKFSAKVLEVS-------------ENIVILDKTAFYPESGGQEGDRGFLN--DCPVSYT--KVSGNVILHI--MEKINFKKGDTVKGLVDEERRLNLTRHHTATHIINGVSRQILGNHIWQAGAEKTEEKARLDITHYKLIDNEDLFKIERISNEIVLKNLPIEKGFFPRAEAEKKYGFRLYQGGAGKKLRVVNVKGLDVEACGGTHADFTGQIGPIKILKQSKIQDGVVRLEFCAGLKALDAIQEESVLIRELSDVFKVEKDKLLDTGKRFFNEWKNRGKEIERLKAEISCLKKEGLECNYIESDGILFMEENVDT-SPDEMRKIARELSG-DNKVIVL---TNNQGNIVVSCGKLAVESGHKACELIKKYGK-----GGGKDDFAQG---DKDYDGNKIEKKWQNYWLENEIFKFNPDKEGEVYVLDTPPPFTSGSLHMGHVMDFTWIDFVQRYKRMRGFNVYCPQGFDCHGLPTELKVEHEFKIS---KD--DKEAFIEKCKEWTAYCVDRMRRQMTDIGYFPDWSRMYLTMKPEYIKLIQKTLIDFYHKGYLFREKHPILWCPKCMTALAKAEVGYEEKDGKLYYLKLPIEGEK--EHVEIATTRPELMPSCVGVFFNQKDPRYEKFKGKSVVLPLFDRKVPILSDDEVDMSFGTGIVYCCTYGDEQDILWQKKYNLEVINSITEDGKLK-AGKDYDGLPVKEARKAIVSELNDLGLLIKEEKIKHRVLHVERCKSPIELLPMEQYFINVRDYKNNLIENGKK---INWYPEYMYDRFYDWTDSMDDWIISRQRVFGTPIPFWKCKDCGELIPAKEEWLPVDPRT--PTSFIGESDVCDCWVDSSATPLAISKYNNDEKFFSKTYPSTIRPQGYEIIRTWLFYTLFRCNLITGKNPWNETLIHGMVAGPDGRKMSKSLGNVIEPDEPLSKYCADALRQWALLASK-GEDFPFTWKEIEHGSRFLTKLWNVSRFIEMNIANTNTKDININSLTISDKWILSKLTNLIKLSRKELDDYNFALVLKEIRTFLWREVADNYIEIVKYRLYNNV--KKEEAAFTLKTILRNVIGLISPYIPHITEEIYNEIFSDVKSIHLTEYPSFEF--YDKNAFEKGEILKDITVAIRRYKSDLKMPLNAPIEGAIVYTEK-----NIEEISEDISKSMNITNLDLKNGKPDIDEKILEVIPRYDIIGP--KFGKDVQKVKALLRDNISKIEEQINVEGFELNREYIERVERE----------RSLKRGLVRQKKLLKNIRESKKEMNKYTVKTHCRDMVILPEMLGVTIGIYNGKEFVPIEITPEMVGHYLGEFAPSRRKVSHGKNIDISPKHSREICNTIKGMKIERAKELLESTMKKASKSVLKLLNEVESNAKGL-NTTKLRIIHASAYRGRVIPGFMPRAFGRASPFNKELTNVEIIV----TKTKLVCADNTGAKELEIVAVINYKRRPKAGVGDMVMVSVKKGRP---DVKKKVLPAVIVRQRKEYKRIDGTRIKFEDNAAVITGEDGVPKGSEVRGPVAKEAVEK-WVRIANVASII--NRPNYTRREYVRAVPIKVVHFDMGEVYLESKNACQIRTNAMEASRIAANRYLMALGKHYKIRTIPFQIIRENKKADRYGNGMGKPIGTAARVDRGQRIMSVKE--GIEAARIALRKAAMKLPTTVKI-DVIVHPLITEKTVATMERNILTFIVTMSSNKQDIYNAVEELYEVEVEKVSTTVLPS------------GKKKAYVKLKEEYPA--
>IMG_2565956544
---------------------------------------------------------------------------------------------------------------------------------------NVMTIPRVDKVTVHIGVGESGER---LNKAEDILSEITGQGVVRTKAKRTLQTFAIK-----LHRPRRGSLAFSPRKRAKSQVPTMRSWSKGNNE--PKLGGFAGYKVGMTHVIMMDDKPKSLTEGTEISVPVTVLEVPAMKIAAIRVYGETPYGTKILGEAWSTDLDPTLNKKL-----------FTP--KKTNTKNALEKIGKLVEEGK--VANIHLISYTLPSLIAGIPKKTPDVMENRIVGGDIATRLEYATSMIGKSVEVSEIFNTGDMIDVLAITIGKGTQGPVKRWGINLMKHKHSRQLRQIGTLGPWNPSRVSWRVPQLGQTGYHQRTEYNKRIIKIGE-------------NGVEVTPKGGFLNYGEVSGNYLLLKGSVPGPKRRLIRLRPAIRGDKQQIGAPQV--SYISVESKQG-TPPTSALILKELGLEKGSGNAGTENVGNLTIEQAAKVARMKRDGLL-SRNFESAVNEIIGSCVPMGLTV----LKGNDLAP----SLPEDISNLIIKSLRLRKHIVNNHKDQHNKRALNLTEAKVRRLGKYYSRNGVTNWKYSPDTA----LAAGIHIGTQQK--TKDMMKFVYRVRDGLYVLDIQSTDERIRLVAAMLAKY--DPTKILIVSARQYGHHPVKMLAKTIGAKAIVGRFIPGTLTN-----PSL----------------------------------------DLYTEPDIVVVTDPHGDSQAIKEAVSIGIPVVALCDTNNSTSNVDLIIPTNNKGRKALSLVYYLIAKQ----LKEEVLDINMVQRMTDSGRRVKFRAVVVVGNEDGYIGLGQGKDVQVGPAIRKAIDSAKINIS---GSVVSSKMDKTVVVKRTFEKLVTKYERYEKRQSKMHAHNPPCIAKEGDVVKIAECRPLSKTKKFVVIEGKNKTAIARAKITEGVGRIRVNKKPIEI-YEPEIARLKILEAVAFMSDTSKIDIDVNVRGGGIMGQANAVRTAIGKGIVEWTGDLAVM-LDRSLLVNDSRQKETKKFGGPGARAKSQKSYRDPLADALSTIINAESTGKPDCIIPASKVISNVLKVMQDIGYIGNYEFIDGKSGMIKVELKINK--CGVIKPRSSV---GYHDFEKWEKRYLPARNFGTLILTTPDGVLSHSEARSRVVGGQLLAYVYGIAHIQASFNNTIITITDLTGAETIAKISGGMVVKAARESSPYTAMQMANQLSDKLKDRGIMGIHVKVRAPGPGAQAAIRAFARAGIRIGRIEDVTPIPHDGTQSKGGRR---------------NKSNQHIVERLINKMMQTGKKMTNYRIVKESFEIINKKTKENPIQILVNAIINAGPREETVRLKYGGIAVPKAVDSAPQRRVDTALRLVAAGASFKKRRPIEEALANEIIAAANYDSYSINKKEGKERVAKAAR--PQQKKDEIEDIKAKIGQYSVVGLVGIHGMPSKQFQQMRSSIRDS-VLIKVSKNSLITRALNECSEDIKLENYLDHETGLVFSNDNSFKLFRLLESS----GMIPFPEHNASPRNTMGAGMVKQCLGVPVANLRLRPDTRGHLMHYPQKAMVHTQ-TSDVIG--------FDERAAGQNFVVAVLSYEGYNIEDALVVNKGSIERGLGRSHFFRTLGGEERRYPGGQEDKFEIPDQEGPEVYSQLDEDGIVNPEVIVDHNDVLIGKT--SPPRFLEEPTEL----GLSPQQRRESSVTMRSNEMGIVDAVIL-------TESVNGARLAKVRVRDQRIPELGDKFASRHGQKGVLGLIQPFEDMPFTESGMVPDLVINPHAIPSRMTVAHVLEMIGGKVGSLEGRRINATPFSGESEDDLRLDLKRAGYSHTGKEVFYDGKTGKKIEADVFIGVILYQKLYHMVSSKIHARSRGPVQVLTRQPTEGRAR---IIDANGMILGRLSSVVAKRLL-----------------------------------------------------------------------------------------------------IEL-PAVFDEMYRPDLIKKAVLAAQANRLQVYGPTPAGMQTSA--ANWGP--GRGVARVPRIKISQARGGRKAHPPKVEKDYSEKINKKERYKAINSAIAATANPELVRNRGRFDELPIKTIKGVIGFMEAINVKPKSLLIVIGE-DNGIVRAARNLSGVDVINVNRLNAELLAPGTHAIWTESAIKVLGE-GKRVNFSARTVISPDPNLSVSEVGVPLSIAMEMTIPVYVTKRNIEQVREYIKRGPDNHPGANYIERSDRRRIKITDSNCEMAETVELGWKIDRQLKNGDIVLFNRQPSLHRMSIMAHEVKVLPHKTFRLNPAVCPPYNADFDGDEMNMHVLQTEEARAEAMMLIH-PIGCKVTLRGKLAENFMKTSLGIIENSLG------ESQFDDTGNFSFGIEEHTDYEGMKYDPNIGIYGMDVTVSLIRPN-RN-----------------ERNFSESVDLAINLKNVDMSKPENRVDEEIILPSGLGKTITIAVFAKGDIAQ--RAKSAG--AEMILDPEEIEGLGDDKTKARELANNIDFFISEVAYMPSIAKALGPILGPRGKMPEPL--T--PDKNIEDIVNKAMN-AIRVRSKDRLSFHLPVGRRDMEPEALAQNIETVVSRIENKMVSGKQNIKSIYVKTTMGP-EIRNLSREEKLDELEKLNAELIRERAIASSGAPENPGRIGELRRTIARIKTIQKE------------------------------------------------------------------------------------------------------------------------EDKLTRYERARIIGARALQI----SMDSGEPIEIALRELKMGTIP-GKGTPYRAPSHKFKA----QLKHIKVDQ-NETVKGEVIEILHDTARSAPIARISLENGEERLILIPEGIAVGQEIA------------------------------------------------------------------------------------------------------------------------------------------------------KFTLKDMYKQLGAMNKMGPIKQIMQMLPNMPMLL--SQTTQSTLEKFKIIMDSMTEKELEEPK-IIGSSRIKRVAIGSGTSQEDVRLLIKQHKMMQQA--GKMGSVKVILKPAPRGLGLAAGKTAKTVMQLAGIKDVWTRTEGTRTTLNFAKATYEALKRTAVVRTV------ALIPGGQANPGPPLGPALGPLGVNIKEIVDSINEKTADFNGMQVPIKIIFDDKKN--QGNTLPLREIPEGVLLCNIENKPGDGGQFARSSGVYAVLIAHDVGKTVVQMPSGATKWLNPKCKATIGVVAGGGRVDKPFVKAGKKYHKAKYPRVSGVAMNAIDHPFGGGGGRTVSRRAP-----GGLRFGEMERDVLIGHGASLTLKERLLDESDKVDQLVCSHCGMVATHDFCPNCGAETGIYTVEMSYAFKLLLDEIKSLGVAPRLIL---NKILVEEERYGDKIVAKVFSERRGYRALAVVERGRKAIIEVSFPSISGRLAFVTLMRALGIETDEDIVNTVSF---DPEVV-KFMMENLEEAEAHTCEEAMEKVGNRVAAGQTGEYQIKRANYVI---------DRYLLP-HLGNDQS---HRVKAQYLGRMAEACFELALGRRRPDDKDHYSNKRLK-IVRHHIESFNDFLDYGMQKVINEQGVIETDIED------TYVKLGEIRVGNPLVKEADGAQDMLYPNDARLRDITYSAPIHLEMTIVQ----GEKEHEPVEAIIGQLPIMLMSKGCNLVDMTHDEMIEMGEDPLDPGGYFIVNGTERVLMTLEDLSGNLMEDLFRVSFNRLARDVKYQLERANMRNRDLNVITVVRADVLT-QLLDRIDYMASLSHLRRVISP---LSRAQPHFEARDLHPTQWGRICPSETPEGPNCGLVKNFAQMVEV-KRIKEIRFGLISPKEYRKMSVTRVITADTYDDDG-FPIEMGLMDPRMGVIDPGLRCKTCGGRAGECPGHFGHVELIAPVIHVGFAKLIRKVLRATCRECSALLLDSNQKKYLEQIRMRKMGQPIEDITKEVFKEARKPKTCMYCG--AGQLDIKVEKPSTYVEKMGD-HDHKLMPSDIRVRLEKITNDDIEVIGMDPNNARPEWVILTVLPVPPVTMRPSITLESGQRSEDDLTHKLVDIIRINQRFQENREAGAPQLIIEDLWELLQYHVTTFMDNAVSGVPPARHRSGRPLKTLSQRLKGKEGRFRGSLLANALERGWYFRKAGYNMLRRIMDSGALGCEIVLSGKFT-GPRSKVSKMVEGYIKHKPAEELVDTGFATAVKKLGTIGCRVRI------EGNLEPLPGRTVDETLELKIMQELGKARDSTGNIAGKYLGLENAAVVMAVSGARGSMLNLTQMAGCVGQQAVRGERIKRGYAGRTLSNFHTGDLGAAAHGFV---EIEQTRIETDNVGVIIRADTIGSLEALVNELKSQ-----EIPIRKADVGNISRRDIIEAKALDSVILGFNVDILPDALDELQKS---------------------------------------------------------------------------------------------------------------------------------------------------------------------------------------------------------------------------------------------------------------------------------------------------------------------------------LRRTLRLMAEAGMDVL-LSDIVTMQIDKLP-EYPEFSERLKTIVEILDREEDKYADTLERGRRLVAKSARHYKGEEFPLGEIIQMYDTHGISPEITADVAEEIGLRIDLPTFYSLVAESHSKAEDKEE---VEQVIPGI-ENLPDTEKSYYDLLEFQAKVVAVI-------------DGNVILDRTQFYPEGGGQPHDHGIITKGNSTYQVVDVQIEQGVIFHTIFEDMIDLEPGDTVDGAVDRKRRLAHMRHHTATHVVNDAAKKVLGNHIWQTGAQKSAERARLDLSHFKRITNEELKEIELIANQTVMANIPVETTWMDRTEAEQKFGFVLYQGGVGKQIRVLRVGD-DVEACGGTHVSNTGLIGPIKILKAERIQDGVERLEYAAGEAAVKRWQELDDLLWLSADELKVAPEHLPETTARFFNEWKEFKKENARLKEDLASARVGSLISDAVDIGGFRVIARTLPGADIEELVKAAAKFTKESDVVALLAS-ELGGAKIVAAAGDKALENGANSGDLVREMSKVVGGGGGGRTELAQGGG---------------------------------------------------------------------------------------------------------------------------------------------------------------------------------------------------------------------------------------------------------------------------------------------------------------------------------------------------------------------------------------------------------------------------------------------------------------------------------------------------------------------------------------------------------------------------------------------------------------------------------------------------------------------------------------------------------------------------------------------------------------------------------------------------------------------------------------------------------------------------------------------------------------LNKIND--GDTTIKTHLRDMIILPGMVGLNLEIHNGKSFEKVEVIPEMLGHYFGEYSFTRKRVSH-HELHISPKHSREICRAIKGMKTGQAKKYLEDVTLKAAKEFIKLLVNAEANAKGL-DSNNMKIAHIATKQGRVIRGYRPRARGRSSPKNTETVNIEMII---NAGARLDCVDNTGARQVEIISVKKYRRHPKAGIGDMLVVSVKKGTP---EMRKQILNAVVIRQKKEYRRPDGLRVSFEDNAAVITDLDGIPKGTEIKGPVAREAAER-FSKIATAASII---RRAYTRRKYMGGVPSKIVHYDMGNVSLVAKEACQIRDSALEAGRITANRLLVNLGVHVKLRVHPYQVIRENAGADRVSQGMGKATGIAARVRAGQKVFTI-S-VDKEIAKDALRRCGHKLSTPVSIV-IILHPFVTEKATFHIEDNKLQFVVDINATKGQIKREIEELYDIPVLSVRTMITKGKKKA-------------------------
>IMG_650716052
-AAKKLKKNRQNFRWKDVEYKRKALRLDVKADPLEGAPQARGIVIEKVGVEAKQPNSAIRKCVRVQLIKNGKQLTAFAPGDGAIGFIDEHDEVMIEGIGGPGRSMGDIPGVRWKVTKVNNVSLQQMVIGKIEKP-NPMDQVKIAKATVNIGVGESGER---LARAEKLLINITDQKPIRTISKVTNPEFGIR----RHHQPRSGSMAFSPRKRAAKETPKVRSWPETEES---CLLGFPGYKVGMTHVTMLDNVKNSPTSGMEVSSPVTILETPPVVVMGVRAYRKDTRGLKTLNDVMAKDLDEDLTRKI-------------TLPKDYDVEAKLDEMKEQLDEVED----IRVLLHTKPRLASGIPKKKPEIIECGIGGKSVEDKFEFARSLLGKEVNPADSFSDGEHVDTIAVTKGKGFQGPVKRFGVRIQYGKAARSARHVGSIGPWTPARTMWTVAMAGQMGYHKRTEFNKKILRIAD-----------ESQVDEVNPKGGFVKYGLIKNGYVMIKGSIPGPSKRLVILRKAVRPIGKHNDAPEI--THISTASKQG-TPPTTALIIDELKIEKGSTDPGLEKVADLKVEQALKIARMKFD-ALLSNDYKNAAKEVIGTCVSMGITV--------LEKNGQTEEYPEELINLIKKAVNIRDHLEENPKDLHTKRGLRIIESKIRRLVRYYVREGVEGWRYDPKTAAL--LAAGLHIGTQQK--TKDMERYIYRVRDGLYVLDVRKTNDRIVAAGKFLSKY--DPEDILVVSTRQYGQAPVKKFGQITGAKTIPGRFIPGTLTNPN----------------------YAK-----------------------FIEPKVLVVTDPRSDSQAIIEARQIGIPVVALCDTENLLGNVDIVVPVNNKGRKAIALVYWLLARQN---LEEEVMDVNLVQRMHKSGRKVNFRVIVAVGNKNGYIGLGQGKAKEVGPAIRKAVDNAKFNIIKVRGIVTSEKAERTITVERSFYKFITKYERYEKRKSKIKAHKPDCLVKIGDSVKIAECRPLSKTKHFVLVEGKRKTAIARGKFRAGKGRVRINKFPVEL-YDPELAKLKIKEPLTLAGDLNDVDIDVRVIGGGVMGQAEAARMVIAKGLVQWTSD--MELKDRTMLVGDPRRSEPKKYGGPGARARKQKSYRDPLADALTNMRNNEMQGNKRCTIPASKMIGHVLRTMQKEGYIGEFEFVDDKAGQVELEGNINK--CGVIKPRHAVKKDEFEKFE-KRYLP--SKNFGTIVITTPEGIMTHREAKEKGIGGRLLVYVYGVANVYSSFNNTIITVTDITGAETITQWSGGKVVRADRESSPFAAMEAATRAAEDVKEKGIIGLHIKVRAPGPGAQATIRALARAGIRIGKIEDVTPIPHDGTGRPGGKR---------------AKSKVSIVERLMNKIMRSGKKNKSYNIVKGALDIINQRSKQNPVQVLVKAVENTAPREETTRIKYGGIGYQVAVDIAPQRRVDLAVGFLTRGASFKRKRSVEECLADELLYAAEYDSFAIGKKEEKERIARSA---AEWKKDEVANLKDLINSYEVVGMANLADIPAPQLQQMRRTLKDS-ATLKMSRKTLMSLALNDSEKAQILEDYMEGQPALIFTNMNPFKLYKILESS--CAGIIPFANHNSSPRNTMEAGMTKQALGLYVSNYNMRTDTRAHLLHHPQVPLVKTK-SMDATK--------YDKRPSGQNFVVAVMSYEGYNMEDALILNKASIERGLARSSFFRSYEASERRYPGGQEDKFEVPENISEEVYRHLDEDGIVNPEVEVKSGDVLIGKT--SPPRFLEEI----DEFGTVAERRRETSVTVRHGEHGVVDAVLL-------TETVEGSKLAKIRVRDQRQPEFGDKFASRHGQKGVVGLIVSQENMPFTEVGVVPDLIINPHAIPSRMSVGQVIEMLAGKAGTMEGKRMDGTPFGGKQEAEIMELLKQNGFETAGRESLYNGITGERIEAEIFVGVAFYQKLHHMTADKVYARSRGPVQVLTRQPTEGRAR---IIDGEGLVLGRLASKVSKLI------------LAGESVDVLNAEKIIISGSKWAYAKYKQRVDRASISNPRDMGPKYPRRPDDIFRRTVRGMIPKQPKGRDAFKLLKVYVGVPKEFETQE--IEL-PEIFTEVYRPDLIKRAVISSQTARIQPWGTDPAGKRTTA--KSFGS--GRGAAMVPRVKIPQAIGGRKAHPPKTERIIHEKINRKERRLAIRSAVAATANREIVEARGNL---DVKRTKDTREIFAKLGLTSKGPLLVVGE-DKGISLGARNHAGVDVVVVNHLNAELLAPGTHTIYTKSAVEKLGE-GKRVNFSARTVISPDPNISINEVGVPEMIATEVTVPVFVTEWNIEKMKEYIMNGPKKHPGANYVIRPDDRKIRVYDETKTVIEKLEPGFVVERHLMDGDVVLFNRQPSLHRMSMMAHEVKVLPYKTFRLNLCVCPPYNADFDGDEMNMHVFQTEESRAEAKSLMRVPIACKVTLRNEKASKAVKMILEGIGNNIK------STQFDAQGNVAFGIHEHIDIPGMRYDPDIGIFGMNVAITFEKPIKRKHQ-VTKEETMEF-----PRNFTQSIDVVITIKDLDVKKPENRIDEEVFLPNGRGKDVSVVFIADGELAL--QAENAG--ASLVITKEGLESFGKDRKAAKKVANQNDFFVAQADFMPLVGRFLGPVLGPRKKMPKPV--PA--SAKPEPLMERLKN-TAKVRIKDQPVIQAIVGSQEMDDEQIAENIEAILQILDQKLEKGRSQIKSMYIKTTMGPKEIRAMEIDEIQKKLDELKAEHSKNISKSAAAVYENPGKIKELKRTIARVLTIMNEK--------KTDYKARLNLIGLD-KSRMVVRITNQHTIAQIINENGDETVVSAHSKEVQKIIGSGKNTSGAYLTGYLLAKKALDAGIEAAVLDIGL------------------------AKKFTRFEKARIIGARALQL----SMN-DDPIDIALLELAKNKMPLGRGTPYKSASHRFRG--KISYRSYDDVEKEGSLKGKVVDIIHDPGRTAPVALVKFENGEENLILAPEGIQIADQVE-KRILDVEKTGHGGTLDPKVTGVLPIGINRSTRVIQMLLGSPKEYVCLMRLHESISE------------------DSIRNILQEFTGKIFQTPPIKSAVK-----------------RELRVRTIYDVNILEIDDKDVLFRINCEGGTYIKFTLKDMYSQFEMMNKMGPMQQVMNMIPGAGGKKNASQVTEEKLSKYKILMDSMTDQELEHPE-VIKQSRVKRIARGSGMKNEDVKELLKYYNVTKKAMEGKKGSVRVTLIPAPGGVGLAIGNVGKTILGLAGIDDVWSQTMGTQTTINFAGAVFEALKELSKVKATS---VEILIDGGKATPGPPLGPAIGPLGINMMQVVEQINKKTSDFEGMKVPVKVIVD-----NPGNSLPLGEIPEGTPLYNLEKHPGDGGRFVRSSGTYASLITHDVGKAIVELPSGELKAFNPRCRATVGVVAGGGRKEKPYLKAGNRYYAKKNVSVRGVAMNAVDHPHGGGNGRTVSRHA------GGLRFGEMERDCLIAHGAALALKERLLDESDKYEALVCQDCGMIAIYDYCAICGESE-TFPVEISYAFKLLLDELKSLCIFPKLVL-------------------------ARITLEYRKPRKKGVFLRISFPYVPGEIPLVVLLRALGFETDQDLITSVS----DENDIQFLLIDDIQTSEIMTQYDAIKYIGNRVAKGMTEEYRIKRAEDVI---------DKYLLP-HIGVDPSQRAE--KATYLAEMTEMLLQVIFETREPHDKDHYANKRLRNLVDHHIKSYNDFVNHRIQDIIDITEPIVLEQGE------YTIKTGNVEIKKPFIKEADGSNSKIFPTEARLRNLTYSAHMYLEMALTKK---GDEEQEMENVYIGELPVMLKSNICHLNGLSEEEIDDVGEDPQDPGGYFIVNGSERAIVTMEEVSGDLMEDLFRVAFTSLTRDMTYQLERSLARGKEPSVKQAVRSDVLT-QLLDRTSYMGTLSHLKRVVSP---LSRSQPHFEARDLHPTQFGKICPNETPEGPNCGLVKNLAILSKI-KKISQIDFGLMSPENIRKMSVTKIVTPDTYDEDG-YPIEAGLMDPRLGVIDPGLRCRSCGSKGGDCQGHFGHINLARPVIHVGFADTIHKILRSTCKDCGQVLLTESEK-----VDYKEKIETLIKNEESITGIIKEIYAVARRD-KCPSCGEEQEDVKIDKPVSIVEGNYKLTASEVRERLEAIPQDDYIYIGINHEVAKPEWMVLTVLPVPPVTVRPSITLETGERSEDDLTHKLVDILRINQRLKENMEAGAPQLIVEDLWELLQYHVTTYFDNEASGVPPARHRSGRPLKTLAQRLKGKEGRFRSNLIAAMLQRGMHFRRVAYTALRRIMGAGAQGVEVTISGKIR-GSRSACAKFSDGYIKKEPSIRFVRHGFATVQLKPGVLGINVRI----H-NEELEALPGRSLRETLEMKIMQVLGEARDKSGEIAESYFGMENHAVIMALTGARGSMLNLTQIAACVGQQSVRGGRIERGYSKRTLPHFYVGEMGAKASGFV----IESIKIDTDEMGVIVKADTLGSLEALVSMLKDM-----EVPIRAADIGDVSRRDVVDASIKDGVIISFNNKILPSAVSEISSTGVKLFHADVIYQLTEDY--IQKEFNDFFKARGHTPITRYPVLARWRDDVFLVGASIYDFQPWVTGLVEPPANPLVIAQPSIRLNDVDNVGRTGRHMTCFTMGAHHAFNKYWKDETVKYCHDFIEH-IGIDPSEITY----------------------------IESWWEGG-GNAGPCYEIC---VRG--------------VELATLVFIQYKTTAEG-LKEIPLKIVDTGYGLERFAWISQGTPTAYDA-SFGPVISQIKELAGVELNEAVAGMMDIEDIADLKELRVIADHTRCLCFMLADGVIPSNVKEGYLARLILRRTIRFMKDLGLKES-LGDIMEIQLEFLSKTYPEIEERKQHILNVVTLEEKRYTKTVSKGKQLVKKTIQDLNLEEIPVETLIKLYDSHGMPPETIEEIASEENFNAAVPNFYTLVAEEHEAEKKDKK-QDIEI-------KFIETELVFYEHTEFEAGLLGFY-------------ENNVVLDRTIFYPEGGGQPSDIGYIRGNKEKYNVLSVEKIQGVVLHQMEIEKLKPFAGSRITGSIDPERRTSLTQNHTATHLIVAAAREVLGDHVWQAGAQKGVKKSRIDLSHYKRISITELREIEKIANSYVMKNYQVHTSWMNRTKAEKKYGFKLYQGGVGANIRTVKIDEIDVQACAGTHVKYTGEIGLIKITRTERIQDGVERLEFSAGKSAIDAVQRNDEILKESSEIFKVPLEQLPKTCERFFKEWKAYKNENTKLKDEIATLKVGSIRDLAVEISDLTVLTQLMDA-DMNELIGIVTDMTEDVDGVDVV-VIGNTEGKIVGGSSAKALERGLKINNIIKDAAAMLGGGGGGRPNLAQGAG-PADYD-HLNETEWQSKWQKDELYKFIGDGSRPRYIIDTPPPYPTGSIHIGHVLNWTFIDIIARYMRMNGYDVMFPQGWDCHGLPTEVKVEEIHEIK---KNDIPRDEFRDMCIDLTKTNIKQMKEQMQGLGFSQDWSREFVTMTPEYRAKTQLSFLKLYNKKLIYRAVHPVNWCPRCETAIAFAEVDYNENQTYLNYLEFYEAEGDG--KVMIATTRPELLSACVAVVVHPDDERYNDLEGKMVEVPLYKRNVKIITDTDVDPEFGTGAVMVCTFGDKTDATWVNRYELDVIEAIDEKGLMKDVSGKYAGMTIKECKAAIIDDLGSEGCLVKQEQVDQNVGQCWRCKTPIEILVKKQWFVAVKDLESKTLEAADE---IDWIPEHMKIRLQNWASSMDDWCISRQRLFATPIPVWYCNSCGKIMLPEPEDLPVDPSIEKPTDMTGELDVLDTWMDSSITPMVIAGWPEPE--YKNYFPADLRPQGHDIIRTWAFYTILRCKALTDSRPFDRIVINGMVFGEDGHKMSKSRGNVIAPEAVVEEYGADAMRLWSANSVP-GSDVPFDWKDVKNGYKFLRKFWNAFRFINMHIANYDVDNVEFNIRNPMDRWILSKLNYLVEDVTNHLNNYNFADARNKIQAFVWHDFCDEYIEAVKYRLYADSQESKDAARHTLKTVISTSLKLLAPITPHFTEEVNQYLDEECESIHKSAWPEPLKVLMDKGSEELGDKGVKVIGDIRRFKASTKRPLNTPIKHLTIYTTDENLFEDLIELDSDIVGTMRINDLKIEMGKPDVQEKVVEITPVMSLIGP--QFKKDAPTVVKYLSSGDDEIFRELEENGEIMVDDLKITGEHITT----------------RQKKVLEKIRKIKKEGRPQIIKTHCRDMIVLPEMVGMTFGIYSGKEFVDVTIQPEMIGCYFGEFAVTRQRVQH-KALKISPKHSVEICRTIRGMYLDDAREFLEAVIKKAATQILQVLDNAEANAKGL-ETEDLKIVHISSHRGYIVRGWTARAFGRASPFNTPTTHIQVVL----IGARLQCVDNTGAREVEIISVKGYKRLAPAGVGDMIVISVKKGTV---DMRKEVTTAVVVRQKKEYKRADGLRIKFEDNAAVIVSPEGVLKGSEIRGPIAKEAADR-WPAIGSAASII-----AYTRKDYIRKIPSRIVQYDMGNVTLAVKEHAHLSHNALEAARIASNRYMQKAGRHLKIRVYPHHIVRENAGADRVQDGMGKPVSSVAIVKPNQKVLTVTNKRNFNDAKEALRRAAMKFPVTCRI-KVLIKPHLTEKSMNSIDQNELTFVVLRTANKTQIKSAFESLYDVKVMRVNTQILNGQKL--------------------------
>IMG_2511231210
-AARKLESDRKSFRWSDMNYSRRALKLNVKADPLGGAPRARGIVLEKVGVEAKQPNSAIRKCVRIQLIKNGRQVTAFCPGDGAIGFIDEHDEVVVERIGGRGGAKGDIPGVRFQVVAVNNVALNEMVSGRKEKP-NVMLEPRIDKVTVHIGTGESGQR---LVNAETILGEITSRSPVRSIAKKTLPGFGIK------HRPRRGSLAFSPRKRAKSQVPRTRYWAAGEEK--ARMDGFAGYKAGMTHIIMIDDKPNSLTEGMEISVPVTILETPPLSIAALRVYEKYNGGVRAAGEAWSDKLDPSLARSI--------------TVPKNKRGAAIDEIGAIIEDMEE----LRLIAHTNPKLLTGVPKKNPDLMEIQVNGGNIANQFELAKSLLGSSVPISSIFSPGSIIDVSAITKGKGVQGPVKRWGINLQKRKHSRGRRHIGNLGPWNPHHVRWTVPLLGQMGYHQRTEFNKRVLAIGS-------------DGGAITPDGGFPGYGIIRGEYAILSGSVPGPSKRLVRMRSAVRAKDADLKTPQV--LYVSRDSKQG-TPPTSALVLKEVGLEKGSGN-ALQIVGNLTMEQVVKVAGIKRKNLL-SVSMKSAAKEVIGTCGSMGITV-------YLRENAEVQEIPEDLANLMRKAIGMRKHLESNKKDLHNRRWLQLTENKIRRLAKYYRRTGRENWQYRPETAE---LAAGIHIGTQQK--TKSMMDYIYRVRDGLYVLDVQATDKRIRLAAKFLAKY--DPSKILVVSARQYGQRPATMFSKAVGSKAIVGRFIPNTMTNP-TFYD--------------------------------------------YVEPDVVVVTDPAGDSQAINEAIDVGIPVVALCDTNNLTSNVDLVIPTNNKGRKALTLIYWLLAKEVL--LEDEVLDINMVQRMTDSGRRVKFRATVIVGNKDGYVGIGQGRDNQVGPAIRKGIDVAKLNIIKVNGKVVSDKMTDTVVVLREFERKMTKYDRYEKRRSKLHAHNPPCLAKVGDVVKVAECRPLSKTKSFVVVEGKNRTAIARATLTEGKGRVRINSKPLEI-FEPELVRQKIMEPVMIAQEASGLDIDVKVRGGGFMGQAAAVRTAIARGIVEWTG--DTALKDRSLLVNDHRQKERKKVGGPGARAKYQKSYRDPLSDAMSIIKNAEDVGKGGCIIPASKLIGNTLKVMADLGYIGDFEFVDGKSGMFKVNLQGKINRCGVIKPRFSTQVADLEKW-EKRFLP--SRNFGVLIMSTSQGVISHVDARERGIGGQLLAYVYGVAHIYASFNNTIITITDLTGAETIAKVSGGMVVKAARESSPYTAMQMAGQIAEQAMTNGIIGVHVRVRAPGPGAQAAIRALARAGLKIGRIEDVTPIPHDGTKPSGGRR---------------KKSEQHIVERLINKMMQTGKKMKTYKIVEEALDIVHQRTKENPLSVLAKAISNAGPREEVVRLKYGGITVPKAVDTAPQRRVDVALNFIATGAAFKSKRSAASCLADEIIAASKGDSFAMNRKDSVERVAKAAR--PKWKIEEVEELVERINSTQVVGLVGLAEIPAKQLQDLRSELRDV-ATIKMVRNNIARRAIEKCSEKVPLADGIDRQTAFIFTDVNPFRLCKMLEEK----GLVPYPEHNASPRNTMGAGMIKQCLGTPLANTKLRPDTRGHYLHYPQRALCRSR-TADAVG--------FDERPAGQNFVVAVLVYEGYNIEDALILNRGSIERGLGRSHFFRVSEAEERKYPGGQEDKFEIPDMEGTEAYSQLDDDGLVNPNAVVAPNDVLIGKT--SPPRFLEE----PTEFGITPQQRRETSVTMRSNEKGVVDTVIL-------TESSNGNRLAKVKTRDQRVPELGDKFASRHGQKGVIGLIVPPADMPFTEAGQVPDLIVNPHAIPSRMTVGHVLEMIGGKMGSLEGRFVDATAFLGEEETDMRAALTKFGFSHTGREVMYNGINGEQIMADVFVGVILYQKLYHMVAGKMHARSRGPVQVLTRQPTEGRAR---IIDASGMILGRLASLAASEL------------LAGEEIAIVNAEKAIISGRR--ETIYREYEEMKN-KGSTEKGPHYPKRPERILKRTVRGMLPHTKRGRDAMSRLRIYVG-------------L-PSVFDEEFRPDLIKRAVLAAQANRLQPYGPSDAGLKTSA--LSWGT--GRGASRVPRILVPQAKGGRRAHPPKPQTDRTEKVNAKERRKAIRSAIAATANADLVRGRGHLSPIVVEKTAEVRKFLAACGRQPKSLLIVAGR-EGGLIRASRNLPGVDVTTVDRLNVELLAPGTHTVWTESSLRWLGE-GKRVNFSARTVISPDPNLSINEVGVPLEIAMELSVPLVVNGRNIEVMRDFVRRGADKHPGVNYVTRADGRRVKVTDRNAEVADQLEPGWKVDRQLMDGDIVLFNRQPSLHRMSIMSHRVIVMPHKTFRLNPAVCPPYNADFDGDEMNLHVPQTEEARAEAEILMRVPIGCRVTLRGRDAEEFLKVALEVAGSALR------RSSFDDTGNFSFGVEEHTDFPGMKYEPDIGIFGMDVSVALKRPVART-----------------ERRFSESVDLAINLHNIDMSQPANRVDEEIILPHGRGRSAKVAVFASGETAL--MAQRAG--ADLVISPDELGELGDDKKRARKIADEYTYFIAETSLMPTIGKKLGPILGKRGKMPLPL--PP--NVDITPIIKRQRN-LVRVRSRDRLTFHMAVGSREMEVQKIAENVEAVTTKLEQALKDGKQNLKSVYVKTTMGP-ELRNMSPEELGEELEKLKGELVRERGLVVSGAPENPGRIREIKRSIARIKTIQKER---------------------------------------------------------------------------------------------------------------------------TRYERARIVGARALQIL----MESIDPLEIALEEMRLGFVPIGRGTPYRAPSHKFRA----ELKHVKVDQ-DQTVLGVVKEIVHDPARCAPVARVVLDNDEERYILVPEGVYVGQEIA-KRILEIETAGHSGTLDPKVTGILPTMLGDSTRVVETLLSAGKEYVCLMRLHATLPR------------------KRVMEVCSEFAGVIYQRPPLKSSVK-----------------RALRTREIYYLEVLEIEGPRVLFLVGCEAGTYIKFTLKDMCKQMEAINKMGPLKQIMQMLPG---MDQEYQVTKDRLEKYRVIMSSMTEAELEDPK-IITASRIKRISRGSGTPPELVRELLKSHKAMQKA--GKAGSVSITLIPAPRGLGIAAGGTAKKVMEMAGIRDVWTKSSGTRTTLNFAKATYNALRNTVTM-------VEVLVPGGKASAGPPLGPALGPLGVNVADVVKKINEATADLNGMQVPVKVTVRSRT--KPGNSLPLAEIPEGIPICNIESNPRAGGQFARSSGVYGILIAHDVGKTVVQLPSGEMKWLNPQCMATIGVVAGGGRTDKPFVKAGKKYHKGKYPRVRGVAMNVVDHPFGGGGGRTVSRNTP-----GGLRFGEMERDVLIAHGAALALKERLVDESDKVTELVCSRCGMIAIHDYCSVCGSDTEIYPVEMSYAFKLLLDEIKSLGVAPRLVL------MTLEDLSPNKIVAKVFSQRQGYRSLVIVERGRRSILEVSFPSVSGRLNFVTLARALGLETDMEIVQAVS---ENPEII-KFMLENLEEAEVATKEEALEKIGGRVAAGQAKEYQKKRAAYVL---------DRYLLP-HIGVDEG---DRAKGLFLARMAEACFELALGKRGEDDKDHYANKRLK-LVHHHINSFNDFIDSGLQKVIDEVGIIETNIEE------TYVKLGSIRVENPTVTEADGSVERLYPNDARLRNLTYASPLRLEMTIVE----GETEKEPVEAMIGMLPIMIMSQVCNLSGLSRDEMIEFGEDPLDPGGYFVVNGSERVIMTLEDLSGDLMEDLFRVAFSRLTRDIKYQLERASMRNRELNVITTVRADVLT-QLLDRTDYMASLSHLRRVISP---LSRSQPHFEARDLHPTQWGRICPSETPEGPNCGLVKNFAQ-----KRIGKISFGLISPQEFRRMSVVKIITADTYDDDG-FPIEMGLMDPRLGVIDPGLRCRSCGGRPGECPGHFGHIDLIAPVIHVGFAKLIRKILRAICRDCSRLMLLENEKRMYLEQILVRLGQTTDDVVNKVFSEARKHKVCPYCG--APQQEIKFERPLAYVEEGHK-----LTPSDIRDRFEKIPDEDIKVMGMNPDTARPEWMLLTVLPVPPVTMRPSITLESGQRSEDDLTHKLVDIIRINQRFQENREAGAPQLIIEDLWELLQYHITTFLDNTVSGVPPARHRSGRPLKTLSQRLKGKEGRFRGSLLASSLERGWYFRKAGQTTLRRVMESGALGCEIILSGKLT-GPRSRVEKFLSGYVKHKPSQEIVDHGYAVAVKKLGTIGCQVRI---YKA-GELEPLPGRTLDETLEMRIMQTLGKARDNAGSIAGRYLGIDNSGVVMAVSGARGSMLNLTQMAACVGQQSVRGERIRRGYEGRTLPHFRRGDLGAEAHGFV-----ETARIDTENVGVIIKTDTIGSLEALVGELESK-----EIPIHAADVGPITRRDVIRAAAIQSAVLGFNVKILPDALTEVQKSDVPIFLSEVIYNLLENY-EMREHYLSFFEGKGHTRIKRYPVIARWRDDIYLTIASIADFQPFITGEVPPPANPLTVSQPCIRLDDLDSVGRSGRHLTTFEMMAHHVFNTYWKDRTVALCDELLLG-LGADPLAITY----------------------------KESPWAGG-GNAGPSVEVM---MGG--------------LELATLVFMDMKLSPRGEYDRMDNYIVDTGYGLERFVWASRGSPTIYDA-IFPDVVATITDLAGLQSSVSDAGMVDLEDA-TLRDLRAVADHTRCLAYMLGDGIIPSNVKAGYLARLVIRRTLRQMKDLSIEVP-LSDLVSMQISRLD--YTDLDGRLGTIVEILDQEEERYAETLEKGRRLVKRIAEGRRGETIPLSEMISLYDSHGIPPEIAREAALEEGVEVELPNFYSRVASTHIKAE----KLEKEESKIDL----PETRRLFYERRKFQARVLGLV-------------DGAVVLDQTLFYPEGGGQPGDRGLIRKGSGAFRVVDVQAAGRVVLHRIAEEEAEVRPGDFIEGEVDISRRLALARHHTAAHIIHDSAKKVLGSHIWQAGAQKAEDRARLDISHYKRITREELKEIELLANRMVMENIPISTGWLDRSEAEKRFGFELYQGGVGKSIRVVQMGT-DVEACAGTHCTNTGMVGPIKVLRTERVQDGVERIEFAAGEAAVLRGQEKDDLLFGAAEALSVPAEQLPRTATRFFEEWKDLKKEAARLKEELARAQVESLTSRAIEAGDLKVVVATLENADVEELIKAASMISG-KDYVAILGS-EKEGAKIVAAVGKTGLARGLAAGEIVKAATKVVGGGGGGKPEIAQGGG-SKEYDFKQIEERWVGAWDE-SIYYFDWNSGAPQYIIDTPPPYPTGNFHIGNALNWCYIDFVARYKRMRGYNVMFPQGWDCHGLPTEVKVEEIHGIT---KNEVPREEFRRLCEELTAKNIAKMRVTMKRLGFSNDWSNEYVTMTPEYYSKTQRSFVQMFEKGMIYREDHPVNWCPRCGTAIAFAEVEYDSRTTTLNYLRFGSPL----GDLEIATSRPELLAACVAVAVHPEDEKKRKYIGTEVSVPVFDYNVPVIADEVVDPAFGTGVVMICTFGDKQDVRWWVEHALPLRQAIDRTGRMTEIAGRFSGMKISECKDAIIEEMRSEGTIYKEEPLDQNVGLCWRCKTPIEILSERQWFVRINP-----EEIIETSGEIKWVPDHMEIRLLNWTGTMDDWCISRQRIFATPIPVWYCRGCGEPLVAEEEWLPLDPNLTGPEEFDPETDVLDTWMDSSISVLNVTGWLSDH---KPRYPAQLRPQGHDIIRTWAFYTILRARALVGTRPWDSILVNGMVLGEDGHKMSKSLNNFIAPEEVVAKYGADAFRQWAAVGGSPGSDVMFRWKDVVSGGRFLQKLWSMYRFAAPHAKRSEG-----TAPNQVDRWLLFELSQMIEAVTGSMDRFAFDEAFRAIRSFAWEEFADNYIELVKARLYGPDGPEKRAAQATIYEALEALTSLLAPFTPFIAEEIRMSLAGE--SVHTASWPEPPK----VLPQPEGSLIKDVAAAVRRYKSDRGMALNAPLAGIEVYSEL-------DLETADLAGSTS-STVAVKRGRPEIETRAVEVKPQMKAIGP--VFKEKSGEIIRRLREMDPEEVARM------------------------------------------------SR-VDREVVRTHLRDMIVLPEMVGKTIEIYNGKAFNRVEIMPEMVGHYLGEYSLTRARVTH--EHHISPKHALEICNAIRGMRAEAAKTYLEEVIKKAAKAVLGVLVNATSNAKGL-DPAGMKITHVSTKQGRTLRGWMPRAMGRATPKDTETVSIEMILT-INAGARLECADNTGARVLEIISVKRYRRMPCAGVGDMIVVSVKKGTP---EMRKQIMTAVIVRQRKEFRRPDGMRVKFEDNAAVITDALGIPKGSEIKGPVAREVAER-YGKIASAASII----RPYTRREYMGGVPSKVVHYDMGNLTLVAKEPCQIRHTALEAARVTANRYLMYVGRHMKLRVYPHQVLRENAGADRVSSGMGKAVGTAARVDAEQKIFSVTAPTSVPQAKMALRRAGHKLPTPIYIV-VIKSPFITEKVTNMIDSNTMEFLVEIGANKKEIKEELERLYDVEVISVRTMITSKGEKKA------------------------
>IMG_646564550
-AAHKLKAARKNARWKDTRYSRRTLGLNVKSDPLSGAPQGRGIVLEKVGVEAKQPNSAIRKCVRIQLIKNGRQATAFCPGDGAINFIDEHDEITVERIGGRGGAKGDIPGVRFKVTAVNNVSLNEMVIGKKEKPRNPMRDPSIDKVVVHMGVGESGQH---LVDAEGILSTITGQEVVRCYSRRTMPSFGIK-----IHRPRRGSLAFSPRKRAKSHIPRFRSWPEAEGE--PKLQGFAGYKVGMTHVIMIDDAKNSLTEGAEIAVPVTVIETPQIGIAAIRAYKDTPYGEKTISEAWSANLDGDIGRRI-------------KTPKNYNTEKSLENMASLVEEG-K-VSEIRVITYTIPSSVSGIPKKKADIMETAVSGSDVKAKFEYAKYILGSKVAISDIFSEGNIIDVAAITRGYGTEGPVKRWGIQLAKNKHSRQLRQVGTLGPWNPPHVSWRVPQMGQAGYHQRTEYNKRILKVSS-------------DVDEVNPAGGFVNYGLVGGDYILVKGTVPGPSKRLIRLREPTRPKTSAVGEPQL--MHINTQSRQG-TPPTAALVLQEAGVGKGAGEGSSEIVGNLSITQLAKIARMKKDDLL-SYEMKAGIKEVLGTCVPMGVT----ILKENEVSP----GVPEDLYNLIVKAIGLRKHVAANNKDVHNKRPLQLTESKIRRLVKYYKANKVAEWKYKPETAE---LASGVHIGTQQK--TQDMMKFVYRVRDGLYVLDIQATDSRIRQVSHFLSKY--DPAKILVVSARQYGQFPAKMFSKAIGAKSMVGRFIPGTLTN-PSIEG--------------------------------------------FFEPDAIMVTDPAGDAQVIKEAVNIGIPVIGLCDTNNMISNVDLVIPTNNKGRKALSLIYWLLAREIS--LEDEVLDINMVQRMTDSGRRVKFRATVIVGNGDGYVGLGQAKDGQVGPAIRKAIRNAKMNITRV-GKVVSDSMDRTVVIQRKYDKFINKYQRYEKRQSKIHAHNPPCIAKEGDIVTIAECRPLSKTKAYVVVKGKKKTAIARATVRKGVGKTRINKKPLEV-LEPEFVKLKIMEPLMLAEDVSGIDIDVTVNGGGIIGQANAVRTAIARGIVEWTN--DTALRDRSLLVNDFRQKESKKFGGPGARARYQKSYRDPLADALSVIKNAESVGKQECTVPASKLIGNVLKVMKESGYIGEFEFEDGKA-GVELAGRINK--CGAIKPRHSVGADNLE---KWEKQFLPARNFGTLILTTPAGVISQYQAREQNVGGQLLSFVY-VAHIKCSFNNTIITVTDITGAETIAKSSGGMVVKAARESSPYTAMQMAGQLADTLRDKGVEGVHIRVRAPGPGAQAAIRAFARAGIRIGRIEDVTPVPHDGTRPIGGRR----------------KSDLSIVERLITSLMRTGKKQCTMTAVKEAFDIIHSKTDKNPVQVLVEAISHTGPREEVVRLKYGGISVPKAVDTAPQRRVDSALRYIAMGTSFKSKRSFASCLATELIAASNGDCFSVNRKDAKERVAKAAR--PQWKKQEIEDIKALIEKYPLFGIVGVGGIPAKQLQAMRRELKDV-AVLKVCRNTLVNRALESSSKD-CMIDYLNQQCALIFTNENPFKLYKLLEQS--CAGMVPYPEHNASPRITMGAAMLKQCIGVSTSNLKLRPDTRAHVLHYPQKALTRTQ-TCDSIH--------FDERPAGQNFVVAVMSYEGYNIEDALVFNKGSIERGLGRSHFVRTFEGEERRYPGGQEDKFEIPDSESAEAYANLDVDGLVNPETTVGPNSVLIGKT--SPPRFLEE----QTDFGITVEQRRESAITMRSNEKGVVDTVLL-------TESINGTRLTKVKVRDQRIPEIGDKFASRHGQKGVIGLIVPYQDMPFTESGMVPDLVLNPHAIPSRMTVGHVLEMIGGKVGSIEGRRIKATAFSGENEDDLRAGLQNHGFSHTGKEVFYDGVTGKKVQADIFVGVILYQKLHHMVASKMHARSRGPVQVLTRQPTEGRAR---VINADGLIMGRLASKIAHRLL------------AGETISIVNAEKAIISGAKIATYEDYEHKRSLG---SHEFGPFFPKRADRILKRSVRGMLPYKRRGKDALSRLRVYIGM----------ITL-PDVFEEIYRPDLIKRTVLSSQSKRYQPYGPKMAGMETSA--VSWGS--GRGVAQIPRLVVPQAVGGRRTHPPKPEADRTEKVNKKEKRLAVRSAIAATINAELVKGRGHVDSLPVEKTAEVIKFLKTAGAHKKSVLIVAGS-ESPIFRSARNLSGVDVTTVDSLYTELLAPGAKTVWTESAISSLED-GKRVNFSARTVVSPDPNLSINEVGVPYQIAKHMTIPVRVISRNLEMMRAYVARGGETHPGANYVFREDGRRLKITEANKELSEKLEPGWTVERQMQDGDIVLFNRQPSLHKMSIMAHKVKVLPNKTFKLNPAVCPPYNADFDGDEMNMHVLQTEESRAEANILMQVPIGCKVTLRGKNAEDFLSTSIDIIEKKLS------ASQFDNDGNVAFGIEEHTDFPGMRYDPNIGIFGMDINVIVNRPVKKS-----------------QRNFAESVDLAINLKNLDMSQPKYRVDEEIYLPNGLGKDLKIAVFAKGEVGL--QAKEAG--CDYVFTEEDINDLADDKSRARSIANECDFFIAEVQYMPLIGKTLGAILGPRGKMPVPL--T--PDKNVADMIRSSKN-SIRIRSKDKLTFHVAVGRRDMDAERIAENIESIVNRVESVLDKGKQNLKSIYVTTTMG-KEIRDMSPNEKIDELEKLMNELIKERALSSAGAPENPGRIKELRRTIARIKTIQRE----------------------------------------------------------------------------------------------------------------------------------------------------------------------GRGTPYRAPSHRYKA--ALKHPSVEE---GSTIFADVVEIVHDPARSAPIARVSFESGEERLILVPESIGIGDRIE-RDMLELPRAGHSGSLDPRVTGVLPIMLGKATKAVSALRLSAKEYICLMRLHENVP------------------EERVRKVCDEFTGPIYQTPPVVSAVK-----------------RAVRIRNIYSLDVLEVEDNLVLFRVRCEAGTYIKFTLKDMYKQLEAMNKMGPMKQIMQMLPGMG-MD--EEVTGQKMAQYKTLMDSMTEEEMTNPR-IIGSSRIKRISIGAGSNPETVRELLKYHKQMQNAM-GKAGSVNVELKPAPRGLGLAAGDTARKVLEKAGIKDVWTRTEGTRTTLNFAKATYNALKHTGTIRE-------ALVPGGKANPGPPLGPALGPLGVNIKEVVDTINEKTSDYNGMQVPVKVIVADDKS-KQGNILPLAEIPEGVPLCNIESKPNDGGAFARSSGAYATLVGHERNRTVVQLPSGEMKWLNPKCRASIGVVAGGGRAEKPFLKAGKKYHKAKYPRVSGVAMNVIDHPFGGGNGKTVGRNAP-----GGLRFGEMERDVMIGHGAAMTLKERLLDESDKVEELVCGNCGMIATFDYCSNCGSETDIHRVEMSYAFKLLLDEIKSLGVAPRLR--------TLEDLAPNKIVSKVFSQRRGYRALVVVERGRKALLEVSFPSISGRINFITLLRALGIETDEDVVKTVS---TDPEIMKFMFENLEE-SEVDTVEEAVEKIGMRVASGQASEYQVKRANYVI---------DRYLLP-HLGNEPE---DRAKAHFLGRMAESCFELALGRRSADDKDHYSNKRLK-IVQHHIDSYNKFLSSGLQKVIDEQHLIETDIED------IYVKLGRIRVEKPVVKEADGAIENLYPNEARLRNLSYSAPLFLEMSVVK----GGEESEPREAKIGQLPVMIKSEICNLVGIDDEDMIEHGEDPLDPGGYFIVNGTERVVMTLEDLTGDLLEDLFRVAFNRLTRDVKYQLERANMRNRELNVSTLVRADVLT-QLLDRTDYISTLSHLRRVISP---LSRAQPHFEARDLHSTQWGRLCPSETPEGPNCGLVKNFAQMVE--QRIGAIRFGLLSPREIRKMSVTSIITADTYDDDG-YPIDMGLMDLRLGVIDPGLKCKTCGGRAGECPGHFGHIELVAPVLHVGFNKIIRKILRSTCRNCSHLLLEDKQKKYINQFAKLDVMSHLPDLINNVFKEARKTKICPYCG--EEQLEIKFEKPSDYIENDYK-----LTPTEIRDRLERIPDDDLKVMGMDPESARPEWMVLTVLAVPPVTVRPSITLESGQRSEDDLTHKLVDIIRINQRFQENRDAGAPQLIIEDLWELLQYHLTTFFDNEVSGVPPARHRSGRPLKTLTQRLKGKEGRFRGSLLASSIERGWYFRKAGHNAMRAIMNSGALGCEIILSGKVT-GARSRVEKMVNGYIKHKPVDDIVDEGFAVAVKKLGTIGCKVRI-QAYEA-KELEPLPGRTLAETIELKIMQSLGKARDHTGTIAGNHLGLENSAVIMAKSGARGSMLNLTQMAACVGQQAVRGERIRRGYEGRTLPHFDRGDLGADAHGFV--EELDEVQISTGTTGITLKADTIGSLEALVNELQKE-----DIPIRKAEVGDISQRDIIEVSAFNAVLIGFNVKMLPDAKEKAKGSELKVFQNDVIYRLIDDYK-MREFYLSYFEKNGHTRIERYPVIARWRNDIYLTIASIADFQPFVTGQVAPPANPLTISQPCIRLSDLDAVGRSGRHLTTFEMMAHHAFNKYWKDRTVQLCDGLLNE-LGVDPFAVTY----------------------------KEEPWAGG-GNAGACVEVL---IGG--------------LEVATLVFMNLQQSKNGDYRKMDNYIVDTGYGLERLVWASQGTPTVYDA-IFPEVVGELMELAGVEHRLEDAGLMDVSEKANLLELRAIADHARCITFMLGDGIIPSNVKAGYLARLVIRRTMKMMQDLDIKIP-LSDIVQMHINHLP-EYPEFADRFDVISDILDNEEKKFQETLQRGKKLIQKSAKHYKGEKMPLDTVIDMYDSHGIPAEISREAASEVGVEVELPNFYSLVAERHSKSVQEHE---KEIPYADRLKKLPPTKRLFYDEMEFEAVVLDVF-------------DNNIVLDSTLLYPEGGGQPPDHGTFMVDDALLKVIDVQIFDGIVIHTIEEIEDELRKGDMVTGKVDEKRRMAHARNHTATHIINDAARQVLGEHIWQAGAQKFADRARLDISHYKRIVPEEINEIEMIANQMVMENKRVISEWMDRSTAEKRYGFSLYQGGVGDRIRVLHVGS-DIEACAGTHCTFTGQVGPIKILKTERIQDGVERIEYAAGEAAVVAFQERDKLLRSSAETLRVATEQLPTTIERFFTEWKEFKKENTRLKKELAESRVNQLVENAEQLKEIRLINSRVDGADADELTRMAGELASSDDIVALLIS-DHEGAKIAAAAGDSAVSKGINVGNIVREIANLTGGGGGGKPSMARGGG---------------------------------------------------------------------------------------------------------------------------------------------------------------------------------------------------------------------------------------------------------------------------------------------------------------------------------------------------------------------------------------------------------------------------------------------------------------------------------------------------------------------------------------------------------------------------------------------------------------------------------------------------------------------------------------------------------------------------------------------------------------------------------------------------------------------------------------------------------------------------------------------------------KKVLDKFRAG-----KDSVRTHHRSMIIFPEMVGKQIAVYNGKEFVNVDVQPEMVGHRFGEFAQTRGRVSH-SELHISPKKSRELCRELKGMRTTSAKNYLEEVISKVAAEVLKLLENAESNAKGL-DPSHMYINHVSTKKGRVIHGMRPRARGRATPKNTETVNIEIIL---NAGARIDCVDNTGARTVEIISVKKYRRQPKAGLGDMCVVSVKKGTP---EMRRQILHAVVVRQKKEFRRPDGTRVSFEDNAVVITDPTGFPKGTDIKGPIAREVAER-FPKIGTTASMIV-KQRSYTRRKYMGGVPSQVIHYDMGNMSLISEEKCQMRHTALEAARISANRHMLKIGRHFKLRVYPHEVLRENAGADRVSSGMGKAVGTAARVSAGQKIFTVK--KNFKHAKAALKRAGQKLPTPIRIV--IKFPFITEKAMTHMEDNKLQFVVDTRANKSQIKEDVIKIYGFPVKSVCTTTMKGEKK--------------------------
>U_186
-AARKIEGMRKKFRWKDKVYKIRELDLKVKSDPLEGSPQARGIVLEKVPIEAKQPNSALRKCIRVQLIKNGRQITAFCPGDGAINFIDEHDEVVIEGIGGRGGSMGDIPGVRFKVIKVNRVSLNEMVKGRKEKP-NPMRKPYLSKVTVNIGVGESGEK---LEKARALLEFLTGQAPIKNNARQTNKDFAIR------KRPRRGSLGYSPRKRASKIVPTLNSWPDVDE---VKILDFPGYKVGMSHVLRIDDRRYTLTKGKEMVVPVTLVETPPIYVCGIRAYKKTPYGLKTITESWAEG-PKELSR----------SKTVSKNPEK-----DLSKIESLIENG--NVDDLRAIVCTQPKLIN--LKKKPEIMESGIGGSDVKAKLEYLKGVFGKELKVKDVLNEGEFVDVISVTKGKGFQGVIKRWGVKIQDRKVNDARRHVGSIGPWHPPKVMWTVPYAGQMGFHTRTELNKRIFRITN------------PKDLNVTPKEGFKNYGLLKSDYAMLKGSVGGSTKRILRLRKSVRVPLKRT------------------VPPASALILKDLKLEKGSSTPSTSKVGDISIDALVKIAKMKEP-SSLSPSIAGVVKEILGTCISMGIT---EILKENNLQS----EYPEDLFNLIARAVNLRKHLELNPKDLHSTRGLNLIEAKIRRLGKYYAEKGRKDWRYQPEKAQL--LASGIHIG--TTQKTKDMERYIFRIRQGLYILDINETNKKIEKVGKFLAKF--ESEKILVVSSRIYGFKPVLAFGQKTGAKTITKRFIPGSLTNP-----N------CED----------------------------------FIEPEVVILTDPRADYQILREAGLAKIPVVALCDSENYLSNVDLVVPTNNKGKKALALIYYLIAREMMK---QEVLNINMVQRMTDSGRKVRFSVMVVIGNRNGYVGIGKAKAKEVGPAIRKAINNAKLNIIQV-GKIVSDKMNSTVVVKKEYMAKLDKYERFEKRSTKVSAHIPDCIAKTGDSVKIMECRPLSKTKKFVVVEGKRKKAVARATVKEGKGRVRINSKPLPI-VEPEMVRIKMFEPILLAGDANTVDIDIDVRGGGIMGQADACRIAIARGLVEFTQ--DNSLKDRILLRGDSRRTEEHKPSKKGPRARRQKSYRDPLADALSNIYNYENARKPECIIPASKLMGNILRIMQKWGYIGAFEFIDGKNGLLELLGAINK--CGVIKPTTPVKKYEIE----DWEMRYLAKEFGILIMTTPNGVMSHKKAKEQNIGGILLAYVYGVAHIYASYNNTLIHITDLTGAETISRVSGGMIVKTGKESSPYAAMKAAAKAAEEAIEKGVVAVHIKVRAPGRGAQATIRALTRAGLRIGKIEDATPIPHDGTRAKGGKR----------------KNKTNIVERLGNKMMRTGKKQATYRTLKYAFDDINKKTKQNPLEVLVKAIEYAGPREEVTTLSYGGIKYHLSVDTGSQRRLDMALKNIALGATFKTKKKFYESLAEEIILASKGDSFSVNKKEEIERIAKSAR--ADWKTEEVKSLRDMIESSPVVGVVDLQSIPAKQLQNIREDLRGK-VTFRMSKNNLMKIALEKTEKE-SLKDYIGAGAAFIFSNENPFKIYRLLLK---CASIVPFAEHNAAPRNSYGAGMGKQSLGFSQSNFKLKVETRGHLMYYPQMPIVKTK-VMDAVG--------FNNRPAGQNFVVAVLSYLGYNIEDALIINKSSVDRGLGRTTFFRTYDSDERRYPGGQQDKFEVPDESGPDAYENLDIDGFIRPESEVKGGDVLIGRT--SPPRFLEEL----DEFGTAIEGRRETSIGVRPSEKGIIDLVLL-------SETEDGNKLVKIKARDERIPELGDKFSSRHGQKGVLGFLCPQKDMPFNEYGITPDLIINPHAIPSRKTVGQLLEMIGGKAGSLKAKTVDATLFSGEKETDIRQILQDFGFKNTGRERLYNGLTGEVIEADIFVGVCYYQKLHHMVADKIHARSRGPRQMLTRQPTEGKAR---IIDGKDQILGRMASVAAKKLL------------EGEEVFIVNAEEVVITGNREYFFELYQKRAQFKDLANPLRGSFFPKRSDRIVRRAVRGMLPKKEKGRKAYRKLKVYVG-----------IDL-PSVFSYEYRPDLIKRAVLASITHRIQPWGVSPAGRMTSA---HPRR-KNLGISRVPRMKAPHVVGGFVAHPPKPWKVLSEKINNKERTVAIKSAISITANKEMVMSRGNVE-FPITKTKETRDIFKNLGVNKIGPLIVIGK-DAGIMKAARNHPGVDIVMVDKLSAEHLAPGTHTIWTEDAIKYLSK-GKRVDFSARTVVSPDPYISINEVGVPDFVASELTVPERVTAYNLEEMKKIVRNGPNKHPGANYVIRNDGKRKKITDITKDVAEELDIGFIVERQLRDGDIVLFNRQPSLHRLSIMAHEVKVMPYKTFRLNLCVCPPYNADFDGDEMNLHLPQTEEARSEAGIIMKVPIAVSVTLRREKAIKFLMRTLEAVEFNIK------ERSFDTQGNFSFGIKEHIDLPDVQYDPDVGIFGMDVCVNLQKRVKERHQ-LTKEEGIIF-----PRNFTQSMEMGINLQGLDMKKTQNRIKEDFVLPNGRGKDVKIGVFASGDMAL--RAKKEN---LSVFDQEDIEKFAKDKKLAKKIANSHDFFIAQTDYMALVGKSLGPIFAPRGKTPAPL--P--PTAPLDPMLNKLKK-TVKLKSTNQPVIHTLVGSEKMDDEVLAENISEVIKFFEKKLEKGFDNIKSIYIKTTMGP-DIRDLSIEEIENNIDELKSELSKERSLLATGAPENPGRIRELRRTIARLKTIKIEK---------------------------------------------------------------------------------------------------------------------------TKYEKVRIIGARALQI----SLL--DPIRIAQGEMKKGVIPIGRGTNYKAPSHRYNG--KVKHRNYDSLEREGVTRGVVRELFNDPARTSPVATILFDNDEEKIFLVPEGIRLGSTIS-KKILGISKAGHSGTLDPNVSGVLPVTLGKATKLVKLLMTSHKEYVCTLHLQKDIPKYD------------------LMRVLKEYEGTLYQKPPVKSAVK-----------------RRVRTRKIHYITPIDIEEKDVLMKVGCDAGTYIKFDLYDMYNQLEMVSKMGPLKQVLSMIPGMGSNTDMVEVGEEKLTKFRIIMDSMTMQEKKNPK-LINHERIKRISRGSGTNQGEVKELLNQYSMIKKF-TGKASSVTVTLMPAPNGLGLAVGGVGKKILALAGIKDAWSKADGTQTTVNFANAVIDALYQTNTMS---------LVDGGKATAGPPLGPALGPLGINVGKVVAEINEKTKDFQGMKVPVKIFVDEKKNF-VGNTLPLRNVPEGTYIYNIESRPGDGGKFVRSSGTYATLIAHDSQKTVIQLPSGVMKTLNPDCRCTIGVVAGGGRKEKPLVKAGKKFHKTIYPKVRGVAMNHNDHPFGGGNGKTSSRNAP-----GGLRFGEMERDCLVGHGTSLLLKERLLDASDKADILVCGKCGSLAVYDYCPICEEESDIYPVEMSYAFKLLLEELKSMCLDPKLK---PNRILVEIDERLQVAIAKVFSTRSGFRALVTIERKKDGLLRVSFPSLPGKMPFVTLMKSLGLEKDIDIVNSVS---SEKDIQKELLDNLEESMDITDKELALDYLGKRLAMGQQKEYRLKRAEMAL---------DKYLLP-HIGTEEA---DRRKAYYLGIMANRVIELSLGKREADDKDHYANKRLK-FVRQHLDSFNDFVGKRLQEVIDEQAKIETDIEG------FYVKFGKIRAGEPVYKEADGSKRDFYPQEARLRSLSYIVPLYLEFIPVK----DEKEKEPVEVEIGKLPIMLKSQACSLHDLGREELIAKGEDPRDPGGYFIINGAERVVVAIEDLAGDLLENLFRLSFVQLTRDIKYQLERTYARGR---------------QLMDDTNFMSRFSHLRRVLSP---LSRTQPHFEARDLHPTHWGRICPSETPEGPNCGLVKNMALMSYI-KVIDKIQFGILSPEDIRKMSVLRVITADTYDDDG-YPIEKGLMDQRLGVIDPGLKCKTCGQKFGDCPGHFGHIELARPVIHVGHAKDVYKILKSVCRDCGKLKLDASQREIFQGQLATDRLKNREIIVKEAMDKAAK-NVCPWCGSDKRSIKFEKYTFYEEWGEERN----KLTPIDVRERLEKIPVEEYELIGVNKEVSKPEWMVLTVLPVPPVTVRPSITLESSVRSEDDLTHKLVDIIRINQRLRENIDAGAPQLIVEDLWELLQYHVTTYFNNSTSGVPPARHRSGRILKTISQRLSGKEGRFRSNLLASAIERGEHYRRAAYNYLRRIMRSGAKGAEIKISGKLS-GERARSMRFAEGYLKKDPAIEHVRVGYSPAKKKLGIIGVVIKI--AYKG-GELEKQPGQTLEDTLENRIMAELAKARDNAGGVAEQYLGK-RHAVIMAKTGAKGNMLDLTQMAACLGQMTVRGKRLHRGYQDRSLPHFKRGDRSAKARGFV--KEIKSIKIENNSSGVIIKTDTLGSLEAIVMELKELG-----INIRRADIGDVTKQDIIEAKSVKAVVFAFNSKLLPDAKEVAVREDIKIFESEIIYKILEDYE--------LFEKKGYSIIKRYPVVARWRDDTDFVQASIYDFQPHVVGVQEPPANPLLVPQFCVRFNDIDNVGVTLRHYTGFVMIGQHAFYPFSQDRFLSDLYDWLKTGLGIPPEEIIF----------------------------HEDAWAGG-GNFGPCMEFF---SRG--------------LELGNQVYIEYETTPSGG-KDLDLKVLDMGAGQERFSWFSLANPIGYET-VFPTVCDHLYRRTGITPDKSFSGMLNMDEVEDIEKVWSIGDHSRSLLFALSDGALPSNVGGGHNLRVILRRSLSFIEKFSWDVE-LQKVIEEHAKYLMPQYPELKEDIDNICQIISYEMDKFENTKEKSRRIVERLNT--KGEELSEDKLIELYDXHGITPEVMG---------LKSPDFYKRVTEXHEKKG-------XGDREKEIHYDLPDTEXLYYDGTRFSAKVLDIS-------------XNIAILDKTAFYPESGGQEGDRGALNX--C--PVSYTKVSGNVILHI--MEKIDFKKGDIVNGIVDEERRLNLTRHHTATHIINGVCRQILGNHIWQAGAEKTEEKARLDITHYKLIDNKDLFXXEKISNEIVLKNLPIEKGFFSRAEAEKRYGFRLYQGGAGKKLRVVNVKGLDVEACGGTHADFTGQXXPIXILXQSXIQXXVVXXEFCXGLKALDAXXEDSVLLRDLCDVFKVENDKLLDTXKRFFNEWKXRXKXIERLKAEISCLKKEGLECNFIETDGVLFMEEKVDT-TPDEMRKIARELSG-DNKVIVL---TNSEGNIVVSCGKMAIENGHKACELIKKYGK-----GGGKDDFAQG---DKDYDGKKIEKKWQNYWLEQEIFKFNPDREGKVYVLDTPPPFTSGSLHMGHVMDFTWIDFIQRYKRMRGFNVYCPQGFDCHGLPTELKVEHEFKIS---K--NDKEAFIEKCKEWTAYCVDKMRKQMTDIGYFPDWSRMYLTMRPEYIKLIQKTLIDFYNKGYLFREKHPILWCPKCMTALAKAEVGYEEKEGKLYYLKLPVEGEN--EHVEIATTRPELMPSCVGVFFNPKDPRYLKFRDKNVTLPIFGRNVPILSDEEVDMSFGTGIVYCCTYGDEQDILWQKKYDLEVITSITEDGKLNA-GKNYVNLPIKEARKIIVSELNSLGLLIKEEKIKHRVLHVERCKSPIELLPMEQYFINVKDYKNHLIEIGK---NISWNPEYMYNRFYDWTDSMDDWIISRQRVFGTPIPFWKCKECGELIPAKEDLLPVDPRM--PTKFIGESDVCDCWVDSSATPLAISKYNVDESFFSKTYPSTIRPQGYEIIRTWLFYTLFRCNLITGINPWKETIIHGMVAGPDGRKMSKSLGNVIEPDEPLSKYCADALRQWALLASK-GEDFPFTWKEIEHGNRFLTKLWNVSRFIEMNIADANMSNISFDLLTTSDKWILSKLTDLTKLARKELDDYNFAIVLKEIRTFIWHEVADNYIEIVKYRLYNNI--KKDEAAFTLKTLLRNLIGLISPYTPHISEEIYNEIFSEINSIHLTEYPSFDF--YDKDASEKGEMLKDITVAIRRYKSELKMPLNAPIHSVIVYTEK-----NIKEIKEDISNSMNISNLELKEGKPDIDEKIIEVIPRYDIIGP--KFGKDVQKVKILLKDNLLEENGQITVEGFDLNRDYIERVERE----------RSLKRGLVRQKKLLKNIRESKKEMNKYSVKTHCRDMIVLPEMLGVTIGVYNGKEFVPIEITPEMIGHYLGEFALTRRRVSHGKNIDISPKHSREICHTIKGMKIERAKELLESTMKKASKMLLKLLKEAESNAKGL-NTSKLRIVHASAYRGRVIPGFMPRAFGRASPFNKELTNVEIIV----TKTKLVCADNTGAKELEIVAVINYKRRPKAGIGDMVMVSVKKGRP---DIKKKVLPAVIVRQRKEYKRIDGTRIKFEDNAAVITGEDGVPKGSEVRGPVAKEAVEK-WVRIANVASII--NRPNYTRREYVRAVPIKVVHFDMGEVYLESKNACQIRTNAMEASRIAANRYLMILGKHYKIRTIPFQIIRENKKADRYGNGMGKPIGTAARIDRGQRIMSVK--EGIETARIALRKAAMKLPTTVKI-DVIVHPLITEKTVATMERNVLTFIVTINSNKQDIYNAVEELYEVEVEKVSTTVLPS------------GKKKAYVKLKEEYPA--
>IMG_648028039
-AASKLKKDHTDSRWKDKRYSRRALGLDVKADPLSGAPQGRGIVLEKVGVEAKQPNSAVRKCVRIQLIKNGRQATAFCPGDGAINYIDEHDEVTVERIGGRGGSKGDIPGVRFKVIAVNNVSLNEMAIGRREKPRNPMRTPKIDKVVVHMGVGESGQT---LVNAEQILQTITGQSGVRTYAKRTQPAFGIR-P--DVGRPNRGSLAYSPRKRAKSHIPKFRSWPNLDGN--PKLQDFAGYKVGMTHVIMIDDTKNSVTEGAEISVPATVVETPDIGVASIRAYKDSEYGKKPVAEAWATDLDADVLRKV----------------KSPDNHDTEKSLEKMESLIDDTVKDLRVVTYTLPSNLTGVPKKKSDIMETGVSGSDMKEKFEYAKSILGTKISITDVFNPGGIVDIAAITTGKGTQGPVKRWGIQIAKHKHNRAARQVGTLGPWHPAHISWRVPQMGQMGYHQRTEYNKRIIKVSN-------------EGSEINPDGGFLNYGLVRGNYVLIKGSVPGPSKRLVRFRDPIRSKVSSTKEPQI--VHLNTQSKQG-TPPTSALIMKEVGIEKGTGD-TYNVVGNLSMDQIMKITRLKREDVL-SYSFKNAMKEIVGTCVPIGVTV--------------EFHVPEDLYNLVVKAIRIRKHLDINPHDIHNKRSLQNIEAKIRRLAKYYRSNNVSDWKYKPETAE---LASGVHIGTQQK--TKDMINFIYRVRDGLYVLDIQSTEERIKLAASFLSKY--NPSTILVTSARQYGQHPATMFAKAIGAKSMVGRFIPGTLTNP-QMEG--------------------------------------------FFEPEVTLVTDPTGDAQVIKESVNVGVPVVAFCDTNNQTSSVDLVIPTNNKGRKALSLVYWLLAKEVA--LDDEVLDINMVQRMTDSGRRVKFRATVIVGNGNGYVGFGQAKDGQVGPAIRKAIDTAKINVTRI-GTVISDDRDKTVTIQRNYERLIKKYQRYEKRHSKISAHNPPCIAKEGDVVKIAECRPLSKTKSFVVVEGKNKAAIARATISKGTGKVRVNKVPIEI-YEPKFGRLKMQEALKLAGDVSEMDIDVNVRGGGLMGQANAVRTAIARGIVDWTN--DTNIRDRNLIVNNSRQKESKKFGGPGARAKYQKSYRDPLANALSTIKNAENVGKESCTIPASKLIGNVLSVMKDYGYIGEFELVDGKAGIVKLAGRINN--CGAIKPRYSVSTANFE---GWEKQFLPGKNFGTLILTTSMGVKSQYEARDENVGGQLLAYVYGVAHIKSSFNNTIITVTDLTGAETLAKSSGGMVTKAARESSPYTAMQMARQVADMLKDKGVQGVHIKVRAPGPGAQAAIRAFARAGIRIGRIEDVTPVPHDGTRPEGGRR---------------NKSEISIVERLVNNLMRTGKKQFALRAVEDAFDIIYSKTERNPVQVLVDAIANTGPREEVVRLKYGGISVPKAVDTASQRRVDTALRLISMGVAYKSKRSLADCLASELMGAANRDYFSVNRKDSKERVAKSAR--PQWKIEEVEDIKNLIQSYSLFGIVSISGIPAKQLQVMRRELKDI-AVLKVSRNTLVTRALEKAGGTADLEDYVDAQIGLIFTNENPFKIYKILEKS----GMVPYPEHNAAPRNTMGAAMVKQCVGMSTSNQKLRPDTRAHVLHYPQKALTKTQ-PADSIH--------FDERPAGQNFVVAVMSYEGYNIEDALVFNKGSIERGLARSHFLRTFEGEERRYAGGQEDKFEIPDSDGAEAYANLDEDGLVNPETVAAPNDVLIGKT--SPPRFLEE----QSDFGLAVEQRRESAITMRSNEKGIVDNVIL-------TESINGTRLAKVKVRDQRVPEIGDKFASRHGQKGVIGLIVPYQDMPFTEDGLVPDLIVNPHAIPSRMTVGHVLEMIGGKVGSMEGRRVDATAFSGESEEELRNGLRDYGFSHTGKEVFTDGVTGKKIQADTFSGVILYQKLHHMVASKMHARSRGPVQVLTRQPTEGRAR---IIDANDLIIGRLASTVAKEL------------LAGEEIAIVNAENAVISGSKVRTLTDYNEKREIGSIEHG---PHFPKRPDRIITRTVRGMLPKREKGKKAMSRLKVHVGV----------IDL-PQVFNESLRPDLIKKAVLSSQANRLQPYGPYAAGLNTSA--VSWGS--GRGVAMVPRLAVPQSVGGRRAHPPKPETDRTEKINKKEKKLAIRSAIAATTNPELAKKRGHVDELPLTKTKDVVNFFKTAGLQKKSVLIVVSD-NNSVIKAARNLPGVEVATIGSLNAELLAPGTHTVWTESAISSLE--GKRVNFSARTVISPDPNLSINEVGLPYAIAKQMTIPVNVISRNLEKMRQYVARGNDVHPGANYVIRADGRRIKVTDVNCDLAEKLDIGWVVERQLQDGDIVIFNRQPSLHKMSIMAHHVKVLPYKTFRLNPAVCPPYNADFDGDEMNLHVLQTEEARAEAEILMK-PIGCKVTLRGKRAQEFLETSLSIVENRLD------ESQFDESGNVAFGIDEHTDFPGMKYDPNIGIFGMDIMVVVTRPKDRSHK-IVKEDSIEF----PNRNFPESVDLAINLKNLDLSKPHNRVDKEISLPHGLGKSRNVCVFAKGEVGL--KAKDAG--AKYVFSDEDIDDLASDKKRAKSLAKECDLFIAEAQYMPTIGKALGTVLGPRGKMPTPL--T--PNKDVSELIKSAQN-TVHVRSKDNPSFHVSVGQRNEEPDKLADNIDAVISGVENSLEKGRQNLRSVYVTTTMG-NEIRNMSPQERKDEIEKFQTELSNEKALTSAGSPENPGRIGELKRTVARIKTIQRE-------------------------------------------------------------------------------------------------------------------------QTFTRYERARIIGARALQI----SMENLDPLQVAIEELKHGVIP-GRGGPYRAPSHKYKA--SLKHPNIGE---NETLYGTVTEITHDPSRSAPIAKVEFENGDERLVLVPEGISVGEKL--KDILNINKAGHSGSLDPKVTGVLPIMLQKATKAIGSLRLSNKEYVCLMQLHDTVTA-D-----------------EIIRVCKEFEGPIFQKPPIKSAVK-----------------RKLRIRTIDYLNILEIKGSSVLLKVGCEAGTY--FTLKDMYKQLEAVNKMGPLKQVMQMMPGGMGQEEQFQVTSEKLSRYRIIMDSMTVDEMDDPK-LIGSSRIKRISRGSGSKPDDVRELLKYHKTMQNAMEGKAGSVKVVLKPAPRGLGLAAGDTAVKVLEKAGIKDVWTRTEGTRTTLNFAKATYNALTRTSTIK--------ALVPGGKATPGPPLGPALGPLGINIKDVIAQINEKTKEYNGMDVPVKVIVDDDK--KPGNTLPLSDIPEGVPICNVESKPNDGGCFGRSSGTYATLVSHERGKAIVEMPSGELKWFNPKCKATIGIVAGGGRVDKPFLKAGKKYNKQKYPRVSGVAMNSVDHPFGGGNGKTVGRNRP-----GGLRFGEMERDVMIGHGAAMALKERLMDESDKVVQLVCSNCGMIATYDFCSNCESETDIYPVEMSYAFKLLLDEIKSLGVTPRM----------FSERYGDPIVSKVFSQRRGYRALVVVERGRKSLLEVSFPSISGRVNFITLMRALGVETDEDIVKMVS----TDQEILKYMFENLEESEVETTEEAVEKLGSRVASGQAKDYQIKRANYVI---------DRYLLP-HLGNDPE---DRTKAHFLGRMAESCFELALGRRNPNDKDHYSNKRLK-IVQHHIDSFNKFLESGLQKVIDEQGIIETDLED------IYIKLGNIRVEKPIVKEADGAIENLYPNEARLRNISYTAPLYLQMSVVN----GDKETEPMEAKIGQLPIMVKSNYCNLVGINDQEMVQYGEDPLDPGGYFIINGTERVVMTLEDLTGDLMEDLFRVAFNRLARDIKYQLERASMRNRELNVVTLVRADVLT-QLLDRTDYISTLSHLRRVISP---LSRAQPHFEARDLHPTQWGRLCPSETPEGPNCGLVKNFAQMVE--KRVGEIRFGLLSPREVRKMSVTPIITADTYDDDG-YPIDMGLMDMRLGVIDPGLICKTCGSRAGDCPGHFGHIELVAPVIHVGFNKLILKSLRSICRNCSNFLLEPQRKNEYLEQLQQLKIMGHSDLVNDLFKEARKTKVCPHCNE--EQVEIKFEKPSDYIENGEK-----LTPTEIRERFENMSDDDVRLMGMDPSNARPEWMILTVLPVPPVTVRPSITLESGQRSEDDLTHKMVDIIRINQRFQENREAGAPQLILEDLWELLQYHVTTFFDNEVSGVPPARHRSGRPLKTLTQRLKGKEGRFRGSLLAASIERGWYFRKAGHNAIRAIMGAGALGCEIIMSGKLT-GPRARVEKLVRGYIKHKPVDDIVDEGFATAVKKLGTIGCKVRIIEAYEA-RELEPLPGRTLDETIEMKIMQKLGVARDKTGDVAGNHLGLDNSAVIMAKSGARGSMLNLTQMAASVGQQAVRGERIRRGYTGRTLPHFSKGDLGADAHGFV--KELEDIKISTENTGLTIKADTIGSLEALANELAEE-----EIPIRKAEVGDISQRDIIEVSAIESVIIGFNVKVLPDAKEKAQFSDIKLFVNDVIYKLIDDYKEMREQFLKFFEKRDHARVNRYPVTAVWREDIHLTIASIANFQPFVTGQVPPPANPLTISQPCVRLSDLDAVGRSGRHLTLFEMMAHHAFNTYWKEETVALCDEFLNS-LGVDPLAVTY----------------------------KEEPWAGG-GNAGPCLETL---VGG--------------LEVATLVFMNLKQSKDGDYEKMNNYIVDTGYGLERLVWASKGTPTIYDA-IFPSIVNELMEYAGLEHELEDAGLMDVSEKANLKELRAIADHTRCLTFMLGDGVVPSNVKAGYLARLVFRRTTRMMRELGMDIS-ISDIIRMHIDKLQE-YPEFEDRFDLIEDIIQHEEDKFEETLNRGIKMIQKMAKQYQNEKIPLDKLIEMYDSHGIPPEIAEDVASDMGVEVELPNFYSIVAERHSMAKEKEKPSFFEERISKL----PQTKLLFYNEMEFEAVVLDVF-------------DNYIVLDRTLFYPEGGGQPADKGVIIADDETAKVVDVKNIKNVVLHEIDSVGNSLRKGDLVTCKIDSERRASHAKHHTATHIVNDAAKKVLGTHIWQAGAQKFEDRARLDLSHYKRIKRDEIKRIELIANGTVMENKRVVTEWVNRNNAEKRYGLNVYQGGVGKKLRILKVGD-DIEACGGTHCSYTGYVGPIKILKSERIQDGVERLEFSAGEAAVKSMQEIEDTLQDSSGALRVLPEHLPNTIERFFEEWKQFKKENEKLKEELADIRVQQMMQDAITHDGNHIIAQKVPDSDSKELQKMAGELVKNNSTIALLIS-DYNGVKIAAAASKDAVNNGINVGDVVKEISSIVGGGGGGRPDMAQGGG-PKEYIPHEVEPKWQSSWDMSKYHFDWEDQSRPQYIIDTPPPYPTGNFHIGNALNWCYIDFIARYKRMRGYNVMFPQGWDCHGLPTEVKVEELHGIT---KNEVSRAEFRKMCKDLTSQNIEKMRETMMRLGFSIDWNNEFVTMEPEYFVKTQKSFVQMYDINRIYQSDYPVNWCPRCETAIALAEVEYDSRDTSLNYLYF--------DDLEIATTRPELLPACVAVAVNPEDERYREHINDEVEVPIFGQKVPVLADEAVDTSFGTGVVMICTFGDKQDVRWCVKYDLPVRKAINKNGRMTDVAGKYSGMTISECKDAITQELSDKGHLYQQETLEQNVGLCWRCKTPIEILSEPQWFVSVND--DEIHNTADE---VNWHPEYMKTRLKNWTDVMEDWCISRQRVFATPIPVWYCNKCGETMVAKEEWLPLDPIQTEPTDFEPENDVLDTWMDSSLTALHVSGWLSEH---ELRLPTQIRPQGHDILRTWAFYTILRTKAIKGIKPWEFILVNGMVLGEDGHKMSKSQGNIISPDEVVGQYGADAFRQWGAVGGTPGSDVMFRWKDVVSASRFMQKVWSIYRFSMTHLEEFDMAQISQENLSLVDKWLLSKLNKLIESVTTSMDKLLFDEAYKSMRTFAWEVLADNYLELVKSRLYGKDPESRKAAQTTLYYAIDTLIHVLAPITPFFAEEMYSRFKEG--SVHEQSWPEVNELLIDNDVESKGEVIKDIASNIRRYKSDNGMALNAPLEKVEIYSDV-----IGNNDIEEIKGATN-SEVEVLSGHPQIDYKPVEIKPNMGMIGP--KFRDKAGSIVKTLKSEDPEKISKQADEGKIVVSVDG----------------------------NQKKVLQQFRD-GEESVRTHDRAMVILPEMVGKSIEVYNGTRFVKIDVAPEMLGHRVGEYAMSRGVVKH-SELHISPKTSRELSREIKGMKASAAKQYLENVIQKVAQEFLKVIQNAENNAKGL-EPENMKIAHISAKKGRVIQGMRPRARGRATPENTETVNLEMIL---NTGANLNCVDNTGAKVVEIISVKNYRRHPKAGIGDMCVVSVKKGTP---EMRKQILYAVIVRQKKEYKRPDGLHVSFEDNAVVITDISGFPKGTDIKGPIAREAAER-FPKVGTTASMIV-KKRSYTRREYMGGVPSQVIHYDMGNLSLIAEEDCHIRHTALESARVSANRKLMAAGRHLKVRVYPHEVLRENAGADRVSSGMGKNVGTAARVSAGQKVFTA-S-VNKDAAKDALWRAGQKIPTPFRIV-VIENPFVTEKAMMLMEDNKLQFIVDTRANKHQIKKELEEMYGFSVNKVHTMTTMKGTKKA------------------------
>U_163
-AARKVKKRREKFRWASPDYVRRVFKSSKKSDPLEGSHMSRAIVLEKVGIEAKQPNSAIRKCVRVQLIKNGKQVTSFCPGDGAIKFIDEHDEVLIEGIGGSGRSYGDLSGVRYKVIAVNDISLRELVKGRKEK----MRRIELDKIVINMGVGESGEK---LAKAEKLLERIVGQKPIKKTAKKSLQ------A--KRHRPRRGSLAFTPRKRARSEICRIKR---ETIVDGGNIQGFAGYKAGMTHIILTDNVTHSITKGMEISIPVTVIETPPMRVEGFRLYKTTHYGKQTVTEAYDD-LS---------------------------------KIEERIKSN-NTGLELRMISSTLPKVVNGVPKKKQEVMETQM-GGDIGKDLEYAKEMLGKEITAKDIFNEGDFVDATAVTKGKGTQGPVKRWGITIQNAKARRSGRHVGAIGGWTPRRVRWRVPQLGQTGYQQRTEYNKRIVKIGE-------------NGEEITPKGGFLNYGVVRNDYVLLKGSVPGPKKRLVRLSRAIRAPPKLDAPDIV---YISKESQQG--PPTSALIKKELGIEKAQTDSTTDYTGDITLEQLKEIAKKKKEGML-AVSLKSAIKEIIGTCVSMRLKV--------------AGEIPEDLLNLMRKALRIRKHVDVNKKDVHNKRSLQLTESKIRRLVKYYRRETVDEWRYKPE------LASGVHIGTQQK--TGDMKRFIYQARDGLYLLDIETLDDRLKSAARFLAN--YDPSSILVVSSREYGHHPVSMFAEVTGAVAIVKRFIPGTLTNP-----G------CEY----------------------------------FTEPAILVVTDPMTDEQALREGVAAGLPIVALCDTNNSTSELDFIIPTNNKGRKALATVYWLLAREM---LSEEVLDINLVQRMTDSGRRVKFRVCVIVGNKDGYLGIGLGKDALVRSGIEKAVKIAKTNITYIEGMVISAKAQKTVVVLRTYLKKIRKYERYEPRRSKISAHNPSCIAKVGDVVKIAECRPLSKTKSFVVVEGKRKTAVARVTIKEGNGDVRINKKPLEI-MEPEVVRTKISEPLFIASQIAGIDVAVNVKGGGFMGQAEAVRTAIARGLVEWTA--SETLKDRSLFVSDMRNKELKKAGAKGARAKRQKSYRDLLADALSHIKNTERVGKMECVIPASKLIGNVLGVMQEGGYIKEFGFVDGKSGIVKLGGKIND--CNAIKPRFYVH--ANE-YEKWEKRLLPARDFGMLVVTTSKGVMSHEKAIENGVGGQLLAFVY-VAHIYSSFNNTIITITDLPGAETIARASGGMVAKSDRESSPYTAMQMATQLADKLKEREIRGLHVKVKATAPGAQAAIRAFGRAGIRIGKIEDVTPIPHDGTKRPGGKR---------RHVKQTYESKVCVVELLINKLMRTGQKQKTYKIVKNAFELVYQDTKSNPTQVFVDAIQNAGPMEETIRLRFGGILVPKAVDVSSQRRVEHALRFIVQGAAFKSKRSMARCLADELIAASRNACHSIGKKEEKERMARAAR-ARKWKEDQVASINGLLGSYDTIGLAKIRGLGSKQLQRIRKEFRGD-ALLRVSKNSMISRSFREKGMN-DMVDFIDDQMALIFTDLDAFELYKVMEK---VAGLIPYPDHNSSPRNTMGCAMLKQSLGLSTANYKTRADTRTHLLHSPQKPLVKTR-TADLIQ--------HGRRPAGQNFVVAVLSYEGYNMEDALILNQAAIDRGLGRSHFFRTYEGEERRYPGGEEDIFEIPDVESHDAYQQLDEAGIINSEVDVLPNDVLIGKT--SPPRFLEETTEL-----LSPLERRDTSICTRANERGRVDSVVL-------MESSSNRRLVKVLVRDLKIPEVGDKFASRHGQKGVIGLIARPEDMPFTEGGIIPDMIINPHAIPSRMTVGHVLEMIGGKVGALEGRYIDGSAFSGEKEVDLRNALVRAGFSDTGRETMWDGIKGTKIDADVFVGVVYYQKLYHLVSAKMHARARGPVQILTRQPTEGKAR---IVDGDGLILGRLASGVAKEL----------LNDTEKEIAIVNAERVVISGSKVRTFKDYKEKKDRGSREQGP---FFPKMPDRILKRTIRGMLPYKRRGKDALSRVKVYLGIPEEY--------L-PLLFMEEYRPDLIKNAVLAMQSNRLQPKGTDLSGRKTSA--ENWGP--GRAVARVPRIKVPQAVGGRRAHPPKVEKNLKRKINRKERQKAIKSAIAAAIDPELVRGRGDV---ELEKTSEVTEFFKSVGVTKKSILIVISSSDKRILKGAENLPGVDISYVSKLNAELFAPGTHTIWTESSINKLA--GKRVNFSARTVISPDPEIEIDEVGVPIDIAKELTINVNVTERNLEAIRETLKRGS-EHPGANYVRRADDKKVKVTETNHLLAEELGVGWKVERQLQDGDIVLFNRQPSLHRLSIMAHYVRVMPGRTFRLNPTVCPPYNADYDGDEMNMHVLQTEEARAEAKILMAV-IACNVTLRGVRADDFLKRCFNIQNKLYK-------SQLDTLGNFSFGVEEHTDF-GFRYEPTVGIFGMDVSVALKRPI--KERKLQ------------ERGFVESVDLSINLKNVDLKQPKNRINIDIVLPKKF-RELKIGAIASGETAM--KAKDAG---AELIDPEELKRMDK--KKARALVNRCDYFIAESALMALVGKSLGTILGPRGKMPEAI-PP---GADPVQILTRLGK-IARVR-SKTTTLWVNIGRKNMDANDIAENAAAVMKSIESRLERGWQNIASVYMKTTMG--EIRRMGEQERQDELESLVSDLLHERGMIATGAPDNPGRIGEIRKAIARIKTVQGEK-----------YRGRLKLL-RSRKPRVVVRKSNKHIMMQLVDQVGDKTFVSSTSSELKRFEGGTSNIPAAYLTGLLFGKKAKEAGFDEAIFDTG-----------------------------------------------------------------------GKGSSFRAPSHRYKG----NLEHVRVKK-NETVSYRIVEIVHDPARSAPIALIKPKDGVERFIVVPEGLGVGDEVC-KDILTINKAAHTGTLDPRVTGVLPVMLGVATKLVDTFIA-DKGYICVMKLHGAVE------------------EAKLRKISEDFVGRIYQRPPLKSAVK-----------------RQVRIREVHYLEIMEIAGNDVLMKVGCEAGTYMKFTLKDLYTQLEALKKMGPFKKIMQMLPG---LD--DQITEDKLKCFKVMMDSMTEEELTEPK-IISGSRLRRIAHGSGTSTSEVNELIKYHRMMQKMMTGKSGSVEITLKPAPKGIGLAAGDVAKRVSEFAGVNDIWAKTKGTRTTFNLALATYDALRNTTLVK------VEVLVEGGKASPGPPLGPALGPLGVKITDVVKSINEHTEAYAGMEVPVKITVD-----KAGNTIPIRNIPEGIMICNLELRLNDGGKIARSSGDCATLLAHETGRSQILLPSGQKKWLSSDCFATIGVVAGGGRTEKPFVKAGKKYHKAKYPIVRGVAMNPVDHPFGGGAGKTPSR--------GGLRFGEMERDVLIGYGAAITLKDRLLNESDRVVELVCGNCGMVACRDYCPNCGADTDIYPVEMSYAFKLLLDEMKALGIAPRLEL------------------GVVSKVFSLNQGVPIRVEIKKGILEVSFPAVGRKIEFMTLIRALGLESDEEIIKAIS---DDPQIVKYILENIEEC-EVYTQEEAIESLGRKIAPTQAREYRERRVNYIL---------DRYFLP-HLDSKIA------KAHFIGRMAESCYELYLGKRGEGDKDHYANKRLK-IVQHQLDSFNYFLDEGIQKIIDELPYTESGEDEEKGKYKLGVKFGKISVGIPKAREADGSYEDIFPSQARLRNLNYSAPIILDMQLVKKYESIEIEREEEEVAIGELPIMLKSNMCNLSKEVIQELKEAREDPLDPGGYFVINGSEHVIITLEDLAGDLVEDLFRVSFTKLTRDMRYQLERANMRSRELKIATAIRSDVLT-QLLERSNYIATLSHLRRIISP---LSRSQPHFEARDLHPTQWGKICPSETPEGPNCGLVKNFSQMVEI-KKIKGIKFGLLAPKEIRKMSASKIITPDTYGEDG-FPIELGLVNQRIGVIDPGLRCKTCGGRMGECPGHFGHIELAAPIIHIGYAKMIYRILASTCRRCGKVLLGEEARSKFLEKIQKEKQMDVGVVVKLVFKEAAKTEVCMFCDEIQKRIKYDKPTGYIEVEIADADKKRRLMPTDVRERLEKIPDDDIPLFGMDPKNARPEWMIITVLPVPPVTARPSITLESGQRSEDDLTHKLVDIIRINQRFMENRDAGAPQLIIEDLWELLQYHVSTYYNNEIPSVPPARHRSGRPLKTMTQRLKGKEGRFRGSL-AKLIERGWHFRRAGRSTLQRIMGAGALGCEITMSGKLR-GPRGRVEKMVEGYIKHSVAEEIVDKGYSIAKKKTGVIGVMIWI------AEELEALPGRSLEETLELLIMQELGRARDDAGDIAERYLGIENSAVLMAKSGARGSMLNLTQMAACVGQQSVRGERIHRGYQGRTLPHFKSGDRRAEAHGFV---------------------------------------------------------------------------------------------------------QIRESFFSFFESHGHKRLKRYPVVARWRDDLYLNIASISNFQPFVTGKVPPPANPLVISQPCIRLEDLESIGKTGRHLTSFEMMGHHAFNKYWKNDTVRYCDEYLKQ-LGVDMDGVTY----------------------------KEAPWVGG-GNAGPSLEVI---TSG--------------LELATLVFMDLKLSPLGQYNKMDTYIVDTGYGLERFVWASKGTPTVYDA-IFPDMIKELINAAGIVHPLETELIMQNARLSGAMSRRAVSDHTKCLAFMLADGIVPSNAKEGYLARLVLRRAFRMLKSLDIAIP-LEELVLKQIKTLRNSFPELEESVDRIVEIVALEKSRYDDTLLKGGRIVKQLAKQSKEQKIRPDKLIELYDTHGLPPEFVSEVASTQGIAVDIPNFYSLVASMHGEEKTALEP--VLDGLKEKTESIPATLKLYYDEFEFDAVVLDSF-------------DEFVILDKTLFFPEGGGQPADTGSLKEENKTLKVQDVQEVEGVILHKIENG-GGITKGTVASGHVDAERRIAHTRHHSATHIVVCAARKVLGSHVWQAGAQKGEKRARIDITHFKRISDAERKEIELLANRMVMEDKEIQARFEDREEAEQKYTFGIYQGGVGKAIRIVRIGEEDVQACAGTHCTKTGEVGPIRILRTERIQDGIVRIEYSAGEAAVLAVQSQEELIKVAAATLKVPPEKLPHTVERFFEEWKQLKKENERLGGELARQEPGRLKELVKSSSGVDYICESVLPTSAKELRNISAHFEGEDYPTMLIGRSVDSKVHVVATVPANL-SGVINAAELVKPVAEMLGGSSGGTAMFAQGGG-PKRYDVKEAERRWQAFWEREGVYKFDPESNGPIYSLDTPPPTVSGNMHIGHAMAYIQADTIMRFQRMQGKNIFYPFGFDNNGLATELYVEKKTGKM---AEEMSRQDFIELCLKESEIAAQRMLEDWKSLGISPDWDITYRTINKWSRETSQRSFILLHHNGRAYRKHEPTVWCPKCGTAIAQVETEDKTLPSSFYDITFKLEGED----LLISTTRPELLPACVAVFYHPEDERYKGYRGKEAEVPLFGLEVPIMEDEAVDPESGTGIVMCCTAGDSTDVEWWKTHNLPWISVIDEHGRMKEEAGKYAGMRIKKARTAIVADLDDQGLLKGKKEITHTVNVHERCGTAVEYIMTKQWFIKYLDLKDLFLDASAK---LNWYPAYMKARYDNWVMGLKDWCISRQRYYGIPFPVWYCEECDFEVIADDKDLPVDPTADASERFKPERDVLDTWATSSLTPQIATKWKADDAFFNKIYPMSLRSNGHDIITFWLFNTVVKGLLHENQIPWKDVIINGFVLDPKKAKMSKSKGNVIQPQGVIERYSADALRFWACSAKL-GDDLPYEEKEIRRGVKIVNKLWNASKFALLHLDGY-DLNNGC-ELELMDKWLLSKLNRLIGECTASFYAYEFSTVKKDMENFFWHTFCDSYLEIVKDRLYTPESEAKLSAQYTLYVSLLAMLKMMAPIQPHITEEIYHAYFADGKSIHISKWPVPDEAMIDTEAEEIGDKTVDVISAVRKYKT------------------------------------------------------------------------------------------------------------------------------------------------LGQDDIKTHLRDAIVLPSMIGKNIGIHNGKSFEYVEIKPEMIGHYLGEFALTRKKVSH--ELHISPKHANEVCRAIKGKNVGAAEIYLEDVLMRATAAILKLLRDAKGSAKGL-DLDLMRVWHVATKKGRTIHGIMPRAFGRATPKNTETVTVEIVLK---TGARLDCVDNTGAKVLQIIAVKGYRRYPKAGIGDVVIVSVKKGRP---EIKKQIVRAVIVRQRKEFRRPSGLRVKFEDNAAVIVDEKGMPTGSEIRGPVAREAVER-FAKIASAATII--------RKRYMGGIPSKITIFDMGNLSLVAKEACQIRHNALEAARIFSNRFLAGIGRYLKIRIYPHHVLRENAGADRISSGMGRPIGTAARVKRGQKLVSVE-AQDVKDAKEALKRAGHKLPTPCKIV----HILPSEKATLMIDANKLQFVVDLRANKIEIEREVEIVFETPVKSVRTMISKGKKKAI------------------------
>U_40
-AARKVKKRREKFRWASPDYVRRAFKSSKKRDPLEGSHMSRAIVLEKVGIEAKQPNSAIRKCVRVQLIKNGKQVTSFCPGDGAIKFIDEHDEVLIEGIGGSGRSYGDLSGVRYKVIAVNDISLRELVKGRKEK------------------------------------------------------------A--KRHRPRRGSLAFTPRKRARSEICRIKR---ETIVDGGNIQGFAGYKAGMTHIILTDNVSHSMTKGMEIAIPVTVIETPPMRVEGFRLYKSTHYGKQTVTEAYND---------L---------------------SKIEELIKSNS-----TGLELRMISSTLPKAVNGVPKKKQEVMETQM-GGEIGKDLKYAKEMLGKEISAKDIFNEGDFVDATAVTKGKGTQGPVKRWGITIQNAKARRSGRHVGAIGGWTPRRVRWRVPQLGQTGYQQRTEYNKRILKIGE-------------NGEEITPKGGFLNYGIVRNDYVLLKGSVPGPKKRLVRLSRAIRAPPKLDAPDIV---YISKESQQG--PPTSALIKKEIGIEKAQTDSTTDYTGDITLEQLKEIAKKKKEGML-ASSLKSAIKEMIGTCGSMRLKV----------------------------------------------------------------------------------LASGVHIGTQQK--TGDMKRFIYQARDGLYLLDIETLDDRLKSAARFLAN--YDPPSILVVSSREYGHHPVSMFAEVTGAAAIVGRFIPGTLTNP-----G------CEY----------------------------------FTEPAILVVTDPMTDEQALREGVAAGLPIVALCDTNNSTSELDFIIPTNNKGRKALATVYWLLAREM---LSDEVLDINLVQRMTDSGRRVKFRVCVIVGDKEGYLGIGLGKDALVRSGIEKAVRVAKTNITYIEGMVISDKAHKTVVVLRTNLKKIRKYERFEPRRSKISAHNPPCIAKVGDVVKIAECRPLSKTKSFVVVE-------------------------------------------------------------------------------------------------------------------------DLLADALSHIKNTERVGKMECVIPASKLIGNVLGVMQEGGYIKEFGFVDGKSGIVKLGGKIND--CNAIKPRFYVR--ANE-YEKWEKRLLPARDFGMLVITTSKGVMSHEKAIENGVGGQLLAFVY-VAHIYSSFNNTIITITDLPGAETIARASGGMVAKSDRESSPYTAMQMATQLADKLKEREIRGLHVKVKATAPGAQAAIRAFGRAGIRIGKIEDVTPMPHDGTKRPGGKR----------HAKQSYESKVCVVELLINKLMRTGQKQKTYKIVKNAFELVYQDTKKNPFQVFVDAIQNAGPMEETIRLRFGGILVPKAVDVSSQRRVEHALRFIVQGAAFKSKRSMARCLADELIAASRNACHSIGKKEEKERVARAAR-ARKWKEEQVASINSLLGSYDTIGLAKIRGLGSKQLQRIRKEFRGD-ALLKVSKNSMIARSFGGSGMN-DMVDFIDDQMALIFTDLDAFALYKVLEK---VAGLIPYPDHNSSPRNTMGCAMLKQSLGLSTANYKTRADTRTHLLHSPQKPLVTTR-TADLIQ--------HGRRPAGQNFVVAVLSYEGYNMEDALILNQAAIDRGLGRSHFFRTYEGEERRYPGGEEDIFEIPDVESHDAYQQLDDAGIINSEVEVVPNDVLIGKT--SPPRFLEETTEL-----LSPLERRDTSICTRANERGRVDSVVL-------MESSSNRRLIKVAVRDQKIPEVGDKFASRHGQKGVIGLIARPEDMPFTEGGIIPDMIINPHAIPSRMTVGHVLEMIGGKVGALEGRYIDGSAFSGEKEVDLRDALVRAGFSDTGREMMWDGLKGTKIDADVFVGVVYYQKLYHLVSAKMHARARGPVQILTRQPTEGKAR------------------------------------------------------------------------------------------------------------------------------TL-PPVFMEEYRPDLIKTAVLAMQSNRLQPKGTDLAGRKTSA--ESWGP--GRAVARVPRIKAPQTVGGRRAHPPKVEKILKRKINKKERRKAIRSAIAAAINPEFVKQRGD---VELEKTSEVTEFLKSVGVTKKSILIVISSRDKRILKGAENLPGVDISYVSKLNAELFAPGTHTIWTESSINKLA--GKRVNFSARTVISPDPEIEIDEVGVPKDIAKELTINVNVTERNLEAIRETLKRGS-KHPGANYVRRSDDKKVKVTETNHLLAEELGVGWKVERHLQDGDIVLFNRQPSLHRLSIMAHYVRVMPGRTFRLNPTVCPPYNADYDGDEMNMHVLQTEEARAEAKILMAV-------------------------------------------------------------------------------------------------SKERGFVESVDLSINLKNIDLKQPKNRINVDVVLPKKF-KELKIGAIASGEIAM--KAKEVG---AEVIDPEELKRMDK--KKARALVNRCDYFIAESALMALVGKSLGAILGPRGKMPEAI-PPGADPVQILARLEKIAR----VR-SKTTTLWVNIGRKNMDAKDIAENAAAVIKSVESRLERGWQNIASIYMKTTMG--EIRKMGEQERQEELESLMKDLLHERGMIATGAPDNPSRIGEIRKAIARIKTVRGEK----------KTDYRRRLKLFSRKPRVVVRKSNKHIKMQLVDQVGDKTFVSSTSSELKRFKGGTGNIPAAYLTGLLFGKKAKEAGFDVAILDTG-----------------------------------------------------------------------GKGSSFRAPSHRYKA-------NLEHVRNKNEVSYRIVEIVHDPARSAPIALIKPKDGVKRFIVIPEGLGVGDEVC-KNILKINKAAHTGTLDPRVTGVLPVMLGVATKLADTFIA-DKGYVCVMKLHGAVEE------------------DKLRKISEDFVGRIYQRPPLKSAVR-----------------RQVRIRKVHYIEIVEIASKDVLMKVGCEAGTYMKFTLKDLYMQLEALKKMGPFKKIMQMLPG---LDSMSQITEDKLKCFKVMMDSMTEDELSEPK-IISGSRLRRIAHGSGTSTAEVNELIKYHRMMQKMM-GKSGSVEITLKPAPKGIGLAAGDVPKRVSEFAGVNDIWAKTRGTRTTFNLAMATYNALRSTALVK------VEVLVEGGKASPGPPLGPALGPLGVKIKDVVESINEHTKAYVGMEVPVKITVDA----KAGNTMPLRNIPEGLMICNLELRSNDGGKIARSSGDCATLLAHETGRSQVLLPSGKKKWLLSDCFATIGVVAGGGRTEKPFVKAGKKYHKAKYPIVRGVAMNPVDHPFGGGAGKTVAR--------GGLRFGEMERDVLIGYGAAITLKDRLLNESDRVVELVCGNCGMIACRDYCPNCGADTDIYPVEMSYAFKLLLDEMKALGIAPRLEL------------------GVVSKVFSLNQGVPIRVEIKKGILEVSFPAVGRKIQFMTLIRALGLESDEEIIKAVS---DDPQIVKYVLENIEEC-DVDTQEEAIEKLGRKIAPTQAREYRERRVNYIL---------DRYFLP-HLDTKIA------KAYFIGRMAESCYELYLGKRGEGDKDHYANKRLK-IVQHQLDSFNYFLDEGIQRIIDELPYTESGEDEEKGKYKLGVKFGKITVGIPKAREADGSYEDIFPSQARLRNLNYSAPIILDMQLVKKYESIEIVRDEEAVAIGELPIMLKSNRCNLSKVVIQELNEAGEDPLDPGGYFIINGSEHVIITLEDLAGDLVEDLFRVSFTKLTRDMRYQLERANMRSRELKIATAIRSDVLT-QLLERSNYIATLSHLRRIISP---LSRSQPHFEARDLHPTQWGKICPSETPEGPNCGLVKNFSQMVEI-KRIKGIKFGLLSPKEIRKMSASKIITPDTYGEDG-FPIELGLVNQRIGVIDPGLRCKTCGGRMGECPGHFGHIELAAPIIHVGYAKMIYRILAATCRRCGKVLLGEEARAKFLIEQQKEKQADVGDVVKLVFKEAAKNDVCPFCDEIQKRIKYDKPTGYIEIDKEDK--ERRLMPTDVRERLEKIPDDDIPLFGMDPKNARPEWMIITVLPVPPVTARPSITLESGQRSEDDLTHKLVDIIRINQRFMENRDAGAPQLIIEDLWELLQYHVSTYFNNEIPSIPPARHRSGRPLKTMTQRLKGKEGRFRGSL-AKLIERGWHFRRAGRSTLQRIMGAGALGCEITMSGKLR-GPRGRVEKMVEGYIKHSVAEEIVDKGYSIAQKKTGVIGVMVWI------AEELEALPGRSLEETLELLIMQELGRARDDAGDIAERYLGIENAAVLMAKSGARGSMLNLTQMAACVGQQSVRGERINRGYQGRTLPHFKSGDRRAEAHGFV---EIDEMRMETSPEGLIIKADTMGSLEALASELRDEEIE----EIKKAEVGNISKRDVIDAGTKNGVILGFNVDLLPDAKEMAMTNGIPVFISDVIYRLIEEYEQIRESFLSFFESHGHTRLKRYPVVARWRDDIYLNIASISNFQPFVTGKVPPPANPLVISQPCIRLEDLESIGKTGRHLTAFEMMGHHAFNKYWKNDTVRYCDEYLRQ-LGVDMDGVTY----------------------------KEAPWVGG-GNAGPCLEVI---TSG--------------LELATLVFMDLKLSPRGQYDKMDTYIVDTGYGLERFVWASKGSPTVYDA-IFPDMIKELINAAGIVHPLETS---------GAMSRRAVSDHTKCLAFMLADGIVPSNAKEGYLARLVLRRAFRILKSLDIAIP-LEELVLKQIKTLKNSFPELEESVDRIVEIVALEKRRYDDTLLKGGRIVKQLAKQSKAQKIHLDRLINLYDTHGLPPEFVSEVASTQGVAVDIPNFYSLVASMHGEEKTALEPLLLKEK----TQSIPATLKLYYEEFEFEAVVLDTF-------------DDFVILDKTLFFPEGGGQPADTGSLKEENRTLKVQDVQEVEGVILHKIEN-GGGISKGSVVSGHIDRERRIAHTRHHSATHIVVCAARKVLGSHVWQAGAQKGEKRARIDVTHFKRITDAERKEIELLANRMVMEDKEIQARFEDREEAEQKYKFQIYQGGVGKEIRIVRIGEEDVQACAGTHCTKTGEVGPIKILRTERIQDGIVRIEYSAGEAAVVAVQAQEELIKVAAATLKVPPEKLPHTVERFFEEWKQLKKENERLRGEIATLQIGLLKDHAKDVSGVRVIAEVLPDADTKDMMKIASQLTEDGFLTLL-ISERGKRASVVSSVPKH-LKAEISASELVKRVCEVLGGSGGGKAEIAQGGG-PKRYEVKEAERRWQVFWEREGVYKFDPESNDPIYSLDTPPPTVSGNMHIGHAMAYIQADTIMRFQRMQGKNIFYPFGFDNNGLATELYVEKKTGKM---AEEMSRQDFIELCLKESEIAAQRMLEDWKSLGISPDWDITYRTINKWSRKTSQRSFILLHNNGRAYRKHEPTVWCSKCGTAIAQVESEDKTLPSSFYDITFKIEGAD----LLISTTRPELLPACVAVFYHPDDERYKSYRGKNAEVPLFGLEVPIMEDEAVDQESGTGIVMCCTAGDSTDVEWWKTHNLPWISVIDEHGRMKEEAGKYAGMRIKKARSAIVADLDEQGLLKGKKEITHTVNVHERCGTAVEYIMTKQWFIKYLDLKDRFLDASAE---LNWYPPYMKARYDNWVKGLKDWCISRQRYYGIPFPVWYCEECDFEVIADDKDLPVDPTADAPERFKPEKDVLDTWATSSLTPQIATKWKEDDAFFNKIYPMSLRSNGHDIITFWLFNTVVKGLLHENQIPWKDVIINGFVLDPKKAKMSKSKGNVIQPQGVIERYSADALRFWACSAKL-GEDLPYEEKEIRRGVKIVNKLWNASKFALLHLEGY-NLN-NECELELMDKWLLSKLNRLIGECTASFNEYEFSTVKKDMENFFWHTFCDSYLEIVKDRLYNPEEEAKRSAQYTLYVSLLAMLKMMAPIQPHITEEIYHAYFADCKSIHISKWPELDAAMIDTEAEEIGDKTVDVISAVRKYKTLNKKALNAQVSRILLKCDE-ETKEQLKSTYTDLKATLHVAKIE---------------------------------------------------------------------------------------------KLLEAVSSGKKDDIRTHLRDAIVLPSMIGKKIGIHNGKGFEYVEIKPEMIGHYLGELALTRKRVSH--ELHISPKHAHEVCRAIKGKKVGAAETYLEDVLMRATAAILKLLRDAKGSAKGL-DLDLMRVWHVATKKGRTIHGIMPRAFGRATPKNTETVTVEIVLK---TGARLDCVDNTGAKVLQIIAVKGYRRYPKAGIGDVVIVSVKKGRP---EIKKQIVRAVIVRQRKEFRRPSGMRVKFEDNAAVIVDEKGMPTGSEIRGPVAREAVER-FAKIASAATII-------------------------------------------------------------------------------------------------------------------------------------KHVLPSEKATLMIDANKLPFVVDLRANRAEIKREVEIVFETPVKSVRTMISKGKKKAI------------------------
>IMG_639633038
[truncated: 513,721 more chars]
