# Supplementary material for: Comparative genomics reveals electron transfer and syntrophic mechanisms differentiating methanotrophic and methanogenic archaea
Source: PLoS Biol. 2022 Jan 5;20(1):e3001508. doi: 10.1371/journal.pbio.3001508 (PMC9012536; doi:10.1371/journal.pbio.3001508)
Supplement: S1 Data — (ZIP) [file pbio.3001508.s017.zip › S1_Data/S5Fig.faa]

>17395850 AOA66_1761 Methyl-coenzyme M reductase I subunit alpha [Candidatus Bathyarchaeota archaeon BA2]
LEEKEERKKFYDDKGQITARERDYVRELYAVSKKFLPTERRRAIYSRLEKQFGAD-----
-------PLSLVDSEMYKR---------GGYRQSK--RKQEFVKSGRQIAIER--GIPAY
NR----AVGIPLGQRILEPYVITGT-DITVEQ--------------------DDTHHVNN
PAIQQMVDDIKRTTIVNIDIAHRMLQVRAGKEVTPETINLYLETLNHTMCGGAVAQEHMS
EINPLLVKDAYAKVITGSDEIKDALDRRYVIDIDRLF------HPTRAEQLKKALGNSIW
VVLRTPTIAIRMADGDEAHRWAAMQNTMAFIGSYGL-SGEHVVSDLAYSFKHARVVNMGN
KMWYQRM-RGRNEPGGFPDGYICDFIQSERDLPA--------RPFLEVSEEDPEEAKKYS
RAMYEGIGAIAAVLDNMIWLGFYMSGG-IGFSNTVSAAGLAGGVIEDITEELIETTHRYI
-R-G-------I-KK---VPPKWDIVRFIVDMIIQYVMESYEKFPALSEFHWGGAHKVSI
IGSMGAGVASLLTGSST--MGMWAGHYAIALVMKEGWLRTGWAGQEIQDHIGLPSLCSFR
PEEGNFAELRGLNYPMQSFSAAHGSLRDAAIYGAMIGRGSAWSASPVVKVAFADP-HLVF
DFKNPRLCIAKACIKQFMP-AGERGPSLP-AH---------
>17400060 AOA65_0408 Methyl-coenzyme M reductase I subunit alpha [Candidatus Bathyarchaeota archaeon BA1]
-LAEEERKRKAPREGQITAREREYVRELYAVSERFLEVERKRPMYAAMERTFGSD-----
-------PFQRIDPKMYKR---------GGFRQSK--RKQEFVRLGRQVA-IER-GLPAY
NR-AM---GIPLGQRQLEPFSVGKT-GILAEQ--------------------DDLHHVNN
PAIQQMVDDIKRTTIVNLDIAHRMLQVRAGKEVTPETINLYLETLNHTMCGGAVAQEHMS
EINPLLVKDAYAKVITGSDEIKDALDRRFVIDLDKQF-----HPT-RAKKLKEAIGNTIW
VVLRAPTIAIRMADGEEAGRWSAMQNTMAFIGSYGL-SGEQVVSDLAYSFKHARVIRMGN
KFWFQRM-RGRNEPGGMPEGYLCDCAQSCSHLPA--------KPFLKAAQESIEEAKKYV
HAMSEGICIPAIIDSAY-WFGFYMSGG-IGFTNTTAGA-ALGEASETFQEELAEL-SNKY
-A-ADI-------DR---VPPRWDVVRFIVDMIIQYAMETYEKIPALTEFHWGGAHRISL
IGSLGAGTAALLTGDST--MGLWGSHYAIALAMKEGWLRTGWAGQEVQDHIGLPYLCSYR
PEEGNFAELRGYNTPYASFTAGHGVIREVAGYAAMVGRGDAWVASPVVKAAFADP-HLVF
DFREPKMCIAKATLRQFMP-AGERDPTLP-PH---------
>17412363 SCAL_000921 methyl coenzyme M reductase subunit alpha [Candidatus Syntrophoarchaeum caldarius]
---------------------------------------MKKKAIDLLMATFDED-----
-------DATREYTTFFQF---------GGWKQSK--RKQEYVKLAKELL-KER-GLTGY
QG-DRDDMGVPLGQRFIEPYYISGT-ETMCEA--------------------EDLHQINN
AAMQQLGDDIKRTAIAGLDMAHKMLEVRIGATVTPETINRYLEVANHTIVGGAVAQEHMP
EINPAMTKDASVKLMSGNDELLDHIDDQYIIDIDKEY------PEKQAEDLKEGIGKRLF
QATRIPTIAVRISDAGIVHRWAANQTTLAFITAYAL-GGGAVLADFSLTSKHMQYVLLGT
PSWPRRG-RGPGEPVGVPYGYVGDFCQADAVNEG--------DP---------------V
SYCVESMALSIYYYLHM-WVNSYVLGG-IGGVNAGAVI-YTNNVLEEETNYIADWIKDRY
-G-G-------F-AM---AKPSFDVIRDVTHEMTFHLMEEYNRYPLLLEHHWGGAQRVVM
LSTLAGLSSGLATGHSL--AGMIGYNYAQAYLMKEAWGRGSFGGQDSIDHLNLAFAASMI
PDEGLVPEFKSPNFSSDSTNAITVATSASAIVSAHAARGDAWCLSPVVKVAFADS-KLPF
NFKYPRREIARGTQQEFMP-EGDRDPIKP-GR---------
>17414013 SCAL_001725 methyl coenzyme M reductase subunit alpha [Candidatus Syntrophoarchaeum caldarius]
---------------------------------------MDEKILDDFKRIFKEE-----
-------DPTKRETQFYNF---------GGRTQSK--AKREFIESAKRIA-ETR-GIPGY
QG-DREDFGVPLGSRYLEPYHIAGT-DTFCEM--------------------DDIHQINN
AAIQQMGDDIKRTAINGLDLPHRVLQQKVGIAVTPETINRYLEAVNHSIVGGALAQEHMA
EINPNMSKDGYAKIITGDDELVDRIDSRFVIDINKEY------PKEMAEKLKSKIGNHLY
QVARIPTIGVRIADGSVVHRWNGNQSALAFVSTYNL-GGGSILAEFSLTVKHMAYMLIGT
PTWPRRGPRGANEPIGIPNGYIGDFCQADAVND---------DP---------------V
HYCMEAMAVSGAIYGLY-WFSSYVVGG-IGGPNTFASP-FTSELLTDFTYHISDWVKEKY
-G-G-------Y-VA---CKPSFDVIREVTEEVNFYAMEQYDKYPLLLEHHWGGVIRILN
LNAASAIGVGFATGNST--AASIANYYSGGFLQKEAWGRNNVGVGDAAEQLNIPNSVSIR
PEEGVIPELKSPNIPEDSYSASHFVSLPAASFSAHRARGDAWCLSPLVKVAFADP-SLTF
DFKHVREEIAKGARREFVP-SGMRDPITPEGR---------
>17416869 SBU_001328 methyl coenzyme M reductase alpha subunit [Candidatus Syntrophoarchaeum butanivorans]
---------------------------------------MDEEILEKFKEIFRED-----
-------DPTRRKTRFYEF---------GGRMQSK--RKREFIEASKRIA-EER-GIPGY
QG-DREDLGVPLGARYLEPYYISGT-DTICDM--------------------DDIHQINN
AAIQQLGDDIKRTAINGLDLPHRILQQKVGVTVTPETINRYLESINHSLVGGALAQEHMA
EINPLMTRDGYAKVITGDDELADALDKRFLIDINREF------PEEMAEKLKDKIGNHLY
QVSRIPTIGVRIADGSIVHRWNGNQSALAFVSAYKL-GGGSILAEFTITVKHMAYMLLGT
QTWPRRGPRGANEPIGIPYGYIGDFCQADT-VSD--------DP---------------V
HYCMEAMAISGVVYGLI-WFDSYVLGG-IGGANTFSSP-FTNNLLDDFAYHISDWVKDRY
-G-G-------L-AS---ARPSFEVVKEVTEEVNFYGMEQYDTYPLLLEHHWGGVIRLLN
LNAASAIGVGFATGNST--AALLAVYYSGAFIQKEAWGRHNVGIGDAPDQINIANLISVR
PDEGVIPELRSPNIPEDSVSASIFVPSPAACFSAHRARGDAWCLSPVVKVAFADP-SLVF
DFRHVREEIARGTKGEFMP-AGDRDPIKP-GR---------
>17623544 B6U67_04395 hypothetical protein [Methanosarcinales archaeon ex4484-138]
--------------------------------------------MNSIELKYGQ------
-------DPAINKGDFHVF---------DGVMQSK--RKSEAWEAAKRIT-AER-GIPNY
NP-DLHLKGAQMGQKVLQTYRITGLDREWAGGEDTPAHKGWKPGTDIAGLEMDDLNYENN
PAMQQCYDDMRRTAINGLTIAHETIERRFGKEVTPESISLYMEMLNHNIGAGAIMMEHTA
ETNPELVKDSYAKCFTGNDELADAIDQRFLIDINKMF-----------------------
------------------------------------------------------------
--PKYQA----------------DQIKS--------------EV---------------G
KVIVEALTPGCVITDQA-WLHNYMAGGSSGWSNYIISV-YTDEVLEDYGYHGAIYAMDKW
-K-C------GV-GE---VPNKYENMMAIAEEVSRWCQKGYDEYPGLCEAHFGGSQRYSI
QAAASGAAVGAMTGDPD--LGNAAWHYNT-PLTKEHYLRLGFYGHDLQDQQNMGHTFSYR
SDQGIPYELKGPNYPDFAMNVGHMGGYIGIIAGAAHARGAAYSTNPIIKASFADP-NLQF
DFRYPRREFGIGGLRQFMP-AGERDAVIP-PH---------
>17627669 PAMKEHKM_00133 Methyl-coenzyme M reductase I subunit alpha [Methanosarcinales archaeon ex4572-44]
-----------------------------------MVKYPKELFLQSKNSKMNSIELKYG
Q------DPAINKGDFHVF---------DGVMQSK--RKSEAWEAAKRIT-AER-GIPNY
NP-DLHLKGAQMGQKVLQTYRITGLDREWAGGEDTPAHKGWKPGTDIAGLEMDDLNYENN
PAMQQCYDDMRRTAINGLTIAHETIERRFGKEVTPESISLYMEMLNHNIGAGAIMMEHTA
ETNPELVKDSYAKCFTGNDELADAIDQRFLIDINKMF------PKYQADQIKSEVGDRIF
QVARIPTMAVRTSDGGLSRAWVGQQASLAFLCAYDIPAGDAVTSDFVFTIKHGDVVFMGT
QLPYRRA-QRNNSAGGIPLGYYSDCNQTSRVPEALEGLDGGIDP---------------V
KVIVEALTPGCVITDQA-WLHNYMAGGSSGWSNYIISV-YTDEVLEDYGYHGAIYAMDKW
-K-C------GV-GE---VPNKYENMMAIAEEVSRWCQKGYDEYPGLCEAHFGGSQRYSI
QAAASGAAVGAMTGDPD--LGNAAWHYNT-PLTKEHYLRLGFYGHDLQDQQNMGHTFSYR
SDQGIPYELKGPNYPDFAMNVGHMGGYIGIIAGAAHARGAAYSTNPIIKASFADP-NLQF
DFRYPRREFGIGGLRQFMP-AGERDAVIP-PH---------
>17505479 AMET1_1462 Methyl coenzyme M reductase alpha subunit McrA [Methanonatronarchaeum  thermophilum]
------------------------------------MADKEKRFIKALKNKFEE------
-------EPTDTKTHFYDL---------GGYKQSE--RKKEFQERAAQIA-KER-GTPSL
NE----DIGVPLGQRVLMPYQLSHT-DTMVEP--------------------DDLHIINN
AAMQQAWDDIQRTVIVGLDTAHQVMEKRLGVEVTPETINEYLEVFNHTQPGGAVVQEHMA
ECNPGVTGDAYVKVFTGNDELADEIDDNLLIDINENF------PEDQAEQLKEAIGDSLW
QAIRAPTIVTRVMDGATIRRWAAMQSSMAFISSYSLCAGEAAIADFAYASKHSKVINMAS
AMPRRRA-RGENEPGGIPFGYMGDIAQSFRTNPD--------DP---------------S
RATLETITLAAVLYDQL-YLGGYMSGG-VGFTQYATAT-YTDDILDDFVYHGAELIDEKF
-G-G-------L-GN---VEPTMENVEEIATEMTDYSLSAYEDYPAAMEAHFGGSQRAAV
VAASAGVAASMATGNAN--AGVNGWYLSQ-LLHKERAGRLGFYGYDLQDQCGSANSLSIR
SDEGAPFELRGPNYPNYAMNVGHMSAYAGIAAGGHWARGDAWVASPIIKVAFSDN-DLSF
DFANVNEEVGRGGLREFEP-EGERSGIIS-P----------
>17507500 BTN85_0917 Methyl coenzyme M reductase alpha subunit McrA [Candidatus Methanohalarchaeum thermophilum]
--------------------------------------MAEEKFIESLKNKFEED-----
-------PTSKNQKSLYQL---------GGYKQSK--RKKEFQEAGQQIA-KER-GTSSF
NE----DIGVPLGQRVLMPYQLSHT-DMTVEP--------------------DDLHVLNN
AAMQQAWDDIQRTVIVGLDMSHKVLEKRLGKDVTPETINQYLETYNHTQPGGAVVQEHMA
ECNPGVTGDAYVKVFTGDDELKDEVDDQFLLDIDEKF------PEDQAEQLKDAIGETTW
QILRVPTIVVRTMDGATVRRWAAMQSCMAFISAYNLCAGEAPVSDFVFAAKHQSVVNMGS
AMPRRRA-RGENEPGGIPYGYVADMVQSYRVKPD--------DP---------------A
RATLEAIALGAVLYDQL-YLGGYMSGG-VGFTQYATAT-YTDNILEDYVYHGVDLLEEKY
-G-G-------L-GQ---ADTTMEDVEDIATEMTDYALSEYENYPAAMETHFGGSQRAAV
TAASAGVTTAMATGNSN--AGVNGWYLSQ-LLHKERLGRLGFYGYDLQDQAGSANSLSFR
TDEGIPFELRGPNYPNYAMNVGHQSAYSGIAAGPHYAQGHAFCANPLVKIAFADDRALSF
DFRNVTKEFGRGGLREFEP-EGERKGKIS-P----------
>BAD16562.1 methyl-coenzyme M reductase alpha subunit, partial [uncultured archaeon]
------------------------------------------------------------
------------------------------------------------------------
------------------------------------------------------------
------------------------------------------------------------
------------------------------------------------------------
-------------------------------------AGEAAVADLAFSAKHAALVNMSE
MLPARRA-RGPNEPGGLSFGHMSDIIQTSRITPE--------DP---------------C
NVALEVAGGAFMLYDQI-WLGSYMSGG-VGFTMYATAA-YTNNIVDDNLYAGYDYAVDKY
-G-I-----APGNPT---APANIETVKDIGTWVTVYGLENYENYPTTLEDHFGGSQRATA
IACPAGAATSIATGNGN--AGLSAWYLSM-YLHKEAHGRLGFFGYDLQDPVRRNQCI---
-------------LPISPMKD---------------------------------------
-----------------------------------------
>3815274 2509037835 Metfor_0874 methyl-coenzyme M reductase, alpha subunit [Methanoregula formicica SMSP]
-------------------------------MQMASVEHSQKQFLKALKEKFKGQ-----
-------DVESQKTGFYKF---------GGVQQSP--RKREFMAATKKIE-ADR-GISMY
DPEHCHLNGIPMGQRQLMTYEVSGT-GTFVEG--------------------DDLHYVNN
SAIQQMSDEIKRTIIVGMDIAHNTLQKRLGKEVTPQTINEYLHILNHAMPGGAVVQEHMV
ETNPGLVDDCYVKIFTGNDEVADDIEPQYLLNIEKLF------PKKQAEALKAEIGKSMY
QAIHVPTIVVRTCDGGTTSRWSAMQIGMSFIAAYRTCAGEAAVADLSFAAKHAGVIQMGS
HLPARRA-RGPNEPGGIKFGMFSDMIQADRKYPD--------DP---------------A
KASLEVVAAGAALFDQI-WLGSYMSGG-VGFTQYATAA-YTDNILDDFTYYGMDYVKDKY
-G-YNFRQPGAD-KV---IRPTQDIVNDIATEVTLYSMEQYEKFPTLMEDHFGGSQRAAV
MAAAAGLSTSITTGNSN--AGLNAWYLSM-IIHKDGWSRLGFFGYDLQDQCGSANSLSME
PDRGAMGELRGPNYPNYAMNVGHQGEYAAIVASAHYGRADAFCFDPRVKITFADP-SLKF
DFSEPRKEFARGAIREFEA-AGERSLIMP-AR---------
>3801865 2525334810 H575DRAFT_00646 methyl-coenzyme M reductase, alpha subunit (EC 2.8.4.1) [Methanocorpusculum bavaricum DSM 4179]
---------------------------------MAKVEKTQKLFLDALKQKFPKQ-----
-------DVSSTSTEFYKF---------NGLEQSP--RKKEFMAENKKIE-AAR-GISMY
DPNRCHLGGIPMGQRQLMTYEVSGT-GTFVEG--------------------DDLHFVNN
AAMQQMWDDIRRTVIVSMDMAHQTLQKRLGKEVTPETINEYLHVVNHAMPGGAVVQEHMV
ETHPGLTDDCYVRVFTGDQELADNLEPQFVIDVEKLF------PKKQAEALQAAVGKSLW
QCVHMPTIVGRTCDGGTTSRWSAMQIGMSFIAAYRMCAGEAAVADLSFAAKHAGVINMAH
HLPARRA-RGPNEPGGMLFGNFSDMIQADRVNPN--------DP---------------A
KAALENVGAGAMLFDQI-WLGSYMSGG-VGFTQYATAA-YTDNVLDDFIYSGMDYIHDKY
-K-IDWKNPNPK-DK---VKATQEVVNDIATEVNLYGMEQYEQFPTMMEDHFGGSQRASV
LAAASGITTSIATANSN--AGLNAWYLSM-LMHKDGWSRLGFFGYDLQDQCGSANSLSIR
PDEGCIGEFRGPNYPNYAMNVGHQGEYAAIAAAAHFGRGDAWTLSPLIKICFADP-ALKF
DFAHPRECFAKGAIREFMP-AGERSLIIP-AQ---------
>3802833 2525335778 H575DRAFT_01614 methyl-coenzyme M reductase, alpha subunit (EC 2.8.4.1) [Methanocorpusculum bavaricum DSM 4179]
---------------------------------MAKVEKTQKLFLDALKQKFPKQ-----
-------DVESTTAEFYKF---------NGVQQSA--RKKEFMAANKKIE-AAR-GISMY
DPEHCHLGGIPMGQRQLMTYEISGT-GTFVEG--------------------DDLHFVNN
AAMQQMWDDIRRTVIVSMDMAHQTLQKRLGKEVTPETINEYLHVVNHAMPGGAVVQEHMV
ETHPGLTDDCYVRVFTGDQELADNLEPQFVIDVEKLF------PKKQAEALQAAVGKSLW
QCVHMPTLVGRTCDGGTTSRWSAMQIGMSFIAAYRMCAGEAAVADLSFAAKHAGVINMAH
HLPARRA-RGPNEPGGMLFGNFSDMIQADRVNPN--------DP---------------A
KASLENVAAGAMLFDQI-WLGSYMSGG-VGFTQYATAA-YTDNILDDFTYYGMDYLHDKY
-K-VDTKNPNAK-DK---VKATQEVVNDIATEVNLYGMEQYEQFPTMMEDHFGGSQRAAV
LAAASGISTSIATGNSN--AGLNGWYLSM-LLHKDGWSRLGFFGYDLQDQCGSANSLSIR
PDEGCIGEFRGPNYPNYAMNVGHQGEYAAIAASAHFGRGDAWTLSPLIKICFADP-ALKF
DFAHPREEFAKGAIREFMP-AGERSLIIP-AQ---------
>3804080 640099739 Mlab_1068 ribosomal protein L13 [Methanocorpusculum labreanum Z]
---------------------------------MAKVEKTQKLFLDALKQKFPKQ-----
-------DVASVQTEFYKF---------NGVQQSP--RKREFMAENKKIE-AAR-GISMY
DPEHCHLGGIPMGQRQLMTYEVSGT-GTFVEG--------------------DDLHFVNN
AAMQQMWDDIRRTVIVSMDMAHQTLQKRLGKEVTPETINEYLHVVNHAMPGGAVVQEHMV
ETHPGLTDDCYVRVFTGDQELADNLEPQFVIDVEKLF------PKKQAEALQAAVGKSLW
QCVHMPTIVGRTCDGGTTSRWSAMQIGMSFIAAYRMCAGEAAVADLSFAAKHAGVINMAH
HLPARRA-RGPNEPGGMLFGNFSDMIQADRVNPN--------DP---------------A
KASLENVAAGAMLFDQI-WLGSYMSGG-VGFTQYATAA-YTDNILDDFVYSGMDYIHDKY
-K-VDLKNPNPN-DK---VKATQEVVNDIATEVNLYGMEQYEQFPTMMEDHFGGSQRAAV
LAAASGITTSIATGNSN--AGLNGWYLSM-LLHKDGWSRLGFFGYDLQDQCGSANSLSIR
PDEGCIGEFRGPNYPNYAMNVGHQGEYAAIGAAAHFGRGDAWTLSPLIKICFADP-ALKF
DFAHPRAEFAKGAIREFMP-AGERSLIIP-AQ---------
>3804568 640100248 Mlab_1561 hypothetical protein [Methanocorpusculum labreanum Z]
---------------------------------MAKVEKTQKLFLDALKQKFPKQ-----
-------DVASTTAEFYKF---------NGLEQSP--RKREFMAENKKIE-AAR-GISMY
DPNRCHLGGIPMGQRQLMTYELSGT-GTFVEG--------------------DDLHFVNN
AAMQQMWDDIRRTVIVSMDMAHQTLQKRLGKEVTPETINEYLHVVNHAMPGGAVVQEHMV
ETHPGLTDDCYVRVFTGDQELADNLEPQFVIDVEKLF------PKKQAEALQAAVGKSLW
QCVHMPTIVGRTCDGGTTSRWSAMQIGMSFIAAYRMCAGEAAVADLSFAAKHAGVINMAH
HLPARRA-RGPNEPGGMLFGNFSDMIQADRVNPN--------DP---------------A
KASLENVAAGAMLFDQI-WLGSYMSGG-VGFTQYATAA-YTDNILDDFTYYGMDYIHDKY
-K-VDIKNPNPK-DK---VKATQEVVNDIATEVNLYGMEQYEQFPTMMEDHFGGSQRAAV
LAAASGITTSIGTGNSN--AGLNGWYLSM-LMHKDGWSRLGFFGYDLQDQCGSANSLSIR
PDEGCIGEFRGPNYPNYAMNVGHQGEYAAIAASAHFGRGDAWTLSPLIKICFADP-ALKF
DFAHPRAEFAKGAIREFMP-AGERSLIIP-AQ---------
>3745824 640867801 Mboo_0582 Coenzyme-B sulfoethylthiotransferase [Methanoregula boonei 6A8]
-------------------------------MAKAKIERTQKLFLKAMKEKFAE------
-------DPQATSTVFAR----------AGLEQSP--RKMEFLKEGQKVALDR--GISMY
DPKRCHCGGIPLGQRQLMTYEVSGT-GVFVEG--------------------DDLHFVNN
AAMQQMWDDIRRTIIVSLDLAHGTLQKRLGKEVTPETINEYLHVLNHAMPGAAVVQEHMV
ETHPALVDDCYVKIFTGDDEMADDIEPQFVLNLDKLF------PAKQAAALKAAVGKSMW
QAVHIPTTVSRTCDGGTTSRWSAMQIGMSFIGAYKMCAGEAAVSDLAFAAKHAGVIQMAD
ILPARRA-RGPNEPGGIKFGHFGDMIQADRKYPN--------DP---------------V
KATLEVVGAGAMLFDQI-WLGSYMSGG-VGFTQYATAA-YTDNILDDYCYYGLDYVKKNH
-G-G-------L-GK---AKLTQEAVSDIASEVTLYGMEQYEQYPTALEDHFGGSQRASV
LAAASGISASLGTFNSN--AGLNAWYQSM-LLHKEGWSRLGFFGYDLQDQCGSANCMSVR
PDEGCLGELRGPNYPNYAMNVGHQGEYAAIASAAHYGRQDAWVLSPLMKITFADP-SLKF
DFSEPRREFARGAIREFMP-AGERSLIIP-AR---------
>3817009 2509039570 Metfor_2609 methyl-coenzyme M reductase, alpha subunit [Methanoregula formicica SMSP]
------------------------------MAKAAKIERTQKLFLKAMKEKFAE------
-------DPQAQATVFKR----------EGLSQSP--RKMEFVKAGKAAE-MDR-GISMY
DPARCHCGGIPLGQRQLMTYEISST-GVFVEG--------------------DDCHFVNN
AAMQQMWDDIRRTIIVGLDLAHGTLQKRLGKEVTPETINEYLHVLNHAMPGAAVVQEHMV
ETHPSLVDDCYVKVFTGDDEMADDLEPQFVLNVDKLF------PAKQAAQLKAAVGKSMW
QAVHIPTIVSRTCDGGTTSRWSAMQIGMSFIGAYKMCAGEAAVADLAFAAKHAGVIQMAD
ILPARRA-RGPNEPGGIKFGHFADMIQSDRKYPN--------DP---------------V
RASLEVVAGGCMLFDQI-WLGSYMSGG-VGFTQYATAA-YTDNILDDFTSYGVDYVKKKH
-G-A-------L-GK---VKATQDVVNDIASEVTLYGMEQYEEFPTTLESHFGGSQRATV
LAAASGVSTALATANSN--AGLNGWYMSM-LMHKEAWSRLGFFGYDLQDQCGSANSMSVR
PDEGLLGELRGPNYPNYAMNVGHQGGYAGIAGAAHIARGDAWALSPLMKITFSDP-SLKF
DFSEVRREFAKGAIREFMP-AGERSLIIP-AK---------
>3806600 2507462304 Metta_1749 methyl-coenzyme M reductase, alpha subunit [Methanolinea tarda NOBI-1]
--------------------------------MAKKIERTQKLFLKALKNKF-AE-----
-------DPQSTTTVYQRI----------GLKQSP--RKMEFVKAGKTAE-MAR-GISMY
DPVRCHLGGIPLGQRQLMTYEVSGT-GVFVEG--------------------DDLHFVNN
AAMQQMWDDIRRTIIVNMDLAHQTLQKRLGKEVTPETINEYLHVVNHAMPGAAVVQEHMV
ETHPGLVDDCYLKVFTGDDEMVDDLEPQFVINIEKLF------PAKQAAQLKAAVGKSMW
QAIHIPTIVSRTCDGGTTSRWSAMQLGMSFIGAYRMCAGEAATADLAFAAKHAGVIQMGE
ILPARRA-RGPNEPGGIKFGHFADMVQTDRKYPN--------DP---------------A
RASLEVVGAGTMLFDQI-WLGSYMSGG-VGFTQYATAA-YTDNILDDYTYYGMDYIKQKY
-K-VDWQNPNEK-DK---VKPTQDIVNDIATEVTLYGMEQYEHFPTALEDHFGGSQRASV
LAAASGLTTAIATGNSN--AGLNGWYLSM-LLHKEGWSRLGFYGYDLQDQCGSANTESIR
ADEGCVGELRGPNYPNYAMNVGHQGEYAAICGAAHFTRGDAWTLNPLIKITFADP-SLKF
DFAEPRREFARGAIREYMP-AGERSLIIP-AR---------
>3864279 637897753 Mhun_2148 Coenzyme-B sulfoethylthiotransferase [Methanospirillum hungatei JF-1]
---------------------------------MAKIERAQKLFLKALKTKFEG------
-------DVADTKTGFYNF---------GGLNQSP--RKKEFMEASKKVE-LRR-GISMY
DPNRCHLGGLPMGQRQLMTYEVSGT-GTFVEG--------------------DDLHFVNN
PAMQQMWDDIRRTIIVNMDLAHQTLQKRLGKEITPETINEYLHILNHAMPGGAVVQEHMV
ETHPSVVDDCYVKVFTGDSELADQIEKQFVLDVNKLF------PAKQAEQLNEAVGKSLW
QAIHIPTIVSRTCDGGTTSRWSAMQIGMSFITAYRMCAGEAAVADLSFAAKHAGVIQMAS
HLPARRA-RGPNEPGGIMFGHFADMIQANRKYPN--------DP---------------A
KASLEVVGAGCMLFDQI-WLGSYMSGG-VGFTQYATAA-YTDNILDEFTYYGMDYIKDKY
-K-VDWKNPSPK-DK---VKPTQEIVNDIAGEVTLNAMEQYEQFPTMMEDHFGGSQRAGV
IAAASGLSVGVATANSN--AGLNGWYLSM-LMHKEGWSRLGFFGYDLQDQCGSTNSLSVR
PDEGCIGEYRGPNYPNYAMNVGHQGEYAAIVASSHYTRNDGFCLSPLIKITFADP-SLPF
DFAEPRKEFAKGAIREFVA-CGERTLLMP-AR---------
>3832591 643570914 Mpal_2309 methyl-coenzyme M reductase, alpha subunit [Methanosphaerula palustris E1-9c]
---------------------------------MAKIERSQKLFLKALKEKFAGE-----
-------DPAGEHTHFAR----------AGLEQSE--RKREFMKEGKKVE-MER-GISQY
DPKRCHLGGIPLGQRQLMTYEISGT-GTFVEG--------------------DDLHFVNN
AAMQQMWDDIRRTIIVGMDLAHNTLQKRLGKEVTPETINEYLHILNHAMPGAAVVQEHMV
ETHPSLVSDCYVKVFTGDDEVADQIEPQYLLNIEKLF------PAKSAEKLKAAVGKSMF
QAIHIPTTVSRTCDGGTTSRWSAMQIGMSFIAAYRMCAGEAAVADLSYAAKHAGVIQMAD
ILPARRA-RGPNEPGGIKFGNFCDMIQADRKYPN--------DP---------------A
KASLEVVGAGTMLFDQI-WLGSYMSGG-VGFTQYATAA-YTDNILDEFVYYGMDYLKSKY
-G-GY--------SQ---APATQEVVNDLATEVTLNAMEQYEQFPTMMEDHFGGSQRASV
IAAASGLTTSIGTGNSN--AGLNGWYLSM-LMHKEGWSRLGFFGYDLQDQCGSANSMSIR
PDEGLLGELRGPNYPNYAMNVGHQGEYAAISGGAHFGRGDPWVLNPLIKITFADP-SLVF
DFSEPRREFAKGAIREFMP-AGERSLIIP-AR---------
>3813648 2574178758 T502DRAFT_0944 methyl-coenzyme M reductase, alpha subunit (EC 2.8.4.1) [Methanomicrobium mobile BP]
---------------------------------MGKIERSQKLFLDALKEKFHGQ-----
-------DPKSVNTTFYNF---------DGVKQSP--RKREFMAATKAIE-QKR-GISMY
DPEHCHLGGIPMGQRQLMTYEVSGT-GTFVEG--------------------DDLHFVNN
AAMQQMWDDIRRTIIVGMDLAHTTLQKRLGKEVTPETISEYLHILNHAMPGGAVVQEHMV
ETHPGLVDDCYVKVFTGDDEMADSIEKQFVLDIDKLF------TPEHAAVLKKNVGKSIY
QAIHIPTIVSRTCDGGTTSRWSAMQIGMSFIAAYRMCAGEAAVADLSFAAKHAGVIQMAT
HLPARRA-RGPNEPGGIKFGLFSDIIQANRKYPN--------DP---------------A
KASLEVVGAGTMLFDQI-WLGSYMSGG-VGFTQYATAA-YTDNILDEFTYYGMDYIKDKY
-G-VDYKNPSPA-KL---VKPTQEVVNDIATEVNLNGMEQYEQYPTMMEDHFGGSQRASV
LAASCGITTSIATGNSN--AGLNAWYLSM-LMHKGGWSRLGFFGYDLQDQCGSANSLSME
PDRGLIGELRGPNYPNYAMNVGHQGEYAAISGAAHFGRGDAFCFNPLVKITFADP-SLKF
DFSEPRKEFAKGAIREFVP-AGERSLIIP-AK---------
>3742159 2506476786 Metlim_2882 methyl-coenzyme M reductase, alpha subunit [Methanoplanus limicola DSM 2279]
---------------------------------MGKIERSQKLFLDALKQKFQGE-----
-------DVESVKTTFYNF---------DGVRQSP--RKREFMEATKAVE-AKR-GMAMY
DPEHCHLGGLPMGQRQLMTYEVSGT-GTFVEG--------------------DDLHFVNN
AAMQQFWDNIRRTVIVGMDLAHATLQKRLGKEVTPETINEYLHILNHAMPGAAVVQEHMV
ETHPGLVDDCYVKVFTGDDEMADDIEPQFLINVEKLF------PAEQAEVLKAEVGKSMY
QAIHIPTIVSRTCDGGTTSRWSAMQIGMSFIAAYRMCAGEAAVADLSFAAKHAGVVQMAS
HLPARRA-RGPNEPGGIKFGLFSDIIQTNRTHPN--------DP---------------A
KASLEVVGAGTMLFDQI-WLGSYMSGG-VGFTQYATAA-YTDNILDEFTYYGMDYIKDKY
-G-VDYTNPDPA-KL---VKPTQEVVNDIASEVNLNAMEQYEQFPTMMEDHFGGSQRAGV
MAAACGLSTSIATGNSN--AGLNGWYLSM-LMHKEGWSRLGFFGYDLQDQCGSANSLSME
PDRGLIGELRGPNYPNYAMNVGHQGEYAAIVGAAHYGRKDAFCFNPLVKICFADP-SLGF
DFAEPRKEFAKGAIREFMP-AGERSLIIP-AR---------
>3744777 648195418 Mpet_2415 methyl-coenzyme M reductase subunit alpha [Methanolacinia petrolearia DSM 11571]
---------------------------------MGKIERSQKLFLNALKEKFQGE-----
-------DPESVKTTFYNF---------DGVRQSP--RKREFMAEAKKVE-MKR-GISMY
DPEHCHLGGLPMGQRQLMTYQVSQT-DVFVEG--------------------DDLHFVNN
AAMQQMWDDIRRTVIVGMDLAHATLQKRLGKEVTPETINEYLHILNHAMPGGAVVQEHMV
ETHPGIVDDCYVKVFTGDDEMADDIEPQFLLNVDKLF------NAEQAEVLKKQVGKSMY
QAIHIPTIVSRTCDGGTTSRWSAMQIGMSFIAAYRMCAGEAAVADLSFAAKHAGVIQMAT
HLPARRA-RGPNEPGGIKFGLFSDIIQGNRKYPN--------DP---------------A
RASLEVVGAGTMLFDQI-WLGSYMSGG-VGFTQYATAA-YTDNILDEFTYYGMDYLKDKY
-S-VDYTNPDPA-KL---IKPTQEVVNDLATEVNLNAMEQYEQYPTMMEDHFGGSQRAGV
MAAACGLTCSIGTGNSN--AGLNGWYLSM-LMHKEGWSRLGFFGYDLQDQCGSANSLSME
PDRGLIGELRGPNYPNYAMNVGHQGEYAAIVGGAHYGRGDAFCFNPLVKICFADP-SLTF
DFAEPRREFAKGAIREFMP-AGERSLIIP-AR---------
>3726981 640115295 Memar_0613 Coenzyme-B sulfoethylthiotransferase [Methanoculleus marisnigri JR1]
---------------------------------MAKIERTQKLFLKSLKEKFQGQ-----
-------DVESETTEFYKF---------NGYHQSP--RKEEFVKASRAVE-MDR-GISMY
DPVRCHLGGIPLGQRQLMTYEVSGT-GVFVEG--------------------DDLHFVNN
AAMQQMWDDIRRTVIVNMDLAHQTLQKRLGKEVTPETINEYLHVLNHAMPGAAVVQEHMV
ETHPGLVDDCYVKVFTGDQELADDLEPQFVLDVEKLF------PAKQAEALSAAVGKSLW
QAIHIPTTVSRTCDGGTTSRWSAMQIGMSFIGAYRMCAGEAAVADLSYAAKHAGVIQMAS
HLPARRA-RGPNEPGGIGFGLFSDIVQANRKYPN--------DP---------------A
KASLEVVGAGTMLFDQI-WLGSYMSGG-VGFTQYATAA-YTDNILDEFTYYGMDYIKDKY
-K-VDWKNPSAD-DK---VKPTYDTVNDIATEVALNGMEQYEQYPTMMEDHFGGSQRAGV
LAAACGLSSSIATGNSN--AGLNAWYLCM-LLHKDGWSRLGFFGYDLQDQCGSANTLSIR
GDEGAIGEVRGPNYPNYAMNVGHQGEYAAIVGGAHYGRGDAWSFDPRVKICFADP-ALKF
DFAEPRREFAKGAIREFMP-AGERSLIIP-AR---------
>3744343 648194984 Mpet_1991 methyl-coenzyme M reductase subunit alpha [Methanolacinia petrolearia DSM 11571]
---------------------------------MGKIERSQKLFLNALKEKFQGQ-----
-------DIESERTTFYNF---------DGVRQSP--RKREFMAETVEIE-KKR-GISMY
DPERCHLGGIPMGQRQLMTYEVSGT-NTFVEG--------------------DDLHFVNN
AAMQQMWDEIRRTVIVGMDMAHATLQKRLGKEVTPETINEYLHILNHAMPGGAVVQEHMV
ETHPALTDDCFVKVFTGDDELADDIDPQYLINIDKLF------PENQAAELKEEVGKSIF
QAIHIPTIVSRTCDGGTTSRWSAMQIGMSFIAAYRMCAGEAAVADLSFAAKHAGVIQMGT
ILPARRA-RGPNEPGGIKFGFFGDMIQANRKYPN--------DP---------------A
KAALEVVGGGCMLFDQI-WLGSYMSGG-VGFTQYATAA-YTDNILDEFTYYGMDYIGDKY
-N-VDWKNPSPS-DK---IKPTQDIVNDIATEVCLNAMEQYEQFPTMMEDHFGGSQRAGV
MAAACGLSTSIATGNSN--AGLNAWYLCM-LMHKDGWSRLGFFGYDLQDQCGSANSLSME
PDRGLVGEFRGPNYPNYAMNVGHQGEYAAIVSSAHYGRGDGYCLQPLIKITFADP-SLTF
DFAEPRREFARGAIREFSP-AGERSLIIP-AR---------
>3729436 2507146024 Metli_0498 methyl-coenzyme M reductase, alpha subunit [Methanofollis liminatans DSM 4140]
---------------------------------MAKIERTQKLFLKALKEKFQGQ-----
-------DVQSEKAEFYKF---------GGLKQSP--RKQEFLKESRAVE-MQR-GISMY
DPERCHLGGIPMGQRQLMTYEVSGT-GVFVEG--------------------DDLHFVNN
AAMQQFWDDIRRTIIVGMDLAHATLQKRLGKEVTPETINEYLHILNHAMPGAAVVQEHMV
ETHPALTDDCYVKVFTGDDELADDIEPQFLLNIEKLF------PAKSAEALKAAVGKSMF
QAVHIPTIVSRTCDGGTTSRWSAMQLGMSYIAAYRMCAGEAAVADLSYAAKHAGVIQMAD
ILPARRA-RGPNEPGGIKFGHFADMIQADRKYPN--------DP---------------A
RASLEVVGAGTMLFDQI-WLGSYMSGG-VGFTQYATAA-YTDNILDEFTYYGMDYIKDKY
-K-VDWKHPNAA-DK---VKPTQDVVNDIATEVTLNAMEQYEQFPTMMEDHFGGSQRAGV
IAAASGLSTAIATGNSN--AGLNGWYLSM-LMHKEGWSRLGFFGYDLQDQCGSTNSLSVR
PDEGAIGEFRGPNYPNYAMNVGHQGEYAAIVGSAHYTRADAWSMNPLIKITFADP-SLKF
DFAEPRREFAKGAIREYMP-AGERSLIIP-AK---------
>3726746 640115052 Memar_0378 Coenzyme-B sulfoethylthiotransferase [Methanoculleus marisnigri JR1]
---------------------------------MAKIERSQKLFLKALKEKFQGQ-----
-------DVESETAEFYNF---------NGVRQSP--RKMEFMKASRAVE-MDR-GISMY
DPERCHLGGIPMGQRQLMTYEVSGT-GVFVEG--------------------DDLHFVNN
SAMQQMWDDIRRTVIVGMDLAHQTLQKRLGKEVTPETINEYLHILNHAMPGGAVVQEHMV
ETHPGLVDDCYVKVFTGDQELADDIEPQFLLNIEKLF------PAKQAEELKAEVGKSMY
QAIHIPTAVSRTCDGGTTSRWSAMQIGMSFIAAYRMCAGEAAVADLSYAAKHAGVVQMGS
ILPARRA-RGPNEPGGIKFGLFSDIIQANRKYPN--------DP---------------A
KASLEVVGAGTMLYDQI-WLGSYMSGG-VGFTQYATAA-YTDNILDEFTYYGMDYAKDKY
-K-VDWKNPSPS-DK---VKPTQEIVNDLATEVTLNAMEQYEQFPTMMEDHFGGSQRAGV
IAAASGLTTSITTGNSN--AGLNGWYLSM-LLHKDGWSRLGFFGYDLQDQCGSANSLSMV
SDRGLMGELRGPNYPNYAMNVGHQGEYAAIVGGSHYGRGDAFCYSPLVKVCFADP-SLRF
DFAEPRREFAKGAIREFMP-AGERSLIIP-AR---------
>3730681 2507147269 Metli_1710 methyl-coenzyme M reductase, alpha subunit [Methanofollis liminatans DSM 4140]
---------------------------------MAKIERSQKLFLKALKEKFQGQ-----
-------DVQSEKTEFYKF---------GGVRQSQ--RKLEFMKESRSIE-MQR-GISMY
DPERCHLGGIPMGQRQLMTYEVSGT-GVFVEG--------------------DDLHFVNN
SAMQQMWDEIRRTVIVGMDMAHATLQKRLGKEVTPETINEYLHILNHAMPGGAVVQEHMV
ETHPALTDDCYVKVFTGDDELADEIDAQYLINIEKLF------PKKQAEELKAEVGKSMF
QAIHIPSIVSRTCDGGTTSRWSAMQIGMSFIAAYRMCAGEAAVADLSYAAKHAGVIQMGS
ILPARRA-RGPNEPGGIKFGHFSDMIQADRKYPN--------DP---------------A
KASLEVVGAGTMLFDQI-WLGSYMSGG-VGFTQYATAA-YTDNILDEFTYYGMDYIKDKY
-K-VDWRNPSAA-DR---VKPTQDIVNDIATEVTVNAMEQYEQYPTMMEDHFGGSQRAGV
MAAASGLSTAIATGNSN--AGLNGWYLSM-IIHKDAWSRLGFFGYDLQDQCGSANSLSME
PDRGLMGELRGPNYPNYAMNVGHQGEYAAIVGSSHYGRGDAFCLEPLIKITFADP-SLKF
DFAEPRREFAKGAIREFMP-AGERSLIIP-AR---------
>3786513 2505968448 MRE50lv_1052 Methyl coenzyme M reductase, alpha subunit [Methanocella arvoryzae MRE50]
----------------------------------MAVKETQKRFIKAMKKKFAE------
-------EPTAQVTKFKY----------EGYTQSK--RKVEFKKTGDAIA-KKR-GISMY
NP-MVHMGGIPLGQRQLMNYVVSGT-DIAVEG--------------------DDLHFVNN
AAMQQFWDEIRRTVIVGLDTAHATLEKRLGKTVTPETISNYLAVLNHAMPGAAVVQEHMV
ETHPGLTDDCFVKVFTGDDELADSIDKQYVLDINKAF------PKEQAAQLKKAIGKQLF
QAVHIPTIVVRTCDGGTTSRWSAMQIGMSFIDAYKMCAGEAAVADLAFAAKHASVVEMGN
LLPARRA-RGPNEPGGVSFGFLADIVQTHRKYPD--------DP---------------V
KSSLETVASGCMLYDQI-WLGSYMSGG-VGFTQYATAA-YTDDILDDFCYYGYDYIKGKY
-G-I---------AK---AKPTMDVVNDIGTEVTLYGIEQYEKYPTTLEDHFGGSQRATV
LSAAAGVTTSLATGNAN--AGLSAWYLSM-YLHKEAWGRLGFFGYDLQDQCGATNVFSCR
SDEGAIDELRGPNYPNYAMNVGHQGGYTGIAGAAHYGRGDAWVASPLIKIAFADK-SLAF
DFTEPRKEFARGAIREFMP-AGERSLVIP-AK---------
>3789154 2505971857 MCPlv_0526 Methyl coenzyme M reductase, alpha subunit [Methanocella paludicola SANAE]
----------------------------------MSVKETQKRFIKAMKKKFAG------
-------EDPTSTTTVYKY---------EGYTQSK--RKVEFKKAGDAIA-KKR-GISAY
NP-MVHMGGIPLGQRQLTPYVVSGT-DVVVEG--------------------DDLHFVNN
AAMQQFWDEIRRTVIVGLDTAHATLEKRLGKTVTPETISNYLAILNHAMPGAAVVQEHMV
ETNPALTDDCFVKVFTGDDELADSIDKQYVLDINKAF------PKDQAAALKKAVGKSLY
QAVHIPTTVVRTCDGGTTSRWSAMQIGMSFIDAYKMCAGEAAVADLAFAAKHASLVEMAD
ILPARRA-RGPNEPGGLSFGFLADIVQTNRKYPD--------DP---------------C
KSSLEVVAAGCMLYDQI-WLGSYMSGG-VGFTQYATAA-YTDDILDDFTYYGYDYAKGKY
-K-I---------GQ---TKPTMDIVNDLSTEVTLYGIEQYEKYPTTLEDHFGGSQRATV
LSAAAGVTTAIATGNSN--AGLSGWYMSM-YLHKEAWGRLGFFGYDLQDQCGATNVFSCR
SDEGAIDELRGPNYPNYAMNVGHQGGYAGIAGAAHFGRGDAWTASPLIKICFADK-SLAF
DFTEPRKEFARGAIREFMP-AGERTLVIP-AK---------
>3792644 2512783668 Mtc_0908 methyl-coenzyme M reductase, alpha subunit [Methanocella conradii HZ254]
----------------------------------MSVKETQKRFIKAMKKKFA-------
-------EEPTSQTTVYKY---------EGYTQSK--RKVEFKKAGDAIA-KKR-GISAY
NP-MVHMGGIPLGQRQLMPYVVSGT-DVVCEG--------------------DDLHFVNN
AAMQQFWDEIRRTVIVGLDTAHATLEKRLGKTVTPETISNYLAVLNHAMPGAAVVQEHMV
ETHPGLTDDCYVKVFTGDDELADSIDKQYVIDINKAF------PKDRAAQLKKAIGKSLW
QAVHIPTIVVRTCDGGTTSRWSAMQIGMSFIDAYKMCAGEAAVADLAFAAKHASLVEMAD
ILPARRA-RGPNEPGGLSFGFLADIVQTDRKYPD--------DP---------------V
KSSLEVVAAGCMLYDQI-WLGSYMSGG-VGFTQYATAA-YTDDILDDFTYYGYDYAKGKY
-K-----------MP---TKPTMDIVNDLGTEVTLYGIEQYEKYPTTLEDHFGGSQRATV
LAAASGVTTALATGSSN--AGLSAWYLSM-YLHKEAWGRLGFFGYDLQDQCGATNVFSCR
SDEGAMCELRGPNYPNYAMNVGHQGGYAGIAGAAHFGRGDAWTASPLIKVCFADK-NLAF
DFTEPRKEFARGAIREFMP-AGERTLVIP-AK---------
>CCB80958.1 methyl co-enzyme M reductase alpha subunit, partial [uncultured archaeon]
------------------------------------------------------------
------------------------------------------------------------
------------------------------------------------------------
------------------------------------------------------------
------------------------------------------------------------
----------------------AMQIGMSFISAYHMCAGEAAVGELAFTAKHAGLVEMAD
MIPARRA-RGPNEPGGLSFGHMADIVQTQRKEED--------NP---------------C
EVTLQVASAASMLYDQI-WLGGYMSGG-VGFTMYATPA-YTNDILDDYLYWNKDYVEKKY
-G-K-L-------AS---VKPTMENVRDIATECTLYALESYEKYPTTLEDHFGGSQRATT
IALTTAGGVALATGNTQ--AAYAGWYLSM-YLHKEAWGRLGFYGYDLQDQCGATNVFSLG
SDEGLQGELRGANYPNYA------------------------------------------
-----------------------------------------
>3945512 MPEBLZ_01201 methyl coenzyme M reductase subunit mcrA [Candidatus Methanoperedens sp. BLZ1]
---------------------------------------MAVRFQKAMETKYTKEWGSNK
NKGG---KITDKKAKYLRL----------GYQQNP--RKVEMAKCGAAIT-KKR-GLQAY
DP-KLHLAGIPMGQRQLTPYTISGT-DIVCDG--------------------DDLHFVNN
AAMQQEWDDIRRSCVVGLDLAHEVLEKRLGKEVTPETINYYLEVLNHAMPGAAIVQEHMV
ETHPALVDDCYVKIFTGDETLQDEVDKQFVINIDNEF------PANQAKQIKAAVGKTSW
QAVHIPTIVTRTEDGPGTSRWMAMQVGMTFISAYHMCAGEAAVGELAFTAKHAGLVEMGD
MIPARRA-RGPNEPGGLSFGHMADICQTNRKGPE--------DP---------------V
NVILQTASAATMLYDQI-WLGGYMSGG-VGFTMYATPA-YTNDIVDDFLYWADEYASKKY
-G-G-R-------GK---AKATIDTVKDIATESTLYSLEAYEKYPTTLEDHFGGSQRATV
CSIAAGGATALATGHSQ--AGLSAWYLSM-YLHKEAHGRLGFFGYDLQDQCGATNVFSIA
SDEGCIGECRGANYPNYAMNVGHQGGYTSVVAAAHAGK-DAFCVNPLVKVCFADE-LINF
DFADPRGAFGKAALREWDRCAGERAFVIP-AK---------
>AFD09544.1 methyl-coenzyme M reductase alpha subunit, partial [uncultured Methermicoccus sp.]
------------------------------------------------------------
------------------------------------------------------------
------------------------------------------------------------
------------------------------------------------------------
------------------------------------------------------------
----------------------AMQIGMSFISAYHMCAGEAAVGELAFTAKHAGLVEMGD
MIPARRA-RGPNEPGGLSFGHMADICQTNRKGPE--------DP---------------V
NVVLQTASAATMLYDQI-WLGGYMSGG-VGFTMYATPA-YTNDIVDDFLYWGNDYASKKY
-G-G-N-------GK---AKATIDTVKDIATETTLYGLEAYEKYPTTLEDHFGGSQRATV
ISIAAGGATALATGHSQ--AGLSAWYLSM-YLHKEAHGRLGFYGYDLQDQCGATNVFSIA
SDEGCIGECRGANYPNYAI-----------------------------------------
-----------------------------------------
>ALI93536.1 methyl-coenzyme M reductase subunit A, partial [archaeon enrichment culture]
------------------------------------------------------------
------------------------------------------------------------
------------------------------------------------------------
------------------------------------------------------------
------------------------------------------------------------
----------------------AMQIGMSFISAYHMCAGEAAVGELAFTAKHAGLVELGD
MIPARRA-RGPNEPGGLSFGHVADIVQTSRKTPD--------DP---------------A
NVTLQVASAATMLFDQI-WLGGYMSGG-VGFTMYATPA-YTNDILDDDVYWGVDYAQKKY
-G-K-L-------GS---AKATIETVKDIGTEVTLYGLESYEKYPTTLEDHFGGSQRATV
LAIAAGASTAMATGHSN--AGLSAWYLSM-YLHKEAWGRLGLCGYDLQDQCGATNVFSIA
SDEGCIGECRGANYPNYAM-----------------------------------------
-----------------------------------------
>3953778 2515321874 ANME2D_01104  alpha subunit [Candidatus Methanoperedens nitroreducens]
--------------------------------------MAEPRFKKAMETKYAKEWGTNK
CGSTAKSKITDKKTKYLR----------LGYTQNP--RKVEMTKCGAAIT-KKR-GLQAY
DP-KLHLAGIPMGQRQLTPYTISGT-DIVCDG--------------------DDLHFVNN
AAMQQEWDDIRRTCIVGLDLAHETLEKRLGKEVTPETINYYLEVLNHAMPGAAIVQEHMV
ETHPALVDDCYVKVFTGDETLQDEIDKQFVINIDNEF------PAEQAKQIKAGIGKTSW
QAVHIPTIVTRTEDGPGTSRWMAMQVGMTFISAYHMCAGEAAVGELAFTAKHAGLVEMSD
MIPARRA-RGPNEPGGLSFGHMADIVQTSRKTPD--------DP---------------V
NVALQTASAASMLYDQI-WLGGYMSGG-VGFTMYATPA-YTNDILDDYVYWGADYAQKKY
-G-K-F-------GS---AKATIETVKDIGTEVTLYGIEAYEKYPTTLEDHFGGSQRATV
LAIAAGASTAMATGHSN--AGLSAWYLSM-YLHKEAWGRLGFYGYDLQDQCGATNVFSLG
SDEGAIGEVRGANYPNYAMNVGHQGGYTTVVSAAHAGKKDAFCVNPLVKSCFADD-LVNF
DFADPRGAFGKAALREWDRCAGERAFVIP-AK---------
>AGW27161.1 methyl coenzyme M reductase, partial [uncultured archaeon]
------------------------------------------------------------
------------------------------------------------------------
------------------------------------------------------------
------------------------------------------------------------
------------------------------------------------------------
----------------------AMQIGMSFISAYRMCAGEAAVGELAFTAKHAGLVEMGD
MIPARRA-RGPNEPGGLSFGHMADICQTQRKTPD--------DP---------------C
NVVLQVASAASQLYDQI-WLGGYMSGG-VGFTMYATPA-YTNDILDDYVYWGADYGQKKY
-G-G-F-------GK---AKPTIETVKDIGTEVTLYGIEAYEKYPTTLEDHFGGSQRATV
LAIAAGTATAMATGHSN--AGLSAWYLSM-YLHKEAWGRLGFYGYDLQDQCGATNVFSLG
SDEGCLGEVRGANYPNYAM-----------------------------------------
-----------------------------------------
>1005881 k99_682349_3 [Methanosaeta sp. S5133MB62]
------------------------------------------------------------
------------------------------------------------------------
-------------------------------------------------------HFVNN
PAMQQMWDDIRRTVLVGLDMAHEVLEKRLGKEVTPETINNYMEILNHAMPGAAVVQEHMV
ETHPGLVDDCNVRMFTGDDDLADEIDDQYLIDINGLF------PADQAEEIKAAMGKTSW
QAVHIPTIVSRTCDGGTTSRWSAMQLSMTFIDAYRMCAGEAAVADLAYAAKHAAVIQMGE
MLPARRA-RGPNEPGGVSFGFLADMVQTQRVKPW--------DP---------------P
QISLNVVAAGTMLYDQI-WLGSYMSGG-VGFTQYATAA-YTNDVLDDFSYYGCDYGVDKY
-G-G-W-------GE---APATLEVIKDLTTETTLYDMEQYEAYPTLLEDHFGGSQRSGI
MAASCGVTCGCLTGNSQ--AALAGWYLSH-LIHKEGWGRMGFFGYDLQDQCGPTNVYSYQ
GDEGNPLEIRGPNYPNYAMNVGHQGEYAGISSAAHAGRGDAYCLNPLIKVAFANP-ALLF
TWEDIRKGYGMGGAREFRA-AGERGLVMP-AV---------
>3748239 2512008957 Mhar_0498 Methyl-coenzyme M reductase, alpha subunit [Methanosaeta harundinacea 6Ac]
----------------------------------MGKIHTKKLFVKALNKKFGRDF----
-------DLSGTKTVYERL----------GPEQNA--RKREFMEASKKLE-GKR-GISMY
NP-YLHAGGVPLGQRQLVPYKLSTT-EYIVEG--------------------DDLHFVNN
PAMQQMWDDIRRTIVVGLDMAHEVLEKRLGKEVTPETINNYLEILNHAMPGAAVVQEHMV
ETHPALVDDCNVRMFTGDDDLADEIDDQYLIDVNKLF------PAEQAEEIKAAMGKTSW
QAIHIPTIVSRTCDGGTTSRWSAMQLSMTFIDAYNMCAGEAAVADLAFAAKHAAVIQMAD
MLPARRA-RGPNEPGGLSFGFLADMVQTSRVKPF--------DP---------------P
QVSLNVVAAGAMLYDQI-WLGSYMSGG-VGFTQYATAA-YTNDVLDDFSYYACDYGVDKF
-G-D-W-------GK---APATLETSKDIATETTLYAMEQYESFPTLLEDHFGGSQRSAV
MAAASAIGSACLTGNSQ--SGLAAWYLSH-LIHKDGWGRMGFFGYDLQDQCGPTNVFSYQ
GDEGSPLELRGANYPNYAMNVGHQGEYAGISSAAHAGRFDAYACNPLIKVCFANP-ALIF
TWDDIRKGYGMGGAREFRA-AGERSLVMP-AV---------
>3819755 650797088 MCON_0759 methyl-coenzyme M reductase subunit alpha [Methanosaeta concilii GP6]
----------------------------------MAVKHTKKLFVKALNKKFGKDF----
-------DLASQKVEYKRL----------GPEQNA--RKREFMEYAKKLE-GKR-GMTGY
NP-YVHAGGIPLGQRQLVPYKLSST-EYVVEG--------------------DDLHFVNN
PAMQQFWDDIRRTIVVGLDMAHEVLQKRLGKEVTPETINNYLEILNHAMPGAAVVQEHMV
ETHPGLVDDCNVRVFSGDDALADEIDDQYKIDINKMF------PEDQAETLKAAIGKTTW
QAIHVPTIVVRTCDGGTTSRWSAMQLCMTFIDAYNMCAGEAAVADLAYAAKHAAVLQMSD
MLPARRA-RGPNNPGGISFGFMSDMVQTSRVKPQ--------DP---------------V
YVSLNVVAAGSMFYDQI-WLGSYMSGG-VGFTQYATAA-YTNDVLDDFSYYGVDYANDKF
-G-G-F-------AK---APATIDVAKELATEVTLYGIEQYEAFPTLLEDHFGGSQRAAV
LAAASGITSAIATGHSQ--IGLAGWYLSM-LLHKEAWGRLGFFGYDLQDQCGPTNVFSYQ
SDEGNPLELRGANYPNYAMNVGHQGEYAGITSAAHAGRMDAFAVNPLIKVTFANP-GLVF
DFANVRDCFGKGGAREFRA-AGERSLVMP-AV---------
>3817881 639699575 Mthe_0569 Coenzyme-B sulfoethylthiotransferase [Methanosaeta thermophila PT]
----------------------------------MAKLHTKKLFVRALTKKFGKDF----
-------DLSSQKTEYKRL----------GPEQSA--RKREFMEYSKKLE-GKR-GISFY
NP-YLHCGGVPLGQRQLVPYKLSNT-EYIVEG--------------------DDLHFVNN
PAMQQMWDDIRRTVVVGLDMAHEVLEKRLGKEVTPETINNYLEILNHAMPGAAVVQEHMV
ETHPGLVEDCNVRVFTGDDDLADEIDPQYLIDINKLF------PADQAEQLKAAIGKTTW
QAIHIPTIVVRSCDGGTTSRWSAMQLSMTFIDAYNMCAGEAAVADLAYAAKHAAVLQMSD
MLPARRA-RGPNNPGGLSFGFMADMVQTSRVKPW--------DP---------------T
QVSLNVVAAGTMLYDQI-WLGSYMSGG-VGFTQYATAA-YTNDVLDDFSYYGVDYAVEKY
-G-G-F-------AK---APANLEVVKDLATEVTLYALEQYESFPTLLEDHFGGSQRAGV
TAAASGITCAIATGNSQ--AGLAGWYLSQ-LLHKEAHGRLGFFGYDLQDQCGPTNVFSYQ
SDEGNPLELRGANYPNYAMNVGHQGEYAGISSAAHAGRGDAFACNPLIKVTFANP-ALVF
DWTDIRLCFGKGGAREFRA-AGERSLVMP-AV---------
>AMM45246.1 methyl coenzyme M reductase alpha subunit, partial [uncultured microorganism]
------------------------------------------------------------
------------------------------------------------------------
------------------------------------------------------------
------------------------------------------------------------
------------------------------------------------------------
----------------------AMQIGMSFISAYNMCAGEAAVADLAFAAKHAAAVQMSE
MLPARRA-RSPNEPGGLSFGYAADMTQRMRLTPE--------DP---------------V
WYTLEVVALGTMLYDQI-WLGSYMSGG-VGFTQYATAA-YTNDVLDDFTYYGYDYALNKF
-G-PD--------GT---APQDLAAATDLATGVTLNAMECYEDYPTLLEDHFGGSQRAGV
MAAASACTTGIATGNAQ--VALSAWYMSM-YLHKEGWGRLGFFGYDLQDQCGATNVCSYQ
GDEGCCLELRGANYPNYA------------------------------------------
-----------------------------------------
>AMM45251.1 methyl coenzyme M reductase alpha subunit, partial [uncultured microorganism]
------------------------------------------------------------
------------------------------------------------------------
------------------------------------------------------------
------------------------------------------------------------
------------------------------------------------------------
-----------------------MQIGMSFISAYNMCAGEAAVADLAFAAKHAAAIQMSE
MLPARRA-RSPNEPGGLSFGYAADMTQRMRLTPE--------DP---------------V
WYTLEVVALGTMLYDQI-WLGSYMSGG-VGFTQYATAA-YTNDVLDDFTYYGYDYALNKF
-G-AD--------GT---APNDLATATDLATEVTLNGMESYEDYPTLLEDHFGGSQRAGI
MAAASACTTGIATGNAQ--VALSAWYMSM-YLHKEGWGRLVFFGYDLQDQCGATNVCSYQ
GDQGECLELRGA------------------------------------------------
-----------------------------------------
>AMM45228.1 methyl coenzyme M reductase alpha subunit, partial [uncultured microorganism]
------------------------------------------------------------
------------------------------------------------------------
------------------------------------------------------------
------------------------------------------------------------
------------------------------------------------------------
-------------------------IGMSFISAYNMCAGEAAVADLAFAAKHAAAVQMSE
MLPARRA-RSPNEPGGLSFGYAADMTQRMRLTPE--------DP---------------V
WYTLEVVALGTMLYDQI-WLGSYMSGG-VGFTQYATAA-YTNDVLDDFTYYGYDYALNKF
-G------PD---GT---APNDLATATDLATEVTLNAMESYEDYPTLLEDHFGGSQKAGI
MAAASACTTGIATGNAQ--VALSGWYMSM-YLHKEGWGRLGFFGYDLQDQCGATNVCSYQ
GDQGECLELRGANYPNYAM-----------------------------------------
-----------------------------------------
>AMM45226.1 methyl coenzyme M reductase alpha subunit, partial [uncultured microorganism]
------------------------------------------------------------
------------------------------------------------------------
------------------------------------------------------------
------------------------------------------------------------
------------------------------------------------------------
----------------------AMQIGMSFISAYNMCAGEAAVADLAFAAKHAAAVQMSE
MLPARRA-RSPNEPGGLSFGYAADMTQRMRLTPE--------DP---------------V
WYTLEVVALGTMLYDQI-WLGSYMSGG-VGFTQYATAA-YTNDVLDDFTYYGYDYALNKF
-G--------PD-GT---APNDLATATDLATEVTLNAMESYEDYPTLLEDHFGGSQRAGI
MAAASACTTGIATGNAQ--VALSGWYMSM-YLHKEGWGRLGFFGYDLQDQCGATNVCSYQ
GDQGECLELRGANY----------------------------------------------
-----------------------------------------
>AMM45242.1 methyl coenzyme M reductase alpha subunit, partial [uncultured microorganism]
------------------------------------------------------------
------------------------------------------------------------
------------------------------------------------------------
------------------------------------------------------------
------------------------------------------------------------
-----------------------MQIGMSFIAAYNMCAGEAAVADLAFAAKHAAAVQMAE
MLPARRA-RSPNEPGGLSFGYCADMCQTQRIAPD--------DP---------------V
RCTLEVVATGTMLYDQI-WLGSYMSGG-VGFTQYATAA-YTNDVLDDFTYYGYDYALNKY
-G-ED--------GT---APNDLATATDLATEVTLNAMECYEDYPTLLEDHFGGSQRAGI
MAAASACTTGIATGNAQ--VALSAWYMSM-YVHKEGWGRLGFFGYDLQDQCGATNVCSYQ
GDQGECLELRGANYPNCA------------------------------------------
-----------------------------------------
>17639313 LDLILCAP_00943 Methyl-coenzyme M reductase subunit alpha [ANME sp. HMMV-459B1]
---------------------------------MAYKYPSEKIFVEALKAKFAGL-----
-------DLSEQKVRYVR----------AGYVQNA--RKREFQAAGERVA-AQR-GMQQY
DV-NIHCGGMTLGQRQLVPYKISTT-PDIVEG--------------------DDLHYVNN
PAMQQMWDDIKRTIIVGMDLAHETLEKRLGKEVTPESIAGYMEAVNHTMPGAAIVQEHMV
ETHPGLVDDCYVKLFTGDDELADEIDSQYVININDLF-----DKEGQADQIKAAMGKTTW
QAVHIPTIVVRCCDGGNTSRWSAMQIGMSFIAAYNMCAGEAAVADLAFAAKHAAAVQMAE
MLPARRA-RSPNEPGGLSFGYCADMCQTQRIAPD--------DP---------------V
RCTLEVVATGTMLYDQI-WLGSYMSGG-VGFTQYATAA-YTNDVLDDFTYYGYDYALNKF
-G--------DD-GS---APNDLATATDLATEVTLNAMECYEDYPTLLEDHFGGSQRAGV
MAAASACTTGIATGNAQ--VALSAWYMSM-YLHKEGWGRLGFFGYDLQDQCGATNVCSYQ
GDEGCCLELRGANYPNYAMNVGHQGEYAGITQSAHSGNHDAYCCNPLIKVCFADP-ALVF
DFSHTRKEYARGAMRTFRP-AGERSLVIPAGI---------
>AMM45216.1 methyl coenzyme M reductase alpha subunit, partial [uncultured microorganism]
------------------------------------------------------------
------------------------------------------------------------
------------------------------------------------------------
------------------------------------------------------------
------------------------------------------------------------
----------------------AMQIGMSFIAAYNMCAGEAAVADLAFAAKHAAAVQMAE
MLPARRA-RSPNEPGGLSFGYCADMCQTQRIAPD--------DP---------------V
RCTLEVVATGTMLYNQI-WLGSYMSGG-VGFTQYATAA-YTNDVLDDFTYYGYDYALNKF
-G--------ED-GT---APNDLATATDLATEVTLNAMECYEDYPTLLGDHFGGSQRAGV
MAAASACTTGIATGNAQ--VALSGWYMSM-YLHKEGWGRLGFFGYDLQDQCGATNVCSYQ
GDEGCCLELRGANYPNYA------------------------------------------
-----------------------------------------
>4013122 GZfos35D7_28 [ANME sp. ERB4]
---------------------------------MAYKYPSEKIFVEALKAKFAGL-----
-------DLSETRVEYKR----------AGYVQNA--RKREFQAAGERVA-EQR-GMKQY
DV-NVHLGGMTLGQRQLVPYKLSTT-PDIVEG--------------------DDLHYVNN
PAMQQMWDDIKRTIVVGMDLAHETLEKRLGKEVTPESIAGYMEAVNHTMPGAAIVQEHMV
ETHPGLVDDCYVKMFTGDDELADEIDSQYVININDLF-----DKEGQNDTIKAAIGKTTW
QAVHIPTIVVRCCDGGNTSRWSAMQIGMSFIAAYNMCAGEAAVADLAFAAKHAAAVQMAE
MLPARRA-RSPNEPGGLSFGYCADMCQTQRIAPD--------DP---------------V
RCTLEVVATGTMLYDQI-WLGSYMSGG-VGFTQYATAA-YTNDVLDDFTYYGYDYALNKY
-G-E--------DGT---APNDLATATDLATEVTLNAMECYEDYPTLLEDHFGGSQRAGV
MAAASACTTGIATGNAQ--VALSGWYMSM-YLHKEGWGRLGFFGYDLQDQCGATNVCSYQ
GDEGCCLELRGANYPNYAMNVGHQGEYAGITQSAHSGNHDAYCCNPLIKVTFADP-SLVF
DFSHTRKEYARGAMRTFRP-AGERSLVIPAGI---------
>AMM45214.1 methyl coenzyme M reductase alpha subunit, partial [uncultured microorganism]
------------------------------------------------------------
------------------------------------------------------------
------------------------------------------------------------
------------------------------------------------------------
------------------------------------------------------------
----------------------AMQIGMSFIAAYNMCAGEAAVADLAFAAKHAAAVQMAE
MLPARRA-RSPNEPGGLSFGYCADMCQTQRIAPD--------DP---------------V
RCTLEVVATGTMPYDQI-WLGSYMSGG-VGFTQYATAA-YTNDVLDDFTYYGYDYALNMY
-G--------ED-GT---APQDLATATDLATEVTLNAMECYEDYPTLLEDHFGGSQRAGV
MAAASACTTGIATGNAQ--VALSAWYMSM-YLHKEGWGRLGFFGYDLQDQCGATNVCSYQ
GDEGCCLELRGANYPNYA------------------------------------------
-----------------------------------------
>AMM45235.1 methyl coenzyme M reductase alpha subunit, partial [uncultured microorganism]
------------------------------------------------------------
------------------------------------------------------------
------------------------------------------------------------
------------------------------------------------------------
------------------------------------------------------------
----------------------AMQIGMSFIAAYNMCAGEAAVADLAFAAKHAAAVQMAE
MLPARRA-RSPNEPGGLSFGYCADMCQTQRIAPD--------DP---------------V
RCTLEVVATGTMLYDQI-WLGSYMSGG-VGFTQYATAA-YTNDVLDDFTYYGYDYALNKY
-G-E--------DGT---APQDLATATDLATEVTLNAMECYEDYPTFLEDHFGGSQRAGV
MAAASACTTGIATGNAQ--VALSAWYMSM-YLHKEGWGRLGFFGYDLQDQCGATNVCSYQ
GDEGCCLELRGANY----------------------------------------------
-----------------------------------------
>AMM45248.1 methyl coenzyme M reductase alpha subunit, partial [uncultured microorganism]
------------------------------------------------------------
------------------------------------------------------------
------------------------------------------------------------
------------------------------------------------------------
------------------------------------------------------------
----------------------AMQIGMSFIAAYNMCAGEAAVADLAFAAKHAAAIQMAE
MLPARRA-RSPNEPGGLSFGYCADMVQTLRVKPE--------DP---------------V
WYTLEVVACGTMLYDQI-WLGSYMSGG-VGFTQYATAA-YTNDVLDDFTYYGYDYALKKF
-G-ED--------GA---APNDLATATDLATEVTLNGMECYEDYPTLLEDHFGGSQRAGI
MAAASARTTGIATGNAQ--VALSAWYMSM-YLHKEGWGRLGFFGYDLQDQCGATNVCSYQ
GDEGCCLELRGANYP---------------------------------------------
-----------------------------------------
>17618186 fig|6666666.223805.peg.700 Methyl coenzyme M reductase alpha subunit (EC 2.8.4.1) [ANME sp. E20]
---------------------------------MAYKYPSEKLFVEALKAKFAGI-----
-------DLADQTTKYVR----------AGYVQNA--RKREFQAAGERVA-EQR-GIQQY
DV-NVHLGGMTLGQRQLVPYKLSTR-PDIVEG--------------------DDLHYVNN
PAMQQMWDDMKRTIIVGMDLAHETLEKRLGKEVTPESIAGYMEAVNHTMPGAAIVQEHMV
ETHPGLVDDCYVKMFTGDDELADEIDSQYVININDLF-----DKEGQNEKIKAAIGKTTW
QAIHIPTIVVRCCDGGNTSRWSAMQLGMSYIAAYNMCAGEAAVADLAFAAKHAAAVQMAE
MLPARRA-RSPNEPGGLSFGYCADMVQTMRVKPE--------DP---------------V
WYTLEVVACGTMLYDQI-WLGSYMSGG-VGFTQYATAA-YTNDVLDDFTYYGYDYALNKY
-G-DD--------GT---APNDLATATDLATEVTLNGMECYEDYPTLLEDHFGGSQRAGI
LAAASACTTGIATGNAQ--VALSAWYMSM-YVHKEGWGRLGFFGYDLQDQCGATNVCSYQ
GDEGCCLELRGANYPNYAMNVGHQGEYAGFTGAAHAGAHDAYCCNPLIKVCFADP-SLVF
DFSYIRKEYAKGAMRTFRP-AGERSLVIPAGV---------
>ACJ11631.1 methyl-coenzyme M reductase alpha subunit, partial [uncultured archaeon]
------------------------------------------------------------
------------------------------------------------------------
------------------------------------------------------------
------------------------------------------------------------
------------------------------------------------------------
----------------------AMQIGMSFIAAYNMCAGEAAVADLAFAAKHAAAVQMAE
MLPARRA-RSPNEPGGLSFGYYADMVQTMRVKPE--------DP---------------V
WYTLEVVACGTMLYDQI-WLGSYMSGG-VGFTQYATAA-YTNDVLNDFAYYGYDYALNKY
-G-PD--------GT---APNDLATATELATEVTLNGMECYEDYLTLLEDHFGGSQRAGI
LAAASACTTGIATGNAQ--VALSAWYMSM-YVHKEGWGRLGFFGYDLQDQCGATNVCSYQ
GDEGCCLELRGANYPNYAM-----------------------------------------
-----------------------------------------
>4002916 GZfos15C8_A09057_1_15 [ANME sp. ERB4]
---------------------------------MAYKYPSEKLFVEALKSKFAGL-----
-------DLAEQKVNYVRA----------GYLQNA--RKREFQAAGERVA-EQR-GMKQY
DV-NVHCGGMTLGQRQLVPYKLSTR-PDIVEG--------------------DDLHYVNN
PAMQQMWDDMKRTIIVGMDLAHETLEKRLGKEVTPESIAGYMEAVNHTMPGAAIVQEHMV
ETHPGLVDDCYVKMFTGDDELADEIDSQYVININDLF-----DKEGQNEKLKAAIGKTTW
QAVHIPTIVVRCCDGGNTSRWSAMQIGMSFIAAYNMCAGEAAVADLAFAAKHAAAVQMAE
MLPARRA-RSPNEPGGLSFGYCADMVQTMRVKPE--------DP---------------V
WYTLEVVACGTMLYDQI-WLGSYMSGG-VGFTQYATAA-YTNDVLDDFTYYGYDYALNKY
-G------PD---GT---APNDLATATELATEVTLNGMECYEDYPTLLEDHFGGSQRAGI
LAAASACTTGIATGNAQ--VALSAWYMSM-YVHKEGWGRLGFFGYDLQDQCGATNVCSYQ
GDEGCCLELRGANYPNYAMNVGHQGEYAGFTGAAHAGAHDAYCCNPLVKVCFADP-SLVF
DFSYIRKEYAKGAMRTFRP-AGERSLVIPAGV---------
>17497378 JCNPLBNJ_00787 methyl-coenzyme M reductase alpha subunit [ANME sp. COP1]
---------------------------------MAYKYPSEKIFVEALKSKFAGL-----
-------DLADQKVKYVRA----------GYLQNA--RKREFQAAGERVA-EQR-GMKQY
DV-NVHLGGMTLGQRQLVPYKLSTR-PDIVEG--------------------DDLHYVNN
PAMQQMWDDMKRTIIVGMDLAHETLEKRLGKEVTPESIAGYMEAVNHTMPGAAIVQEHMV
ETHPGLVDDCYVKMFTGDDELADEIDSQYVININDLF-----DKEGQNEKLKAAIGKTTW
QAVHIPTIVVRCCDGGNTSRWSAMQIGMSFIAAYNMCAGEAAVADLAFAAKHAAAVQMAE
MLPARRA-RSPNEPGGLSFGYCADMVQTLRVKPE--------DP---------------V
WYTLEVVACGTMLYDQI-WLGSYMSGG-VGFTQYATAA-YTNDVLDDFTYYGYDYALNKY
-G--------PD-GT---APNDLATATDLATEVTLNGMECYEDYPTLLEDHFGGSQRAGI
LAAASACTTGIATGNAQ--VALSAWYMSM-YVHKEGWGRLGFFGYDLQDQCGATNVCSYQ
GDEGCCLELRGANYPNYAMNVGHQGEYAGFTGAAHAGAHDAYCCNPLVKVCFADP-SLVF
DFSYIRKEYAKGAMRTFRP-AGERSLVIPAGV---------
>AMM45245.1 methyl coenzyme M reductase alpha subunit, partial [uncultured microorganism]
------------------------------------------------------------
------------------------------------------------------------
------------------------------------------------------------
------------------------------------------------------------
------------------------------------------------------------
----------------------AMQIGMSFIAAYNMCAGEAAVADLALAAKHAAAVQMAE
MLPARRA-RSPNEPGGLSFGYCADMVQKMRVKPE--------DP---------------V
LYTLEVVACGTMLYDQI-WLGSYMSGG-VGFTQYATAA-YTNDVLDDFTYYGYDYALNKF
-G-PD--------GT---APNDLATATDLATEVTLNGMECYEDYPTPLEDHFGGSQRAGI
LAAASACTTGIATGNAQ--VALSAWYMSM-YLHKEGWGRLGFFGYDLQDQCGATNVCSYQ
GDGGCCLELRGANYPNYA------------------------------------------
-----------------------------------------
>AMM45234.1 methyl coenzyme M reductase alpha subunit, partial [uncultured microorganism]
------------------------------------------------------------
------------------------------------------------------------
------------------------------------------------------------
------------------------------------------------------------
------------------------------------------------------------
----------------------AMQIGMSFIAAYNVCAGEAAVADLAFAAKHAAAIQMAE
MLPARRA-RSPNEPGGLSFGYCADMVQKMRVKPE--------DP---------------V
LYTLEVVACGTMLYDQI-WLGSYMSGG-VGFTQYATAA-YTNDVLDDFTYYGYDYALKKY
-G-DD--------GT---APNDLATATDLATEVTLNGMECYEDYPTLLEDHFGGSQRAGI
LAAASACTTGIATGNAQ--VALSAWYMSM-YLHKEGWGRLGFFGYDLQDQCGATNVCSYQ
GDEGCCLELRGAN-----------------------------------------------
-----------------------------------------
>3999824 14E1_10 [ANME sp. ERB4]
---------------------------------MAYKYPSEKLFVEALKAKFAGL-----
-------DLADQTTRYVRA----------GYVQNA--RKREFQAAGAAVA--ERRGMQQY
DV-NVHLGGMTLGQRQLVPYKLSTQ-PDIVEG--------------------DDLHYVNN
PAMQQMWDDMKRTIIVGMDLAHETLEKRLGKEVTPESIAGYMEAVNHTMPGAAIVQEHMV
ETHPGLVDDCYVKLFTGDDELADEIDSQYVININDLF-----DKEGQADKIKAAMGKTTW
QAVHIPTIVVRCCDGGNTSRWSAMQIGMSFIAAYNMCAGEAAVADLAFAAKHAAAVQMAE
MLPARRA-RSPNEPGGLSFGYCADMVQKMRVKPE--------DP---------------V
LYTLEVVACGTMLYDQI-WLGSYMSGG-VGFTQYATAA-YTNDVLDDFTYYGYDYALNKY
-G-DD--------GT---APNDLATATDLATEVTLNGMECYEDYPTLLEDHFGGSQRAGI
LAAASACTTGIATGNAQ--VALSAWYMSM-YLHKEGWGRLGFFGYDLQDQCGATNVCSYQ
GDEGCCLELRGANYPNYAMNVGHQGEYAGFTGAAHAGAHDAYCCNPLIKVCFADP-SLVF
DFSDIRREYAKGAMRTFRP-AGERSLVIPAGV---------
>AMM45211.1 methyl coenzyme M reductase alpha subunit, partial [uncultured microorganism]
------------------------------------------------------------
------------------------------------------------------------
------------------------------------------------------------
------------------------------------------------------------
------------------------------------------------------------
----------------------AMQIGMSFIAAYNMCAGEAAVADLAFAAKHAAAIQMAE
MLPARRA-RSPNEPGGLSFGYCADMVQKMRVKPD--------DP---------------I
LYTLEVVACGTMLYDQI-WLGSYMSGG-VGFTQYATAA-YTNDVLDDFTYYGYDYALNKY
-G-D-------D-GT---APNDLATATDLATEVTLNGMECYEDYPTLLEDHFGGSQRAGI
LAAASACTTGIATGNAQ--VALSAWYMSM-YLHKEGWGRLGFFGYDLQDQCGATNVCSYQ
GDEGCCLELRGANYPNYA------------------------------------------
-----------------------------------------
>4006967 GZfos26B2_4 [ANME sp. ERB4]
---------------------------------MAYKYPSEKIFVEALKAKFAGL-----
-------DLADQKTRYVRA----------GFVQNA--RKREFQAAGMRVA-EQR-GIKQY
DV-NVHLGGMTLGQRQLVPYKLSTQ-PDIVEG--------------------DDLHYVNN
PAMQQMWDDMKRTIIVGMDLAHETLEKRLGKEVTPESIAGYMEAVNHTMPGAAIVQEHMV
ETHPGLVDDCYVKMFTGDDELADEIDSQYVININDLF-----DKEGQNEKIKAAIGKTTW
QAIHIPTIVVRCCDGGNTSRWSAMQLGMSYIAAYNMCAGEAAVADLAFAAKHAAAVQMAE
MLPARRA-RSPNEPGGLSFGYCADMVQKMRVKPD--------DP---------------V
LYTLEVVACGTMLYDQI-WLGSYMSGG-VGFTQYATAA-YTNDVLDDFTYYGYDYALNKF
-G------PD---GT---APNDLATATDLATEVTLNGMECYEDYPTLLEDHFGGSQRAGI
LAAASACTTGIATGNAQ--VALSAWYMSM-YVHKEGWGRLGFFGYDLQDQCGATNVCSYQ
GDEGCCLELRGANYPNYAMNVGHQGEYAGFTGAAHAGAHDAYCCNPLIKVCFADP-SLVF
DFADIRKEYARGAMRTFRP-AGERSLVIPAGV---------
>AMM45224.1 methyl coenzyme M reductase alpha subunit, partial [uncultured microorganism]
------------------------------------------------------------
------------------------------------------------------------
------------------------------------------------------------
------------------------------------------------------------
------------------------------------------------------------
----------------------AMQIGMSFIAAYNMCAGEAAVADLAFAAKHAAAVQMAE
MLPARRA-RSPNEPGGLSFGYCADMVQKMRVKPE--------DP---------------V
LYTLEVVACGTMLYDQI-WLGSYMSGG-VGFTQYATAA-YTNDVLDDFTYYGYDYALNKF
-G--------PD-GT---APNDLATATDLATEVTLNGMECYEDYPTLLEDHFGGSQRAGI
LAAASACTTGIATGNAQ--VALSAWYMSM-YVHKEGWGRLGFFGYDLQDQCGATNVCSYQ
GDEGCCFELRGANYPNYA------------------------------------------
-----------------------------------------
>AMM45220.1 methyl coenzyme M reductase alpha subunit, partial [uncultured microorganism]
------------------------------------------------------------
------------------------------------------------------------
------------------------------------------------------------
------------------------------------------------------------
------------------------------------------------------------
----------------------AMQIGMSFISAYNMCAGEAAVADLAFAAKHAAAVQMSE
MLPARRA-RSPNEPGGLSFGYAADMTQRMRLTPE--------DP---------------V
WYTLEVVALGTMLYDQI-WLGSYMSGG-VGFTQYATAA-YTNNTVDDNLYADTEYGWDKY
-G------LEVG-KN---VDPSLDVIRDIGTWGALYGLELYENYPTALEDHFGGSQRATV
ISTATGAAVAIATGNSN--CGLSGWYLSM-YLHKEAHGRLGFFGYDLQDQCGATNVFSYQ
SDEGLLGELRGANYPNYA------------------------------------------
-----------------------------------------
>CAQ03819.1 methyl coenzyme M reductase subunit alpha, partial [uncultured archaeon]
------------------------------------------------------------
------------------------------------------------------------
------------------------------------------------------------
------------------------------------------------------------
------------------------------------------------------------
----------------------AMXXGMSFISAYHMCAGEAAVADLAFTAKHAGLVEMSE
MLPARRA-RGPNEPGGLSFGHMADIVQTSRKFRD--------DP---------------C
KIALETCAAASMLYDQI-WLGGYMSGG-VGFXMYATAA-YTNNVTDDDLYASXXYXXDKY
-N------LGXX-KT---VAPSIDVIKDIGTWGTLYGLELYENYPTALEDHFGGSQRATV
VAVSSAAAVAIATGNSN--AGLSAWYLSM-YLHKEAHGRLGFFGYDLQDQCGATNVFSYQ
SDEGLLGELRGA------------------------------------------------
-----------------------------------------
>AFZ40001.1 methyl-coenzyme M reductase alpha subunit, partial [uncultured methanogenic archaeon]
------------------------------------------------------------
------------------------------------------------------------
------------------------------------------------------------
------------------------------------------------------------
------------------------------------------------------------
--------------------------------------GEAAVADLAFTAKHAGLVEMSE
MLPARRA-RGPNEPGGLSFGHMADIVLTSRKFRD--------DP---------------C
KIALETCAAASMLYDQI-WLGGYMSGG-VGFTMYATAA-YTNNIVDDDLYASCEYGWDKY
-N------GAVG-KT---VAPSIDVIKDIGTWGTLYGLELYENYPTALEDHFGGSQRATV
VSVASAAATSIATGNSN--AGLSAWYLSM-YLHKEAHGRLGFFGYDLQDQCGATNVFSFQ
SDEGLPVELRGPNYPNYAI-----------------------------------------
-----------------------------------------
>3870838 C00003105_01707 C00003105_01707 Methyl-coenzyme M reductase subunit alpha [ANME sp. HR1]
---------------------------MTKHFAFGTEKTAMDHFKLAMENKYGKEWGSNQ
QND----DIQAKTTKYLRL----------GYEQSP--RKVEMAKAGADIA-KKR-GLQAY
DP-LLHLAGIPLGQRQLTPYTLGGT-DIVVEG--------------------DDLHYVNN
AAMQQMWDDIRRTCVVGLDLAHETLEKRLGKEVTPETINYYLEVLNHALPGGAIVQEHMV
ETHPAMVDDCYVKVFTGDDTLKDELDSQFVIDIDKMF------IPDHAAQIKASIGKASF
QAVHIPTVVSRVADGGQTSRWMAMQVGMSFISAYHMCAGEAAVADLAFTAKHAGLVEMSE
MLPARRA-RGPNEPGGLSFGHMCDIVQTSRKFRD--------DP---------------D
KIALETCAAASMLYDQI-WLGGYMSGG-VGFTMYATAA-YTNNTVDDDLYAATEYGWDTY
-G------TAVG-KT---VAPSIDVIKDIGTWGTIYGLELYENYPTSLEDHFGGSQRATV
IATATGAACAITTGNSN--AGLSAWYLCM-YLHKEAHGRLGFFGYDLQDQCGATNVYSYQ
SDEGLLGELRGANYPNYAMNVGHQGGYTTVLTGAYTGCGHGFSTNPLVKTCFADD-LMNF
DFVEVRHCFGQGALREYDRCAGERAYVIP-AK---------
>CAL58673.1 methyl coenzyme M reductase subunit alpha, partial [uncultured archaeon]
------------------------------------------------------------
------------------------------------------------------------
------------------------------------------------------------
------------------------------------------------------------
------------------------------------------------------------
-------IVIRLTIG-------AMQIGMSFISAYHMCAGEAAVADLAFTAKHAGLVEMSE
MLPARRA-RGPNEPGGLSFGHMADIVQTSRKFRD--------DP---------------C
KIALETCAAAMMLYDQI-WLGGYMSGG-VGFTMYATAA-YTNNIVDDNLYADTEYGWDKY
-G------LEVG-KN---VAPSMDIIRDIGTWGALYGLELYENYPTALEDHFGGSQRATV
ISTATGAAVAIATGNSN--AGLSGWYLSM-YLHKEAHGRLGFFGYDLQDQCGATNVFSYQ
SDEGLLGELRGANYPNYAMTL---------------------------------------
-----------------------------------------
>AMM45221.1 methyl coenzyme M reductase alpha subunit, partial [uncultured microorganism]
------------------------------------------------------------
------------------------------------------------------------
------------------------------------------------------------
------------------------------------------------------------
------------------------------------------------------------
------------------------QIGMSFISAYHMCAGEAAVADLAFTAKHAGLVEMSE
MLPARRA-RGPNEPGGLSFGHMCDIVQTSRKFRD--------DP---------------C
KIALETCAAAMMLYDQI-WLGGYMSGG-VGFTMYATAA-YTNNTVDDNLYADTEYGWDKY
-G------LEVG-KN---VDPSLDVIRDIGTWGALYGLELYENYPTALEDHFGGSQRATV
LSTATGAAVAIATGNSN--CGLSGWYLSM-YLHKEAHGRLGFFGYDLQDQCGATNVFSYQ
SDEGLLGELRGANYPNYAM-----------------------------------------
-----------------------------------------
>ABZ82077.1 methyl co-enzyme A reductase, partial [uncultured bacterium]
------------------------------------------------------------
------------------------------------------------------------
------------------------------------------------------------
------------------------------------------------------------
------------------------------------------------------------
-------------------------------------------------AKHAGLVEMSE
MLPARRA-RGPNEPGGLSFGHVCDIVQTSRKFRD--------DP---------------C
KIALETCAAAMMLYDQI-WLGGYMSGG-VGFTMYATAA-YTNNTVDDNLYADTEHGWDTY
-G-T---------SIGNCKAPTIDIIREMGTWGTLYGLELYENYPTALEDHFGGSQRATV
VSTATAAACAITTGNSN--AGLSAWYLSM-YLHKEAHGRLGFFGYDLQDQCGATNVFSY-
------------------------------------------------------------
-----------------------------------------
>3975139 2566125579 ANME2a2_02323  alpha subunit (EC 2.8.4.1) [ANME sp. Wang]
----------------------------MATENFNNEATAKKHFVTAMEVKYGKEWGSNQ
QAD----DIQQTTAKYLRL----------GTAQNP--RKMEMAKIGAEIT-KKR-GLQAY
DP-LLHLAGIPLGQRQLTPYTLGGT-DIVCDG--------------------DDLHYVNN
AAMQQEWDDIRRTCVVGLDLAHETLEKRLGKEVTPESINYYLEVLNHAMPGAAIVQEHMV
ETHPAMVDDCYVKVFTGDDALKDELDPQFVIDIDKMF------RPDHAAQIKASIGKSSF
QAVHIPTVVSRTADGGQTSRWMAMQVGMSFISAYHMCAGEAAVADLAFTAKHAGLIEMSE
MLPARRA-RGPNEPGGLSFGHMCDIVQTSRKFRD--------DP---------------C
KIALETCAAAMMLYDQI-WLGGYMSGG-VGFTMYATAA-YTNNTVDDNLYADTEYGWDTY
-G-T---------GIGNCKEPTIDIIRDIGTWGSLYGLELYENYPTALEDHFGGSQRATV
ISTATGAACAITTGNSN--AGLSAWYLSM-YLHKEAHGRLGFFGYDLQDQCGATNVFSYQ
SDEGLLAEMRGANYPNYAMNVGHQGGYTTVCTGGYTGRGDGFAINPLVKTCFADD-LMNF
DFVEVRECFGKGALREYDRCAGERAFVIP-AK---------
>AMM45210.1 methyl coenzyme M reductase alpha subunit, partial [uncultured microorganism]
------------------------------------------------------------
------------------------------------------------------------
------------------------------------------------------------
------------------------------------------------------------
------------------------------------------------------------
----------------------AMQIGMSFISAYHMCAGEAAVADLAFTAKHAGLIEMSE
MLPARRA-RGPNEPGGLSFGHMCDIVQTSRKFRD--------DP---------------C
KIALETCAAAMMLYDQI-WLGSYMSGG-VGFTMCATAA-YTNNTVDDNLYADTEYGWDTY
-G-T---------GIGNVKAPTLDIIKDIGTWGALYGLELYENYPTALEDHFGGSQRATV
ISTATGAACAITTGNSN--AGLSAWYLSM-YLHKEAHGRLGFFGYDLQDQCGATSVFSYQ
SDEGLLAEMRGA------------------------------------------------
-----------------------------------------
>17641167 BCPHJLHL_00024 Methyl-coenzyme M reductase subunit alpha [ANME sp. HMMV-459B4]
----------------------------MVAENFNNEVTAKKHFITAMEVKYGKEWGSNQ
QAD----DIQATTAKYLRL----------GTQQNP--RKMEMAKIGAEIT-KKR-GLQAY
DP-LLHLAGIPLGQRQLTPYTLGGT-DIVCDG--------------------DDLHYVNN
AAMQQEWDDIRRTCVVGLDLAHETLEKRLGKEVTPESINYYLEVLNHAMPGAAIVQEHMV
ETHPAMVDDCYVKVFTGDDALKDELDPQFVIDIDKMF------RPDHAAQIKASIGKSSF
QAVHIPTVVSRTADGGQTSRWMAMQVGMSFISAYHMCAGEAAVADLAFTAKHAGLVEMSE
MLPARRA-RGPNEPGGLSFGHMCDIVQTSRKFRD--------DP---------------C
KIALETCAAAMMLYDQI-WLGGYMSGG-VGFTMYATAA-YTNNTVDDNLYADTEYGWDTY
-G-T---------GIGNVKAPTLDIIKDIGTWGALYGLELYENYPTALEDHFGGSQRATV
ISTATGAACAITTGNSN--AGLSAWYLSM-YLHKEAHGRLGFFGYDLQDQCGATNVFSYQ
SDEGLLAEMRGANYPNYAMNVGHQGGYTTVCTGGYTGRGDGFAINPLVKTCFADD-LMNF
DFVEVRECFGKGALREYDRCAGERAFVIP-AK---------
>17325075 Ga0123279_1026.3 Ga0123279_10262 methyl-coenzyme M reductase alpha subunit [ANME sp. CONS7142G09b1]
----------------------------MVAENFNNEVTAKKHFITAMEVKYGKEWGNNK
QAD----DIQQTTAKYLRL----------GTEQNP--RKMEMAKIGAEIM-KKR-GLQAY
DP-LLHLAGIPLGQRQLTPYTLGGT-DIVCDG--------------------DDLHYVNN
AAMQQEWDDIRRTCVVGLDLAHETLEKRLGKEVTPESINYYLEVLNHAMPGGAIVQEHMV
ETHPAMVDDCYVKVFTGDDALKDELDPQFVIDIDKMF------RPDHAAQIKASMGKSSF
QAVHIPTVVSRTADGGQTSRWMAMQVGMSFISAYHMCAGEAAVADLAFTAKHAGLIEMSE
MLPARRA-RGPNEPGGLSFGHMCDIVQTSRKFRD--------DP---------------C
KIALETCAAAMMLYDQI-WLGGYMSGG-VGFTMYATAA-YTNNTVDDNLYADTEYGWDTY
-G-T---------SIGNVKAPTLDIIKDIGTWGALYGLELYENYPTALEDHFGGSQRATV
ISTATGAACAITTGNSN--AGLSAWYLSM-YLHKEAHGRLGFFGYDLQDQCGATNVFSYQ
SDEGLLAEMRGANYPNYAMNVGHQGGYTTVCTGGYTGRGDGFAINPLVKTCFADD-LMNF
DFVEVRECFGKGALREYDRCAGERAFVIP-AK---------
>17498721 EAHJLNLH_01152 Methyl-coenzyme M reductase subunit alpha [ANME sp. S7142MS1]
----------------------------MAHYNFDTEANAKKHFITAMEVKYGKEWGNNK
QAD----DIQQTTAKYLRL----------GTEQNP--RKMEMAKIGAEIM-KKR-GLQAY
DP-LLHLAGIPLGQRQLTPYTLGGT-DIVCDG--------------------DDLHYVNN
AAMQQEWDDIRRTCVVGLDLAHETLEKRLGKEVTPESINYYLEVLNHAMPGGAIVQEHMV
ETHPAMVDDCYVKVFTGDDALKDELDPQFVIDIDKMF------RPDHAAQIKASMGKSSF
QAVHIPTVVSRTADGGQTSRWMAMQVGMSFISAYHMCAGEAAVADLAFTAKHAGLIEMSE
MLPARRA-RGPNEPGGLSFGHMCDIVQTSRKFRD--------DP---------------C
KIALETCAAAMMLYDQI-WLGGYMSGG-VGFTMYATAA-YTNNTVDDNLYADTEYGWDTY
-G-T---------SIGNVKAPTLDIIKDIGTWGALYGLELYENYPTALEDHFGGSQRATV
ISTATGAACAITTGNSN--AGLSAWYLSM-YLHKEAHGRLGFFGYDLQDQCGATNVFSYQ
SDEGLLAEMRGANYPNYAMNVGHQGGYTTVCTGGYTGRGDGFAINPLVKTCFADD-LMNF
DFVEVRECFGKGALREYDRCAGERAFVIP-AK---------
>AMM45206.1 methyl coenzyme M reductase alpha subunit, partial [uncultured microorganism]
------------------------------------------------------------
------------------------------------------------------------
------------------------------------------------------------
------------------------------------------------------------
------------------------------------------------------------
----------------------AMQIGMSFISAYHMCAGEAAVADLAFTAKHAGLIEMSE
MLPARRA-RGPNEPGGLSFGHMCDIVQTSRKFRD--------DP---------------C
KIALETCAAAMMLYDQI-WLGGYMSGG-VGFTMYATAA-YTNNTVDDNLYADTEYGWDTY
-G-T---------SIGNVKAPTLDIIKDIGTWGALYGLELYENYPTALEDHFGGSQRATV
ISTATGAACAITTGNSN--AGLSAWYLST-YLHKEAHGRLGFFGYDLQDQCGATNVFSYQ
SDEGLLAEMRGANYPNYAI-----------------------------------------
-----------------------------------------
>17631162 BP07_RS04365 coenzyme-B sulfoethylthiotransferase subunit alpha [Methermicoccus shengliensis DSM 18856]
----------------------------------MTMVDREQLFKKALEIKFTQEWGENK
ATEVST-DITSKKAKYLRL----------GTAQSP--RKREFEQYGKEIA-AKR-GLPGY
DP-KLHLGGIPLGQRQITPYVVSST-DTLCDG--------------------DDLHFVNN
AAMQQMWDDIRRTVIVGMDLAHETLEKRLGKEVTPETINHYLEVLNHAMPGAAVVQEMMV
ETHPGLVDDCYVKVFTGDDELADEIDKRFLIDIDKQF------GEEKAAQIKAAIGKTTW
QAVHVPTIVVRTCDGATTSRWTAMQIGMSFIAAYRMCAGEAAVADLAYAAKHAALVGMGD
MLPARRA-RGPNEPGGLQFGYLADIVQADRVT-D--------DK---------------V
KASLEVVAAGAMLYDQI-WLGSYMSGG-VGFTQYATAA-YTNNILDDFSYYGYEYAVDKY
-G-G-PA-------Q---APATLETVKDIATETAIYAIEQYEYFPTLLEDQFGGSQRAAV
VAAAAGIATGLATGNSQ--AGLSGWYLAQ-YLLKEAEGRLGFFGYDLQDQCGAANVFSYQ
SDEGLPLELRGPNYPNYAMNVGHQGEYAGIASSGHIGRGDAFVVNPLVKVAFADP-LLNF
DFTQVRKEFAKGAVREFDRCAGERALILP-AK---------
>3732342 648055573 Metev_0902 methyl-coenzyme M reductase subunit alpha [Methanohalobium evestigatum Z-7303]
----------------------------------MVDKDKERRFKKELERKFTQEFGDNK
QSGG---EITDKKTEYQRM----------GVAQSP--RKMEMLKAGQELS-KKR-GLVGY
NP-DLHAGGVQLGQRALTPSYLSGT-DMLTEM--------------------DDLHYVNN
AAMQQMWDDIRRTCIVGMDSAHETLEKRLGIEVTPETINHYLEVLNHAIPGGAVVQEHMV
ETHPGLTEDCYVKIFTGDDDLADEIDDQFLIDIDKEF------PEDQAQQLKESIGKTTW
QVAHIPTVVSRTTDGGQTRRWMAMQLGMSFINAYHMCAGEAAVADLSYAAKHASVINMGE
MLPARRA-RAENEPGGIPFGHMADIIQTSRAYPD--------DP---------------A
KTALEVVGAGCMLYDQI-WLGSYMSGG-VGFTQYATAA-YTNNILDDNLYYDIEYINDKY
-N-N-AGKPGAD-NK---APATMDVVKDIATESTLYGLENYEKYPTALEDHFGGSQRATV
LSAAAGSATSIATGNSN--AGLSAWYLSM-YLHKEAHGRLGFFGFDLQDQCGAANVFSYQ
SDEGLPLELRGPNYPNYAMNVGHQGGYAAITSGAHAGRGDAFATNPLIKIAFADD-LLPF
DFKEPRREFGRGALREFKP-AGERSLIIP-AE---------
>3853121 638179449 MA4546 methyl coenzyme M reductase, subunit alpha [Methanosarcina acetivorans C2A]
-----------------------------------MAADIFAKFKKSMEVKFTQEYGSNK
QAGG---DITGKTEKFLRL----------GPEQDA--RKQEMIKAGKEIA-EKR-GIAFY
NP--MMHMGAPLGQRAITPYTISGT-DIVAEP--------------------DDLHYVNN
AAMQQMWDDIRRTCIVGLDMAHETLEKRLGKEVTPETINHYLETLNHAMPGAAVVQEMMV
ETHPALVDDCYVKIFTGDDELADEIDKQYVINVNKMF------SEEQAAQIKASIGKTTW
QAIHIPTIVSRTTDGAQTSRWAAMQIGMSFISAYAMCAGEAAVADLSFAAKHAALVSMGE
MLPARRA-RGPNEPGGLSFGHLSDIVQTSRVSK---------DP---------------A
KIALEVVGAGCMLYDQI-WLGSYMSGG-VGFTQYATAA-YTDDILDNNTYYDVDYINDKY
-N-G-AANLGTD-NK---VKATLDVVKDIATESTLYGIETYEKFPTALEDHFGGSQRATV
LAAASGVACALATGNAN--AGLSGWYLSM-YVHKEAWGRLGFFGFDLQDQCGATNVLSYQ
GDEGLPDELRGPNYPNYAMNVGHQGGYAGIAQAAHSGRGDAFTVNPLLKVCFADE-LMPF
NFAEPRREFGRGAIREFMP-AGERSLVIP-AK---------
>3854594 638165755 MM1240 Methyl-coenzyme M reductase, alpha subunit [Methanosarcina mazei Go1]
-----------------------------------MAADIFSKFKKSMEVKFTQEYGSNQ
QAGG---DITGKTAKFLRL----------GPEQDA--RKAEMIKAGKEIA-EKR-GIAFY
NP--MMHSGAPLGQRAITPYTLSGT-DIVAEP--------------------DDLHYVNN
AAMQQMWDDIRRTCIVGLDMAHETLEKRLGKEVTPETINHYLEVLNHAMPGAAVVQEMMV
ETHPALVDDCYVKVFTGDDELADEIDKQYVININKMF------SEEQAAQIKASMGKTTW
QAIHIPTIVSRTTDGAQTSRWAAMQIGMSFISAYAMCAGEAAVADLSFAAKHAALVSMGE
MLPARRA-RGPNEPGGLSFGHLADIIQTSRVSQ---------DP---------------A
KIALEVVGAGCMLYDQI-WLGSYMSGG-VGFTQYATAA-YTDDILDNNTYYDVDYINDKY
-N-G-AANLGTD-NK---VKATLDVVKDIATESTLYGIETYEKFPTALEDHFGGSQRATV
LAAASGVACALATGNAN--AGLSGWYLSM-YVHKEAWGRLGFFGFDLQDQCGATNVLSYQ
GDEGLPDELRGPNYPNYAMNVGHQGGYAGIAQAAHSGRGDAFTVNPLIKVCFADD-LMPF
NFAEPRREFGRGAIREFVP-AGERSLIIP-AK---------
>3824806 2578262050 M886DRAFT_0714 methyl-coenzyme M reductase, alpha subunit (EC 2.8.4.1) [Methanosarcina soligelidi]
-----------------------------------MAADIFSKFKKSMEVKFTQEYGSNQ
QTGG---DITAKTEKFLRL----------GPEQDA--RKAEMIKAGKEIA-EKR-GIAFY
NP--MMHSGAPLGQRAITPYTISGT-DIVAEP--------------------DDLHYVNN
AAMQQMWDDIRRTCIVGLDMAHETLEKRLGKEVTPETINHYLEVLNHAMPGAAVVQEMMV
ETHPALVDDCYVKVFTGDDELADEIDKQYVININKMF------SEEQAAQIKASIGKTSW
QAIHIPTIVSRTTDGAQTSRWAAMQIGMSFISAYAMCAGEAAVADLSFAAKHAALVSMGE
MLPARRA-RGPNEPGGLSFGHLSDIIQTSRTSQ---------DP---------------A
KIALEVVGAGCMLYDQI-WLGSYMSGG-VGFTQYATAA-YTDDILDNNVYYDVDYINDKY
-N-G-AANLGTD-NK---VKATLDVVKDIATESTLYGIETYEKFPTALEDHFGGSQRATV
LAAAAGVACALGTANAN--AGLSGWYLSM-YLHKEAWGRLGFFGFDLQDQCGATNVLSYQ
GDEGLPDELRGPNYPNYAMNVGHQGGYAGIAQAAHAGRGDAFTVNPLIKVCFADD-LMPF
NFAEPRREFGRGAIREFVP-AGERSLIIP-AK---------
>3751439 2540563143 MmTuc01_1281 Methyl coenzyme M reductase alpha subunit [Methanosarcina mazei Tuc01]
-----------------------------------MAADIFSKFKKSMEVKFTQEYGSNQ
QTGG---DITGKTEKFLRL----------GPEQDA--RKAEMIKAGKEIA-EKR-GIAFY
NP--MMHSGAPLGQRAITPYTISGT-DIVAEP--------------------DDLHYVNN
AAMQQMWDDIRRTCIVGLDMAHETLEKRLGKEVTPETINHYLEVLNHAMPGAAVVQEMMV
ETHPALVDDCYVKVFTGDDELADEIDKQYVININKMF------SEEQAAQIKASIGKTSW
QAIHIPTIVSRTTDGAQTSRWAAMQIGMSFISAYAMCAGEAAVADLSFAAKHAALVSMGE
MLPARRA-RGPNEPGGLSFGHLSDIVQTSR-TSE--------DP---------------A
KVALEVVGAGCMLYDQI-WLGSYMSGG-VGFTQYATAA-YTDDILDNNVYYDVDYINDKY
-N-G-AANLGTD-NK---VKATLDVVKDIATESTLYGIETYEKFPTALEDHFGGSQRATV
LAAAAGVACALGTANAN--AGLSGWYLSM-YLHKEAWGRLGFFGYDLQDQCGATNVLSYQ
GDEGLPDELRGPNYPNYAMNVGHQGGYAGIAQAAHAGRGDAFTVNPLIKVCFADD-LMPF
NFAEPRREFGRGAIREFVP-AGERSLVIP-AK---------
>3827767 2596415081 IE18DRAFT_00163 methyl-coenzyme M reductase, alpha subunit (EC 2.8.4.1) [Methanosarcina sp. DSM 11855]
-----------------------------------MAADIFAKFKKSMEVKFAQEFGSNK
QTGG---DITSKTTKFLRL----------GPEQDN--RKVEMIKAGKEIA-EKR-GLAFY
NP--MMHSGAPLGQRAITPYTISGT-DMVCEP--------------------DDLHYVNN
AAMQQFWDDIRRTCIVGLDMAHETLEKRLGKEVTPETINHYLEVLNHAMPGAAVVQEMMV
ETHPALVDDCYVKVFTGDDSLADEIDKQFLIDINKEF------PEEQAAQIKASIGKTSW
QAIHIPTIVSRTTDGAQTSRWAAMQIGMSFISAYAMCAGEAAVADLSFAAKHAALVSMGE
MLPARRA-RGPNEPGGLSFGHLADIVQTSRKVLD--------DP---------------A
KVALEVVGAGCMLYDQI-WLGSYMSGG-VGFTQYATAA-YTDDILDNNTYYNVDYINDKY
-N-G-AAKVGKD-NK---IKATLEVVKDIATESTIYGIETYEKFPTALEDHFGGSQRATV
LAAAAGVATALATGNAN--AGLSGWYLSM-YLHKEAWGRLGFFGYDLQDQCGATNVLSYQ
GDEGLPNELRGPNYPNYAMNVGHQGGYAGIAQAAHAGRGDAFTVNPLVKVCFADD-LLPF
NFAEPRKEFGRGALREFVP-AGERSLIIP-AK---------
>3857672 637699780 Mbar_A0893 methyl-coenzyme M reductase, alpha subunit [Methanosarcina barkeri str. Fusaro]
-----------------------------------MAADIFSKFKKDMEVKFAQEFGSNK
QTGG---DITDKTAKFLRL----------GPEQDP--RKVEMIKAGKEIA-EKR-GIAFY
NP--MMHSGAPLGQRAITPYTISGT-DIVCEP--------------------DDLHYVNN
AAMQQMWDDIRRTCIVGLDMAHETLEKRLGKEVTPETINHYLEVLNHAMPGAAVVQEMMV
ETHPALVDDCYVKVFTGDDALADEIDKQFLIDINKEF------SEEQAAQIKASIGKTSW
QAIHIPTIVSRTTDGAQTSRWAAMQIGMSFISAYAMCAGEAAVADLSFAAKHAALVSMGE
MLPARRA-RGPNEPGGLSFGHLSDIVQTSR-VSE--------DP---------------A
KIALEVVGAGCMLYDQI-WLGSYMSGG-VGFTQYATAA-YTDDILDNNTYYDVDYINDKY
-N-G-AATVGKD-NK---VKASLEVVKDIATESTLYGIETYEKFPTALEDHFGGSQRATV
LAAAAGVACSLATGNAN--AGLSGWYLSM-YLHKEAWGRLGFFGFDLQDQCGATNVLSYQ
GDEGLPDELRGPNYPNYAMNVGHQGGYAGIAQAAHSGRGDAFTVNPLLKVCFADD-LLPF
NFAEPRREFGRGAIREFVP-AGERSLVIP-AK---------
>17493374 ANME3_00455 Methyl-coenzyme M reductase subunit alpha [ANME sp. HMMV]
------------------------------------MAEKEKMFKRAMEIKFTEEFGDNK
QIGG---TITGKTAKYLRL----------GVEQSP--RKVEMKKAGQEIA-KKR-GLVAY
NP-DMHCAGIPLGQRALTPYVLSGT-DIVCEP--------------------DDLHFVNN
AAMQQMWDDIRRSCVVGLDLAHETLEKRLGKEVTPETINHYLEVVNHAMPGAAVVQEHMV
ETHPALVDDCYVKVYTGDDELADEIDSQFVVNINKEF------DAEQAAQIKASIGKTTW
QAVHIPTIVSRTTDGAQTSRWMAMQVGMSFIAAYNMCAGEAAVADLAFSAKHAGLVSMSE
MLPARRA-RGPNEPGGLSFGHMADIIQTSRVDKK--------DP---------------A
HVSLEVVGAGCMLYDQI-WLGSYMSGG-VGFTQYATAA-YTNNILDDNTYHDVDYINDKY
-G-G-AANLGTD-NK---APATIETVKDIATESTIYGLENYEKYPTVLEDHFGGSQRATM
LAAASGVSTALATGNGN--AGLSAWYLSM-YLHKEAHGRLGFFGYDLQDQCGATNVFSYQ
SDEGEPLELRGANYPNYAMNVGHQGGYAGIASGAHSSRGDAFAVNPLIKLCFADA-LLPF
DFTQPRREFGRGAIREFVP-AGERSLIIP-AK---------
>CAL58676.1 methyl coenzyme M reductase subunit alpha, partial [uncultured archaeon]
------------------------------------------------------------
------------------------------------------------------------
------------------------------------------------------------
------------------------------------------------------------
------------------------------------------------------------
-------------------------------------AGEAAVADLAFSAKHAGLVSMSE
MLPARRA-RGPNEPGGLSFGHMADIIQTSRVDKK--------DP---------------A
HVALEVVGAGCMLYDQI-WLGSYMSGG-VGFTQYATAA-YTNNILDDNTYHDVDYINDKY
-G-G-AANLGTD-NK---APATIETVKDIATESTIYGLENYEKYPTVLEDHFGGSQRATM
LAAASGVSTALATGNGN--AGLSAWYLSM-YLHKEAHGRLGFFGYDLQDQCGATNVFSYQ
SDEGEPLELRGANYPNYAMTL---------------------------------------
-----------------------------------------
>17500473 LBLEPAFP_00774 Methyl-coenzyme M reductase subunit alpha [ANME sp. HMMV2]
------------------------------------MADREVMFKRAMEIKFTEEFGTNK
QSGG---TIEGKTAKYLRL----------GIEQSP--RKIEMRDAGAAIA-KKR-GLVAY
NP-NMHCAGIPLGQRALTPYMLSGT-DIVCEP--------------------DDLHYVNN
AAMQQMWDDIRRSCVVGLDLAHETLEKRLGKEVTPETINHYLEVVNHAMPGAAVVQEHMV
ETHPGLVDDCYVKVYSGDDELADEIDSQFVVNINKEF------DAEQAAQLKASIGKTTW
QAVHIPTIVSRTTDGAQTSRWMAMQVGMSFIAAYNMCAGEAAVADLAFSAKHAGLVSMSE
MLPARRA-RGPNEPGGLSFGHMADIIQTSRVDKK--------DP---------------A
HVSLEVVGAGCMLYDQI-WLGSYMSGG-VGFTQYATAA-YTNNVLDENTYYDVDYINDKY
-N-G-AADLGGE--K---APATIETVKDIATESTIYGLENYEKYPTVLEDHFGGSQRATM
LAAAAGVSTALATGNGN--AGLSGWYLSM-YVHKEAHGRLGFFGFDLQDQCGATNVFSYQ
SDEGEPLELRGANYPNYAMNVGHQGGYGGIASAAHSTRGDAFAVNPLIKLCFADS-LLPF
DFSQPRREFGRGAIREFVP-AGERSLIIP-AK---------
>CAL58675.1 methyl coenzyme M reductase subunit alpha, partial [uncultured archaeon]
------------------------------------------------------------
------------------------------------------------------------
------------------------------------------------------------
------------------------------------------------------------
------------------------------------------------------------
-------IVIRLRRG-------AMQIGMSFIAAYNMCAGEAAVADLAFSAKHAGLVSMSE
MLPARRA-RGPNEPGGLSFGHMADIIQTSRVDKK--------DP---------------A
HVSLEVVGAGCMLYDQI-WLGSYMSGG-VGFTQYATAA-YTNNVLDENTYYDVDYINDKY
-N-G-AANLGGE--K---APATIETVKDIATESTIYGLENYEKYPTVLEDHFGGSQRATM
LAAAAGVSTALATGNGN--AGLSGWYLSM-YVHKEAHGRLGFFGFDLQDQCGATNVFSYQ
SDEGEPLELRGANYPNYAMTL---------------------------------------
-----------------------------------------
>CAL58674.1 methyl coenzyme M reductase subunit alpha, partial [uncultured archaeon]
------------------------------------------------------------
------------------------------------------------------------
------------------------------------------------------------
------------------------------------------------------------
------------------------------------------------------------
-------IVIRLTIG-------AMQIGMSFIAAYNMCAGEAAVADLAFSAKHAGLVSMSE
MLPARRA-RGPNEPGGLSFGHMADIIQTSRVDKK--------DP---------------A
HVSLEVVGAGCMLYDQI-WLGSYMSGG-VGFTQYATAA-YTNNVLDENTYYDVDYINDKY
-N-G--AADLGG-EK---APATIETVKDIATESTIYGLENYEKYPTVLEDHFGGSQRATM
LAAAVGVSTALATGNGN--AGLSGWYLSM-YVHKEAHGRLGFFGFDLQDQCGATNVFSYQ
SDEGEPLELRGAN-----------------------------------------------
-----------------------------------------
>3734506 646706666 Mmah_0612 methyl-coenzyme M reductase, alpha subunit [Methanohalophilus mahii DSM 5219]
-----------------------------------MADDRKRMFQKDLEVKFTKEHGTNK
MEGG---DITDMRIPYYRL----------GVDQNP--RKLEMKKVGKDIA-EKR-GLAGY
NP-MMHCGGIPLGQRALTPSFISGNDDMMVEN--------------------DDLHYVNN
AAMQQMWDDIRRTCIVGMDMAHETLEKRLSIEVTPETINHYLEVLNHALPGGAVVQEHMV
ESHPALVDDCYVKIFTGDDELADEIDDQFLIDIDKQF------PAEQAEQLKASIGNTTW
QAAHIPTIVSRTTDGGQTTRWTAMQIGMSYIAAYGMCAGEAAVADLSYAAKHAGVVNMGD
MLPARRA-RAPNEPGGVTFGNLSDIVQTSRVNPD--------DP---------------A
NVTLEVVGAGCMLYDQI-WLGSYMSGG-VGFTQYSTAA-YTNNILDDNLYYDVEYINDKY
-D-G-AAEKGID-NK---VAPSMDVIKDIATESTLYGLENYEKYPVALEDHFGGSQRATV
LSAAAGSAGSLATGNAN--AGLSAWYLCM-YLHKEGHGRLGFFGFDLQDQCGATNTFSYQ
SDEGLPHELRGPNYPNYAMNVGHQGGYAAIAAGAHAGRGDAYALNPLIKVCFADE-MLPF
DFSQPRKEFGRGALREFEP-AGERSLIIP-AK---------
>3822899 2502870849 Mzhil_0857 methyl-coenzyme M reductase, alpha subunit [Methanosalsum zhilinae DSM 4017]
-----------------------------------MTTDRERRFKKQLEIKFTKEFGDNK
QSGG---SITDTRNKYHRL----------GVDQDP--RKREMREAGQKVA-KER-GLVGY
NP-MMHCGGIPLGQRAITPSFVSGT-DIMVEP--------------------DDLHYVNN
AAMQQMWDDIRRTCIVGLDMAHETLEKRLGMEVTPETINHYLEVLNHALPGGAVVQEYMV
ETHPALVDDCYVKIFTGDDDLADEIDKQFLIDINKEF------PEEQAEQLKKSIGKTTW
QAAHIPTIVSRTTDGGQTSRWIAMQVGMSFISAYNMCAGEAAVADLSYSAKHAAVVSMGD
MLPARRA-RAPNEPGGLTFGHMADIVQTSRKTPE--------DP---------------A
NIALEVVGAGCMLYDQI-WLGSYMSGG-VGFTQYATAA-YTNNILDDNLYYDVDYINDKY
-D-G-AANTGTD-NK---VKPTLDVVKDIATESTIYGLENYEKYPTALEDHFGGSQRATV
LSAAAGSATAIATGHGN--AGLSAWYLSM-YLHKEAHGRLGFFGYDLQDQCGATNVFSYQ
SDEGSPIELRGPNYPNYAMNVGHQGGYAAITSAAHAGRGDAFALNPLLKICFADD-LLPF
DFTQPRKEFGRGALREFSP-AGERSLIIP-AK---------
>3846475 637960147 Mbur_2417 Coenzyme-B sulfoethylthiotransferase [Methanococcoides burtonii DSM 6242]
-----------------------------------MADDRKRMFQKDLEIKFTKAHGDNK
MEGG---EITDKKVTYYRL----------GVDQNP--RKVEMRKAGQEIA-DKR-GLVGY
NP-MMHCGGIPLGQRALTPSFISGT-DIMVES--------------------DDLHYVNN
AAMQQMWDDIRRTTIVGMDMAHETLEKRLGIEVTPETINHYLEVLNHALPGGAVVQEHMV
ETHPALVDDCYCKIFTGDDELADEIDDQFLININKQF------PEEQAEALKAAIGKTTW
QAAHIPTIVSRTTDGAQTSRWMAMQVGMSFIAAYNMCAGEAAVADLSYAAKHAGVISMGD
MLPARRA-RGPNEPGGISFGHMADIIQTSRVDAE--------DP---------------A
HVALEVVGAGCMLYDQI-WLGSYMSGG-VGFTQYATAA-YTNNILDDNLYYNVDYINDKY
-D-G-AANKGAD-NK---VKATMDVVKDIATESTIYGIENYEKYPTALEDHFGGSQRATV
LSAAAGSATALATGNGN--AGLSGWYLSM-YLHKEALGRLGFFGFDLQDQCGATNVFSFQ
SDEGLPLELRGPNYPNYAMNVGHQGGYAAITSAAHAGRGDAWAVNPLIKVCFADD-MLPF
DFTAPRKEFGRGALKEFEP-AGERSLIIP-AK---------
>3809238 2515107634 MettiDRAFT_2279 methyl-coenzyme M reductase, alpha subunit [Methanolobus tindarius DSM 2278]
-----------------------------------MADDRKRMFAKHMEIKYTKEHGTNK
MEGG---KITDKTVEYYRL----------GVDQNP--RKLEMKKAGQELA-KKR-GLVGY
NP-MMHCGGIPLGQRALTPSFLSGT-DDMVEI--------------------DDLHYVNN
AAMQQMWDDIRRTVIVGLDMAHETLEKRLGIEVTPETINHYLETLNHALPGGAVVQEHMV
ETHPALVDDCYVKMFTGDDELADEIDSQFLIDINKAF------PEEQAEQLKAAIGKNSF
QAAHIPTIVSRTTDGGQTSRWMAMQVGMSFISAYSMCAGEAAVADLSYAAKHAGVVQMGE
MLPARRA-RAPNEPGGIPFGHMADIIQTSRKTPE--------DP---------------A
NVTLEVVGGACMLYDQI-WLGSYMSGG-VGFTQYATAA-YCNNILDDNLYYNVDYINDKY
-D-G-AATTGTD-NK---VKANLEVVKDIATESTIYGLENYEKYPTTLEDHFGGSQRATS
LSAAAGSAVSLATGNGN--AGLSGWYLCM-YLHKESHGRLGFFGYDLQDQCGATNVLSYQ
SDEGLALELRGPNYPNYAMNVGHQGGYTAIASAAHAGRGDAYAVNPLVKVCFADD-LLPF
DFSKPRKEFARGALREFEP-AGERSLVIP-AK---------
>3811923 2509663319 Metho_1670 methyl-coenzyme M reductase, alpha subunit [Methanomethylovorans hollandica DSM 15978]
------------------------------------MAADKKMFAKHLEIKFTKEHGANK
MEGG---KITDMVGKYYRL----------GVDQNP--RKVEMKKAGQELA-KKR-GLVGY
NP-MMHCGGIPLGQRALTPSFISGT-DMMVEV--------------------DDLHYVNN
AAMQQMWDDIRRTCIVGIDLAHETLEKRLGIEVTPETINFYLETLNHALPGGAVVQEHMV
ETHPALVDDCYCKIFTGDDELADEIDKQFLIDINKEF------PEEQAAQIKAAIGKTTW
QAAHIPTVVSRVTDGAQTTRWMAMQVGMSFISAYSMCAGEAAVADLSYAAKHAGVISMGE
MLPARRA-RGPNEPGGISFGHLSDIVQTSRVDPE--------DP---------------A
HVALEVVGAGCMLYDQI-WLGSYMSGG-VGFTQYATAA-YTNNILDDNLYYNVDYINDKY
-N-G-AAKKGTD-NK---VKATLEVVKDIATESTLYGMENYEKYPTALEDHFGGSQRATV
LSAAAGAATAIATGNGN--AGLSGWYLSM-YLHKEGHGRLGFFGFDLQDQCGATNVLSYQ
SDEGLPVELRGPNYPNYAMNVGHQGGYAAIACAAHAGRGDAYAVNPLIKVCFADN-LLPF
DFTAPRKEFGRGALREFMP-AGERSLIIP-AK---------
>3736816 2519472088 Mpsy_0828 methyl-coenzyme M reductase, alpha subunit [Methanolobus psychrophilus R15]
-----------------------------------MANDRKKMFAKHMEIKFTKEHGSNK
MQGG---EITDMVGKYYRL----------GVEQNP--RKVEMKKAGQEIA-KKR-GLVGY
NP-MMHCGGIPLGQRALTPSFISGT-DMMVEI--------------------DDLHYVNN
AAMQQMWDDIRRTVVVGMDMAHETLEKRLGIEVTPETINHYLETLNHALPGGAVVQEHMV
ETHPALVDDCYVKVFTGDDELADEIDKQFLIDINKQF------PAEQAETIKAAIGKTSW
QAAHIPTIVSRVTDGAQTSRWMAMQVGMSFISAYSMCAGEAAVADLSYAAKHAGVLSMGE
MLPARRA-RGPNEPGGISFGHFADIIQTSRVTPE--------DP---------------A
KVALEVVGGGCMLYDQI-WLGSYMSGG-VGFTQYATAA-YTNNILDDNLYYDVDYINDKY
-D-G-AAKTGKD-NK---VKATLEVVKDIATESTIYGLENYEKYPTTLEDHFGGSQRATS
LSAAAGCATAIATGNGN--AGLSAWYLSM-YLHKEAHGRLGFFGYDLQDQCGATNVLSYQ
SDEGLALELRGPNYPNYAMNVGHQGGYSGITSAAHAGRGDAFAVNPLIKVCFADE-LLPF
DFTAPRKEFGRGALREFEP-AGERSLIIP-AK---------
>17410018 GCA_001717015_00988 Methyl-coenzyme M reductase I subunit alpha [Candidatus Methanosuratus petracarbonis]
------------------------------------MATEKKMFLEALRKKFKE------
-------SPEEKYTKFYIY---------DGWKQSK--RKREFVEWGTKLA-KER-GIPFY
NP-EMHLGGIPLGQRVLMPYRLSQT-DIYCEG--------------------DDLHFINN
AAMQQMWHDIRRTVIVGLDAAHMVLQKRLGKEVTPETVNHYLEVLNHALPGAAVIQEHMV
ETHPGLVSDSYVKVFTGDDELADEIDKRFLIDINKEF------PADQAAQLKAAVGKKIY
QVLRMPTIVAMTCDGGTMSRWSAMQISMSMVNAYKLMAGEAAIGEFAFAAKHAEVIEMGT
LMPWRRA-RGPNEPGGVPLGYVADMCQASRVKPE--------DP---------------T
WVALEAISMGAVLYDQF-WFGSYMSGG-VGFTQYATCT-YTDNILDDFCYYGADYVKKKF
-G-G------FG-KA----KPSWDLIKDIATEVSLYGLEQYERFPALMETHFGGSQRAAV
VAAGAGVAVSLATGNCT--AGINGWYLSQ-LLHKEEMGRLGFYGYDQQDQCGSANSFSYR
SDEGLPFNLRGVNYPNYALNVGHQSAHTGIVQAAHSGRGDAWTTNPLIKIAFADK-DLKF
DFTHPRLCFGKGALREFMP-AGERSLIIP-SR---------
>17408495 GCA_001717035_01370 Methyl-coenzyme M reductase I subunit alpha [Candidatus Methanomethylicus mesodigestum]
------------------------------------MSSEKKMFIEALRKKFKE------
-------APEDKNTKYYIY---------DGWKQSK--RKREFVEAAKKVA-KER-SVPFY
NP-DMHLGGIPMGQRVLMPYRISNT-DIYVEG--------------------DDLHFVNN
AAMQQMWHDIRRTVIVGLDSAHTVLQKRLGKEVTPETVNHYLEVLNHALPGAAVIQEHMV
ETDPGLVSDSYVKVFTGDDELADEIDKRMLIDINKAF------PADQAASLKKAIGKKIY
QVCHMPTIVSMTCDGGTMSRWAAMQICMAMVNAYKLMAGEAAIGEFAFAAKHAEVIEMGT
LMPWRRA-RGPNEPGGIPLGYMADICQASRVKPQ--------DP---------------V
WVALEAISMAAVLYDQI-YLGSYMSGG-VGFTQYATCT-YTDDVLDDYCYYGADYVKKKF
-G-G------FG-KS----KPSWDLIKDVGTEVTLYGLEQYEKFPALMETHFGGSQRAAV
VSAGAGVAVSLATGHST--AGINAWYLSQ-LLHKEEMGRLGFYGYDQQDQCGSVNSFSYR
SDEGLPFNLRGTNYPNYALNVGHQSAYCGIVSAAHGGRNDAWTTNPLVKVAFADK-DLKF
DFTHPRLCFGKGALREFVP-AGERNLIIP-SH---------
>17406548 GCA_001717025_00991 Methyl-coenzyme M reductase I subunit alpha [Candidatus Methanomethylicus oleusabulum]
------------------------------------MSSENKMFIEALRKKFKE------
-------APEDKNTKYYIY---------DGWKQSK--RKREFVEAAKKVA-KER-SIPFY
NP-DMHLGGIPMGQRVLMPYRISNT-DVYVEG--------------------DDLHFVNN
AAMQQMWHDIRRTVIVGLDSAHTVLQKRLGKEVTPETVNHYLEVLNHALPGAAVIQEHMV
ETNPGLVSDSYVKVFTGDDELADEIDPRMLININKEF------PADQAASLKKAIGNKIY
QVLHMPTIVSMTCDGGTMSRWAAMQISMSMVNTYKLMAGEAAIGEFAFAAKHAEVIEMGT
LMPWRRA-RGPNEPGGIPLGYMADICQGSRVKPE--------DP---------------V
WVALESISMAALLYDQI-YFGSYMSGG-VGFTQYATCT-YTDNVLDDFCYYGADYVKKKY
-G-G------FA-KT----KPSWDLIKDVGTEVTLYGLEQYEKYPALMETHFGGSQRAAV
VSAGAGVAVSLATGHST--AGINAWYLSQ-LLHKEAMGRLGFYGYDQQDQCGSVNSFSYR
SDEGLPFNLRGVNYPNYALNVGHQSAYCGIVSAAHGGRNDAWTTSPLIKVAFADK-DLKF
DFTHPRLCFAKGALREFVP-AGERDLIIP-SH---------
>3754405 649738388 Mfer_0784 methyl-coenzyme m reductase, alpha subunit [Methanothermus fervidus DSM 2088]
-----------------------------------MAEERKKLFVDALRKKFKE------
-------EPKERKTTFYTL---------GGWKQSE--RKKEFVEYGKKVA-KER-GIPAY
NP----DIGTPLGQRVLMPYQVSTT-DTFVEG--------------------DDLHFVNN
AAMQQFWDDIRRTVIVGLNHAHRILERRLGKEVTPETINHYLETVNHAMPGAAVVQEHMV
ETHPGLTADSYVKVFTGNDELADEIESCYLIDINKQF------PEHQAEQLKKAIGDSIW
QAVRIPTIVSRTCDGATTSRWSAMQIGMSMISAYKQAAGEAATADFAYAAKHAEVIHLGT
FLPVRRA-RGENEPGGVPFGFLADIVQSSRVHYE--------DP---------------V
RVALDVVASGAMLYDQI-WLGSYMSGG-VGFTQYATAS-YTDNILDDFTYYGKEYVEDKY
-G-G------LA-EA----PHDFDTILDVATEVTLYSLEQYEEYPTLMEDHFGGSQRAAI
AAAASGCSTAFAAGNAQ--AGLSGWYLSQ-ILHKECHARLGFYGYDLQDQCGAANTYSIR
SDEGLPAELRGPNYPNYAMNVGHLGEYAGIVQAAHIARGDAYCLNPLVKVAFADD-NLPF
DWTNPRGEFAKGALREFEP-EGERDLIRPAGK---------
>3757769 2574443412 EI99DRAFT_02819 methyl-coenzyme M reductase, alpha subunit (EC 2.8.4.1) [Methanobacterium arcticum]
--------------------------------------MADKKFMEALKKKFEE------
-------APEESKTHFYDL---------GGWKQSE--RKTEFVKAGKEIA-EKR-GIPMY
NP----DVGTPLGQRVLMPYQVSTT-DTYVEG--------------------DDLHFVNN
AAMQQFWDDIRRTVIVGLNTAHNVIEKRLGKEVTPETITTYLETVNHAMPGAAVVQEHMV
ETNPSLVYDSYVKIFTGNDEIADEIDPAFVININKMF------PEEQAEVLKAEVGDAMW
QVVRIPTIVSRTCDGGTTSRWSAMQIGMSMISAYKQAAGEAATGDFAYAAKHAEVVHMGS
YLPVRRA-RGENEPGGIAFGFLADICQSSRVNMD--------DP---------------V
RVTLDVVASGAMLYDQI-WLGSYMSGG-VGFTQYATAA-YTDNILDDFTYFGREYVEDKY
-G-L---------TE---APNTMETVLDVASEVTFYGLEQYEEYPALLEDQFGGSQRAAV
TAAAAGCSTAFATGNAQ--TGLSGWYLSM-YLHKEQHSRLGFYGYDLQDQCGAANTFAIR
GDEGLPLEARGANYPNYAMNVGHQGEYAGISQAAHAARKDAFVFNPLVKIAFADD-NLAF
DFSNVRAEFAKGALREFEP-AGERALISP-AK---------
>3866656 638155700 MTH1164 methyl coenzyme M reductase I, alpha subunit [Methanothermobacter thermautotrophicus str. Delta H]
--------------------------------------MADKLFINALKKKFEE------
-------SPEEKKTTFYTL---------GGWKQSE--RKTEFVNAGKEVA-AKR-GIPQY
NP----DIGTPLGQRVLMPYQVSTT-DTFVEG--------------------DDLHFVNN
AAMQQMWDDIRRTVIVGLNHAHAVIEKRLGKEVTPETITHYLETVNHAMPGAAVVQEHMV
ETHPALVADSYVKVFTGNDEIADEIDPAFVIDINKQF------PEDQAETLKAEVGDGIW
QVVRIPTIVSRTCDGATTSRWSAMQIGMSMISAYKQAAGEAATGDFAYAAKHAEVIHMGT
YLPVRRA-RGENEPGGVPFGYLADICQSSRVNYE--------DP---------------V
RVSLDVVATGAMLYDQI-WLGSYMSGG-VGFTQYATAA-YTDNILDDFTYFGKEYVEDKY
-G-L---------CE---APNTMDTVLDVASEVTFYGLEQYEEYPALLEDQFGGSQRAAV
VAAAAGCSTAFATANAQ--TGLSGWYLSM-YLHKEQHSRLGFYGYDLQDQCGASNVFSIR
GDEGLPLELRGPNYPNYAMNVGHQGEYAGISQAPHAARGDAFVFNPLVKIAFADD-NLVF
DFTNVRGEFAKGALREFEP-AGERALITP-AK---------
>3763680 650872422 MSWAN_2056 methyl-coenzyme M reductase subunit alpha [Methanobacterium paludis]
--------------------------------------MADKKFIDALNKKFKE------
-------DPEEKKTTFYSF---------GGWKQSE--RKREFVEAGKKIA-AER-GIPQY
NP----DVGTPLGQRVLMPYQVSTT-DTFVEG--------------------DDLHFVNN
AAMQQMWDDIRRTVIVGLDTAHNVIEKRLGKEVTPETITHYLETVNHAMPGAAVVQEHMV
ETNPALVADSYVKVFTGNDEIADEIDSAYVLDINKMF------PEEQAEVLKAEVGDGIW
QAVRIPTIVSRTCDGGTTSRWSAMQIGMSMISAYKQCAGEAATGDFAFAAKHAAVIHMGT
ALPQRRA-RGENEPGGIPFGYLADICQSSRKYAD--------DP---------------V
RVTLDVVATGAMLYDQI-WLGSYMSGG-VGFTQYATAA-YTDNVLDDFCYYGKEYVEDKF
-G-G------LC-EA----PNTMETVLDVGSEVTFYALEQYEEYPALLETQFGGSQRAAV
TAAAAGCSTGFATGNAQ--TGLSAWYLSM-YLHKEQHSRLGFYGYDLQDQCGAANVFAIR
GDEGLPTELRGPNYPNYAMNVGHQGEYAGIAQSAHAARKDAFVLNPLVKIAFADD-NLAF
DFSEVRAEFAKGALREFEP-AGERDLITP-AK---------
>3714382 2585047995 DL91DRAFT_2210 methyl-coenzyme M reductase, alpha subunit (EC 2.8.4.1) [Methanobacterium sp. SMA-27]
--------------------------------------MAEKMFIDALKKAFKE------
-------DPTEGKTTFYNH---------GGWKQSE--RKREFVAAGKEVA-AKR-GIPQY
NP----DVGTPLGQRVLMPYQVSGT-DTYVEG--------------------DDLHFVNN
AAMQQFWDDIRRTVIVGMNTAHMVIEKRLGKEVSPETITNYLETVNHAMPGAAVVQEHMV
ETNPYLVADSYVKTFTGNDEIADEIDPAYVLNINKMF------PEDQAEVLKAEVGDGIW
QVVRIPTIVSRTCDGGTTSRWSAMQIGMSMISAYKQAAGEAATGDFAYAAKHAEVVHMGT
ALPQRRA-RGENEPGGIPFGFLADICQSSRVNAD--------DP---------------V
RVTLDVVASGAMLYDQI-WLGSYMSGG-VGFTQYATAA-YTDNILDDFTYFGKEYVEDKF
-G-M---------TE---APNTMDTVLDVGSEVTFYALEQFEEYPALLETIFGGSQRASI
VAAAAGCATGFATGNAQ--TGLSAWYLSM-YLHKEQHSRLGFYGYDLQDQCGASNVFSIR
NDEGLPVEMRGPNYPNYAMNVGHQGEYAGIAQSAHAARGDAFVFNPLVKIAFADD-NLMF
DFTNVRAEFAKGALREFEP-AGERALISP-AK---------
>3707234 2516847513 Mmad_01094 methyl-coenzyme M reductase, alpha subunit [Methanobacterium sp. Maddingley MBC34]
--------------------------------------MAEKMFIEALKKAFKE------
-------DPTEKTTEYYKF---------GGWKQSE--RKREFVAAGKEVA-AKR-GIPQY
DP----DVGTPLGQRVLMPYNVSTT-DTFVEG--------------------DDLHFVNN
AAMQQFWDDIRRTVVVGLNTAHTVIEKRLGKEVTPETITHYLETVNHAMPGAAVVQEHMV
ETHPLLVADSYVKVFTGNDEIADEIDQRYVLDINKEF------PEHQAKVLKEEVGDGMW
TIVRIPTIVSRTCDGGTTSRWSAMQVGMSMISAYKQAAGEAATGDFAYAAKHAEVIHMGT
YLPVRRA-RGENEPGGIAFGYLADICQSSRVNWE--------DP---------------V
RVTLDVVASGAMLYDQI-WLGSYMSGG-VGFTQYATAA-YTDNILDDFTYFGKEYVEDKF
-G-M---------TE---APNTMDTVLDVGSEVTFYALEQFEEYPALLETIFGGSQRASI
VAAAAGCSTAMATGNAQ--TGLSAWYLSM-YLHKEQHSRLGFYGYDLQDQCGASNVFSIR
NDEGLPTELRGANYPNYAMNVGHQGEYAGIAQAAHAARGDAFVLNPLVKIAFADP-NLTF
DFTQVRAEFAKGALREFEP-AGERALISP-AK---------
>3711501 2520803234 A994_09406 methyl coenzyme M reductase I subunit alpha [Methanobacterium formicicum DSM 3637]
--------------------------------------MAEKMFINALKKAFKE------
-------DPSDKTTEYFKF---------GGWKQSE--RKREFVEAGKEVA-AKR-GIPQY
DP----DVGTPLGQRVLMPYQVSTT-DTFVEG--------------------DDLHFVNN
AAMQQFWDDIRRTVVVGLNTAHTVIEKRLGKEVTPETITHYLETVNHAMPGAAVVQEHMV
ETHPLLTADSYVKVFTGNDEIADEIDQRYVLNINKEF------PEHQADVLKAEVGDGMW
TIVRIPTIVSRTCDGGTTSRWSAMQVGMSMISAYKQAAGEAATGDFAYAAKHAEVIHMGT
YLPVRRA-RGENEPGGIAFGYLADICQSSRVNWE--------DP---------------V
RVTLDVVASGAMLYDQI-WLGSYMSGG-VGFTQYATAA-YTDDILDDFTYFGKEYVEDKY
-G-M---------CE---APNNMDTVLDVASEVTFYALEQFEDYPALLETIFGGSQRASI
VAAAAGCSTAFATANAQ--TGLSGWYLSM-YLHKEQHSRLGFYGYDLQDQCGASNVFSIR
NDEGLPTELRGANYPNYAMNVGHQGEYAGISQAAHAARGDAFVLNPLVKIAFADP-NLTF
DFTQVRAEFAKGALREFEP-AGERALISP-AK---------
>3766574 2558933934 T523DRAFT_00656 methyl-coenzyme M reductase, alpha subunit (EC 2.8.4.1) [Methanobrevibacter wolinii SH]
--------------------------------------MADKKFIDALNKKFKE------
-------SPEDKTTTFYNL---------GGWRQSE--RKTEFYEAGKEIA-EKR-GIPQF
NP----DVGSPLGQRTLMPYQLSGT-DTFVEG--------------------DDLHFINN
AAIQQMWDDIRRTVIVGLNTAHNVLERRLGMEVTPETITRYLETLNHAMPGGAVVQEHMV
EINPYLAADSYVKVFTGDDELADEIDKCYVLDINKEF------PEEQAEALKAEVGDKIW
QAVRIPSVVGRVCDGGVTSRWSAMQIGMSMISAYNQCAGEGATGDFAYASKHAEVIQMGT
PLPQRRA-RAANEPGGIPFGYMADIVQSSRVNSD--------DP---------------V
KISLDVVAAGAALYDQV-WLGSYMSGG-VGFTQYATAA-YTDNVLDDFAYYGKDYVEDKY
-G-L---------TK---APNNMDTVLDVGSEVTFYGLEQYEKFPALLETQFGGSQRAAV
VAAAAGISTAFATGNAQ--TGLSAWYLSQ-YLHKEQHSRLGFYGYDLQDQCGAANTFSFR
NDEGLPLEMRGPNYPNYAMNVGHQGEYAGIAQAPHAARGDAFTYNPLIKIAFADK-NLVF
DFSAPRNEIAKGALREFEP-AGERSLIIP-AK---------
>3765008 2553937573 NoneDRAFT_00889 methyl-coenzyme M reductase, alpha subunit (EC 2.8.4.1) [Methanobrevibacter boviskoreani JH1]
--------------------------------------MADKKFYEALNKKFKE------
-------SPEDKTTTFYNL---------GGWKQSE--RKTQFYEAGKEIA-EER-GIPMY
NP----DIGSPLGQRTLMPYQLSTT-DTFVEG--------------------DDLHFINN
AAIQQLWDDIRRTVLVGLNTAHNVLQRRLGMEVTPETITNYLETVNHAMPGAAVVQEHMV
ETNPYLVSDSYVKIFTGDDELADEIDQCYVLDINKEF------PDDQAAQLKAEVGDKIW
QVVRVPSLVGRVCDGGTTSRWSAMQIGMSMISAYNQCAGEGATGDFAFATKHAEVIQMGA
PLPQRRA-RAANEPGGVPFGYIADIVQSSRVNVD--------DP---------------V
KVTLDVVAAGAALYDQI-WLGSYMSGG-VGFTQYATAA-YTDNILDDFTYYGKDYVEDKY
-G-G------LT-EA----PNNMDTVLDVGSEVTFYALEQYDEYPALLETQFGGSQRAAV
TAAASGCCTAFATGNSQ--TGLSAWYLSQ-YLHKEQHSRLGFYGYDLQDQCGAANVFSIR
NDEGLPLEMRGPNYPNYAMNVGHQGEYAGIAQAPHAARKDAFSFNPLIKIAFADK-NLCF
DFTQPRAEIAKGALREFSP-AGERSLIIP-AK---------
>3776834 646533023 mru_1924 methyl-coenzyme M reductase alpha subunit McrA [Methanobrevibacter ruminantium M1]
--------------------------------------MADKKFLDAMTKKFKE------
-------APEEKTTTFYNM---------GGWTQSE--RKTEFVNEGKAIA-EAR-GIPMY
NP----DIGNPLGQRALMSYQLSGT-DTFVEG--------------------DDLHFINN
AAMQQAWDDIRKTVIVGLNTAHNVLEKRLGMEVTPETITNYLEVVNHAMPGAAAVQEHMV
ETNPLLVDDSYVKVFTGDDDLAAEIDPAFVLDINKEF------PEEQAEALKAEVGGAIW
QIVRVPSVVGRVCDGGTTSRWSAMQIGMSMISAYGQCAGEGATGDFAYASKHAEVIGMGT
YLPIRRA-RAGNELGGVPFGFMADICQATRVTD---------DP---------------V
ESALEVVALGAALYDQI-WLGSYMSGG-VGFTQYATAA-YTDNVLDDFSYFGKDYVEDKY
-G-D------LC-SA----PNDMDTVLDVGSAVTFYSLEQYEEYPALLETHFGGSQRAAV
VSAASGISTAFATGNAQ--TGLSAWYLAQ-YLHKEQHSRLGFYGYDLQDQCGAANVFAIR
NDEGLPLELRGPNYPNYAMNVGHQGEYAGIAQAPHSARGDAFAVNPLVKIAFADK-NLPF
DFTKVRAEFAKGALREFEP-AGERSIIIP-AK---------
>3767721 2595158117 IE36DRAFT_00056 methyl-coenzyme M reductase, alpha subunit (EC 2.8.4.1) [Methanobrevibacter olleyae]
--------------------------------------MADKKFLDAMTKKFKE------
-------APDERTTTFYNM---------GGWTQSE--RKTEFVNEGKSIA-EKR-GIPMY
NP----DIGNPLGQRALMSYQLSGT-DTFVEG--------------------DDLHFINN
AAMQQAWDDIRRTVIVGLNTAHNVLEKRLGMEVTPETITNYLEVVNHAMPGAAVIQEHMV
ETNPLLVEDSYVKIFTGDDDLADEIDAAFVLDINKEF------PEEQAEVLKSEVGGAIW
QIVRIPSVVGRVCDGGTTSRWSAMQIGMSMISAYGQCAGEGATGDFAYASKHAEVIGMGT
YLPIRRA-RADNELGGVPFGFMADICQATR-VSD--------DP---------------V
KSSLEVVALGAALYDQI-WLGSYMSGG-VGFTQYATAA-YTDNVLDDFSYFGKDYVEDKY
-G-G------LC-EA----PNNMDTVLDVGSEVAFYSLEQYEEYPALLETHFGGSQRAAV
ISAASGISTAFATGNAQ--TGLSAWYLAQ-YLHKEQHSRLGFYGYDLQDQCGAANVFAIR
NDEGLPLELRGPNYPNYAMNVGHQGEYAGIAQAPHSARKDAYAVNPLVKIAFADK-NLAF
DFTKVRAEFAKGALREFEP-AGERSIIIP-AK---------
>3772300 644142865 METSMIALI_00940 methyl-coenzyme M reductase, alpha subunit (EC 2.8.4.1) [Methanobrevibacter smithii DSM 2375]
----------------------------------MGLSMADKKFLDAMKNKFSE------
-------DPTDKRTTFYNM---------GGWKQSE--RKSAFVKEGKEIA-EKR-GIPMY
NP----DIGTPLGQRALMSYQLSTT-DTYVEG--------------------DDLHFINN
AAIQQAWDDIRRTVIVGLNTAHNVLEKRLGIEVTPETITEYLETVNHAMPGAAVVQEHMV
ETDPLVVQDSYVKVFTGDDELADEIDSAFVLDINKEF------NEEQAAALKEEVGGSVW
QAVRIPAIVGRVCDGGTTSRWSAMQIGMSMISAYNQCAGEGATGDFAYASKHAEVIHMGT
YLPVRRA-RAENELGGVPFGFMADICQSSRVNAD--------DP---------------V
RSTLDVVALGAALYDQI-WLGSYMSGG-VGFTQYATAA-YTDDVLDDFTYYGKDYVEDKY
-G-G------LT-EA----PNNMDTVLDVGSEVSFYALEQYEEYPALLETHFGGSQRASV
ISAAAGCSTAFATGNAQ--TGLSAWYLGM-YLHKEQHSRLGFYGYDLQDQCGAANVFSIR
NDEGLPLEMRGPNYPNYAMNVGHQGEYAGIAQAPHAARGDAWSFNPLVKIAFADK-NLVF
DFSKPREEFAKGALREFEP-SGERTVITP-AK---------
>3718180 2595205126 IE19DRAFT_01672 methyl-coenzyme M reductase, alpha subunit (EC 2.8.4.1) [Methanobrevibacter millerae]
--------------------------------------MADKKFLDAMKKKFVE------
-------DPTEKRTQFYNM---------GGWTQSE--RKTAFVNEGKEIA-EKR-GIPMY
NP----DIGSPLGQRALMSYQLSTT-DTFVEG--------------------DDLHYINN
AAIQQAWDDIRRTVIVGLNTAHNVLEKRLGIEVTPETITNYLETVNHAMPGAAVVQEHMV
ETDPLIVQDSYVKVFTGDDELADEIDSAFVLDINKEF------PEEQAEALKAEVGGAIW
QAVRIPSIVGRVCDGGNTSRWSAMQIGMSMISAYNQCAGEGATGDFAYASKHAEVIHMGT
YLPVRRA-RAENELGGVPFGFMADICQGSRAYPD--------DP---------------V
RSTLEVVALGAALYDQI-WLGSYMSGG-VGFTQYATAA-YTDNVLDDFTYYGKDYVEDKY
-G-D------LC-AA----PNNMDTVLDVGTEVAFYALEQYEEYPALLETHFGGSQRASV
ISAAAGASTAFATGNAQ--TGLSAWYLAM-YLHKEQHSRLGFYGFDLQDQCGAANVFSIR
NDEGLPLEMRGPNYPNYAMNVGHQGEYAGIAQAPHSARGDAWAFNPLIKIAFADK-NLVF
DFGKVREEFAKGALREFEP-AGERTAITP-AK---------
>3847419 638168675 MK0655 Methyl coenzyme M reductase, alpha subunit [Methanopyrus kandleri AV19]
-----------------------------------MSSAEEKLFMKALKEKFEE------
-------SPEEKYTKFYIF---------GGWKQSE--RKKEFKEWADKIV-EER-GVPHY
NP----DIGVPLGQRKLMSYQVSGT-DVFVEG--------------------DDLHFVNN
AAMQQMWDDIRRTVIVGMDTAHRVLERRLGKEVTPETINEYMETLNHALPGGAVVQEHMV
EIHPGLTWDCYAKIITGDLELADEIDDKFLIDIEKLF------PEEQAEQLIKAIGNRTY
QVCRMPTIVGHVCDGATMYRWAAMQIAMSFICAYKIAAGEAAVSDFAFASKHAEVINMGE
MLPARRA-RGENEPGGVPFGVLADCVQTMRKYPD--------DP---------------A
KVALEVIAAGAMLYDQI-WLGSYMSGG-VGFTQYATAV-YTDNILDDYVYYGLEYVEDKY
-G-I---------AE---AEPSMDVVKDVATEVTLYGLEQYERYPAAMETHFGGSQRAAV
CAAAAGCSTAFATGHAQ--AGLNGWYLSQ-ILHKEGHGRLGFYGYALQDQCGAANSLSVR
SDEGLPLELRGPNYPNYAMNVGHLGEYAGIVQAAHAARGDAFCVHPVIKVAFADE-NLVF
DFTEPRKEFAKGALREFEP-AGERDLIVP-AE---------
>3860925 637846211 Msp_0321 MrtA [Methanosphaera stadtmanae DSM 3091]
------------------------------------MDNEKKLFLKALKEKFDE------
-------DPEEENTKFYCY---------GGWEQSA--RKREFAEEAEKAV-EARGGLPFY
NP----DIGVPLGQRKLMAYQVSGT-DTYVEG--------------------DDLHFCNN
SAIQQLVDDIKRTVIVGMDTAHGVLEQRLGVEVTPETINEYLETINHALPGGAVVQEHMV
EVDPGLVTDSYAKIFTGDDDLLDQLDQRFVIDINKEF------PEEQAEMLKKYIGKKTY
QVSRVPTLVVRACDGGTTSRWSAMQIGMSFISAYKLCAGEAAIADFSYAAKHADVISMAS
AMPSRRA-RGPNEPGGVTFGAFSDMVQTSRVTD---------DP---------------A
EVTLEVIGGAAPLYDQV-WLGSYMSGG-VGFTQYATAA-YTDEILDDFIYYGKDYVEGKY
-G-G------LC-QA----EATSEVVKDIASEVTLYGLEQYE-IPAALEDHFGGSQRAAV
LAAGAGCSVAFATANSN--AGVNGWYLSQ-LLHKEGHSRLGFYGYDLQDQCGSSNSLSVR
SDEGLIHELRGPNYPNYAMNVGHQPEYAGIAQAPHAARGDAFALNPLIKVAFADK-NLSF
DWAHPRECIAKGAVREFMP-SGERDLINP-AL---------
>3767967 2595158363 IE36DRAFT_00302 methyl-coenzyme M reductase, alpha subunit (EC 2.8.4.1) [Methanobrevibacter olleyae]
--------------------------------MTKGEKLENKRFLEALTQKFKGE-----
-------DQEDQQTSFYCF---------DGWKQSP--RKREFFDAANELA-KKRDNLPFY
NP----DIGVPLGQRQLMSYKISGT-EDYVEG--------------------DDLHFCNN
AAIQQLVDDIKRTVIVGMDTAHSVLQERLGVEVTPETINEYMETINHALPGGAVVQEHMV
EVHPGLASDCYAKIFTGNDELADELDKRVLIDINKEF------PEEQAEMLKEYIGNKTY
QVSRVPTLVVRACDGGTVSRWSAMQIGMSFITAYSLCAGEAAIADFSYAAKHADVIGMAA
ILPARRA-RGANEPGGVPFGIFADMIQTSR-ISD--------DP---------------A
KITLEVIGGAATFYDQV-WLGSYMSGG-VGFTQYASAT-YTDDILDDFIYYGKDYVEKNY
-G-M---------CQ---AEANFDNVKDIATEVTIYGLEQYE-IPTLLEDHFGGSQRASV
ISAAAGCSVAFATGNSN--AGVNGWYLSM-IEHKESHSRLGFYGYDLQDQCGAANSLSIR
SDEGLIHELRGPNYPNYAMNVGHQPEYAGIAQAPHAARGDAFCVNPLIKIAFADK-NLSF
DFLHPRKCIAKGALREFEA-DGERSIILP-AFSK-------
>3770442 640592705 Msm_0902 methyl-coenzyme M reductase, alpha subunit, McrA [Methanobrevibacter smithii ATCC 35061]
------------------------------------MENEEKVFFKALNQKFKGE-----
-------DNESNHTSFYCF---------DGWKQSP--RKREFNDAAEKLA-KDR-NMPFY
NP----DIGVPLGQRSLMTYKISGT-DDYVEG--------------------DDLHFCNN
AAIQQLVDDIKRTIIVGMDTAHSVLQERLGVEVTPETINEYMENINHALPGGAVVQEHMV
EVHPGLVSDCYAKIFTGNDELADEIDKRVLIDINKEF------PEDQAQMLKDYLGNKTY
QVSRVPTLVVRACDGGTVSRWSAMQIGMSFINAYKLCAGEAAIADFSYAAKHADVIGMAS
FLPARRA-RGPNEPGGVSFGAFSDMIQTSRISD---------DP---------------A
EVTLEVIAGAAALYDQV-WLGSYMSGG-VGFTQYASAT-YTDDILDDFVYYGLDYVEDNY
-G-L---------CQ---AEKTMDVVRDISTEVTLYGLEQYE-IPTLLETHFGGSQRASV
ISAAAGCSTAFATANSN--AGVNGWYLSM-LLHKEGHSRLGFYGYDLQDQCGSANSLSIR
SDEGLIHELRGPNYPNYAMNVGHQPEYAGIAQAPHAARKDAFSVNPLIKIAFADD-ALSF
DFKHPRKEIARGALREFEP-DGERDIIIP-AK---------
>3717014 2595203960 IE19DRAFT_00505 methyl-coenzyme M reductase, alpha subunit (EC 2.8.4.1) [Methanobrevibacter millerae]
------------------------------------MALENKKFLNALNQKFKGE-----
-------DQESDHTSFYCF---------GGWKQSE--RKREFNDAAEKLA-KER-NMPFY
NP----DIGVPLGQRQLMAYKISGT-EDYVEG--------------------DDLHFCNN
AAIQQLVDDIKRTIIVGMDTAHSVLQERLGVEVTPETINEYMENINHALPGGAVVQEHMV
EVHPGLVDDCYAKIFTGNDDLADELDKRVLIDINKEF------PEDQAEMLKKYVGNKTY
QVSRVPTLVVRACDGGTVSRWSAMQIGMSFINAYKLCAGEAAIADFSYAAKHADVIGMGA
FLPSRRA-RGPNEPGGVAFGNLADMVQTSR-VSD--------DP---------------A
EVSLEVIAAAAVLYDQV-WLGSYMSGG-VGFTQYASAA-YTDDILDDFLYYGMDYVEKNY
-G-M---------CN---AELSMDTVRDISTEVTLYGLEQYE-IPTLLETHFGGSQRASV
ISAAAGCSTAFATGNSN--AGVNGWYLSM-ILHKEAHSRLGFYGYDLQDQAGASNSLSIR
SDEGLIHELRGPNYPNYAMNVGHQPEYAGIAQAPHAARGDAFCTNPLIKIAFADD-NLTF
DFKHPRKEIAKGALREFMP-SGERDIIIP-SI---------
>3800594 646859549 Mvol_1128 methyl-coenzyme M reductase, alpha subunit [Methanococcus voltae A3]
------------------------------------MEAEKRLFLKALKEKFEE------
-------DPKEKFTKFYTY---------GGWQQSE--RKKEFFAENERIVAEKRDGIPMY
NP----DIGVPLGQRKLMPYKVSNT-DSYVEG--------------------DDLHFMNN
AAIQQLWDDIRRTVIVGMDTAHMVLEKRLGVEVTPETINEYMHTINHSLPGGAVVQEHMV
EVHPSLAWDCYAKIFTGDDELADELDDRFVININKLF------PEEQAEELKAAIGKKTY
QVSRVPSLVGRVCDGGTISRWSAMQIGMSFITAYKLCAGEAAIADFSYAAKHADVIQMGN
ALPGRRA-RGPNEPGGVRFGILSDVVQTTRVSD---------DP---------------V
EQSLEVVATGAALYDQI-WLGSYMSGG-VGFTQYATAS-YTDDILDDFSYYGLDYVEKKY
-G-R---------CG---TKATMDVVEDIASEVTLYALEQYDEYPALLEDHFGGSQRAAV
AAAAAGISTCMATGNSN--AGVNGWYLSQ-ILHKEYHSRLGFYGYDLQDQCGASNSLAIR
NDEASPLELRGPNYPNYAMNVGHQGEYAGIAQSAHSARGDAFATNALIKVAFADP-SLVF
DFTKPRKEMARGALREFEA-AGERDAILP-AKI--------
>3798598 640786544 Mevan_0872 Coenzyme-B sulfoethylthiotransferase [Methanococcus vannielii SB]
------------------------------------MEAEKRLFLKALKEKFEE------
-------DPKEKYTKFYTY---------GGWEQSA--RKREFVAANEKVLAEKRQGVPLY
NP----DIGVPLGQRKLMPYKLSGT-DSYCEG--------------------DDLHFMNN
AAIQQLWDDIRRTVVVGMDTAHSVLEKRLGVEVTPETINEYMHTINHALSGGAVVQEHMV
EVHPSLAWDSYARIFTGDDELAAELDSRFLIDINKLF------PAEQAEALKKAIGKKTY
QVSRVPSLVGRVCDGGTISRWSAMQIGMSFITAYKLCAGEAATADFSYASKHADVIQMGN
ALPGRRA-RGPNEPGGIQFGILSDVVQTTRVSD---------DP---------------V
EQSLEVVAAGAALYDQI-WLGAYMSGG-VGFTQYATAA-YTDDILDDFSYYALDYVEKKY
-G-R---------MG---TKATMDVVEDIASEVTLYSLEQYDEYPALLEDHFGGSQRAAV
AAAASGIGVCMATGNSN--AGVNGWYLSQ-ILHKEYHSRLGFYGYDLQDQCGASNSLAIR
NDESAPLELRGPNYPNYAMNVGHQGEYAGIAQAAHSARGDAFAMSALIKVAFADP-MLVF
DFSKPRKEFARGALREFDA-AGERDVILP-AK---------
>3722467 2563557513 MMP1559 Methyl-coenzyme M reductase I, alpha subunit [Methanococcus maripaludis S2]
------------------------------------MEAEKRLFLKALKEKFEE------
-------DPKEKYTKFYTF---------GGWEQSA--RKREFVEANEKIVSEKRQGIPLY
NP----DIGVPLGQRKLMPYKLSNT-DDYCEG--------------------DDLHFLNN
AAIQQLWDDIRRTVIVGMDTAHSVLEKRLGVEVTPETINEYMHTINHSLPGGAVVQEHMV
EVHPSLAWDCYARIFTGDDELADELDSRFLIDINKLF------PEEQAETLKAAIGKKTY
QVSRVPSLVGRVCDGGTISRWSAMQIGMSFITAYKLCAGEAATADFSYASKHADVIQMGN
ALPGRRA-RGPNEPGGIRFGILSDVVQTTRVSE---------DP---------------V
EQSLEVVATGAALYDQI-WLGAYMSGG-VGFTQYATAS-YTDDILDDFSYYALDYVEKKY
-G-R---------MG---TKATMDVVEDVAGEVTLYALEQYDDYPALLEDHFGGSQRAAV
AAAASGIGVCMATGNSN--AGVNGWYLSQ-ILHKEYHSRLGFYGYDLQDQCGASNSLAIR
NDEAAPLELRGPNYPNYAMNVGHQGEYAGIAQAAHSARGDAFALSPLVKVAFADP-MLVF
DFSKPRKEMARGALREFEA-AGERDVILP-AK---------
>3794264 640165512 MmarC5_0017 Coenzyme-B sulfoethylthiotransferase [Methanococcus maripaludis C5]
------------------------------------MEAEKRLFLKALKEKFEE------
-------DPKEKYTKFYTY---------GGWEQSA--RKREFVEANEKILAEKRQGVPLY
NP----DIGVPLGQRKLMPYKLSNT-DDYCEG--------------------DDLHFMNN
AAIQQLWDDIRRTVIVGMDTAHSVLEKRLGVEVTPETINEYMHTINHALAGGAVVQEHMV
EVHPSLAWDCYARIFTGDDELADELDDKFLIDINKLF------PEDQAETIKAAIGKKTY
QVSRVPSLVGRVCDGGTISRWSAMQIGMSFITAYKLCAGEAATADFSYASKHADVIQMGN
ALPGRRA-RGPNEPGGIRFGILSDVVQTTRVSE---------DP---------------V
EQSLEVVATGAALYDQI-WLGAYMSGG-VGFTQYATAS-YTDDILDDFSYYGLDYVEKKY
-G-R---------MG---TKATMDVVEDVAGEVTLYALEQYDEYPALLEDHFGGSQRAAV
AAAASGISVCMATGNSN--AGVNGWYLSQ-LLHKEYHSRLGFYGYDLQDQCGASNSLAIR
NDEAAPLELRGPNYPNYAMNVGHQGEYAGIAQSAHSARGDAFALSPLVKVAFADP-MLVF
DFSKPRKEFARGALREFDA-AGERDIILP-AK---------
>3723470 640793336 MmarC7_0806 Coenzyme-B sulfoethylthiotransferase [Methanococcus maripaludis C7]
------------------------------------MEAEKRLFLKALKEKFEE------
-------DPKEKYTKFYTY---------GGWEQSA--RKREFVEANEKILAEKRQGVPLY
NP----DIGVPLGQRKLMPYKLSNT-DDYCEG--------------------DDLHFMNN
AAIQQLWDDIRRTVVVGMDTAHSVLEKRLGVEVTPETINEYMHTINHALAGGAVVQEHMV
EVHPSLAWDCYARIFTGDDELADELDSRFLIDINKLF------PEEQAETLKAAIGKKTY
QVSRVPSLVGRVCDGGTISRWSAMQIGMSFITAYKLCAGEAATADFSYASKHADVIQMGN
ALPGRRA-RGPNEPGGIQFGILSDVVQTTRVSD---------DP---------------V
EQSLEVVATGAALYDQI-WLGAYMSGG-VGFTQYATAS-YTDDILDDFSYYGLDYVEKKY
-G-R---------MG---TKATMDVVEDIAGEVTLYALEQYDEYPALLEDHFGGSQRAAV
AAAASGISVCMATGNSN--AGVNGWYLSQ-LLHKEYHSRLGFYGYDLQDQCGASNSLAIR
NDEAAPLELRGPNYPNYAMNVGHQGEYAGIAQSAHSARGDAFAMNPLIKVAFADP-MLVF
DFSKPRKEFARGALREFEA-AGERDIILP-AK---------
>3797441 640788680 Maeo_1268 Coenzyme-B sulfoethylthiotransferase [Methanococcus aeolicus Nankai-3]
------------------------------------MEAEKKLFLKALKEKFDE------
-------DPKEKYTKFYTY---------GGWKQSK--RKTEFVEAAKDIA-DKRGGMPGY
NP----DIGVPLGQRKMMSYKLSGT-DDYVEG--------------------DDLHFMNN
AAIQQLHDDIRRTVIVGMDTGHMVLEKRLGVEVTPETINEYMETINHALPGGAVVQEHMV
EVDPALAWDSYAKIFTGDDELADELDKRVLVDINKLF------PEEQAEELKAAIGKKTY
QISRVPTLVGRVCDGGTIARWSAMQIGMSFITAYKLCAGEAAIADFSYAAKHADVIGMGT
ALPARRS-RGANEPGGIPFGILCDVVQTTR-ISD--------DP---------------V
EQSLEVVATGAMLYDQI-WLGAYMSGG-VGFTQYATAA-YTDDILDDFCYYGLDYVEKKF
-G-R---------CG---TKATMDVVEDIATEVTLYSLEQYDEYPTLLEDHFGGSQRAAV
AAAAAGVSVCMATGNSN--AGVNGWYLSQ-IMHKEYHSRLGFYGYDLQDQCGASNSLSIR
NDESSPLELRGPNYPNYAMNVGHQGEYAGITQAAHSARGDAFAMNPLIKVAFADP-SLIF
DFARPRKCCARGALREFEV-AGERDPILP-AK---------
>3836370 2519842728 F555DRAFT_01369 methyl-coenzyme M reductase, alpha subunit (EC 2.8.4.1) [Methanothermococcus thermolithotrophicus DSM 2095]
------------------------------------MEAEKKLFLKALKEKFEE------
-------DPKEKYTKFYTF---------GGWQQSA--RKREFVEANEKIVAEKRGGIPMY
NP----DIGVPLGQRKLMPYKLSGT-DYIVEG--------------------DDLHFMNN
AAIQQMWDDIRRTVIVGMDTGHAVLEKRLGVEVTPETINEYMATINHSLPGGAVVQEHMV
EVHPSLAWDCYAKIFTGDDELADELDKKYLIDINKLF------PEEQAEQLKAAIGKKTY
QVSRVPTLVGRVCDGGTIARWSAMQIGMSFITAYKLCAGEAAIADFSYAAKHADVVGVGT
ALPARRS-RGANEPGGIPFGVLCDIVQTTR-ISD--------DP---------------V
EQSLEVVAVGAMLYDQV-WLGSYMSGG-VGFTQYATAA-YTDDILDDFAYYGYEYVEKKY
-G-I---------NS---TKPTMDVVEDIATEVTLYSLEQYDEFPTLLEDHFGGSQRAAV
AAAASGISVCMATGNSN--AGVNGWYLSQ-IMHKEYHSRLGFYGYDLQDQCGASNSLSIR
NDEASPLELRGPNYPNYAMNVGHQGEYAGITQAAHSARKDAFAMNPLIKIAFADP-SLVF
DFARPRKECARGALREFEA-AGERDVILP-AK---------
>3837727 650917784 Metok_0956 methyl-coenzyme M reductase subunit alpha [Methanothermococcus okinawensis IH1]
------------------------------------MEAEKKLFLKALKEKFEE------
-------DPKEKYTKFYTF---------GGWRQSK--RKTEFVEHAKELS-EKRGGIPGY
NP----DIGVPLGQRKLMPYKISNT-DAIVEG--------------------DDLHFMNN
AAIQQMWDDIRRTVIVGMDTGHAVLEKRLGVEVTPETINEYMETINHALPGGAVVQEHMV
EVDPALAWDSYAKIFTGDDELADELDKRVLIDINKLF------PEEQAEQLKAAIGKRTY
QVSRVPTLVGRVCDGGTIARWSAMQIGMSFITAYKLCAGEAAIADFSYAAKHADVIGMGT
ALPARRS-RGANEPGGIPFGVLADVVQTTRVSD---------DP---------------V
EQSLEVVAMGCMLYDQI-WLGSYMSGG-VGFTQYASAT-YTDDILDDFSYYGYDYVEKKY
-G-I---------NG---TKPTMDVVEDIATEVTLYGLEQYDEFPALLEDHFGGSQRAGV
VAAASGISVCMATGNSN--AGVNGWYLSQ-ILHKEYHSRLGFYGYDLQDQCGASNSLSIR
NDESSPLELRGPNYPNYAMNVGHQGEYAGITQAAHSARRDAFATNPLIKIAFADP-SLVF
DFAHPRKECARGALREFEP-AGERDPIIP-AH---------
>3778324 2517129521 MetviDRAFT_1184 methyl-coenzyme M reductase, alpha subunit [Methanocaldococcus villosus KIN24-T80]
------------------------------------MDAEKRLFLKALKEKFEE------
-------DPREKYTKFYIF---------GGWKQSK--RKREFVEWAQKLV-EKRGGIPFY
NP----DIGVPLGQRKLMPYKVSNT-DAIVEG--------------------DDLHFMNN
AAMQQMWDDIRRTVIVGLDTAHTVLEKRLGVEVTPETINEYMEVINHALPGGAVVQEHMV
EVHPGLVWDCYAKIFTGDDELADEIDKRFLIDINKLF------PEEQAEQIKKAIGKRTY
QVSRVPTLVGRCCDGGTIARWSAMQIGMSFITAYKLCAGEAAIADFAYAAKHADVIQMAN
FLPARRA-RGPNEPGGIYFGVFADIIQTSRVSD---------DP---------------V
EQSLEVVGAGAMLFDQI-WLGGYMSGG-VGFTQYATAS-YTDDILDDFSYYGYDYIQKKY
-G-G-------C-NS---VKPTMDVVEDIATEVTLYALEQYDEFPALLEDHFGGSQRAAV
TAAAAGISVALATGNSN--AGLNGWYLSQ-IIHKEYHSRLGFYGYDLQDQCGAANSLSFR
NDEGSPLELRGPNYPNYAMNVGHQGEYAGITQAAHSARGDAFALNPLIKVAFADP-SLIF
DFRYPRKEFARGALREFEP-AGERDIIIP-AH---------
>3782309 646777089 Metin_0281 methyl-coenzyme M reductase, alpha subunit [Methanocaldococcus infernus ME]
------------------------------------MEAEKRLFLKALKEKFEE------
-------DPREKYTKFYIF---------GGWRQSA--RKREFVEAAQKLI-EKRGGIPFY
NP----DIGVPLGQRKLMPYKVSNT-DAIVEG--------------------DDLHFMNN
AAIQQMWDDIRRTVIVGMDTAHAVLEKRLGVEATPETINEYMEVINHALPGGAVVQEHMV
EVHPALVWDCYAKIFTGDDELADEIDKRFLIDINKLF------PEEQAEQIKKAIGKRTY
QVSRVPTLVGRVCDGGTIARWSAMQIGMSFITAYKLCAGEAAIADFSYAAKHADVIQMAT
FLPARRA-RGPNEPGGMYFGVLADVVQTTRVSD---------DP---------------V
EQSLEVVAAGAALFDQI-WLGSYMSGG-VGFTQYATAS-YTDDILDDFSYYGYDYINKKY
-G-G-------C-NS---VKPTMDVVEDIATEVTLYALEQYDTYPALLEDHFGGSQRAAV
TAAASGISVALATGNSN--AGLNGWYLSQ-ILHKEYHSRLGFYGYDLQDQCGAANSLSFR
NDEGSPLELRGPNYPNYAMNVGHQGEYAGITQAAHSGRGDAFALNPLIKVAFADP-SLIF
DFRYPRKEFARGALREFEP-AGERDPIIP-AH---------
>3780367 646366661 Metvu_0149 methyl-coenzyme M reductase, alpha subunit [Methanocaldococcus vulcanius M7]
------------------------------------MDAEKRLFLKALKEKFEE------
-------DPREKYTKFYVF---------GGWRQSA--RKREFVEAAQKLI-EKRGGIPFY
NP----DIGVPLGQRKLMPYKVSNT-DAIVEG--------------------DDLHFMNN
AAMQQFWDDIRRTVIVGMDTAHAVLEKRLGVEVTPETINEYMETINHALPGGAVVQEHMV
EVHPALVWDCYAKIFTGDDELADEIDKRFLIDINKLF------PEEQAEQIKKAIGKRTY
QVSRVPTLVGRVCDGGTIARWSAMQIGMSFITAYKLCAGEAAIADFSYAAKHADVIQMAS
FLPARRA-RGPNEPGGMFFGILADVVQTTRVSD---------DP---------------V
EQSLEVVASGAMLYDQI-WLGSYMSGG-VGFTQYATAS-YTDDILDDFSYYGYDYITKKY
-G-G-------C-NS---VKPTMDVVEDIATEVTLYALEQYDTFPALLEDHFGGSQRAAV
TAAASGISVALATGNSN--AGVNGWYLSQ-ILHKEYHSRLGFYGYDLQDQCGAANSLSFR
NDEGSPLELRGPNYPNYAMNVGHQGEYAGITQAAHSARGDAFALNPLIKVAFADP-SLIF
DFRYPRKEFARGALREFEP-AGERDPIIP-AH---------
>3779500 644970377 Mefer_0938 methyl-coenzyme M reductase, alpha subunit [Methanocaldococcus fervens AG86]
------------------------------------MEAEKRLFLKALKEKFEE------
-------DPKEKYTKFYIF---------GGWRQSA--RKREFVEVAQKLI-EKRGGIPFY
NP----DIGVPLGQRKLMPYKVSNT-DAIVEG--------------------DDLHFMNN
AAMQQFWDDIRRTVIVGMDTAHAVLEKRLGVEVTPETINEYMETINHALPGGAVVQEHMV
EVHPGLVWDCYAKIFTGDDELADEIDKRFLIDINKLF------PEEQAEQIKQAIGKRTY
QVSRVPTLVGRVCDGGTIARWSAMQIGMSFITAYKLCAGEAAIADFSYAAKHADVIQMAS
FLPARRA-RGPNEPGGIFFGVLADIVQTSRVSD---------DP---------------V
EQSLEVVASGAMLYDQI-WLGGYMSGG-VGFTQYATAT-YTDDILDDFSYYGYDYITKKY
-G-G-------C-NS---VKPTMDVVEDIATEVTLYGLEQYDSFPALLEDHFGGSQRAGV
TAAAAGITTALATGNSN--AGLNGWYLSQ-ILHKEYHSRLGFYGYDLQDQCGAANSLSFR
NDEGSPLELRGPNYPNYAMNVGHQGEYAGITQAAHSARGDAFALNPLIKVAFADP-SLVF
DFRYPRKEFARGALREFEP-AGERDPIIP-AH---------
>3784859 646623830 MFS40622_1315 methyl-coenzyme M reductase, alpha subunit [Methanocaldococcus sp. FS406-22]
------------------------------------MDAEKRLFLKALKEKFEE------
-------DPREKYTKFYVF---------GGWRQSA--RKREFVEAAQKLI-EKRGGIPFY
NP----DIGVPLGQRKLMPYKVSNT-DVIVER--------------------DDLHFMNN
AAMQQFWDDIRRTVIVGLDTAHAVLEKRLGVEVTPETINEYMETINHALPGGAVVQEHMV
EVHPALVWDCYAKIFTGDDELADEIDKRFLIDINKLF------PEEQAEQIKKAIGKRTY
QVSRVPTLVGRVCDGGTIARWSAMQIGMSFITAYKLCAGEAAIADFAYAAKHADVIQMAS
FLPARRA-RGPNEPGGIFFGVLADIVQTSRVSD---------DP---------------V
EQSLEVVASGAMLYDQI-WLGGYMSGG-VGFTQYATAT-YTDDILDDFSYYGYDYITKKY
-G-G-------C-NS---VKPTMDVVEDIATEVTLYGLEQYDSFPALLEDHFGGSQRAGV
TAAAAGITTALATGNSN--AGLNGWYLSQ-ILHKEYHSRLGFYGYDLQDQCGAANSLSFR
NDEGSPLELRGPNYPNYAMNVGHQGEYAGITQAAHSARGDAFALNPLIKVAFADP-SLVF
DFTHPRKEFARGALREFEP-AGERDPIIP-AH---------
>3843262 638202197 MJ0846 methyl coenzyme M reductase I, subunit alpha (mcrA) [Methanocaldococcus jannaschii DSM 2661]
------------------------------------MDAEKRLFLKALKEKFEE------
-------DPREKYTKFYVF---------GGWRQSA--RKREFVEAAQKLI-EKRGGIPFY
NP----DIGVPLGQRKLMPYKVSNT-DAIVEG--------------------DDLHFMNN
AAMQQFWDDIRRTVIVGMDTAHAVLEKRLGVEVTPETINEYMETINHALPGGAVVQEHMV
EVHPALVWDCYAKIFTGDDELADEIDKRFLIDINKLF------PEEQAEQIKKAIGKRTY
QVSRVPTLVGRVCDGGTIARWSAMQIGMSFITAYKLCAGEAAIADFSYAAKHADVIQMAS
FLPARRA-RGPNEPGGIFFGVLADIVQTSRVSD---------DP---------------V
EQSLEVVAAGAMLYDQI-WLGGYMSGG-VGFTQYATAT-YTDDILDDFSYYGYDYITKKY
-G-G-------C-NS---VKPTMDVVEDIATEVTLYGLEQYDTFPALLEDHFGGSQRAGV
TAAAAGITTALATGNSN--AGVNGWYLSQ-ILHKEYHSRLGFYGYDLQDQCGAANSLSFR
NDEGSPLELRGPNYPNYAMNVGHQGEYAGITQAAHSARGDAFALNPLIKVAFADP-SLVF
DFTHPRKEFARGALREFEP-AGERDPIIP-AH---------
>3839445 2506713165 Metfo_1022 methyl-coenzyme M reductase, alpha subunit [Methanotorris formicicus Mc-S-70]
------------------------------------MGAEKKLFLKALKEKFEE------
-------DPKEKYTKFYVF---------GGWRQSA--RKREFVEAAEKLA-EKRGGIPFY
NP----DIGVPLGQRKLMPYKLSGT-DYIVEG--------------------DDLHFMNN
AAMQQFWDDIRRTVIVGMDTAHAVLEKRLGVEVTPETINEYMETINHALPGGAVVQEHMV
EVHPALAWDCYAKIFTGDDELADEIDKKFLIDINKLF------PEEQAEQLKAAIGKRTY
QVSRVPTLVGRVCDGGTIARWSAMQIGMSFITAYKLCAGEAAIADFSYAAKHADVIQMGT
LLPARRA-RGPNEPGGIPFGILADVVQTTRVSD---------DP---------------V
EQSLEVVASGAMLYDQI-WLGSYMSGG-VGFTQYATAS-YTDDILDDFSYYGYDYVEKKY
-G-I---------CG---AKPTMDVVEDIATEVTLYALECYDEFPALLEDHFGGSQRAAV
AAAASGISVCMATGNSN--AGLNGWYLSQ-ILHKEYHSRLGFYGYDLQDQCGASNSLSIR
NDESSPLELRGPNYPNYAMNVGHQGEYAGITQAAHSARKDAFALNPLIKVAFADP-SLVF
DFSHPRKEFARGALREFEP-AGERDPIIP-AH---------
>3841785 650856936 Metig_1237 methyl-coenzyme M reductase subunit alpha [Methanotorris igneus Kol 5]
------------------------------------MEAEKKLFLKALKEKFEE------
-------DPKEKYTKFYVF---------GGWKQSA--RKREFVEAAEKLL-EKRGGIPFY
NP----DIGVPLGQRKLMPYKLSGT-DYIVEG--------------------DDLHFMNN
AAMQQMWDDIRRTVIVGMDTAHAVLEKRLGVEVTPETINEYMETINHALPGGAVVQEHMV
EVHPALAWDCYAKIFTGDDELADEIDKKFLIDINKLF------PEEQAEQIKKAIGKRTY
QVNRVPTLVGRVCDGGTIARWSAMQIGMSFITAYKLCAGEAAIADFSYAAKHADVIQMGT
LLPARRA-RGPNEPGGIPFGILADIVQTSRVSD---------DP---------------V
EQALEVVGAGAMLYDQI-WLGSYMSGG-VGFTQYATAA-YTDDILDDFSYYGYDYITKKY
-G-G-------C-NS---IKPTMDVVEDIATEVTLYALEQYDEYPALLEDHFGGSQRAAV
TAAAAGITTALATGNSN--AGLNGWYLSQ-ILHKEYHSRLGFYGYDLQDQCGAANSLSIR
NDESSPLELRGPNYPNYAMNVGHQGEYAGITQAAHSARGDAFALNPLIKVAFADP-SLIF
DFAHPRKEFARGALREFEP-AGERDPIIP-AH---------
>3756099 2574441742 EI99DRAFT_01149 methyl-coenzyme M reductase, alpha subunit (EC 2.8.4.1) [Methanobacterium arcticum]
------------------------------------MIDEKKLFAKALKGKFDE------
-------DPNENHTNFYCF---------GGWEQSA--RKKEFNAEAEKLM-EERGGVPFY
NP----DIGVPLGQRKLMAYKISGT-DSYVEG--------------------DDLHFINN
AAIQQLLDDIKRTVIVGMDTGHAVLEKRLGVEVTPETINEYMETINHALPGGAVVQEHMV
EVNPGLVGDCYAKIFTGDDNLADELDKRVLIDINKEF------PEEQAEMLKKYVGKKTY
QVSRVPTAVVRSCDGGTVSRWSAMQIGMSFISAYKLCAGEAAIADFSYAAKHADVIGMGA
ILPSRRA-RGPNEPGGIQFGVLADMIQTSRVSE---------DP---------------A
KVSLEVIAAGAAIYDQI-WLGSYMSGG-VGFTQYATAA-YTDDILDDFLYYGKEYVEDKF
-G-L---------CQ---AKADMDVVKDITTEVTLYGMEQYE-IPTLLESHFGGSQRAAV
AAAAAGCSTAFATGNSN--AGINGWYLSQ-ILHKEVHSRLGFYGYDLQDQCGASNSLSVR
SDEGLIHELRGPNYPNYAMNVGHQPEYAGIAQAPHAARGDAFCVNPLIKIAFADK-NLTF
DFTAPRECIAKGALREFLP-SGERDLISP-AN---------
>3709678 2520801411 A994_00370 methyl-coenzyme M reductase subunit alpha [Methanobacterium formicicum DSM 3637]
------------------------------------MNNEKKLFLKALQSKFDE------
-------DPKQNHTNFYCF---------GGWKQSP--RKKEFDEYAKKIE-EQR-GIPFY
NP----DIGVPLGQRKLMAYKVSGT-DTYVEG--------------------DDLHFCNN
AAIQQLNDDIKRTIIVGMDTAHSVLEKRLGVEVTPETINEYMETINHALPGGAVVQEHMV
EVHPGLVGDCYAKLFTGDDSLADELDSRYVIDINKQF------PEDQAKMLKEYIGNKTY
QISRVPSLVVRVCDGGTVSRWSAMQIGMSFIAAYKLCAGEAAIADFSYAAKHADVISMGS
ILPARRA-RGPNEPGGVPFGVMADIIQTSRVSD---------DP---------------A
KVSLEVIAAAATIYDQI-WLGSYMSGG-VGFTQYATAA-YTDDILDDFVYYGMEYVDEKY
-G-I---------CG---TKATNEVVHDIAAEVTMYGLEQYE-YPALMEDHFGGSQRTAV
VSAAAGCSVAFATGNSN--AGINGWYLSQ-ILHKEAHSRLGFYGYDLQDQCGASNSLSIR
SDEGLIHELRGPNYPNYAMNVGHQPEYAGIAQAPHAARGDAFCVNPLIKVAFADD-NLAF
DFKNPRKSIAKGALREFLP-GGERDLIIP-AL---------
>3709200 2516847065 Mmad_00646 methyl-coenzyme M reductase, alpha subunit [Methanobacterium sp. Maddingley MBC34]
------------------------------------MNNEKKLFLKALQSKFDE------
-------DPKENHTNFYCY---------GGWKQSP--RKREFDEYAKKIE-EKR-GIPFY
NP----DIGVPLGQRKLMAYKVSGT-DTYVEG--------------------DDLHFCNN
AAIQQLLDDIKRTIIVGMDTAHSVLEKRLGVEVTPETINEYMETINHALPGGAVVQEHMV
EVHPGLVGDCYAKLFTGDDSLADELDSRFLIDINKEF------PEEQAKMLKEYIGNKTY
QISRVPSLVVRTCDGGTVSRWSAMQIGMSFIAAYKLCAGEAAIADFSYAAKHADVISMGS
ILPARRA-RGPNEPGGISFGVMADMVQTSRVSN---------DP---------------A
EVSLEVIAAAATIYDQI-WLGSYMSGG-VGFTQYATAA-YTDDILDDFLYYGMEYVDGKY
-G--------IC-GT----KATTEVVHDIAAEVTMYGLEQYE-YPALLEDHFGGSQRAAV
VSAAAGCSVAFATGNSN--AGINGWYLSQ-ILHKETHSRLGFYGYDLQDQCGASNSLSIR
SDEGLIHELRGPNYPNYAMNVGHQPEYAGIAQAPHAARGDAFCVNPLIKVAFADK-DLAF
DFTSPRKSIAKGALREFLP-GGERDLIIP-AL---------
>3835111 2519841469 F555DRAFT_00110 methyl-coenzyme M reductase, alpha subunit (EC 2.8.4.1) [Methanothermococcus thermolithotrophicus DSM 2095]
------------------------------------MDAEKKLFLKALKEKFEE------
-------DPKEKYTSFYCF---------GGWKQSA--RKREFYEAAQEIT-SKR-GIPGY
NP----DIGVPLGQRTLMTYKISGT-DEYVEG--------------------DDLHFCNN
AAIQQLVDDIKRTVIVGMDTGHAVLEKRLGVEVTPETINEYMETVNHALPGGAVVQEHMV
EVHPGLVWDCYAKIFTGNDELADELDKRFLIDINKEF------PEEQAEMLKKYIGNKTY
QVSRVPTVVVRCCDGGTVSRWSAMQIGMSFITAYKLCAGEAAIADFSYAAKHADVIQMGT
ILPARRA-RGANEPGGVPFGIFADIIQTSRVCD---------DP---------------A
EVTLEVIGAAATFYDQV-WLGSYMSGG-VGFTQYASAT-YTDDILDDFVYYGKDYVEDKY
-G-L---------CG---VEASMDVVRDITTEVTLYGMEQYDEYPTLLEDHFGGSQRTGV
VAAAAGCSVAFATGNSN--AGINGWYLSQ-LLHKEYHSRLGFYGYDLQDQCGSANSVSIR
ADEGALHEARGPNYPNYAMNVGHQPEYTGIAQAPHAARGDAFCFNPLVKVAFADK-HLVF
DFKWPRKCIAKGALREFEP-AGERDLIIPGNH---------
>3842471 638201361 MJ0083 methyl coenzyme M reductase II, subunit alpha (mtrA) [Methanocaldococcus jannaschii DSM 2661]
------------------------------------MDVEKKLFLKALKEKFEE------
-------DPKEKYTKFYIF---------GGWRQSA--RKREFVEFAQKLI-EKRGGIPFY
NP----DIGVPLGQRKLMTYKISGT-DAFVEG--------------------DDLHFCNN
AAIQQLVDDIKRTVIVGMDTAHAVLEKRLGVEVTPETINEYMETINHALPGGAVVQEHMV
EVHPGLVWDCYAKIFTGNDELADEIDKRFLIDINKEF------PEEQAEQIKKYIGNRTY
QVSRVPTIVVRCCDGGTVSRWSAMQIGMSFITAYKLCAGEAAIADFSYAAKHADVIQMGM
ILPARRA-RGPNEPGGVPFGIFADIIQTSRVSD---------DP---------------A
QVTLEVIGAAATFYDQV-WLGSYMSGG-VGFTQYASAT-YTDDILDDFVYYGMDYVEKKY
-G-L---------CG---VKPSMEVVKDIATEVTLYGLEQYDEYPALLEDHFGGSQRAGV
TAAAAGCSVAFATGNSN--AGINGWYLSQ-ILHKEYHSRLGFYGYDLQDQCGAANSLSIR
SDEGLLHECRGPNYPNYAMNVGHQPEYAGIAQAPHAARGDAFCLNPIIKVAFADD-NLIF
DFKWPRKCIAKGALREFEP-AGERDLIIP-AA---------
>3781414 646367708 Metvu_1194 methyl-coenzyme M reductase, alpha subunit [Methanocaldococcus vulcanius M7]
------------------------------------MDEEKKLFLKALKEKFEE------
-------DPKEKYTKFYVF---------GGWRQSA--RKREFVEFAQKLI-EKRGGIPFY
NP----DIGVPLGQRKLMTYKISGT-DAFVEG--------------------DDLHFCNN
AAIQQLVDDIKRTVIVGMDTAHAVLEKRLGVEVTPETINEYMETINHALPGGAVVQEHMV
EVHPGLVWDCYAKIFTGNDELADEIDKRFLIDINKEF------PEEQAEMLKKYIGNRTY
QVSRVPTLVVRCCDGGTVSRWSAMQIGMSFITAYKLCAGEAAIADFSYAAKHADVIQMGM
ILPARRA-RGPNEPGGVPFGIFADIIQTSRVSE---------DP---------------A
QITLEVIGAAATFYDQV-WLGSYMSGG-VGFTQYASAT-YTDDILDDFVYYGMDYVEKKY
-G--------LC-GV----KANMDVVKDIATEVTLYGLEQYDEYPALLEDHFGGSQRAGV
TAAAAGCSVAFATGNSN--AGINGWYLSQ-IMHKEYHSRLGFYGYDLQDQCGAANSLSIR
SDEGLLHEARGPNYPNYAMNVGHQPEYAGIAQAPHAARGDAFCLNPIIKVAFADN-NLIF
NFKWPRNCIAKGALREFEP-AGERDLIIP-AA---------
>3840985 650856136 Metig_0445 methyl-coenzyme M reductase subunit alpha [Methanotorris igneus Kol 5]
------------------------------------MDAEKKLFLKALREKFEE------
-------DPKEKYTKFYVF---------GGWKQSA--RKREFYEYAQKIA-KER-GIPGY
NP----DIGVPLGQRKLMTYKISGT-DAFVEG--------------------DDLHFCNN
AAIQQLVDDIKRTVIVGMDTAHAVLEKRLGVEVTPETINEYMETINHALPGGAVVQEHMV
EVHPGLVWDCYAKIFTGNDELADEIDKRFLIDINKEF------PEEQAEMLKRYIGNRTY
QVSRVPTLVVRCCDGATVARWSAMQIGMSFITAYKLCAGEAAIADFSYAAKHADVIQMGT
LLPARRA-RGPNEPGGVPFGIFADIIQTSRVSN---------DP---------------A
EITLEVIGAAATFYDQV-WLGSYMSGG-VGFTQYASAT-YTDDILDDFVYYGLDYVEKKY
-G-L---------CG---TKPTMDVVRDIATEVTLYGLEQYDEYPALLEDHFGGSQRAAV
TAAAAGCSVAFATGNSN--AGINGWYLSQ-ILHKEYHSRLGFYGYDLQDQCGAANSLSIR
SDEGLLHEARGPNYPNYAMNVGHQPEYAGIAQAPHAARGDAFCFNPLIKVAFADK-HLVF
DFKWPRKCIAKGALREFEP-AGERDLIIP-AH---------
>3839949 2506713669 Metfo_1526 methyl-coenzyme M reductase, alpha subunit [Methanotorris formicicus Mc-S-70]
------------------------------------MEAEKKLFLKALKEKFEE------
-------DPKEKYTKFYCF---------GGWKQSA--RKREFYEWGLKIA-EKR-GIPGF
NP----DIGVPLGQRKLMTYKISGT-DAYVEG--------------------DDLHFCNN
AAIQQLVDDIKRTVIVGMDTAHTVLEKRLGVEVTPETINEYMETINHALPGGAVVQEHMV
EVHPGLVWDCYAKIFTGNDELADEIDKRFLIDINKEF------PEEQAEMLKRYIGNRTY
QVSRVPTLVVRCCDGATVSRWSAMQIGMSFITAYKLCAGEAAIADFSYAAKHADVIGMGA
LLPARRA-RGPNEPGGVPFGIFADIIQTSRVSE---------DP---------------A
EITLEVIGAAATFYDQV-WLGSYMSGG-VGFTQYASAT-YTDDILDDFVYYGMDYVEKKY
G--L---------CG---TKPTMDVVRNIATEVTLYGLEQYDEYPALLEDHFGGSQRAGV
VAAAAGCSVAFATGNSN--AGINGWYLSQ-ILHKEYHSRLGFYGYDLQDQCGAANSLSIR
SDEGLLHEARGPNYPNYAMNVGHQPEYAGIAQAPHAARGDAFCFNPIIKIAFADK-HLVF
DFKWPRKCIAKGALREFEP-AGERDLIIP-AH---------
>3754355 649738338 Mfer_0734 methyl-coenzyme m reductase, alpha subunit [Methanothermus fervidus DSM 2088]
-----------------------------------MNKKNKKLFLEALEKKFKGE-----
-------SPEEKKTTFYCF---------GGWKQSE--RKREFVEYAKKLA-KKR-GIPFY
NP----DIGVPLGQRKLMAYRISGT-DAYVEG--------------------DDLHFVNN
AAIQQMVDDIKRTVIVGMDTAHAVLEKRLGVEVTPETINEYMETINHALPGGAVVQEHMV
EVHPGLVDDCYAKIFTGNDELADELDKRVLIDINKEF------PEEQAEMLKKYIGNRTY
QVNRVPTIVVRCCDGGTVSRWSAMQIGMSFISAYKLCAGEAAIADFSFAAKHADVIEMGT
ILPARRA-RGPNEPGGIPFGVFADIIQTSR-VSD--------DP---------------A
RISLEVIGAAATLYDQV-WLGSYMSGG-VGFTQYASAT-YTDDILDDFVYYGAEYVEDKY
-G-F---------CG---VKPSMEVVKDIATEVTLYGLEQYEEYPTLLEDHFGGSQRAAV
VAAAAGCSTAFATGNSN--AGINAWYLSQ-ILHKEGHSRLGFYGYDLQDQCGASNSLSIR
SDEGLVHELRGPNYPNYAMNVGHQPEYAGIAQAPHAARGDAFVVNPLIKVAFADN-DLSF
DFRWPRKEIARGALREFMP-DGERTLIIPASK---------
>3834711 648151945 MTBMA_c15120 methyl-coenzyme M reductase II, subunit alpha [Methanothermobacter marburgensis str. Marburg]
-------------------------------------MDEKKLFLKALKKKFEGE-----
-------DPDEKYTNFYCF---------GGWEQSA--RKKEFTEYAKKAA-EKRGGIPFY
NP----DIGVPLGQRKLMAYRVSGT-DAYVEG--------------------DDLHFVNN
AAIQQMVDDIKRTVIVGMDTAHAVLEKRLGVEVTPETINEYMEAINHALPGGAVVQEHMV
EVHPGLVEDCYAKIFTGDDNLADELDKRILIDINKEF------PEEQAEQLKSYIGNRTY
QVNRVPTIVVRTCDGGTVSRWSAMQIGMSFISAYKLCAGEAAIADFSYAAKHADVIEMGT
IMPARRA-RGPNEPGGVAFGTFADIVQTSRVSD---------DP---------------A
NVSLEVIAGAAALYDQV-WLGSYMSGG-VGFTQYATAA-YTDDILDDFVYYGMEYVDDKY
-G-I---------CG---TKPTMDVVRDISTEVTLYSLEQYEEYPTLLEDHFGGSQRAAV
AAAAAGCSTAFATGNSN--AGINGWYLSQ-ILHKEAHSRLGFYGYDLQDQCGASNSLSIR
SDEGLIHELRGPNYPNYAMNVGHQPEYAGIAQAPHAARGDAFCTNPLIKVAFADK-DLAF
DFTSPRKSIAAGALREFMP-EGERDLIIPAGK---------
>3866621 638155665 MTH1129 methyl coenzyme M reductase II, alpha subunit [Methanothermobacter thermautotrophicus str. Delta H]
-------------------------------------MDEKKLFLTALKKKFEVE-----
-------DPDEKYTNFYCF---------GGWEQSA--RKKEFTEYAKKAA-EKRGGIPFY
NP----DIGVPLGQRKLMAYRVSGT-DAYVEG--------------------DDLHFVNN
AAIQQMVDDIKRTVIVGMDTAHAVLEKRLGVEVTPETINEYMEAINHALPGGAVVQEHMV
EVHPGLVEDCYAKIFTGDDNLADELDKRILIDINKEF------PEEQAEQLKSYIGNRTY
QVNRVPTIVVRTCDGGTVSRWSAMQIGMSFISAYKLCAGEAAIADFSYAAKHADVIEMGT
IMPARRA-RGPNEPGGVAFGTFADIVQASRVSD---------DP---------------A
KISLEVIAGAAALYDQV-WLGSYMSGG-VGFTQYATAA-YTDDILDDFVYYGMEYVDDKY
-G--------IC-GT----KPTMDVVRDISTEVTLYSLEQYEEYPTLLEDHFGGSQRAAV
AAAAAGCSTAFATGNSN--AGINGWYLSQ-ILHKEAHSRLGFYGYDLQDQCGASNSLSIR
SDEGLIHELRGPNYPNYAMNVGHQPEYAGIAQAPHAARGDAFCTNPLIKVAFADK-DLSF
DFTSPRKSIAAGALREFMP-EGERDLIIPAGK---------
>3703957 2540666849 MMALV_04000 Methyl coenzyme M reductase alpha subunit [Candidatus Methanomethylophilus alvus Mx1201]
----------------------------------MAGKANEKLFLEACKKKFKE------
-------DPTSMETKYYCY---------GGWKQSK--SKVEFQKEAMEIA-KKR-GFPMM
NE----DIGVPLGQRSWMPYQLSHT-DIFVEP--------------------DDLHCINN
PAIQQAWDDIRRTVLVGLDSPHQTIERRLGKEVTPETINAYLETVNHTMPGGAVVQEHMA
ECNPALVYDSYVKVFSGDDELIDELDPRFVIDINKNF------PKDQAEKLKKAIGKTVM
QAVRVPTMVGRVMDGATVSRHAAMQISMAFISSYKLAAGEAAIADFAYSAKHMS-INMGS
MMPARRV-RGPNEPGGITFGFLDDMVQSDRVYPD--------DP---------------A
RAVLETVALGAIIYDQV-YLGGYMSGG-VGFTQYATAA-YTDNILEDYVYHAVDVINDRY
-G-G------FC-GV---APDDYDKQLKLGDEISSYALEMYERYPAVMETHFGGSQRATV
TAASTGIAGAMATGVAD--NGLNLWYQSM-LQHKERTGRLGFYGFDLQDQCGSANSYAYR
SDEGLPMEVRGPNYPNYAMNVGHLSGYAGIPKAAHAARGDAFVASPLIKVAFSDK-SLIF
DFANITKEIGRGGLREFQP-AGERTAVIKG-----------
>17635036 WYS_RS03500 methyl-coenzyme M reductase subunit alpha [Methanomassiliicoccus luminyensis B10]
-----------------------------------MAKEKQKMFMDSLKHKFKE------
-------DPTDQSTHYYTY---------GGWKQSK--RKREWVEQANKIA-KQR-GIPMM
NQ----DIGVPLGQRVLMPYQLSHT-DIYAEG--------------------DDLHFVNN
AAIQQAWDDIRRTVIVGLDTAHNVIEKRLGKEVTPETINHYLETVNHAMPGGAVVQEHMA
ECSPALTADCYVKVFSGDADLISQLDKRFVIDINKEF------PKDQAKQLNDAVGKSLY
QVVRCPTIVGRVCDGGTMSRWSAMQISMSFISSYRLAAGEAAIADFAYAAKHSSVLEMGT
MMPARRA-RGPNEPGGIPFGFLADMVQSTRVYPD--------DP---------------A
RAALETVALGAIIFDQI-YLGSYMSGG-VGFTQYATAA-YTDDILEDYTYWALDLIKTKY
-G-GL--------CK---SKPSMDLMEKLGTEINSYALEMYERYPAAMETHFGGSQRATV
AAAATGIGCAMATGNAD--FGVNGWYLSM-LQHKERHGRLGFYGYDLQDQCGSANSFAYR
SDEGLPFELRGPNYPNYAMNVGHLPGYAGIAAAPHAARGDAFAASPLIKIAFADK-NLPF
DFANITKEIGRGALREFVP-AGERTVIIP-AK---------
>3706756 2555938320 H729_07305 Methyl coenzyme M reductase alpha subunit [Candidatus Methanomassiliicoccus intestinalis Issoire-Mx1]
--------------------------------------MADKLFMDAMKKKFKE------
-------DPTDEYTSYYTF---------GGWKQSK--RKREWVEQANAIA-KAR-GIPMM
NQ----DIGVPLGQRVLMPYQLSHT-DMYAEA--------------------DDLHFVNN
AAIQQAWDDIRRTVIVGLDTAHTVIEKRLGKEVTPETINNYLETVNHAMPGGAVVQEHMA
ECSPALTADCYVKVFSGNSELIDQLDKRFVIDINKEF------PEDQAKQLNDAIGKSLY
QVVRCPTIVGRVCDGGTMSRWSAMQISMSFISAYRLAAGEAAIADFAYAAKHASVVEMGT
MMPARRA-RGPNEPGGIPFGFLADMVQSTREYPD--------DP---------------A
RAALETVALGAIIFDQI-YLGSYMSGG-VGFTQYATAA-YTDNILEDYVYWAVDLIKSQY
-G-G------LC-K----SKPSMDLLEKLGTEVNTYALEMYEKYPAAMESHFGGSQRATV
AAASTGIACAMATGNAD--FGVNGWYLSM-LQHKERHGRLGFYGYDLQDQCGSANSFSYR
SDEGLPFELRGPNYPNYAMNVGHLCGYAGIAAAPHAARGDAFACSPLIKVAFADK-NLPF
DFAHITKEIGRGALREFMP-AGERTVIIP-AK---------
>17620636 fig|6666666.223806.peg.649 Methyl coenzyme M reductase alpha subunit (EC 2.8.4.1) [ANME sp. GB60]
----------------------------------MPFGDVQHNFLKAMSNKFAE------
-------KPDSTKTKFYVY---------GGWTQSK--RKTEFVEEGKKLAMARSSRTPGY
NP----DVGMPQGQRYLMPYMLNHT-DIMVEA--------------------DDLHWINN
AAMQQCWDDMKRCIILGLDDAHGLLEARLGKEVTPDTISHYMEVLNHALPGAAVIQEHMV
ETKPMLVNDCYAKVFTGDDDLADALDRRFVLDINKEFPAGWTRPGEQSDQLKEAIGKKIW
QVLWMPTVVGRMCDGETMFRWVGMQVGMTMINAYKMCAGESATGEFAYYAKHAAVVQLAG
KMPVRRE-RGHNEPGGLPLGINADTTRSPALFPN--------DP---------------I
RAELESIAVAALVQDQL-WFGTYMSGG-VGFTQYASAT-YTDNILEDFCYKGCEIGLDYA
-G-GEMASLKGD-------KLTMEILEKIIRAENDYCLTQYEAYPTVAESHFGGSVRACC
AAAGCGSAVACATGLAQ--PTLSAWSLSQ-LGHYERVGRLGFYGYDLQDQCTAACSYSYQ
SDEGLPFEMRGTNYPNYAMNVGHQSAYAGLVAGAHLANKDAWVLSPLIKVAFSDR-DLPF
DRGYVTREFGRGGLREFKV-AGERDLIIG-GYYGR------
>10665395 Ga0123271_1456.12 Ga0123271_14567 methyl-coenzyme M reductase alpha subunit [ANME sp. CONS3730MDAH03UFb1]
----------------------------------MPYNDIQHSFMKAMSDKFAE------
-------KPEGTTTEFYTY---------GGIAQKGGMRKREFIAEAQKIVDSRVNSTPAY
NP----DAGMPQGQRYLMPYMMNHT-DIMVNA--------------------DDLHWINN
AAMQQAWDDMKRGIVLGLDDAHGLLEARLGKEVTPDTISNYMEVLNHALPGGAVIQEHMV
ETKPMLVNDSYAKIFSGDDDLVDSVDRRFILDINKEFAAGYDKPGEQADQLKDAIGKKIW
QILWMPTVVARQTDGGTMFRWVGMQVGMTMINAYKLCAGESVTGEFAYYAKHAAVVQLSN
YMPVKRA-RSHNEPGGMPLGINADSTRSPALFPN--------DP---------------I
RAELESIAIAAMVYDQL-WFGTYMSGG-VGFTQYASAT-YTDNILEDFCYKGCEIGMDYA
-G-GKMASIKGD-------KLNMDVLEEIIRAENDYCLTQYEAYPTTAESHFGGSVRACC
AAAGCGSAVACATGLAQ--PALSAWSLSQ-LGHYERVGRLGFFGYDLQDQCTACGSYSYQ
SDEGMPFEMRGVNYPNYAMNVGHQSAYAGLVAGAHAANQDAWVLSPLWKVAFSDR-DLPF
DRGYVTKEYGLGANREFTKVAGERDLIIA-GHYGREPGARL
>3970449 BSM_29630 methyl coenzyme M reductase, alpha subunit [ANME sp. Meyerdierks]
----------------------------------MPYNDIQHNFLKAMSDKFAE------
-------KPESTATEFYTY---------GGIAQKGGMRKREFIAEASKIVDSRVNSTPAY
NP----DAGMPQGQRYLMPYMMNHT-DIMVNA--------------------DDLHWINN
AAMQQAWDDMKRGIVLGLDDAHGLLEARLGKEVTPDTISNYMEVLNHALPGGAVIQEHMV
ETKPMLVNDSYAKIFSGDDDLVDSVDRRFILDINKEFAAGYDKPGEQADQLKDAIGKKIW
QILWMPTVVARQTDGGTMFRWVGMQVGMTMINAYKLCAGESVTGEFAYYAKHAAVVQLSN
YMPVKRA-RSHNEPGGMPLGINADSTRSPALFPN--------DP---------------I
RAELESIAVAAMVYDQL-WFGTYMSGG-VGFTQYASAT-YTDNILEDFCYKGCEIGLDYA
-G-GKMASIKGD-------KLNMDILEEIIRAENDYALTQYEAYPTVAESHFGGSVRACC
AAAGCGSAVACATGLAQ--PALSAWSLSM-LGHYERVGRLGFFGYDLQDQCTACGSYSYQ
SDEGMPFEMRGVNYPNYAMNVGHQSAYAGLVAGAHSANHDAWVLSPLWKVAFSDR-DLPF
DRGYVTREYGLGANREYTKVAGERDLIIA-GHYGREPGAKL
>17375281 Ga0123297_1195.7 Ga0123297_11954 methyl-coenzyme M reductase alpha subunit [ANME sp. CONS3730H04p2b1]
--------------------------------------------MKAMSDKFAE------
-------KPEGTTTEFYTY---------GGIAQKGGMRKREFIAEASKIVDSRVNSTPAY
NP----DAGMPQGQRYLMPYMMNHT-DIMVNA--------------------DDLHWINN
AAMQQCWDDMKRGIVLGLDDAHGLLEARLGKEVTPDTISNYMEVLNHALPGGAVIQEHMV
ETKPMLVNDSYAKLFSGDDDLIDSVDRRFVLDINKEFAAGYEKPGEQADQLKDAIGKKIW
QILWMPTVVARQTDGGTMFRWVGMQVGMTMINAYKLCAGESVTGEFAYYAKHAAVVQLSN
YMPVKRA-RAHNEPGGMPLGINADSTRSPALFPN--------DP---------------I
RAELESIAVAAMVYDQL-WFGTYMSGG-VGFTQYASAT-YTDNILEDFCYKGCEIGLDYA
-G-GKMASIKGD-------KINMDVLEEIIRAENDYCLTQYEAYPTTAESHFGGSVRACC
AAAGCGSAVACATGLAQ--PALSAWSLSQ-LGHYERVGRLGFFGYDLQDQCTACGSYSYQ
SDEGMPFEMRGVNYPNYAMNVGHQSAYAGLVAGAHSANQDAWVLSPLWKVAFSDR-DLPF
DRGYVTREYGLGANREYTKVAGERDLIIA-GHYGREPGAKL
>4006406 GZfos24D9_3 [ANME sp. ERB7]
----------------------------------MPYNDIQHSFMKAMSDKFDE------
-------KPEGVNTKFYVY---------GGIAQKGGMRKREFIAEAQKIVDSRVSGTPAY
NP----DVGMPQGQRFLMPYMMNHT-DIMVNA--------------------DDLHWINN
AAMQQCWDDMKRGIVLGLDDAHGLLEARLGKEVTPDTISHYMEVLNHALPGGAVIQEHMV
ETKPMLVNDSYAKIFTGDDDLADAVDRRFLLDINKEFAAGWEKPGEQADQLKDAIGKKIW
QVLWMPTVVGRQTDGGTMFRWVGMQVGMTMISAYKLCAGESVTGEFAYYAKHAAVVQLSN
YMPVKRA-RAHNEPGGMPLGINADSVRSPALFPN--------DP---------------I
RNELESIAVAAMVYDQL-WFGTYMSGG-VGFTQYASAT-YTDNILEDFCYKGCEIGLDYA
-D-GQMASIKGD-------KLNMDILEEIIRAENDYALTQYEAYPTVAESHFGGSVRACC
AAAGCGSAVACATGLAQ--PTLSAWSLSM-LGHYERKGRLGFFGYDLQDQCTACGSYSYQ
SDEGMPFEMRGVNYPNYAMNVGHQSAYGGLVAGAHCANHDAWVLSPLWKVAFSDR-DLPF
DRGYVTKEYGLGANREYTKVAGERDLIIA-GHYGRESGAKL
>4012118 GZfos33H6_32 [ANME sp. ERB7]
----------------------------------MPYNDIQHSFMKAMSDKFDE------
-------KPESTETKFYVY---------GGIAQKGGMRKREFIAEAKKIVDSRVSGTPAY
NP----DVGMPQGQRFLMPYMMNHT-DIMVNA--------------------DDLHWINN
AAMQQCWDDMKRGIVLGLDDAHGLLEARLGKEVTPDTISHYMEVLNHALPGGAVIQEHMV
ETKPMLVNDSYAKIFTGDDDLADAVDRRFLLDINKEFAAGWEKPGEQADQLKDAIGKKIW
QVLWMPTVVGRMTDGGTMFRWVGMQVGMTMISAYKLCAGESVTGEFAYYAKHAAVVQLSN
YMPVKRA-RAHNEPGGMPLGINADSVRSNALFPN--------DP---------------I
RNELESIAVAAMVYDQL-WFGTYMSGG-VGFTQYASAT-YTDNILEDFCYKGCEIGLDYA
-G-GEMASIKGD-------KLNMDILEEIIRAENDYALTQYEAYPTVAESHFGGSVRACC
AAAGCGSAVACATGLAQ--PTLSAWSLSQ-LGHYERKGRLGFFGYDLQDQCTACGSYSYQ
SDEGMPFEMRGVNYPNYAMNVGHQSAYGGLVAGAHCANHDAWVLSPLWKVAFSDR-DLPF
DRGYVTREYGLGANREYTKVAGERDLIIA-GYYGREPGAKL
>4010368 GZfos30H8_3436643_1_7 [ANME sp. ERB7]
----------------------------------MPYNDIQHSFMKAMSDKFDE------
-------KPEGVNTKFYVY---------GGIAQKGGMRKREFIAEAQKIVDSRVSGTPAY
NP----DVGMPQGQRFLMPYMMNHT-DIMVNA--------------------DDLHWINN
AAMQQCWDDMKRGIVLGLDDAHGLLEARLGKEVTPDTISHYMEVLNHALPGGAVIQEHMV
ETKPMLVNDSYAKIFTGDDDLADAVDRRFLLDINKEFAAGWEKPGEQADQLKDAIGKKIW
QVLWMPTVVGRQTDGGTMFRWVGMQVGMTMISAYKLCAGESVTGEFAYYAKHAAVVQLSN
YMPVKRA-RAHNEPGGMPLGINADSVRSNALFPN--------DP---------------I
RNELESIAVAAMVYDQL-WFGTYMSGG-VGFTQYASAT-YTDNILEDFCYKGCEIGLDYA
-G-GEMASIKGD-------KLNMDILEEIIRAENDYCLTQYEAYPTVAESHFGGSVRACC
AAAGCGSAVACATGLAQ--PTLSAWSLSQ-LGHYERKGRLGFFGYDLQDQCTACGSYSYQ
SDEGMPFEMRGVNYPNYAMNVGHQSAYGGLVAGAHCANHDAWVLSPLWKVAFSDR-DLPF
DRGYVTREYGLGANREYTKVAGERDLIIA-GYYGREPGAKL
>4024483 fc1f01005_finished_3
----------------------------------MPYNDIQHSFMKAMSDKFAE------
-------KPESTETKFYVY---------GGIAQKGGMRKREFIAEAQKIVDSRVSGTPAY
NP----DVGMPQGQRFLMPYMMNHT-DIMVNA--------------------DDLHWINN
AAMQQCWDDMKRGIVLGLDDAHGLLEARLGKEVTPDTISHYMEVLNHALPGGAVIQEHMV
ETKPMLVNDSYAKIFTGDDDLADAVDRRFLLDINKEFAAGWEKPGEQADQLKDAIGKKIW
QILWMPTVVGRQTDGGTMFRWVGMQVGMTMISAYKLCAGESVTGEFAYYAKHAAVVQLSN
YMPVKRA-RAHNEPGGMPLGINADSVRSPALFPN--------DP---------------I
RAELESIAVAAMVYDQL-WFGTYMSGG-VGFTQYASAT-YTDNILEDFCYKGCEIGLDYA
-N-GEMGSIKGD-------KLNMDILEEMIRAENDYCLTQYEAYPTVAESHFGGSVRACC
AAAGCGSTVACATGLAQ--PTLSAWSLSM-LGHYERKGRLGFFGYDLQDQCTACGSYSYQ
SDEGMPFEMRGVNYPNYAMNVGHQSAYAGLVMGAHVANKDAWVLSPLWKVAFSDR-DLPF
DRGYVTREYGLGANREYTKVAGERDLIIA-GHYGREPGAKL
>10668818 Ga0123266_1025.25 Ga0123266_102513 methyl-coenzyme M reductase alpha subunit [ANME sp. CONS3730B06UFb1]
----------------------------------MPYNDIQHSFMKAMSDKFAE------
-------KPESTETKFYVY---------GGIAQKGGMRKREFIAEAEKIVNGRVSSTPAY
NP----DVGMPQGQRFLMPYMMNHT-DIMVNA--------------------DDLHWINN
AAMQQCWDDMKRGIILGLDDAHGLLEARLGKEVTPDTISHYLEVLNHALPGGAVIQEHMV
ETKPMLVNDSYAKIFTGDDDLADAVDRRFLLDINKEFAAGYEKPGEQADQLKDAIGKKIW
QVLWMPTVVARQTDGGTMFRWVGMQVGMTMISAYKLCAGESVTGEFAYYAKHAAVVQLSN
YMPVKRA-RAHNEPGGMPLGINADSVRSPALFPN--------DP---------------I
RAELESIAVAAMVYDQL-WFGTYMSGG-VGFTQYASAT-YTDNILEDFCYKGCEIGLDYA
-N-G---EMGSI-KG---DKLNMDVLEEMIRAENDYCLTQYEAYPTVAESHFGGSVRACC
AAAGCGSTVACATGLAQ--PTLSAWSLSM-LGHYERKGRLGFFGYDLQDQCTACGSYSYQ
SDEGMPFEMRGVNYPNYAMNVGHQSAYAGLVMGAHVANKDAWVLSPLWKVAFSDR-DLPF
DRGYVTREYGLGANREYTKVAGERDLIIA-GHYGREPGAKL
>17626375 B6V00_01170 methyl-coenzyme M reductase subunit alpha [ANME-1 cluster archaeon ex4572-4]
----------------------------------MPYGDVQHNFLKAMSDKFAE------
-------KPESTTTKFYVY---------GGIAQKGGMRKREFIEEAKRMVENRTVRTPGY
NP----DVGMPQGQRYLMPYMMNHT-DIMVNA--------------------DDLHWINN
AAMQQCWDDMKRGIILGLDDAHGLLEARLGKEVTPDTISHYMEVLNHALPGGAVIQEHMV
ETKPLLVNDSYAKIFTGDDDLADALDRRFVLDINKEFPAGWEKPGEQADQLKDAIGKKIW
QILWMPTVVGRMTDGGTMFRWVGMQVGMTMINAYKMCAGESATGEFAYYAKHAAVVKLSN
FMPVKRA-RSQNECSGMPLGINADSTRSPALFPN--------DP---------------I
RAELESIAVAAMVYDQL-WFGTYMSGG-VGFTQYASAT-YTDNILEDFCYKGCEIGRDYI
-N-EENNGELLK-GD----KLNMDILEKIIRAENDYALTQYEAYPTVAESHFGGSVRACC
AAAGCGSAVACATGLAQ--PTLSAWSMSM-LGHYERVGRLGFYGYDLQDQCTACGSYSYQ
SDEGMPFEMRGVNYPNYAMNVGHQSAYGGLVAGAHLANKDAWVLSPLWKVAFSDR-DLPF
DRGYVTREYGRGALREFKP-AGERDLIIG-GYYGR------
>4016522 GZfos9C4_7 [ANME sp. ERB6]
----------------------------------MPYNDIQHSFLKAMSDKFAE------
-------KPEDTKTKFYVY---------GGIAQKGGMRKREFIDEAKKMVESRSVRTPGY
NP----DVGMPQGQRYLMPYMMNHT-DIMVNA--------------------DDLHWINN
AAMQQCWDDMKRGIILGLDDAHGLLEARLGKEVTPDTISHYMEVLNHALPGGAVIQEHMV
ETKPMLVNDSYAKIFTGDDDLADAVDRRFILDINKEFAAGWDHPGEQAEQLKEAIGKKIW
QILWMPTVVGRMTDGGTMFRWVGMQVGMSMINAYKMCAGESATGEFAYYAKHSAVVRLSN
FMPVKRA-RSQNECSGMPLGINADSVRSNALFPN--------DP---------------I
RNELESIAVAAMVYDQL-WFGTYMSGG-VGFTQYASAT-YTDNILEDFCYKGCEIGLDYA
-D-GEMASLKGD-------KLNMDILEKIIRAENDYALTQYEAYPTVAESHFGGSVRACC
AAAGCGSAVACATGLTQ--PTLSAWSLSQ-LGHYERVGRLGFYGYDLQDQCTACGSYSYQ
SDEGMPFEMRGVNYPNYAMNVGHQSAYGGLVAGAHCANHDAWVLSPLWKVAFADR-DLPF
DRGYVTREYGLGANREFCKVAGERDLIIA-GYYGREPGARF
>4004850 GZfos19C7_clone_GZfos19C7_6 [ANME sp. ERB6]
----------------------------------MPFGDIQHSFLKAMSDKFAE------
-------KPEDTKTKFYVY---------GGIAQKGGMRKREFIDEAKKMVEGRSVRTPGY
NP----DVGMPQGQRYLMPYMMNHT-DIMVNA--------------------DDLHWINN
AAMQQCWDDMKRGIVLGLDDAHGLLEARLGKEVTPDTISHYMEVLNHALPGGAVIQEHMV
ETKPMLVNDSYAKLFTGDDDLADAVDRRFILDINKEFAAGWDHPGEQAEQLKEAIGKKIW
QILWMPTVVGRMTDGGTMFRWVGMQVGMSMINAYKMCAGESATGEFAYYAKHSAVVRLSN
FMPVKRA-RSQNECSGMPLGINADSVRSNALFPN--------DP---------------I
RNELESIAVAAMVYDQL-WFGTYMSGG-VGFTQYASAT-YTDNILEDFCYKGCEIGLDYA
-D-GEMASLKGD-------KLNMDILEKIIRAENDYALTQYEAYPTVAESHFGGSVRACC
AAAGCGSAVACATGLTQ--PTLSAWSLSQ-LGHYERVGRLGFYGYDLQDQCTACGSYSYQ
SDEGMPFEMRGVNYPNYAMNVGHQSAYGGLVAGAHCANHDAWVLSPLWKVAFADR-DLPF
DRGYVTREYGLGANREFCKVAGERDLIIA-GYYGRAPGARI
>4002260 GZfos13E1_3 [ANME sp. ERB6]
----------------------------------MPYGDIQHNFLKAMSDKFAE------
-------KPEETSTKFYVY---------GGWKQDK--RKVEFVEESKKLAFARHSRTPGY
NP----DVGMPQGQRYLMPYMMNHT-DIMVNM--------------------DDLHWINN
AAMQQCWDDMKRGIVLGLDDAHGLLEARLGKEVTPDTISHYMEVLNHALPGGAVIQEHMV
ETKPMLVNDSYCKIFTGDDDLADAIDRRFLLDINKEFAAGWDHPGEQAEQLKEAIGKKIW
QVLWMPTVVARTSDGGTMFRWVGMQVGMTMINAYKLCAGESVTGEFAYYAKHAAVVKLSN
FMPVKRA-RAHNEPGGMPLGINADSVRSNALFPN--------DP---------------I
RNELESIAVAALVYDQL-WFGTYMSGG-VGFTQYASAT-YTDNILEDFCYKGCEIGLDYA
-D-GEMASLKGD-------KLNMDVLEEIIRAENDYALTQYEAYPTVAESHFGGSVRACC
AAAGCGSAVACATGLTQ--PTLSAWSLSQ-LGHYERIGRLGFFGYDLQDQATANCSYSYQ
SDEGMPFEMRGVNYPNYAMNVGHQSAYGGLVAGAHCANHDAWVLSPLWKVAFADR-DLPL
DRGYVTKEFGVGGLREFKP-AGERDLIIG-GYYGR------
>4028193 PRJEB7694_00104 PRJEB7694_00104 Methyl-coenzyme M reductase I subunit alpha [ANME sp. SCGC AAA252-L18]
----------------------------------MPYGDIQHNFLKAMSDKFAE------
-------KPEDTKTKFYVY---------GGWKQDK--RKVEFVEDSKKLAFARHSRTPGY
NP----DVGMPQGQRYLMPYMMNHT-DIMVNM--------------------DDLHWINN
AAMQQCWDDMKRGIVLGLDDAHGLLEARLGKEVTPDTISHYMEVLNHALPGGAVIQEHMV
ETKPMLVNDSYCKIFTGDDDLADAVDRRFLLDINKEFAAGWDHPGEQAEQLKEAIGKKIW
QILWMPTVVARTSDGGTMFRWVGMQVGMTMINAYKLCAGESVTGEFAYYAKHAAVVKLSN
FMPVKRA-RAHNEPGGMPLGINADSVRSNALFPN--------DP---------------I
RNELESIAVAALVYDQL-WFGTYMSGG-VGFTQYASAT-YTDNILEDFCYKGCEIGLDFA
-G-GEMASLKGD-------KLNMDILEEIIRAENDYALTQYEAYPTVAESHFGGSVRACC
AAAGCGSAVACATGLAQ--PTLSAWSLSQ-LGHYERIGRLGFFGYDLQDQATANCSYSYQ
SDEGMPFEMRGVNYPNYAMNVGHQSAYGGLVAGAHCANHDAWVLSPLWKVAFADR-DLPF
DRGYVTKEFGVGGLREFKP-AGERDLIIG-GYYGR------
>17614351 GOMG4_01105 Methyl-coenzyme M reductase I subunit alpha [ANME sp. GoMg4]
----------------------------------MPFGDIQHNFLKAMSDKFAE------
-------KPEDTNTQFYVY---------GGWAQNK--RKREFVEEGKKLAAARFSNTPGY
NP----DVGMPQGQRYLMPYMMNHT-DIMVNM--------------------DDLHWINN
AAMQQCWDDMKRTIVLGLDDAHGLLETRLGKEVTPDTISHYMEVLNHALPGGAVIQEHMV
ETKPSLVNDCYAKLFTGDDDLADALDRRFVLDINKEFPAGWEKPGEQAGQLKEAIGKKIW
QVLRMPTVVGRISDGGTMFRWSGMQVGMTMINAYKLCAGESVTGEFAYYAKHAAVVKMSN
YMPVKRA-RSHNEPGGLPLGINADSTRSPALFPN--------DP---------------I
RAELESIAVAALVYDQL-WFGVYMSGG-VGFTQYASAT-YTDNILEDFCYKGCEIGLDYA
-D-GEMASIKGD-------KLNMDILEKMIRAENDYCMTQYEAYPTVAESHFGGSARACC
VAAGCGSAAACATGLAQ--PALTAWSMSQ-LGQYERLGRLGFFGYDLQDQCTANCSYSYQ
SDEGLPFEMRGVNYPHYAMNVGHQSAYGGLVAGAHLAEKDAWVLSPLMKVAFADR-DLPF
DRGYVTREFGKGGLREFKP-AGERDLIIS-GHYGR------
>17604822 GOMG1_00977 Methyl-coenzyme M reductase I subunit alpha [ANME sp. GoMg1]
----------------------------------MPYGDIQHSFLKAMSDKFSE------
-------KPEDTKTKFYVY---------GGWKQDK--RKVEFVEESKKLAFARHSRTPGY
NP----DVGMPQGQRYLMPYMMNHT-DIMVDM--------------------DDLHWINN
AAMQQCWDDMKRGIVLGLDDAHGLLEARLGKEVTPDTISHYLEVLNHALPGGAVIQEHMV
ETKPMLVNDCYAKVFTGDDDLVDALDRRFVLDINKEFPAGWEKPGEQADQLKEAIGKKIW
QVLWMPTVAGRVSDGGTMFRWVGMQVGMTMINAYKLCAGESVTGEFAYYAKHAAVVKLSN
YMPVKRA-RSHNEPGGMPLGINADSTRSPALFPN--------DP---------------I
RAELESIAVAALVYDQL-WFGTYMSGG-VGFTQYASAT-YTDNILEDFCYKGCEIGLDYA
-D-GEMASIKGD-------KLNMDILEAMIRSENDYCMTQYEAYPTVAESHFGGSARACC
VAAGCGSTVACATGLAQ--PTLSAWSLSQ-LGQYERQGRLGFFGYDLQDQCTANCSYSYQ
SDEGLPFEMRGVNYPHYAMNVGHQSAYAGLVAGAHLANKDAWVLSPLWKVAFADR-DLPF
DRGYVTKEFGVGGLREFKP-AGERDLIIG-GYYGR------
>ADG63256.1 methyl coenzyme M reductase subunit A, partial [uncultured archaeon]
------------------------------------------------------------
------------------------------------------------------------
------------------------------------------------------------
------------------------------------------------------------
------------------------------------------------------------
-----------------------------MVNAYKMCAGESCTGEFAFFAKHAGIINMAN
WMPVRRA-RAHNSPGGLPLGINADSTRSPALFPN--------DP---------------I
RAELESIAVAALLYDQL-WFGIYMSGG-VGFTQYASAT-YTDNILEDFCYKGDEIAVDQY
-G-E------R--AV---APRDMETIEKLVRSENDYCMTQYEAYPTVGESHFGGSARACC
IAAGCGSAVASGTANAQ--CAINAWGLSQ-LGQYERIGRLGFYGYDLQDQCKSANSFSYR
SDEGLPFEMRGV------------------------------------------------
-----------------------------------------
>AAW31862.1 methyl coenzyme-M reductase, partial [uncultured archaeon]
------------------------------------------------------------
------------------------------------------------------------
------------------------------------------------------------
------------------------------------------------------------
------------------------------------------------------------
-------------------------IGMSFINAYKTCAGESATGEFAFMAKHASVVQMAN
YMPVRRA-RATNELGGLPLGITCDMTRSPALFPN--------DP---------------V
RAALESIAVGALLLDQL-WFGTYMSGG-VGFAQYASAT-YTDNILEDFCYKAEEIAIDMF
-G-D------H--CA---AEPTMENIEKLVRAESEYCLTQYEAYPTVAESHFGGSVRAAR
QSAGAAVAVACATGSAD--AALNGWALAQ-LLHYASVGRLGFYGYDLQDQCTSSTSFSYR
SDEGLPFEMRGA------------------------------------------------
-----------------------------------------
>ADG63255.1 methyl coenzyme M reductase subunit A, partial [uncultured archaeon]
------------------------------------------------------------
------------------------------------------------------------
------------------------------------------------------------
------------------------------------------------------------
------------------------------------------------------------
-----------------------------MINAYKICAGESVTGEFAFMAKHASVLQMSN
YMPVRRA-RAQNEPGGIPLGINADCTRSPALFPN--------DP---------------V
RAELESIAVAALIQDQL-WFGTYMSGG-VGFTQYASAT-YTDNILEDFCYKGDEIAVDMF
-GER---------CG---AQRNMENIEKLIRAESDYCLTQYEAYPTVGESHFGGSVRACC
QSAGCGTAVASATGCAE--CALNGWGLAQ-LLHYGSVGRLGFYGYDLQDQCTPSTSFSYR
SDEGLCFETRGT------------------------------------------------
-----------------------------------------
>AFZ40000.1 methyl-coenzyme M reductase alpha subunit, partial [uncultured methanogenic archaeon]
------------------------------------------------------------
------------------------------------------------------------
------------------------------------------------------------
------------------------------------------------------------
------------------------------------------------------------
-------------------------------------------GEFAFMAKHASVILMSN
YMPVRRA-RAHNEPGGMPLGINADCTRSPALFPD--------DP---------------V
RAELESIAVAALVQDQL-WFGTYMSGG-VGFTQYASAT-YTDNILEDFCYKGDEIAVDMF
-G-E------R--AT---AERSMENIEKLIRAESDYCLTQYEAYPTVAESHFGGSVRACC
QSAGCATAVASGTGCAE--CALNGWALAQ-LLHYASVGRLGFYGYDLQDQCTSSTSFAYR
SDEGLPFEMRGTNYPNYAM-----------------------------------------
-----------------------------------------
>BAJ05287.1 methyl-coenzyme M reductase, partial [uncultured archaeon]
------------------------------------------------------------
------------------------------------------------------------
------------------------------------------------------------
------------------------------------------------------------
------------------------------------------------------------
----------------------AMQIGMSFINAYKMCAGESATGEFAFMAKHASVVQMSN
YMPVRRA-RSQNELGGLPLGVNADMTRSPALFPN--------DP---------------V
RAELESIAVAALLYDQL-WFGTYMSGG-VGFTQYSSAT-YTDNILEDFCYKGEEIAIDMF
-G-A------P--CA---AEPTMENIEKLVRAESDYCLTQYEAYPTVAESHFGGSVRACC
QSAGCATAVVIATGCAE--CGLNSWALAQ-LLHYGSVGRLGFYGYDLQDQCTSSTSFAYR
SDENQAFETRGVNYPNYAM-----------------------------------------
-----------------------------------------
>AAW80301.1 McrA, partial [uncultured methanogenic archaeon]
------------------------------------------------------------
------------------------------------------------------------
------------------------------------------------------------
------------------------------------------------------------
------------------------------------------------------------
----------------------AMQIGMSFINAYKMCAGESATGEFAFMAKHASVVMMAN
YMPVRRA-RAPNEPGGMPLGICDDMTRSPALFPN--------DP---------------I
RAELEAIAAAALIYDQL-WFGTYMSGG-VGFTQYASAT-YTDNILEDFCYKADEIAVDMF
-GER---------CA---AEPTMENIEKLVRAESDYCLTQYDAYPTTAESHFGGSVRACC
QSAGCATAVVSATGCAQ--CGLNGWGLAQ-LLHYGTIGRLGFYGYDLQDQCTSSTSFSYR
SDEGLPFEMRGVNYPNYAM-----------------------------------------
-----------------------------------------
>17484108 PHJCHKPG_00166 Methyl-coenzyme M reductase subunit alpha [ANME sp. SA]
----------------------------------MPHRDAQHSFLKAMSDKFVE------
-------KPESTKTKFYVYGSKDPRYAVGGLAQKGAFRKREFIDDAAKIVAERVQGTPAY
NP----DVGMPQGQRFLMPYILNHT-DIMCYH--------------------DDLHVVNN
AAMQQAWDDMRRTIVLGLDDAHGILETRLGKEVTPDTINHYLEVCNHCLPGAAVIQEHMV
ETKPALVADSYVKVFTGDDDLADALDRRMLLDINKEFPAGWEKPGEQADQLKGAIGKKLW
QALYMPTIVGRMTDGGTMFRWVGMQVGMTMINAYKVCAGESATGEFAFMAKHASVVMMAN
YMPVRRA-RAQNEPGGLPLGICCDCTRSPALFPM--------DP---------------V
RAELEAIAIGALVYDQL-WFGIYMSGG-VGFTQYASAT-YTDNILEDFCYKGDEIAIDMF
-G-E------R--GK---AEPTMENIEKLTRAGSDYCLTQYEAYPTVAESHFGGSVRAAC
QSAGAATCVASATADAQ--AALNSWALAQ-LLHYASVGRLGFYGYDLQDQCTSSTSFAYR
SDEGLPFEMRGVNYPNFAMNVGHQSAYAGLNAGAHLSRKDAWVLSPLIKVAFSDR-DLPF
DWGYTTREYGRGALREFKP-AGERDLIIP------------
>CCB80965.1 methyl co-enzyme M reductase alpha subunit, partial [uncultured archaeon]
------------------------------------------------------------
------------------------------------------------------------
------------------------------------------------------------
------------------------------------------------------------
------------------------------------------------------------
----------------------AMQIGMSMINAYKMCAGESATGEFAFMAKHASAVMMSN
YMPVRRA-RAQNEPGGLPLGICDDCTRSPALFPN--------DP---------------V
RAELEAIAVAALVYDQL-WFGTYMSGG-VGFTQYASVT-YTDNILEDFCYKGDEIAIDMF
-G-E------R--GK---AAPTMENIEKLTRAGSDYCLTQYEAYPTTAESHFGGSARAAC
QSAGAATCVASATANAQLRXTLGHW--AQ-LLHYASVGRLGFYGYDLQDQCTSSTSFAYR
SDEGLPFEMRGVNYPNYA------------------------------------------
-----------------------------------------
>ACD65225.1 methyl-coenzyme M reductase subunit A, partial [uncultured archaeon]
------------------------------------------------------------
------------------------------------------------------------
------------------------------------------------------------
------------------------------------------------------------
------------------------------------------------------------
----------------------AMQIGMSFINAYKMCAGESATGEFAFMAKHASVVNMSN
YMPVRRA-RAQNEPGGMPLGICDDCTRSPALFPN--------DP---------------V
RAELEAIAVAADVFDQL-WFGTYMSGG-VGFTQYASAT-YTDNILEDFCYKGDEIAVDMF
-GDR---------CA---ADASMENIEKLVRAESDYCLTQYEAYPTTAESHFGGSVRAAC
QSAGAATAVACATGNAQ--AALNGWGLAQ-LLHYASVGRLGFYGYDLQDQCTSSTSFDYR
SDEGLLFETRGVNYPNYAMK----------------------------------------
-----------------------------------------
>ACR61606.1 methyl coenzyme reductase subunit A, partial [uncultured euryarchaeote]
------------------------------------------------------------
------------------------------------------------------------
------------------------------------------------------------
------------------------------------------------------------
------------------------------------------------------------
----------------------RMQIGMSFINAYKMCAGESATGEFAFMAKHASVVMMSN
YMPVRRA-RAHNEPGGMPLGICDDCTRSPALFPN--------DP---------------V
RAELEAIAIAADVYDQL-WFGTYVSGG-VGFTQYASAT-YTDNILEDFCYKGEEIALDMF
-G-K------HC-G----AEPSMENIEKLIRAENDYCLTQYEAYPTVAESHFGGSVRACC
QSAGCGTAVACATGCAE--CTLNGWGLAQ-LLHYASVGRLGFYGYDLQDQCTSSTSFAYR
SDENQAFETRGVNYPNYAM-----------------------------------------
-----------------------------------------
>17474223 AMQ22_00302 Methyl coenzyme M reductase alpha subunit [Arc I group archaeon U1lsi0528_Bin055]
----------------------------------MVYKDEKHNFMQAMKKKFEE------
-------APDKKNTKYYVY---------GGYKQNK--RKVEFHDAGLQIA-KER-GIPGY
NP----SVGMPQGQRVLMPYQLSHT-DIIANM--------------------DDLHFVNN
AAMQQAWDDMRRTILVGLDSPHNILEKRLGKEVTPETINHYLEVVNHAMPGAAVIQEHMV
ETDPRLVKDSYVKVYSGNDELIDEIDSRFVIDINKEF------PAAQAAELKKAIGKSMW
QVVRIPTVVGRICDGGTVSRWSAMQIGMAFIGAYNLCAGEAATGDFAYAAKHGSVIQMSD
MMPARRA-RGPNEPGGLMYGIVSDCAQSLAKYPD--------DP---------------A
RHSLETIALAALIYDQI-YLGSYMSGG-VGFTQYATAA-YTDNILEDFVYWGMEHVKDKY
-G-DL--------AK---QKPSVKLINDIGTDVAMYCLEQYELYPAVMETHFGGSQRATC
ISAAAGTSVAMATGNAQ--AGLSAWYLAC-NIHKEQMGRFGFYGYDLQDQIGAANTFSYR
SDEGLPFELRGGNYPSYAMNVGHQSAYAGIVAAAHSSRFDAWALSPHIKVAFADR-SLPF
DFANITKEFGRGAMREFVP-AGERDLIIP------------
>17482150 APG09_00774 Methyl-coenzyme M reductase I subunit alpha [Arc I group archaeon ADurb1213_Bin02801]
----------------------------------MVYKDDKHNFMQAMKKKFEE------
-------APDKRQTKFYVY---------GGYKQNK--RKVEFHDAGQQIA-KER-GIPGY
NP----SVGMPQGQRVLMPYQLSHT-DIIANM--------------------DDLHFVNN
AAMQQAWDDMRRTILVGLDSPHNILEKRLGKEVTPETINHYLEVVNHSMPGAAVIQEHMV
ETDPRLVKDSYVKVYSGNDELIDEIDSRFVIDINKEF------PADQAAQLKKAIGKSMW
QVVRIPTVVGRVCDGGTVSRWSAMQIGMAFIGAYNLCAGEAATADFAYAAKHGSVIQMSD
MMPARRA-RGPNEPGGLMYGVVSDCAQSMAKYPD--------DP---------------A
RHSLESIALAALIYDQI-YLGSYMSGG-VGFTQYATAA-YTDNILEDFVYWGMEHVKDKY
-G-SL--------AK---QKPSVKLINDIGTDVAMYCLEQYELYPAVMETHFGGSQRATC
ISAAAGTSVSMATGNAQ--AGLSAWYLAC-NVHKEQMGRFGFYGYDLQDQIGAANTFSYR
SDEGLPFELRGGNYPSYAMNVGHQSAYTGIVAAAHSARGDAWALSPHVKVAFADR-SLPF
DFANITKEFGRGAMREFVP-AGERDLIIP------------
>17467457 AMQ74_00977 Methyl-coenzyme M reductase I subunit alpha [Arc I group archaeon U1lsi0528_Bin089]
----------------------------------MVYKDEKHNFMQAMKKKFEE------
-------APDKRQTKYYVY---------GGFKQNK--RKVEFYEAGQQIA-KER-GIPGY
NP----SVGMPQGQRVLMPYQLSHT-DIIANM--------------------DDLHFVNN
AAMQQAWDDMRRTILVGLDSPHNILEKRLGKEVTPETINHYLEVVNHSMPGAAVIQEHMV
ETDPRLVKDSYVKVYSGNDELIDEIDSRFVIDINKEF------PADQAAQLKKAIGKSMW
QVVRIPTVVGRVCDGGTVSRWSAMQIGMAFIGAYNLCAGEAATGDFAYAAKHGSVIQMSD
MMPARRA-RGPNEPGGLMYGIVSDCAQSMAKYPD--------DP---------------A
RHALEAIALAALIYDQI-YLGSYMSGG-VGFTQYATAA-YTDNILEDFVYWGMEHVKDKY
-GDL---------AK---QKPSVKLINDIGTDVAMYCLEQYELYPAVMETHFGGSQRATC
ISAAAGTSVSMATGNAQ--AGLSAWYLAC-NIHKEQMGRFGFYGYDLQDQIGASNTFSYR
SDEGLPFELRGGNYPSYAMNVGHQSAYTGIVAAAHSARGDAWALSPHIKVAFADR-SLPF
DFANITKEFGRGAMREFVP-AGERDLIIP------------
>17471297 APG11_00760 Methyl coenzyme M reductase alpha subunit [Arc I group archaeon B15fssc0709_Meth_Bin003]
----------------------------------MVYKDEKHNFMQAMKKKFEE------
-------APDKKQTKYYVY---------GGYKQNK--RKVEFFEAGQQIA-KER-GIPGY
NP----SVGMPQGQRVLMPYQLSHT-DIIANM--------------------DDLHFVNN
AAMQQAWDDMRRTILVGLDSPHNILEKRLGKEVTPETINHYLEVVNHSMPGAAVIQEHMV
ETDPRLVKDSYVKVYSGNDELIDEIDSRFVIDINKEF------PADQAAQLKKAIGKSMW
QVVRIPTVVGRVCDGGTVSRWSAMQIGMAFIGAYNLCAGEAATGDFAYAAKHGSVIQMSD
MMPARRA-RGPNEPGGLMYGIVSDCAQSMAKYPD--------DP---------------A
RHSLESIALAALIYDQI-YLGSYMSGG-VGFTQYATAA-YTDNILEDFVYWGMEHVKDKY
-GDL---------AK---QKPSVKLINEIGTDVAMYCLEQYELYPAVMETHFGGSQRATC
ISAAAGTSVSMATGNAQ--AGLSAWYLAC-NIHKEQMGRFGFYGYDLQDQIGASNTFSYR
SDEGLPFELRGGNYPSYAMNVGHQSAYTGIVAAAHSARGDAWALSPHIKVAFADR-SLPF
DFANITKEFGRGAMREFVP-AGERDLIIP------------
>ADG63248.1 methyl coenzyme M reductase subunit A, partial [uncultured archaeon]
------------------------------------------------------------
------------------------------------------------------------
------------------------------------------------------------
------------------------------------------------------------
------------------------------------------------------------
-----------------------------MIGAYRLCAGESATSEFAFAAKHASVIQMGG
MMPARRA-RGANEPGGIPFGITADCTRSVALFPD--------DP---------------S
RAALESIAVGALLYDQL-YLGSYMSGG-VGFTQYSSAT-YTDNILEDFVYSGMGIVKDMY
-GRL---------CK---AEPSVENIEKITKEVALYCLEQYEKYPTVMESHFGGSQRACC
VSAACGTSVAMATGSAT--CGVNSWNLAH-LIHQEKVGRLGFYGYDLQDMCGASNSFSYR
SDEGLPFEMRG-------------------------------------------------
----------------------------P------------
>ADG63246.1 methyl coenzyme M reductase subunit A, partial [uncultured archaeon]
------------------------------------------------------------
------------------------------------------------------------
------------------------------------------------------------
------------------------------------------------------------
------------------------------------------------------------
-----------------------------MIGSYNLCAGESSTAEFAFAAKHASLIQMAS
MMPARRA-RGTNEPGGLPFGITADCTRSVALYPD--------DP---------------S
RAALEAIAVGALIYDQI-YLGSYMSGG-VGFTQYSSAT-YADNILEDFVYQGMDIVKDMY
-G-G------LC-K----TKQSTEDIEKITKEVALYCLEQYEKYPTAMETHFGGSQRACC
VAAACGTSTAMATGSAQ--CGINSWGLAH-MIHREKVGRLGFYGYDLQDMCCASNSFSYR
SDEGLPFEMRG-------------------------------------------------
----------------------------P------------
