# Supplementary material for: Comparative genomics reveals electron transfer and syntrophic mechanisms differentiating methanotrophic and methanogenic archaea
Source: PLoS Biol. 2022 Jan 5;20(1):e3001508. doi: 10.1371/journal.pbio.3001508 (PMC9012536; doi:10.1371/journal.pbio.3001508)
Supplement: S1 Data — (ZIP) [file pbio.3001508.s017.zip › S1_Data/S7Fig.faa]

>tr|A0A1V4ZYL6|A0A1V4ZYL6_9EURY F(420)H(2) dehydrogenase subunit H OS=Methanoregula sp. PtaU1.Bin051 OX=1811682 GN=fpoH_1 PE=4 SV=1
------------------------------------------------------------
------------------------------------------MIAELVLA----------
--------------------------------MLFGLLLLGIHRKVI-ARIQRRPGP---
------------------------------------------------------------
---------PVWQE-ILHAAKFSFKTTWVPATASGALFAGIVLVAVGIWTAAFFVMMTG-
-----------------------------------------GSLLIIFGIYMLHKIVEHA
FGLSSGSPYGK-----------------------FGGVRSVISAAS-EIPLFVSVAVIG-
--LFTG--------------SLELTEITAWEAVHG-----------------------PL
FFT----AFP----AVV-AMYLVLL----SKM-PFGPFSIVE----SKELVSGYKTEHFG
AWRAGL-EVCNGLKTTVLLATFLLVFAGQLP-----------------------------
--------------------------------------VLW----MV-IGMILLTVSLS-
FACAVTPMLSPFDSVTIQSLVTALMLVYAGIVFTGVLP----------------------
------------------------------------------------------------
-------------------------
>tr|A0A166BHU6|A0A166BHU6_9EURY NADH-quinone oxidoreductase subunit H OS=Methanobrevibacter oralis OX=66851 GN=nuoH PE=4 SV=1
------------------------------------------------------------
--------------------------------------------MADILI----------
-----------------NVIIAF----------LAGSLLLGLHRKIM-ARVQKRPGP---
------------------------------------------------------------
---------PVIQY-LLHSLKFFFKETSIPKTVSKVFYIGIVFILAAIWIVGVIVGPVA-
----------------------------------------HDSLLILFGVYAVYKIVEHN
SGSSSGSPYGK-----------------------LSCVRAVLSAAT-ELPLFAVIVLIY-
--IKTG--------------SMNIGQIMT--YQSV---N-------------------GS
LAF----SIP---LAAV-MFFMLLL----TKS-PYSPFAITK----DKSLVSGFETEHFG
FLRGFM-MFSESVAWYVMLWVFLSIFFGPIG-----------------------------
--------------------------------------AIG----YL-IGMIIITFITG-
FINATTPILA-PNHAVMA--Q--ITIGAICFV--GTLV---------------MIFV---
------------------------------------------------------------
-------------------------
>tr|A0A1V4YTB1|A0A1V4YTB1_9EURY F(420)H(2) dehydrogenase subunit H OS=Methanobacterium sp. PtaU1.Bin097 OX=1811675 GN=fpoH_1 PE=4 SV=1
------------------------------------------------------------
---MVIEFRIKKCRHIITLNLIGEKK---------------MNLMADILL----------
-----------------NVTVAF----------LVGSILFGLQRKVM-ARIQMRPGP---
------------------------------------------------------------
---------PIIQH-MLHTLKFFIKETVFPRTAAMPFYVAITVILCAIWVAAVIIGPVT-
----------------------------------------HGPLLLLFAIFAIHKIVEHN
AGSSSGSPYGK-----------------------LSCVRAVFSAAA-ELPLFAVLIIVF-
--IQTG--------------TMDLNGIIA--YQAE---H-------------------GA
LLF----TLP---LTAM-MFIALII----SKSYYYSPLNITL----ARDIVSGFETEHFG
TLRGFI-MISEAITWYMLLWIFLTVFLGALT-----------------------------
--------------------------------------PIE----YL-IGMVILTAIVG-
LINAVTPILN-PNHSIMT--E--VTLAFIGIV--GSLL---------------MIFFL--
------------------------------------------------------------
-------------------------
>tr|A0A1V4TA52|A0A1V4TA52_9EURY F(420)H(2) dehydrogenase subunit H OS=Methanobacterium sp. PtaB.Bin024 OX=1811674 GN=fpoH_1 PE=4 SV=1
------------------------------------------------------------
--------------------------------------------MANILL----------
-----------------NVLIAF----------LVGSVLFGLQRKIM-ARIQMRPGP---
------------------------------------------------------------
---------PIIQH-LLHTLKFFIKESTFPKTAAMPFYIAITAMLSVIWVAAIIVGPVT-
----------------------------------------QGSLLLIFAIYAIHKIVEHN
AGSSSGSPYGK-----------------------LSCVRAVFSAAA-EVPLFAVLIIIY-
--FKAG--------------TMNIAQIIS--YQAA---N-------------------GP
LIY----SIP---LAAA-MFFVLIL----SKA-PYSPFAITK----GKDIISGYETEHFG
LLRGYL-MMSESTAWYMLLWVFLTVFIGGLS-----------------------------
--------------------------------------PLW----YL-VGMLALSTIVG-
FINATTPILN-PNHSIMT--Q--VSFALIGIV--GSLV---------------LLLY---
------------------------------------------------------------
-------------------------
>tr|A0A166EWS9|A0A166EWS9_9EURY NADH-quinone oxidoreductase subunit H OS=Methanobrevibacter filiformis OX=55758 GN=nuoH PE=4 SV=1
------------------------------------------------------------
---------------MVIEYSLFVGN---------------MNLMANIII----------
-----------------NFLVAF----------LFGNILLGLHRKIM-ARIQLRPGP---
------------------------------------------------------------
---------PVIQH-LLHSLKFFFKETAFPKTAAIPFYISITFLLCSIWIIAIIVGPIT-
----------------------------------------HGSLILIFAIYAVYKIVEHN
MGSSSGSPYGK-----------------------LSCVRAVFSAAA-ELPLFAVIAVIF-
--FKTG--------------TLNIGELIA--YQSV---H-------------------GP
LIL----SLP---LVAI-VFFVLLL----SKS-PYSPFAITK----GKDVVSGYQTEHFG
LLRGFV-MLSESISWYVLLWIFLTVFFGQIS-----------------------------
--------------------------------------LLW----YI-IGMVAITAITA-
LINAITPILN-PNHSIMT--Q--VSIAIVGIG--SSLL---------------LLAV---
------------------------------------------------------------
-------------------------
>tr|A0A166CSZ7|A0A166CSZ7_9EURY NADH-quinone oxidoreductase subunit H OS=Methanobrevibacter cuticularis OX=47311 GN=nuoH PE=4 SV=1
------------------------------------------------------------
-----------------------------------------MNLMANIII----------
-----------------NVVIAF----------LVGSLLLGFHRKVM-ARIQLRPGP---
------------------------------------------------------------
---------PIIQH-FLHSLKFFFKETSFPKTAAMPFYVAIACMYCAIWITAVIVGPIS-
----------------------------------------YGSLLLIFAIYAVYKIVEHN
AGSSSGSPYGK-----------------------MSCVRAVFSAAA-EIPLFAVLVIIF-
--FQTG--------------TMNLGEIVA--YQSA---N-------------------GP
LIF----SIP---LAAL-MFFILLV----SKS-PYSPFSITK----GKDIISGYETEHFG
VLRGYM-MLSESISWYILLWVFLTVFIGPLS-----------------------------
-----LLG-------------------------------------YL-IGMVVITALIA-
IINTITPILN-PNHSV----MSQVSIAIIGIG--GSLL---------------IMLIV--
------------------------------------------------------------
-------------------------
>tr|A0A1V4ZGB8|A0A1V4ZGB8_9EURY F(420)H(2) dehydrogenase subunit H OS=Methanomassiliicoccales archaeon PtaU1.Bin124 OX=1811730 GN=fpoH_2 PE=4 SV=1
------------------------------------------------------------
---------------------------------------------------MEL------
-----------------IISIFL--WALI---PLIVGVMLGLDRIVT-ARMQGRKGP---
------------------------------------------------------------
---------SVLQS-IRDLLKLLGKKGSMVNRSQVAFVYLALALQAIAAFILII------
----------------------------------------GSDILTAFLLSGAGSFMMVV
AALSVRSPYSH-----------------------LGAHRELVQIMATEPVVMLVVLSMG-
--YASG--------------SFISSNLEG------------------------------A
LVL----TLP---LAVI-AMVPTLL----IRL-EKSPFDIAT---AHSEIVSGPYVELSG
RTLGIS-KLAHWYELVVMFGIFLLFF--SMS---DP------------------------
-----ILD------------------------------VVV----KV-IVLVTVVFAIA-
LIDNSTARLT-RWRMLRFSLTYCLGAVMLNLVILYLIN---------------GGVF---
------------------------------------------------------------
-------------------------
>tr|A0A1V4ZK47|A0A1V4ZK47_9EURY F(420)H(2) dehydrogenase subunit H OS=Methanomassiliicoccales archaeon PtaU1.Bin030 OX=1811729 GN=fpoH_1 PE=4 SV=1
------------------------------------------------------------
-----------------------------------------MDPLALVVQ-LAI------
-----------------IVLA-----------PLAVGLLRGVDRKLT-ARMQNRRGP---
------------------------------------------------------------
---------PVVQP-FYDMVKLLSKSPILINNL-QVTFAGASLLFQAAALALFVA-----
----------------------------------------GGDLLIAFFVSGAGSIFLVL
GAFSVRSPYSY-----------------------LGGQRELLAILAYEPVLFLAVLSLG-
---MRS--------------SFLVSEFRG--GLLA---------------D-------LP
LVL----------LAMV-PVMVILL--------EKSPYDVPA---AHQELVSGPYIEYSG
PYLAIM-EGARWFQLAFVLGVITLFV---WH----------------------------D
NIMVSLLG-------------------------------------KA-AIVLLVLFVTI-
VIDNITARLT-RERMVMFMLTVGIALVAVNLIYLTIFP---------------EGLI---
------------------------------------------------------------
-------------------------
>tr|A0A1V4ZDE8|A0A1V4ZDE8_9EURY F(420)H(2) dehydrogenase subunit H OS=Methanomassiliicoccales archaeon PtaU1.Bin124 OX=1811730 GN=fpoH_3 PE=4 SV=1
------------------------------------------------------------
-----------------------------------------MTDVVSLLLLAFG------
--------------------------------PLAIGLLLGVDRRIT-ARMQNRVGP---
------------------------------------------------------------
---------PLLQP-FYDLAKLFRKDRRSTNRTQVSFAVAALLLQMAA------------
----------------------------------WCVFALGGDLLVAFFVSGAGSLALAL
GAFSVRSAYSQ-----------------------IGAQRELLQMLSYEPILLLALLVLG-
--WQSG---------------TFMADAQD-----------------------------ES
MLF----LLP---LVII-TFVPVLA----IKM-QKSPFDLAT---AHQEIVSGVYVEFAG
PYYGLL-KLANWFELALVFGFLSLFF---WD-----------------------QNVYVS
IVGKSLLA-------------------------------------FL------FLFVTV-
LLDNSTARLT-REQMVKYALTFGLGLIAVNVL--AIIV---------------EAAL---
------------------------------------------------------------
-------------------------
>tr|A0A1V4YX76|A0A1V4YX76_9EURY F(420)H(2) dehydrogenase subunit H OS=Methanocella sp. PtaU1.Bin125 OX=1811677 GN=fpoH_2 PE=4 SV=1
------------------------------------------------------------
--------------------------------------M--ITLDDPIIW-KIA------
-----------------FPAVMLILA------PIIGGLLIGIDRKLT-ARLQNRAGP---
------------------------------------------------------------
---------PIVQP-FYDVLKLFGKEDKIVNKT---------YLVFAVAYLLTVVLSTG-
------------------------------------LLLFHYDLLVITFMFGLSFIFLVL
AGYSVRSQFSY-----------------------VGSNRELLQMLTYEPILLLVVFLDR-
--LVTG--------------SFQIDAIWS--FTEP---------------AKT-----EP
LLY----TLP---LALL-ALFLILP----IQL-RKSPYDIAE---AHQEIAQGPVTEYTG
KFLGLV-TIAHFYEVFFVLWFIGLYFVQNWA-----------------------------
--------------------------------------VRI-------GLMALAFLFSI-
VIDNVTARLR-VDQMIRQVYIIGLLLIIVNLA--YILI---------------TGKWIA-
------------------------------------------------------------
-------------------------
>tr|A0A1V5Z6P0|A0A1V5Z6P0_9EURY F(420)H(2) dehydrogenase subunit H OS=Euryarchaeota archaeon ADurb.Bin165 OX=1852876 GN=fpoH_2 PE=4 SV=1
------------------------------------------------------------
-----------------------------------------MSQLDPFLAAGLF------
-----------------IILA-----------PVVGVLITGLDRILT-ARMQGRVGP---
------------------------------------------------------------
---------PVLQP-LYDIGKLFQKRQVAVWGAQSFFIFCYLIFIVFTGALFFA------
----------------------------------------GGDILLVIFAFTLGHVFLVL
GAYVSYSPYAH-----------------------IGAERELIQLMAVEPMIIIAAIGLY-
--QVNG--------------SFLVGEMAN---HPG-----------------------LP
ILL-----LP---GVFL-GFIFILT----FKL-RKSPFDLATSHHAHQELVKGSTTEFSG
WTLAMV-ELAHIYELVVMLGFIWLFF--------GD------------------------
--------------------------------------HLW----LCVIAIAAIMFLEI-
LVDNCTSRIK-WQDALISAWFVTLVAGAGNIF-ALSIM----------------------
------------------------------------------------------------
-------------------------
>tr|A0A1V6KB78|A0A1V6KB78_9EURY F(420)H(2) dehydrogenase subunit H OS=Euryarchaeota archaeon ADurb.Bin009 OX=1852874 GN=fpoH PE=4 SV=1
------------------------------------------------------------
-----------------------------------------MSWL--WLI-GAV------
-----------------LFLVLA---------PVAGGLIAGIDRKIT-ARMQGRVGP---
------------------------------------------------------------
---------PILQP-FYDVGKLFEKERVVVTTAQNFYVLAYLVFIALSGAIFFA------
----------------------------------------GGDLLLTVFAFTLAHVFLVL
GAYAVHSPYSH-----------------------IGAERELIQVMAYEPMIILVVVGFY-
--MVTG--------------SFFVDAIAA----AT-----------------------VP
AIA----YLP---GVFI-GFAAILT----IKL-RKSPFDISTSHHAHQEIVKGITTEFSG
STLAQI-EIAHWYENIFLLGLVYLFF--AWN-----------------------------
--------------------------------------PVI----AI-IAVAVTYVAEI-
YIDNVTARVR-WQAALKSGW-LAAALGIANLAILSYMM---------------IGGA---
------------------------------------------------------------
-------------------------
>tr|A0A1V4U165|A0A1V4U165_9EURY F(420)H(2) dehydrogenase subunit H OS=Methanoregulaceae archaeon PtaB.Bin056 OX=1811721 GN=fpoH_2 PE=4 SV=1
------------------------------------------------------------
-----------------------------------------MILVEYAVI----------
-----------------FIILA----------PFIGGLLAGIDRKLT-ARMQGRVGP---
------------------------------------------------------------
---------PLLQP-FYDVGKLFKKEQIVVTPSQHFYVLSYLVFIVASGALFFA------
----------------------------------------GGDLLLVIFAFTLAHIFLVL
GAYSSYSPYSF-----------------------IGAERELIQIIAYEPMIILAAVGMY-
--MVTK--------------TFFVWEIMA----SS-----------------------MP
LIL----YLP---GVFL-GFLMVLT----IKL-RKSPFDLSTSHHAHQEIVKGVTTEFSG
PMLARV-EIAHWYENVFLLGFIYLFF--AWN-----------------------------
--------------------------------------PLV----GI-IAIIIAYVLEI-
LIDNTFSRAT-WKFTLKSAWIIAGMMGLVNLGVLYYLS----------------GVVPV-
------------------------------------------------------------
-------------------------
>tr|A0A1V4UIN5|A0A1V4UIN5_9EURY F(420)H(2) dehydrogenase subunit H OS=Methanoregulaceae archaeon PtaB.Bin108 OX=1811722 GN=fpoH_1 PE=4 SV=1
------------------------------------------------------------
-------------------------------------------MISITNA-LLF------
-----------------IVAAPF-----------IGGLVAGIDRKIT-ARMQGRVGP---
------------------------------------------------------------
---------PLLQP-FADVGKLFEKKQIVVTPSQHVYTLSYLVFIVASGALFFA------
----------------------------------------GGDLLLVIFAFTLAHLFLVL
GAYSSYSPYSF-----------------------IGAERELIQIIAYEPMIILAAVGMY-
--MVTK--------------SFFVWEIMG----SG-----------------------LP
IIL----YLP---GVFL-GFLMVLT----IKL-RKSPFDLSTSHHAHQEIVKGVTTDFSG
PMLGRV-EIAHWYENVFLLGFIYLFF--AWN-----------------------------
--------------------------------------PLI----AI-VAIIVAYLLEI-
LIDNTFSRGT-WKFTLKSSWIIAGMMGLVNLGVLYYLS---------------AVVPA--
------------------------------------------------------------
-------------------------
>tr|A0A1V5ILE8|A0A1V5ILE8_9EURY F(420)H(2) dehydrogenase subunit H OS=Euryarchaeota archaeon ADurb.BinA087 OX=1852879 GN=fpoH_1 PE=4 SV=1
------------------------------------------------------------
-----------------------------------------MMSPVYGLI----------
-----------------YILLA----------PIAGGLVAGIDRKIT-ARMQGRVGP---
------------------------------------------------------------
---------PLLQP-FYDVGKLFEKENLVVTRSQDLYALCYLVFMLVAGALFFA------
----------------------------------------GGDLLLVIFAFTLSHIFLVL
GAYASSSPYSF-----------------------IGAERELIQIIAYEPMIILSAVGMY-
--MVTA--------------SFFVSDIVV----SS-----------------------IP
IVL----YLP---GVFI-GFLMVLT----IKL-RKSPFDLSTSHHAHQEIVKGVTTEFTG
PNLGKI-EIAHWYEYVFLLGFIFLFF--AFS---IP------------------------
--------------------------------------IAL-------LAIAVAYLLEI-
LIDNTFSRVK-WQFTLRSAWIIAGMLGLINLAVLYYLS---------------GGLQA--
------------------------------------------------------------
-------------------------
>tr|A0A1V4ZU62|A0A1V4ZU62_9EURY F(420)H(2) dehydrogenase subunit H OS=Methanoregula sp. PtaU1.Bin051 OX=1811682 GN=fpoH_2 PE=4 SV=1
------------------------------------------------------------
-----------MIPEYL------------------------MPVVTAILY----------
-----------------IVLA-----------PLLGGLICGIDRKVT-ARMQGRVGP---
------------------------------------------------------------
---------PILQP-FYDVAKLFEKENPVVTVAQNAYVLSYLVFMAVAGALFFA------
----------------------------------------GNDMLLVIFAFTLSHIFLVL
GAYSSYSPYSH-----------------------VGAERELLQIIAYEPMIILTAVGMY-
--MVTK--------------SFFVSAIAT----SG-----------------------IP
IIF----YLP---GVFI-GYLMVLT----IKL-RKSPFDLSTSHHAHQEIVKGVTTDFAG
PNLAKI-EIAHWYEYVFLLGVIWLFF--AWS-----------------------------
--------------------------------------PLI----AI-VVIVVAYFVEI-
LIDNTFARVK-WQLMLRSSWIIAGMLGLVNLGVLYYLK---------------LVVPS--
------------------------------------------------------------
-------------------------
>tr|A0A1V4TW67|A0A1V4TW67_9EURY F(420)H(2) dehydrogenase subunit H OS=Methanoregula sp. PtaB.Bin085 OX=1811680 GN=fpoH_2 PE=4 SV=1
------------------------------------------------------------
--------------MIPAEF---------------------QPIVYALVY----------
-----------------ILVA-----------PLLGGLIAGIDRKVT-ARMQGRVGP---
------------------------------------------------------------
---------PILQP-FYDVGKLFEKENPVVTVTQNFYVLSYLVFMVVAGALFFS------
----------------------------------------GGDMLLVIFAFTLSHIFIVL
GAYASYSPYSH-----------------------VGAERELLQIIAYEPMIIMTAVGMY-
--MVTK--------------SFFVSTIVS----SA-----------------------VP
IIL----YLP---GVFI-GYLIVLT----IKL-RKSPFDLSTSHHAHQEIVKGVTTDFAG
PNLGKI-EIAHWYEYVFLLGVIWLFF--AWN-----------------------------
--------------------------------------PLV----AV-AAIVVAYFLEI-
LIDNTFSRVK-WQLMLRSAWIIAGTLGLVNLGVLYYLG---------------MVVMP--
------------------------------------------------------------
-------------------------
>tr|A0A1Q9PFP7|A0A1Q9PFP7_9ARCH NADH-quinone oxidoreductase subunit H OS=Candidatus Heimdallarchaeota archaeon AB_125 OX=1841596 GN=nuoH PE=4 SV=1
------------------------------------------------------------
-----------------------------------------MEDLSEMSG-IEI------
-----------------ALMITVPGILFI---VIMALFIDWLDRKVY-ARGQNRKGP---
------------------------------------------------------------
---------PFLQP-LYDIVKLTAKESIIPTGVSKFWMTVLPIAFFATSLTGALMIPMA-
-------------------------IFDDITGAATGFASFDFDIFFVLFIILSFGLLIYF
MGIVTKNPFAQ-----------------------TGSTRSLLQALSFEIPLAFSFLVPV-
--LIVG-----IGGSPDTPSTFRLSEVSA--NLFA------------------SLGANPW
LII----GLV---IAFA-ISILVMM----AEL-EEFPFDSPV---AHTELADGWLVEYGG
WRYALI-ILGERIGAFFIGGLIVTLFLGGPS---VG-----------------LEGVIAN
PVLMGFLN------------------------------VIF----FT-LKLIAVIAVMS-
FLRTLISRIR-IDQTVRLAWKIVLPIALVAIM--LTLG---------------LSMLGV-
------------------------------------------------------------
-------------------------
>tr|A0A1V4YNJ0|A0A1V4YNJ0_9EURY F(420)H(2) dehydrogenase subunit H OS=Methanobacterium sp. PtaU1.Bin097 OX=1811675 GN=fpoH_2 PE=4 SV=1
------------------------------------------------------------
-----------------------------------------MTVVDSLIA-LIA------
-----------------VIGTLIVA-------FVVSVWLPGIERKFVQARIQQRIGP---
------------------------------------------------------------
---------PISSPGLMAPIKFFFKQIINPNSPMPGLYNSLPIIGIIITILLLIIVMPQ-
----------------------------------LYFLAAFASVVALVGLLKVEEILYMF
MGSLSKSVLSIRMPFPDLVKGAKHTDVPRSFVEELSSMRAFRLIAFGSFPIYIAIFVPV-
--AMAG--------------SIFLNDIVA--YQQL-------------HGP-------VL
FTL----GGI---LGAI-VFFVGFM----ILL-NEYPFAILK---TKADVIEGPLLEYAS
KYRAYV-YISRGLLIFVLSSIFATLFLG--------------------------------
-----LPP-----------------------SI-----LSW----TILLNIVVTLAFTI-
-IMAIVSAFS-PIFTYKQFYPVVAGVSILGV---LAII---------------ASFL---
------------------------------------------------------------
-------------------------
>tr|A0A1V4Z721|A0A1V4Z721_9EURY F(420)H(2) dehydrogenase subunit H OS=Methanobacterium sp. PtaU1.Bin242 OX=1811676 GN=fpoH PE=4 SV=1
------------------------------------------------------------
-----------------------------------------MDLTYSLIA-VIG------
-----------------TLVVSF----------MVSLFLPGIERKFIHARIQQRVGP---
------------------------------------------------------------
---------PITSPGIMAPIKFFFKQTINPESPMPRLYNALPLISLIVVIILLLFLIPQ-
----------------------------------MYFLGALASIIAIVGFLKVEEVMYMF
MGSLSKSVLSVRMPFPDMAKGAKHPETPRSFVEELSSLRAFRLIAFGSFPIYIALFVSV-
--AKTG--------------SLYLSDIIA--YQQI-------------HGP-------IL
FSL----AGV---MGAV-VFFIGYM----ILL-NEYPFSILK---AKPDVIEGPYLEYAS
KYRAYV-YLTRGFLMFVLATLFATLFLG--------------------------------
-----IAP------------------------------NIM-NINFI-ITLIVALLFPM-
-IMAVMSAFS-PVFTYKQFYPTVAAVSILGV---LAIV---------------AALL---
------------------------------------------------------------
-------------------------
>tr|A0A1V4TB53|A0A1V4TB53_9EURY F(420)H(2) dehydrogenase subunit H OS=Methanobacterium sp. PtaB.Bin024 OX=1811674 GN=fpoH_2 PE=4 SV=1
------------------------------------------------------------
-----------------------------------------MDLIYSLIA-VIG------
-----------------TLVVSF----------IVSLFLPGIERKFIHARIQQRVGP---
------------------------------------------------------PIT-SP
---------GIMAP-----IKFFFKQTITPESPMPRLYNALPLISLIIIVILLLFLIPE-
----------------------------------MYFLGALASIIAIVGLLKVEEIMYMF
MGSLSKSVLSVRMPFPDLAKGAAHPETPRSFFEELSSLRAFRLIAFGSFPLYIALFVSV-
--AMAG--------------SIYLSDIIA--YQQT-------------HGP-------IL
FTV----AGA---MGAI-VFFIGYM----ILL-NEYPFSILK---GKPDVVEGPYLEYAA
KYRAYV-YMTRGFLMFTLATLFATLFLG--------------------------------
-----IAP------------------------------NIL-NPSFI-ITLIVALIFPM-
-LMAVMSAFS-PIFTYKQFYPTVAGVSIIGV---LAIV---------------AAFL---
------------------------------------------------------------
-------------------------
>tr|Q9V0S8|Q9V0S8_PYRAB NADH dehydrogenase I, subunit H OS=Pyrococcus abyssi (strain GE5 / Orsay) OX=272844 GN=nuoH PE=4 SV=1
------------------------------------------------------------
-----------------------------------------MLRVIVNAI----------
-----------------LILLYA---------TFVGFMFMGIIRKVT-ARVHRRIGP---
------------------------------------------------------------
---------PIYQP-IIDTIKLFGKKENVTHGV---IFDFGIVFALGATILALMFIPLG-
---------------------------------SISVLRAYGDLILITFLLEIPMLGIMF
AAMSSGNPYAG-----------------------IGAQRALLTLLAIQVPLGFAIVALA-
--EYYG--------------TFSTYEIVM--AQQV---H-------------------GW
SIF----HLPLL-LAAI-AYDIVLQ----AMF-GKEPFDIMI---APGEISLGPMVEFGG
KYLGIL-QVQHAIGLFAETLFFSNIFLGGAV---------------------------IT
TFSSPILN------------------------------TLATLGVLL-IKQLAVLFVAI-
LISTIFPRFT-IDQAAKFYWKWPTIIAALGAI--LASL----------------------
------------------------------------------------------------
-------------------------
>tr|A0A0P9DU55|A0A0P9DU55_9ARCH F(420)H(2) dehydrogenase subunit H OS=Candidatus Bathyarchaeota archaeon BA1 OX=1700835 GN=fpoH PE=4 SV=1
------------------------------------------------------------
-----------------------------------------MVIDISAAL----------
-----------------LVAFSFPMI------FFFSLLFEGIDRKLH-ARMQKRIGP---
------------------------------------------------------------
---------PIIQP-FYDFVKLFNKERIVPMTAASGIFTTITFIAAVCSILGAAIPLIT-
---------------------------------VVIQTSIIGDLILILYLLAMPSLMMMV
GGSSSGNPYGA-----------------------IGFSRMMTMVIAYEVPLLTSIILIS-
--LKSG-------------FSLTCYTIIL--AQVE---MK------------------SC
FAF----TYPSMAFAAA-TFLLCIP----AGA-GVVPFDIPE---AKTEVIHGPFIEYGG
PYLALM-KLAKSALTFALIFLASTLFFFVPA-----------------------------
LLGSPISS------------------------------EVWASLGVCLLVALIVMICTVT
VPRTIFARLK-IGQAFKFYWLIPLVLAILSVAFFLVGM----------------------
------------------------------------------------------------
-------------------------
>tr|A0A1V4UFG8|A0A1V4UFG8_9EURY F(420)H(2) dehydrogenase subunit H OS=Methanoregulaceae archaeon PtaB.Bin108 OX=1811722 GN=fpoH_2 PE=4 SV=1
------------------------------------------------------------
--------------------------------------M--SPVDLAAML-GWL------
-----------------VLLSLFA--------LAGGLFLLGVDRKLA-AHMQARIGP---
------------------------------------------------------------
---------PLRQP-FIDVAKLLQKENVVPVNAISAVFHLAPVIALSSSIVILFYLPVG-
--------------SFLPV------------------LGMYGDLVLVMYLLTVPALAMVA
GGFASGSPYAT-----------------------VGAQREMVTMIAYEFPLAIVVIGIAW
RLGAAG--------------FSSPFALGT--MAAN---------------P-------IW
TIV-----GPLGIAGLL-LLLLVLVVVTPAEL-SRIPFDTQE---AETELAGGLLVEYSG
RNLAMF-YLAQGVKTLVLAAVIVAIFF-PWN--LSG-------------------FLAMP
PWLALPAD------------------------------ILF----FL-VKAILVLFFSVT
LVRVGMARFR-ISQVVSIYWMYLTVIGLAGLL--LLMA---------------DAALPAL
LGVGV-------------------------------------------------------
-------------------------
>tr|A0A1V4UJ30|A0A1V4UJ30_9EURY F(420)H(2) dehydrogenase subunit H OS=Methanoregulaceae archaeon PtaB.Bin152 OX=1811723 GN=fpoH PE=4 SV=1
------------------------------------------------------------
--------------------------------------M--TPAGIAVIL-GWC------
-----------------VFFSLFA--------IAGGLFLLGVDRKLA-AHMQARIGP---
------------------------------------------------------------
---------PIRQP-FIDVAKLLQKENVVPANAISSIFHAAPVIALASSIVILFYLPVG-
--------------SI------------------LPVLGMYGDLVLVMYLLTVPALAMVA
GGFASGSPYAT-----------------------VGAQREMVTMIAYEFPLAIVVIGVAW
RIGAAG--------------LASPFALAT--IAAT---------------P-------IW
TVV-----GPIGFIGAF-ILLLVLAVVTPAEL-SRIPFDTQE---AETELAGGLLVEYSG
KNLAMF-YLAQGVKTLVLAAVIVAIFF-PWN--L-------------------SGFLAMP
PWLAIPAD------------------------------LLF----FL-VKAIIVLFFAVT
LVRVGMARFR-ITQVVSIYWRSLSVIGLFGLILLMADA--A------------LPALVGV
GL----------------------------------------------------------
-------------------------
>tr|A0A1V5IL61|A0A1V5IL61_9EURY F(420)H(2) dehydrogenase subunit H OS=Euryarchaeota archaeon ADurb.BinA087 OX=1852879 GN=fpoH_2 PE=4 SV=1
------------------------------------------------------------
-----------------------------------------MIETLPAILIGAV------
-----------------LVAVFS---------IIIGLLLMGFDRIVA-ARMQARIGP---
------------------------------------------------------------
---------PLTQP-FIDIRKLLAKENVVPENAIPWLFNLAPVIALASAITILFYLPIA-
---------------GF-----------------APVLSGGGDLILVMYLLTLPALALVA
GGFASGSPYAT-----------------------VGAQREMVTMIAYEFPLAIVVVAIAW
RLAAEG--------------ISLPFSLAT--IGAN---------------P-------VW
GLV-----GPLGAIGLL-ILLVVLLIVTPAEL-SRVPFDTPE---AETELAGGILVEYSG
KNLALF-SLTQGVKTVAMASLVVALFFPYRL----------------------AAIAGIS
GFLGAVID------------------------------LLF----YI-LLITLVTFISVS
VIRVAMARFR-INQVVSVYWIYLAIAGLGGLL--LVMV--DQI----------MGVV---
------------------------------------------------------------
-------------------------
>tr|A0A1V5ZD20|A0A1V5ZD20_9EURY F(420)H(2) dehydrogenase subunit H OS=Euryarchaeota archaeon ADurb.Bin165 OX=1852876 GN=fpoH_1 PE=4 SV=1
------------------------------------------------------------
-----------------------------------------MSSLPVTLA-G-V------
-----------------VLVTIFG--------IVAGLFLMGVDRICA-ARMQMRQGP---
------------------------------------------------------------
---------PLVQP-FTDIKKLLCKDSVVPENAVSAVFNAAPVVAFASAVTVLFYLPLG-
---------------SILPVGTP-----------IPMIGEYGDLILIMYLLTVPALAMVV
GGFASGSPYAS-----------------------VGAQREMVTMIAYEFPLAIAIIAIAW
RLAVAG--------------ITMPFSVNT--LAAN---------------P-------IW
TVA-----GPVGIIGCI-LLLIVMVWVTPAEL-SRIPCDTPE---AETELCGGLLVEYSG
RNLALF-SISMAAKLVAMAGLSVLLFL-PWN--LSP-------------------LIGMT
GISAAGID------------------------------LAF----FL-LKVIVVMFFSVT
LVRVVMARFR-INTLVSLYWGWLTTIGLIGML--LIIL---------------DGTI-AA
GGCL--------------------------------------------------------
-------------------------
>tr|A0A1V5SZ55|A0A1V5SZ55_9EURY F(420)H(2) dehydrogenase subunit H OS=Euryarchaeota archaeon ADurb.Bin294 OX=1852878 GN=fpoH_1 PE=4 SV=1
------------------------------------------------------------
---------------------------------------MIGELLATGV--GAV------
-----------------LITLFG---------IIAGLFLMGIDRICA-ARMQMRQGP---
------------------------------------------------------------
---------PLTQP-FTDIRKLLCKDSVVPANAIPSLFNAAPIVAFASAVTVLFYLPLG-
---------------SILPVGTP-----------LPIIGEYGDLILIMYLLTVPALAMVA
GGFASGSPYAS-----------------------VGAQREMVTMIAYEFPLAIAIVAIAW
RLAVAG--------------LVMPFSVNT--IAAH---------------P-------IW
TEV-----GPAGIIGCI-LLLIVLAWVTPAEL-SRIPCDTPE---AETELCGGLLVEYSG
RNLALF-SLSMAAKLVAMAGLAVLLFF-PWN--LSP-------------------VLGLS
GIMGAGVD------------------------------LLF----FL-LKVIVVMFFSVS
LVRVVMARFR-INTVVSLYWGWLTTIGLIGMF--LIIL---------------DGSFLFG
GCLS--------------------------------------------------------
-------------------------
>tr|A0A1Q9NQH7|A0A1Q9NQH7_9ARCH NADH-quinone oxidoreductase subunit H OS=Candidatus Heimdallarchaeota archaeon LC_2 OX=1841597 GN=nuoH_2 PE=4 SV=1
------------------------------------------------------------
-----------------------------------------------MFA-LSF------
-----------------SKFFLFPGIIFV---VYAGLTSVWLLRKLT-ARMENRVGP---
------------------------------------------------------------
---------PFNQP-LFDFAKIMAKERVYAYETSKNFIHYLPRLQVILAILMSFFIPIY-
---------------KE-----------------EGLISFEGDIYIFLFLLALHGSSVYF
IGWASRNPYSL-----------------------SGSGRALLTEISFEIPIAISIAGIS-
--ILTK--------------SMQISKMDM---ASV-------LNDESSDLG-------II
FYI----LIW---ISLISTVLICTL----GAL-ELNPFSAAH---AETEIVAGWKTELTG
SDLAMT-VLADAINVFNLAALSATIFFGGPKEIIDA-----------------GDATYEI
IISSGLS-------------------------------FVL----FL-MELVVIIFIIA-
YLKTVLSRLR-VDQSTEFLWRYILPISIINL---FAII---------------FAIYLEV
------------------------------------------------------------
-------------------------
>tr|A0A1Q9N814|A0A1Q9N814_9ARCH NADH-quinone oxidoreductase subunit H OS=Candidatus Odinarchaeota archaeon LCB_4 OX=1841599 GN=nuoH PE=4 SV=1
------------------------------------------------------------
------------------------------------------MAVYLPLW-QIL------
-----------------VICITLPAVG-----FFLGVLFQSIIRKFT-ARFQGRRGP---
------------------------------------------------------WYIVPK
SLRPVVGSTRILQP-FWDIMKLMYKQTLIPSTAQRKIFMSAPFVASASLIISIWFIPVI-
--------------------------------GLSPFGPFEFSLIITLYLMLIVPLTIVA
SGAASSSPWGA-----------------------IGSYREVILTLAYEIPFILGVFATA-
--MLTGILTPVYGGLPLLPGSLSLTDIVN--FQAS-----HSISFFGFKIP-------AF
FII----LNP---FAAV-AVLMSLI----GKL-KIKPMDIPD---AEVEVIAGSYTEYTG
KLLGVY-EIAKILLLFVCLTLFIDMYLGGAL---------------------------VT
VNYLGVPA------------------------------FIWSGIVFG-VEVIVLLLVVS-
LVNAANARFR-IDQAFTWYMKIPLALSLIGLA--WPYI---------------MASLAGA
GVNIGISIV---------------------------------------------------
-------------------------
>tr|A0A1V4Z653|A0A1V4Z653_9EURY F(420)H(2) dehydrogenase subunit H OS=Methanocella sp. PtaU1.Bin125 OX=1811677 GN=fpoH_1 PE=4 SV=1
------------------------------------------------------------
-----------------------------------------MQAATDLVW----------
-----------------LLNPVIA--------FVVGLVLMFNLRKVF-ARVQSRRGP---
-----------------------------------------------------LLWLPDR
WKDINRS--KLLQP-LYDIEKLLSKKTIIPHTA-TPFFTAGPIMALSFAVLLTLFVPVA-
--------------------------AGGTGAAGKGAVDFAFSLVIVFYLLVGVTMSIII
GGTASASLFAA-----------------------IGGVREIELMLANEIPFILGTFALA-
--ITAE--------------SLSVHEMMG-----------------------------FN
LIF-----NP---FAAM-AVFIAIL----VKL-HIKPFDIPE---ADAEIVGGLTTEYSG
KLLGIL-EITKVIMLFALSALFVDLFL--WV--------------------------PLP
GLWA----------------------------------WAW----FL-GGVLVVGGAIG-
FVNALFARFR-IDQATKWLFRFSTLLSLTAIA--FALI----------------GRYGL-
------------------------------------------------------------
-------------------------
>tr|A0A1V4TXA1|A0A1V4TXA1_9EURY F(420)H(2) dehydrogenase subunit H OS=Methanoregula sp. PtaB.Bin085 OX=1811680 GN=fpoH_1 PE=4 SV=1
------------------------------------------------------------
--------------------------------------------MSDPVF--IF------
-----------------LYIFVFPGFLFL---FAYAFFLAYLDRKIA-ARMQQRIGP---
------------------------------------------------------------
---------PIFQP-LADFIKMLGKEVIDPDGVDRRLFDAIPVIALAAVMTAFLYVPVS-
---------------------------------GASPFAFSGDLVLVLYLMAFPTLALFL
LGWLSRNIFSA-----------------------IGGIRAVTQLFIYEVPFFLAILTPA-
--IMAG--------------SWSISDIVL--WQQH---N-------------------PW
LVF----LQP---IGFV-VALIGLQ----AKL-ERTPFDIPE---AETEIVAGPWTELTG
RRLALM-HLATELSLVTGSALIAALFLGGPM---LP-------------------WVLPA
PWMNAAAG------------------------------FAL----FL-AKTLAILLVLS-
SITVATGRLR-IDQLNDIGWKYIASAALVQAGIVLVIN---------------YLWVVP-
------------------------------------------------------------
-------------------------
>tr|A0A1V4ZV99|A0A1V4ZV99_9EURY F(420)H(2) dehydrogenase subunit H OS=Methanoregula sp. PtaU1.Bin051 OX=1811682 GN=fpoH_3 PE=4 SV=1
------------------------------------------------------------
--------------------------------------------MTDPLF--PL------
-----------------LYILVFPGFLFL---LAYALILEYIDRWIT-ARMQNRVGP---
------------------------------------------------------------
---------PWFQP-FADLIKMLSKEVIDPAGIDRRLFDAAPLVALAAVMTAFIYVPVI-
---------------------------------GSSPFAFEGDIVLVLYLLSIPTIILFL
LGWLSRNVYAA-----------------------MGGIRTVTQLFIYEVPFFLALLTPA-
--LMAG--------------SWSISSIVA--WQQQ---H-------------------LW
CAI----LQP---IGFI-VALIGLQ----AKL-ERPPFDIPE---AETEIVAGPWTELTG
RRLAIM-HLAVDVSLVVGSGLVAAMFLGGPA---FP-------------------WSVEP
GWLAGLSG------------------------------LIV----FL-VKTFCVLFLLS-
AIKVATGRIR-IDQLNDIGWKYIATAALVQVALVLAIQ---------------SARVIP-
------------------------------------------------------------
-------------------------
>tr|A0A1Q9P6F5|A0A1Q9P6F5_9ARCH NADH-quinone oxidoreductase subunit H OS=Candidatus Thorarchaeota archaeon AB_25 OX=1837170 GN=nuoH PE=3 SV=1
--------------------------------------------------------MGGV
MLQFDFFAWLAGIPQWLEGVLYWIWGI--------------VKWILLWIW-GAI------
-EWVWATVFAPANFMFLFRAVLFPGLIFV---VLTLIWAVWFTRKLW-GRIQDRRGP---
------------------------------------------------------VHM-GK
Y--------GGLQL-FADAIKLIAKETIIPDKAKRWMFRFLPGFLLIMVLLPFCFIPWD-
-------------------------------FEYWYIADLSVSLVLVFAFLTAVPVIALL
AGWVSGSKYSL-----------------------IGGFRAANNQFAAEIPMIISTIGPA-
--LLAG--------------SLSLMGIAQ--AQTN-----------------------VW
FAV----LLP---INLA-TFLVAAI----ASV-GIFPFDAPV---ADSEIIFGWRTEFTG
IHFTLT-YFAEFAEQMLYSALIVALFLGGPI-----------------------------
--GFPFLP-----------------------------GAVN----FI-IKFLITFFFFV-
LVSSSFQRLR-QDQIVHYCWKYLLPLALLNVIIAMFAI--VYLPG--------LAALFPL
GGG---------------------------------------------------------
-------------------------
>tr|A0A1Q9NUL7|A0A1Q9NUL7_9ARCH NADH-quinone oxidoreductase subunit H OS=Candidatus Heimdallarchaeota archaeon LC_2 OX=1841597 GN=nuoH_1 PE=3 SV=1
------------------------------------------------------------
----MSEPFIPKNPNLPFEE-------FLNDSFIGDRFE--IPGGVMVAI-GMV------
-----------------IIGTYL---------LVNQLFAPWVERKVM-ARQQGRRGP---
------------------------------------------------------VHV-GW
R--------GSLQI-PADLLKLILKEDIRPAGADKVGFFLSILIVGTTAILTFAPFPLT-
---------------GG-----------------LLAGNFSVGILYVFAIFSVFPPFMLV
GGWASNSKYAL-----------------------LGGFRSAGQLIAYEIPMFVSILGII-
--AVTQ--------------SFSLIDITE---NQM--------------NG-------GW
FLFRFWGFGL---IAGV-IFFLSGY----AET-ERVPFDIPE---AEAELVMGPRTEFTG
WRYAMI-MMSEYLHLFINSLLFIYLFLGGYDPIPIP-----LDGVSIFGNEIISTGFLAD
FRTNTLIQ------------------------------FLT----IT-GKLYFMVFIAA-
WLRSSLARFR-IDQLLSLGWKILLPLSLISTLAILGFS--D------------LDVFSYA
SET---------------------------------------------------------
-------------------------
>tr|A0A1Q9N804|A0A1Q9N804_9ARCH F(420)H(2) dehydrogenase subunit H OS=Candidatus Odinarchaeota archaeon LCB_4 OX=1841599 GN=fpoH PE=3 SV=1
------------------------------------------------------------
--------------------------------------------MVLDIV-LGI------
-----------------LQIVLFPGIVFC---IGLTFLLEWIDRKYY-ADLQNRMGP---
------------------------------------------------------LYV-GW
R--------GILQP-FADFIKLMAKEDITPKAADRKLFTATPLFSVVVPLLALLFIPIA-
---------------GV-----------------TGVLSFQGDLIFVLFITTVVAILIIL
AGYSSTNRYSS-----------------------IGAARAGLQLMGYEIPLTLAALTPA-
--MIAR--------------SLTITDIVQ---YQA------------VAGM-------SI
LIF----PSM---IAFG-VFIVTLL----PEL-EKIPMDIPE---AETELVAGWQTEFSG
KKYAFF-RLSNNLELLLGAGLAVTLFLGGPY---GI--------EKLPGLTALDLAIQGN
IILSAVWY------------------------------TVW----FL-IKTAIVVLIIT-
NLRALFSRYR-IDQMVRGAWKYLTPIMIAITA--ITML---------------LSAVAPG
LYPIV-------------------------------------------------------
-------------------------
>tr|G4RNS8|G4RNS8_THETK NADH dehydrogenase I chain H OS=Thermoproteus tenax (strain ATCC 35583 / DSM 2078 / JCM 9277 / NBRC 100435 / Kra 1) OX=768679 GN=nuoH PE=4 SV=1
------------------------------------------------------------
-----MDIS--------------------------------SLLLSPRLW-DFL------
-----------------VVSVVS---------TLILLTVVWAERKIA-ARVQMRVGP---
------------------------------------------------------FHI-SP
KLG------GYLQL-VADGIRFVMQEVIIPVDANKILFVTLPPLFVTLALIPDLLVPLS-
---------------PYLAV--------------LSRPALHYGIVMALAVLFYLFVIVVG
LGWAVNNRFAY-----------------------IGAAREALIITAYEIPLLDAFGSMF-
--LTYK--------------TIDPIEIVS---KQT---------------Y-------IV
GAI----YNP---LAFI-VYIIGVA----MAT-SRFPFEIAD---YEGDVATGPYSDFSS
IFLALTYAGGIYIALFSYALLGALVFLGGWA----P---------------IVPGPWPGD
ILGN-LAA------------------------------AGW----VL-LKTLALMIFFV-
FLRSVMPVAR-LDHTLSFSWKWVLLIALAATA--LSAA---------------EYFLL--
------------------------------------------------------------
-------------------------
>sp|Q2IL15|NUOH_ANADE NADH-quinone oxidoreductase subunit H OS=Anaeromyxobacter dehalogenans (strain 2CP-C) OX=290397 GN=nuoH PE=3 SV=2
------------------------------------------------------------
----MLAAALRAAGVDVSGW---------------------SQTGQYALW-LVA------
-----------------MAVLALILVSFG---AVISGMTVWWEMRVS-ARMQSRIGY---
------------------------------------------------------NRV-GA
A--------GFFQW-IADAVKLLLKEDLIPADADRLLFRAAPYFVLVGFALVFVALPFG-
---------------ES-----------------LIAADLNVGIFYITAVTALVVVGILV
AGWSSNSKWAL-----------------------FGGMRSAAQVISYEIPAGLAVMVPV-
--LMSG--------------TLSMQGIIR---SQG------------AWPW-------EW
HAL----TNPFAMVAFA-IFFVAQL----AEG-NRTPFDLPE---AESELVAGYLSEYSA
FRFALF-FLVEFGNLWVMSAISVTLFFGGWQ---VP---------FAGPEVFAAARGAGD
LPGLAWWG-------------------------LQLASMLV----FV-AKTLVLLNVVV-
WVRWTLPRIR-VDQMMSLCWKYLVPFAFVCFVATLLWQ--ILVARVPATAPVVGGLMLVA
AIVAGFSFLRLTRRNISAVGDRVDFTNW--------------------------------
-------------------------
>tr|G4RMU7|G4RMU7_THETK Ferredoxin:quinone oxidoreductase, complex I, subunit H OS=Thermoproteus tenax (strain ATCC 35583 / DSM 2078 / JCM 9277 / NBRC 100435 / Kra 1) OX=768679 GN=fqoH PE=3 SV=1
------------------------------------------------------------
-------------------------------------------------M-SEL------
-----------------AAAVVYPGLIAM---GLYLVLAVWAERKLA-AKVQWRYGP---
------------------------------------------------------LYV-SR
RLG------GVLQT-VADMLKLIFSELVIPSYTNRALFVALPVAVFTAEALPLLFIPGA-
---------------PG-----------------LVIVPSHYGLAYILVILLLATPAIVA
MAWVEADKFTY-----------------------IGALREILIEVAFEVPLVISLLAMV-
--MLYG---------------PDPEGAVS---AQR-----------------------LP
GIV----LNP---AAFF-AFFISAA----MST-SRFPFEIPD---ADTEIVFGPYTEYGS
TLLLLS-YGANYVGLYSFSLLGALLFLGGWA----P------------------------
--FTGLLG------------------------------ALF----MY-FKAFLLTLAWL-
FLRAVYPRLR-IDQALKIGWTTLLWISVLSLL--ISAA---------------WRVWLG-
------------------------------------------------------------
-------------------------
>sp|A5FKK0|NUOH_FLAJ1 NADH-quinone oxidoreductase subunit H OS=Flavobacterium johnsoniae (strain ATCC 17061 / DSM 2064 / UW101) OX=376686 GN=nuoH PE=3 SV=1
------------------------------------------------------------
-----MESAF-------------------------------------IIE-KSV------
-----------------VIVVVF---AVT---MIMAMYSTWAERKVA-AFLQDRVGP---
------------------------------------------------------NRA-GW
G--------GLLQP-LADGMKLFSKEEFFPNTPNRFLFVVGPAIAMSTALMTSAVIPWG-
---------------DRLHLFGKDII--------LQATDVNIALLYIFGVLSVGVYGIMI
GGWASNNKFSL-----------------------MGAVRAASQMVSYEIAMGLSMIALL-
--MMTG--------------TMSLKVISE---QQA--------------GM-------NW
NVF----YQP---LSFL-IFLICSF----AET-NRTPFDLAE---CENELIGGYHTEYSS
MKMGFY-LFAEYASMFISSTIISVLFFGGYN---YP-----------------GMQWMVD
NVGVNTAN------------------------------LLG-IAVLF-VKICFFIFFYM-
WVRWTIPRFR-YDQLMNLGWRILIPLSIINIMITGAVI--LR-----------HDIAAAL
GF----------------------------------------------------------
-------------------------
>tr|A0A0A7LGX1|A0A0A7LGX1_9EURY FpoH1 protein OS=Candidatus Methanoplasma termitum OX=1577791 GN=fpoH1 PE=4 SV=1
------------------------------------------------------------
-----------------------------------------MILISPLLT-GII------
-------------------------------------------RKLK-AYMQHRKGN---
------------------------------------------------------------
---------SVFQP-YRDLIKLFKKDEVVSRHS-TWLFRAVPYVCLSSMLLLALMIPFM-
---------------------------------FVDTLAPYGDLIAMVYIFTMYRFMMVL
GGLEGGSVFGG-----------------------MGSSREMMMSVLIEPALLLSVMALA-
--GLTK-------------AGTAIGDIPP--AIID-----------------------MG
IAA----LTPTLILATS-SFFITLM----AEN-ARIPFDNPATHLELTMVHEGMLLEYSG
RGLGLM-EFSSMLRLTIFMSILGSMFF-PWG------------------------IATDA
DVMSLIIG------------------------------FAA----IM-AKLLIIVVIIA-
VIESYIAKFR-LFRLPNL-LTASFVLSLLALI-SLYIL----------------------
------------------------------------------------------------
-------------------------
>10668699 Ga0123266_1022.27 Ga0123266_102214 NADH-quinone oxidoreductase subunit H [ANME sp. CONS3730B06UFb1]
------------------------------------------------------------
------------MLGLPVI----------------------NNLIALLLW-ESF------
-----------------FVLIIMPGFAVL---GTLLLILPWIERKMV-GRMQWRVGP---
------------------------------------------------------REISPR
TR-------GIIQL-LADSLRFLFQEVIIHKDAHKRYFLQFPFLYFIPVLLPLLFINAG-
-----------------------------TAGSPLVPIVSDYGLQLMVALICLMPVFILG
LGWASNNRFAF-----------------------IGTVREAFLYFAYEIPFIVAVFAMV-
--VMYG--------------TSNSVGVVD--AQAGG----------------------LW
GII----LNP---IAAL-TFFIAAL----MAT-ARLPFDIPE---ADQEVSFGPFVEFSG
IAFGLA-YVMGYEKMYVLSALMTMLFLGGGS---GP---------------------MIP
GLGE-VSY------------------------------LIW----FV-LKTLIVMIVVV-
NLRGVYPRYR-LDQGMKIGWNAMLILALVAVA--WSLV---------------IGAII--
------------------------------------------------------------
-------------------------
>17612371 GOMG3.2_02616 F(420)H(2) dehydrogenase subunit H [ANME sp. GoMg3.2]
--------------MIEMNELMEMVKINELMNIIVNNEGIMSHQMDVPL-----------
-----LQPLIEPMLELPVI----------------------NNLIAFLLW-ESF------
-----------------FVLILIPGFATL---GILLLILPWIERKMV-GRMQWRVGP---
------------------------------------------------------REI-SP
RTR------GIIQL-LADSLRFLFQEVIIHKDAHKRYFLQFPFLYFIPVLLPLLFINAG-
--------------------------AAGSP---LVPIVSDYGLQLMVALICLMPVFILG
LGWASNNRFAF-----------------------IGTIREAFLYFAYEIPFIVAVFAMV-
--VLYG--------------TSGSVGVVD---AQA-GG--------------------WW
GII----QNP---IAAI-AFFIAAL----MAT-ARLPFDIPE---ADQEVSFGPFVEYSG
IAFGLA-YVMGYEKMYVLSALMTMLFLGGGS---GP---------------------VIP
GLGE-LSY------------------------------LIW----FV-LKTLIVMIVMV-
NLRGVYPRYR-LDQGMKIGWNAMLILALVAVA--WSSI--Y------------AYITGVG
L-----------------------------------------------------------
-------------------------
>3967647 BSM_15660 F420H2:quinone oxidoreductase, subunit H [ANME sp. Meyerdierks]
--------------MIEMNELMGMVKINELMNIIVNNEGIMSHQMDVPL-----------
-----LQPLIEPMLELPVI----------------------NNLIAFLLW-ESF------
-----------------FVLILMPGFATL---GILLLLLPWIERKMV-GRMQWRVGP---
------------------------------------------------------REI-SP
RTR------GIIQL-LADSLRFLFQEVIIHKDAHKRYFLQFPFLYFIPVLLPLLFINAG-
---------------------------AAGSP--LVPIVSDYGLQLMVALICLMPVFILG
LGWASNNRFAF-----------------------IGTIREAFLYFAYEIPFIVAVFAMV-
--VMYG--------------TSGSVGVVD---AQA-GG--------------------WW
GII----QNP---IAAI-TFFIAAL----MAT-ARLPFDIPE---ADQEVSFGPFVEFSG
IAFGLA-YVMGYEKMYVLSALMTMLFLGGGS---GP---------------------VIP
GLGE-ISY------------------------------LIW----FV-LKTLIVMIVMV-
NLRGVYPRYR-LDQGMKIGWNAMLILALVAVA--WSSI--Y------------AYITGVG
L-----------------------------------------------------------
-------------------------
>tr|A0A1F2P6X3|A0A1F2P6X3_9EURY F(420)H(2) oxidoreductase subunit H OS=Candidatus Syntrophoarchaeum butanivorans OX=1839936 GN=fpoH PE=3 SV=1
----------------------------MTGTVEALINLMMADQVAIPL-----------
-----LDPILNILYGIPLL----------------------GHLLALILW-KPL------
-----------------FAALICPGFATL---GGLLMLLPWIERKLV-ARIQWRIGP---
------------------------------------------------------HEILPQ
MG-------GVIQL-LADSLRFLFQEVIVHRDAKQPYFLQFPVLSFIPALLPLLFIPAG-
---------------------------------TIIAIESPYGAQIVLAMVTLFPLFILG
LGWASNSRFAY-----------------------IGTVREAFVYFGYEIALIVSAFAMI-
--VLYG--------------TSDPLAISG---MQQ-----------------------VP
GII----LNP---VAAL-AFFIASA----MAT-SRLPFEIPE---ADQELAGGPHVEYSG
ILFGLI-YVISYEKVYILSGLMTLLFLGGGS---GP---------------------EIR
VLGD-LSG------------------------------LIW----FI-LKTLLVMIALI-
ALRAIYPRYR-LDQALRIGWNPVFTLSTIAVG--VSLM---------------EVLLL--
------------------------------------------------------------
-------------------------
>17627401 B6V00_03300 NADH-quinone oxidoreductase subunit H [ANME-1 cluster archaeon ex4572-4]
------------------------MQIQIQEAVNQIMSAVASNQVNVPL-----------
-----LQPILDLVAQIPMA----------------------GFLVSFVLW-KPF------
-----------------FAALICPGLSTL---GILLLVFPWVERKLC-GRIQWRVGP---
------------------------------------------------------HEI-VW
WLG------GLPQI-MADSVKFLFQEVIVHKDADRPYYLQFPFLSFIAALLPLLFISAG-
---------------------------------NIIAIETPYAIQLMLALICLFPLFILG
LGWASNNRFSF-----------------------IGTVREAFMSFAYEIPFIIAVLAMI-
--VLYG--------------TSNPLQMSS---TGGLL---------------------EW
GLF----RNP---VAAF-TFFVAAA----MAT-SRLPFEIAE---AEQELAAGPHVEYSG
ISFGLI-YVMCYEKAYILSGLMTILFLGGGS---GP---------------------AIS
GLGD-LSG------------------------------AVW----FL-AKTVVVMTTLF-
ALRTIYPRYR-LDQGLKIGWGAMISLSLVALALSVVIV-------------LVQGGIGGV
GGVV--------------------------------------------------------
-------------------------
>17621117 fig|6666666.224023.peg.644 NADH-ubiquinone oxidoreductase chain H (EC 1.6.5.3) [ANME sp. GB37]
------------------------MQIQIQEAVNQIMSAVASNQVNVPL-----------
-----LQPILDLVAQIPMA----------------------GFLVSFVLW-KPF------
-----------------FAALICPGLSTL---GILLLVFPWVERKLC-GRIQWRVGP---
------------------------------------------------------HEI-VW
WLG------GLPQI-MADSVKFLFQEVIVHKDADRPYYLQFPFLSFIAALLPLLFISAG-
---------------------------------NIIAIETPYAIQLMLALICLFPLFILG
LGWASNNRFSF-----------------------IGTVREAFMSFAYEIPFIIAVLAMI-
--VLYG--------------TSNPLQMSS---TGGLL---------------------EW
GLF----RNP---VAAF-TFFVAAA----MAT-SRLPFEIAE---AEQELAAGPHVEYSG
ISFGLI-YVMCYEKAYILSGLMTILFLGGGS---GP---------------------AIS
GLGD-LSG------------------------------AVW----FL-AKTVVVMTTLF-
ALRTIYPRYR-LDQGLKIGWGAMISLSLVALALSVVIV-------------LVQGGIGGV
EGVV--------------------------------------------------------
-------------------------
>17608081 GOMG2_01359 F(420)H(2) dehydrogenase subunit H [ANME sp. GoMg2]
----------------------------MEQVINELMETIMSNQLSVPV-----------
-----LQPILDSVSQLPMV----------------------GFIISFILW-KPV------
-----------------FALLICPGLSTV---GIVLLFFPWIERKLC-ARIQWRVGP---
------------------------------------------------------REI-VP
WLG------GLIQL-VADTLRFLFHEVIVHRDAHRPYFLQFPFLSFLAALLPLLFLNAG-
---------------------------------SVMAIETPYAIQALLALVCLFPFFILG
LGWASNSRFAF-----------------------IGTVREAFMYFAYEISFIIAVLAMI-
--ILYG--------------TSNPLLMAD-----K-----------------------PW
GII----LNP---IAAF-TFFIGAA----MAT-SRMPFEIPE---ADQEVAAGPHVEYSG
IAFGLI-YVMCYEKAYILSGLMVVLFLGGGS---GP------------------FIPGIT
PLLGDIMG------------------------------IIW----FL-LKIVIVLTTLF-
VLRTIYPRYR-LDQGLNIGWGVMISLSLIALALSIILV---------------QGGII--
------------------------------------------------------------
-------------------------
>17374133 Ga0123297_1058.21 Ga0123297_105811 NADH-quinone oxidoreductase subunit H [ANME sp. CONS3730H04p2b1]
----------------------------MQEVINELLETMMSNQVSVPV-----------
-----IQPVIDMAAQVPMV----------------------GLGISFILW-TPI------
-----------------FALLICPGLSTL---GIFLLFFPWIERKLC-ARIQWRVGP---
------------------------------------------------------------
-------------------------REIVPW-----------------------------
------------------------------------------------------------
----------------------------------LGGL----------------------
------------------------------------------------------------
-------------IQLL------------ADT----------------------------
------------------------------------------------------------
------------------------------------------------------------
------------------------------------------------------------
------------------------------------------------------------
-------------------------
>10664101 Ga0123271_1290.7 Ga0123271_12904 NADH-quinone oxidoreductase subunit H [ANME sp. CONS3730MDAH03UFb1]
----------------------------MQEVINELLETMMSNQVSVPV-----------
-----IQPVIDMAAQIPMM----------------------GLGISFILW-TPI------
-----------------FALLICPGLSTL---GIFLLFFPWIERKLC-ARIQWRVGP---
------------------------------------------------------REI-VP
WLG------GLIQL-LADTLRFLFQEVIVHKDAHRPYFLQFAFLSFAAALLPLLFINAG-
--------------------------D-------VIAIASPYGIQLLLALVCLFPLFILG
LGWASNSRFAF-----------------------IGSVREAFMYFAYEIPFIIAVLAMV-
--ILFG--------------TSNPMLIPD-----------------------------KW
GII----LNP---IAAF-TFFVGAA----MAT-SRMPFEIPE---ADQEVAAGPHVEYSG
IAFGLI-YVMCYEKAYILSTLMVVLFLGGGS---GP-----------------DIPGLTV
HLGD-LMG------------------------------IVW----FL-VKVIIVMTTMF-
VLRTIYPRYR-LDQGLTIGWGAMIAISLVALA--WSIV--F------------VFMQQGG
VL----------------------------------------------------------
-------------------------
>17375315 Ga0123297_1200.10 Ga0123297_12007 NADH-quinone oxidoreductase subunit H [ANME sp. CONS3730H04p2b1]
------------------------------------------------------------
------------------------------------------------------------
------------------------------------------------------------
------------------------------------------------------------
------------------------------------------------------------
------------------------------------------------------------
------------------------------------------------------------
------------------------------------------------------------
-------------IAAF-TFFVGAA----MAT-SRMPFEIPE---ADQEVAAGPHVEYSG
IAFGLI-YVMCYEKAYILSTLMVVLFLGGGS---GP-----------------DIPGLTV
HLGD-LMG------------------------------IVW----FL-LKVIIVMTTMF-
VLRTIYPRYR-LDQGLTIGWGAMIAISLVALA--WSIV--F------------VFMQQGG
VL----------------------------------------------------------
-------------------------
>17351349 Ga0123293_1015.20 Ga0123293_101511 NADH-quinone oxidoreductase subunit H [ANME sp. CONS3730F07p2b1]
----------------------------MQEVINELLETMMSNQVSVPV-----------
-----IQPVIDMAAQIPMM----------------------GLGISFILW-TPI------
-----------------FALLICPGLSTL---GIFLLFFPWIERKLC-ARIQWRVGP---
------------------------------------------------------REI-VP
WLG------GLIQL-LADTLRFLFQEVIVHKDAHRPYFLQFAFLSFAAALLPLLFINAG-
---------------------------------DVIAIASPYGVQLLLALVCLFPLFILG
LGWASNSRFAF-----------------------IGSVREAFMYFAYEIPFIIAVLAMV-
--ILFG--------------TSNPILIPD-----------------------------KW
GII----INP---IAAF-TFFVGAA----MAT-SRMPFEIPE---ADQEVAAGPHVEYSG
IAFGLI-YVMCYEKAYILSTLMVVLFLGGGS---GP-----------------DIPGLTV
HLGD-LMG------------------------------IVW----FL-LKVIIVMTTMF-
VLRTIYPRYR-LDQGLTIGWGAMIAISLVALA--WSIV--F------------VFMQQGG
VL----------------------------------------------------------
-------------------------
>17385338 AggC03_00065 F(420)H(2) dehydrogenase subunit H [ANME sp. Agg-C03]
----------------------------MQEVINELLETMMSNQVSVPV-----------
-----IQPVIDMAAQIPMM----------------------GLGISFILW-TPI------
-----------------FALLICPGLSTL---GIFLLFFPWIERKLC-ARIQWRVGP---
------------------------------------------------------REI-VP
WLG------GLIQL-LADTLRFLFQEVIVHKDAHRPYFLQFAFLSFAAALLPLLFINAG-
---------------------------------DVIAIASPYGVQLLLALVCLFPLFILG
LGWASNSRFAF-----------------------IGSVREAFMYFAYEIPFIIAVLAMV-
--ILFG--------------TSNPILIPD-----------------------------KW
GII----INP---IAAF-TFFVGAA----MAT-SRMPFEIPE---ADQEVAAGPHVEYSG
IAFGLI-YVMCYEKAYILSTLMVVLFLGGGS---GP-----------------DIPGLTV
HLGD-LMG------------------------------IVW----FL-LKVIIVMTTMF-
VLRTIYPRYR-LDQGLTIGWGAMIAISLVALA--WSIV--F------------VFMQQGG
VL----------------------------------------------------------
-------------------------
>17619805 fig|6666666.223806.peg.1213 NADH-ubiquinone oxidoreductase chain H (EC 1.6.5.3) [ANME sp. GB60]
----------------------------MEEVINALITAIMSNQVKIPV-----------
-----LEPVLRLMSQLPVG----------------------GFIVSFTLW-KPF------
-----------------FAALISPGFATL---GILLLFFPWIERKLC-GRIQWRVGP---
------------------------------------------------------HEI-VW
WLG------GIIQL-LADSVRFLFQEVIVHKDAHRPYFLQFPFLTFIPTLLPLLFIPAG-
---------------------------------SIVAIQTPYAIQIILALVCLFPLFILG
LGWASNSRFAF-----------------------IGTVREAFMYFAYEIAFVVAVIAMV-
--ILYG--------------TSDLVEIGN---NQA-----------------------VW
GIF----LNP---VAAI-VFFIGAA----MAT-SRLPFEIAE---ADQELAAGPHVEYSG
IGFGLI-YVICYEKAYILSGLMTVLFLGGGS---GP----------------------VI
GMLGELSG------------------------------LVW----FL-LKTLIVMTTLF-
VLRVIYPRYR-LDQGLRIGWSSLLSLSLIAVV--ISIA---------------ISVAGGG
GVL---------------------------------------------------------
-------------------------
>17613352 GOMG4_00168 F(420)H(2) dehydrogenase subunit H [ANME sp. GoMg4]
----------------------------MMEMIDGLMNTMLSNQVSIPL-----------
-----IEPMLDMLQGIPLV----------------------GYIIALVLW-KPF------
-----------------FAIVICPGLTVG---GVSLLFFPWIERKLC-ARIQWRVGP---
------------------------------------------------------HEI-VW
WLG------GVIQI-LADTLRFLFQEVIVHKDAHKRYFLQFPFLTFIAFLLPLLFIPAG-
--------------------------------N-IVAIQTPYGLQIVLLLICLFPLFVMG
LGWASNSRFAY-----------------------IGTVREAFMYFAEEIPFIIAALAMI-
--ILYK--------------TSDLTLMAS---AQF-----------------------IP
GII----LNP---VAAL-AFFIAAA----MAT-ARMPFEIAE---SDQELCAGPHVEYSG
IAFGLI-YVLCYEKGYIISGLMTVLFLGGGA---GP---------------------AIP
GLGD-LSG------------------------------AFW----FI-LKTYFVMTTLF-
VLRAIYPRYR-LDQGLKIGWSPMLILAVIALA--VSLV--E------------VAVI---
------------------------------------------------------------
-------------------------
>4010899 GZfos32E4_5 [ANME sp. ERB6]
----------------------------------------MSNQVSIPL-----------
-----IEPMLDLLPEIPML----------------------QYMVAFMLW-KPL------
-----------------FALLICPGLTVG---GLTLLFFPWIERKLC-GRAQWRVGP---
------------------------------------------------------HEI-VW
WLG------GVIQL-LADTLRFLFQEVIVHKDAHRPYFLQFPFLSFMIFLLPLLFIPAG-
--------------------------------T-IVAIQTPYAIQIILALVCLFPLFILG
LGWASNSRFAY-----------------------IGTVREAFMYFAYEIPFIIAAIAMV-
--ILYG--------------TSDPLLMAS---KQS-----------------------IP
GII----LNP---IAAL-VFFIGAA----MAT-SRMPFEIAE---SDQELCAGPHVEYSG
IAFGLI-YVLCYEKAYILSALMTILFLGGGS---GP---------------------AIA
GLGD-LSG------------------------------VLW----FV-VKTYLVLTTLF-
MLRAVYPRYR-LDQGLKLGWSPMLVMALIGLAISLVVV--A------------VRVI---
------------------------------------------------------------
-------------------------
>4013844 GZfos36D8_2 [ANME sp. ERB6]
----------------------------------------MSNQVSIPL-----------
-----IEPMLDLLPEIPML----------------------QYMVAFMLW-KPL------
-----------------FALLICPGLTVG---GLTLLFFPWIERKLC-GRAQWRVGP---
------------------------------------------------------HEI-VW
WLG------GVIQL-LADTLRFLFQEVIVHKDAHRPYFLQFPFLSFMIFLLPLLFIPAG-
---------------------------------TIVAIQTPYAIQIILALVCLFPLFILG
LGWASNSRFAY-----------------------IGTVREAFMYFAYEIPFIIAAIAMV-
--ILYG--------------TSDPLLMAS---KQS-----------------------IP
GII----LNP---IAAL-VFFIGAA----MAT-SRMPFEIAE---SDQELCAGPHVEYSG
IAFGLI-YVLCYEKAYILSALMTILFLGGGS---GP---------------------AIA
GLGD-LSG------------------------------VLW----FV-VKTYLVLTTLF-
MLRAVYPRYR-LDQGLKLGWSPMLVMALIGLAISLVVV--A------------VRVI---
------------------------------------------------------------
-------------------------
>4010936 GZfos32E4_3436051_1_5 [ANME sp. ERB6]
----------------------------------------MSNQVSIPL-----------
-----IEPMLDLLPEIPML----------------------QYMVAFMLW-KPL------
-----------------FALLICPGLTVG---GLTLLFFPWIERKLC-GRAQWRVGP---
------------------------------------------------------HEI-VW
WLG------GVIQL-LADTLRFLFQEVIVHKDAHRPYFLQFPFLSFMIFLLPLLFIPAG-
---------------------------------TIVAIQTPYAIQIILALVCLFPLFILG
LGWASNSRFAY-----------------------IGTVREAFMYFAYEIPFIIAAIAMV-
--ILYG--------------TSDPLLMAS---KQS-----------------------IP
GII----LNP---IAAL-VFFIGAA----MAT-SRMPFEIAE---SDQELCAGPHVEYSG
IAFGLI-YVLCYEKAYILSALMTILFLGGGS---GP---------------------AIA
GLGD-LSG------------------------------VLW----FV-VKTYLVLTTLF-
MLRAVYPRYR-LDQGLKLGWSPMLVMALIGLAISLVVV--A------------VRVI---
------------------------------------------------------------
-------------------------
>4003496 GZfos17C7_9 [ANME sp. ERB6]
----------------------------------------MSNQVSIPL-----------
-----IEPMLDLLPEIPML----------------------QYMVAFMLW-KPL------
-----------------FALLICPGLTVG---GLTLLFFPWIERKLC-GRAQWRVGP---
------------------------------------------------------HEI-VW
WLG------GVIQL-LADTLRFLFQEVIVHKDAHRPYFLQFPFLSFMIFLLPLLFIPAG-
--------------------------------T-IVAIQTPYAIQIILALVCLFPLFILG
LGWASNSRFAY-----------------------IGTVREAFMYFAYEIPFIIAAIAMI-
--ILYG--------------TSDPLLMAS---KQS-----------------------IP
GII----LNP---IAAL-VFFIGAA----MAT-SRMPFEIAE---SDQELCAGPHVEYSG
IAFGLI-YVLCYEKAYILSALMTILFLGGGS---GP---------------------AIA
GLGD-LSG------------------------------VLW----FV-VKTYLVLTTLF-
MLRAVYPRYR-LDQGLKLGWSPMLVMALIGLAISLVVV--A------------VRVI---
------------------------------------------------------------
-------------------------
>4013919 GZfos36D8_3436069_1_38 [ANME sp. ERB6]
------------------------------------METVMSNQVSIPL-----------
-----IEPMLDLLPEIPML----------------------QYMVAFMLW-KPL------
-----------------FALLICPGLTVG---GLTLLFFPWIERKLC-GRAQWRVGP---
------------------------------------------------------HEI-VW
WLG------GVIQL-LADTLRFLFQEVIVHKDAHRPYFLQFPFLSFMIFLLPLLFIPAG-
---------------------------------TIVAIQTPYAIQIILALVCLFPLFILG
LGWASNSRFAY-----------------------IGTVREAFMYFAYEIPFIIAAIAMV-
--ILYG--------------TSDPLLMAS---KQS-----------------------IP
GII----LNP---IAAL-VFFIGAA----MAT-SRMPFEIAE---SDQELCAGPHVEYSG
IAFGLI-YVLCYEKAYILSALMTILFLGGGS---GP---------------------AIA
GLGD-LSG------------------------------VLW----FV-VKTYLVLTTLF-
MLRAVYPRYR-LDQGLKLGWSPMLVMALIGLAISLVVV---------------AVRVI--
------------------------------------------------------------
-------------------------
>4003559 GZfos17C7_3436671_1_32 [ANME sp. ERB6]
------------------------------------METVMSNQVSIPL-----------
-----IEPMLDLLPEIPML----------------------QYMVAFMLW-KPL------
-----------------FALLICPGLTVG---GLTLLFFPWIERKLC-GRAQWRVGP---
------------------------------------------------------HEI-VW
WLG------GVIQL-LADTLRFLFQEVIVHKDAHRPYFLQFPFLSFMIFLLPLLFIPAG-
---------------------------------TIVAIQTPYAIQIILALVCLFPLFILG
LGWASNSRFAY-----------------------IGTVREAFMYFAYEIPFIIAAIAMI-
--ILYG--------------TSDPLLMAS---KQS-----------------------IP
GII----LNP---IAAL-VFFIGAA----MAT-SRMPFEIAE---SDQELCAGPHVEYSG
IAFGLI-YVLCYEKAYILSALMTILFLGGGS---GP---------------------AIA
GLGD-LSG------------------------------VLW----FV-VKTYLVLTTLF-
MLRAVYPRYR-LDQGLKLGWSPMLVMALIGLAISLVVV--A------------VRVI---
------------------------------------------------------------
-------------------------
>17430171 Arcpr_1577 respiratory-chain NADH dehydrogenase subunit 1 [Archaeoglobus profundus DSM 5631]
------------------------------------------------------------
---MLNVPIVQGLINRIAE----------------------IPLLGLIVE-REV------
-----------------FAVLIAPGLLAL---LLYLGITIWFERKIA-ARIQWRVGP---
------------------------------------------------------KEV-SP
HIG------GLLQV-LADALRYLYQEVIVHRDANKVYFLQLPILSFIPILLALTLVPAG-
---------------------------------NVYALRSEFGIPCLVALIALIPLFVIA
IGWSANNRFAY-----------------------IGLVRESFMYISYEIPLILSVVAML-
--MLYK--------------TGDAITIVE---RQS-----------------------IP
GVF----LNP---LAFL-TFLIATV----MAS-GRLPFDIPE---ADQEIAFGPYVEYSG
IMFGLV-MVLAYEKLYLLSLLMVILFFGGWR---GF---------------------EIA
VLGD-LSD------------------------------VIW----LM-LKALIVMCAIV-
ITRAIYARYR-IDQALRIGWGFMMALAIASIA--FSGV---------------IAWLL--
------------------------------------------------------------
-------------------------
>17425611 AF_1831 F420H2:quinone oxidoreductase, 41.2 kDa subunit, putative [Archaeoglobus fulgidus DSM 4304]
------------------------VVVMIADALNYFYEIFSSNMMNIPL-----------
-----IAPIVDYLMKIPLI----------------------NILVALILW-KPF------
-----------------FAVIIMPGLGVL---TLYLLYIVWYERKLT-ARIQWRVGP---
------------------------------------------------------LEVARP
IR-------GAIQA-LADGIRYFFQEAIVHREAHRPYFVQLPILAFIPVLLPIMFIPAG-
---------------------------------SAVGIYTPNAIQLTVTFIALIPITIVA
IGWASNSRFAY-----------------------IGSVREAFMYFAYEVPFIIAVISMI-
--FLYG--------------SGDAYVAVE--KQSA-----------------------IP
GAL----LNP---IAFI-VYLIAML----MAT-SRLPFEIPE---ADQEIAFGPFVEYSG
ILFGLV-MVLAYEKLYIMTLLFTILFLGGWS------------------------GIYCP
LLGD-LNG------------------------------PLW----MF-IKTIVVISILV-
IVRSIYARYR-LDQALRIGWTSMLALSIVALV--VGGA---------------LGVWLS-
------------------------------------------------------------
-------------------------
>17431873 Arcve_0528 NADH dehydrogenase (quinone) [Archaeoglobus veneficus SNP6]
----------------------------MSIGYNELLNMFRENMVSIPLLTKKVALFHYG
GNVVYLNSLADAFANVPLL----------------------NFIVALLFW-KPL------
-----------------FAVLFIPGLTAI---MLSLLFIIWFERKVT-ARVQWRYGP---
------------------------------------------------------VEVSRN
VG-------GIIQP-LADGMRYFFQEVIVHREAHRPYFLQFPLISFLPVLLPILVIPAG-
---------------------------------AIYAIRTPYAIPAAIGLIALVPIIIVA
IGWASNSKYAY-----------------------IGSMREVFMYFAYEIALIIAAMAMV-
--IAYG--------------SSDAFVIVE--KQSL-----------------------VP
GIV----LNP---FACL-AFFVATV----MAT-SRFPFEIPE---ADQEVVFGPFIEYTG
IIFGVV-MTLAYEKLYLLSLLLSILFLGGWN---GP---------------------HIA
CLGD-LSP------------------------------ALW----LF-LKTVGLMMIFV-
FFRTFYGRYR-LDQAIRIGWSSLLALSLISLLVGIGIG--------------FAGWL---
------------------------------------------------------------
-------------------------
>17443477 Ferp_1711 respiratory-chain NADH dehydrogenase subunit 1 [Ferroglobus placidus DSM 10642]
---------------------------------------MMPEFVSSLLERILNVFTSEM
INIPAIQPIVDRLMEIPLV----------------------NLIVAFLLW-KPI------
-----------------FHIVFFPGLVGI---MLVLLWIVYFERKLT-ARVQWRVGP---
------------------------------------------------------KEVSRR
TG-------GILQT-LADGMRYFFQEAIVHRGADKFYFMQFPLLSFLPVLLPILFIPAG-
---------------------------------GSYGIDTPYAIPIAVALISLIPVFIMG
MGWASNNKFAF-----------------------IGTVREAFLYVAYELPFILAVASML-
--LIYQ--------------TPNPFEIVA---KQT-----------------------IP
GIF----LNP---IAFL-VFLITTL----IAT-GRLPFDIAE---ADQEIAFGPYVEYSG
ILFGLV-MTVPYEKLYILSMLMTLLFFGGWN---GP---------------------YIA
PLGE-FSY------------------------------VLW----FY-IKTFVIVSVIA-
LARSIYARYR-LDQTLRLGWSILFSLSLISLL--ISAG---------------WAAW---
------------------------------------------------------------
-------------------------
>17445896 GAH_00339 NADH:ubiquinone oxidoreductase subunit 1 {chain H} [Geoglobus ahangari]
----------------------MAEENVVFILLEKILSTFTKNLVNIPA-----------
-----INPLVERLLDIPFL----------------------NVLVAFLLW-KPI------
-----------------FHVLILPGMIGL---TLVLLFIIYFERKIT-ARVQWRVGP---
------------------------------------------------------KEV-SR
RTG------GVIQA-LADGMRYFFQEVIVHRDAHAFYFLQFPLISFLPVLLPLLFLPAG-
---------------------------------GTYGIKSLYAIPIAMALISLIPVFIIA
MGWASNSKFAY-----------------------IGSVREAFMYFAYEIPFILAVVAMI-
--LIYQ--------------TADPFEIVA---KQS-----------------------IP
GVF----INP---IAFL-AFFITVL----IAT-SRLPFDIPE---ADQEVAFGPYVEYSG
ILFGLT-MMLPYEKLYLLSMLSVILFFGGWN---GP---------------------AIA
PLGD-LAP------------------------------VIW----LY-IKTIVFMCVVS-
LARSIYARYR-LDQTLKMGWSVIMSMALIALF--ISAG--W------------VAWLRL-
------------------------------------------------------------
-------------------------
>tr|A0A2H5V3E2|A0A2H5V3E2_9ARCH NADH-quinone oxidoreductase subunit H OS=archaeon HR02 OX=2035438 GN=nuoH PE=4 SV=1
------------------------------------------------------------
-MIDPVQAFVQIYGSMPPLI---------------------QELIRFIYS-EPF------
-----------------IKAAIFPGALFS---TLLGMFAVWFERKLF-ARVSLRIGP---
------------------------------------------------------LHVGKV
A--------GVLQL-IADAIKFLSKERIIPEGVNRPLFVLMPCLALILSLSLYAFLPFG-
--------------------------------AGWIIYPSEIGLLLFFIVAALSPIPIVL
AGYASRSKYPF-----------------------IGMSRIALQLFGYEVPLFLALTGVV-
--LSTR--------------TLNLEKIVE--AQAV-----------------------AP
LAV----TQI---LGFI-VFIVTLL----AET-ERLPFDIPT---AEGEIVFGWQTEYSG
VYFLMI-QLAMFEKVLAFCFLGAILYLGGWL---GP---------------------PIP
GLPESISA------------------------------PFW----II-LKGLILFTFVA-
LLRGAYPRLT-IEKVLDLGWKYLIPLAFVNLI--ITAG---------------ISLISEY
SPITQWP-----------------------------------------------------
-------------------------
>tr|A0A2H5UW88|A0A2H5UW88_9ARCH NADH-quinone oxidoreductase subunit H OS=archaeon HR01 OX=2035437 GN=nuoH PE=4 SV=1
------------------------------------------------------------
-------MAQQLLPTPPPPL---------------------DDLVRFITS-EAF------
-----------------VKASIFPGATFV---AILGILTVWYERKLL-ARVMLRIGP---
------------------------------------------------------FHVGKY
G--------GWLQV-IADAVKFLSKEYIVPSYARRKTFLVMPMVALLTAALLFAVIPFG-
--------------------------------DRWVIYRSDYSVLIFFILLAVSPIPLIL
AGWASGSKYSF-----------------------VGMLRFAFQVFAYEIPLFLALTGVI-
--LMAR--------------SFDFYEIVE--AQTA-----------------------LP
FII----PQI---IGFI-VWFIAMV----SEA-ERIPFDMPT---AEQELVQGWQVEYPA
SGFLMI-QLALYTKLDALVFVTTHLYLGGWN---GP---------------------ALP
GLPQDIAQ------------------------------PFW----VF-VKSLLLLTLIL-
LFRGVYPRIT-IKKILDIGWRALIPLSLINIL--IVSL---------------TAFLPTL
F-----------------------------------------------------------
-------------------------
>tr|A0A0N9NAP0|A0A0N9NAP0_9EURY NADH-quinone oxidoreductase subunit H OS=Halanaeroarchaeum sulfurireducens OX=1604004 GN=nuoH PE=3 SV=1
-------------------------------------------MAS--------------
------APLADTITQLLGLE--GLF----------------GDLVG-GLL-GAA------
-----------------VVATLM-----L---LMAAVAGPYMKRKIT-ATFTDRIAV---
------------------------------------------------------DRV-GP
Y--------GILTI-GVDALRLLGKEQIIPENVDRPAWDLAPFLVVLSATLGFAVIPMG-
---------------NG-----------------IHLADPQNGLVYVFAVSSIATLGLVT
GGYASNNKFSM-----------------------LGGLRAISQNIAYEIPLIVTAASVV-
--LFAG--------------TLQMSEIVA---AQQ--EALFTIAGI--TIP-------SW
YGF----VNP---FAFG-LFMLASL----AEI-GRNPFDLPE---APNDLVAGYQTEYSS
AYFVLF-YLGEFLHIFLGAGIITALFLGGPA---GP-----------------------V
-----LPG------------------------------IVW----FI-IKIWGVFFFTQ-
WARSAVARVR-PDQLLTVGWKGMLVLAFANLL--LTAV--L------------VGVIA--
------------------------------------------------------------
-------------------------
>tr|A0A1D8S4R7|A0A1D8S4R7_9EURY NADH-quinone oxidoreductase subunit H OS=Halodesulfurarchaeum formicicum OX=1873524 GN=nuoH PE=3 SV=1
------------------------------------------------------------
--MASSAPLVDHISGLLNLEGL-------------------LGEVVSGIL-GSL------
-----------------IIAVIV-----L---LFAALAGPYMKRKIT-SAFTDRISV---
------------------------------------------------------DRV-GP
Y--------GIGTI-AVDAIRLLTKERIVPENVDRPAWDLGPMLVVISATMGFAVIPFG-
---------------SG-----------------LHLADPSVGVVYLFAVSSIASLGMVS
GAYASNNKYSF-----------------------LGGLRAVSQNIAYEIPLVLTGASVV-
--IFAG--------------SLRISDIVA---AQA----VDLISLGPIAIP-------AW
FGF----VNP---FAFA-LFMAANM----AEI-GRNPFDLPE---APNDLVAGYQTEYSS
VYFVLF-YLGEFLHIFLGAGIITTLFLGGPT---AP----------------------IT
ALNF-IPG------------------------------IVW----FI-AKVWGVFFFTQ-
WARSAVPRVR-PDQLLDIGWKGMLGLAFVNLL--LTAV--I------------VGVIV--
------------------------------------------------------------
-------------------------
>tr|D3SSF7|D3SSF7_NATMM NADH dehydrogenase (Quinone) OS=Natrialba magadii (strain ATCC 43099 / DSM 3394 / CIP 104546 / JCM 8861/ NBRC 102185 / NCIMB 2190 / MS3) OX=547559 GN=nuoH PE=3 SV=1
--------------------------------------------------------MSGA
TASPSLFPLQNGGDPVLLPEHITEL----------------TGLGQFGLA-GEL------
-----------------FATFVAAFIVGNFILAMTGVAGPWAKRKIT-ASFTDRIAV---
------------------------------------------------------NHL-GP
G--------GIGII-IADSVRLLSKENIIPENVDRPAYDLAPIVIAGSAMLGFAVIPMG-
--------------------------------SGIHLADPEVGLAFVFAVAGIASIGLVM
AGYASGNKYSL-----------------------LGGLRAVAQNVAYEIPLVVTGMSVV-
--LFAG--------------SLQMSEIVAVQNETT-----------LFTIPGLEWAVPAW
FAL----VNP---FAFV-LFLIANF----AEV-GRNPFDMPE---APAELIAGYQTEYSS
VYFVLV-YLGEFLHIFLGGAIIATIFLGGPA---GP------------------------
--GPDELG------------------------------ILW----FT-LKIWGVFFLTQ-
WLRSAVPRVR-IDQLIEIGWKGLLVLSFANLGLTAAIV----------------GVIA--
------------------------------------------------------------
-------------------------
>tr|A0A0P7GZD0|A0A0P7GZD0_9EURY FPO subunit H OS=Halolamina pelagica OX=699431 GN=fpoH PE=3 SV=1
------------------------------------------------------------
MILQTESPLPDVLADL-------------------------LGLSGFGVA-GEF------
-----------------VAALIAAFIVGNVMLAMTGVAGPWAKRKIT-AKFTDRIAA---
------------------------------------------------------DRI-GP
A--------GIGTI-PADALRLLSKELIVPEGADRPAWDIAPLIVAGSAMLGFAVIPMG-
--------------------------------SGIQLADPEVGLAYVFAVASIASLGMVM
AGYASNNKYSM-----------------------LGALRAVAQNLAYEIPLVVTGVSVV-
--LFTG--------------SLRMSEIVA--AQQE-----TLISVGGIAIP-------SW
FAI----VNP---FAFV-LFLTANI----AEV-GRNPFDIPE---APTEIVAGFQTEYSS
VYFVLL-YLGEFLHIFLGGAITAVLFLGGAA---GP------------------------
--GPESIG------------------------------FLW----FV-VKIWAFFLLTQ-
WLRSAAPRLR-IDQLIEVGWKGMLELSFLNLVLTAVIV----------------GVVA--
------------------------------------------------------------
-------------------------
>tr|A0A151ADT0|A0A151ADT0_9EURY F(420)H(2) dehydrogenase subunit H OS=Halalkalicoccus paucihalophilus OX=1008153 GN=fpoH PE=3 SV=1
---------------------------------------MVLPLQE--------------
------VLLPDRIADLTGLGQFGAL----------------GEFVA-AFL-AAF------
-----------------VIANLM-----L---AMSGVAGPWAKRKIT-AAFTDRIAV---
------------------------------------------------------NRI-GP
F--------GLLII-PAAAVQLLAKELIIPEGVDRPAYDLAPLVIASSAMLGFAVIPMG-
---------------SG-----------------IHLADPETGLVVVFAIASIASLGLAT
AGYASNNKYSM-----------------------LGGLRAVAQNVAYEIPLIVTAASVV-
--IFAG--------------TLQMSEIVA---VQA--EPLFSVAGV--SIP-------SW
YAF----VNP---FAFV-LFMAANL----AEV-GRNPFDVPE---APTEIVAGYQTEYSS
VYFVLI-YLGEFLHIFLGGAIVTTLFLGGPA---GP-----------------------V
-----LPG------------------------------IVW----FI-IKIWAIFLFTQ-
WARSALPRVR-IDQLIEIGWKGMLVLSFANLV--LTAI--I------------VGVFIA-
------------------------------------------------------------
-------------------------
>tr|G0HVK4|G0HVK4_HALHT NADH dehydrogenase, subunit H (Ubiquinone) OS=Haloarcula hispanica (strain ATCC 33960 / DSM 4426 / JCM 8911 / NBRC 102182 / NCIMB 2187 / VKM B-1755) OX=634497 GN=nuoH PE=3 SV=1
-------------------------------------------MQS--------------
------APLPETLANLLDLDP-NST----------------AVMIVLSLV-GAG------
-----------------LIGTLM-----M---TNTALAGPWAKRKIT-AAFTDRIAV---
------------------------------------------------------DRI-GP
Y--------GLFII-VADAVRLLSKELIVPEGVDRPAWDLAPLIIASTALLGFAVIPMG-
---------------NG-----------------IHLADPEVGLAYVFAVASTTSIGLVM
AGYASNNKYSF-----------------------LGGLRAVAQNLAYEIPLILTGASVV-
--IFAG--------------SLQMSEIVA---AQQ--QSLIG------PLP-------SW
YAF----VNP---FAFV-LFMIANL----AEV-GRNPFDIPE---APTEIVAGYQTEYSS
VYFVLI-YLGEFIHIFLGGAIIATIFLGGPA---GP-----------------------V
-----LPG------------------------------IVW----FL-IKIWGVFLFTQ-
WARSAVPRVR-IDQLIEIGWKGMLVLSLANLL--LTAV--I------------VGVTV--
------------------------------------------------------------
-------------------------
>tr|A0A1U7EW03|A0A1U7EW03_NATPD NADH dehydrogenase-like complex subunit H OS=Natronomonas pharaonis (strain ATCC 35678 / DSM 2160 / CIP 103997 / NBRC 14720 / NCIMB 2260 / Gabara) OX=348780 GN=nuoH PE=3 SV=1
------------------------------------------MLQGAPL-----------
-----PERLAELLGLGPGP----------------------GSTALAALL-GAA------
-----------------IVGTLM-----M---TMTAVAGPWAKRKVT-AAFTDRYAV---
------------------------------------------------------NRL-GP
F--------GIIII-VADAVRLLSKELIVPDGVDRPTWDLAPIVLAFSALLGFAVIPMG-
---------------SG-----------------IHLADPEVGLVYVFAIASIASLGLVM
AGYASNNKYSL-----------------------LGGLRAVAQNLAYEIPLVLIAVSVV-
--IFAG--------------SLQMSEIVA---AQA----EPLVDLGVATIP-------QW
YAF----VNP---FAFV-LFLIANL----MEV-GRNPFDIPE---APTEIVAGYQTEYSS
VYFVLI-YLGEFLHIFLGGAIIATLFLGGPA---GP------------------------
--GPEALG------------------------------IVW----FL-VKIWAVYLFTQ-
WARSALPRLR-IDQLIEVGWKGMLVLAFANLI--LTAI--I------------VGVLA--
------------------------------------------------------------
-------------------------
>tr|M1XT25|M1XT25_NATM8 NADH dehydrogenase-like complex subunit H OS=Natronomonas moolapensis (strain DSM 18674 / JCM 14361 / 8.8.11) OX=268739 GN=nuoH PE=3 SV=1
------------------------------------MAPALAALQGAPL-----------
-----PDRIVELLPFGSGP----------------------LGTAIAAVV-GAA------
-----------------IVGSLM-----M---TMTAVAGPWAKRKVT-AAFTDRYAV---
------------------------------------------------------NRL-GP
F--------GLVII-VADAVRLLSKELIVPEGADRPAWDLAPVVLAFSALLGFAVIPMG-
---------------SG-----------------IHLADPEVGLVYVFAIASIASLGLVM
AGYASNNKFSM-----------------------LGGLRAVAQNLAYEIPLILIAVSVV-
--LFAG--------------SLQMSEIVA---AQA----EPLVDLGVVAIP-------AW
YAF----VNP---FAFV-LFIIANL----MEV-GRNPFDIPE---APTEIVAGYQTEYSS
VYFVLI-YLGEFLHIFLGGAVIATLFLGGPA---GP------------------------
--GPASIG------------------------------IVW----FI-AKIWAVYLFTQ-
WARSALPRLR-IDQLIEVGWKGMLVLSLVNLV--LTAV--I------------VGVIA--
------------------------------------------------------------
-------------------------
>tr|B0R3U4|B0R3U4_HALS3 NADH dehydrogenase-like complex subunit H OS=Halobacterium salinarum (strain ATCC 29341 / DSM 671 / R1) OX=478009 GN=nuoH PE=3 SV=1
------------------------------------------------------------
--MATQTPLPDIISDLLGVGGF-------------------LGDAVSMLV-AAA------
-----------------LVGTIML--------TMTAFAGPWAKRKIT-AAFTDRISV---
------------------------------------------------------NRV-GP
W--------GLGTI-VVDSVRLLSKELVIPEGVDRPAYDLAPIVLAGSALFAFAVIPMG-
--------------------------------NGIQLADPEVGLVFVFAIASIASLGLIM
GGYASNNKYSL-----------------------LGGLRAVAQNIAYEIPLVLTAASVV-
--LFTG--------------TLQLSEIVA--IQQN----TTLATIAGVRIP-------AW
FAF----VNP---FAFV-LFVVANL----AEV-GRNPFDTPE---APTEIVAGYQTEYSS
AYFVLF-YLGEFIHIFLGGAIIATLFLGGPG---GP------------------------
----FLPG------------------------------FVW----FT-IKIWAVYFFTQ-
WCRSAIPRVR-IDQLIGIGWKGLLVLSFANLV--LTAT--A------------LGVTGL-
------------------------------------------------------------
-------------------------
>tr|A0A0U5GYH7|A0A0U5GYH7_9EURY NADH dehydrogenase-like complex subunit H OS=Halobacterium hubeiense OX=1407499 GN=nuoH PE=3 SV=1
------------------------------------------------------------
--MATATPLPDTISDILGIGGF-------------------AGELLSMLL-GAA------
-----------------LVGTIML--------TMTAFAGPWAKRKIT-AAFTDRVSV---
------------------------------------------------------NRI-GP
M--------GLGTI-IVDAVRLLSKELIIPEGSDRPAYDIAPVVLAGSAILGFAVIPMG-
--------------------------------NGIHLADPETGLVFVFAVASIASLGLLM
GGYASNNKYSL-----------------------LGGLRAVAQNIAYEIPLVVTAASVV-
--LFTG--------------SLQMSEIVA---AQS----AELTTIAGLRIP-------AW
FAF----VNP---FAFV-LFMVANL----AEV-GRNPFDTPE---APTEIVGGYQTEYSS
VYFVLF-YLGEFVHIFLGGAIIATLFLGGPA---GP------------------------
----FLPG------------------------------FVW----FT-IKIWAVFLFTQ-
WCRSAVPRVR-IDQIIEIGWKGLLVLSFANLV--LTAV--I------------LGVLGI-
------------------------------------------------------------
-------------------------
>tr|I3R387|I3R387_HALMT NADH dehydrogenase OS=Haloferax mediterranei (strain ATCC 33500 / DSM 1411 / JCM 8866 / NBRC 14739 / NCIMB 2177 / R-4) OX=523841 GN=nuoH PE=3 SV=1
------------------------------------------------------------
--MYMQATLSETISGLLGLEGV-------------------LGDVVGGLV-GAF------
-----------------IIANIML--------IMTAIAGPWAKRKIT-AAFGDRIAV---
------------------------------------------------------NRI-GP
F--------GLLVI-IPDAVRLLSKELIVPEGVDRPAWDLAPMIIPFSALLGFAVIPMG-
--------------------------------NGIQLADPETGLAFAFAVASIASLGLVM
TGYASNNKFSL-----------------------IGALRAVAANIAYEIPLVITAASVV-
--IFTG--------------SLQMSEIVA---VQA----EPLISVAGITIP-------TW
FAF----VNP---FAFA-LFIVANL----AEI-GRNPFDIPE---APTEIVAGYQTEYSS
VYFVLI-YLGEFIHIFLGGAIAATLFLGGPA---GP------------------------
----FLPG------------------------------FVW----FV-IKIWAFFLFTQ-
WARSAVPRLR-VDQFLEVGWKGMLVLSFANLV--LTAI--I------------VGVIA--
------------------------------------------------------------
-------------------------
>tr|Q18JN6|Q18JN6_HALWD NADH dehydrogenase-like complex subunit H OS=Haloquadratum walsbyi (strain DSM 16790 / HBSQ001) OX=362976 GN=nuoH PE=3 SV=1
----------------------------------------------------------MS
ALLQSKTLLPETIANLLGLSGT-------------------LGAIIGGLI-GAF------
-----------------VIANLLL--------VQTAVAGPWAKRKIT-AAFTDRIAV---
------------------------------------------------------NRI-GP
F--------GLLVI-VADAVRLLSKELVIPEGVDRPAWDLGPLVIPFSALLGFAVIPMG-
--------------------------------SGIQLADPETGIVFAFAAGSIASVGLIM
MGYSSNNKFSL-----------------------LGGLRAIASNIAYEIPLVITGASVI-
--LFTG--------------TLQTSAIVA---QQS----EPLISIAGVTIP-------QW
FAF----VNP---FAFV-LFVIANL----AEV-GRNPFDIPE---APTEIVAGYQTEYSS
VYFVLI-YLGEFIHIFLGGAIAATLFLGGPA---GP------------------------
----VLPG------------------------------FIW----FT-IKIWLFYFFTQ-
WVRSAIPRLR-VDQFLDVGWKGMLVLSFANLA--LTAI--I------------VGVIA--
------------------------------------------------------------
-------------------------
>sp|Q82DX4|NUOH_STRAW NADH-quinone oxidoreductase subunit H OS=Streptomyces avermitilis (strain ATCC 31267 / DSM 46492 / JCM 5070 / NBRC 14893 / NCIMB 12804 / NRRL 8165 / MA-4680) OX=227882 GN=nuoH PE=3 SV=1
------------------------------------------------------------
-----MTPYLAAEDLSMFGR---------------------DPWWLVVVK-AVF------
-----------------CFAFLM----------ITVLFSIVWERKVV-AWMQLRIGP---
------------------------------------------------------NRH-GP
W--------GMLQS-LADGIKLMLKEDLIVKRADKVVYVLAPIVAAIPAFMAIAVIPFG-
--------------PADNEISIFGHRTA------MQLTDLPIAMLYILAVASVGIYGIVL
AGWSSGSTYPL-----------------------LGGLRSCAQMISYEIAMGAAFASVF-
--LYSG--------------SMSTSTIVE--QQHD-----------------------RW
YIV----LLP---VSFV-IYIVTMV----GET-NRAPFDMPE---SEGDLVGGFNTEYSS
IKFAMF-MLAEYVNMVTVSAVSTTLFLGGWR---AP----------------WPISTFWE
GANHGWWP------------------------------MLW----FV-VKVQLLLFFFI-
WLRGTLPRVR-YDQLMKLGWKVLIPVSVVWLM--LVAT--VRTLRNENYDFADIALYVGG
GVLVLLLLSFVADMFREKSKEAAAPAEEPAAFDPMAGGFPVPPLPGQTLPPVPRRRPRRD
RELIVSGGPDTASDGPANGKEASDG
>tr|A0A1Q9NZ85|A0A1Q9NZ85_9ARCH NADH-quinone oxidoreductase subunit H OS=Candidatus Heimdallarchaeota archaeon LC_3 OX=1841598 GN=nuoH PE=3 SV=1
------------------------------------------------------------
-----MASLTESLADVLYDILYAIIPLSSVVPE--------TDFIGFAQI-GVF------
----------------SIIVLLFLT-------VDVAIIIVWMERKLI-ARMMVRRGP---
------------------------------------------------------THI-GP
Y--------GLMQN-IADAIKLISKELLIPIKADKFGFLFSLFLMIATAAISMMVIPWS-
--------------NN------------------FVITDPQAGMLFIFAVFSIYPIAVLV
AGWASNNKYSL-----------------------LGGFRSAAQLISYEIPMVLSVVGVI-
--LLIN------WDSEAGIASFSFQKIVD--YQLT-H---------------------GW
LVF----PLF---LGFV-VYFVAML----GET-ERIPFDLPE---AESELVMGWRTEYAA
GPYMLI-MAIEYFHVFVNASIGVLIFFGGWERIIIP-----------GVLEIPLEIGGFP
IYAL-FDP------------------------------ALW----FL-FKLHVIIIFMI-
LIRAALPRVR-VDQFLTIGWTRLIPLAFLNLI--IAVV---------------IGAVTKG
F-----------------------------------------------------------
-------------------------
>sp|A1B487|NUOH_PARDP NADH-quinone oxidoreductase subunit H OS=Paracoccus denitrificans (strain Pd 1222) OX=318586 GN=nuoH PE=1 SV=1
---------------------------------------------MAEF-----------
-----WASPYG------------------------------FALSM-LLQ-GLA------
-----------------VIAFVM----------GSLIFMVYGDRKIW-AAVQMRRGP---
------------------------------------------------------NVV-GP
W--------GLLQT-FADALKYIVKEIVIPAGADKFVYFLAPFLSMMLALFAFVVIPFD-
-------------------------------EG-WVMANINVGILFIFAASSLEVYGVIM
GGWASNSKYPF-----------------------LASLRSAAQMISYEVSLGLIIIGII-
--ISTG--------------SMNLTAIVE---AQR----------GDYGLL-------NW
YWL----PHL---PMVV-LFFVSAL----AEC-NRPPFDLVE---AESELVAGFMTEYSS
TPYLLF-MAGEYIAMYLMCALLSLLFFGGWL---SP------------------------
VPFI-ADG------------------------------WWW----MV-IKMWFWFYMFA-
MVKAIVPRYR-YDQLMRIGWKVFLPLSL---G--WVVL---------------VAILARY
EILGGFWARFAVGG----------------------------------------------
-------------------------
>tr|A0A117L7C7|A0A117L7C7_9EURY F(420)H(2) oxidoreductase subunit H OS=Methanosarcinales archeaon 56_1174 OX=1635287 GN=fpoH PE=3 SV=1
------------------------------------------------------------
---------MSLLASYPFI----------------------KPLVIGLVG-AAV------
-----------------LTGLLY----------LGGMFVVWLERKFT-ADMQSRFGP---
------------------------------------------------------NRV-GK
Y--------GLLQL-IADALKLLTKEDIVPRSADQLLYLGAPIVAVSSALLMAAGMPYG-
---------------YIRLPDWSILGVSLQGTHLLAVSNLDVGLLYVEAVSAVSVVGIFM
AGWASPNKYAL-----------------------ISAFRNVARMIGYEVPLAMSVVGVA-
--VMAH--------------SLNFVDVVN---MQSSLYELFPVHPLLRYIP-------AW
FII----LQP---IGFV-VFGVSML----AEL-GSKPFDQIE---AEEEIVAGWGVEYSG
MRWALI-YFSEYFHLILGSLFMVLLFFGGWT---LP-----------------------F
DYPISLSP------------------------------LV-----LL-AKVILVIMGVL-
VVRWSLPRFR-IDQVQTLGWKLLLPLSLINLA--WAGA---------------LGMVL--
------------------------------------------------------------
-------------------------
>tr|G7WKF0|G7WKF0_METH6 F(420)H(2) oxidoreductase subunit H OS=Methanosaeta harundinacea (strain 6Ac) OX=1110509 GN=fpoH PE=3 SV=1
------------------------------------------------------------
-------MVLSAITEFAAQEPK-------------------IYALIIGLI-AAA------
-----------------ILASVI---------NVVAMLLVWLERKVM-GDFQARYGP---
------------------------------------------------------NRVGGR
W--------GVLQL-GADAIKLFTKEDVIPRGADKPVFVWAPIVAVATTMLVAGALPFG-
---------------AVIIDGREIP---------LVVANMDISAFYIEAALSIMAISAFM
AGWSSNNKYSM-----------------------LGAFRGIARMIAYEVPMGVCVISVA-
--IMAH--------------SLNVVEIVH--AQQG-----------------------IW
FAL----AQP---IGFV-IFGIALI----TDL-GRMPFDQTE---AEEEIIAGYNTEYSG
IRFGLL-YFQEYIVMLLGSILLVHLYLGGWN---GP---------------------VIP
VISF-ISP------------------------------MIW----FF-MKLVIVLVALI-
WIRVSLPRFR-IDQVTDLGWKILLPLSMVNLG--WAVA---------------VGLYFA-
------------------------------------------------------------
-------------------------
>tr|A0A1V5B387|A0A1V5B387_9EURY F(420)H(2) oxidoreductase subunit H OS=Methanosaeta sp. PtaU1.Bin060 OX=1811688 GN=fpoH PE=3 SV=1
------------------------------------------------------------
-----MDGIIETISSFAASEPA-------------------IYYLIIGII-GAA------
-----------------VLAAVI---------NLGAMYIVWLEVKLL-GDFSARYGP---
------------------------------------------------------NRVGGR
W--------GLLQI-IADAIKLFTKEDTIPKKADKPVYVWAVLVACIAVMLVAAAIPFG-
---------------ALYINGTNYP---------LVVANMDISAFYVEAALSLMAIGTFM
AGYGSNNKYSL-----------------------LGAFRGIARMISYEVPMGVCVISVA-
--VMAH--------------SLNLAEIAQ---NQS-----------------------LW
YAF----AQP---IGFA-VFLVALI----TDL-GRIPFDQSE---AEEELICGYNTEYGG
IRWGLL-YFQEYNVMLLGSVILALLFLGGWN---GP-------------------IIPLP
ILST-ISP------------------------------LIW----MF-MKVVIILWFLI-
WTRSALLRLR-IDQVTDMGWKVLLPLSIVNLA--WAVA---------------VGSYFA-
------------------------------------------------------------
-------------------------
>tr|F4BTJ8|F4BTJ8_METSG F(420)H(2) oxidoreductase subunit H OS=Methanothrix soehngenii (strain ATCC 5969 / DSM 3671 / JCM 10134 / NBRC 103675 / OCM 69 / GP-6) OX=990316 GN=fpoH PE=3 SV=1
------------------------------------------------------------
-----MDGIIDTITQFAAQEPA-------------------IFALIIGII-GAA------
-----------------VLSAVV---------NVGAMLVIWADRKVM-SDFCNRFGP---
------------------------------------------------------NRVGGR
W--------GILQL-GADAIKLFTKEDVIPAGVDKGVYVWAPIIASAGTMLVAAAIPFG-
---------------ALHIGGKNYP---------LVVANMDISAFYVEAALSIMSIAVFM
AGYSSNNKYSI-----------------------LGAFRGIARMIAYEVPMGVCVISVA-
--VMAH--------------SLNLVEIVE---SQT-----------------------VW
YAF----AQP---LGFV-IFMIALV----TDL-GRVPFDQSE---AEEEIICGYSTEYSG
IRWGLL-YFQEYNNFLLGSILVSLLFLGGWH---GP-------------------IIPIP
LLDM-VSP------------------------------MIW----LL-MKVIIVIWFII-
LIRAALFRLR-IDQVTDLGWKWMLPLSILNLG--WAVI---------------VGSYFA-
------------------------------------------------------------
-------------------------
>tr|A0A257M728|A0A257M728_9EURY F(420)H(2) oxidoreductase subunit H OS=Methanosaeta sp. ASP1-2 OX=1917476 GN=fpoH PE=3 SV=1
------------------------------------------------------------
-----MDGIIEMITQFAEQEPA-------------------IFALIIGII-GAA------
-----------------VISGVV---------NVGAMLVIWGERKVL-SDFCNRFGP---
------------------------------------------------------NRVGGR
W--------GILQL-GADAIKLFTKEDVIPADADKGVYVWAPIVASVATMLVAAAIPFG-
---------------AIHLNGKDYP---------LVVANMDISAFYVEAALSLMAIAVFM
AGYSSNNKYSI-----------------------LGAFRGIARMIAYEVPMGVCVISVA-
--VMAH--------------SLNLVEIVE---SQT-----------------------VW
YAF----AQP---LGFA-IFVIALI----TDL-GRIPFDQSE---AEEEIISGYNTEYSG
IRWGLL-YFQEYNNALLGSILLSLLFLGGWH---GP-------------------IIPIP
ILDI-ISP------------------------------LIW----LF-MKVVIVLWFLI-
WVRSSLFRLR-IDQVTDLGWKWMLPLSLLNLG--WAVI---------------IGSYFA-
------------------------------------------------------------
-------------------------
>tr|A0B813|A0B813_METTP F(420)H(2) oxidoreductase subunit H OS=Methanothrix thermoacetophila (strain DSM 6194 / JCM 14653 / NBRC 101360 / PT) OX=349307 GN=fpoH PE=3 SV=1
------------------------------------------------------------
---MYLSTIIETVSAWAAQEPK-------------------IYALAIGLI-GAA------
-----------------IISAVI---------NIGAMAVVWLERKFL-GDIQARFGP---
------------------------------------------------------NRVGSR
W--------GLLQL-GADAIKLFTKEDSIPRGADKPVYVWAPIIASITTMLVAAAIPFG-
---------------ALRIDGKDYP---------LVVANMDISAFYVEAALSIMTIAVFM
AGFSSNNKYSM-----------------------LGAFRGIARMIAYEVPMGVCVIAVA-
--LMAH--------------SLNLVEIVE---SQT-----------------------LW
YAF----AQP---LGFI-VFTIALV----TDL-GRIPFDQSE---AEEEIIAGYTTEYGG
IRWGLL-YFQEYINMLLGSILLVLLFLGGWN---GP---------------------SIP
VITV-LSP------------------------------MVW----FL-MKVLIVLIFLI-
WVRGSLVRFR-IDQVTDLGWKWMLPLSLVNLA--WAAF---------------VGLYFA-
------------------------------------------------------------
-------------------------
>tr|A0A1V4V6L9|A0A1V4V6L9_9EURY F(420)H(2) oxidoreductase subunit H OS=Methanosaeta sp. PtaB.Bin039 OX=1811685 GN=fpoH PE=3 SV=1
------------------------------------------------------------
---MELFAFVETIMNWAAQERA-------------------LTALIIGLI-GAA------
-----------------ILSGVI---------NVGAMAVVWLERKVL-GDVQSRFGP---
------------------------------------------------------NRTGSR
W--------GILQL-GADAIKLFTKEDIIPKGADKQVYVWAPIVASISTMLVAAAIPFG-
---------------ALRINGVDYP---------LVVANMDISAFYVEAVLSIMVVAAFM
AGFSSYNKYSL-----------------------LGAFRGMARMISYEVPMGVCVIGVA-
--LMAH--------------SLNLVDIVE---SQV-----------------------VW
YAF----AQP---IGFV-VFTIALI----TDL-GRMPFDQSE---AEEELVAGYVTEYGG
IRWGLL-YFQEYISMVLGSILLVLLFLGGWR---GP---------------------SIP
VITI-FSP------------------------------MIW----FL-MKVIIVLVFLV-
WLRASVMRFR-IDQVTDLGWKWMLPLSLVNLA--WAVL---------------VGLYLA-
------------------------------------------------------------
-------------------------
>3973698 2566123511 ANME2a2_00255 F420H2 dehydrogenase subunit H [ANME sp. Wang]
------------------------------------------------------------
------MGIFEIIMDYLVIIFAANPF---------------APWIRGVL--GGL------
-----------------VIGAVF----------GGALVMVYLERKFL-GDMQSRIGP---
------------------------------------------------------NRVGGR
F--------GVLQL-IADAIKLFTKEDIIPAKADKWLFIGAPIVALTSGFLMVAVIPFD-
---------------YLYINGNYYA---------VAVSRMDISILYLEAVSGLAIFATFM
AGWGSSSKYAV-----------------------LAAFRNVAKMIGYEVPLGITIISVA-
--VMAH--------------SLDIVEIVE--AQSS-----------------------IW
FII----AQP---LGFV-VFFIALL----ADV-GRIPFDQTE---AEEELVAGWATEYSG
MRWGLA-FFAEYLHAVVGSFIVTLIFLGGWN--------------------------GLP
IVGNLYIP-----------------------------GIFW----VI-AKVIIVMMLFI-
WIRAALPRYR-IDQVIDIGWKVLIPLALLNLV--WSTI---------------IGLWWA-
------------------------------------------------------------
-------------------------
>17643356 BCPHJLHL_01028 F(420)H(2) dehydrogenase subunit H [ANME sp. HMMV-459B4]
------------------------------------------------------------
------MGIFEIIMDYLVIIFASNPF---------------APWIR-GVL-GGL------
-----------------VIGAVF----------GGALVMVYLERKFL-GDMQSRIGP---
------------------------------------------------------NRVGGR
F--------GVLQL-IADAIKLFTKEDIIPAKADKWLFIGAPIVALTSGFLMVAVIPFD-
---------------YLYINGNYYA---------VAVSRMDISILYLEAVSGLAIFATFM
AGWGSSSKYAV-----------------------LAAFRNVAKMIGYEIPLGITIISVA-
--VMAH--------------SLDIVEIVE--AQSS-----------------------IW
FII----AQP---LGFV-VFFIALL----ADV-GRIPFDQTE---AEEELVAGWATEYSG
MRWGLA-FFAEYLHAVVGSFIVTLIFLGGWN--------------------------GLP
IVGNLYIP-----------------------------GIFW----VI-AKVIIVMMLFI-
WIRAALPRYR-IDQVIDIGWKVLIPLALLNLV--WSTI---------------IGLWWA-
------------------------------------------------------------
-------------------------
>17498283 EAHJLNLH_00781 F(420)H(2) dehydrogenase subunit H [ANME sp. S7142MS1]
------------------------------------------------------------
---MAIIEIYDLIMHYLVIIFATNDF---------------APWIR-GVL-GGL------
-----------------VIGAVF----------GGALVMVYLERKFL-GDMQSRIGP---
------------------------------------------------------NRVGGR
F--------GVLQL-IADAIKLFTKEDIIPAKADKWLFIGAPIVALTSGFLMVAVIPFD-
---------------LLVIKGNEYA---------VAVSRMDISILYLEAVSGLAIFATFM
AGWGSSSKYAV-----------------------LAAFRNVAKMIGYEIPLGITVISVA-
--VMAH--------------SLDIVEIVE--AQSS-----------------------IW
FII----AQP---LGFV-VFFIALL----ADV-GRIPFDQTE---AEEELVAGWATEYSG
MRWGLA-FFAEYLHAVVGSFIVTLIFLGGWN--------------------------GLP
IVGNLYIP-----------------------------GIFW----VI-AKTIMVMMLFI-
WIRAALPRYR-IDQVIDIGWKVLIPLALLNLV--WSTI---------------IGLLWA-
------------------------------------------------------------
-------------------------
>17325681 Ga0123279_1047.34 Ga0123279_104718 NADH-quinone oxidoreductase subunit H [ANME sp. CONS7142G09b1]
------------------------------------------------------------
---MAIIEIYDIIMHYLVYIFADNPF---------------APWIR-GVL-GGL------
-----------------VIGAVF----------GGALVMVYLERKFL-GDMQSRIGP---
------------------------------------------------------NRVGGR
F--------GVLQL-IADAIKLFTKEDIIPAKADKWLFIGAPIVALTSGFLMVAVIPFD-
---------------LLVIKGNEYA---------VAVSRMDISILYLEAVSGLAIFATFM
AGWGSSSKYAV-----------------------LAAFRNVAKMIGYEIPLGITVISVA-
--VMAH--------------SLDIVEIVE--AQSS-----------------------IW
FII----AQP---LGFV-VFFIALL----ADV-GRIPFDQTE---AEEELVAGWATEYSG
MRWGLA-FFAEYLHAVVGSFIVTLIFLGGWN--------------------------GLP
IVGNLYIP-----------------------------GIFW----VI-AKTIMVMMLFI-
WIRAALPRYR-IDQVIDIGWKVLIPLALLNLV--WSTI---------------IGLIWA-
------------------------------------------------------------
-------------------------
>17340858 Ga0123308_1198.13 Ga0123308_11987 NADH-quinone oxidoreductase subunit H [ANME sp. CONS3730F09p3b1]
------------------------------------------------------------
------------------------------------------------------------
---------------------------------------VLIDNFLI-------------
------------------------------------------------------------
---------PSFSPPYPKTNPIIVDQTRHNNDRGSKHF----------------------
-----------------------------------HPRSTTWSILYLEAVSGLAVFAIFM
AGWGSGSKYSM-----------------------LGGFRNIAKMIGYEIPLGISIISVA-
--IMAQ--------------SLDIVEIVE--AQDF-----------------------LW
NII----IHP---LAFI-VFGICLI----ADV-GRIPFDQTE---SEEEIIAGWATEYSG
MRWGLA-FFAEYLHAVVGSFMVALIFLGGWN--------------------------GLP
IVGNLYIP-----------------------------GIFW----LI-IKTIMVIMFFI-
WTRAALPRYR-I---------------LISILVTFTA-----------------------
------------------------------------------------------------
-------------------------
>10651654 Ga0123268_1535.2 Ga0123268_15352 NADH-quinone oxidoreductase subunit H [ANME sp. CONS3730D10UFb2]
------------------------------------------------------------
------MIIYDEIMYWLVLIFAESHPY--------------SDWIRGIL--GGL------
-----------------VIGAVF----------GGALVMVYLERKFL-GDIQSRIGP---
------------------------------------------------------NRVGGR
Y--------GVLQL-IADAIKLFTKEDIIPANADKWLFIGAPIVALTSGFLMVAVLPFD-
---------------YLLINGSYYA---------VNVTRMDISILYLEAVSGLAVFAIFM
AGWGSGSKYSM-----------------------LGGFRNIAKMIGYEIPLGISIISVA-
--IMAQ--------------SLDIVEIVE--AQDC-------------------------
------------------VYSIRYM-------------------------------SYSR
CRTYTF------------------------------------------------------
------------------------------------------------------------
------------------------------------------------------------
------------------------------------------------------------
-------------------------
>3869390 C00003105_02050 C00003105_02050 F(420)H(2) dehydrogenase subunit H [ANME sp. HR1]
------------------------------------------------------------
------MIIYDEIMYWLVLIFAESHPY--------------SDWIR-GIL-GGL------
-----------------VIGAVF----------GGALVMVYLERKFL-GDIQSRIGP---
------------------------------------------------------NRVGGR
Y--------GVLQL-IADAIKLFTKEDIIPANADKWLFIGAPIVALTSGFLMVAVLPFD-
---------------YLLINGSYYA---------VNVTRMDISILYLEAVSGLAVFAIFM
AGWGSGSKYSM-----------------------LGGFRNIAKMIGYEIPLGISIISVA-
--IMAQ--------------SLDIVEIVE--AQDF-----------------------LW
NII----IHP---LAFI-VFGICLI----ADV-GRIPFDQTE---SEEEIIAGWATEYSG
MRWGLA-FFAEYLHAVVGSFMVALIFLGGWN--------------------------GLP
IVGNLYIP-----------------------------GIFW----LI-IKTIMVIMFFI-
WTRAALPRYR-IDQVVDLGWKCLLPLSLLCLV--WSTI---------------IGLVFG-
------------------------------------------------------------
-------------------------
>17648401 KMMCEEHM_00655 F(420)H(2) dehydrogenase subunit H [ANME sp. AMVER4-21]
------------------------------------------------------------
MLEEQMKILIDVLYTIFGNDYWW------------------GPWIRGVV--GLC------
-----------------AMGGIM----------VSAMFAVWLERKYA-SDIQSRIGP---
------------------------------------------------------NRVGGR
Y--------GLLQL-IADAIKLFTKEDIKPDKVDGPVWAAAPILMFGSALMMIIAIPFG-
---------------AFIFNGTVYP---------LAVTQFDISILYLEAVSAIGIIGIFM
AGWGSNNKFAV-----------------------IAAFRNIARMIGYEVALGLTIISVV-
--IVTG--------------SLNIVDIVEAQSTV------------------------VW
FAF----AMP---LGFV-IFGVSLI----ADM-GRVPFDQNE---AEEELIAGWGTEYSG
MRFGLA-YFAEYIHMVLGSCIAVLIFLGGWN---IP-----------------GFLVDLH
IPLFGLLP------------------------------AVV----FL-AKWVLVMMFVI-
MIRWALPRIR-IDQVTSIGWKVLLPLAMVNLA--WSVF---------------IGLVFW-
------------------------------------------------------------
-------------------------
>17639126 LDLILCAP_00852 F(420)H(2) dehydrogenase subunit H [ANME sp. HMMV-459B1]
------------------------------------------------------------
MLEEQMDILLGILYTILGNENWW------------------GPWIR-GVI-GLC------
-----------------AMGGMM----------VAAMFAVWLERKYA-SDIQSRIGP---
------------------------------------------------------NRVGGK
Y--------GLLQL-IADAIKLFTKEDIKPDKVDTPVWVAAPVLMFGSALMMIIAIPFG-
---------------AVIFNGTTYP---------LAVTQFDISILYLEAVSAIGIIGIFM
AGWGSNNKFSV-----------------------IAAFRNIARMIGYEVALGLTIVSVV-
--IVTG--------------SLNIVDIVN-AQGSI-----------------------VW
FAF----VMP---LGFV-VFGVALI----ADM-GRVPFDQNE---AEEELIAGWGTEYSG
MRFGLA-YFAEYIHMVLGSCIAVLIFLGGWN---IP-----------------QFIVDLN
IPLFGLLP------------------------------VGV----FV-AKWVLVMMFVI-
MIRWALPRIR-IDQVTSIGWKVLLPLAMVNLI--WAVM---------------LGLVWPW
------------------------------------------------------------
-------------------------
>17615144 fig|6666666.223805.peg.3161 NADH-ubiquinone oxidoreductase chain H (EC 1.6.5.3) [ANME sp. E20]
------------------------------------------------------------
MLEEQMDILLGILYTILGNENWW------------------GPWIR-GVI-GLC------
-----------------AMGGMM----------VAAMFAVWLERKYA-SDIQSRIGP---
------------------------------------------------------NRVGGR
Y--------GLLQL-IADAIKLFTKEDIKPDKVDGPVWVAAPVLMFGSALLMIIAIPFG-
---------------AFIFNGTTYP---------LAVTQFDISILYLEAVSAIGIIGIFM
AGWGSNNKFSV-----------------------IAAFRNIARMIGYEVALGMTIISVV-
--IVTG--------------SLNIVDIVE-AQGSV-----------------------VW
FAF----VMP---LGFI-IFGVALI----ADL-GRVPFDQNE---AEEELIAGWGTEYSG
MRFGLA-YFAEYIHMVLGSCIAVLIFLGGWK---IP-----------------QFIVNLN
IPLFGLLP------------------------------AGV----FL-VKWVLVMMFVI-
MIRWALPRIR-IDQVTSIGWKILLPLAMVNLI--WAVM---------------LGLVWPW
------------------------------------------------------------
-------------------------
>17649306 KMMCEEHM_01102 F(420)H(2) dehydrogenase subunit H [ANME sp. AMVER4-21]
------------------------------------------------------------
MLEEQMDILLGILYTILGNDYWW------------------GPWIR-GIV-GLC------
-----------------AMGAMM----------VAAMFAVWLERKYA-SDIQSRIGP---
------------------------------------------------------NRVGGR
Y--------GLLQL-IADAIKLFTKEDIKPDKVDGPVWVAAPVLMFGSALLMIIAIPFG-
---------------AFIFNGTVYP---------LAVTQFDISILYLEAVSAIGIIGIFM
AGWGSNNKFSV-----------------------IAAFRNIARMIGYEVALGMTIISVV-
--IVTG--------------SLNIVDIVN-AQGSV-----------------------VW
FAF----VMP---LGFI-IFGVALI----ADL-GRVPFDQNE---AEEELIAGWGTEYSG
MRFGLA-YFAEYIHMVLGSCIAVLIFLGGWN---IP-----------------QFIIDLN
IPLFGLLP------------------------------AGV----FV-AKWVLVMMFII-
MIRWALPRIR-IDQVISIGWKILLPLAMVNLI--WAVM---------------LGLVWPW
------------------------------------------------------------
-------------------------
>tr|A0A1H2XEK0|A0A1H2XEK0_9EURY F(420)H(2) oxidoreductase subunit H OS=Methanohalophilus halophilus OX=2177 GN=fpoH PE=3 SV=1
------------------------------------------------------------
-MHVPVRRIGENMFDIPANI---------------------FPWVKAIV--GLA------
-----------------LIGALF----------GAGMAAIWIERKLA-GDIQERYGP---
------------------------------------------------------NRV-GP
M--------GLLQL-VADAIKLFTKEDIIPARVDKILYIGAPIVIMMSVFLMLVAIPFG-
---------------AVYINGVEYV---------LAATQMDISILYIEAVSAIAVIGIFV
LGYGQNNKYAM-----------------------MGTFRNFARMIGYEIPLGITIVSVA-
--VMAG--------------SLDVVEIVH--AQSP-----------------------IW
YAF----LQP---IGFI-VFFIAMM----ADM-GRLPFDQNE---AEEELQAGVFTEYSG
MRFGLG-FFAEYFHLILGSFLISLLFLGGWN---LP-----------------GFVTDNI
VLGI-ILP------------------------------TLF----LI-AKATIVMMFII-
MMRWAVPRFR-IDQVVDLSWKKLLPLSLLNLG--WAIA---------------LGLYLGA
------------------------------------------------------------
-------------------------
>tr|A0A1B8X2H4|A0A1B8X2H4_9EURY F(420)H(2) oxidoreductase subunit H OS=Methanohalophilus sp. DAL1 OX=1864608 GN=fpoH PE=3 SV=1
------------------------------------------------------------
-----MLEVPANI----------------------------YPWLK-GIV-GLV------
-----------------LIGALF----------GFGMFAIWVERKLS-ADIQERHGP---
------------------------------------------------------NRV-GP
R--------GIFQL-VADAIKLFTKEEIIPAKVDRILYISAPIVILLSVFLMLVAIPVG-
---------------AVYVNGTEYV---------LAATQMDISILYIEAVSAIAIIGTFV
LGYGQNNKYAM-----------------------MGTFRNFAQMVGYEIPLGLTIVSVA-
--IMSG--------------TLDVVGIVH--AQDR-----------------------IW
YAF----LQP---IGFI-VFFIAMM----IDM-GRLPFDQNE---GEEELQAGVFTEYSS
MRFGLG-FFAEYFHLILGSFLIALLFLGGWN---VP-----------------GFVTDNT
VLGV-ILP------------------------------TVV----LV-TKATLVMAFII-
MMRWAVPRYR-IDQVVDLSWKKLLPFSLLNLG--WAIA---------------LGLYLGV
------------------------------------------------------------
-------------------------
>sp|Q8PU59|FPOH_METMA F(420)H(2) dehydrogenase subunit H OS=Methanosarcina mazei (strain ATCC BAA-159 / DSM 3647 / Goe1 / Go1 / JCM 11833 / OCM 88) OX=192952 GN=fpoH PE=1 SV=1
------------------------------------------------------------
-----MTFMAIEIPEFIVPF---------------------VPWIRGTV--GLV------
-----------------LVGAIF----------LGGMAAVWIERKLS-ADIQLRYGP---
------------------------------------------------------SRV-GK
F--------GLLQL-VADAIKLFTKEDVRPGNADRFLYDNAPVFMLTSLFLMLVAIPVG-
---------------AVFIDGNLYP---------LAVTEMDISILFIEAVSAINIFGIFM
AAYGSNNKYSL-----------------------LGAFRNFARMIGYEVPLGIAIVSVA-
--VMTG--------------SLNIIDITS-AQGSF-----------------------VW
NIF----LQP---IGFV-VFFIALM----ADL-GRLPFDQNE---SEEELVAGWVTEYTG
MRFGLV-FFAEYMHMILGSFLVALLFLGGWN---VP-----------------AFVANNA
VLGL-IAP------------------------------TGI----LL-LKTVLVLMTII-
GMRWAVPRFR-IDQVVDMSWKKLLPLSLLNLA--WAVG---------------LGLYLGA
------------------------------------------------------------
-------------------------
>sp|Q8TQP1|FPOH_METAC F(420)H(2) dehydrogenase subunit H OS=Methanosarcina acetivorans (strain ATCC 35395 / DSM 2834 / JCM 12185 / C2A) OX=188937 GN=fpoH PE=3 SV=1
------------------------------------------------------------
------MNIMIEIPEFIIPL---------------------IPWIR-GVV-GLV------
-----------------LVGAIF----------LGAMGAVWLERKLS-ADIQFRYGP---
------------------------------------------------------SRV-GK
F--------GLLQL-VADAIKLFTKEDMRPRNADRLLFDNAPIFMMSSVFLMLVAIPVG-
---------------AVFINGVEYP---------LAVTEMDISVLYIEAMSAITIFGIFM
IAYGSNNKYSL-----------------------LGAFRNFARMVGYEVPLGITVVSVA-
--IMTG--------------SLNIVEIAS--AQGL-----------------------LW
NIF----LQP---IGFI-VFFIALM----ADM-GRLPFDQNE---SEEELVAGWITEYTG
MRFGLG-FFAEYIHMILGSFLVALLFLGGWN---VP-----------------AFVANNP
VLGL-IAP------------------------------TGF----FL-LKTVLVLMTII-
GMRWAVPRFR-IDQVVDLSWKRLLPLSLLNLV--WAVG---------------LGLYL--
GA----------------------------------------------------------
-------------------------
>sp|Q466B1|FPOH_METBF F(420)H(2) dehydrogenase subunit H OS=Methanosarcina barkeri (strain Fusaro / DSM 804) OX=269797 GN=fpoH PE=3 SV=1
------------------------------------------------------------
----MTVVIPEYITPL-------------------------IPWVR-GIV-GLV------
-----------------LIGVIF----------MGAMGAVWLERKLS-ADIQTRMGP---
------------------------------------------------------CRV-GK
Y--------GLLQL-VADAIKLFTKEDLKPLNADSLLFNNANIFMLGSVFLMLVALPVG-
---------------AVFINGVEYP---------LAVTQMDISVLYIEAVSALSIFGIFM
VAYGSNNKYSL-----------------------LGAFRNFARMVGYEVPLGITVISVA-
--AMTG--------------SLNIVDIST--AQGL-----------------------HW
NIF----LQP---LGCF-VFFVSLM----ADM-GRLPFDQNE---SEEELIAGWITEYCG
MRFGLG-FFAEYIHMILGSFLVALLFLGGWN---VP-----------------GFIANNS
FFGI-IVP------------------------------TGF----LI-VKVVFVLMVII-
GLRWAVPRFR-IDQVVDLSWKKLLPLALLNLV--WAVG---------------LGLYL--
GA----------------------------------------------------------
-------------------------
>tr|A0A1E7GCI5|A0A1E7GCI5_9EURY F(420)H(2) oxidoreductase subunit H OS=Methanosarcina sp. Ant1 OX=1882735 GN=fpoH PE=3 SV=1
------------------------------------------------------------
--------MAIEIPEFIIPL---------------------LPWIR-GVV-GLS------
-----------------LVGVIF----------VGAMGAVWLERKLS-ADIQSRMGP---
------------------------------------------------------CRV-GK
Y--------GLLQL-VADAIKLFTKEDLRPLNADRLLFNNATIFMMGSVFLMLVAIPVG-
---------------AVFINGVEYP---------LAVTQMDISVLYIEAMSALTIFGIFM
VAYGSNNKYSL-----------------------LGAFRNFARMVGYEVPLGITVVSVA-
--IMSG--------------SLNIVDISR--SQGM-----------------------LW
NIF----LQP---LGCF-VFFVSLM----ADM-GRLPFDQNE---SEEELIAGWITEYCG
MRFGLG-FFAEYIHMILGSFLVALLFLGGWN---VP-----------------GFVANNP
VLGL-IAP------------------------------TAF----LL-IKVVFVLMVII-
GLRWAVPRFR-IDQVVDLSWKKLFPLSLLNLV--WAVG---------------LGLYLYP
GA----------------------------------------------------------
-------------------------
>tr|Q12WG5|Q12WG5_METBU F(420)H(2) oxidoreductase subunit H OS=Methanococcoides burtonii (strain DSM 6242 / NBRC 107633 / OCM 468 / ACE-M) OX=259564 GN=fpoH PE=3 SV=1
------------------------------------------------------------
--------MSSEVIDILF-----------------------NPWVRTLI--GLC------
-----------------LIGVVF----------GGAMIVVWFERKLS-GDIQFRLGP---
------------------------------------------------------KYV-GP
F--------GLFQL-VADAIKLMTKEDLIPSKADRLLFVSAPIVLMGSVFLMLVAIPFG-
---------------AVFVNGVEYP---------IVGTEMDISILYIEAVSSISIIGAFM
YAYSSNNKYSL-----------------------LGAFRNFARMIGYEVPLGITIVSVA-
--VMVG--------------SLNIVEIAQ--AQSP-----------------------IW
FIF----LQP---LGFI-VFFIALM----ADM-GRLPFDQNE---SEEELVAGWITEYTG
MRFGLG-FFAEYIHLILGSMLVVLLFLGGWN---LP-----------------SFLTNVT
ILGV-FLP------------------------------TLF----YL-LKVALVILTII-
MLRWAVPRFR-IDQVVDLSWKRLLPLSLLNLG--WAIM---------------LGIYLGM
------------------------------------------------------------
-------------------------
>tr|A0A1V4Y5Z5|A0A1V4Y5Z5_9EURY F(420)H(2) oxidoreductase subunit H OS=Methanomethylovorans sp. PtaU1.Bin073 OX=1811678 GN=fpoH PE=3 SV=1
------------------------------------------------------------
-----MIM--MELTDILF-----------------------NPWLR-GIL-GLC------
-----------------LMGAIF----------MGAMLVVWFERKLA-ADVQQRHGP---
------------------------------------------------------NRV-GP
H--------GIFQL-VADAIKLFTKEDIIPANADKLLFVFGPIVLMGSIFLMLVAIPFG-
---------------AIIINGSTYP---------IAATDMDISILYIEAVSAVSVIGIFM
IAYSSNNKYSL-----------------------LGAFRNFARMIGYEVPLGICVVSVA-
--IMAG--------------SLNIIDIAH---AQN---------------P-------LW
FII----KQP---IGFV-VFFIALM----ADM-GRLPFDQNE---SEEELIAGWITEYTG
MRFGLG-FFAEYIHMMLGSMLVVLLFLGGWN---LP-----------------TMLTSNM
LLGI-VLP------------------------------TAF----FL-GKVTLVILTII-
MIRWAVPRFR-IDQVVDLSWKKLLPLSLLNLG--WVIA---------------LALMGV-
------------------------------------------------------------
-------------------------
>tr|W9DPX1|W9DPX1_METTI F(420)H(2) oxidoreductase subunit H OS=Methanolobus tindarius DSM 2278 OX=1090322 GN=fpoH PE=3 SV=1
------------------------------------------------------------
-----MIMMSMDIEAIIY-----------------------NPLLR-GIL-GLC------
-----------------IMGAVF----------GGACVAVWFERKLS-ADVQQRYGP---
------------------------------------------------------MRV-GP
H--------GLLQL-VADAIKLFTKEDIIPKNADKLLFVSAPILLMGSVFLMLVAMPFG-
---------------AIIVDGQSYV---------IAATEMDISILYIEAMSAISIIGIFM
VAYSANNKFSV-----------------------LGAFRNFARMIGYEVPLGICIVSVA-
--IMAG--------------SLNIVEIAE---AQS---------------P-------LW
FII----MQP---LGAI-VFFIALM----ADM-GRLPFDQNE---SEEELIAGWMTEYTS
MRFGYC-FFAEYIHLILGSMLVVLLFLGGWN---LP-----------------AFLTDIT
ILGI-ILP------------------------------TAF----FL-LKVALVILFII-
MIRWAVPRYR-IDQVVDLSWKKLLPLSLLNLG--WVIG---------------LGLLGVY
------------------------------------------------------------
-------------------------
>tr|K4MFD8|K4MFD8_9EURY F(420)H(2) oxidoreductase subunit H OS=Methanolobus psychrophilus R15 OX=1094980 GN=fpoH PE=3 SV=1
------------------------------------------------------------
----------MELPEILF-----------------------NPLVR-GIL-GIC------
-----------------LMSAIF----------LGAMAAVWFERKLS-ADIQQRYGP---
------------------------------------------------------MRT-GP
H--------GLLQL-VADAIKLFTKEDIIPRNADRLLFVAAPIMMMGSVFLMLVALPFG-
---------------AIIINGDTYP---------IAATDMDISILYIEAVSAISIIGIFM
VAYSSNNKYSL-----------------------LGAFRNFARMIGYEVPLGITIVSVA-
--IMAG--------------SLNIVEIAQ---AQH---------------P-------LW
FIF----KQP---IGFI-VFFIALM----ADM-GRLPFDQNE---SEEELIAGWITEYTG
MRFGLG-FFAEYIHLILGSMLVVLLFLGGWN---LP-----------------AVLTSNN
VLGI-ILP------------------------------TVF----FL-LKVVLVMLFII-
MLRWAVPRFR-IDQVVDISWKKLLPLALLNLG--WVIA---------------LGLLGV-
------------------------------------------------------------
-------------------------
>tr|A0A139CNQ3|A0A139CNQ3_9EURY F(420)H(2) oxidoreductase subunit H OS=Methanolobus sp. T82-4 OX=1794908 GN=fpoH PE=3 SV=1
------------------------------------------------------------
----------MELPEILF-----------------------NPLVR-GIL-GLC------
-----------------LMGAIF----------LGAMAAVWFERKLS-ADIQQRYGP---
------------------------------------------------------MRV-GP
H--------GLFQL-VADAIKLFTKEDIIPKNADRILFVAAPILLMGSVFLMLVAIPFG-
---------------AVIFDGNTYP---------IAATEMDISILYIEAMSSISIVGIFM
VAYSANNKYSL-----------------------LGAFRNFARMIGYEVPLGICVVSVA-
--IMAG--------------SLNIIEIAE---AQS---------------P-------LW
FIV----LQP---LGFI-VFVIALL----ADM-GRLPFDQNE---SEEELIAGWITEYTG
MRFGLG-FFAEYIHLILGSMLIVLLFLGGWN---LP-----------------EFLTSNL
ILGI-ILP------------------------------TAF----FL-GKVVLVMLGII-
ALRWAVPRFR-IDQVVDLSWKRLLPLSLLNLG--WVIA---------------LGLLGV-
------------------------------------------------------------
-------------------------
>tr|F7XPK6|F7XPK6_METZD F(420)H(2) oxidoreductase subunit H OS=Methanosalsum zhilinae (strain DSM 4017 / NBRC 107636 / OCM 62 / WeN5) OX=679901 GN=fpoH PE=3 SV=1
------------------------------------------------------------
-------MMVDIIELYN------------------------NPWLR-GVL-GLV------
-----------------LIGVIF----------IGAMIAVWLERKIS-ADVQYRIGP---
------------------------------------------------------NRL-GK
F--------GIFQL-VADAIKLFTKEDIIPNKADRILFVTAPMVMMASVFLMLVAIPFG-
---------------AVIINDTVYP---------IVAAEMDISILYIQAMSAISLIGIFM
VAYGSNNKYSL-----------------------IGAFRNFARMVGYEVPLMITIISVA-
--IMAN--------------SLDIIEIVK--VQDP-----------------------MW
FII----LQP---IGFF-VFFVASM----SEM-GRLPFDQTE---AEEELVAGWITEYTG
MRFGLG-FFAEYIHMILGSFLIALLFLGGWN---LP--------------GLVPGILTSN
LILGFIVP------------------------------TVV----LV-AKAGIVLMFII-
MLRWAVPRFR-IDQVVNLSWKKLFPLSVINLV--WAIA---------------LTLYMGV
------------------------------------------------------------
-------------------------
>tr|D7E6I1|D7E6I1_METEZ F(420)H(2) oxidoreductase subunit H OS=Methanohalobium evestigatum (strain ATCC BAA-1072 / DSM 3721 / NBRC 107634 / OCM 161 / Z-7303) OX=644295 GN=fpoH PE=3 SV=1
------------------------------------------------------------
MVMDIIAGSYDLLLEYLT-----------------------NPWIR-GYL-GLS------
-----------------LIGFIF----------VSAMAAVWLERKIS-ADVQFRIGP---
------------------------------------------------------CRV-GP
I--------GIFQL-IADAIKLFTKEDIVPRKADSIMFRSAPIFLMVSVFLMLVAIPIG-
---------------AIVINGVAYP---------LVVTDMDISILYVEAVSSISIIGVFM
VAYSSNNKYAL-----------------------LGAFRNFARMVGYEIPFGISIIAVA-
--ITTG--------------SLNIIEIVE---NQT-----------------------IW
NVI----LQP---IGFF-VFFVALM----GDL-GRLPFDQTE---AEQEVVAGWITEYSG
MRFGLG-FFAEYIHMVLGSFLVVLLFLGGWN---LP---------------GLGLLTSIP
VIGF-IMP------------------------------TLV----FL-GKSAIVLAFII-
LLRWAVPRFR-IDQVVDLGWKRIIPLSIVNLI--WAIA---------------LGLFLGA
------------------------------------------------------------
-------------------------
>tr|A0A2H6GU38|A0A2H6GU38_9ARCH NADH-quinone oxidoreductase subunit H OS=archaeon BMS3Abin16 OX=2005740 GN=nuoH PE=4 SV=1
--------------------------MTRVHGGLYAEDMEQLYHGPVPYVILAAGAVIFV
AATAAVGIALSFIGSLGSTSFWN------------------NPWVR-GIV-GAV------
-----------------LWAVVV---------GGGGLYLTLVERKFM-ARVQVRYGP---
------------------------------------------------------NRW-GP
Y--------GLLQP-IADALKLMRKEDIIPDAADSLVMRLAPIIAFAPSFMLFAAVPWT-
--------------AE------------------YVASKMDIGVLYIIAVTSLTPIGVLM
AGWGPNNKYNL-----------------------LGAMRFAAQELAYEVPLILAMIGPI-
--AVAQ--------------SLNGVAIVE--AQSG---------YWFGVIP-------RW
NIF----PQF---FGAI-IFFVAFM----AET-GRIPFDIPD---AEGEVVHGFSAEYSG
MKFVML-LLLEYVHLIAGAALFVVVYMGGYL---GP------------------------
---APLSQ------------------------------FAW----FT-LKLLFVILVMM-
LIRAVWFRVR-IDQIMDLGWKILLPAALINVGV-IGVV---------------LALTV--
------------------------------------------------------------
-------------------------
>17438903 Asulf_01803 NADH:ubiquinone oxidoreductase subunit 1 (chain H) [Archaeoglobus sulfaticallidus PM70-1]
------------------------------------------------------------
-----MNSALYLLE---------------------------NPLIR-GLA-GAL------
-----------------IVVGMI---------SVSVLILIWAERKII-ARLQHRYGP---
------------------------------------------------------NRA-GK
F--------GILQT-IADGLKLFLKEDITPAGVDRITYSLAPVLCFALAMIPFIAIPVG-
--------------------------------RNYIVADLNAGILFILAVASLSVIPVMM
AGWSANNKYNL-----------------------LGGLRGAALMISYEIPAGLAIIGIL-
--VQSG--------------SLRLADIVE--AQRD-----------------------GW
FIL----PQF---LGFA-AFLISAF----MES-ARPPFDLLE---AESEIVQGWTTEYGG
VKFALL-MFGEYTHSVLSAMLIAILYLGGWL---GP------------------------
-----FDS------------------------------SLW----LI-IKALLVMIFLM-
WVRASVARIR-IDQMLNFGWKVLIPIALLNIVIAGIVR---------------LHYY---
------------------------------------------------------------
-------------------------
>tr|A0A1F2P7N0|A0A1F2P7N0_9EURY F(420)H(2) oxidoreductase subunit H OS=Candidatus Syntrophoarchaeum butanivorans OX=1839936 GN=fpoH PE=3 SV=1
------------------------------------------------------------
----MTRTMYDSLVGILEHLGVYQTFQVLIP----------EPLLRILLI---F------
-----------------LIAGLVATAG-----SLILAYLTWLERKVL-SDIQQRCGP---
------------------------------------------------------MRT-GY
H--------GLLQP-IADGIKLLVKEDIHPKAIDRWVFLLAPIVMFVPVVVILALVPFG-
--------------------------------RTLVMTDLKVGLVFLLAVSSLPTLGIMM
ASWAQNNKYAV-----------------------LAGLRRAAEIISYEVSMVLAAVGVV-
--LIAG--------------TFSLPGIVE--AQRG-----------------------LP
YII----LQP---LGFV-IFFIGIL----ADL-GRIPFDFPE---SESELVAGYNLEYSG
MKFSFF-FLAEYLELFVAAGIITTLYLGGWN---GP------------------------
-----LLP-----------------------------SWLW----FG-IKTFAVIWVIM-
WIRATLPRFR-IDQLLDIGWKWLLPLALLNIAITGGVL---------------AVI----
------------------------------------------------------------
-------------------------
>tr|A0A1F2PDX1|A0A1F2PDX1_9EURY F(420)H(2) oxidoreductase subunit H OS=Candidatus Syntrophoarchaeum caldarius OX=1838285 GN=fpoH PE=3 SV=1
--------------------------------------------MTTTM-----------
-----YDSLVGILSQLGVYQILSGF----------------LPEIVIRIM-LVL------
-----------------AIAGVV--ATVA---SLILAYLTWLERKVL-SDIQQRIGP---
------------------------------------------------------MRT-GP
H--------GLLQP-IADGIKLLVKEDVHPKTIDRWVFLLAPIVMFVPVVVVLAVIPFG-
---------------KT-----------------LVMTDLSVGIVFLLAVSSLPTLGIIM
ASWAQNNKYAV-----------------------LAGLRRAAEIISYEISMVLAAIGVV-
--LLAG--------------TLSLPGIVE---AQT---------------G-------LP
YII----LQP---LGFV-IFFIGLL----ADL-GRIPFDFQE---SESELVAGYTTEYSG
MKFSFF-FLAEYLELFVAGGILTTLYLGGWN---GP------------------------
-----FLP-----------------------------SWLW----FA-IKTFIVIWVIF-
WIRATLPRVR-IDQLLDIGWKWLLPLALLNIV--ITGG---------------VLAVM--
------------------------------------------------------------
-------------------------
>tr|A0A2H6JVB5|A0A2H6JVB5_9ARCH NADH-quinone oxidoreductase subunit H OS=archaeon BMS3Bbin15 OX=2005738 GN=nuoH PE=4 SV=1
------------------------------------------------------------
----MLENILYGASGV-------------------------EKGLIRGIV-GVI------
-----------------ATIIFV---------SLNVLFLTWLERKII-ARIHVRYGP---
------------------------------------------------------NRT-GR
Y--------GLFQP-VADMMKLLTKEDIVPKDADKIAYNTAPWLAFLFALLPAAAIGIA-
--------------TG------------------LIATNISVGLLYIVAVSSLSTIAVIM
AGWGSNNKYSL-----------------------LGAMRTAAQSLSYEMPLVLSMIGIV-
--AIVG--------------SLNTQNIVA--AQSH---------AWFGIIP-------KW
FIF----YQP---LAFV-VFFSAVV----AEM-GRIPFDLPE---SESELVAGFHTEYGG
MKFAMF-MFAEYIHLVVGAALVVTLFFGGWY---LP---------------VISGIFANT
GYLNYIVQ------------------------------IVI----FI-AKMYAIIFILI-
WIRGTLTRTK-INQMLSFGWKVLLPLALINIVI--------------------TGVILSL
------------------------------------------------------------
-------------------------
>tr|A0A257AHJ2|A0A257AHJ2_9EURY F(420)H(2) oxidoreductase subunit H OS=Methanosarcinales archaeon ex4484_138 OX=1978123 GN=fpoH PE=3 SV=1
------------------------------------------------------------
-----MQSYSDALGISI------------------------APKLIIILIETAL------
-----------------LLVGV----------ALMVMALTWMERKVL-AHAQARLGP---
--------------------------------------------------------MITW
YH-------GLLQP-VIDGVKLLSKEDLMPKRADRWIYFIAPMIAFVPALLVFIPIPFG-
-------------------------------RDGAIISDLPMGILYVMAVSAISPIGILI
GGWASDNKYSL-----------------------LGALRAVAQDISYEIPMVLTVIGIV-
--LITG--------------SLSLQDIVL--FQDK-----------------------IW
FVF----LQP---LGFI-IFLVAAV----AEM-ARIPFDLHE---SESEFVAGFFTEYSG
MKFAFF-FLAEYAHLFSIAAIMTTLYFGGWH---GP---------------------MIP
MIPPIITS------------------------------IGW----FT-LKVLVIIFFTM-
WLRATVPRVR-VDQILDIGWKVMIPLALFNVFITGLLV---------------AGGVL--
------------------------------------------------------------
-------------------------
>tr|A0A062V074|A0A062V074_9EURY F(420)H(2) oxidoreductase subunit H OS=Candidatus Methanoperedens nitroreducens OX=1392998 GN=fpoH PE=3 SV=1
-------------------------------------------------------MWTGD
TMTNAYELIVNILTAIGVYDQIYNLFEIFG-----------MAYVLKILI-VSV------
-----------------LIAVLFAFV------LVTVMFLTWMERKVV-ALVQVRYGP---
-------------------------------------------------------MVTGP
R--------GLLQP-VMDGIKLIGKEDIIPAKADRWIFTLAPFIVFVPALLIFIPIPFG-
--------------NS------------------LIISDLRVGLLYIIAISAVSPIAVLL
AGWASNNKYSL-----------------------LGAMRAVAQDISYTIPLALAAIAVV-
--IFTG--------------SLSTVDIVN---AQG--------DYWFGIIP-------KW
FIF----LQP---IGFV-LFLIASI----AEL-GRIPFDFQE---SESELVAGFFTEYSG
MKFAMF-FLAEYAHLFAVSGIVVTLFLGGWN---GP---------------------VIP
FIPVQITS------------------------------LVY----FL-IKTYAVIFFTM-
WLRDTVPRMR-IDQLLNIGWKIMVPLALLNLLVAGFLV--T------------AGVI---
------------------------------------------------------------
-------------------------
>tr|A0A0N8KRE1|A0A0N8KRE1_9EURY F(420)H(2) oxidoreductase subunit H OS=Candidatus Methanoperedens sp. BLZ1 OX=1719120 GN=fpoH PE=3 SV=1
------------------------------------------------------------
----MWTGDIMFANAYELIVFILNFIGIYEPINNIFKTLGIEYVLRIIIVFVEI------
-----------------AVLFVFA--------LLTIMFLTWMERKVV-AMVQARYGP---
-------------------------------------------------------MVTGP
R--------GLLQP-VMDGVKLIGKEDIIPAKADRWVFTLAPFLVFIPALLIFIPLPFG-
--------------------------------ESLIISDLNVGLLYIIAISAVSPIAILL
AGWASNNKYSL-----------------------MGAMRAVAQDISYTIPLALSAIAIV-
--LFTG--------------SLSTVDIVT--AQNG---------TWFGFIP-------KW
FIF----LQP---LGFI-LFLIASI----AEM-GRIPFDFQE---SEQELVAGFFTEYSG
MKFAMF-FLAEYAHLFSVSAIVVTLFLGGWS---FP------------------YISLLP
AALVPLVS------------------------------LGV----FL-VKTYAVIFFAM-
WLRDTVPG----------------------------------------------------
------------------------------------------------------------
-------------------------
>tr|A0A284VPR0|A0A284VPR0_9EURY F(420)H(2) oxidoreductase subunit H OS=Candidatus Methanoperedens nitroreducens OX=1392998 GN=nuoH PE=3 SV=1
-----------------------------------------------------------M
LFLAMWTGDIMFANAYELIVFILNFIGIYEPINNIFKTLGIEYVLRIIIVFVEI------
-----------------AVLFVFA--------LLTIMFLTWMERKVV-AMVQARYGP---
-------------------------------------------------------MVTGP
R--------GLLQP-VMDGVKLIGKEDIIPAKADRWVFTLAPFLVFIPALLIFIPLPFG-
--------------------------------ESLIISDLNVGLLYIIAISAVSPIAILL
AGWASNNKYSL-----------------------MGAMRAVAQDISYTIPLALSAIAIV-
--LFTG--------------SLSTVDIVT--AQNG---------TWFGFIP-------KW
FIF----LQP---LGFI-LFLIASI----AEM-GRIPFDFQE---SEQELVAGFFTEYSG
MKFAMF-FLAEYAHLFSVSAIVVTLFLGGWS---FP------------------YISLLP
AALVPLVS------------------------------LGV----FL-VKTYAVIFFAM-
WLRDTVPRVR-IDQLLNLGWKIMIPLALLNLLVTGFLL--------------TVGVF---
------------------------------------------------------------
-------------------------
>tr|Q980H2|Q980H2_SULSO NADH dehydrogenase subunit H (NuoH) OS=Sulfolobus solfataricus (strain ATCC 35092 / DSM 1617 / JCM 11322 / P2) OX=273057 GN=NuoH PE=3 SV=1
------------------------------------------------------------
-----MSVL--------------------------------SALQYYFFY-PSF------
-----------------FLTVIFPGLIFT---LIFLLVTIWFERKAA-AIVQLRYGP---
------------------------------------------------------YYASKR
LG-------GILQL-FADAIKFVFSEIIIPNGVNQTLYAISPVLVLIFAFLPMALIPIST
IPTQGSILSVYHGI----------FYDTQIHQGILVPYFIEYNLIGIIALESLYPILVIF
LAWNTNNRFAI-----------------------VGSIREAYLSVSYDVLIIISTLALG-
--LEYH--------------TLDVAKIVT----SG-----------------------IP
GFI----ANP---IAAF-VFLVAML----IGS-SRFPFEIVE---AETELVIGPYTEYSG
FLFVLT-MAGSYVANLVYAILFVDLFLGGWL----------------------------P
FTG--FVG------------------------------AIF----TV-FKAAIVVFFAV-
FLRAVYGRYR-IDQALRGSWKYFFPLALASLL--LGVV---------------VGYLWIR
------------------------------------------------------------
-------------------------
>tr|F9VPB4|F9VPB4_SULTO Putative NADH-quinone oxidoreductase subunit H OS=Sulfolobus tokodaii (strain DSM 16993 / JCM 10545 / NBRC 100140 / 7) OX=273063 GN=nuoH PE=3 SV=1
------------------------------------------------------------
---------MDV-----------------------------LSAIRYYFFYPSF------
-----------------FAVIIFPGLIFT---TIILLLTIWFERKAA-ARVQMRIGP---
------------------------------------------------------LYVSKR
TG-------GITQL-IADAIRLVFSEIIIPTGVNPTLYVLAPIFPIIFSFIPMVLIPFS-
---------VIPKSGSVLSPYFHFFYDPNINSGIFVGYFLPYNMILVLGLSSVVPVFILL
QAWATNNRFAI-----------------------VGAVREALLSVSYDVLLVMSVVAIA-
--IEYH--------------TLDIAKVVE----SG-----------------------IP
GIV----ANP---LAAI-VFLVGML----MGT-GRFPFEIVE---AESELVVGPSTEYSG
FLFVLA-MGGSYISTFALSFVFSDLFLGGWL-----------------------------
-PLNGLPG------------------------------ALI----NT-IKAIIVLWFTV-
FLRGVYGRYR-IDQALRGSWKYLLPVAFASLV--LGLV---------------VGWLWIK
------------------------------------------------------------
-------------------------
>sp|P0AFD4|NUOH_ECOLI NADH-quinone oxidoreductase subunit H OS=Escherichia coli (strain K12) OX=83333 GN=nuoH PE=1 SV=1
------------------------------------------------------------
-----------------------------------------MSWISPELI-E--------
-----------------ILLTILKAVVILLVVVTCGAFMSFGERRLL-GLFQNRYGP---
------------------------------------------------------NRV-GW
G--------GSLQL-VADMIKMFFKEDWIPKFSDRVIFTLAPMIAFTSLLLAFAIVPVS-
--------------PG------------------WVVADLNIGILFFLMMAGLAVYAVLF
AGWSSNNKYSL-----------------------LGAMRASAQTLSYEVFLGLSLMGVV-
--AQAG--------------SFNMTDIVN--SQAH-----------------------VW
NVI----PQF---FGFI-TFAIAGV----AVC-HRHPFDQPE---AEQELADGYHIEYSG
MKFGLF-FVGEYIGIVTISALMVTLFFGGWQ---GP------------------------
----LLPP------------------------------FIW----FA-LKTAFFMMMFI-
LIRASLPRPR-YDQVMSFGWKICLPLTLINLL--VTAA---------------VILWQAQ
------------------------------------------------------------
-------------------------
>tr|A0A075H2C7|A0A075H2C7_9ARCH NADH dehydrogenase (Quinone) (NuoH) OS=uncultured marine thaumarchaeote KM3_26_F01 OX=1456108 GN=nuoH PE=3 SV=1
-------------------------METFEEFVKRILIILFWFILISPLIIFPILFLVVG
FLGIDVTIVNEILTATIDPIKAYKL----------------AERYGLGFN-STF------
-----------------FKIAAFPGFTFA---ALVATLTILYERKLM-AKAQLRVGP---
------------------------------------------------------LYA-GR
FE-------GILQP-IADLFKLLGKELVVPEKADKMFFWAAPILSIGLAASLLAVIPLS-
--------------------------------PTIYIARSEFSLLIPFAIIGFSPLVVLI
AAWASSNKFAF-----------------------IGGLRALHQLAAYEIPMLLSILGIV-
--ILTG--------------SFDLMKIVE--AQKD-----------------------MW
FIF----PQF---LAAI-IFYITIL----SEL-ERIPFDLPE---AETEIVSGWLTEYTG
MHFGLL-QLGVYMKFYALALLFTLLFLGGWN---GP------------------------
---AFLPP------------------------------IVW----LL-GKLFFVITIII-
FPRAVLPRLR-MDQLIRIGWAWLIALSFINLF--IAVIESS------------LGVI---
------------------------------------------------------------
-------------------------
>tr|A0A075HES4|A0A075HES4_9ARCH NADH dehydrogenase (Quinone) (NuoH) OS=uncultured marine thaumarchaeote KM3_55_F05 OX=1456198 GN=nuoH PE=3 SV=1
-----------------MAQITTFEDFLKRILEIVFWLLIALPMILVPV-----------
-----IFLIVPYIPILLPTGRILTPNEAFVILL--------DPFMTLAVL-TPFFATPW-
-----------------FKAIVFPGFTFA---ALVATFLGLYERKLL-AKIQIRVGP---
------------------------------------------------------LYAGRA
E--------GILQP-FADLFKLLFKEMIVPTKADRSFFVAIPFASAAIASALLAIIPIS-
--------------------------------EFWVVTRSSVGLLIVFAIIGFFPIIVLL
AAWASNSKYPF-----------------------IGGLRALHQMVAYEIPMILATLGIV-
--VMTG--------------SLDLVEIVR--AQTG-----------------------GW
FLI----LLP---VGAV-VFFITLL----AEL-ERIPFDMPE---ADTEIVAGWLTEYSG
MLFGVILGIAVYIKLYAFGALFTVLFLGGWL---GP------------------------
---SFLPG------------------------------EIW----FF-IKTFFVLTLLI-
IPRAIFPRYR-MDLMLRIGWARLLVLAFINLFIALLLV--------------QFGIMGPG
V-----------------------------------------------------------
-------------------------
>tr|A0A2H5VGH5|A0A2H5VGH5_9ARCH NADH-quinone oxidoreductase subunit H OS=archaeon HR06 OX=2035442 GN=nuoH PE=4 SV=1
------------------------------MGVITTFEEFLIRILQILFWLFLLIPAILS
PIILLILPHFDISNLYPLVPFKERVDYNQFLKFLM------DPTLVFPYL-GEWSKTDF-
-----------------FKVVIFPGFTFA---ALFSTFIIWWERKFL-SKIHNRYGP---
------------------------------------------------------LYAGKI
G--------GILQP-IADLFKLLFKEIIIPEKVDKLFFLMAPLSTLAISAALLAFIPLG-
--------------------------------PTTYIARSELSLLLFFAVLGFFPIMVLL
ASWASANKFSF-----------------------IGGLRSLHQLISYEIPLLLSVLGIV-
--ILSG--------------SLDLIEIVE--AQNN-----------------------FW
FLL----PQF---LGAI-VFFVGSL----AEL-ERIPFDLPE---ADTELVAGWLTEYSG
MLYGIT-QLAAYVKFYALSALFTVLFLGGWK---GP------------------------
---SFLPP------------------------------EAW----TI-IKVFFVMSFAM-
LIRGSMPRVR-IDQLIRIGWVWLILLALLNLF--IALF---------------LYLVGL-
------------------------------------------------------------
-------------------------
>tr|A0A2H5VAX7|A0A2H5VAX7_9ARCH NADH-quinone oxidoreductase subunit H OS=archaeon HR04 OX=2035440 GN=nuoH PE=4 SV=1
------------------------------------------------------------
------------------------------------------------------------
------------------------------------------------------------
------------------------------------------------------------
------------------------------------------------------------
-----------------------------------------MSLLAVFALLGFFPLTVLL
ASYASNSKYPF-----------------------IGGLRALYQLISYEIPLILAVLPIV-
--ILAS--------------TLSLTGIVE--AQYA-----------------------YW
FIL----LVP---IGAF-VFFVTAL----AEL-ERIPFDLPE---AESEIVAGWLTEYSG
MAYGLI-QLANYIKMYALSALFTTLFLGGWI---GP-----------------EFLPSIE
VFNVQVLS------------------------SSEVNSMFW----FT-IKTFGVALFMI-
IIRGINPRVK-IDVLLRAGWSKLIALAFINVFIAVALL--------------YLGVVGVG
P-----------------------------------------------------------
-------------------------
>tr|A0A075FNR8|A0A075FNR8_9ARCH NADH dehydrogenase (NuoH) OS=uncultured marine thaumarchaeote AD1000_30_G09 OX=1455905 GN=nuoH PE=4 SV=1
------------------------------------------------------------
-------------------------------------------------M----------
------------------------------------------------------------
------------------------------------------------------------
------------------------------------------------------------
------------------------------------------------------------
------------------------------------------------------------
------------------------------------------------------------
---------------------------------------------------AGWLTELSG
MMYGLV-QLGSYLKLYAFAALFVVLFLGGWN---GP------------------------
--------------------------------------SIF-------------------
------------------QWSQWLKLSLMVLL----------------------------
------------------------------------------------------------
-------------------------
>tr|A0A075G4T7|A0A075G4T7_9ARCH NADH-ubiquinone oxidoreductase subunit H (NuoH) OS=uncultured marine thaumarchaeote KM3_06_B11 OX=1455975 GN=nuoH PE=3 SV=1
--------------MSVIAPKFRLGYLVKGITDNIFWIIVLLTLIGIPV-----------
-----VQIVLIYIDFPVIDGEIWNPFRVFDAMTHPERA---LPLVKNFMQ-TDL------
-----------------FKVVAFPGFGFA---ALIAAAVIFVERKML-AKLQLRVGP---
------------------------------------------------------FYCGKV
E--------GILQL-MGDGLKLISKEIIIPAKADKPLFWAVPVLFAATAGAFVALIPVA-
--------------------------------PGWVVADIDLGLLAVFAVIGFFPIITIL
AGWASNSKFPF-----------------------IGGIRALYQMVSFEIPLILSLLGIV-
--ILTG--------------TLNLSEIVE--SQSF-----------------------FP
WIV----FMP---IGAI-VFFICIL----AEL-ERIPFDLPE---AESEIVAGWLTELSG
MMYGLV-QLGSYLKLYAFAALFVVLFLGGWS---GP------------SIFPMEPMAEVI
TDGIVIMP---------DALVVKDIPGLPLFAGEMINGTIW----FI-LKTAAVIFFIL-
LPRGVFPRIR-IDLLLKIGWYKLIVLAFVNIFIALALV--------------YGGIIGPG
GII---------------------------------------------------------
-------------------------
>tr|A0A075I1V4|A0A075I1V4_9ARCH NADH dehydrogenase (NuoH) OS=uncultured marine thaumarchaeote KM3_88_C09 OX=1456333 GN=nuoH PE=3 SV=1
--------------MSVIAPKFRLGYLIKGITDNIFWIIVLLTLLGIPA-----------
-----IQIVLIYIDFPVIDGEIWNPFRVFDAMTHPERA---LPLVKNFMQ-TDL------
-----------------FKIVAFPGFGFA---ALIAAGTIFVERKLL-AKLQLRVGP---
------------------------------------------------------FYCGKV
E--------GILQL-MSDGLKLISKEIIIPAKADKPLFWAAPVLFAATAAAFVALIPVA-
--------------------------------PGMIIADIDLGLLAVFAVIGFFPIITIV
SAWSANSKFPF-----------------------IGGIRALYQMVSFEIPLILSLLGIV-
--MLSG--------------TLSLVGIVE--SQVN-----------------------FP
WII----FMP---IGAV-VFFICIL----AEL-ERIPFDLPE---AESEIVAGWLTEFSG
MMYGLV-QLGTYLKLYAFAALFVVLFLGGWN---GP------------WVYPIEPIAEMI
TDGVVLMP----------GALTLEVVGLPIFSQEMINGTIW----FI-LKTVGVIFVIL-
LPRGVFPRIR-IDLLLHIGWYKLIVLAFINIFIALALV--------------YSGIIGPG
GIL---------------------------------------------------------
-------------------------
>tr|A0A075GLP9|A0A075GLP9_9ARCH NADH-ubiquinone oxidoreductase subunit H (NuoH) OS=uncultured marine thaumarchaeote KM3_16_G02 OX=1456045 GN=nuoH PE=3 SV=1
--------------MSVIAPKFRLGYFLKSILDNIFWIIILVTLIAIPA-----------
-----IQIVLFYLDLPVIEGELLTAFLAFTWIFHPDMA---IPLVKSLIH-SDL------
-----------------FRIAAFPGFGFA---ALIAAGTIFVERKML-AKLQLRVGP---
------------------------------------------------------FYC-GK
IE-------GLLQL-AADGLKLISKEIIIPAKADKPLFWAAPVLFVGTAAAFVSLIPVA-
--------------PGG-----------------WVVADLDVGLLAVFAVIGFFPIITIL
SAWSANSKYPF-----------------------IGGIRALHQMVSFEIPLILSLLGVV-
--ILTG--------------TLNLNEIVE--SQAN-----------------------FP
WII----FMP---IGAI-VFFTAML----AEL-ERIPFDLPE---AESEIVAGWLTEFSG
MMYGLV-QLGSYVKLFAFAALFVTIFLGGWT---GPVIWPPLDEQIITEGIPISNFKGDP
LLTVSTPGLPLFDEDPNEWVLQKQGALQYTTGQLFFSGTIW----FV-LKTVAVIFFVL-
LPRGVFPRIR-IDMLLHIGWYKLIGLAFVNIFIALGLL--Y------------AGVLGPE
GFL---------------------------------------------------------
-------------------------
>tr|A0A128A5G8|A0A128A5G8_9ARCH NADH-quinone oxidoreductase subunit H OS=Candidatus Nitrosotalea devanaterra OX=1078905 GN=nuoH PE=3 SV=1
--------------MSTIAPQFRLSRFIGSLFDLIFWVILIFSLVGLPI-----------
-----VFIVLFYIKLPVINGQLMTPYLAMTWMADPSRT---LPIVKNFMH-TTI------
-----------------FKVMAFPGFGFA---ALLAAATIFVERKFL-AKIQLRVGP---
------------------------------------------------------LYC-GK
IE-------GILQL-MGDGFKLMSKEIIIPAKADKPIFWMGPLLFVGAAGAFVSLIPVA-
--------------PG------------------WVVANPNVGLLAVFAVIGFFPIIAVL
TAWAANSKWTF-----------------------IGGLRALHQMVAFEIPLILSLLGVV-
--ILSG--------------SLNLSQIVV--SQEH-----------------------FW
WIA----FLP---IGAI-VFFITIL----AEL-ERVPFDLPE---AESEIVAGWLTEFSG
MMYGLI-QLGTYLKLYAFAGLFTVLFLGGWN---GP-------------MVWPPFPQDII
TQGITIGP------------VTAKFPGLPLFDQEMLNGTLW----FV-IKTVGVILLIL-
LPRGVFPRVR-IDMILHTGWYKLIGLAFINIFIALGLL--Y------------AGVLGPG
GLLH--------------------------------------------------------
-------------------------
>tr|A0A075H1I1|A0A075H1I1_9ARCH NADH dehydrogenase (NuoH) OS=uncultured marine thaumarchaeote KM3_24_H11 OX=1456102 GN=nuoH PE=3 SV=1
------------------------------------------------------------
-------MVLFYIPMPVIDGELLTPFLAFTYLADPTRT---LPIVQAFMT-TDM------
-----------------FKVMAFPGFGFA---ALLAAGTIFVERKML-AKLQLRVGP---
------------------------------------------------------FYCGKV
E--------GILQL-AGDGLKLISKEIIIPAKADKPIFWAAPVLFVASAAAFVALIPVA-
--------------------------------PGWVVADVDMGLLAVFAVIGFFPIVTIL
SAWSANSKFPF-----------------------IGGIRALFQMVSFEIPLILSLLGVV-
--MVTG--------------TLNLSEIAA--SQSS-----------------------FP
WIV----FLP---VGAI-VFFITML----AEL-ERIPFDLPE---AESEIVAGWLTELSG
MMYGLV-QLGTYLKLYAFAALFVVLFLGGWN---GP-------------MIVPPFPMELA
TEGIELGP-------VTAKIGGLEPILSQVITQEMINGTLM----FV-LKTVGVIFFIL-
LPRGVFPRIR-IDMLLSLGWTKLIGLAFVNIFIALALV--------------YAGVLGPG
GLQ---------------------------------------------------------
-------------------------
>tr|A0A087S8R2|A0A087S8R2_9ARCH NADH-quinone oxidoreductase subunit H protein OS=Marine Group I thaumarchaeote SCGC AAA799-B03 OX=1502289 GN=nuoH PE=3 SV=1
--------------MSAIAPKFKLSEFIKSLLDNIFWIVLLVSLIGIPA-----------
-----IQVILFYIEMPVINGELLTPFLAMTWLADPSRS---LPILKAFMA-TDM------
-----------------FRVMAFPGFGFA---ALIAAGTIFVERKML-AKLQLRVGP---
------------------------------------------------------FYC-GK
IE-------GILQL-MGDGLKLISKEIIIPAKADKPIFWAAPVIFVATAAAFVALIPVA-
--------------------------------PGWVVADVDLGLLGVFAVIGFFPIITIL
SAWSANSKFPF-----------------------IGGIRALFQMVSFEIPLILSLLGVV-
--ILTG--------------TLNLSEIAA--SQSS-----------------------FP
WII----FLP---VGAI-VFFITML----AEL-ERIPFDLPE---AESEIVAGWLTEFSG
MMYGLV-QLGTYLKLYAFAGLFVVLFLGGWN---GP-------------MVVPPFPEEIL
TDGIVMGP------------ITAKFPGLPLFDQQMLNGTLW----FV-LKTVGVIFFIL-
LPRGVFPRIR-IDMLLSLGWTKLIGLAFVNIFIALGLL--Y------------AGVLGPG
GLQ---------------------------------------------------------
-------------------------
>tr|A0A0N9Z2Q2|A0A0N9Z2Q2_9ARCH NADH-quinone oxidoreductase subunit H OS=Candidatus Nitrocosmicus oleophilus OX=1353260 GN=nuoH PE=3 SV=1
---------------------------------MASLTPDFRFGNFVASIVWVLFVVLAL
VTVLILPIIFFTLFYIPLPVVDGQVLTPYLFFSMMVDPSRTLPILQFFMH-TTL------
-----------------FKAAVFPGFVFA---ALIAAVTIFVERKLL-AKMQLRVGP---
------------------------------------------------------LYAGKV
E--------GIFQL-LADGLKLLTKEIIVPSGADKPIFWLAPIMFVATAAAVVALIPVA-
--------------------------------PGWVVADVDVGLIAVFAILGFFPLIALL
FSWASNSKYPF-----------------------IGGLRALHQMIAFEIPFFLSALPVV-
--LLSS--------------SLNLTEIAR--SQYM-----------------------IW
NIF----LLP---INAF-VFFISSL----AEL-ERIPFDLPE---AESEIVAGWLTETTG
MIYGLI-QLGSYLKLYALAGLFVILFLGGWY---GP-------QIFPPELIPGAHESNLP
LLQMLALD--------------------GVYNAITVNSVFW----FL-IKTIFIIFLML-
VIRGINPRIR-IDILLHTGWYKLIVLTFINLFVVLMLI--------------YGGIIGPE
GVISIR------------------------------------------------------
-------------------------
>tr|A0A060HJG6|A0A060HJG6_9ARCH NADH-quinone oxidoreductase subunit H OS=Nitrososphaera viennensis EN76 OX=926571 GN=nuoH PE=3 SV=1
----------------------------------MSYTESFRFGEFIGSVLWLVFWILII
FSLVGLPLLFVVLFYVPLPPLGDEPLTPYLFLTMVADPTRTIPIVKYMIH-TDL------
-----------------FRVAAFPGFTYA---ALFAAVTIFVERKFL-AKMQLRYGP---
------------------------------------------------------LYVGKI
E--------GWLQL-IADGLKLISKEIIVPSGADKPIFWAAPIAFVSTAAAVTALIPVA-
--------------------------------PGWVVANVDVGLLAVFAILGFFPLIALL
FSWASNSKYPF-----------------------IGGLRALHQIIAFEIPFIISALSVV-
--ILAG--------------TLNLTGIVD-AQISS-----------------------YW
YIF----FLP---ISAF-VFYISSL----AEL-ERIPFDLPE---AESEIVAGWITETSG
MIYGLI-QLGSYLKTYALAALFVVLFLGGWA---GP--------VIFPQEIIPGYTGEKI
YNPVTLSA------------------------------IVW----FT-LKTFGVILLML-
LPRGISPRIR-IDILLHTGWYKLIVLSFINMFVALALI--------------YGGILGPE
GLLVR-------------------------------------------------------
-------------------------
>tr|K0I9U2|K0I9U2_NITGG NADH-quinone oxidoreductase subunit H OS=Nitrososphaera gargensis (strain Ga9.2) OX=1237085 GN=nuoH PE=3 SV=1
MRYRTCWSGKGLQTCLLCIGLSTTGRWRLTGRDMATYPQNFRFGEFVGSLIWLIFWILII
VALVGLPLLFIVLFYVPLPPLGDEVLTPYLFLTMIVDPSRTIPIIEHLMT-TDL------
-----------------FRVALFPGFTYA---ALIAAVTIFVERKFL-AKMQLRVGP---
------------------------------------------------------LYAGKI
E--------GIFQL-IADGLKLIAKEIIVPSGADKPMFWIAPIAFVSTAAAVVALIPAA-
--------------------------------PGYVVADIDVGLLAVFAILGFFPLIALL
FSWASNSKYPF-----------------------IGGLRALHQMIAFEIPFILSALSVV-
--ILSG--------------TLNLTGIVE-SQIQS-----------------------YW
FIF----FLP---ISAF-VFYISSL----AEL-ERIPFDLPE---AESEIVAGWLTETSG
MIYGLI-QLGSYVKTYALAALFVVLFLGGWA---GP----------------MVFPPEVE
TPIINIAP---------------------LYDQQAANATLW----FT-LKTFGMILLML-
LPRGISPRIR-IDILLHTGWYKLIVLAFINMFVALALI--------------YGGILGPG
GLLVR-------------------------------------------------------
-------------------------
>tr|A0A0A7LDJ8|A0A0A7LDJ8_9EURY FpoH2 protein OS=Candidatus Methanoplasma termitum OX=1577791 GN=fpoH2 PE=3 SV=1
-----------------------------MPYSNITDWIHFSNVMDNPFYPFGDIYNLPF
DISYKLWQLIGGFISWIINLIFPGNGL--------------STWLISPEI-TNI------
-----------------FALLIFMILIFLVA-FIVTLLSLWMERKVL-GRVMDRRGT---
--------------------------------------------------------MIGL
K--------GFMQC-LADGFKTFLKEDTVSRNVDKKMYLWTAALIIGTSALIACMIPLS-
--------------------------------GRWFVVNYGTGLLIIMALFALAPFFILV
SGWAQNNKYSL-----------------------IGGMRAAELMISYEVPMLIMIATAA-
--LMAG--------------SFNIGDIVN--AQHG-----------------------MW
FLF----PQI---IGFI-TFFYCAT----AEA-ERVPFDIAE---AEAELVEGWQTEYAG
MKWGLI-MLADYMRGYVSCAMIVILFLGGWL---IP---------------------FAP
DGWQGIMP------------------------------EIV----ML-AKIWLVFLGMI-
ILRGALARVR-TDQIVNIGWKIFMPLAVVNLMIVIVLK---------------LGGWF--
------------------------------------------------------------
-------------------------
>tr|A0A075GLH6|A0A075GLH6_9EURY NAD(P)H-quinone oxidoreductase subunit 1 (NuoH) OS=uncultured marine group II/III euryarchaeote KM3_176_D12 OX=1457936 GN=nuoH PE=3 SV=1
-----------------------------------------------------------M
EDWVVFRTWVGDLTQMIADNTVGQTRFYEY-----------SDGVASVMT-ESI------
-----------------MAVTVFGTI------MGTILALLWIERKFF-ARIMDRRGA-TM
ALRSLWVGEGGEHADWYDDLPFGTGKPIRWLNNLLNDKAGNASEYETVHRTKDRGYHGVW
WLLP-----GMIQN-VADGMKFMTKEWIVPAKADKFIFEVAPFIIITSTVMIFAFIPLS-
--------------------------------SNIYSANPELSLLFMMAIFGIAPFGVFF
AGWSSNNKYTL-----------------------LGGIRSAAQLTAYEIPLLVTILSLA-
--VISG--------------SLNIIEIAEFQISSG-----------------------VW
NIF----LLP---LGAA-LFLITMV----AEV-ERIPFDMPE---AEAELVEGWWTEYGG
MRWGLM-FASEYLRCYAACLLFAIFFLGGWE---MPFGDTIVGIIPNQDLILGAIGVGLI
GLAIGLRS-----------EFPVLLAPIPLVFISLIPPTAW----LL-FKAWFMFAVFV-
WIRASLHRVR-SDQILEFGWRWLLPLSLVNLAIAFWLR---------------LSIWPGD
EWPLLIPGLITAIALILFIILGMDEDKSAMEGRIRPYSVYTESKGPASPRSHDR------
-------------------------
>tr|A0A075FKX6|A0A075FKX6_9EURY NAD(P)H-quinone oxidoreductase subunit 1 (NuoH) OS=uncultured marine group II/III euryarchaeote AD1000_02_H02 OX=1457702 GN=nuoH PE=3 SV=1
------------------------------------MMASSDWMDITGWSESFCSWSMDN
VHDILPSSDIDMEVTIPSTWAWQNPITVGPIFNIQSGFASIQPALESFMH-ATI------
-----------------MCTVVFGMM------MTTMLAIPYIERKFI-GRLMDRLGATTT
LRSLWVGESGVTAGEWWNQLPFGMGTPIGWAVNALNSKWGNSHELETVSRVNNRSYHGYW
FLLP-----GFFQA-FADFMKFATKEHIVPRNADKVVYEVAPVIILATTVMVFAFVPFG-
--------------------------------PHIYAANPELSLIFMMAIFGVAPLGVFF
AGWASNNKYTL-----------------------IGGMRSAAQLTAYEIPLLITVLGVA-
--VLSG--------------SFNIIEIVD--FQMGQDEGN------------------VW
NIF----LMP---LGAL-LFLVTMI----AEV-ERIPFDMPE---AEAELVEGWWTEYGG
IRWGLM-FAAEYMRAYAACILFALFFLGGWE---AP---------FQHTLSDLPLVGGLI
SFVFSLIP-----------------------------GVSW----VL-LKAWGLFAVFV-
WIRASLHRVR-TDQILEFGWRYLLPLSMVNLVFAVVLR---------------LMFWTGE
PWALWVPAAVTVISGGLFVVLAIDEDKEALEVQRRPYSTQTVIKASPGSHRD--------
-------------------------
>tr|A0A075FY80|A0A075FY80_9EURY NADH dehydrogenase subunit H (NuoH) OS=uncultured marine group II/III euryarchaeote AD1000_49_E03 OX=1457778 GN=nuoH PE=3 SV=1
----------------------------------MIHMASGDWLNIVGWSESLTSWSMDN
VHDILPSNDIDMQVTIPSTWAWPEPITMGPIFNLQQGFASIQPALESFMH-ATI------
-----------------MCTVVFTVM------MLTMLAIPYIERKFI-GRLMDRLGATTT
MRSLWVGESGVTAGEWWKQLPFGMGIPIGWVVNLLNSYWGNSHELETVSRVNNRSYHGYW
FLLP-----GFFQA-FADFMKFATKEHIVPKNADKVVFETAPVIILATTIMVFAFVPFG-
--------------------------------PHIYAANPELSLLFMMAIFGVAPLGVFF
AGWASNNKYTL-----------------------IGGMRSAAQLTAYEIPLLITVLGVA-
--VLSG--------------SFNIIEIVD--FQMGQNEGN------------------VW
NIF----LLP---LGAA-LFLITMI----AEV-ERIPFDMPE---AEAELVEGWWTEYGG
IRWGLM-FAAEYMRSYAACILFALFFLGGWE---AP---------------FQHTLAGLP
IVGGTFET-----------------------VFTVVPGLVW----VL-IKAWLLFAVFV-
WIRASLHRVR-TDQILEFGWRYLLPLSVVNLVVATILR---------------LEVWTGE
PWDLWVPVALTLAALVLFVILAIDEDEEALEVQRRPYSTQAVVKASPGSHRD--------
-------------------------
>tr|A0A1V4TKP3|A0A1V4TKP3_9EURY F(420)H(2) dehydrogenase subunit H OS=Methanomassiliicoccales archaeon PtaB.Bin215 OX=1811728 GN=fpoH PE=3 SV=1
----------------------------------------------------------MS
NLYIELTNFTEWLLGLVASL---------------------LDWTKLGFL-SDF------
------GEWLQTAPVVDFVSTLLVAVIFLITAMMFGLCFIWQERKFL-GRFMDRRGT---
-------------------------------------------------------QV-GF
L--------GFFQN-FADGIKVILKEHIVPKDSDHRLFEMAIFAYLASTFMLFGCIPFS-
--------------------------------DNFYVINVNLAVLLGVAIFAFGPFSILI
GGWSSNNKFTL-----------------------IGGMRAAAQLIALEIPLLLCIVSVV-
--VLTG--------------DLSFVGIVT--WQEQ-------------N---------IW
LIV----PLC---IGAL-TFFITAI----GES-ERIPFDLPE---AEAELVEGWATEYGD
VRWGLQ-MASDYFRAYILCGLFTMLFLGGWA---GP------------------------
---EFIWA------------------------------EAW----YL-AKTFFVFFFFI-
WVRAATVRIR-TDQILKLGWRRLLPMAVINLL--IAVA---------------LKV--AG
VF----------------------------------------------------------
-------------------------
>tr|A0A1V4ZHX0|A0A1V4ZHX0_9EURY F(420)H(2) dehydrogenase subunit H OS=Methanomassiliicoccales archaeon PtaU1.Bin124 OX=1811730 GN=fpoH_1 PE=3 SV=1
------------------------------------------------------------
-MMFDYSGLYQFLYSVSS-W---------------------LLWEVGRIL-GFIGIDSGN
ILYPIR-QFLVDPQFVYFVALLLTALIYLVAALLFGIQFIWMERKFL-GRFMDRRG----
------------------------------------------------------TSV-GF
L--------GFFQN-FADAFKVLLKAVITPKDADKRVYQFAIFAILAVSFMLLGLVPWD-
--------------------------------INWYAVNVPLALLLGLAVFSLAPFALIL
AGWSSNNKYTL-----------------------IGGIRGAAQLIAYEVPLLLVVVSVI-
--VMTG--------------TLNFNEMVA--WQQG--------------N--------II
LFI----PLF---IGAL-TFFIAGV----AES-ERVPFDLPE---AEAELVEGWQTEYGS
LGWGLV-MCADYLRAFIICALFSILFLGGWT---GP------------------------
--TF-LPG------------------------------SVW----ML-AKAALVFFFMI-
WVRAAMVRIR-TDQLLKFCWNRLLPLAVINLA--VAVL---------------IKIYAVG
GW----------------------------------------------------------
-------------------------
>tr|A0A1V4Z795|A0A1V4Z795_9EURY F(420)H(2) dehydrogenase subunit H OS=Methanomassiliicoccales archaeon PtaU1.Bin030 OX=1811729 GN=fpoH_2 PE=3 SV=1
------------------------------------------------------------
-MYIDIWQFLGGLVHWLFVDIIGPIVGWIGFHGL-------ESWLGSPGV--LN------
-----------------FVTILLVALIVFTVGMLVAITHIWQERKTL-GRLMDRRGT---
-------------------------------------------------------QV-GP
I--------GLFQN-FADGLKVLVKEAIIPDAADALVYNAAPVIIIGVSLFMFVTIPYS-
--------------------------------QGFYVANPQMSVLLTLAIFSLVPFGVLI
GGWASNNKYTL-----------------------IGGLRAAAQIIAYEIPLLLSVIGVI-
--ILAG--------------SLNFMDIVA--YQQS-------------H---------VW
MVV----PMI---LGFV-VFIISMN----AEL-ERVPFDLPE---AEAELVEGWMTEFGG
MKFGLI-MMSEYARGFVGASIATLLFLGGWD---------------------------MP
SFLQFIPD------------------------------ELW----FL-AKVFAVFGLFI-
WIRGAMPRVR-TDQILAIGWKRLLPLAAINIFIAIIFK--T------------LGWF---
------------------------------------------------------------
-------------------------
>tr|A0A075I310|A0A075I310_9EURY NADH dehydrogenase subunit H (NuoH) OS=uncultured marine group II/III euryarchaeote KM3_89_F04 OX=1456539 GN=nuoH PE=3 SV=1
------------------------------------------------------MTSLYD
WSYWFCEVWLVPLLTPLLYFQEHIMPPFSNPAGDLARWMESDPGLNVLAW-TIV------
-----------------VNIILMIG-------FTNVIIVVYLERKIA-GRIMDRRGP---
------------------------------MLALSSLKEIASDLAGSVPEYSWKTTTYAG
I--------GILQN-VADGIKFFCKEMIIPDKADRLLYTIGPVIFISSSILLLVMVPFS-
--------------------------------PRIAASSAPLGLLVVMAAFSIAPIGVLT
TGWACNNKYTL-----------------------IGGMRSAAQLMAYEIPLLLSMAGVF-
--LVAG--------------SYNPMDIVA--QQQG-----------------------MW
NII----PQF---LGFI-VFIVCML----AEV-ERVPFDLPE---AEAELVEGWTTEIGG
LRLGLV-FAAEYIRGFVGAMIATVLFLGGWS---GP------------------------
----FLPG------------------------------EIW----FL-LKVYGILVFFI-
ILRWTVPRIR-TDQILLLGWKRLLPLSLINLA--LAIL--------------YVEVF---
------------------------------------------------------------
-------------------------
>tr|A0A075G6V1|A0A075G6V1_9EURY NADH-ubiquinone oxidoreductase subunit H (NuoH) OS=uncultured marine group II/III euryarchaeote AD1000_99_D12 OX=1457831 GN=nuoH PE=3 SV=1
-----------------------------------------------------------M
TLFDACRIMAEWTVKLLIPVFEFQEGLFPPFSNP-------AGWVADWLATDGGLD----
-----------------TMAWFYAVNIALMVGMTNLILVIHLERKIA-ARIQDRRGP---
------------------------------MLSFRSFRELGEDLSGNAPSWKFKKNYSGI
---------GILQN-IADGIKAITKELIIPNKADKFLFTMGPVIFISSSVFLLALFPLS-
--------------------------------DRFAASSAPAGLMVIMAAFSIAPIGVLT
SGWASNNKYSM-----------------------IGGMRSAAQLMSYEIPLLLSMAGVF-
--LLAG--------------SFDPVTIVE--QQQA--------STWFFGLP-------MW
NVI----PQF---IGFV-VFMVCIL----AEV-ERVPFDLPE---AEAELVEGWTTEYSG
IRFMFF-LMAEYIRGFAGAAVATILFLGGWA---GP------------------------
---WPIPP------------------------------EIW----FL-LKVYLIIIFWI-
FIRWSVPRIR-TDQILVLGWKKLLPLSLINILIVIFMV--E------------IYPYFTE
IVNLPEVF----------------------------------------------------
-------------------------
