# Supplementary material for: Comparative genomics reveals electron transfer and syntrophic mechanisms differentiating methanotrophic and methanogenic archaea
Source: PLoS Biol. 2022 Jan 5;20(1):e3001508. doi: 10.1371/journal.pbio.3001508 (PMC9012536; doi:10.1371/journal.pbio.3001508)
Supplement: S1 Data — (ZIP) [file pbio.3001508.s017.zip › S1_Data/Fig18.faa]

>CONS3730B06UFb1
-AARKVKKRRRRVFKSSKKSDPLEGSHMSRAIVLEKVGIEAKQPNSAIRKCVRVQLINGKQVTSFCPGDGKFIDEHDEVLIEGIGYGDLSGVRYKVIA----VNDIS--LRELVKGRKEK-----TGRHVKQ-----TYESKVVELLINKLMRTGQKQKTYKIVKNAFELVYQDTKSNPTQVFVDAIQNAGPMEETIRLRFGGILVPKAVDVSSQRRVEHALRFIVQGAQFKSKRSMARCLADELIAASRNKCHSIGKKEEKERMARAARGKGSSFRAPSHRYKG----NLEHVRVKK-NETVSYRIVEIVHDPARSAPIALIKPKDGVERFIVVPEGLGVGDEV---LAKLIERGWHFRRAGRSTLQRI-MGAGALGCEITMSGKLRG-PRGRVEKMVEGYICGSVAEEIVDKGYSIAKKKTGVIGVMIWI----------------------SSGQDDIKTHLRDAIVLPSMIGKNIGIHNGKSFEYVEIKPEMIGHYLGEFALTRKKVSHAMAYELHISPKHANEVCRAIKGKNVGAAEIYLEDVPVRATAAILKLLRDAKGSAE-YKGLDLDLMRVWHVATKKGRTIHGIMPRAFGRATPKNTETVTVEIVLKE--PTGARLDCVDNTGAKVLQIIAVKGYRRYPKAGIGDVVIVSVKKG--RPEIKK-QIVRAVIVRQRKEFRRPSGLRVKFEDNAAVIVDEKGMPTGSEIRGPVAREA-VERFAKIASAATII-PARM-YTKTGANVRKRYMGGIPGSKITFDMLSLVAKEACQIRHNALEAARIFSNRFLAQGRTLKIRIYPHHVLRENKLAVGAGADRGRPIGTAARVKRGQKLVSVAQDV--KDAKEALKRAGHKLPTPCKIVV------ILPSEKATLMIDAENKLQFVVDLRANKIEIEREVEIVFETPVKSVRTMISS-----KGK--------KKAIIEFV------------SMRRIELDKIVINMGVGESGEK--LAKAEKLLERIVGQKPIKKTAKKSLQ-----KAGMTHIILTDNVTHSITKGMEISIPVTVIETPPMRVEGFRLYKTTHYGKQTVTEAY----------------DDLSKIEERIKS-NNTGLELRMISSTLPKVVNVPKKKQEVMETQMGGD-IGKDLEYAKEMLG--KEITAKDIFNEGDFVDATAVTKGKGTQGPVKRWGITIQNAKARRSGGRHVGAIGGWTPRRVRWRVPQLGQTGYQQRTEYNKRIVKIGEGEEITPKGGFLNYGVVRNDYVLLKGSVPGPKKRLVRL--IPPTSALIKKELGIEKAQTDSTTDYTGDITLEQLKEIAKKKKEGMLAVSLKSAIKEIIGTCVSMRLKV-VTGEKITGILKGKNIAGEIPEDLLNLMRKALRIRKHVDVNKKDVHNKRSLQLTESKIRRLVKYYRRETEWRYKPEIAE----YLASGVHIGTQ--QKTGDMKRFIYQARDGLYLLDIETLDDRLKSAARFLANY--DPSSILVVSSREYGHHPVSMFAEVTGAVAIVKRFIPGTLTNPG-----CEYFTE-----------------------------------PAILVVTDPMTDEQALREGVAAGLPIVALCDTNNSTSELDFIIPTNNKGRKALATVYWLLAREMLRE-DLSEEVLDINLVQRMTDSGRRVKFRVCVIVGNKDGYLGIGLGKDALVRSGIEKAVKIAKTNITYIE-GMVISAKAQKTVVVLRTYLKKIRKYERYEPRRSKISAHNPSCINKVGDVVKIAECRPLSKTKSFVVVE-GKRKTAVARVTIKEGNGDVRINKKPL-EIMEPEVVRTKISEPLFIASQLPEIDVAVNVKGGGFMGQAEAVRTAIARGLVEWTA--SETLKDSSLFVSDMRNKELKKAGAKGARAKRQKSYRDLLADALSHIKNTERVGKMECVIPASKLIGNVLGVMQEGGYIKEFGFVEDGKS-GIFQVK---------LGGKINDCNAIKPRFYVHANEYEKPARDFGMLVVTTSKGVMSHEKAIENGVGGQLLAFVY-VAHIYSSFNNTIITITDLPGAETIARASGGMVAKSDRESSPYTAMQMATQLADKLKEREIRGLHVKVKATAPGAQAAIRAFGRAGIRIGKIEDVTPIPHDGTKRPGGKR-ARKWKEDQVASINGLLGSYDTIGLAKIRGLGSKQLQRIRKEFRGD-ALLRVSKNSMISRSFREKGMN-DMVDFIDDQMALIFTDLDAFELYKVMEK----VVAGLIPYPDHNSSPRNTMGCAMLKQSLGLSTANYKTRADTRTHSPQKPLVKTR-TADLIQ---------HGRRPAGQNFVVAVLSYEGYNMEDALILNQAAIDRGLGRSHFFRTEGEERRYPGGE-EDIFE-IPDVSHDAYQQLDEAGIINSEVDVLPNDVLIGKT-SPPRFLEETTELLSPLER--RDTSICTRANERGRVDSVVL-------MESSSNRRLVKVLVRDLKIPEVGDKFASRHGQKGVIGLIARPEDMPFTEGGIIPDMIINPHAIPSRMTVGHVLEMIGGKVGALEGRYIDGSAFSGEKEVDLRNALVRAGFSDTGRETMWDGIKGTKIDADVFVGVVYYQKLYHLVSAKMHARARGPVQILTRQPTEGKAR--IVDGDGLILGRLASGVAKELL----------NDTEKEIAIVNAERVVISGKVRTFKDYKE-----KKDRGSREQGPFFKMPDRILKRTIRGMLPYRARGKDALSRVKVYLGIPEEYEKMERKRV----L-PLLFMEEYRPDLIKNAVLAMQSNRLQPKGTDLSGRKTSAE--NWGP--GRAVARVPRIKVPQAVGGRRAHPPKVEKNLKRKINRKERQKAIKSAIAAAIDPELVRGRGDVEPIVLEKTSEVTEFFKSVGVTKKSILIVISSSDKRILKGAENLPGVDISYVSKLNAELFAPGTHTIWTESSINKLA--GKRVNFSARTVISPDPEIEIDEVGVPIDIAKELTINVNVTERNLEAIRETLK-RGSEHPGANYVRRADDKKVKVTETNHLLAEELGVGWKVERQLQDGDIVLFNRQPSLHRLSIMAHYVRVMPGRTFRLNPTVCPPYNADYDGDEMNMHVLQTEEARAEAKILMAV-IACNVTLRGVRADDFLKRCFNI-------QNKLYKSQLDTLGNFSFGVEEHTDF-GFRYEPTVGIFGMDVSVAQKKKLPMKQR-IN-----------------------KERGFVESVDLSINLKNVDLKQPKNRINIDIVLPKKF--RELKIGAIASGETAM---------KAKDAGAELIDPEELKRM--DKKKARALVNRCDYFIAESALMALVGKSLGTIL-GPRGKMPEAIPPG-ADPVQILT-RLG-KIARVRSKTTTLWVNIGRKNMDANDIAENAAAVMKSIESR-LERGWQNIASVYMKTTMGH-MEEIRRMGEQERQDELESLVSDLLHERGMIATGGADNPGRIGEIRKAIARIKTVQGEK-FRRRREGKTDYRGRLKLLRSRKPRVVVRKSNKHIMMQLVLFDQVGDKTFVSSTSSELKRFGYEGGTSNIPAAYLTGLLFGKKAKEAGFAIFDTGLQTPNHCSKEYAALKGVVNSGIEI---------------------------------------------------------KDILTINKAAHTGTLDPRVTGVLPVMLGVATKLVDTFIA-DKGYICVMKLHGAVE------------------EAKLRKISEDFVGRIYQRPPLKSAVK-----------------RQVRIREVHYLEIMEIAGNDVLMKVGCEAGTYMKFTLKDLYTQLEALKKMGPFKKIMQMLP-LGGL-GLDINDDMSQITEDKLKCFKVMMDSMTEEELTEPKIISGSRLRRIAHGSGTSTSEVNELIKYHRMMQKMMVTGKSGSVEITLKPAPKGIGLAAGDVAKRVSEFAGVNDIWAKTKGTRTTFNLALATYDALRNTTLVK-------VVEVLVEGGKASPGPPLGPALGPLGVKITDVVKSINEHTEAYA-GMEVPVKITVD-----IKAGNTIPIRNIPEGIMICNLELRLNDGGKIARSSGDCATLLAHEHGRSQILLPSGQKKWLSSDCFATIGVVAGGGRTEKPFVKAGKKYHKMKYPIVRGVAMNPVDHPFGGGA-HQHVGKPKTPSRGA--GGLRFGEMERDVLIGYGAAITLKDRLLNESDRVVELVCGNCGMVACNCGADTDIYPVEMSYAFKLLLDEMKALGIAPRLEL------------------GVVSKVFSLNQGVPIRVEIKKGILEVSFPAVGRKIEFMTLIRALGLESDEEIIKAIS---DDPQIVKYILENIEEC-EVYTQEEAIESLGRKIAPTQAREYRERRVNYIL---------DRYFLP-HLDSKIA------KAHFIGRMAESCYELYLGKRGEGDKDHYANKRLK-IVQHQLDSFNYFLDEGIQKIIDELPYTETSISKYKLGVKFGKISVGIPKAREADGSYEDIFPSQARLRNLNYSAPIILDMQLVKKYEIEREEEEVAIGELPIMLKSNMCNLSKLSEQDYKEAREDPLDPGGYFVINGSEHVIITLEDLDLVEDLFRVSFTKLTRDMRYQLERANMRSRELKIATAIRSDVLTERMVHALATGQLLERSNYIATLSHLRRII--SPLSRSQPHFEARDLHPTQWGKICPSETPEGPNCGLVKNFSQMVEIS-KKIKGIKFGLLAPKEIRKMSASKIITPDTYGED-GFPIELGLVNQRIGVIDPGLRCKTCGGRMGECPGHFGHIELAAPIIHIGYAKMIYRILASTCRRCGKVLLGEEARKFLEKIEQQKEQMDVGVVVKLVFKEAAKTEVCM-------------------FCDEIQKRIKYD---KPTGYIEV--EIADA-DKKRRLMPTDVRERLEKIPDDDIPLFGMDPKNARPEWMIITVLPVPPVTARPSITLESGQRSEDDLTHKLVDIIRINQRFMENRDAGAPQLIIEDLWELLQYHVSTYYNNEIPSVPPARHRSGRPLKTMTQRLKGKEGRFRGSL------AEELEALPGRSLEETLELLIMQELGRARDDAGDIAERYLGIENSAVLMAKSGARGSMLNLTQMAACVGQQSVRGERIHRGYQGRTLPHFKSGDRRAEAHGFV---KSEIEEMKM-ETSPEGLIIKADTMGSLEALASELRDEGLEA----IKKAEVGNISKRDVIDADTVKGVILGFNVDILPDAKEVAMANGIPVFISDVIYRLIEEYE-QIRESFFSFFESHGHKRLKRYPVVARWRDDLYLNIASISNFQPFVTGKVPPPANPLVISQPCIRLEDLESIGKTGRHLTSFEMMGHHAFNKYWKNDTVRYCDEYLKQ-LGVDMDGVTY----------------------------KEAPWVGG-GNAGPSLEVI---TSG--------------LELATLVFMDLKLSPLGQYNKMDTYIVDTGYGLERFVWASKGTPTVYDA-IFPDMIKELINAAGIVHPLETELIMQNARLSGAMSRRAVSDHTKCLAFMLADGIVPSNAKEGYLARLVLRRAFRMLKSLDIAIP-LEELVLKQIKTLRNSFPELEESVDRIVEIVALEKSRYDDTLLKGGRIVKQLAKQSKEQKIRPDKLIELYDTHGLPPEFVSEVASTQGIAVDIPNFYSLVASMHGEEKTALEP--VLDGLKEKTESIPATLKLYYDEFEFDAVVLDSF-------------DEFVILDKTLFFPEGGGQPADTGSLKEENKTLKVQDVQEVEGVILHKIENG-GGITKGTVASGHVDAERRIAHTRHHSATHIVVCAARKVLGSHVWQAGAQKGEKRARIDITHFKRISDAERKEIELLANRMVMEDKEIQARFEDREEAEQKYTFGIYQGGVGKAIRIVRIGEEDVQACAGTHCTKTGEVGPIRILRTERIQDGIVRIEYSAGEAAVLAVQSQEELIKVAAATLKVPPEKLPHTVERFFEEWKQLKKENERLGGELARQEPGRLKELVKSSSGVDYICESVLPTSAKELRNISAHFEGEDYPTMLIGRSVDSKVHVVATVPANL-SGVINAAELVKPVAEMLGGSSGGTAMFAQGGG-PKRYDVKEAERRWQAFWEREGVYKFDPESNGPIYSLDTPPPTVSGNMHIGHAMAYIQADTIMRFQRMQGKNIFYPFGFDNNGLATELYVEKKTGKM---AEEMSRQDFIELCLKESEIAAQRMLEDWKSLGISPDWDITYRTINKWSRETSQRSFILLHHNGRAYRKHEPTVWCPKCGTAIAQVETEDKTLPSSFYDITFKLEGED----LLISTTRPELLPACVAVFYHPEDERYKGYRGKEAEVPLFGLEVPIMEDEAVDPESGTGIVMCCTAGDSTDVEWWKTHNLPWISVIDEHGRMKEEAGKYAGMRIKKARTAIVADLDDQGLLKGKKEITHTVNVHERCGTAVEYIMTKQWFIKYLDLKDLFLDASAK---LNWYPAYMKARYDNWVMGLKDWCISRQRYYGIPFPVWYCEECDFEVIADDKDLPVDPTADASERFKPERDVLDTWATSSLTPQIATKWKADDAFFNKIYPMSLRSNGHDIITFWLFNTVVKGLLHENQIPWKDVIINGFVLDPKKAKMSKSKGNVIQPQGVIERYSADALRFWACSAKL-GDDLPYEEKEIRRGVKIVNKLWNASKFALLHLDGY-DLNNGC-ELELMDKWLLSKLNRLIGECTASFYAYEFSTVKKDMENFFWHTFCDSYLEIVKDRLYTPESEAKLSAQYTLYVSLLAMLKMMAPIQPHITEEIYHAYFADGKSIHISKWPVPDEAMIDTEAEEIGDKTVDVISAVRKYKT-------------------------------------------------------------------------------------------------------------------------
>AggC03
---------KRRNLHSAKKADPLEGAHMGRAIVLEKVGIEAKQPNSAIRKCVRVQLINGKQVTAFCPGDGKFIDEHDEVLIVGMGYGDLSGVRFKVVA----VTDIS--LHELVKGRKEK-----SGRHAKQ-----QFEQAVVERLINKLMMTGKKLKAYKIVKAAFDLIYEKTQQNPLQVLVDAVQNAGPREDTIRLRFGGILVPKPVDVTSQRKVDQALLFIAHGAQFKSKRSMERCLADEILNAAKNKCYSINKKEEKERMAKAAR------------------------------------------------------------------------------LAKLIERGWHFRRAGRSMLQRI-MDRGALGCEIIMTGKLKG-PRGRMEKMVDGYICGGVAEEVVDRGYAIAKVKSGIIGVQVWI---------------------------------------------------------------------------------AMAYELHISPKHAFEVCRALKGKKVEEAERYLEAVPVKTSAEILKLVRSAKKNAE-YKGLDAEDMRIWHMATKQGRTIRGIFPRAFGRASPKNTDTVTIELIIRE------------------------------------------------------------------------------------------------------------------------------------------------------------------------------------------------HVLKENKIASGAGADRGKPISSAARVKPGQKLMSVEG-EDFDAAKEVLRRAGYKFPTPCRVV---------------------------------------------------------------------------------------------NSMRNIEIDKVVINMSVGESGET--LAKAERLLSQIANQKPIKIASKKTLQTFGIK------------------------------------------------------------------------------------------------------------------------------------------------------------------------------------------------------------------------------------------------------------------------SPPTAALIKKELGIEKAQTDSTTDYNGEISIEQIKGIAQKKIGDMLASSLKSAVKEVIGSCGVMRLKI-----------------------------------------------------------------------------------YLASGVHIGTQ--QKTGDMKRFIYQARDGLYLLDIETMDLRLRIAARFLANY--EPSSILVVSAREYGHHPVTMFAKATDAYPIVGRFIPGTLTNQG----CDYFVE------------------------------------PSIIVLTDPLTDVQALREGVSTGVPIVALCDTNNSTSDVDFVIPTNNHGRKALATIYWLLARELSRE--------------------------------------------------------------------GVVIADKAPKTVVVMRSYLKKIQKYERYEKRQSKIHAHNPPCMAKVGDMVKIMECRPLSKTKSFVVIE-GKRKTAIARVTVKEGKGIVRINKKPL-ELLEPEVVRTKISEPLFIASEVGSIELDVEVKGGGFMGQAEAARTAIARGLVDWTG--NEGLKDISLLVSDVRQKEPKKFGAKGARAHRQKSYR------------------------------------------------------------------------------------------------------------------------------------------------------------------------------------------------------------------------------------------------AKEWKKEQVEYLKGLMGSYNTVGIAKVRGISANQLQQLRKGLREN-ARVRVSKNRLISLSFKGSGLDE-MANFVEDQMALIFTNLDAFDLYRIAEE---------------------------------------------------------------------------------------------------------------------------------------------GNEAYNQLDEDGIIHSEVAVPPNAVLIGKT-SPPRFLEESTELLSPLER--RDTSVCTRSNEQGIVDSVVV-------MESSSNRRLAKISVRDQKIPEIGDKFASRHGQKGIVGLIVPPEDLPFTEGGIIPDMIINPHAIPSRMTVGHVLEMIGGKMGAMAGRTVDGTAFFGESEEDLRAGLERAGFSHTCREVMRDAKTGEKLEANVFVGVVYYQKL-------------------------------IIDGEGLILGRLASEVASELL----------KERGKRITIVNAERVLVSGKVAILKDYKR-----RKDQGSREQGPYFKMPDRILKRTIRGMLPYRERGRDAFSRLRVYLGIPREYAGQERKRVE-------------------------------------------------------------------------------------------------------------------------------------------------------------------------------------------------GKRVNFSARTVISPDPDIDIGEVGVPEAIAKELTITVNVIERNLKLLSAAVGR-GGKHPGANYVRRADGKKVKVTDINYALSEELGVGWKVERHLVDGDIVLFNRQPSLHRLSIMAHYVRVMPGKTFRLNPSVCPPYNADYDGDEMNMHVLQTEEARAEAKILMAV-IACKVTLRGDRATDFLKRTFNI-------QNRLMSYQFDTIGNFSFGIAEHTDF-GIPYDPKVGIFGMDVSVSQKQKIPAKHR-IKREDCIAF----------------PERKFVESVEICINLKNVDLKQPKNRINLDINLPKSF--REPKIGVFASGEIALKV---------KEAGADALDPEDLKRM--DKKTARALVNKYDIFAADVAYMALIGKSLGTVL-GPRGKMPIPIPPG-AD-PEQILSRLRRVVKVKS-KTTTFWVNIGRKDMAAKDIAENAAAVIKAVESH-LERGLQNVGSIYMKTTMGPA-EDIRKMSEEERRGELESLWSDLMRERGVIATGGAENPGRVGEIRRTIARIKTIDSE-----------------------------------------------------------------------------------------------------------------------------KKYTKYETARIIGARALQIAAGAPVLI-ETDEIDSIEIAMLEFDKGVIPITV-----------------------------------------------------------------------------------------------------------------------------------------------------KFTLNDLYNQLEALKKMGPFKKLMEMLP-LGGL-GVNIDDSMYQVTEDKLKTFKVMMDSMTKDERNEPKIIDGSRVKRIARGSGTTTAEVSELIKYHKMMQKMM--------------------------------------------------------------------------VVEVLVEGGKASPGPPLGPALGPLGINVKNVVDSINELTKGYA-GMVIPVRIAVDD---------------------------------------------------------------------------------------------------------------------------------------------------------------------------------------------------------------------------------------IVSKVFSLKHGFRVPIRVEISKKGILEVSFPAVSRKIEFVTLMRAQGLESDEEIIKAVS---DDPEITKHIRANIEECE-VKTKEDAIDTLGRKVAPAQAREYRERRVNYIL---------DRYFLP-HLDDRLA------KAHFIGRMAEACYELKLGRRSGDDKDHYANKRLK--AQHQLDSFNYFLEEGMQKIVNEQQYIETSISKYKLGVKFGKISVKTPKAMEADGSYETISPAQARLRNLHYAAPVYLEMQLMKRYEPESENKVVEIGSMPIMLKSKNCNLYGLSDTERVKVGEDPLDPGGYFVINGSEHVIITLEDLDLMEDLFRVSFTKLIKDMRYQLERANMRSRELKIATAIRSDVLTERLLHALATGQLLERSNYIATLSHLRRII--SPLSRAQPHFEARDLHPTQWGKICPTETPEGPNCGLVKNFSQMVE--------------------------------------------------------------------------------------------------------------------------------------------------------------------------------------------KEIDEDGKEHR-LMPTDVRERLERIPDEDLALLGMDAKSARPEWMVLTVLPVPPVTARPSITLESGQRSEDDVTHKLVDIIRINQRFMENRDAGAPQLIIEDLWELLQYHISTYFDNDIAGVPPARHRSGRPLKTMAQRLKGKEGRFRGSL--AYEA-EELEALPGRTLEESLELLIMQSLGSARDEAGDIAERHLGIENPGVLMAKSGARGSMLNLTQMTACVGQQSVRGERISRGYQKRTLPHFKPNDRSADARGFV---KSEIADMKL-DTCPEGITIKADTMGSLEALALELEGEGI----TEIKKAEVGNISKRDVMDATTIKAVILGFNVDVLPAAKEMALKSQIPIFVSDVIYRVIEDYK---------------------------------------------------------------------------------------------------------------------------------------------------------------------------------------------------------------------------------------------------------------------------------------------------------------------------------------------------------------------------------------------------------------------------------------------------------------------------------------------------------------------------------------------------------------------------------------------------------------------------------------------------------------------------------------------------------------------------------------------------------------------------------------------------------------------------------------------------------------------------------PKRYDAKEAERKWQVFWETEGIYKFNPADTSPIYSLDTPPPTVSGEMHIGHAMAYIQADTIMRFQRMLGKSIFYPFGFDDNGLATELYVEKKTGRL---AEEMSRHEFVELCFKESELAEKRLLEDWKSLGISPDWDMSYRTTNEWCRKTSQRSFIQLYNKGRAYRKYEPTVWCPKCGTAIAQVETEDKILPSTLYDITFNVEGED----LLIATSRPELLPACVSVFYHPTDERYKRYAGKNAKVPLFGHEVPIMADEKADPESGTGIVMCCTAGDSTDVEWWKTHNLPWISVIDERGKMKAEAGRYAGLRIKNARKAIVADLAEQGLLKDKADISHTVNVHERCGTAVEYIMTKQWFIQYLDLKDLFLEAGAK---LNWYPPYMQSRYDNWVKGLKDWCISRQRYYGISFPVWYCEDCEFKVIADEKDLPVVPSEDAPDRFKPELDVLDTWATSSLTPQIAAKWQEDDSLFHKIYPMSLRSNGHDIITFWLFNTVVKGLLHENEIPWKDVIINGFVLDPKREKMSKSKGNIIKPQVSIERYSGDALRFWACSAKL-GDDLPYEDKELRRGVKMINKLWNASKFTLLHLDGY-DLK--FDELEITDRWLLSKLNRLIGVCTDSFNDYDFSNVKKTLENFFWHTFCDVYLEIVKDRLYTPEEEAKRSAQYTLYVALLAMLKMMAPIMPHITEEIYHVYFAECKSIRISKWPELVGGMIDETVEETGDKAEDVISAVRKYKTLNKKALNAQISRILINCDK-ETEVQLESTCADLKATLHADVIEFGAGEDS-----------------------------------------------------------------------
>CONS3730F07p2b1
---------KRRNLHSAKKADPLEGAHMGRAIVLEKVGIEAKQPNSAIRKCVRVQLINGKQVTAFCPGDGKFIDEHDEVLIVGMGYGDLSGVRFKVVA----VTDIS--LHELVKGRKEK-----SGRHAKQ-----QFEQAVVERLINKLMMTGKKLKAYKIVKAAFDLIYEKTQQNPLQVLVDAVQNAGPREDTIRLRFGGILVPKPVDVTSQRKVDQALLFIAHGAQFKSKRSMERCLADEILNAAKNKCYSINKKEEKERMAKAARGKGSSFRAPSHRYKG----NLEHIKVA-NDELVTARIMKILHDPARSTPIARIRVERGNGKLVVVPEGV---------LAKLIERGWHFRRAGRSMLQRI-MDRGALGCEIIMTGKLKG-PRGRMEKMVDGYICGGVAEEVVDRGYAIAKVKSGIIGVQVWI----------------EKLMTRITTKEGVKTHLRDAIVLPSMVGKTVGIHNGKGFEYVEIKTEMIGHYLGEFALTRNRVSHAMAYELHISPKHAFEVCRALKGKKVEEAERYLEAVPVKTSAEILKLVRSAKKNAE-YKGLDAEDMRIWHMATKQGRTIRGIFPRAFGRASPKNTDTVTIELIIRE--PAGARLDCVDNTGAKVVQIIAVKGYRRYPKAGVGDMIVITVKKG--RPEIKK-QILKAVIIRQRKEYRRSSGMRVKFEDNAAVIVDDKGAPKGSEIRGPVAREA-VERFSAIASAATII-PGRA-YTKTGPYVRKEYMGGVPGSKITFDMLSLVAKEACQIRHNALEAARILANRYLGKGRNLKIRVHPHHVLKENKIASGAGADRGKPISSAARVKPGQKLMSVEG-EDFDAAKEVLRRAGYKFPTPCRVV--QIIKHLVATEKATIMIDDESKLQFIVDIRANKNEIKDAVEMVFETPVKNIRTMITF-----KGE--------KKAIIDLKEEKA-------NSMRNIEIDKVVINMSVGESGET--LAKAERLLSQIANQKPIKIASKKTLQTFGIK------------------------------------------------------------------------------------------------------------------------------------------------------FVDVTAVTKGKGTQGPVKRWGVMIQNAKARRSGGRHVGCIGGWTPRRVRWRIPQLGQTGYQQRTEYNKRILKIGVGEEITPKGGFLNYGIVRNDYIMVKGSIPGPKKRLVRI--SPPTAALIKKELGIEKAQTDSTTDYNGEISIEQIKGIAQKKIGDMLASSLKSAVKEVIGSCGVMRLKI-VTGKKMTGILKEQNVAPEIPEDLQNLMRKALRVRKHIELNKKDVHNKRALQLTESKIRRLVKYYRREKDWRYKPEIAEFV--YLASGVHIGTQ--QKTGDMKRFIYQARDGLYLLDIETMDLRLRIAARFLANY--EPSSILVVSAREYGHHPVTMFAKATDAYPIVGRFIPGTLTNQG----CDYFVE------------------------------------PSIIVLTDPLTDVQALREGVSTGVPIVALCDTNNSTSDVDFVIPTNNHGRKALATIYWLLARELSRE-DLGEEVLDINMVQRMTDSGRRIKFRVCVIVGNTDGYIGIGSGKDALVRNGITKAIRDAELNLTYIE-GVVIADKAPKTVVVMRSYLKKIQKYERYEKRQSKIHAHNPPCMAKVGDMVKIMECRPLSKTKSFVVIE-GKRKTAIARVTVKEGKGIVRINKKPL-ELLEPEVVRTKISEPLFIASEVGSIELDVEVKGGGFMGQAEAARTAIARGLVDWTG--NEGLKDISLLVSDVRQKEPKKFGAKGARAHRQKSYRDPLADALSHMKNIERVGKMECSVPASKLIGNVLSVMQEGGYIEEFEREEDGKA-GIFQVKLQ---------GKINDCNVVKPRFHVQMTDFERPARDFGLLIVTTSKGVMSHAKAVEAGVGGQLLAFVY---------------------------------------------------------------------------------------------------------------AKEWKKEQVEYLKGLMGSYNTVGIAKVRGISANQLQQLRKGLREN-ARVRVSKNRLISLSFKGSGLDE-MANFVEDQMALIFTNLDAFDLYRIAEE-------------------------------------------------------------------------------------------------------------------------------------------------------------------------------------------------------------------------------------------------------------------------------------------------------------------------------------------------------------------------------------------------------IIDGEGLILGRLASEVASELL----------KERGKRITIVNAERVLVSGKVAILKDYKR-----RKDQGSREQGPYFKMPDRILKRTIRGMLPYRERGRDAFSRLRVYLGIPREYAGQERKRVE-------------------------QSHRLQPKGPDLAGRKTSAE--SWGV--GRGVSRIPRIKAPQAVGGRRAHPPKHNKILKLKLNEKERQKAIRSAIAATINPDIVKSRGDVEPIVIGKTTEVEGVLATIGVARKSVLIVVSG-DEKIIVGAKNLPGVEVSYVESLNAELLAPGTHTIWTESSISKLA-------------------------------------------------------------------------------------------------------------------------------------------------------------------------IACKVTLRGDRATDFLKRTFNI-------QNRLMSYQFDTIGNFSFGIAEHTDF-GIPYDPKVGIFGMDVSVSQKQKIPAKHR-IKREDCIAF----------------PERKFVESVEICINLKNVDLKQPKNRINLDINLPKSF--REPKIGVFASGEIALKV---------KEAGADALDPEDLKRM--DKKTARALVNKYDIFAADVAYMALIGKSLGTVL-GPRGKMPIPIPPG-AD-PEQILSRLRRVVKVKS-KTTTFWVNIGRKDMAAKDIAENAAAVIKAVESH-LERGLQNVGSIYMKTTMGPA-EDIRKMSEEERRGELESLWSDLMRERGVIATGGAENPGRVGEIRRTIARIKTIDSE--FRRRRERKTDYRNRLKLLFSQKPRVVVRNSNKYIQMQLVLNDTFCDKTFVAVVSSELNRYGYNGGTGNIPAAYLTGLLFGKKAKKVGYGILDIGLHTPVHGSKVYAALKGVIDSGMTV-----KKYTKYETARIIGARALQIAAGAPVLI-ETDEIDSIEIAMLEFDKGVIPITV-----------------------------------------------------------------------------------------------------------------------------------------------------KFTLNDLYNQLEALKKMGPFKKLMEMLP-LGGL-GVNIDDSMYQVTEDKLKTFKVMMDSMTKDERNEPKIIDGSRVKRIARGSGTTTAEVSELIKYHKMMQKMMVTGKSGGVYVTFKPAPKGLGLAAGDTQKKILEFAGISDIWTKTKGTRTTFNLALATVDALKKTSTIKT------VVEVLVEGGKASPGPPLGPALGPLGINVKNVVDSINELTKGYA-GMVIPVRIAVDD-----KTGNTLPLSNIPEGIVICNLEGRPGDGGKFARASGNFASLLSHEVGRTLVIMPSGKKKWLSSDCFATIGVVAGGGRTEKPFVKAGKRYHKMKYPTVRGVAMNAVDHPFGGGG-HQHVGKSKTP-------------------------------------------------------------------------------------------------------------------------------------------------------------------------------------------------------------------------------------------------------------------------------------------------------------------------------------------------------------------------------------------------------------------------------------------------------------------------------------------------------------------------------------------------------------------------------------------------------------------------------------------------------------------------------------------------------------------------------------------------------------------------------------------------------------------------------------------------------------------------------------------------------------------------------------------------------------------------------------------------------------------------------------------------------------------------------------------------------------------------------------------------------------------------------------------------------------------------------------------------------------------------------------------------------------------------------------------------------------------------------------------------------------------------------------------------------------------------------------------------------------------------------------------------------------------------------------------------------------------------------------------------------------------------------------------------------------------------------------------------------------------------------------------------------------------------------------------------------------------------------------------------------------------------------------------------------------------------------------------------------------------------------PKRYDAKEAERKWQVFWETEGIYKFNPADTSPIYSLDTPPPTVSGEMHIGHAMAYIQADTIMRFQRMLGKSIFYPFGFDDNGLATELYVEKKTGRL---AEEMSRHEFVELCFKESELAEKRLLEDWKSLGISPDWDMSYRTTNEWCRKTSQRSFIQLYNKGRAYRKYEPTVWCPKCGTAIAQVETEDKILPSTLYDITFNVEGED----LLIATSRPELLPACVSVFYHPTDERYKRYAGKNAKVPLFGHEVPIMADEKADPESGTGIVMCCTAGDSTDVEWWKTHNLPWISVIDERGKMKAEAGRYAGLRIKNARKAIVADLAEQGLLKDKADISHTVNVHERCGTAVEYIMTKQWFIQYLDLKDLFLEAGAK---LNWYPPYMQSRYDNWVKGLKDWCISRQRYYGISFPVWYCEDCEFKVIADEKDLPVVPSEDAPDRFKPELDVLDTWATSSLTPQIAAKWQEDDSLFHKIYPMSLRSNGHDIITFWLFNTVVKGLLHENEIPWKDVIINGFVLDPKREKMSKSKGNIIKPQVSIERYSGDALRFWACSAKL-GDDLPYEDKELRRGVKMINKLWNASKFTLLHLDGY-DLK--FDELEITDRWLLSKLNRLIGVCTDSFNDYDFSNVKKTLENFFWHTFCDVYLEIVKDRLYTPEEEAKRSAQYTLYVALLAMLKMMAPIMPHITEEIYHVYFAECKSIHISKWPELVGGMIDETVEETGDKAEDVISAVRKYKTLNKKALNAQISRILINCDK-ETEVQLESTCADLKATLHADVIEFGAGEDS-----------------------------------------------------------------------
>ex4572-4
--ARKAKRKRRRTLKTARRSDPLEGAHMGRAIVLEKVGIEAKQPNSAIRKCVRVQLINGKQVTAFCPGDGKFIDEHDEVLIVGMGYGDLSGVRFKVVA----VTDVS--LHELVKGRKEK-----SGRHAKQ-----QFEQAVVERLVNKLMLTGKKLKTYKIVKTAFDLIYEATKENPVQLLVDAIQNAGPREETIRLRFGGILVPKPVDVTSQRKVDLALLFIAHGSQFKSRRSIERCLADEIMNAARNKCYSINKKEEKERMARAARGRGSPFKAPSHKYKG--KLEHLRVNKN---ETVLGKIAEIVHDPARSTPIARLTIEKGEKEFVVVPEGVGVGDEM---LAKLIERGWHFRRAGRSTLQRI-MDRGALGCEIIMSGKLKG-PRGRMEKMIDGYICGVVAEEIVDRGYAIAKSRTGVIGVRVWI---REGENKLLEALKSVKSVSEASEAESVKTHLRDALVLPGMVGKKVGIHNGKSFEYVEIKTEMIGHYLGELALTRKRVLHAMAHELHISPKHAFEICRAVKGKKVEEAETFLEAVPVKASAEILRLLRSAMGNAE-YKGLDPETMRIWHTATKKGRTLKGTMPRAFGRATAKNTETVTIEMVLRE-LQTGTRLDCVDNSGAKVLQIIAVKGYRRYPRAGVADMVVATVKKG--RPEIKK-QIVKAVVVRQRKEYRRPSGMRIKFEDNAAVIVDEKGILKASEIRGPVAREA-VERFSTIASAATMIVPARK-YTKTGPYVRKEYMGGIPGSKIAFVMLSLVAKEPCQIRHNALEAARIFANRYLVKGRKLRIRIYPHHVLRENKIASGAGADRGKAVGTAARVKSGQKMLSVEG-QNFEDAKEALRRASYKLPTPCRIVV-------VPSEKATLMIDSENKLQFIVDLQANKREIASEVERVFEASVRSVRTMLTF-----KGE--------KKAIIELEEEKAKEV------MRLVEVEKVVINMGVGESGEK--LAKAERLLEKIAGQKPIKLQAKRSIQPFSIK-------------------------------------------------------------------------------------------SVTLLISTQPKLVSVPKKKHETMEIKMSGGGVEKDLEYAREVLG--KELKIGEVFKDGDFVDVTAVTTGKGTQGPVKRWGVMIQNAKARRSGGRHVGCIGAWKPRRVRWKIPQLGQTGYQQRTEYNKQVLKIGEGEEVTPKGGFVKYGEVRNGFILVKGSVPGPKKRLVRL--TPPTAALLKKELGIEKAKTDSTTDFVGDISLEQVKAVAKKKREGMLAASLKSAVKEVLGTCVSMRVKV-------------------------------------------------------------------------------------LNGVHIGTQ--QKTGDMKRFIYQTRDGLYLLDVEKIDARLLIAARFLANY--EPSSVLVVSAREYGHHPVSRFAEATGAASIVERFIPGTLTNPG--S---EYFRE-----------------------------------PAILVVTDPMTDAQALLEGVSTGIPILALCDTNNSTANVDFVIPTNNHGRKALATVYWLLAREVLRE-DLSDEVLDINMVQRMTDSGRRIKFRVCVIVGNRDGYLGIGLGKDALVRNAITKAVRAAELNLAYIQRGVVVSDRAAKTVVVLRSYLKKVRKYERYEKRRSKIHAHNPPCINARGDVVKIAECRPL-----------GKRKTAIARVTLQKGKGGVRINKKPL-EIIEPEVVREKISEPLVVAAQGEGISVNVNVKGGGFMGQAEAVRTAIARGLVEWTG--NEELKETNLLVNDTRQKESKKFGAKGARAHRQKSYR----------------------------------------------------------------------------------------------------------------------------------IAHIFSSFNNTIITITDITGAETIARASGGMIARADRESSPYTAMQMANQLADKLKEREIKGVHVKVKATAPGAQAAIRTFARAGLRIGKIEDVSPVPHDGTKRPGGRR-----------------------------------------------------------------------------------------------------IVAGVIPYPDHNSSPRNTMGCAMLKQSLGLPAANYKTRADTRVQSPQKPLVKTR-TADLIL---------HDKRPAGQNFVVAVLSYEGYNMEDALILNRAAVDRGLGRSYFFRTEGEERRYPGGE-EDRFEVPDAEGQEAYSQLDEDGIINSEVAVAPNDVLIGKT-SPPRFLEETTELLSPLER--RDSSVCTRSNEQGTVTSVVL-------MESSSNRRLAKIAVRDHKIPEIGDKFASRHGQKGVIGLIVPPEDLPFTADGIIPDMIINPHAIPSRMTVGHVLEMIGGKVGALEGRQIDGTAFYGEPEEELRAALVRSGFSHTGAEVMFDGRTGEKIGAEIFVGVV------------------------------------IINGEGQILGRLASEVAKRLL----------KEEGKRIAIVNAEQVVVSGKVSVFKEYKQ-----RKDRGSREQGPYFKMPDRIVKRTIRGMLPYRARGRDAFSRLRVYLGVPEECEKMRQEKM---AL-PSVFSEEYRPDLIKRAVLAVQSHRFQPKGSDIAGKRTSAE--SWGV--GRGVSRVARIKAPQTVGGRRAHPPKTEKVLKQKINKKERRRAVRSAVAATADSEIVRSRGEVEPLVLGKTAEVEDFLKSAGVRRKSVLIVVSGKEAKIKTGAKNLPGVEVARVAELNAELLAPGTHTIWTESALNF----GKRVNFSARTVISPDPDIEIDEVGVPEAIARELTITVTVTDRNLEAMKETVKR-GNKHPGANYVRRADGKKVKVTESNYSLADELGVGWRVERHLQDGDIVLFNRQPSLHRVSIMAHRVRVMPGKTFRLSPVVCV-------------------------------PISCKVTLRKERAAEFLKRSFKI-------QNRLFESQFDSYGNFSFGVAEHTDF-GIRYDPAVGIFGMDVSVSQKKKLPNRQR-I------------------------RERGFVETVDLCINLKNLDLKQPKNRISVDVVLPKKF--RELKIGAFASGEVALK---------AKEAGAEVLDPEELKRM--DKKKARELVNKYDYFVAEASLMALVGRSLGTIL-GPRGKMPEAIPPG-ADPA-QILSRLQRIARVK-SKTAVLWVSVGRKNMAAGEIAENAAAVLKAVESR-LERGWQNIGSVFMKTTMGR-IDEIRKMSGKERREELESLETDLMRERGVIATGGADNPGRIREVKRAIARIKTVERE--FRRRREGKTDYRKRLKLLLSGKPRVVVRKSNKHIRVQLVLRDKLGDRTVADAVSSELKKFDYKGGESNTPAAYLTGLLLGRKAREGGFAILDLGLQTPTHGSKVYAALKGVTDAGMS-----KKNYTKYEKARIIGARALQIAAGAPVLIKTEK-MDSIEIAVEEFEKDAIPITVKQILGLSKAAHTGTLDPNVTGVLPVLLGAARKLANCFVG-DKEYVCVMKLHGEVGEGEGGEKGRGEEGGGEAAEAAVRRVCEEFVGRIYQRPPLKSAVK-----------------RRVRVRTVHYSEVKEVAGKEVLLRVGCEAGTYIRFTLKDLYKQLEAVRKMGPMKKLLQMLPGLGSLALQKLDDAMYQVTEEKLKKFKVMMDSMTEQELSEPKIIDGSRLRRIARGSGTTTAEVNELIKYHKMMQKMIVLGKAGGVEMTLKPAPKGLGLAAGETPKKVLEFAGVKDVWTKTKGTQTTFNLALATYDALRKTAMM--------VVEVLVEGGKASAGPPLGPALGPLGVSIKEVVERINELTRDFA-GMKVPVKVTV------IKTGNTLPLRCIPEGITVCNLEARPNDGGKFARASGNFATLLAHER-TTLVVMPSGKKKWLSSDCFATIGVVAGGGRTEKPFVKAGKKYHKMKYPTVRGVAMNSVDHPFGGGG-HQHVGKSKT-----------------------------------------------------------------------------------------------------PNRIVAKVFSTKHGFRVPIKVGISKKGILEVSFPAVAKKIEFVTLLRALGLESEEEILRAVS---DDPQI-ERYIRENIEESDVSTQEEALNKLGRRIVPAQAKEYREKRVNYIF---------DRYFLP-HLDDHLA------KAHFIGRMAEACYELYLGRRGEDDKDHYANKRLK--AQHQLDSFNYFLEKGMQKVVDEQSSISGEDEKYKIGVKFGEITVGRPKAREADGSYEPIFPSQARLRNLNYAAPLRLEMQLVKKYEEVGEKKAVEIGELPIMLRSKNCNLYGLSDEELALAGEDPFDPGGYFIVNGAEHVIITLEDLDLMEDLFRVSFSKLTRDMRYQLERAEMRKRELKVATAIRSDVLTERILHALATGQLLERTNYLATASHLRRII--SPLSRSQPHFEARDLHPTQWGKICPTETPEGPNCGLVKNFSQLVEI--KRIKAVKFGLLSPKEVRKMSSSKIITADTYGED-GFPIEMGLVNQRLGVIDPGLKCKTCGGKMGECPGHFGHIELAAPVIHIGYAKLIFRMLSATCRKCGKVLLGEKERKRVLDEIELQ--RERQADVDVVVKQVFKEAAKTS---------------VCPFCGE--PKMVVKL-EKPCTYIE----I-DEEERKRRLMPTDVRERLEKIPDDDLPLFGIDARSARPEWAVLKVLPVPPVTARPTITLESGQRSEDDLTHKLVDIIRINQRFAQNRDAGAPQLIIEDLWELLQYHVSTYYNNEIAGLPPARHRSGRPLKTMEQRLKGKEGRFRGSL-KAYEE-GELEALPGRSLEETLELLIMQELGRARDDAGGIAGRYLGIENAGVLMAKSGARGSMLNLTQMAACVGQQSVRGERIRRGYQDRTLPHFKPGDRSAKARGFV-----EIEEMREMETSPEGIIIKADTMGSLEALSLELKAVGVG----KVKKAEVGNISKRDVIDAVAVKRVILGFNVGVLPDAKEAALESGVPIFRNDVIYRLIEDYE-EVREAFLSFFEHHKHTRLKRYPVVARWRDDIYLNIASIANFQPFVTGKVPPPANPLVISQPCIRLEDLESIGKTGRHLTAFEMMGHHAFNSYWKEETVRYCDDFLQQ-LGVPKESVTY----------------------------KEAPWVGG-GNAGPCLEVL---TNG--------------LELATLVFMNLKHTPRGEYEKMDTYIVDTGYGLERFVWASKGTPTVYDA-VFPEVVAELTNAAGIEHPLETC--------------GAVADHAKCLAFMLADGVVPSNAKEGYLARLVLRRAFRMLKLLGIETEMLEEVVLLQIKTLKNSFPELENFVERIFEIVPLEKRRFDETLLKGERIVKQLTRVEGKREIPLEKLINLYDTQGLPPEFVKEVVSEMGVKVEVPDFYSLVARMHSEERKGKDEEEAEPVAERLR-------------REALPKTAKLFYEKPSATEFEAAFGDFVVLDRTLFYPEGGGQPADTGFLTLKDRRFRVLDVQEAEGVVLHKGEGGASETSKGAAVLGRVDAERRAAHTRHHSATHIVVWAARKVLGGHVWQAGAQKGEKRARIDITHFKRISDAERHEIEVLANRLVMENKEIKASFLERNEAEQKYGFQIYQGGVGERIRIVRISDEDVQACAGTHCSRTGEVGPIKILRTERIQDGIARIEFSAGAAAVEEVQALEELVRKSASVLKVPSEKLPATVERFFEDWKRLKKENERLRAEIADLELERLKGRVREVCGVKVVAEVLPGADAKELLKIASQLSASGGFVTILVGSSGGRASVVSSVPAG-LKEKVNASVLVNRVCGVLGGGGGGTATLAQGGGMEKKYKPEAVERKWLESWGKESMYYFKPTSEKPSYIIDTPPPYPTGDFHIGNALNWCYIDFVARYKRMRGYNVLFPQGWDCHGLPTEVKVEEQQGVS---RHQISKHEFRELCRELTRGNIEQMKRMLQRLGMSIDWSREFVTMDDRYKRFTQLSFLKMHREGLIYRAEHPVNWCPRCETAIAFAEVEYEDRDAYLNYLVFKIVGGEQQEEVEIATTRPELLASCVAVAVHPEDERYKNIAGEELEVPLFGQRVRVYKDESVDPAFGTGVVMICTFGDRQDVRWWKLHNLPLKASIDERGRMTAVARGYEGLSVTECKRKVVADLEAAGLLKRRERLRQSVGVCWRCKTPIEIISTRQWFVRVQK--EAVKKAAQ---EIRWHPEHFRVRLENWVETMEDWCISRQRIFSVPIPVWYCKNCGAVKVAAEEEGEELPVE--TTEFEGEKDVLDTWMDSSLTALWTAGWDGAAGAGVEFEPVALRPQGHDIIRTWAFYTILRSAALTHKIPWHTILINGMVLGEDGYKMSKSRNNTVSPDAVIQKHGADAFRQWAAIGGAVGSDVQFRWKDIVAATKFTQKLWSILRFAMIHLADYEGAVNPRPRLRVVDRWLLAKLNRLVRSVTAAMENFKFDNAFKSIRTFAWEVLADDYIELAKSRLYGRQASGQESAKYALHETLKTLSLLLAPFVPFYAEEMYSYIAGAGKSVHEEKWPEAEVEQQERKAEREGDLIAGIVRAVRSYKSERGIPLNAPLRKIEIYDAGTGTVERAGLETEDIENATA-TKVELCRRESKTGE--------------------------------------------------------------------
>GB37
--ARKAKRKRRRTLKTARRSDPLEGAHMGRAIVLEKVGIEAKQPNSAIRKCVRVQLINGKQVTAFCPGDGKFIDEHDEVLIVGMGYGDLSGVRFKVVA----VTDVS--LHELVKGRKEK-----SGRHAKQ-----QFEQAVVERLVNKLMLTGKKLKTYKIVKTAFDLIYEATKENPVQLLVDAIQNAGPREETIRLRFGGILVPKPVDVTSQRKVDLALLFIAHGSQFKSRRSIERCLADEIMNAARNKCYSINKKEEKERMARAARGRGSPFKAPSHKYKG--KLEHLRVNKN---ETVLGKIAEIVHDPARSTPIARLTIEKGEKEFVVVPEGVGVGDEM---LAKLIERGWHFRRAGRSTLQRI-MDRGALGCEIIMSGKLKG-PRGRMEKMIDGYICGVVAEEIVDRGYAIAKSRTGVIGVRVWI---REGENKLLEALKSVKSVSEASEAESVKTHLRDALVLPGMVGKKVGIHNGKSFEYVEIKTEMIGHYLGELALTRKRVLHAMAHELHISPKHAFEICRAVKGKKVEEAETFLEAVPVKASAEILRLLRSAMGNAE-YKGLDPETMRIWHTATKKGRTLKGTMPRAFGRATAKNTETVTIEMVLRE-LQTGTRLDCVDNSGAKVLQIIAVKGYRRYPRAGVADMVVATVKKG--RPEIKK-QIVKAVVVRQRKEYRRPSGMRIKFEDNAAVIVDEKGILKASEIRGPVAREA-VERFSTIASAATMIVPARK-YTKTGPYVRKEYMGGIPGSKIAFVMLSLVAKEPCQIRHNALEAARIFANRYLVKGRKLRIRIYPHHVLRENKIASGAGADRGKAVGTAARVKSGQKMLSVEG-QNFEDAKEALRRASYKLPTPCRIVV-------VPSEKATLMIDSENKLQFIVDLQANKREIASEVERVFEASVRSVRTMLTF-----KGE--------KKAIIELEEEKAKEV------MRLVKVEKVVINMGVGESGEK--LAKAERLLEKIAGQKPIKLQAKRSIQPFSIKKAGMTHLILADNAPHSLTKGMEISVPATVIETPPVRVEGLRLYKNTSYGKRVVTEVRAEAGAGAGAGAGAEAEKVADLIKSASVKGNAHDFSVTLLISTQPKLVSVPKKKHETMEIKMSGGGVEKDLEYAREVLG--KELKIGEVFKDGDFVDVTAVTTGKGTQGPVKRWGVMIQNAKARRSGGRHVGCIGAWKPRRVRWKIPQLGQTGYQQRTEYNKQVLKIGEGEEVTPKGGFVKYGEVRNGFILVKGSVPGPKKRLVRL--TPPTAALLKKELGIEKAKTDSTTDFVGDISLEQVKAVAKKKREGMLAASLKSAVKEVLGTCVSMRVKV-----------------SELPEDLQNLMRKALKIRRHLEENRKDLHNKRALQLVESKIRRLTKYYTRKKEWRYK-----------LNGVHIGTQ--QKTGDMKRFIYQTRDGLYLLDVEKIDARLLIAARFLANY--EPSSVLVVSAREYGHHPVSRFAEATGAASIVERFIPGTLTNPG--S---EYFRE-----------------------------------PAILVVTDPMTDAQALLEGVSTGIPILALCDTNNSTTNVDFVIPTNNHGRKALATVYWLLAREVLRE-DLSDEVLDINMVQRMTDSGRRIKFRVCVIVGNRDGYLGIGLGKDALVRNAITKAVRAAELNLAYIQRGVVVSDRAAKTVVVLRSYLKKVRKYERYEKRRSKIHAHNPPCINARGDVVKIAECRPLSKTKSFVVVE-GKRKTAIARVTLQKGKGGVRINKKPL-EIIEPDVVREKISEPLVVAAQGEGISVNVNVKGGGFMGQAEAVRTAIARGLVEWTG--NEELKETNLLVNDTRQKESKKFGAKGARAHRQKSYRDPLADALSHLKNTERVGKRECTVPASRLIGNVLGVMREGGYIEEFEFVDDGKA-GLFKVRLRG---------KINDCNVIKPRFYVRLKEYEKPARDFGMLVVTTSKGVLPHEKAIEAGVGGQLLAFVF-IAHIFSSFNNTIITITDITGAETIARASGGMIARADRESSPYTAMQMANQLADKLKEREIKGVHVKVKATAPGAQAAIRTFARAGLRIGKIEDVSPVPHDGTKRPGGRR-AKEWKKGQVVEIKESIAASKTVGVVKIRGLGAKQLQRIRKEFREK-ARLRVSKNSLISLSLRESGSGSGMVDFVEDQTGLIFTDLDAFELFKVLEA----IVAGVIPYPDHNSSPRNTMGCAMLKQSLGLPAANYKTRTDTRVQSPQKPLVKTR-TADLIL---------HDKRPAGQNFVVAVLSYEGYNMEDALILNRAAVDRGLGRSYFFRTEGEERRYPGGE-EDRFEVPDAEGQEAYSQLDEDGIINSEVAVAPNDVLIGKT-SPPRFLEETTELLSPLER--RDSSVCTRSNEQGTVTSVVL-------MESSSNRRLAKIAVRDHKIPEIGDKFASRHGQKGVIGLIVPPEDLPFTADGIIPDMIINPHAIPSRMTVGHVLEMIGGKVGALEGRQIDGTAFYGEPEEELRAALVRSGFSHTGAEVMFDGRTGEKIGAEIFVGVVYYQKLYHLVSAKMHARARGPVQILTRQPTEGKAR--IINGEGQILGRLASEVAKRLL----------KEEGKRIAIVNAEQVVVSGKVSVFKEYKQ-----RKDRGSREQGPYFKMPDRIVKRTIRGMLPYRARGRDAFSRLRVYLGVPEECEKMRQEKM---AL-PSVFSEEYRPDLIKRAVLAVQSHRFQPKGSDIAGKRTSAE--SWGV--GRGVSRVARIKAPQTVGGRRAHPPKTEKVLKQKINKKERRRAVRSAVAATADSEIVRSRGEVEPLVLGKTAEVEDFLKSAGVRRKSVLIVVSGKEAKIKTGAKNLPGVEVARVAELNAELLAPGTHTIWTESALNF----GKRVNFSARTVISPDPDIEIDEVGVPEAIARELTITVTVTDRNLEAMKETVKR-GNKHPGANYVRRADGKKVKVTESNYSLADELGVGWRVERHLQDGDIVLFNRQPSLHRVSIMAHRVRVMPGKTFRLSPVVCV-------------------------------PISCKVTLRKERAAEFLKRSFKI-------QNRLFESQFDSYGNFSFGVAEHTDF-GIRYDPAVGIFGMDVSVSQKKKLQNRQR--------------------------RERGFVETVDLCINLKNLDLKQPKNRISVDVVLPKKF--RELKIGAFASGEVALK---------AKEAGAEVLDPEELKRM--DKKKARELVNKYDYFVAEASLMALVGRSLGTIL-GPRGKMPEAIPPG-ADPA-QILSRLQRIARVK-SKTAVLWVSVGRKNMAAGEIAENAAAVLKAVESR-LERGWQNIGSVFMKTTMGR-IDEIRKMSGKERREELESLETDLMRERGVIATGGADNPGRIREVKRAIARIKTVERE--FRRRREGKTDYRKRLKLLLSGKPRVVVRKSNKHIRVQLVLRDKLGDRTVADAVSSELKKFDYKGGESNTPAAYLTGLLLGRKAREGGFAILDLGLQTPTHGSKVYAALKGVTDAGMS--ERVKKNYTKYEKARIIGARALQIAAGAPVLIKTEK-MDSIEIAVEEFEKDAIPITVKQILGLSKAAHTGTLDPNVTGVLPVLLGAARKLANCFVG-DKEYVCVMKLHGEVGEGEKEGEGGEKEAGGEAAEAAVRRVCEEFVGRIYQRPPLKSAVK-----------------RRVRVRTVHYSEVKEVAGREVLLRVGCEAGTYIRFTLKDLYKQLEAVRKMGPMKKLLQMLPGLGSLALQKLDDAMYQVTEEKLKKFKVMMDSMTEQELSEPKIIDGSRLRRIARGSGTTTAEVNELIKYHKMMQKMIVLGKAGGVEMTLKPAPKGLGLAAGETPKKVLEFAGVKDVWTKTKGTQTTFNLALATYDALRKTAMM--------VVEVLVEGGKASAGPPLGPALGPLGVSIKEVVERINELTRDFA-GMKVPVKVTV------IKTGNTLPLRCIPEGITVCNLEARPNDGGKFARASGNFATLLAHEG-ATLVVMPSGKKKWLSSDCFATIGVVAGGGRTEKPFVKAGKKYHKMKYPTVRGVAMNSVDHPFGGGG-HQHVGKSKT-------GGLRFGEMERDVLIGYGAAISLKDRLLDESDRVVELVCGNCGMVASNCGADTDIYPVEMSYAFKLLLDEMKVLCIAPRLEL-------------PNRIVAKVFSTKHGFRVPIKVGISKKGILEVSFPAVAKKIEFVTLLRALGLESEEEILRAVS---DDPQI-ERYIRENIEESDVSTQEEALNKLGRRIVPAQAKEYREKRVNYIF---------DRYFLP-HLDDHLA------KAHFIGRMAEACYELYLGRRGEDDKDHYANKRLK--AQHQLDSFNYFLEKGMQKVVDEQSSISGEDEKYKIGVKFGEITVGRPKAREADGSYEPIFPSQARLRNLNYAAPLRLEMQLVKKYEEVGEKKAVEIGELPIMLRSKNCNLYGLSDEELALAGEDPFDPGGYFIVNGAEHVIITLEDLDLMEDLFRVSFSKLTRDMRYQLERAEMRKRELKVATAIRSDVLTERILHALATGQLLERTNYLATASHLRRII--SPLSRSQPHFEARDLHPTQWGKICPTETPEGPNCGLVKNFSQLVEI--KRIKAVKFGLLSPKEVRKMSSSKIITADTYGED-GFPIEMGLVNQRLGVIDPGLKCKTCGGKMGECPGHFGHIELAAPVIHIGYAKLIFRMLSATCRKCGKVLLGEKERKRVLDEIELQ--RERQADVDVVVKQVFKEAAKTS---------------VCPFCGE--PKMVVKL-EKPCTYIE----I-DEEERKRRLMPTDVRERLEKIPDDDLPLFGIDARSARPEWAVLKVLPVPPVTARPTITLESGQRSEDDLTHKLVDIIRINQRFAQNRDAGAPQLIIEDLWELLQYHVSTYYNNEIAGLPPARHRSGRPLKTMEQRLKGKEGRFRGSL-KAYEE-GELEALPGRSLEETLELLIMQELGRARDDAGGIAGRYLGIENAGVLMAKSGARGSMLNLTQMAACVGQQSVRGERIRRGYQDRTLPHFKPGDRSAKARGFV-----EIEEMREMETSPEGIIIKADTMGSLEALSLELKAVGVG----KVKKAEVGNISKRDVIDAVAVKRVILGFNVGVLPDAKEAALESGVPIFRNDVIYRLIEDYE-EVREAFLSFFEHHKHTRLKRYPVVARWRDDIYLNIASIANFQPFVTGKVPPPANPLVISQPCIRLEDLESIGKTGRHLTAFEMMGHHAFNSYWKEETVRYCDDFLQQ-LGVPKESVTY----------------------------KEAPWVGG-GNAGPCLEVL---TNG--------------LELATLVFMNLKHTPRGEYEKMDTYIVDTGYGLERFVWASKGTPTVYDA-VFPEVVAELTNAAGIEHPLETC--------------GAVADHAKCLAFMLADGVVPSNAKEGYLARLVLRRAFRMLKLLGIETEMLEEVVLLQIKTLKNSFPELENFVERIFEIVPLEKRRFDETLLKGERIVKQLTRVEGKREIPLEKLINLYDTQGLPPEFVKEVVSEMGVKVEVPDFYSLVARMHSEERKGKDEEEAEPVAERLR------------EREALPKTAKLFYEKPSATEFEAAFGDFVVLDRTLFYPEGGGQPADTGFLTLKDRRFRVLDVQEAEGVVLHKGEGGASETSKGAAVLGRVDAERRAAHTRHHSATHIVVWAARKVLGGHVWQAGAQKGEKRARIDITHFKRISDAERREIEVLANRLVMENKEIKASFLERNEAEQKYGFQIYQGGVGERIRIVRISDEDVQACAGTHCSRTGEVGPIKILRTERIQDGIARIEFSAGAAAVEEVQALEELVRKSASVLKVPSEKLPATVERFFEDWKRLKKENERLRAEIADLELERLKGRVREVCGVKVVAEVLPGADAKELLKIASQLSASGGFVTILVGSSGGRASVVSSVPAG-LKEKVNASVLVNRVCGVLGGGGGGTATLAQGGGMEKKYKPEAVERKWLESWGKESMYYFKPTSEKPSYIIDTPPPYPTGDFHIGNALNWCYIDFVARYKRMRGYNVLFPQGWDCHGLPTEVKVEEQQGVS---RHQISKHEFRELCRELTRGNIEQMKRMLQRLGMSIDWSREFVTMDDRYKRFTQLSFLKMHREGLIYRAEHPVNWCPRCETAIAFAEVEYEDRDAYLNYLVFKIVGREQQEEVEIATTRPELLASCVAVAVHPEDERYKNIAGEELEVPLFGQRVRVYKDESVDPAFGTGVVMICTFGDRQDVRWWKLHNLPLKASIDERGRMTAVARGYEGLSVTECKRKVVADLEAAGLLKRRERLRQSVGVCWRCKTPIEIISTRQWFVRVQK--EAVKKAAQ---EIRWHPEHFRVRLENWVETMEDWCISRQRIFSVPIPVWYCKNCGAVKVAAEEEGEELPVE--TTEFEGEKDVLDTWMDSSLTALWTAGWDREAGAGVEFEPVALRPQGHDIIRTWAFYTILRSAALTHKIPWHTILINGMVLGEDGYKMSKSRNNTVSPDAVIQKHGADAFRQWAAIGGAVGSDVQFRWKDIVAATKFTQKLWSILRFAMIHLADYEGAVNPRPRLRVVDRWLLAKLNRLVRSVTAAMENFKFDNAFKSIRTFAWEVLADDYIELAKSRLYGRQASGQESAKYALHETLKTLSLLLAPFVPFYAEEMYSYIAGAGKSVHEEKWPEAEVEQQERKAEREGDLIAGIVRAVRSYKSERGIPLNAPLRKIEIYDAGTGTVERAGLETEDIENATA-TKVELCRRESKTGE--------------------------------------------------------------------
>GB60
---------RRRALQSAKKKDPLEGAHMARAIVLEKVGIEAKQPNSAIRKCVRVQLINGKQVTAFCPGDGKFIDEHDEVLIVGMGYGDLSGVRFKVVA----VAGIS--LNELVKGRKEK----HTGRHAKQ-----QFEQAVVERLINKLMRTGKKLKAYKIVKNAFELIYQDTKQNPVQLLVDAIQNAGPREDTIRLRFGGILVPKPVDVTSQRKVDQALLFIAQGAQFRSKRSIERCLADEIINAARNKCYSISKKEEKERIAKAARGKGSPFRAPSHRYRG--NLEHVRVDG---DEQVTGKVVQILHDPARSAPIARLRTNRGEERFIIVPEGIGEGEEV---LAKLIERGWHFRRAGRSMLQRIMENG-TSGCEIVMSGKLKG-PRGRTEKMVEGYICGEVAEEMVDRGYAIARVKSGVIGVQVWI----------RKLREEEEKLEKIEQREEVKTHLRDAIVLPSMVGKKIGIHNGKGFDYVEIKPEMIGHYLGEFAMTRKKVVHAMAYELHISPKHAYEICRALKGMRVGDAERYLEAVPVKASEAILRLIREARANAE-YKGLDPDEMRIWHIATKKGRVIEGVMPRAFGRATPKNTETVTVEVILKE--PAGARLDCVDNTGAKVLQIIAVKGYRRYPKAGVGDMVVIAVKKG--RPEIKK-QILKAVIIRQRKEYRRPSGLRVKFEDNAAIIVDDKGTPKGSEIRGPVAREA-VERFSAIASAATMIV-GRA-YTRSGPYVRKEYMGGIPGSKITFDMLSLVTREAVQIRHNALEAARVFANRYLVKGRNLKIRVYPHHVLRENKIASGAGADRGKAIGTAARVKAGQRVMSVE--QNFELAKEALKRASYKISSPTRIVV-------VATEKATAMIDSENKLQFIVDIRADKRAIKEEVERIFETPVKNVRTMITF-----KGK--------KKAIIEFEEEGK-------NPMRRIEVDKVVINMGVGESGEK--LAKAEKLLAEIAGQKPIKIAAKRTIQPFGIKKAGMTHLILNDNYPHSLTKGMEIFVPVTVIETPPVKVEGIRLYKDTVYGLKALTEVWAGASGGG-DGSEGGDLDRITDIINADETDGMSLSVRLIIATIPELVSGVPKKRGDLMELKMSGV-VHEDIEYARKVLG--KEIRVEEVFKEGDFVDVTAVTKGKGTQGPVKRWGVTIQNAKAKKSGGRHVGCIGGWRPRRVRWRIPQLGQTGYQQRTEYNKRILKIGTGAEITPKGGFLHYGLVRNGYILVKGSVPGPKKRLIRI--TPTTAALIKEALGIEKAKTDSTTDYIGDISIERIKEIANKKRGEMLAKTLKGAVKEVIGTCVSMRVKV-VVGKKITEILRERNLAPEIPEDLQNLMRRALRIRKHLEVNKKDVHNRRALQLTESKIRRLVKYYVREKDWKYK---------YLASGVHIGTQ--QKTGDMLRFIYQVRDGLYLLDIGIMDRRLRIAARFLANY--EPSSILVVSAREYGHQPASMFARVTGAMAIVGRFIPGTLTNPES-----EYFVE-----------------------------------PSILILTDPMTDAQALKEGVRTGLPIVALCDTNNSTSNVDFVIPTNNHGRKALATVYWLLAREFLRE-DLSEEVLDINMVQRMTDSGRRIKFRVCVIVGNKDGYIGIGLGKDALVRNSITKAIRAAELNLRHIERGVVVSDKAAKTVVVERTYMKKIRKYERYEKRRSKIHAHNPPCIAKVGDVVKIMECRPLSKTKSFVVVE-GKRKKAIARVTIKEGKGDIRINKKPL-EIIEPEVVRAKVSEPLFIASQIEKINVEVNVRGGGFMGQAEAARTAIARGLVDWTC--SEKLKEMTLLVSDVRQKESKKAGAKGARAHRQKSYRDPLADALSHIKNTERVGKMECSIPASKLIGNVLGVMKEGGYIEEFEYIEDGKG-GVFKVKLRG---------RINNCNAIKPRFFVRVREYEKPARDFGMLIVTTSKGVMSHNKAIEEGLGGQLLAFVY-IAHIYSSFNNTIITITDMTGAETIARASGGMIAKADRESSPYTAMLMASQLADKLKERGIMGLHVKVKAPAPGAQAAIRAFARAGLRIGRIEDVTPVPHDGTKRPGGKR--KAWRKEQIALIADLIRSYKTVGIAKVRGIGARQLQRLRRELRDN-ARLRVSKNSLIALSFRDSGME-EMVDYIDDQMALIFTNLGAFELYRLTEA----IVAGLIPYPDHNSSPRNTMGCAMLKQSLGIPTANYKPRADTRTHYPQKPIVNTR-TAELIL---------HGKRPAGQNFVVAVLSYEGYNMEDALILNRAAVDRGLGRSHFFRTEGEERRYPGGE-EDRFEIPDAESHEAYSQLDENGIINSEVEVAPNDVLIGKT-SPPRFLEETTELLSPLER--RDTSVCTRSNERGIVDSVVL-------MESSSNRRLVKISVRDQKIPEVGDKFASRHGQKGVIGLIVPPEDMPFTEDGIIPDMIINPHAIPSRMTVGHVLEMIGGKVGAMEGRYVDGTAFSGEPESELRAALERLGFSPTGREVMRDGKTGERIKADVFIGIVYYQKLYHLVSAKMHARARGPVQILTRQPTEGKAR--IINGEGQILGRLASEVAKQLL----------RDKDKQIVIVNAEHVIVSGKQSLIEDYRR-----RRERGSREKGPYFKMPDRVVRRAIRGMLPYRQSGRDALSRLQVYLGIPQEYKDEDKKRI----L-PGVFREEYRPDLIKRAVLAMQSHRLQPKGTSPAGRKTSAE--SWGV--GRGVSRVPRIKAPQAVGGRRAHPPKTEKVLKRKINDKERRKAIRSAIAATINPELVRSRGD---VVLERTAEVEEFFQTIGITKKSALIVISG-DEKITTSARNLPGVDVSYVDALNVELLAPGTHTVWTESSLMKLG--GKRVNFSARTVISPDPDIEIDEVGVPEEIAKELTITVNVTERNLELMRETVRRGSKNHPGANYVRRADGKKVKVTESNHTLAEELDIGWKVERHLVDGDIVLFNRQPSLHRLSIMAHYVRVMPGKTFRLNPAVCPPYNADYDGDEMNLHVLQTEEARAEAKILME--IACKVTLRGARAHDFLTRVFKI-------QNKLYMSQFDTSGNFSFGIAEHTDF-GIRYDPNVGIFGMDVSVSQRKKVPARHR-ITRDECIAF--------------SSKERGFVESVDLCINLKNVDLKQPKNRLNLDVTLPNSF--REPKIGVFASGEIALKA---------REAGAEVIDPAELKRM--DKKKARMLVKKYDVFAADASLMAQIGRSLGTIL-GPRGKMPTPIPPG-VDPTQILMRLRR-TVNIKS-KTATIWVSIGRKGMDVRAIAENAAAVIKAVESH-LERGWQNIASIYMKTTMGH-IEDIRKMSEKERREELESLISDLLRERGMVATGGAENPGRIKEIRRTIARIKTVESE--FRRRREGKTDYRKRLKLLMSHKPRVVVRRSNKYIRIQLIVADRQGDRTFVDMTSKELSGYGYEGGGKNLPAAYLTGLLFGKKAIEAGFAILDIGLHTPVHGSRVFAALKGVIDSGMEV-------YTKYEKARIIGARALQIAAGAPVLIQTDKI-DPIEIAIEEFEKGVIPITVKGILKVNKAAHTGTLDPKVTGVLPILLGIATKLAGVFVS-DKEYVCLMRLHGDV------------------EEDKLREVVREFEGKIYQRPPLKSAVK-----------------RRIRVRTVHYIEIKEVEGREVLMKVGCEAGTYIKFTLNDLYKQLEMLRKMGPFKKLMQMLP-LGGLDIDLDD-SAYQVTEEKLKKFRVIMDSMTEEERNEPKIINSSRLRRIAIGSGTSKAEVNELLKYHRMMQKMMVSGKSGGVEITLKPAPRGLGLAAGDTPKKVLEFAGIKDIWTKTKGTRTTFNLAMATFNALVKTSAI--------------------------------------------------------------------IKVGNTLPLRCIPEGIAICNIENNPGDGGKFARASGNYATLVTHEAGRTLVVMPSGKKKWLSGDCMATIGIVAGGGRTEKPFVKAGKKYHKMKYPRVRGVAMNPVDHPFGGGG-HQHIGKSKT-------GGLRFGEMERDVLIGYGAAISLKDRLLDESDRVVELVCGNCGMIASNCGSDTEIYPVEMSYAFKLLLDEMKGMCIAPRLIL------------YGN-KVSKVFSLKHGFRVPIRVEINKRGILEVSFPAVPRKINFVTLMRALGLESDEAIIKAVS---DDPQIEKYIREN-IEECEIKTQEEAIDTLGRRVAPAQAREFRERRVNYI---------IDRYFLP-HLDDRIA------KAHFIGRMAEACYELSLGRRGEDDKDHYANKRLK--AQHQLDSFNYFLEAGMQNIIDEQSGIETAITKYKLGVKFGKIRVGTPKAREADGSYETIFPSQARLRNLNYTAPIYLGMQLVKLYEPDGEEKEVEIGELPIMLKSKKCNLYGLSDDELTLVGEDPLDPGGYFIINGSEHVVITLEDLDLMEDLFRVSFNKLVKDMRYQLERANMRSRELKLATAIRSDVLTERLLHALATGQLLERSNYIATLSHLRRII--SPLSRAQPHFEARDLHPTQWGKICPTETPEGPNCGLVKNFSQMVEI--KRIKAIKFGLLSPKEIRKMSAVKVITADTYGED-GFPIEMGLVNQQLGVIDPGLRCKTCGGRMGECPGHFGHIELAAPVIHVGYAKLIHRILTATCRECGRVLLSEEEKRRYLEAIERQRQADVDEVVKHIFKEAAKNEVCMYCGD-----AN---KK------------LDIYCGVRQKQIKHEKEIDEDGKERR-LMPTDVRERLERIPDEDVELFGMDPKSARPEWMVLTVLPVPPVTARPSITLESGQRSEDDLTHKLVDIIRINQRFMENRDAGAPQLIIEDLWELLQYHVNTYFDNEIPGIPPARHRSGRPLKTMAQRLKGKEGRFRGSL--AYEA-EELEALPGRTVEETLELLIMQELGRARDEAGEIAGRYLGIENSGVLMAKSGARGSILNLTQMAACVGQQSVRGERIMRGYQDRTLPHFKPGDMSADARGFV--MKDEIAEMKL-DTSSEGLVIKADTMGSLEALALELRSEKIE----AIKKAEVGNISRRDVVDAIMVSRAILGFNVDVLPDAREVAMQNDIPIFVSDVIYKVIEDYE-EIRESFLSFFELRNHTRMKRYPVVARWRDDIYLNIASIANFQPLITGSVPPPANPLVISQPCIRLEDLHSIGKSGRHLTMFEMMGHHAFNKYWKNETVQYCDEFLKQ-LGVAEEGITY----------------------------KEAPWVGG-GNAGPCLEVI---AGG--------------LELATLVFMDLEANTNGDYRKMETYIVDTGYGLERFVWASKGTPTVYDA-IFPEVIEELLGSVGMEHPKERSGVMNKREIAMKLQLSAVADHTRCLAFMLADGVVPSNAKEGYLARLVIRRALRMLKSLECDMP-LEELVALHIKLLRKSFPELMESVDLINEILELERRRYEETLSKGERIIRQMVM-ERKKGISVDTLINLYDTYGIPPEFTREVASNANVDIDIPDFYSRVAKMHGEAKRQEEDMAL-VSLKERTKTIPKTRRLYYEETVFSATVLDYF-------------DRFIVLDKTLFYPEGGGQPADTGVIRGTGNELKVVDVRDVEGVILHEIDTGTDEIERGKQVSGSIDYRRRMAHTRHHSATHIVIWAARKVLGRHVWQAGAQKGELRSRLDITHFKRISDAEKREIEKLANEMVMRDEDISASFVERNEAERRYGFRIYQGGVGKELRIVRIGDEDVQACAGTHCSKTGEVGPIKILRTERIQDGIERLWYSAGEAAVMEMQARDDLIKRSASVLRIPEDRLPETVERFFSEWKQLRKENERLRAEIAELHVSVLKAKAQEIEGIKVIAEVIPDADEKELMRIASRLSTEGFVALLLSRIIDNRVAVVSSVPDSL---ELDAAMIVKRVCHVLGGGGGGTAKLARGGG-EKKYNHEIVERKWLEAWDE-AMYYFNPSSDKRPYIIDTPPPYPTGDFHIGNALNWCYIDFLARYKRMRGYEVMFPQGWDCHGLPTEVKVEEEHGIS---KHQIDKQEFRALCKGLTARNIEQMKVMMKRLGISIDWSREYITMDDTYRRYTQQSFLKMYRDGLIYQAEHPVNWCPRCETAIAFAEVEYEDRDAYLNYLLFRRVDNN--GYVEIATTRPELLASCVAVAVHPDDERYKDITGKELEVPIFKQHVKVYKDEAVDPEFGTGVVMICTFGDRQDVRWWKKHNLPLRVSIDERGRMTAIAGVYEGMDTVECRSRIISDLADKGLLKKRERIKQNVGVCWRCKTPIEIISTRQWFVRVNK--AEILDAAKE---IRWYPAHFRSRLENWVQSMDDWCISRQRIFSVPIPVWYCKRCGAVKVASEAELPIDPVMRSPTEFEAEEDVLDTWMDSSLTALWIAGWRFDTDTSEFEFPVDLRPQGHDIIRTWAFYSILRSLALTHRIPWRTVLINGMVLGEDGYKMSKSRNNTVSPDEVIQKYGADVFRQWAAIGGATGSDVQFRWKDIIAASKFMQKLWSILRFSLPHLAEYANAKEPEFELEVVDRWLLSKLSRLVSAVTDSMENFQFDEAMKSIRSFAWYILADNYIELVKSRLYGHGITGKESARYALYQTLKTLSLMLAPFIPFFAEEMYSYLNYNSASVHRAKWPTPGK--IDTDAEAEGDLIAAIVQAVRRYKSERGIALNAPLNEIIIFTEDK-------IDIGDIENATA-TKVEL-----------------------------------------------------------------------------
>GoMg1
-----------------------------RAIVLEKVGIEAKQPNSAIRKCVRVQLINGKQVTAFCPGDGKFIDEHDEVLIVGMGYGDLSGVRFKVVA----VTDIA--LDQLVKGKKEK--MLHSGRHAKQ-----QFEQAVVERLINKLMRTGKKLKAYKIVKNAFELIYERTKENPVQLLVHAIQNAGPREETIRLRFGGIMVPKPVDVTSQRKVDLALLFIAHGSEFKTRRSIEQCLADEIINAANKKCHSISKKEEKERMARAARGKGSSFRAPSHKYKA-------NLEHVRNKGEVSGTVEEIAHDPARSAPIARIRIERTERRFVVVPEGVGEGDEV---LAKLIERGWHFRRAGRSTLQRI-MNHGALGCEIIMTGKLRG-PRGRMEKMVDGYICGEAAEEIVDRGYSIAKTKSGIIGVQVWI----------------KLLERSKTDKESVKTHLRDAIILPSMVGKKIGIHNGKSFEFVEIKTEMIGHYLGEFALTRKKVLHAMAYELHISPKHALEVCRAIKGKKVEEAETYLEAVPVKASAEILKLIRGAKGNAE-YKGFDPDTMRIWHVATKKGRTIKGSMARAFGRSTPKNTDTVTIEMILKE-LQTGSRLDCVDNTGAKVLQIIAVKGYRRYPKAGVGDMVVVSVKKG--RPEIRK-QILKAVIIRQRKEYRRPSGMRVKFEDNAAVIVDDKGAPKGSEIRGPVAREA-LERFSQMSSAATMIVPARK-YTKTGHYVRKTYMGGVPGSKIAFDMLSLVAKEACQIRHNALEAARIFANRYLVQGRNLKIRPYPHHVLRENKIASGAGADRGKPVSSAARVKPGQRILSVE--ANFGDAKEALRRASYKLPTPCRFI-----KHIVPSEKAALMIDSENKLQFIVDLRANKRQIKNEVESVFETSVRGVKTMITF-----KGE--------KKAIIEFEEEGKA------NPMRNIEVEKVVINMGVGESGEK--LVKAEKLLEHITSQKPIELHAKKSLQ-----KAGMTHLILTDNVPHSQTKGMQISVPATIIEVPSMKVEAIRLYKATSYGKKAATEVWAAGETG--------NTADMDKIADIIKS-SDRDLSLSIIVSTSPELVSLPKKKHELMEIKMSGE-IEKDLEYAQEVFG--KEVRIEDIFKEGDFVDVTALTKGKGTQGPVKRWGVMIQNAKARRSGGRHVGCIGGWTPRRVRWKIPQMGQTGYQQRTEYNKRVLKIGEGEEITPKGSFLNYGMVRNGYIMLEGSVPGPKKRLVRI--TPPTSALIKKELGIEKAKTESATDYAGDISMEQIKEIAKKKKGEMLAASLKGAVKEVVGTCVSMRVKV-VTGKKATAILKEQGIAGQLPEDLQNLMRTALRLRKHLGVNTHDVHNKRALQLAESKIRRLGKYYRKEHDWKYKPEIAEFDM---------------------------------------------------------------------------------------------------------------------------------------------------------------------------------------------------------------------ISDEVLDINMVQRMTDSGRRIKFRVCVIVGNRDGYLGIGLGKDALVRNSITKAIRDAELNLAYIE-GVVVSDKAPKTVVVLKSYLKKISKYERYEKRTSKIHAHNPPCINAHGDTVKIMECRPLSKKKSFVVVE-GKRRKAVARVTIQEGKSKVRINKKPL-EIIEPEVIRAKLSEPLFIASQVESIEVDVNIKGGGFMGQTEAARTAIARGLVDWTG--KEELRESSLLVSDTRQKEPKKFGAKGARAHRQKSYRDPLADALSHIKNTERVGKMECEIPASKLIGNMLGVMQEGGYIEEFEFVEDGKA-GVFKVKLRG---------KINNCNAIKPRFYVRAKEYEKPARKFGLLIVTTSKGVMAHEKAIEAGVGGQLLAFVY-----------------------------------------------------------------------------------------------------------------EWKQEQVSSIRDSISASKTIGVAKIRGLGAKQLQRIRKEFRDTKARLRVSKNSLISISMKESGMT-NLADFVDDQTVLVFTDLDAFDLYKVMEE----IVAGLIPYPDHNSSPRNTMGCAMLKQSLGLPTANYKSRADTRVQSPENPIVKTR-TADLIS---------HDKRPAGQNFVVAVLSYAGYNMEDALIFNRAAINRGLGRSYFFRCEGEERRYPGGEVDR-FEIPDMESHEAYSLLDEEGIINSETEVAPNDVLIGKT-SPPRFLEESTELLTPLE--RRDTSICTRSNERGIVDSVVL-------MESSSSRRLSKLSVRDQKIPEIGDKFASRHGQKGVIGLIVPPEDMPFTEGGIIPDMILNPHAIPSRMTVGHVLEMIGGKVGALEGRAIDGTAFTGEPEEDLRNALKRAGFSPAGTEVMYNGTTGEKIKADVFIGVVYYQKLYHLVSAKMHARARGPVQILTRQPTEGKAR--IINGEGLILGRLASEVAKQLL----------KEKDNEIAIVNAEHVVISGKEGLFEEYKT-----RKNKGSKEQGPFFTMPDRIVKRTIRGMLPYRARGRDALSRVRVYLGIPDEYEGKASKKV---AL-PMVFMDEYRPDLIRRAVLAMQSNRRQPKGPTPSGRKTSAE--SWGT--GRGMARVPRIKVPQAVGGRRAHPPKTDKVLKLKINKKEKRKAVGSAIAATIDQNLVRSRGEVG-LPLEKTSEVEAFLKCIGVSRKSILIVISEEEEFKFKGAKNLPGVDVSYVDKLNAELLAPGTHTIWSESSLNFF---GKRVNFSARTVISPAPDIDIDEVGVPEEIAKELTVNVNVTERNIDLLKETVRR-GNEHPGANYVRRADGKKVKITETNYTLAEELGIGWKVERHLRDRDIVLFNRQPSLHRMSIMAHYVRVMPGKTFRLNPTVCPPYNADYDGDEMNLHVLQSEEARAEAKILMAV-IACKVTLRKDRAKEFLKRCFKI-------QDKLFASQFDTYGNFSFGIAEHTDF-GIRYDPKVGIYGMDVSVSQKRKVPNKQR-ISGEEGMAF---------EKVL-KSKERGFVESVDLCINLKGVDLKQPKSRINVDVTLPKKF--KKPKIGVFGSGEIALK---------AKEAGAGVIDPEELKSM--DKKKARELVNEYDYFLADVSLMALIGKSLGTIL-GPKGKMPDPIPPG-ADPVQLLSRLGK--IARVKSKTTTLWVNIGRKDMDAKDIAENGAAVIKAIESR-LERGWQNIGSIYMKTTMGN-IDEIRKMSEKERKGELESLRMDLMRERGIIATGGAENPGRVREIRRTIARIKTVEGE---RGRREGKTDYRKRLKLLLSGKPRVVVRESNKYIRIQLVLGGSLSDRTVISTISSELEGYGYEGGKCNISAAYLTGLLFGRKSKEAGFGILDIGLRTPTHGSKVYAALKGVVDSGMEI--------------------------------------------------------------------------------------------------------------------------------------------------------------------------------------------------------------KFTLKDLYKQLEAMKKMGPLKKLMEMLP-LGGLGDINLDDTMYQVTEDKLKRYKVMMDSMTEEELTEPKIIDGSRTKRIARGSGTITAEVNELIKYHRMMQKMMVRGKSGAVEITLKPAPKGLGLAAGDIPKKVLEFAGVEDVWAKTKGTRTTFNLALATYDALRKTATIK-------VVEVLIEGGKANPGPPLGPALGPLGVNIKEVVNSMNELTKDYA-GMEVPVKITVD------KTGNTLPLRCIPEGITVCNVEARPNDGGKFARASGNSITLLAHEQGKTLVSMPSGRKKWLSSDCFATIGVVAGGGRTEKPFVKAGKKYHKMKYPTVRGVAMNPVDHPFGGGG-HQHVGKSKTP------GGLRFGEMERDVLIGYGAAISLKDRLLDESDRVVELVCGHCGMIASNCGADTDIYPVEMSYAFKLLLDELKVLCIAPRLEL-------------------------------TRVEISKRGMLEVSFPAVGRKIEFVMLMRALGLENDDEILRTVS---DDPQIRKYIRDDNIEESEIHTKEEAMDKLGRKVASTQAKEYRERRINYIF---------DRYFLP-HLDTWIA------KAHFIGRMAESCYELSLGRRDEDDKDHYANKRLK--AQHQLDSFNYFLEHGMQKIIDEQPYVETSITRYKRGVILGKISVGKPKTSEADGSYESIFPAQARLRNLHYSAPIYLGMQLVKKYEAEGEEEKIEIGTLPIMLKSKRCNLYGLSEQELIDKGEDPLDPGGYFILNGSEHVIITLEDLDLMEDLFRVSFTRLVRDMRYQLERANMRNRELKISTAIRTDVLTERIRHALSTGQLLERSNYIATLSHMRRII--SPLSRAQPHFEARDLHPTQWGKICPTETPEGPNCGLVKNFSQMVEL--KRIKGIKFGLLSPKEIRKMSASKIITADTYGED-GFPIEMGLVNQRIGVIDPGLRCKTCGGRMGECPGHFGHIELAAPVIHIGYAKLIYRMLSVTCRECGMVLLEDA--YFLFSVSDTE--LEHDLKREIISEKWHKEFGDNGFTTKEK--NK---EKLTVDCGTPQRVIKFDK---PSTYIE-----IDEKERKRRLMPSDVRERLEKIPDEDIALFGMSPKSARPEWMILTVLPVPPVTARPSITLESGQRSEDDLTHKLVDIIRINHRFMDNRAAGAPQLIIEDLWELLQYHVSTYLDNEIAGIPPARHRSGRPLKTMTQRLKGKEGRFRGSL--AYEA-EELEALPGRTVEETLELRIMETLGRARDEAGSIAERYLGIENAGVLMAKSGARGSLLNLTQMAACVGQQSVRGERIKRGYRGRTLPHFKPADRSAKAHGFV-------AELKEASLSPEGIIIKTDTTGSLEALAMELKTEGIE----KIKKAAVGNISRRDVIDATTTGSVILGFNVGILPDAKEAALENGIPVFISDVIYQLIEDYK--------------------------------------------------------------------------------------------------------------------------------------------------------------------------------------------------------------------------------------------------------------------------------------------------------------------------------------------------------------------------------------------------------------------------------------------------------------------------------------------------------------------------------------------------------------------------------------------------------------------------------------------------------------------------------------------------------------------------------------------------------------------------------------------------------------------------------------------------------------------------------MEKTYNPEIIEKKWQEKVDD-SIYYFEASSDKPPYVIDTPPPYPTGDFHVGNALNWCYIDFIARYKRMRGYNVMFPQGWDCHGLPTEVKVEEIHGIS---RHQISTHEFRELCQQLTVKNIEQMKDMMKRLGMSIDWSKEYVTMDERYKRYTQLSFAKMYRDGLIYQAEHPVNWCPRCETAIAFAEVEYEDRNAYLNYILFRKVDGEEGEYVEIATTRPELLASCVAVAVHPDDDRYKTIVGKELRVPIFNHCVNVYADESVDPAFGTGVVMICTFGDRQDVKWWKLHNLPLKASIDERGRMTDVASGYAGLTVDECKRKMIDDLNANGLLKRRESLKQSVGVCWRCKTPIEIISAKQWFVRVQK--EEILNASR---EINWYPEHFRIRLENWVESMDDWCISRQRIFSVPIPVWYCKKCGAVKVVAEDEIPVDPLTTSPTEFEGEKDVLDTWMDSSLTALWAAGYDLNDSTGIPYEPVELRPQGHDIIRTWAFYSILRAVALTGKIPWRTILINGMVLGEDGYKMSKSRSNTVSPNEVIEKHGADVFRQWAAIGGAVGSDVQFQWKDIVAASKFMQKLWNILRFSMIHLSDYFTKEKEEKNLRVVDKWMLTKLNTLILSVTDSMEHFKFDEAMKSIRTFAWNVLADDYIELVKLRLYGRSEEGKQSAKYALYETMKMLSILLAPFIPFFADEMHSYITNAEKSVHEGKWPEVTQDMINLEAEREGELIAGIARAVRNYKSERGIALNAPLGKIEIYTDMG------SLETEDIENATA-TKVEVCGST-------------------------------------------------------------------------
>CONS3730H04p2b1
------------------------------------------------------------------------------------------------------------------------------------------------------------------------------------------------------------------------------------------------------------------------------------------------------------------------------------------------------------LAKLIERGWHFRRAGRSMLQRI-MDRGALGCEIIMTGKLKG-PRGRMEKMVDGYICGEVAEEVVDRGYAIAKVKSGIIGVQVWI-----------------KLLTRITSKEGVKTHLRDAIVLPSMVGKTVGIHNGKGFEYVEIKTEMIGHYLGEFALTRSRVSHAMVYELHISPKHAFEVCRALKGKKVEDAERYLEAVPVKASAEILKLVRSAKKNAE-YKGLDAEDMRIWHMATKQGRTIRGIFPRAFGRASPKNTDTVTIELILRE--PAGARLDCVDNTGAKVVQIIAVKGYRRYPKAGVGDMIVITVKKG--RPEIKK-QILKAVIIRQRKEYRRSSGMRVKFEDNAAVIVDDKGAPKGSEIRGPVAREA-VERFSAIASAATMIVPGRA-YTKTGPYVRREYMGGVPGSKITFDMLSLVAKEACQIRHNALEAARILANRYLGKGRNLKIRVHPHHVLKENKIASGAGADRGKPISSAARVKPGQKLMSVEG-DDFEAAKEVLRRAGYKFPTPCRVV---------------------------------------------------------------------------------------------NSMRNIEVDKVVINMSVGESGET--LAKAERLLSQIANQKPIKIASKKTLQTFGIKKAGMSHLMLTDNYPHSPTKGMEISAPTTIIETPPLKAIGFRLYNVTGYGKKVVTEVWAEN------------GGNLDKIASIIESEDESF-SINMIVSTLPQVVTIPKKKPGIMEIKMSGV-LEKDLEYAREVFG--KDIRVGDAFKEGDFVDVTAVTKGKGTQGPVKRWGVMIQNAKARRSGGRHVGCIGGWTPRRVRWRIPQLGQTGYQQRTEYNKRILKIGEGEEITPRGGFLNYGIVRNDYIMVKGSIPGPKKRLVRI--SPPTAALIKKELGIEKAQTDSTTDYNGDISIEQIKEIAQKKIGDMLASSLKSAVKEVIGSCGVMRLKI-VTGKKMTGILKEQNIAPEIPEDLQNLMRKALRVRKHIEVNKKDVHNKRALQLTESKIRRLVKYYRREKDWRYKPEIAEFV--YLASGVHIGTQ--QKTGDMKRFIYQARDGLYLLDIETMDLRLRIAARFLADY--EPSSILVVSAREYGHHPVTMFAKATDAYPIVGRFIPGTLTNQG----CDYFVE------------------------------------PSILVLTDPLTDAQALREGVSTGIPIVALCDTNNSTSDVDFVIPTNNHGRKALATIYWLLARELSRE-DLGEEVLDINMVQRMTDSGRRIKFRVCVIVGNTDGYIGIGSGKDALVRNGITKAIRDAELNLTYIE-GVVIADKAPKTVVVMRSYLKKIQKYERYEKRQSKIHAHNPPCMNKVGDMVKIMECRPLSKTKSFVVIE-GKRKTAIARVTVKEGKGTVRINKKPL-ELLEPEVVRTKISEPLFIASEIGSIEMDVEVRGGGFMGQAEAARTAIARGLVDWTG--NEGLKDISLLVSDVRQKEPKKFGAKGARAHRQKSYRDPLADALSHMKNIERVGKMECSIPASKLIGNVLSVMQEGGYIEEFEREEDGKA-GIFQVKLQ---------GKINDCNVVKPRFYVQTTDFERPARDFGLLIVTTSKGVMSHAKAVEAGVGGQLLAFVY-IAHIFSSFNNTIITVTDMTGAETIARASGGMVAKADRESSPYTAMQMAAQLADKLKEREIRGIHVKVKAPAPGAQAAIKAFARAGIRIGKIEDVTPVPHDGTKRPGGKR-AKEWKKEQVEYLKGLMGSYNTLGIAKVRGISANQLQQLRKGLREN-ARVRVSKNRLISLSLKGSGLDE-MVNFVEDQMALIFTNLDAFDLYRIAEE----IVAGLIPYPDHNSSPRNTMGCAMLKQSLGLSTANYKPRADTRTYTPQKPMVQTR-TADLIL---------HGRRPAGQNFVVAVLSYEGYNMEDALIMNRASINRGLGRSHFFRTAGEERRYPGGE-EDRFEIPDTEGSEAYNQLDEDGIIHSEVAVPPNAVLIGKT-SPPRFLEESTELLSPLER--RDTSVCTRSNEQGIVDSVVV-------MESSSNRRLAKISVRDQKIPEIGDKFASRHGQKGIVGLIVPPEDLPFTEGGIIPDMIINPHAIPSRMTVGHVLEMIGGKMGAMAGRSIDGTAFFGESEEDLRAGLERAGFSHTGREVMRDAKTGEKLEANVFVGVVYYQKLYHLVSAKMHARARGPVQILTRQPTEGKAR--IIDGEGLILGRLASEVASELL----------KERGKRITIVNAERVLISGKVSILKDYKR-----RKDQGSREQGPYFKMPDRILKRTIRGMLPYRERGRDAFSRLRVYLGIPREYAGQERKRVE--TL-PSVFMEEYRPDLIKRAVLVVQSHRLQPKGPSLAGRKTSAE--SWGV--GRGVSRIPRIKAPQAVGGRRAHPPKHNKILKLKLNEKERRKAIRSAIAATINPDIVKSRGDVEPIVIGKTTEVEGVLATIGVARKSVLIVVSG-DEKIIAGAKNLPGVEVSYVESLNAELLAPGTHTIWTESSISKLA--GKRVNFSARTVISPDPDIDIGEVGVPEEIAKELTITVNVIERNLKLLSETVGH-GGKYPGANYVRRADGKKVKVTDTNYTLSEELSLGWKVERHLVDGDIVLFNRQPSLHRLSIMAHYVRVMPGKTFRLNPSVCPPYNADYDGDEMNLHVLQTEEARAEAKILMAV-IACKVTLRGDRATDFLKRTFNI-------QNRLMSYQFDTIGNFSFGIAEHTDF-GIPYDPKVGIFGMDVSVSQKQKIPAKHR-IKREDCIAF----------------PERKFVESVEICINLKNVDLKQPKNRINLDINLPKSF--RELKIGVFASGEIALKV---------KEAGADALDPEDLKRM--DKKTARTLVNKYDIFAADVAYMALIGKSLGTVL-GPRGKMPVPIPPG-AD-PEQILSRLRRVVKVKS-KTATFWVNIGRKDMAAKDIAENAAAVITAVESH-LERGLQNVGSIYMKTTMGPA-EDIRKMSEEERKGELESLWSDLMRERGVIATGGAENPGRVGEIRRTIARIKTIDSE--FRRRRERKTDYRKRLKLLFSQKPRVVVRNSNKYIQMQLVLNDTFCDKTFVAVVSSELNRYGYNGGTGNIPAAYLTGLLFGKKAKKVGYGILDIGLHTPVHGSKVYAALKGVIDSGMTV------KYTKYETARIIGARALQIAAGAPVLI-ETDEIDSIEIAMLEFDKGVIPITV-------------------------------------------------------------------------------------------------------------------------------------------------------------------------------------------------------------------------------------------------------------VTGKSGGVYVTFKPAPKGLGLAAGDTQKKILEFAGISDIWTKTKGTRTTFNLALATVDALKKTSTIKT------VVEVLVEGGKASPGPPLGPALGPLGINVKNVVDSINELTKGYA-GMVIPVRIAVDD--------------------------------------------------------------------------------------------------------------------------------------GGLRFGEMERDVLIGYGAAISLKDRLLDESDRVVELVCGACGMIASNCGSDTDIYPVEMSYAFKLLLDEMKVLCIAPRLLL----------------IVSKVFSLKHGFRVPIRVEISKKGILEVSFPAVSRKIEFVTLMRAQGLESDEEIIKAVS---DDSEIAKHIRANIEECE-VKTKEDAIDTLGRKVAPAQAREYRERRVNYIL---------DRYFLP-HLDDRLA------KAHFIGRMAEACYELKLGRRSGDDKDHYANKRLK--AQHQLDSFNYFLEEGMQKIVNEQQYIETSISKYKLGVKFGKISVKTPKAMEADGSYETISPAQARLRNLHYAAPVYLEMQLMKRYEPESENKVVEIGSMPIMLKSKNCNLYGLSDTERVKVGEDPLDPGGYFVINGSEHVIITLEDLDLMEDLFRVSFTKLIKDMRYQLERANMRSRELKIATAIRSDVLTERLLHALATGQLLERSNYIATLSHLRRII--SPLSRAQPHFEARDLHPTQWGKICPTETPEGPNCGLVKNFSQMVE---KRIQGLKFGLLSPKEIRKMSAAKVITADTYGED-GFPIELGLVNQRLGVIDPGLRCKTCGGRMGECPGHFGHIELAAPVMHIGYVKLIYKMLSATCRKCGKVLLEEEDRQHFLYEIGQQRQAGVGEVVKLIFKEAAKKDVCMHCGESFSVNAE---IELTVYCGERKRQIKYDK-PTTYKEID------EDGKERR-LMPTDVRERLERIPDEDLALLGMDAKSARPEWMVLTVLPVPPVTARPSITLESGQRSEDDITHKLVDIIRINQRFMENRDAGAPQLIIEDLWELLQYHISTYFDNDIAGVPPARHRSGRPLKTMAQRLKGKEGRFRGSL--AYEA-EELEALPGRTLEESLELLIMQSLGSARDEAGDIAERHLGIENPGVLMAKSGARGSLLNLTQMTACVGQQSVRGERISRGYQKRTLPHFKPDDRSADARGFV---KSEIADMKL-DTCPEGITIKADTMGSLEALALELEGEGI----TEIQKAEVGNISKRDVMDATTIKAVILGFNVDVLPAAKEMALQSQIPIFVSDVIYRVIEDYK---------------------------------------------------------------------------------------------------------------------------------------------------------------------------------------------------------------------------------------------------------------------------------------------------------------------------------------------------------------------------------------------------------------------------------------------------------------------------------------------------------------------------------------------------------------------------------------------------------------------------------------------------------------------------------------------------------------------------------------------------------------------------------------------------------------------------------------------------------------------------------PKRYDAKEAERKWQVFWETEGIYKFNPADKNPIYSLDTPPPTVSGEMHIGHAMAYIQADTIMRFQRMLGKSIFYPFGFDDNGLATELYVEKKTGKL---AEEMSRHEFVELCLKESELAEKRLLEDWKSLGISPDWDMSYRTTNEWCRKTSQRSFIHLYRKGRAYRKYEPTVWCPKCSTAIAQVETEDKILPSTLYDITFNVEGED----LFIATSRPELLPACVSVFYHPTDERYKRYAGKNAKVPLFGHEVPIMADEKADPESGTGIVMCCTAGDSTDVEWWKTHNLPWISVIDERGKMSAEAGKYAGLRIKNARKAIVEDLAEQGLLNDKVDISHTVNVHERCGTAVEYIMTKQWFIKYLDLKDLFLEAGAK---LNWYPPYMQSRYDNWVKGLKDWCISRQRYYGISFPVWYCEDCEFEVIADEKDLPVVPSEDAPDSFKPELDVLDTWATSSLTPQIAAKWQEDDSLFNRIYPMSLRSNGHDIITFWLFNTVVKGLLHENEIPWKDVIINGFVLDPKREKMSKSKGNIIKPQVSIERYSGDALRFWACSAKL-GDDLPYEDKELRRGVKMINKLWNASKFTLLHLDGY-DLK--FDELEITDRWLLSKLNRLIGTCTDSFNDYEFSNVKKTLENFFWHTFCDVYLEIVKDRLYTPEEEAKRSAQYTLYVALLAMLKMMAPIMPHITEEIYHVYFAECKSIHISKWPELVGSMIDETVEETGDKAEDVISAVRKYKTLNKKALNAQISRILINCDK-ETEVQLESTCADLKATLHADVIEFGDAEDN-----------------------------------------------------------------------
>AG-394-G06
-AARKVKKRRRRAFRSSKKRDPLEGSHMSRAIVLEKVGIEAKQPNSAIRKCVRVQLINGKQVTSFCPGDGKFIDEHDEVLIEGIGYGDLSGVRYKVIA----VNDIS--LRELVKGRKEK----HTGRHAKQ-----SYESKVVELLINKLMRTGQKQKTYKIVKNAFELVYQDTEKNPFQVFVDAIQNAGPMEETIRLRFGGILVPKAVDVSSQRRVEHALRFIVQGARFKSKRSMARCLADELIAASRNKCHSIGKKEEKERVARAARGKGSSFRAPSHRYKA-------NLEHVRNKETVSYRIVEIVHDPARSAPIALIKPKDGVKRFIVIPEGLGVGDEV---LAKLIERGWHFRRAGRSTLQRI-MGAGALGCEITMSGKLRG-PRGRVEKMVEGYICGSVAEEIVDKGYSIAQKKTGVIGVMVWI----------------------SSGKDDIRTHLRDAIVLPSMMGKKIGIHNGKSFEYVEIKPEMIGHYLGEFALTRKRVSHAMAYELHISPKHAHEVCRAIKGKKVGAAETYLEDVPVRATAAILKLLRDAKGSAD-YKGLDLDLMRVWHVATKKGRTIHGIMPRAFGRATPKNTETVTVEIVLKE--PTGARLDCVDNTGAKVLQIIAVKGYRRYPKAGIGDVVIVSVKKG--RPEIKK-QIVRAVIVRQRKEFRRPSGMRVKFEDNAAVIVDEKGMPTGSEIRGPVAREA-VERFAKIASAATII-PARM-YTKTGANVRKKYMGGIPGSKITFDMLSLVAKEACQIRHNALEAARIFSNRFLAQGRSLKIRVYPHHVLRENKLAVGAGADRGRPIGTAARVKRGQKLVSVAQDV--GDAKEALKRAGHKLPTPCKIVV---LKHVLPSEKATLMIDAENKLPFVVDLRANRAEIKREVEIVFETPVKSVRTMISS-----KGK--------KKAIIEFEDEKA--------SMRRIQVDKVVINMGVGESGEK--LAKADKLLERIVGQKPIKRTAKRSLQ-----KAGMTHIILTDNAPHSVTRGMEIAIPVTVIETPPMRVEGFRLYKSTHYGKQTVTEAY----------------DDLSKIEELIKS-NSTGLELRMISSTLPKAVNVPKKKQEVMETQMGGE-IGKDLKYAKEMLG--KEISAKDIFNEGDFVDATAVTKGKGTQGPVKRWGITIQNAKARRSGGRHVGAIGGWTPRRVRWRVPQLGQTGYQQRTEYNKRIVKIGEGEEITPKGGFLNYGIVRNDYVLLKGSVPGPKKRLVRL-----------------------------------------------------------------------VTGEKITAILKGKNIAGEIPEDLLNLMRKALRIRKHVEGNKKDVHNKRSLHLTESKIRRLVKYYRREKEWQYKPEIAE----YLASGVHIGTQ--QKTGDMKRFIYQARDGLYLLDIETLDDRLKSAAGFLANY--DPPSILVVSSREYGHRPVSMFAEVTGAAAIVGRFIPGTLTNPG-----CEYFTE-----------------------------------PAILVVTDPMTDEQALREGVAAGLPIVALCDTNNSTSDLDFIIPTNNKGRKALATVYWLLAREMLRE-DLSEEVLDINLVQRMTDSGRRVKFRVCVIVGDKEGYLGIGLGKDALVRSGIEKAVRVAKTNITYIE-GMVISDKAHKTVVVLRTNLKKIRKYERFEPRRSKISAHNPPCINKVGDVVKIAECRPLSKTKSFVVVE-GKRKTAVARVTIKEGKGDVRINKKPL-EIMEPEVVRTKISEPLFIASQIEGIDVAVNVKGGGFMGQAEAVRTAIARGLVEWTA--SETLKESSLFVSDMRNKELKKAGAKGARAKRQKSYRDLLADALSHIKNTERVGKMECVIPASKLIGNVLGVMQEGGYIKEFGFVEDGKS-GIFQVK---------LGGKINDCNAIKPRFYVRANEYEKPARDFGMLVVTTSKGVMSHEKAIENGVGGQLLAFVY-VAHIYSSFNNTIITITDLPGAETIARASGGMVAKSDRESSPYTAMQMATQLADKLKEREIRGLHVKVKATAPGAQAAIRAFGRAGIRIGKIEDVTPMPHDGTKRPGGKR-----------------------------------------------------------------------------------------------------IVAGLIPYPDHNSSPRNTMGCAMLKQSLGLSTANYKTRADTRTHSPQKPLVTTR-TAALIQ---------HGRRPAGQNFVVAVLSYEGYNMEDALILNQAAIDRGLGRSHFFRTEGEERRYPGGE-EDIFE-IPDVSHEAYQQLDDTGIINSEVEVLPNDVLIGKT-SPPRFLEETTELLSPLER--RDTSICTRANEQGRVDSVVL-------MESSSNRRLVKVAVRDQKIPEVGDKFASRHGQKGVIGLIARPEDMPFTEGGIIPDMIINPHAIPSRMTVGHVLEMIGGKVGALEGRYIDGSAFSGEKEVNLRDALVGAGFSDTGRETMWDGLKGTKIDADVFVGVVYYQKLYHLVSAKMHARARGPVQILTRQPTEGKAR--IVDGDGLILGRLASGVAKELL----------NDTEKEIAIVNAERVVISGKVRTFKDYKQ-----KKDRGSREQGPFFKMPDRILKRTIRGMLPYRARGKDALSRVKVYLGIPEEYEKMEWK-----TL-PPVFMEEYRPDLIKNAVLAMQSNRLQPKGTDLAGRKTSAE--NWGP--GRAVARVPRIKVPQAVGGRRAHPPKVEKILKRKINRKERRKAIRSAIAAAINPEFVKQRGDVEPIVLEKTSEVTGFLKSVGVTKKSILIVISSRDKRILKGAENLPGVDISYVSKLNAELFAPGTHTIWTESSINKLA--GKRVNFSARTVISPDPEIEIDEVGVPKDIAKELTINVNVTERNLEAIRETLK-RGSKHPGANYVRRSDDKKVKVTETNHLLAEELGVGWKVERHLQDGDIVLFNRQPSLHRLSIMAHYVRVMPGRTFRLNPTVCPPYNADYDGDEMNMHVLQTEEARAEAKILMAV---------------------------------------------------------------------------------------------------------------------------------------------------------------------------------------------------------------------------------------------------------------------------------------------------------------------------MEEIRKMGEQERQEELESLMNDLLHERGMIATGGADNPSRIGEIRKAIARIKTVRGEK-FRRRREGKTDYRRRLKLLFSRKPRVVVRKSNKHIKMQLVLFDQVGDKTFVSSTSSELKRFGYEGGTGNIPAAYLTGLLFGKKAKEAGFAILDTGLQTPNHSSKEYAALKGVINSGMEI---------------------------------------------------------KDILKINKAAHTGTLDPRVTGVLPVMLGVATKLADTFIA-DKGYVCVMKLHGAVEE------------------DKLRKISKDFVGLIYQRPPLKSAVR-----------------RQVRIRKVHYIEIMEIAGKDVLMKVGCEAGTYMKFTLKDLYMQLEALKKMGPFKKIMQMLP-LGGL-GVDINDSMSQITEDKLKCFKVMMDSMTDEELTEPKIISGSRLRRIAHGSGTSTAEVNELIKYHRMMQKMMVIGKSGSVEITLKPAPKGIGLAAGDVPKRVSEFAGVNDIWAKTRGTRTTFNLAMATYNALRSTALVK-------------------------------------------------------------------IKAGNTMPLRNIPEGLMICNLELRSNDGGKIARSSGDCATLLAHEHGRSQVLLPSGKKKWLLSDCFATIGVVAGGGRTEKPFVKAGKKYHKMKYPIVRGVAMNPVDHPFGGGA-HQHVGKPKTVARGAP-GGLRFGEMERDVLIGYGAAITLKDRLLNESDRVVELVCGNCGMIACNCGADTDIYPVEMSYAFKLLLDEMKALGIAPRLEL------------------GVVSKVFSLNQGVPIRVEIKKGILEVSFPAVGRKIQFMTLIRALGLERDEEIIKAVS---DDPQIVKYVLENIEE-CDVYTQEEAIEKLGRKIAPTQAREYRERRVNYIL---------DRYFLP-HLDTKIA------KAYFIGRMAESCYELYLGKRGEGDKDHYANKRLK-IVQHQLDSFNYFLDEGIQRIIEELPYTETSISKYKLGVKFGKITVGIPKAREADGSYEDIFPSQARLRNLNYSAPIILDMQLVKKYEIVRDEKEVAIGELPIMLKSNRCNLSKASEQEYNKAGEDPLDPGGYFIINGSEHVIITLEDLDLVEDLFRVSFTKLTRDMRYQLERANMRSRELKIATAIRSDVLTERIVHALATGQLLERSNYIATLSHLRRII--SPLSRSQPHFEARDLHPTQWGKICPSETPEGPNCGLVKNFSQMVEIS-KKIKGIKFGLLSPKEIRKMSASKIITPDTYGED-GFPIELGLVNQRIGVIDPGLRCKTCGGRMGECPGHFGHIELAAPIIHVGYAKMIYRILAATCRRCGKVLLGEEARAKFLDGIEQQ-KEKQVDVGEVVKLVFKEAAKNDICP----------------FCDEIQKRIKYDK---PTGYIE----IDKEDKE-RRLMPSDVRERLEKIPDDDIPLFGMDPKNARPEWMIITVLPVPPVTARPSITLESGQRSEDDLTHKLVDIIRINQRFMENRDAGAPQLIIEDLWELLQYHVSTYFNNEIPSIPPARHRSGRPLKTMTQRLKGKEGRFRGSL------AEELEALPGRSLEETLELLIMQELGRARDDAGDIAERYLGIENAAVLMAKSGARGSMLNLTQMAACVGQQSVRGERINRGYQGRTLPHFKSGDRRAEAHGFV----SEIDEMRM-ETSPEGLIIKADTMGSLEALASELRDEEIEE----IKKAEVGNISKRDVIDAGTVKGVILGFNVDLLPDAKEMAMTNGIPVFISDVIYRLIEEYE-QIRESFLSFFESHGHKRLKRYPVVARWRDDIYLNIASISNFQPFVTGKVPPPANPLVISQPCIRLEDLESIGKTGRHLTAFEMMGHHAFNKYWKNDTVRYCDEYLRQ-LGVDMDCVTY----------------------------KEAPWVGG-GNAGPSLEVI---TSG--------------LELATLVFMDLKLSPQGQYDKMDTYIVDTGYGLERFVWASKGSPTVYDA-IFPDMIKELINAAGIVHPLETSGAMGR---------RAVSDHTKCLAFMLADGIVPSNAKEGYLARLVLRRAFRMLKSLNIAIP-LEELVLKQIKTLKNSFPELEESVDRIVEIVALEKSRYDGTLLKGGRIVKQLAKQSKAQKIQLDKLIDLYDTHGLPPEFVSEVASTQGIAVDIPNFYSLVASMHGEEKTALEPLLVGLKEK--TESIPATLKLYYDELDFDAVVLDSF-------------DDFVILDKTLFFPEGGGQPADTGSLKEENRTLKVQDVQEVEGVILHKIENGS-GISKGSVVSGHIDAERRIAHTRHHSATHIVVCAARKVLGSHVWQAGAQKGEKRARIDVTHFKRISDAERKEIELLANRMVMEDKEIQARFEDREEAEQKYKFGIYQGGVGKAIRIVRIGEEDVQACAGTHCTKTGEVGPIKILRTERIQDGIVRIEYSAGEAAVRAVQAQEELIKVAAATLKVPPEKLPHTVERFFAEWKHLKKENERLRGEIATLQIGLLKDHAKDVSGVRVIAEVLPDADTKEMMKIASQLTEDGFLTLL-ISERGKRASVVSSVPKH-LKAEISASELVKRVCEVLGGSGGGKAEIAQGGG-PKRYEVKEAERRWQVFWETEGVYKFDPESNDPIYSLDTPPPTVSGNMHIGHAMAYIQADTIMRFQRMQGKNIFYPFGFDNNGLATELYVEKKTGKM---AEEMPRQEFIELCLKESEIAAQRMLEDWKSLGISPDWDITYRTINKWSRKTSQRSFILLHNNGRAYRKHEPTVWCSKCGTAIAQVETEDKTLPSSFYDITFKIEGAD----LLISTTRPELLPACVAVFYHPDDERYKSYRGKNAKVPLFGLEVPIMEDEAVDPESGTGIVMCCTAGDSTDVEWWKTHNLPWISVIDEHGRMKEEAGKYAGMRIKKARTEIVADLDEQGLLKGKKEITHTVNVHERCGTAVEYIMTKQWFIKYLDLKDRFLDASAE---LNWYPPYMKARYDNWVIGLKDWCISRQRYYGIPFPVWYCEECDFEVIADDKDLPVDPTADAPERFKPETDVLDTWATSSLTPQIATKWKEDDAFFNKIYPMSLRSNGHDIITFWLFNTVVKGLLHENQVPWRDVIINGFVLDPKKAKMSKSKGNVIQPQGVIERYSADALRFWACSAKL-GDDLPYEEKEIRRGVKIVNKLWNASKFALLHLEGY-DLN-NECELELMDKWLLSKLNRLIGDCTASFNAYEFSSVKKDMENFFWHTFCDSYLEIVKDRLYNTEEEAKLSAQYTLYVSLLAMLKMMAPIQPHITEEIYHTYFADCKSIHISKWPEVDDAMIDTEAEEIGDKTMDVISAVRKYKTLNKKALNAQVSRILLKCDK-ETKEQLKGSYTDLKATLHVAKIE------------------------------------------------------------------------------
>GoMg2
---------DARRIYSAKRSDPLEGAHMGKAIVLEKVGIEAKQPNSAIRKCVRVQLINGKQVTAFCPGDGKFIDEHDEVLIVGMGYGDLSGVRFKVVA----VTDIS--LHELIKGKKEK-----SGRHAKQ-----QFEQSVVERLINKLMMTGKKQKAYKIVKAAFDLIYENTKQNPVQMLVDAIQNAGPREDTIRLRFGGILVPKPVDVTSQRKVDQALLFIAHGAQFKSKRSMEKCLADEITNAAKNKCYSINKKEEKERMAKAARGKGSSFRAPSHRYKG-------NLEHVRKKDEVAGTVLELLHDPARSAPIARIRVEMG--KFIIVPEGVGEGDEIV--LAKLIERGWHFRRAGRSMLQRI-MDRGALGCEIIMTGKLKG-PRGRMEKMVDGYICGEVAEEVVDRGYAIAKVKSGVIGVQVWI----------------EKLLAKIESKDGVKTHLRDAIVLPSMVGKKVGIHNGKGFEYVDITTEMIGHYLGELALTRNKVMHAMAYELHISPKHAFEVCRALKGKKVEEAEQYLEAVPVKASAEILKVIRSAKSNAE-YKGLDAEDMRIWHMATKKGRTIRGIIPRAFGRATPKNTDTVTIELILKE-----------------------------------------------------------------------------------------------------------------------------------------------------------------------------------------------------------------------------------------------------------------------------------------------------------------------------------------------------------NLMRSIEVDKVVINMGVGESGEK--LAKAEKLLSNIANQKPIKVTSKKTLQTFGIK------------------------------------------------------------------------------------------------------------------------------------------------------------------------------------------------------------------------------------------------------------------------SPPTAALIKKELGIEKAQTDSTTDYTGDISIEQIKEIARKKKEEMLANSLKSAVKEVIGSCCSMRVRI-VTGNKMTDILKEHNIAPEIPEDLQNLMRKALRLRKHIEVNKKDVHNKRGLQLTESKIRRLVKYYRREKDWRYKPEIAEF----------------------------------------------------------------------------------------------------------------------------------------------------------------------------------------------------------------------DLVEEVLDINMVQRMTDSGRRIKFRVCVIVGNKDGYLGIGTGKDALVRNGITKAIRAAELNLTYID-GVVISDKAPKTVVVMRSYLKKIRKYERYEKRKSTIHAHNPPCIDKVGDLVKIMECRPLSKTKSFVVIE-GKRKMAIARVTVKEGKGSVRINKKPL-ELLEPEVVRTKISEPLFIASGIEGIEVDVQVKGGGFMGRAEAARTAIARGLVDWTK--NENLKDVSLLVSDVRQKEPKKFGAKGARAHRQKSYRDPLADALSHIKNIERVGKMECSIPASKLIGNVLSVMQEGGYIEEFEHEEDGKA-GIFKVKLRG---------KINDCNAIKPRFYVRTREFESPARDFGMLIVTTPKGVMSHAKAVEAGVGGQLLAFVY-IAHIFSSFNNTIITVTDMTGAETIARASGGMVAKADRESSPYTAMQMAAQLAEKLKEREIRGIHVKVKAPAPGAQAAIRAFARAGLRIGKIEDVTPVPHDGTKRPGGKR-AKEWKKEQVEYLKDLVGSYNTVGIAKIRGIGANQLQQLRKGLHEN-TQMRVSKNRLISLSLKESGLGE-MVNFVEDQMALIFTNLDAFELYKKTEE----IVAGLIPYPDHNSSPRNTMGCAMLKQSLGISSANYKPRADTRTYNPQKPLVRTR-TADLIL---------HGKRPAGQNFVVAVLSYEGYNMEDALILNRATINRGLGRSHFFRTEGEERRYPGGE-EDRFEVPDTETHDAYNQLDEDGIINSEVDVLPNSVLIGKT-SPPRFLEESTELLSPLER--RDTSVCTRSNEQGTVDSVVV-------MESSSNRRLAKISVRDQKIPEIGDKFASRHGQKGVIGLIVPPEDMPFSEEGIIPDMIINPHAIPSRMTVGHVLEMIGGKVGAMEGRYIDGSAFWGESEEDLRAGLERTGFSHTGREVMRDGKTGENIEADVFIGVVYYQKLYHLVSAKMHARARGPVQILTRQPTEGKA---IIDGAGHILGRLASEVANKLL----------REKEKRITIVNAERVLISGKVAIFKEYKR-----RKDQGSKEQGPYFKMPDRILKRTIRGMLPYRERGRDAFSRLHVYLGIPDEYAGGES---------------------------------------------------------------------------------------------------------------------------------------------------------------------------------------------------------------------------------------------ERNRKLLSETVQRG-KNHPGANYVRRADGKKVKVTDINYTLAEELGIGWKVERHLVDGDLVLFNRQPSLHRLSIMAHYVRVMPGKTFRLNPSVCPPYNADYDGDEMNLHVLQTEEARAEVKILMAV-IACKVTLRSERAKEFLKRTFNI-------QNRLMAYQFDTVGNFSFGIAEHTDF-GIHYDPKVGIFGMDVSVSQKKKVPAKHR-INRT-------------------DSPERKFVEGVDLCINLMNVDLKQPKNRINLDIYLPKTF--REPKIGVFASGEVALK---------AKEAGADVLDPEELKKM--DKQKARALVNKYDLFAADVTFMALIGKSLGTVL-GPRGKMPIPIPPG-ADPVQILSRLQR-VVKVKS-KTTTFWVNIGRKDMSAKDIAENAVAVIKAVESH-LERGLQNIGSIYMKATMGPAIEDIRKMSEKEREEELESLWSDLRRERGVIATGGAENPGRVGEIRRTIARIKTIESE--FRRRREGKTDYRKRLRFLFSRKPRVVVRRSNKYVKMQLVLTDMAIDKTFVSVISSELNRYGYKGGKSNLPAAYLTGLLFGEKAKKAGFGILDIGLLTPVHGSNVYAALKGVIDSGMEV-------YTKYEEARIIGARALQIAAGAPVLI-ETDEMDSIEIAIQEFEKGVIPITVKEILKLKKAAHTGTLDPNVTGVLPVLLGATRKLADSFVW-DKEYVFVMKLHGAVDEA------------------ELRKVSKEFVGKIYQKPPLKSAVK-----------------RRIRVRTVRYIEIKEIEGTDVLMRVGCEAGTYIKFTLNDLYKQLEALKKMGPFKKLMEMLP-LGGLGVDLDD-SMYQVTEDKLKIFKVIMDSMTKNERNEPKIIDGSRVKRIARGSGTKTTEVSELLKYHKMMQKMMVTGKSGGVSITFKPAPKGLGLAAGDTPKKILEFAGIKDIWTKTKGTRTTLNLSMATFNALRATSTIKT------VVEVLVEGGKASPGPPLGPALGPLGVNIKEVVGSINELTKGYV-GMEIPVKITVGGD---IKTGNTLPLRSIPEGIVICNLEARPKDGGKFARASGNYITLLAHEAGKTLVVMPSGKKKWVSSDCSATIGVVAGGGRTEKPFVKAGKRYHKMKYPTVRGVAMNPVDHPFGGGG-HQHVGKSKTP----------------------------------------------------------------------------------------------------SKNIVSKVFSLKHGFRVPIRVEISKKGILEVSFPAVSRKINFVTLMRAQGLESDEAILKAVS---DDPQITKYIRGNIEECEV-KTTEEAIDTLARKVAPAQAREYRERRVSYIL---------DRYFLP-HLDDRLA------KADFIGRMAEACYELSLGRRAEDDKDHYANKRLK------------------------------------------------------------------------------------------------------------------LSDGDRVKVGEDPLDPGGYFIINGSEHVIITLEDLDLMEDLFRVSFTKLIKDMRYQLERANMRSRELKIVTAIRSDVLTERLLHALATGQLLERSNYIATLSHLRRII--SPLSRAQPHFEARDLHPTQWGKICPTETPEGPNCGLVKNFSQMVEI--------------------------------------------------------------------------------------------------------------------------------------------------------------------------------------------------------------------------------------------------------------------------------------------------------------------------------------------------------AEELEALPGRTVEESLELLIMQNLGRARDEAGNIAEKYFGIKNPGVLMAKSGARGSMLNLTQMTACVGQQSVRGERIRRGYQQRTLPHFRPGDRSADARGFV---KSEIADMKL-DTCPEGITIKADTMGSLEALALELKSEDI----TEIKKAEVGNISKRDVMDATTVKAVILGFSVDVLPDAREAAMQNSIPIFVNDVIYRVIEDYE---------------------------------------------------------------------------------------------------------------------------------------------------------------------------------------------------------------------------------------------------------------------------------------------------------------------------------------------------------------------------------------------------------------------------------------------------------------------------------------------------------------------------------------------------------------------------------------------------------------------------------------------------------------------------------------------------------------------------------------------------------------------------------------------------------------------------------------------------------------------------------PKRYDAKEAEKNWQAFWDAKGIYKFNPENNSPVFSLDTPPPTVSGEMHIGHAMAYIQADTVMRFQRMLGKSIFYPFGFDDNGLATELYVEKKTGRL---AEEMSRQEFVELCLKESEIAEKRLHEDWKSLGISPDWDISYRTTDEWCRKTSQRSFIHLYEMGRAYRKYEPTVWCPKCGTAIAQVETEDKTLSSVLYDITFKVEGED----LLIATSRPELLPACVSVFYNPSDERYKKYKGKMATVPLFGHEVPIMEDDGADPESGTGIVMCCTAGDSTDVEWWKTHNLPWISVIDERGRMKEAAGKYAGLYIKKARKAIVEDLAEQRLLKGKEEISHNVNVHERCGTAVEYIMTKQWFIKYLDLKELFLDAGA---QLNWYPQYMKSRYDNWVKGLKDWCISRQRYYGISFPVWYCEECDYVVVAEDKDLPVDPSDGTPDRFKPEQDVLDTWATSSLTPQIATRWKEDDAFFNKLYPMSLRSNGHDIITFWLFNTVVKGLLHENKVPWKDVIINGFVLDPKREKMSKSKGNIIKPKVIIERYSADALRFWACSAKL-GEDLPYEEKEIRRGVKMINKLWNASKFTLLHLDGY-ELK--SEKLEIADRWLLSKLNRVIGECTASFNDYEFSTVKKAIENFFWHTFCDVYLEIVKDRLYNLEEEAKRSAQYTLYVALQAMLKMMAPIMPHITEEIYHAYFAECKSIHISKWPEMDEDTIDEEAEEMGDKAEDVISAVRKYKTLNKKALNAEVSRILINCDN-ATEKQLEGTCDDLKATLHAKAIEFGDAEDN-----------------------------------------------------------------------
>THS
-TARHLKQKRQRMLKSAQKADPLEGAHMARAIVLEKVGIEAKQPNSAIRKCVRVQLINGKQVTAFCPGDGKFIDEHDEVLIEGIGYGDLSGVRFKVVA----VNDIA--LNELVRGRKEK----HTGRHAKQ-----QFEESIVERLINNLMRTGKKLKAYSIVETAFDLIHEATGENPVQVLVNAIQNAGPREETIRLRFGGILVPKAVDVTSQRRVNQALNFIALGTQFKSRKSIERCLADELMAAANQKCFSINKKEEKERIAKASRGRGSSFRAPSHRYKG-------NLEHVRNKNEVSGRVVEILHDPARSAPIARITMEREEERFIIIPEGIGEGDSV---LAKLIERGWHFRRAGRSTLQRI-MDMGALGCEITMSGKLKG-PRGRMEKMVDG-------------------------------------------EEEKL-HEEINAGKENIKTHLRDTIVLPNMVGKKIGIHNGKGFEYVEIKPEMIGHYLGEFALTRKKVTHAMASELHISPKHAYEICRAVKGRRVEEAEEFLVKVPVKATAEILKLLRDAKSNAE-YKGLDLDALRIWRATTKQGRTIRGIMPRAFGRATPRDTETVTVEIVLRE--PTGAQLECADNTGAKILEIMAVKGYRRYPKAGIGDVVIVVVKKG--RPEIKK-QMVKAVIVRQRKEFRRPSGIRVKFEDNAAVIVDDKGMPKGTEIRGPVAREA-IERFSKIASAATII----------------------------------------------------------------------------------------------------------------------------------------KLKYIVPSEKATNMIDSENKLQFIVDLRATRNEIKREVERVFETPVKSVKTMITF-----KGE--------KKAIIELEEEDKAKE----NPMRRIEVEKVVVNMGVGESGEK--LAKAEKLLDFITGQKSIKRKTKRTIQPFGIKKAGMTHLILTDDRPNSLTKGMEIAVSATILETPPMRVEAVRLYKDTSYGERAVTEVWAQSATGD--------GGDLGAIEEIIKRNANKAFHLHLIASAQPALVGVPKKKRELMEIKMSDD-IDKDLEYAKEVLG--KKLRAKDVVKEGDFVDVTAVTTGKGTQGPVKRWGIMTQIAKTGRSGSRHVGCIGGWRPRRVRWRVPQLGQTGYHQRTEYNKRILKIGDGEEITPPGGFVRYGIVRNEYILLKGSVPGPRKRLIRI--TPPTAALIKKVLGIEKAKTDSTSDYIGEISLEQAQEIAKKKREGRRASSLKKAVKEVLGTCVSMHVKV-VTGKKIKRILKERNKVGMIPEDLQNLMQKALKLRKHLEEHKKDVHNKTALHLTESKIRRLVKYYRRDKDWRYKPEVAEVML-YLASGVHIGTQ--QKTGDMKRFIYQARDGLYLLDIKQMDERLRIAARFLANY--EPASILVISAREYGHHPVTMFAKATGAKAAVGRFIPGTLTNPA-SK---HFIE------------------------------------PAIVVVTDPMTDEQALKEAVKVGIPIVALCDTNNSTNDVDLIIPTNNKGRKALATVYWLLAREMLRE-DLSEEVLDINLVQRMTDSGRRVKFRVCAIVGNSNGYLGIGIGKDALVRNGIVKAVRAAKLNLAHIQRGVVVSDKAPKTVVVLRSYVKKVRKYERFEKRETKIHAHNPPCINAHGDAVKIAECRPLSKTKSFVVVE-GKRKTAVARVTIQEGKGAVRINKRPL-EVLEPEVVRVKISEPFVIAAQIEGIDIEVNVRGGGYMGQAEAARTAIARGLVAWSE--NDELKEATLLVSDMRNKEPKKFDAKGARAKRQKSYRDPLADALSHIKNTERVGKMDCTLPASKLMGNVLSVLKEGGYIAEFEFVEDGKA-GFFKVR---------LAGKINDCNAIKPRFYVRAKDYESPAQGFGMLIVTTSKGVMSHKRAIEQGVGGQLLAFVY-IAHIFSSFNNTIITITDMTGAETIARASGGMIAKADRESSPYTAMLMATQLAEKLKERAIIGIHVRVKATAPGAQAAIRAFARAGLRIGRIEDVTPIPHDGTKRPGGKR-AKEWKKSQVTDLKGLIGAYPTVGMARIRGLGGKQLQRIRKEFKGK-AQLRVSRNSLISVSLADGGIN-DMVDYIDDQVALILTNFDPFELYNVVEA----VVAGLIPYPDHNSSPRNTMGAAMLKQSLGLSAANFKTRADTRLHSPQKPIVKTR-TSDLIL---------HDKRPAGQNFIVAVLSYEGYNMEDALILNRAAIDRGLGRSHFFRTEGEEIRYPGGE-EDRFEIPDMENHDAYKQLDEEGIINSETEVAPNDVLIGKTS-PPRLLE--------------------------------------------------------------------------------------------------------------------------------------------------------------------------------------------------------------------VIDGDGLILGRLASTVAKRLL----------TEKDREIVIVNAEGVVISGKEQLFKEYKR-----RRDRGSPEQGPYYKMPDRIVKRTIRGMLPYQAKGREAFSRLKVYLGVPEEYKTVERRT----TL-PPVFREEYRPDLIKRAVLALQSNRLQPKGSDPAGKRTSAE--SWGV--GRGVSRVPRIRAPQTVGGRSPHPPKTEKVLKEKINKKERRKAIRSAIAATVNPEVVRKRGEVE-LPLEKTSEVGGVLKSVGVSKKSILIVISGEEERIKKVAKNLPGVDVSRVEELNAELLAPGTHTIWTESSLSKLA-------------------------------------------------------------------------------------------------------------------------------------------------------------------------IACKVTLRGERARDFLKRCFKI-------QNKLLQSQFDTYGNFAFGIAEHTDF-GIRYDPAVGIYGMDVCVSEKKKLPQKQR-ITREDVFAF-VEAVKKVLSSQ-----ERGFVESVDLCINLKNIDLKQPKNRINVDVVLPKKV--REPKIAVFAAGEI-AMK--------AKEAGAEVIDPEELKRM--DKKKARAVVQKYDYFVADAALMALVGKSLGTIL-GPRGKMPEPIPRG-AELAQILSRLEK--IARIRSKTTTFWVNIGRKNMDANDIAENAAVVIKAVESR-LERGWQNIDSIYMKTTMGPA-----------------------------------------------------------FRRRRNGKTDYQRRLRLLLSRKPRVVVRKSNRLIRMQLVSTAKDGDHTLVAAMSSELASYGYRGGTSNTVSAYLTGLLLGTRALAAGYGVLDTGRYTPAKGANIYAALKGAVETGMDI--KEQNKYTKYEKARIIGARALQIAMGAPVLIETDEL-DPIEIAIEEFEKGVVPITV--LLHIEKAAHTGTLDPKVTGVLPVLLGVATKLADTFLGD-KEYVCLMKLHREVDED------------------ILRTLSGEFVGEIYQRPPLKSAVK-----------------RQIRVRTVHSIEILEVEGKNVLMRVGCEAGTYVKFTLKDLYKQLEALKKVGPFKKLIQMLP-LGGMGIDLDE-QMYQLTEDKLKKFKVMMDSMTEEELNEPKIIGGSRLKRIARGSGTTTAEVNGLLKYHRMMQKMVVVGKSGSVEIALLPAPKGIGLAAGDVPKRVLTFAGVKDVWTKKKGTRTTFNQAFATYNALKKTATVK-------VVEVLVEGGKASTGPPLGPALGPLGVNIKDVVNLVNERTKDYE-GMQVPVRISIDA----IKTGNTVPLRNIPEGITICNIEARPNDGGKFVRSSGGSATVLAHEQGQTLVVLPSGQKKWLSSDCFATIGVVAGGGRTEKPFVKAGKKYHKMKYPKVRGVAMNPVDHPHGGGS-HQHVGKPKT------------------------------------------------------------------------------------------------------------------------IRVEINKRDLEVSFPAVGRKIEFVALMRALGLEREDEILKAVS---DDPKIQEHIKGNIEE-SKVLTQEEAIDTLGRKIAPTQAREYREKRVNYIL---------DRYFLP-HLEDKIA------KAHFLGRMAESCYELYLGKRGEDDKDHYANKRLK--AQHQLDSFNYFLEEGMQRVIEEQSEIETSIGKYILKVKFGKISVGSPKAREADGSYEEIFPSQARLRNLNYAAPVYFHMRLVRRYEVESEEKEVEIGEIPIMLKSKRCNLSRLEEYEEWEAGEDPFDPGGYFIINGSEHVIITLEDLDLMEDLFRVSFTKLIRDMRYQLERAHMRSRELKIGTAIRSDVLTERIMHALATGQLLERSNYVATMSHLRRII--SPLSRSQPHFEARDLHPTQWGKICPSETPEGPNCGLVKNFSQLVEI--------------------------------------------------------------------------------------------------------------------------------------------------------------------------------------------------------------------------------------------------------------------------------------------------------------------------------------------------------------------------------------------------------------------------------------------------------------------LEEMK-METSPEGIIIKADTLGSLEALALELKEEG----MGEITKAEVGNISKRDVIDATTIARVILGFNVAILPDAKEAAVQAGIPVFISDVIYRLIEEYE---------------------------------------------------------------------------------------------------------------------------------------------------------------------------------------------------------------------------------------------------------------------------------------------------------------------------------------------------------------------------------------------------------------------------------------------------------------------------------------------------------------------------------------------------------------------------------------------------------------------------------------------------------------------------------------------------------------------------------------------------------------------------------------------------------------------------------------------------------------------------------EKKYRPEVVERKWLERWND-SLYYFEGASDKPQYVIDTPPPYPTGDFHIGNALNWCYIDFIARYKRMRGYNVMFPQGWDCHGLPTEVKVEEKYRIS---KHQISRQEFRERCKELTRGNIAQMKSMMRKLGMSIDWSREFVTMDDRYKRYTQLSFLNLYHDGLIYQAEHPVNWCPRCETAIAFAEVEYEDRDAYLNYLRFKLVGGEEQEYVEIATTRPELLASCVAVAVHPADDRYKDFGGKDLIVPIFGHTVKVYADESVDPSFGTGVVMICTFGDRQDVRWWKSHNLPLIASIDERGRMTGVVRGYEGLRVEECKAQILDDLRARGLLGRREPIQQNVGVCWRCKTPIEIISTRQWFVRVKH--DEIIRASE---QITWYPEHFAIRLKNWVESMEDWCISRQRIFSVPIPVWYCKRCGAVKLASKHELPVDPSETAPTDFEGEKDVLDTWMDSSLSALWVAGWDLNAVSSGIGFPVALRPQGHDIIRTWAFYTILRSLALTKRIPWETIVINGMVLGEDGFKMSKSRNNIISPDTVILEHGADVFRQWAAIGGAVGSDVQFRWKDIIAANKFMQKLWSILRFSMIHLSDYTPH-EDGVDLHVVDRWLLAKLNKLILSVTNSMEQFKFDEAMKELRAFAWNLLADDYIELVKSRLYGRSDEGKESAKYALYVTIETLSRLLAPFIPFCAEEMYSYVSRD-GSVHRAPWPEAKPEM-------------------------------------------------------------------------------------------------------------------------------------------------
>GoMg4
---RKVKNRRRRVLKSAKKADPLEGAHMSRAIVLEKVGIEAKQPNSAIRKCVRVQLINGKQVTAFCPGDGKFIDEHDEVLIEGIAYGDLPGVRFKVVA----VNDIS--LQELVRGRKEK-----TGKHAKQ-----QFEESVVELLINKLMQTGKKQKTYKIVKTAFGLIYESTSMNPLQVLVDAIQNAGPLEETIRLRFGGILVPKAVDVSSQRRIEQALRYIAKGAQFKSKRSIAQCLADELIAAAKNKCYSISKKEERERIARAARGKGSSFRAPSHRYKG-------NLEHVRNKDEVSGRILEIVHDPARSAPIARIRVERGEKKFIVIPEGIGEGDEV---LAKLIERGWHFRRAGRSTLQRI-MDRGALGCEIIMSGKLKG-PRGRMEKMVNGYICGSIAEEIVDKGYAIAKKKAGVIGVRVWI--------------------EIKSGKDDIKTHLRDAIVLPSMVGKKIGIHNGKSFEYVEIKPEMIGHYLGEMALTRKKVAHAMAYELHISPKHALEVCKAIKGKKVEDAETYLENVPVKATAEMLKLLRNAKGNAE-YKGLDAEALRVWRVATKQGRTIRGIIPRAFGRATPKNTETVTVEIILRE--PTGARLDCVDNTGAKVLQIIAVKGYRRYPKAGVGDMVIITVKKG--RPEIKK-QILKAVIIRQRKEYRRPSGIRIEFEDNAAVIVDDKGAPKGSEIRGPVAREA-VERFTKIASAASIIV------------------------------------------------------------------------------------------------------------------------------------------HIVPSEKATLMIDSENKLQFIVDLRARKGEIKRDVERVFETPVRSVRTMITF-----KGE--------KKAIVELEEEGKA--------------------------------------------------------------KAGMTHLILTDDYSHSLTKGMEIAIPATIIETPPMRVEGFRLYKDTNYGKRAVTDAWAGAAGG--------NGGDLGAIEEIIKTANKEALSLHLIASALPEVVNVPKKKHDLMEIKMSDE-VGQDLEYAKEVFG--KELKINDVVKEGDFVDVTAVTKGKGTQGPVKRWGIMIQNAKAKRSGGRHVGAIGAWTPRRVRWRVPQLGQTGYQQRTEYNKRIVKIGDGEEITPDGGFVKYGVVRNDYILVKGSVPGPKKRLVRI--VPPTAALIKKEIGLEKAQTDSTTDYTGDISLEQLKEVAKKKREGMLASSLKAAIKELVGTCVSMRLKV-VTGKKTTRILKERDSASKLPEDLQNLMRKALRLRKHLGVNTRDIHNKRALQLEESKIRRLVKYYRREKDWKYKPETA-----YLASGVHIGTQ--QKTGDMKKFIYQARDGLYLLDIKMMDERLRIAARFLANY--DPASILVVSAREYGHYPVSMFAEVTGAKAIVERFIPGTLTNPG----SAYFIE------------------------------------PSILVVTDPMTDEQALTEAVSAGIPIVALCDANNSTSNIDLVIPTNNKGRKALATIYWLLAREMLRE-ELSEEVLDINLVQRMTDSGRRVKFRVCTIVGNHDGYLGIGLGKDALVRSGIEKAVRDAKLNMIY---GTVVSDKAPKTVVVLRSYLKKIPKYERYEKRRSKIHAHNPPCINKVGDVVKIAECRPLSKTKSFVVVE-GKRKTAVARVTIKEGKGVVRINKKPL-EIIEPEVVQAKLAEPLFIASQVDSVDVAVTVNGGGFIGQAEAARTAIARGLVEWTA--NEKLKESSLLVSDMRKREKKKFGAKGARAKRQKSYR----------------------------------------------------------------------------------------------------------------------------------IAHISSSFNNTIITITDITGAETIAHASGGMVAKADRESSPYTAMQMANQLADKLKEREITGLRVKVKATAPGAQAAIRAFARAGLRIGKIEDVTPIPHDGTKRPGGKR-AKQWKKEQVAALKSLMGTYPTVGMAKIRGLGSNQVQQIRKDFQGK-ALLRVSKNSLSSIALGESGMN-DMVDFIDDQMALIFTNLDAFKLYNVLEE----IVAGLIPYPDHNSSPRNTMGCAMLKQSLGISAANYRTRTDTRTHSPQKPLVKTR-TADLIL---------HDKRPAGQNFVIAVLSYEGYNMEDALILNRAAIDRGLGRSHFFRT-YEGTRYPGGE-EDQFEIPDMESHEAYNQLDEDGIINSETEVVPNDVLIGKT-SPPRFLEETTELLSPLER--RDTSVCTRPNERGVVDSVVL-------MESSSNRRLTKVSVREQKVPEIGDKFASRHGQKGVVGLIVPPEDLPFTGDGIIPDMIINPHAIPSRMTVGHVLEMIGGKAGALEGRYIDGTAFFGEPEEELRAALERAGFSDTGRETMWDGMKGEKIEADVFVGVAYYQKLYHLVSAKMHARARGPVQILTRQPTEGKAR--IIDGEGLILGRLASAVAKKLL----------TEKDTEIVIVNAERVVISGKERTFKDYKA-----KKDRGSKEQGPYYKMPDRIVKRTVRGMLPYQAKGRDAFSRLKVYLGIPEDYESGERVKVE--TL-PQVFMEEYRPDLIKRAVLAMQSNRLQPKGTDPAGRRTSAE--SWGP--GRGAARVPRITAPQTVGGRRAHPPKTEKILKKRINKKERRKAIKSAIAATINPERVRNRGDVEPIVLEKTSEVKEFLKAIGVTKKSILIVISSDEEKIMKAAKNLPGVDVSYAEELNAELLAPGTHTIWTESSLSKLA--GKRVNFSARTVISPNPDIDIDEVGVPEAIAKELTITVNVTERNFDVMRETVKRGK-NHPGVNYVRRADGRKIKVTESNYTLADELEIGWKVERHLVDGDIVLFNRQPSLHRLSIMAHYVLVMPGRTFRLNPAVCPPYNADFDGDEMNMHVLQTEEARAEAKILMAV-------------------------------------------------------------------------------------------------------------SQERSFVEGVDLCINLKNVDLKQPKNRINVDVVLPKKI--RDPKIGVFASGEVALK---------AKEAGADVIDPEELKRM--DKKKARALVQKYDYFVADTSLMALIGKSLGTIL-GPRGKMPQPVDP------AQILARLS-KIARVKSKTTTIWVNVGRRDMDAKDIAENAAAVLKAVESR-LERGLQNIATIYMKTTMGPAIEEIRRMSGKERNEELESLMRDLLHERGIIATGGSDNPGRVGEIKRTIARIKTVQGE--FRRRREGKTDYRRRLKLLFSKKHRVVVRKSNRYIRMQLVSTDRFGDKTLVTALSSELMEYGYDGGKCNCPAAYLTGLLFGKRAKEAGFGILDIGLISPVHGSNIYAALKGAVDSGLTI----EKEYTKYEKARIIGARALQIAMGAPVLIETDEL-DPINIAIEEFEKDVVPITVKDILEITKAAHTGTLDPMVTGVLPVLLGATRKLADTFVG-DKEYVCVMKLHRAVS------------------EDKLRKVCKEFVGEIYQRPPLESAVK-----------------RQIRTRTVHYIALKEVDGKDVLMKVGCEAGTYI--------------------------------------------------------------------------------------------------------VVGKSGSVVITLKPAPKGIGLATGNIPKRVLDFAGVMDVWAQTQGTRTTFNQAYATFNALRKTTLMK-------VVEVLIEGGKATPGPPLGPALGPLGANIKEIVNSVNERTKDYE-GMVVPVKITLDGDK--IRTGNTIPLRCIPEGVMICNLEARPNDGGKFVRSSGNCATLLAHEHGKSMVVLPSGKKKWLSSDCFATIGVVAGGGRTEKPFVKAGKKYHKLKYPTVRGVAMNPVDHPHGGGG-HQHVGKSKT-------GGLRFGEMERDVLIGYGAAISLKDRLLDESDKVTELVCSNCGMIACNCGADTDIYPVEMSYAFKLLLDEMKAMCIAPRLEL---NTIFVNYEEKYGSKVSKV-FSLKQGFRVPIRVEISKKILEVSFPAVGRKIELVTLMHALGLENDEEILKTVS---DDPKIKEHIKGNI-EASKVRTREEAIDILGRKVASTQAKEYREKRVNYIL---------DRYFLP-HLDDKIA------KAHFLGRMAESCYELLLGKRGEDDKDHYANKRLK--AQHQLDSFNYFLEEGMQRVIGEQSQIETSISRYKLAVTFDKIRVDIPKSREADGSSEEIFPSQVRLRNLKYAAPMYLDMQIVRKYEVERDEKGVEIGELPIMLKSKRCNLSKLSDAEYEEAGEDPLDPGGYFIINGSEHVIITLEDLDLMEDLFRVSFTKLIRDMRYQLERAHMRNRELKISTAIRSDVLTERITHALATGQLLERSNYVATASHLRRII--SPLSRSQPHFEARDLHPTQWGKICPTETPEGPNCGLVKNFSQLVEI--KKIKGIKFGLLSSKEIRKMSASRIIHPDTYGED-GFPIERGLVNQHIGVIDPGLRCKTCGGRMGECPGHFGHIDLEAPIIHIGYAKLIYRILSATCRKCGRVLLGEEEKNIFLEKIKRQ-RERQTDVGEVVKQVLKDAAKCSVCM----------------YCAEPQQRIKYDK-PTAYKEID------EEGKERR-LMPSDVRERLERIPDEDVFLFGMDPKNARPEWMVLTVLPVPPVTARPSITLESGQRSEDDLTHKLVDIIRINQRFMENRDAGAPQLIIEDLWELLQYHINTYFDNNIAGVPPARHRSGRPLKTISQRLKGKEGRFRGSL---YEG-GELEALPGRAIEETLELLIMQELAHARDDSGDIAERYLGIENPGVLMAKSGARGSMLNLTQMAACVGQQSVRGERIKRGYLGRTLPHFKPGDRSADAHGFV-------------------------------------------------------------------------------------------------------------EVRESFLSFFEDRSHTRLGRYPVVARWRDDIYLTIASIADFQPFVTGKVPPPANPLVISQPCIRLEDLESIGKSGRHLTIFEMMGHHAFNKYWKNDTVRYCDDFLRQ-LGVDMESVTY----------------------------KEAPWVGG-GNAGPCLEVI---TGG--------------LELATLVFMDLELSPRGDYRKMDTYVVDTGYGLERFVWASKGTPTVYDA-MFPTVIKELVNAAGIEHPIEIR-----GEIAK----RAVADHTKCLAFMLADGIVPSNAKEGYLARLVLRRAFRMLKSLGIETP-LEDLVLMQIKTLRNSFPELQKSVDRIVEIVSLEKNRYDETLLKGERIIRQLAKEYGKAEVPPDLLINLYDTHGLPPEFVKDVVSNSKVKVEVPNFYTLVARMHSEERKEVEE-PFVESLREKTKGIPATRKLYYEEIEFKATVLDVICGALPHHGLRPGDYDFVILDKTLFFPEGGGQPADTGFLTRSAAGVKVVDVQEVEGVILHKIENGKISISKGAAVTGHIDSKRRIAHTRHHTATHIVVCAARKVLGDHVWQAGAQKGEKRARIDIAHFKRISNAERREIEMLANQMVMENLEIRTSFVDRNEAEQRYGARIYQGGVGKEIRIVRIGELDVQACAGTHLSRTGECGSIKILRTERIQDGIERLEYAAGEAAVEAIQAQEELIRKSAAVLKLPSEKLPSVVKRFFEEWKQLRKENERLRGEIANLELERLKGQAQDINGVKVIAAVLPDADTKAMLKIASLLSN-ENFVTILIGRGEESASAVASVPAN-LKDDIHAGVVIKRVCEVLGGSGGGKAELAQGGG-----------------------------------------------------------------------------------------------------------------------------------------------------------------------------------------------------------------------------------------------------------------------------------------------------------------------------------------------------------------------------------------------------------------------------------------------------------------------------------------------------------------------------------------------------------------------------------------------------------------------------------------------------------------------------------------------------------------------------------------------------------------------------------------------------------------------------------------------------------------------------------------------
>ERB6
----------------------------ARAIVLEKVGIEAKQPNSAIRKCVRVQLINGKQVTAFCPGDGKFIDEHDEVLIVGMGYGDLSGVRFKVVA-VTDIAL-----------------MLHSGRHAKQ-----QFEQAVVERLINKLMRTGKKLKAYKIVKNAFELIYERTKENPVQLLVHAIQNAGPREETIRLRFGGIMVPKPVDVTSQRKVDLALLFIAHGSEFKTRRSIEQCLADEIINAANKKCHSINKKEEKERMARAAR-----------------------------------------------------------------------------------------------------------------------------------------------------------------------------------------------------------------------------------------------------------------------------------------------------------------------------------------------------------------------------------------------------------------------------------------------------------------------------------------------------------------------------------------------------------------------------------------------------------------------------------------------------------------------------------------------------------------------NPMRNIEVEKVVINMGVGESGEK--LAKAEKLLEHITSQKPIELHAKKSLQ-----------------------------------------------------------------------------------------------------------------------------------------------------------------------------------------------------------------------------------------------------------------------------------------------------------------------------------------------------------------------------------------------------------------------------------------------------------------------------------------------------------------------------------------------------------------------------------------------------------------------------------------------------------------------------------------------------------------------------------------------------------------------------------------------------------------MRINKKPL-EIIEPEVIRAKLSEPLFIASQIESIEVDVNIKGGGFMGQTEAARTAIARGLVDWTG--KEELRESSLLVSDTRQKEPKKFGAKGARAHRQKSYR----------------------------------------------------------------------------------------------------------------------------------------------------------------------------------------------------------------------------------------------------------------------------------------------------------------------------------------------------IVAGLIPYPDHNSSPRNTMGCAMLKQSLGLPTANYKPRADTRVQSPQNPIVKTR-TADLIS---------HDKRPAGQNFVVAVLSYAGYNMEDALIFNRAAINRGLGRSHFFRCEGEERRYPGGEVDR-FEIPDMESHEAYSQLDEDGIINSETEVAPNDVLIGKT-SPPRFLEESTELLSPLER--RDTSICTRSNEQGTVDSVVL-------MESSSSRRLSKLSVRDQKIPEVGYFFTSRHGQKRVIAIIVPPED--------------------------------------------------------------------------------------------------------------------------------IINGEGLILGRLASEVAKQLL----------KEKDKEIAIVNAEHVVISGSKVLFEEYKT-----RKNRGSKEQGPYFTMPDRIVKRTIRGMLPYRARGRDALSRVKVYLGIPDEYEGKASKKV--------------------------------------------------------------------------------------------------------------------------------------------------------------------------------------------------GKRVNFSARTVISPAPDIDIDEVGVPEAIAKELTVNVNVTERNIDLLKETVRR-GNEHPGANYVRRADGKKVK-----------------MERHLRDRDIVLFNRQPSLHRMSIMAHYVRVMPGKTFRLNPTVCPPYNADYDGDEMNLHVLQTEEARAEAKILMAV-IACKVTLRKDRAKEFLKHCFKI-------QDKLFASQFDTYGNFSFGVAEHTDF-GIRYDPKVGIYGMDVSVSQKRKVPNKQR-ISKEEGMAF----------------------------------------------------------------------------------------------------------------------------------------------------------------------------------------------------------------------------------------------------------------------------------------------------------------------------------------------------------------------------------------------------------------------------------------------------------------------------------------------------------------------------------------------------------------------------------------------------------------------------KFTLKDLYKQLEAMKKMGPLKKLMEMLP-LGGLGDVNLDDTMYQVTEDKLKRYKVMMDSMTEEELTEPKIIDGSRTKRIARGSGTATAEVNELIKYHRMMQKMM-------------------------------------------------------------------------------------------------------------------------------------------------------------------------------------------------------------------------------------------------------------------------------------------------------------------------------------------------------------------------------SLKQGFRVPTRVEISKKGMLEVSFPAVGRKIEFVMLMRALGLESDEEILRAVS---DDPQIRKYIRDDNLEESEIHTKEEAIDKLGRKVAS--------------------------------------------------------------------------------AQHQLDSFNYFLEHGMQKIIDEQPYVETSISRYKMGVRLGNISVGKPKTSEADGSYESIFPAQARLRNLHYSAPIYLGMQLVKKYEAECEEEKIEIGTLPIMLKSKRCNLYGLSERELIDNGEDPLDPGGYFILNGSEHVIITLEDLG-----------------------------------------------------QLLERSNYIATLSHLRRII--SPLSRAQPHFEARDLHPTQWGKICPTETPEGPNCGLVKNFSQMVEL----------------------------------------------------------------------------------------EAAK--HTVCSHCGDHLFDFAADARLENILNKGEDVISKELRRKFAT-EGHALSKNPSIKKETDNKK---RKLTVDCGTPQRVIKFDK---PSTYIE-----IDEKERKRRLMPSDVRERLEKIPDEDIALFGMNPKSARPEWMILTVLPVPPVTARPSITLESGQRSEDDLTHKLVDIIRINHRFMDNRAAGAPQLIIEDLWELLQYHVSTYLDNEITGIPPARHRSGRPLKTMTQRLKGKEGRFRGSL--AYEA-EELEALPGRTVEETLELRIMETLGRARDEAGGIAERYLGIENAGVLMAKSGARGSLLNLTQMAACVGQQSVRGERIKRGYRGRTLPHFKPADRSAKAHGFV-------AELKEASLSPEGIIIKTDTMGSLEALAMELKTEGIE----KIKKAAVGNISRRDVIDATTTGSVILGFNVDILPDAKEAALENGIPVFISDVIYRLIEDYK-EVREAFLSFFESHKHTRMKRYPVVARWRDDIYLNIASIANFQPLVTGKVAPPANPLVISQPCIRLEDLESIGKSGRHLTMFEMMGHHAFNKYWKNETVKYCDGFLRQ-LGVDMNSITY----------------------------KEAPWVGG-GNAGPCLEVI---TNG--------------LELATLVFMDLKLSPRGDYNKMDTYIVDTGYGLERFVWASKGTPTVYDA-IFPGIINELVDAAGIEHPMEKSGT------------MAVADHSKCLAFMLADGIVPSNAKEGYLVRLVLRRAFRMLKALGIEMP-LENIILTQIKTLRRSFPELENAVDRVVEIVSLEHRRYGETLSKGDRIVRQKAREWGEQKIPLDTLINLYDTHGLPPEFVKEVATEQEVQVDIPNFYSLVASMHSGAKEKDKNGDVEPFVEEMTKTIPATKKLYYEKVEFEATVLDVI-------------DDSVVLDRTLFFPEGGGQPADTGVLTDEGRALNVLDVQEMDGVILHK--IENGGISKGAVVSGHIDVERRVAHTRHHSATHIVVCAARKVLGEHVWQAGAQKGEKRARIDITHFKRISNTERREIEMLANRMVMENKDIIARFEDRNEAERKYGFDIYQGGVGKKIRIVRIGDDDVQACAGTHCSKTGEVGPIKILRTERIQDGIERIEYSAGEAAVEAMQAREELIRESASVLRVPHDKLPSAVERFFDEWKQLRKENERLRSKISEQRIRLLTEHAKEISGVNVIAEVLPDADTKEMMKIASQLSK-DNFLTILIGKKEKRASVVSSVPA-YLKDEINASVLVKRVCEVLGGSGGGKAEIAQGGG-----------------------------------------------------------------------------------------------------------------------------------------------------------------------------------------------------------------------------------------------------------------------------------------------------------------------------------------------------------------------------------------------------------------------------------------------------------------------------------------------------------------------------------------------------------------------------------------------------------------------------------------------------------------------------------------------------------------------------------------------------------------------------------------------------------------------------------------------------------------------------------------------
>caldarius
-AVRKLRKDRTHALNLKKKVDPLEGAPRARGIVLEKIGIEAKQPNSAIRKAVRVQLINGKQISAFCPGDGSFIDEHDEVTLEGIGYGDIPGVRYKVVE----VNNMS--LREMVLGKREK---------K------KRFDKIIVERLINKIMRTGKKQKAYNIVKEAFEIIAERTNKNPLQVFITAIENAGPREEIVRLKFGGISVPKSVDTSPLRRVDQALMNIAKGAKFKSKRSISECLATEIIAAANYRAFSIAKKEEKERIAKAARGRGRPYRSPSHKYRA----KLEHVKPGAGDVRVGGLVIDIVHDPARSAPVGLVKLENGEKKYIIIPEGVCVGDEL---LANVLERGWYFRKAAHSTLRQV-MDAGALGCEVILSGKLTG-PRSRTEKVVEGYMAGKPAEDLVNKGFAIAKRKLGVIGVSVWI--------------KRV----KEGD-QTIKTHLREMVILPEMVGINLGIHNGRTFEYVEVKPEMIGHRIGEFALTRKRVTHAMRSEMHISPKHAFEICRAIKGKMTEDAKAYLEDVPVKAASEILKLIVDAENNAV-YKDIEPERMRIKHIATKKGRTIRGFTPRAMGRATPKNTETVTVEILLEE--PTAARLSCVDNTGARVLEIIAVKKYRRYPKAGIGDIVVVSVKKG--TPAMRK-QIMHAVIIRQKKEFRRANGVRISFEDNAAVITDEKGMPKGTEIKGAVAREV-AARFPKIGSAAAII-PGHM-YRNTGPYTRREYMGGVPGSKVVFDMISIVAKESCQIRHSAIEAARITANKFLADNYHFKIRIYPHHVLRENKQATGAGADRGKAVGTAARVKAGQKLMTVVEPVNFLKAKEALRKAGHKLPTPIT-----IIKHVVVTEKSNLAMEEKNELQFIVDISANKSQIINEIEDRFDVTVLSVRTAITP-----RGE--------KKAYVTLSEADSAD-----NVMQEVLIDKLVVNMGVGESGIR--LNNGEKILKEITGQTPVRTISKRTRQPFNIKKAGMTHVIMIEDESNSPNAGMEIATPVTVIEAPPMKIAGIRAYGKTVYGRRAVMEAWADHRD------L---EGSLDAISAGIE--DGRVVELRAITSTQPALVSIGRKKPEFMEQRVEGD-LRETFEYLRSNIG--KEIEISSVFEEGEMVDVIAITKGKGTQGPVKRWGTMIQDRKATRSSSRHIGTLGPWFPHRVRWTVPQLGQTGYHQRTEYNKRLLKLGSADDINPNGGFPHYGLVRNDYILLKGSVPGPRKRLIRVR-SPPTSALIKKELGIEVAKRESIEDIVGNLTIEQAIKIAKMKFDAMLSITLRSALKEVVGTCVSMGVTV-VTGKKISKILEEQGTPIKVPEDLENLIIKALRLRKHIENNKKDLHNKRALNLIESKIRRLVKYYRREKDWSYSPATAEMLI-YLAAGVHIGTQ--YKTADMMRYIYRVRDGLYILDIKKTDERIRLSGKFLARY--NPEDILVVSARQYGHKPATVFAEKIGAHAITGRYIPGTLTNPSHR----DYLE------------------------------------PEIVVATDPMGDVQVIKEAIDVGIPVIALCDTNNMIENIELVIPTNNKGRKALATIYWLLTRETLRG--VKEDVIDINMVQRMTDSGRRVKFRVCVVVGNEDGYVGVAQTKDLQVGPAIAKAAKAAKLNLIKIRRGTVLSSRMDKTVVVEREYLKMIKKYERYEKRRSIFHAHNPTCIDAKGDTVKIMECRPLSKTKNFVVIE-GKRKTAIARAVFKPGKGRVRIDKVPL-DILRPELARLRIMEPLLIAQYLKGIDIDVNVRGGGFMGQANAVRTAIARGLVEWIDDERSQLKSANLLVNDMRRKEAKKFGGRGARARKQKSYRDPLANAMSCIKNAENTGKSSCVIPASKLIGAVLKVMEEAGYVKDFEFVDDGKS-GIFVVGLRG---------KINRCGVIKPRTSVKKMNFEQYERDVGLLIVTTPEGVMSHIKSKEREIGGSLLAYVY-VAHIYASFNNTIITITDLTGAEVIAKSSGGMVVKAARESSSYTAMQMAGELAEEIKEKGITGIHIKVRAPGPGAQPSIRAFARAGIRIGRIEDVTPIPHDGTKPKGGKR-IPQWKLDEVAEIKRLIEEYNVFGLVALRGISSGQLQKIRRETRGK-LVIKVARNNLIRRALTDIGGEVKMIDYIEDQTAIVYSNLNPFKLYDILESM---ICAGMVPYPEHNASPRNTMGAGMIKQSLGVSATNFKLRGDTTNHYPQRAITNTQ-TATSIG---------FNERPSGQNFVVAILSYEGYNIEDALIVNKGSIERGLGRSHFFRTGGEENRYPGGQ-EDIFEVPDIEGSEFYSHLDSDGIVNPETVVGPNDVLIGRT-SPPRFLEEPADIGITPQQ-RRETSITMRSNEKGVVDTVIL-------SESENGSKLVKVTVRDQRIPEIGDKFASRHGQKGVIGLILPTTDMPFTESGLVPDLIVNPHAIPSRMTVGHVLEMIGGKVGSMEGRFIDATAFSGEKETDLRSALAKFGFSHTGKEVMYNGITGEKFNVDIFVGVILYQKLYHMVASKVHARSKGPVQVLTRQPTEGRAR-TVINADRLILGRLASSCAKRLL------------NNETIVIINAEKAIISGSKRKTFADYR-S---MRNKGSKEKGPYFRMPDQILKRTIRGMLPYRKRGRDALARLRVCIGVPEEYSDIQPVTIE--NL-PDHFNEEYRPDIIKRAVLAAQANRLQPYGPNRSGIRTSAV--GWGT--GRGVSRVPRVKVPQAVGGRRAHPPKPQKNLTEKINRKERHKAIRSAIAASAQLELVQRRGT---LTIQKTEDVIAFLESINISKKSLLFVIS-KDQGIVKAARNLPGVDITTVDGLNAELLAPGTNTIWTTSAIEELKKRGKRVNFSARTVISPDPNLSINEVGVPQRIAEEMTITENVTDRNFESMQKLIRR-GRRYPAANYVKRLDGKRVKVTEANYELADQMQVGWKVERQLRDGDIVLFNRQPSLHRMSIMAHRVKVMPGKTFRLNPAVCPPYNADFDGDEMNLHVLQNEEARAEARILMD--IGCKVTLRKERAENFLRNALAI---H---ENMISDYQFDETGGFSFGIEEHTDFEGMEYDPDIGIFGMDVSVSNRRKIPARHK-VTREDAMKF---------ERVLNDSPERKFRESVELAFNLRNVDMEKPANRIDEEILLPHGTG-KDRKIAVFAGGEVALKA---------EEAGADALSAEAIAKLAENKKKAKAFANKYDFIIAEVSMMPEIGKKLGIVL-GPRGKMPTPLAPG-VDVAPIIERMKKTIRVRSR-DKTTFHALIGTRDMSTDELADNAETVIKRIVSK-LENGAQNIRSVYVTTTMGTA-RDLVKMRDEELGDELGRLENELIQERGISASGGATNPNAIGQIKKDIARIKTVQRER-FRRRREGKTNYHGRLRLLVSKKPRMVVRRSNNGITIQLVVFDNVGDITHVSARANELLKLGYEGHCGNTPAAYLTGLLFGVRAKKAGFAILDIGLATSSKGAKVYAAAKGAIDAGLHV--------TKYEKARIIGARALQISMGAPVLV-KTDEMDPIEIALLEFEKGVIPITV-------------------------------------------------------------------------------------------------------------------------------------------------------------------------------------------------------------------------------------------------------------VTGKAGSVKIVLKSAPKGLGLVCGETPQKVLKLAGIDDVWTYSGGERTTLNFAMATFDALKATVTM--------VIEALVTAGKATAGPPLGPALGPLGVNIMEVVNEINRKTEGYE-GMQVPVIITIE------KPGNTLPLKDIPEGSLVCNIESRPGDGGKFVRSSGTAATVVSHEVNRTMVQLPSGSLKWLPMRCMATIGVVAGGGRLDKPFVKAGTKYHKLRYPRTSAVAMNPVDHPFGGGG-KQHTGKPKTVARGA--GGLRFGEMERDVLIGYGASLTLKERLLDESDKVVLLVCERCGMVANNCQSDTDIHYVEMSYAFKLLLDEMKALCITPRLVL--------LEDLAPNKIIAKVFSQRYGYRALVVIERNRKSILEVSFPSIPGKINFVTLMRALGLETDEEIVNAVS---DDPEIIKFMMENLEEA-EVETTEDAMDKLEKKIASGQAKEYREIRTKYVL---------DRYLLP-HLGEGEES--YIKKAHFLGRMAEACFELALGRRGEDDKDHYTNKRLK-LVQHHIDSFNEFLEHRLQAIVDEQGVIETTIEKYRVYVQLGEIRVSTPKVKEADGSRENLFPAQARLRNLTYSAPINLVMKVIQEYVNEILVEEVEIGELPIMVGSKACNLKGLSKEERIRAGEDPLDPGGYFIINGTERVVITLEDLELMEDLFRVAFNRLLKDIKYQLERAHMRNRELQVSTAIRSDVLTERLFHPLATGQLLDRTDYMSFLSHLRRLI--SPLSRSQPHFEARDLHPTQWGRICPSETPEGPNCGLVKNFAQMVEL--KRIKSIKFGIFSPKEIRKMSVTKIITPDTYDDD-GFPIEMGLMDQRLGVIDPGLRCKTCGGRPGECPGHFGHIELVAPVIHAGYARLIKKILRSTCVSCNRVLLEKKDRDRFVTQIKRF-QQVGQPLEEILKEVFKKAMAVEICP----------------HCGTKQPKITFES----P---------TTYEEDGHKLMPADIRARLEQIPDEDLPVMGMNPKEVRPEWMVLTVLPVPPVTARPSITLESGQRSEDDLTHKLVDIIRINQRFQENREAGAPQLIIEDLWELLQYHVTTYIDNEVSGIPPARHRSGRPLKTLSQRLKGKEGRFRGSL-----DNNELEPLPGRSIEETLELRIMQELGRVRDAAGEIAGKYLGMDNTAVAMAVSGARGSMMNLTQMAGCVGQQSVRGARITRGFDKRTLPHFRRGDLGAAAHGFV------------IEQDPIGIIIKADTLGSLEALAHELREA-----EIPIQSAEVGDISRRDVINASTIKAVILGFNVDILPDALDEIMKEDVAVFTDTVIYGLLDSYE-EMREAFLGFFEARGHKRIGRYPVVARWRDDVFLTNASIYDFQPFVTGKVPPPANPLTISQPCIRLDDLDSVGRSGRHLSTFEMMAHHAFNSYWKEETVEYCDEFLRT-LGAEIDAVTY----------------------------KEEPWAGG-GNAGPCLEVL---IGG--------------LELATLVFMDMEQSADGKYRKMDMQIVDTGYGLERFVWLSNGSSTIYDA-IFPEVVDKLMKSAGITNPADDSGLIDIKDNSNLLELRRIADHARCLLFMLADEIVPSNVKAGYLARLVIRRTLRLLESLDTELD-LFDIIKLHTEYI-TAYPELKNSLNRISEILEIETAKYRETLASGMRIVERMVK--KKQSLPLEDVIQLYDTYGIPPEVAKEVASRQNLKIEVPNFYSLVAKRHSKQERVEET--IDPRLERVKNL-PDTIKLYYEDFEFEAVVLDTF-------------DDCIVLDRTAFYPEGGGQPADTGTISTQENIFNVIDVEILDGVIIHHLE-SDGKISRGEIVQGRVNQKRRMAHTRHHTATHIVLNAAKKVLGDHVWQSGAQKSMDRARLDISHFKRISMDERRRIELLANEIVMSDIKIDINWFNRNAAEKRFGFTLYQGGIGDKIRVVRTGD-DAQGCGGTHCTSTGRVGAIKILKCERIQDGIERIEFAAGDAAIRSMQAEEELLFNTAEILRVPPDQLPKTATRFFEEWKELSKENERLKEALAEAKVGQLISDAKEIGDHAVVAEIFYGVDREELVKIGRLISGKGLYSILI-GILDGEASVVTSAPAN---SAIKAGDIAREVSKVLGGGGGGRPELGQGGG-AKEYDHRRIEAKGIENWDD-SLYYFDWESDKAPYIIDTPPPYPTGSFHIGNALNWCYIDFIARYRRMQGYNVMFPQGWDCHGLPTEVKVEETHEIT---KSGLDRIEFRRLCCELTSSNIEKMRNTMKSLGLSIDWSNEYITMDPAYYRKTQVSFVRMYEKGLIYRDDHPVNWCPRCKTAIAFAEVEYDTRETSLNYIHF--E------GVDIATTRPELIPACVAVAVNPDDERFTDLIGKEVGVPIFDYHVPVIADPEVDSTFGTGIVMICTFGDKQDVRWWKEHSLPLRRAIDRDGVMTEIAGRYAGMKIKETRDAIIEDLKRLGLLYESERIEQNVGLCWRCKTPIEILSERQWFVRIEQ--EKVLDAAAK---IEWIPDYMIIRLKNWVESMEDWCISRQRLFATPIPVWYCKACGKALVAREAELPVDPTL--PNEFEGETDVLDTWMDSSISALVVGGWLEDK----FIFPTQLRPQGHDIIRTWAFYTILRSIALTDKIPWETIVINGMVLGEDGHKMSKSRNNITAPEAVMEKYGADAFRQWAAIGGSTGSDVMFRWKDIVAASRFLQKLWSILRFSLIHIDKEKAPYKKPEQLRATDRWLLTRLNMLIETVTAKMDAYSFDEAMKEIRGFTWNILADDYIELVKSRLYSANSDGSESAIYTLYTTMETLSRLIAPFMPFFAEEMHSYLAAD--SVHAKDWPVVNYDLIDERSLEEGELIRKIVEAVRRYKSENKIPLNAPLKNIEIYTTL-------DLDVDDIKGTLN-SEVEIVSPTTTLNMKAVSIKPRMDVIGP--MYRKQAGEIAKRLRELDAEEVEQLISEGK-----------------------
>Meyerdierks
-AARKVKKRRRRAFKSSKKRDPLEGSHMSRAIVLEKVGIEAKQPNSAIRKCVRVQLINGKQVTSFCPGDGKFIDEHDEVLIEGIGYGDLSGVRYKVIA----VNDIS--LRELVKGRKEK----HTGRHAKQ-----SYESKVVELLINKLMRTGQKQKTYKIVKNAFELVYQDTKKNPFQVFVDAIQNAGPMEETIRLRFGGILVPKAVDVSSQRRVEHALRFIVQGAQFKSKRSMARCLADELIAASRNKCHSIGKKEEKERVARAARGKGSSFRAPSHRYKA-------NLEHVRNKETVSYRIVEIVHDPARSAPIALIKPKDGVKRFIVIPEGLGVGDEV---LAKLIERGWHFRRAGRSTLQRI-MGAGALGCEITMSGKLRG-PRGRVEKMVEGYICGSVAEEIVDKGYSIAQKKTGVIGVMVWI------------------EAVSSGKKDDIRTHLRDAIVLPSMIGKKIGIHNGKGFEYVEIKPEMIGHYLGELALTRKRVSHAMAYELHISPKHAHEVCRAIKGKKVGAAETYLEDVPVRATAAILKLLRDAKGSAD-YKGLDLDLMRVWHVATKKGRTIHGIMPRAFGRATPKNTETVTVEIVLKE--PTGARLDCVDNTGAKVLQIIAVKGYRRYPKAGIGDVVIVSVKKG--RPEIKK-QIVRAVIVRQRKEFRRPSGMRVKFEDNAAVIVDEKGMPTGSEIRGPVAREA-VERFAKIASAATII-----------------------------------------------------------------------------------------------------------------------------------------LKHVLPSEKATLMIDAENKLPFVVDLRANRAEIKREVEIVFETPVKSVRTMISS-----KGK--------KKAIIEFEDEKA---------------------------------------------------------------KAGMTHIILTDNVSHSMTKGMEIAIPVTVIETPPMRVEGFRLYKSTHYGKQTVTEAYN----------------DLSKIEELIK-SNSTGLELRMISSTLPKAVNVPKKKQEVMETQMGGE-IGKDLKYAKEMLG--KEISAKDIFNEGDFVDATAVTKGKGTQGPVKRWGITIQNAKARRSGGRHVGAIGGWTPRRVRWRVPQLGQTGYQQRTEYNKRILKIGEGEEITPKGGFLNYGIVRNDYVLLKGSVPGPKKRLVRL--IPPTSALIKKEIGIEKAQTDSTTDYTGDITLEQLKEIAKKKKEGMLASSLKSAIKEMIGTCGSMRLKV-----------------------------------------------------------------------------------YLASGVHIGTQ--QKTGDMKRFIYQARDGLYLLDIETLDDRLKSAARFLANY--DPPSILVVSSREYGHHPVSMFAEVTGAAAIVGRFIPGTLTNPG-----CEYFTE-----------------------------------PAILVVTDPMTDEQALREGVAAGLPIVALCDTNNSTSELDFIIPTNNKGRKALATVYWLLAREMLRE-DLSDEVLDINLVQRMTDSGRRVKFRVCVIVGDKEGYLGIGLGKDALVRSGIEKAVRVAKTNITYIE-GMVISDKAHKTVVVLRTNLKKIRKYERFEPRRSKISAHNPPCINKVGDVVKIAECRPLSKTKSFVVVE--------------------------------------------------------------------------------------------------------------------------DLLADALSHIKNTERVGKMECVIPASKLIGNVLGVMQEGGYIKEFGFVEDGKS-GIFQVK---------LGGKINDCNAIKPRFYVRANEYEKPARDFGMLVITTSKGVMSHEKAIENGVGGQLLAFVY-VAHIYSSFNNTIITITDLPGAETIARASGGMVAKSDRESSPYTAMQMATQLADKLKEREIRGLHVKVKATAPGAQAAIRAFGRAGIRIGKIEDVTPMPHDGTKRPGGKR-ARKWKEEQVASINSLLGSYDTIGLAKIRGLGSKQLQRIRKEFRGD-ALLKVSKNSMIARSFGGSGMN-DMVDFIDDQMALIFTDLDAFALYKVLEK----IVAGLIPYPDHNSSPRNTMGCAMLKQSLGLSTANYKTRADTRTHSPQKPLVTTR-TADLIQ---------HGRRPAGQNFVVAVLSYEGYNMEDALILNQAAIDRGLGRSHFFRTEGEERRYPGGE-EDIFE-IPDVSHDAYQQLDDAGIINSEVEVVPNDVLIGKT-SPPRFLEETTELLSPLER--RDTSICTRANERGRVDSVVL-------MESSSNRRLIKVAVRDQKIPEVGDKFASRHGQKGVIGLIARPEDMPFTEGGIIPDMIINPHAIPSRMTVGHVLEMIGGKVGALEGRYIDGSAFSGEKEVDLRDALVRAGFSDTGREMMWDGLKGTKIDADVFVGVVYYQKLYHLVSAKMHARARGPVQILTRQPTEGKAR---------------------------------------------------------------------------------------------------------------------------------TL-PPVFMEEYRPDLIKTAVLAMQSNRLQPKGTDLAGRKTSAE--SWGP--GRAVARVPRIKAPQTVGGRRAHPPKVEKILKRKINKKERRKAIRSAIAAAINPEFVKQRGDVEPIVLEKTSEVTEFLKSVGVTKKSILIVISSRDKRILKGAENLPGVDISYVSKLNAELFAPGTHTIWTESSINKLA--GKRVNFSARTVISPDPEIEIDEVGVPKDIAKELTINVNVTERNLEAIRETLK-RGSKHPGANYVRRSDDKKVKVTETNHLLAEELGVGWKVERHLQDGDIVLFNRQPSLHRLSIMAHYVRVMPGRTFRLNPTVCPPYNADYDGDEMNMHVLQTEEARAEAKILMAV------------------------------------------------------------------------------------------------------------SSKERGFVESVDLSINLKNIDLKQPKNRINVDVVLPKKF--KELKIGAIASG-EIAMK--------AKEVGAEVIDPEELKRM--DKKKARALVNRCDYFIAESALMALVGKSLGAIL-GPRGKMPEAIPPGDVQILARLEKIAR----VRS-KTTTLWVNIGRKNMDAKDIAENAAAVIKSVESR-LERGWQNIASIYMKTTMGH-MEEIRKMGEQERQEELESLMKDLLHERGMIATGGADNPSRIGEIRKAIARIKTVRGEK-FRRRREGKTDYRRRLKLLFSRKPRVVVRKSNKHIKMQLVLFDQVGDKTFVSSTSSELKRFGYKGGTGNIPAAYLTGLLFGKKAKEAGFAILDTGLQTPNHCSKEYAALKGVVNSGMEI---------------------------------------------------------KNILKINKAAHTGTLDPRVTGVLPVMLGVATKLADTFIA-DKGYVCVMKLHGAVEE------------------DKLRKISEDFVGRIYQRPPLKSAVR-----------------RQVRIRKVHYIEIVEIASKDVLMKVGCEAGTYMKFTLKDLYMQLEALKKMGPFKKIMQMLP-LGGL-GVDINDSMSQITEDKLKCFKVMMDSMTEDELSEPKIISGSRLRRIAHGSGTSTAEVNELIKYHRMMQKMMVIGKSGSVEITLKPAPKGIGLAAGDVPKRVSEFAGVNDIWAKTRGTRTTFNLAMATYNALRSTALVK-------VVEVLVEGGKASPGPPLGPALGPLGVKIKDVVESINEHTKAYV-GMEVPVKITVDA----IKAGNTMPLRNIPEGLMICNLELRSNDGGKIARSSGDCATLLAHEHGRSQVLLPSGKKKWLLSDCFATIGVVAGGGRTEKPFVKAGKKYHKMKYPIVRGVAMNPVDHPFGGGA-HQHVGKPKTVARGAP-GGLRFGEMERDVLIGYGAAITLKDRLLNESDRVVELVCGNCGMIACNCGADTDIYPVEMSYAFKLLLDEMKALGIAPRLEL------------------GVVSKVFSLNQGVPIRVEIKKGILEVSFPAVGRKIQFMTLIRALGLESDEEIIKAVS---DDPQIVKYVLENIEEC-DVDTQEEAIEKLGRKIAPTQAREYRERRVNYIL---------DRYFLP-HLDTKIA------KAYFIGRMAESCYELYLGKRGEGDKDHYANKRLK-IVQHQLDSFNYFLDEGIQRIIDELPYTETSISKYKLGVKFGKITVGIPKAREADGSYEDIFPSQARLRNLNYSAPIILDMQLVKKYEIVRDEEAVAIGELPIMLKSNRCNLSKVVIQEKLEAGEDPLDPGGYFIINGSEHVIITLEDLDLVEDLFRVSFTKLTRDMRYQLERANMRSRELKIATAIRSDVLTERIVHALATGQLLERSNYIATLSHLRRII--SPLSRSQPHFEARDLHPTQWGKICPSETPEGPNCGLVKNFSQMVEIS-KRIKGIKFGLLSPKEIRKMSASKIITPDTYGED-GFPIELGLVNQRIGVIDPGLRCKTCGGRMGECPGHFGHIELAAPIIHVGYAKMIYRILAATCRRCGKVLLGEEARAKFLDGIEQQK-EKQADVGDVVKLVFKEAAKNDVC----------------PFCDEIQKRIKYDK---PTGYIE----IDKEDKE-RRLMPTDVRERLEKIPDDDIPLFGMDPKNARPEWMIITVLPVPPVTARPSITLESGQRSEDDLTHKLVDIIRINQRFMENRDAGAPQLIIEDLWELLQYHVSTYFNNEIPSIPPARHRSGRPLKTMTQRLKGKEGRFRGSL------AEELEALPGRSLEETLELLIMQELGRARDDAGDIAERYLGIENAAVLMAKSGARGSMLNLTQMAACVGQQSVRGERINRGYQGRTLPHFKSGDRRAEAHGFV----SEIDEMRM-ETSPEGLIIKADTMGSLEALASELRDEEIEE----IKKAEVGNISKRDVIDAGTVKGVILGFNVDLLPDAKEMAMTNGIPVFISDVIYRLIEEYE-QIRESFLSFFESHGHTRLKRYPVVARWRDDIYLNIASISNFQPFVTGKVPPPANPLVISQPCIRLEDLESIGKTGRHLTAFEMMGHHAFNKYWKNDTVRYCDEYLRQ-LGVDMDGVTY----------------------------KEAPWVGG-GNAGPCLEVI---TSG--------------LELATLVFMDLKLSPRGQYDKMDTYIVDTGYGLERFVWASKGSPTVYDA-IFPDMIKELINAAGIVHPLETS---------GAMSRRAVSDHTKCLAFMLADGIVPSNAKEGYLARLVLRRAFRILKSLDIAIP-LEELVLKQIKTLKNSFPELEESVDRIVEIVALEKRRYDDTLLKGGRIVKQLAKQSKAQKIHLDRLINLYDTHGLPPEFVSEVASTQGVAVDIPNFYSLVASMHGEEKTALEPLLLKEK----TQSIPATLKLYYEEFEFEAVVLDTF-------------DDFVILDKTLFFPEGGGQPADTGSLKEENRTLKVQDVQEVEGVILHKIEN-GGGISKGSVVSGHIDRERRIAHTRHHSATHIVVCAARKVLGSHVWQAGAQKGEKRARIDVTHFKRITDAERKEIELLANRMVMEDKEIQARFEDREEAEQKYKFQIYQGGVGKEIRIVRIGEEDVQACAGTHCTKTGEVGPIKILRTERIQDGIVRIEYSAGEAAVVAVQAQEELIKVAAATLKVPPEKLPHTVERFFEEWKQLKKENERLRGEIATLQIGLLKDHAKDVSGVRVIAEVLPDADTKDMMKIASQLTEDGFLTLL-ISERGKRASVVSSVPKH-LKAEISASELVKRVCEVLGGSGGGKAEIAQGGG-PKRYEVKEAERRWQVFWEREGVYKFDPESNDPIYSLDTPPPTVSGNMHIGHAMAYIQADTIMRFQRMQGKNIFYPFGFDNNGLATELYVEKKTGKM---AEEMSRQDFIELCLKESEIAAQRMLEDWKSLGISPDWDITYRTINKWSRKTSQRSFILLHNNGRAYRKHEPTVWCSKCGTAIAQVESEDKTLPSSFYDITFKIEGAD----LLISTTRPELLPACVAVFYHPDDERYKSYRGKNAEVPLFGLEVPIMEDEAVDQESGTGIVMCCTAGDSTDVEWWKTHNLPWISVIDEHGRMKEEAGKYAGMRIKKARSAIVADLDEQGLLKGKKEITHTVNVHERCGTAVEYIMTKQWFIKYLDLKDRFLDASAE---LNWYPPYMKARYDNWVKGLKDWCISRQRYYGIPFPVWYCEECDFEVIADDKDLPVDPTADAPERFKPEKDVLDTWATSSLTPQIATKWKEDDAFFNKIYPMSLRSNGHDIITFWLFNTVVKGLLHENQIPWKDVIINGFVLDPKKAKMSKSKGNVIQPQGVIERYSADALRFWACSAKL-GEDLPYEEKEIRRGVKIVNKLWNASKFALLHLEGY-NLN-NECELELMDKWLLSKLNRLIGECTASFNEYEFSTVKKDMENFFWHTFCDSYLEIVKDRLYNPEEEAKRSAQYTLYVSLLAMLKMMAPIQPHITEEIYHAYFADCKSIHISKWPELDAAMIDTEAEEIGDKTVDVISAVRKYKTLNKKALNAQVSRILLKCDE-ETKEQLKSTYTDLKATLHVAKIE------------------------------------------------------------------------------
>ANMEMDA
---------KRRNLHSAKKADPLEGAHMGRAIVLEKVGIEAKQPNSAIRKCVRVQLINGKQVTAFCPGDGKFIDEHDEVLIVGMGYGDLSGVRFKVVA----VTDIS--LHELVKGRKEK-----SGRHAKQ-----QFEQAVVERLINKLMMTGKKLKAYKIVKAAFDLIYEKTQQNPLQVLVDAVQNAGPREDTIRLRFGGILVPKPVDVTSQRKVDQALLFIAHGAQFKSKRSMERCLADEILNAAKNKCYSINKKEEKERMAKAARGKGSSFRAPSHRYKG----NLEHIKVD-NDELVTARIMKILHDPARSTPIARIRVERGNGKLVVVPEGV---------LAKLIERGWHFRRAGRSMLQRI-MDRGALGCEIIMTGKLKG-PRGRMEKMVDGYICGEVAEEVVDRGYAIAKVKSGIIGVQVWI----------------EKLMTRITTKEGVKTHLRDAIVLPSMVGKTVGIHNGKGFEYVEIKTEMIGHYLGEFALTRNRVSHAMAYELHISPKHAFEVCRALKGKKVEDAERYLEAVPVKTSAEILKLVRSAKKNAE-YKGLDAEDMRIWHMATKQGRTIRGIFPRAFGRASPKNTDTVTIELIIRE--PAGARLDCVDNTGAKVVQIIAVKGYRRYPKAGVGDMIVITVKKG--RPEIKK-QILKAVIIRQRKEYRRSSGMRVKFEDNAAVIVDDKGAPKGSEIRGPVAREA-VERFSAIASAATII-PGRA-YAKTGPYVRREYMGGVPGSKITFDMLSLVAKEACQIRHNALEAARILANRYLGKGRNLKIRVHPHHVLKENKIASGAGADRGKPISSAARVKPGQKLMSVEG-EDFDAAKEVLRRAGYKFPTPCRVV--QIIKHLVATEKATIMIDDESKLQFIVDIRANKNEIKDAVEMVFETPVKNIRTMITF-----KGE--------KKAIIDLKEEKA-------NSMRNIEIDKVVINMSVGESGET--LAKAERLLSQIANQKPIKIASKKTLQTFGIKKAGMSHFMMTDNYQHSPTKGMEISAPTTIIETPPLKAVGFRLYNVTGYGKKVVTEVWAEN------------GGNLDKIASIIESEDESF-SINMIVSTLPQVVTIPKKKPGIMEIKMSGV-LEKDLEYAREVFG--KDIRVGDAFKAGDFVDVTAVTKGKGTQGPVKRWGVMIQNAKARRSGGRHVGCIGGWTPRRVRWRIPQLGQTGYQQRTEYNKRILKIGEGEEITPKGGFLNYGIVRNDYIMVKGSIPGPKKRLVRI---------------------------------------------------------------------------------------------------------------------------------------------------------YLASGVHIGTQ--QKTGDMKRFIYQARDGLYLLDIETMDLRLRIAARFLANY--EPSSILVVSAREYGHHPVTMFAKATDAYPIVGRFIPGTLTNQG----CDYFVE------------------------------------PSIIVLTDPLTDVQALREGVSTGVPIVALCDTNNSTSDVDFVIPTNNHGRKALATIYWLLARELSRE-DLGEEVLDINMVQRMTDSGRRIKFRVCVIVGNTDGYIGIGSGKDALVRNGITKAIRDAELHLTYIE-GVVIADKAPKTVVVMRSYLKKIQKYERYEKRQSKIHAHNPPCMAKVGDMVKIMECRPLSKTKSFVVIE--------------------------------------------------------------------------------------------------------------------------DPLADALSHMKNIERVGKMECSVPASKLIGNVLSVMQEGGYIEEFEREEDGKA-GIFQVKLQ---------GKINDCNVVKPRFHVQMTDFERPARDFGLLIVTTSKGVMSHAKAVEAGVGGQLLAFVY-IAHIFSSFNNTIITVTDMTGAETIARASGGMVAKADRESSPYTAMQMAAQLADKLKEREIRGIHVKVKAPAPGAQAAIKAFARAGIRIGKIEDVTPVPHDGTKRPGGKR-AKEWKKEQVEYLKGLMGSYNTVGIAKVRGISANQLQQLRKGLREN-ARVRVSKNRLISLSFKGSGLDE-MANFVEDQMALIFTNLDAFDLYRIAEE----IVAGLIPYPDHNSSPRNTMGCAMLKQSLGISTANYKPRADTRTYTPQKPMVQTR-TADLIL---------HGKRPAGQNFVVAVLSYEGYNMEDALIMNRAAINRGLGRSHFFRTAGEERRYPGGE-EDRFEIPDTEGNEAYNQLDEDGIIHSEVAVPPNAVLIGKT-SPPRFLEESTELLSPLER--RDTSVCTRSNEQGIVDSVVV-------MESSSNRRLAKISVRDQKIPEIGDKFASRHGQKGIVGLIVPPEDLPFTEGGIIPDMIINPHAIPSRMTVGHVLEMIGGKMGAMAGRTVDGTAFFGESEEDLRAGLERAGFSHTCREVMRDAKTGEKLEANVFVGVVYYQKLYHLVSAKMHARARGPVQILTRQPTEGKAR---------------------------------------------------------------------------------------------------------------------------------TL-PSVFTEEYRPDLIKRAVLVVQSHRLQPKGPDLAGRKTSAE--SWGV--GRGVSRIPRIKAPQAVGGRRAHPPKHNKILKLKLNEKERQKAIRSAIAATINPDIVKSRGDVEPIVIGKTTEVESFLATIGVARKSVLIVVSG-DEKIIVGAKNLPGVEVSYVESLNAELLAPGTHTIWTESSISKLA--GKRVNFSARTVISPDPDIDIGEVGVPEAIAKELTITVNVIERNLKLLSAAVGR-GGKHPGANYVRRADGKKVKVTDINYVLSEELGVGWKVERHLVDGDIVLFNRQPSLHRLSIMAHYVRVMPGKTFRLNPSVCPPYNADYDGDEMNMHVLQTEEARAEAKILMAV-IACKVTLRGDRATDFLKRTFNI-------QNRLMSYQFDTIGNFSFGIAEHTDF-GIPYDPKVGIFGMDVSVSQKQKIPAKHR-IKREDCIAF----------------PERKFVESVEICINLKNVDLKQPKNRINLDINLPKSF--REPKIGVFASGEIALKV---------KEAGADALDPEDLKRM--DKKTARTLVNKYDIFAADVAYMALIGKSLGTVL-GPRGKMPIPIPPG-AD-PEQILSRLRRVVKVKS-KTTTFWVNIGRKDMAAKDIAENAAAVIKAVESH-LERGLQNVGSIYMKTTMGPA-EDIRKMSEEERKGELESLWSDLMRERGVIATGGAENPGRVGEIRRTIARIKTIDSE--FRRRRERKTDYRNRLKLLFSQKPRVVVRNSNKYIQMQLVLNDTFCDKTFVAVVSSELNRYGYNGGTCNIPAAYLTGLLFGKKAKKVGYGILDIGLHTPVHGSKVYAALKGVIDSGM-------KKYTKYETARIIGARALQIAAGAPVLV-ETDEIDSIEIAMLEFDKGVIPITVKGILNLKKAAHTGTLDPNVTGVLPVLLSVSRKLADAFVW-DKEYVFVMKLHGAVDEAE------------------VRKVSAEFVGKIYQKPPLKSAVR-----------------RRIRVRTIRYIEIKEMEGTDVLMRVGCEAGTYIKFTLNDLYNQLEALKKMGPFKKLMEMLP-LGGL-GVNIDDSMYQVTEDKLKTFKVMMDSMTKDERNEPKIIDGSRVKRIARGS---------------------VTGKSGGVYVTFKPAPKGLGLAAGDTQKKILEFAGISDIWTKTKGTRTTFNLALATVDALKKTSTIKT------VVEVLVEGGKASPGPPLGP------------------------------------------KTGNTLPLSNIPEGIVICNLEGRPGDGGKFARASGNFASLLSHEVGRTLVIMPSGKKKWLSSDCFATIGVVAGGGRTEKPFVKAGKRYHKMKYPTVRGVAMNAVDHPFGGGG-HQHVGKSKTP------GGLRFGEMERDVLIGYGAAISLKDRLLDESDRVVELVCGACGMIASNCGSDTDIYPVEMSYAFKLLLDEMKVLCIAPRLLL----------------IVSKVFSLKHGFRVPIRVEISKKGILEVSFPAVSRKIEFVTLMRAQGLESDEEIIKAVS---DDPEIAKHIRANIEECE-VKTKEDAIDTLGRKVAPAQAREYRERRVNYIL---------DRYFLP-HLDDRLA------KAHFIGRMAEACYELKLGRRSGDDKDHYANKRLK--AQHQLDSFNYFLEEGMQKIVNEQQYIETSISKYKLGVKFGKISVKTPKAMEADGSYETISPAQARLRNLHYAAPVYLEMQLMKRYEPESENKVVEIGSMPIMLKSKNCNLYGLSDTERVKVGEDPLDPGGYFVINGSEHVIITLEDLDLMEDLFRVSFTKLIKDMRYQLERANMRSRELKIATAIRSDVLTERLLHALATGQLLERSNYIATLSHLRRII--SPLSRAQPHFEARDLHPTQWGKICPTETPEGPNCGLVKNFSQMVE---KRIQGLKFGLLSPKEVRKMSAAKVITADTYGED-GFPIELGLVNQRLGVIDPGLRCKTCGGRMGECPGHFGHIELAAPVMHIGYVKLIYKMLSATCRKCGKVLLEEEDRQQFLYEIGQQRQADVGEVVKLIFKEAAKKEVCMHCGESFSVDAE---IELTIYCGERKRQIKYDK-PTTYK------EIDEDGKEHR-LMPTDVRERLERIPDEDLALLGMDAKSARPEWMVLTVLPVPPVTARPSITLESGQRSEDDVTHKLVDIIRINQRFMENRDAGAPQLIIEDLWELLQYHISTYFDNDIAGVPPARHRSGRPLKTMAQRLKGKEGRFRGSL--AYEA-EELEALPGRTLEESLELLIMQSLGSARDEAGDIAERHLGIENPGVLMAKSGARGSMLNLTQMTACVGQQSVRGERISRGYQKRTLPHFKPNDRSADARGFV---KSEIADMKL-DTCPEGITIKADTMGSLEALALELEGEGI----TEIKKAEVGNISKRDVMDATTIKAVILGFNVDVLPAAKETALQNKIPIFVSDVIYRVIEDYK---------------------------------------------------------------------------------------------------------------------------------------------------------------------------------------------------------------------------------------------------------------------------------------------------------------------------------------------------------------------------------------------------------------------------------------------------------------------------------------------------------------------------------------------------------------------------------------------------------------------------------------------------------------------------------------------------------------------------------------------------------------------------------------------------------------------------------------------------------------------------------PKRYDAKEAERKWQVFWETEGIYKFNPADTSPIYSLDTPPPTVSGEMHIGHAMAYIQADTIMRFQRMLGKSIFYPFGFDDNGLATELYVEKKTGRL---AEEMSRHEFVELCLKESELAEKRLLEDWKSLGISPDWDMSYRTTNEWCRKTSQRSFIQLYNKGRAYRKYEPTVWCPKCGTAIAQVETEDKLLPSTLYDITFNVDGED----LLIATSRPELLPACVSVFYHPADERYKRYAGKNAKVPLFGHEVPIMADEKADPESGTGIVMCCTAGDSTDVEWWKTHNLPWISVIDERGKMKAEAGKYAGLRIKNARKAIVADLAEQGLLKDKADISHTVNVHERCGTAVEYIMTKQWFIQYLDLKDLFLEAGAK---LNWYPPYMQSRYDNWVKGLKDWCISRQRYYGISFPVWYCEDCEFEVIADEKDLPVVPSEDAPDRFKPELDVLDTWATSSLTPQIAAKWQEDDLLFNRIYPMSLRSNGHDIITFWLFNTVVKGLLHENEIPWKDVIINGFVLDPKREKMSKSKGNIIKPQVSIERYSGDALRFWACSAKL-GDDLPYEDKELRRGMKMINKLWNASKFTLLHLDGY-DLK--FDELEITDRWLLSKLNRLIGVCTDSFNDYEFSNVKKTLENFFWHTFCDVYLEIVKDRLYTPEEEAKRSAQYTLYVALLAMLKMMAPIMPHITEEIYHVYFAECKSIHISKWPELVGGMIDETVEETGDKAEDVISAVRKYKTLNKKALNAQISRILINCDK-EAEVQLESTCADLKATLHADVIEFGAGEDS-----------------------------------------------------------------------
>butanivorans
-AVRKLKKDRTRALNLKKKVDPLEGSPRARGIVLEKLGIEAKQPNSGIRKAVRVQLINGKQVSAFCPGDGSFIDEHDEVIIEGIGYGDIPGIRYKVVA----VNNMS--LREMVLGRKEK----------------KRFDKTIVERLINKMMRTGKKHKAYNIVKEAFDIIAERTNKNPIQVLITAIENAGPREEIVRLKYGGISVPKSVDTSPLRRVDQALMNIAKGARFKSKRSISECLASEIIAAANYKAFSIAKKEEKERIAKAARGRGRPYTAPSHKYRD----RLRHVKV-GDKGTLRGIVIDIQHDPARSAPVGLVRLETGEKRYFIIPEGVCVGDEV---LASVLERGWYFRRAAHSTLNQV-MEAGALGCEVIISGKLTG-PRSRTEKIVAGYIAGKPAEDLVKKGFAIAKRKLGVIGVSVWI---------------------REGD-KTIRTHLRHMVILPEMVGVKIGIHNGKTFEYVEIKPEMIGHRLGEFALTRKKVIHAMRSEMHISPKHAFEICREIRGKMVKDAKAYLEDVPVKAASEILKLVRDAESNAV-YKDLEPERMRIKHIATKKGRTIRGFIPRAMGRATPKNTETVTVEIILEE--PTGARLSCVDNTGARVLEIIAVKKYRRYPKAGIGDLVVVSVKKG--TPDMRK-QIMHAVIIRQKKEFRRANGMRISFEDNAAVITDNKGVPKGTEIKGAVAREV-AERFPKIGSAAAII-PGRM-YRNKGPYTRREYMGGVPGSKVVFDMVSIVAKESCQIRHNAIEAARITANKCLMENYHFKIFIYPHHVLRENKQATGAGADRGKAVGTAARVKRGQRLMMVE-PKNFLKAKESLRKAGNKLPTPVS-----ILKHVIITEKSSAAMEQRNELQFIVDNRATKSQIRDEIENLFDVRVVSVRTTITP-----KGE--------KKAFVTLSDASAEDV------MREVLIDKVVVNMGVGESGIR--LNNAERVLEEITGQKPVRTISKRTRQPFGIKKAGMTHLIMIEDNPNAPNAGMEVAVPVTVIETPPMKLIGIRGYGKGLYGKRPLMEVWDGK------------EGHDSRLEAMAQAIEGSITELRAIASTQPRLVGIGKKKPDIMEQRVDGD-LKGAFEYLRSNLG--GEITVSSIFEEGEMVDVIAITKGKGTQGPVKRWGTAIQDRKARRSSGRHIGTLGPWNPHRVRWTVPQLGQTGYHQRTEYNKRVLKLGRDEDINPKGGFPHYGLVRNDYIILKGSVPGPRKRLIRIR-----------------------------------------------------------------------TGKKVSKILEDHGITIKVPEDLENLIIKALRLRKHLANNKKDLHNRRALSLIESKIRRLVKYYRREGDWTYKPETAEMLI-YLAAGIHIGTQ--YKTAHMMKYIYRVRDGLYILDIKATDERIRIAAKFLARY--DPEGILAVAARQYGHKPATVFAEKIGAHAITGRYIPGTLTNPIHQN----YME------------------------------------PDIVVVTDPMGDSQVIKEAVNVGIPVIAMCDTNNMIANIELVIPTNNKGRKALATIYWLLTRETLK--DLREEVLDINMVQRMTDSGRRVKFRVCVVVGNEDGYVGVGQTKDLQVGPAIGKAAKVAKLNLIKIRRGKVISSKMDKTVVVEREYLRKIGKYERYERRRSTLHAHNPSCIDARGDTVKIAECRPLSKTKKFVVIE-GKRKTAVARAVFKPGKGRIRINKIPL-EILRPEIARLRIMEPIIIMRQIADVDIEVNVKGGGFMGQANATRTAIAKGLVEWIEDEKSLLKSAHLLVSDMRRKEPKKFGGRGARARRQKSYRDPLANAMSCIKNAESTGKPSCVVPASKLIGAVLRVMEEAGYVRDFEFIDDGKS-GIFLVG---------LNGRINRCGVIKPRYPVKKDEFEKYERGVGILIVTTPQGVISHHESKKRGIGGSLLAYVY-VAHIHASFNNTIITITDITGAEVIAKSSGGMIVKAARESSAYTAMQMATELAEEIKEKGITGIHIKVRAPGPGAQPAIRAFARAGLKIGRIEDVTPIPHDGTKPKGGKR-----------------------------------------------------------------------------------------------------ICAGMVPYPEHNASPRNTMGAGMIKQSLGVGAVNMKLRGDTTSHYPQRAIVSTE-TASAIG---------FNERPAGQNFVVAVLSYEGYNIEDALILNKGSIERGLGRSHFFRTEGEEHRYPGGQ-EDVFEIPDIEGSEFYTHLDEDGIINPETVVGPNDVLIGRT-SPPRFLEEPTDLGITPQ-QRRETSITMRSNEKGVVDTVIL-------TESENGSRLVKVTVRDERIPELGDKFASRHGQKGVVGLILPTTDMPFTEGGLVPDLIINPHAIPSRMTVGHVLEMIGGKVGSMEGRFIDGTAFSGEEEDDLRAALMKFGFSHTGKEVMYNGITGERFEVDIFIGVILYQKLYHMVASKMHARSRGPVQVLTRQPTEGRAR-TVIDADGLILGRLASCTAKRLL------------EGESIVIVNAEKAIISGKRRIFEDYRI-----MRERGSKEKGPYFRMPDQILKRTIRGMLPYRKRGREALSRLRVYIGVPSDYKDANFTTI---DL-PDHFEEEYRPDIIKRAVLASQANRLQPYGPNRSGLRTSAE--SWGT--GRGVSRVPRVKVPQAVGGRRAHPPLPQKNLKEKVNRKERRKAIRSAIAATARVDLVTARGSLKPLVLEKTRDVVSFLRAIDVSKKSILFVVRE-DKGIVKAARNLPGVEITTVDRLNAELLAPGTNTLWTRSAIEEIRERGKRVNFSARTVISPDPNLSINEVGVPQKIAEEMTITVRVTERNIESMRKLLK-RGRKYPCANYVRRLDGRRVKVTPTNYELAEQIQVGWEVERQLRDGDIVLFNRQPSLHRMSIMAHRVKVMPGKTFRLNPAVCPPYNADFDGDEMNLHVLQNEEARAEAKILME--IGCKVTLRKDRAERFLKDALSI---L---NNMISDYQFDETGSFSFGIEEHTDFPGMEYDPDIGIFGMDISVSNRKKIPKRHR-VTREDAMEF------------------------------------------------------------------------------------------------------------------------------------------------------------------------------------------------------------------------------RDLIKMRDEELIEELQRLEGELLQERGVSASGGATNPGRISQIKKDIARIKTVQRER-FRRRREGRTNYHKRLKLLLSKKPRMVVRCSNQGITIQLVTTGKDGDLTHVMARSLDLRKFGYEGYGGNTPAAYLTGLLFGKRAIDAGFAILDIGLATSSKGARVYAAVKGAIDAGLKV--------TKYEKARIIGARALQISMGAPVLIKTDLE-DPIEIALLEFERGVIPITV-------------------------------------------------------------------------------------------------------------------------------------------------------------------------------------------------------------------------------------------------------------VRGKSGSVEIVLKPAPRGLGLVCGETPRKVLRLAGIEDVWTRSEGQRTTLNFAMATFNALKSTVTM--------------------------------------------------------------------IRPGNTLPLKNIPEGLMVCNIESRPGDGGKFVRSSGTSATIVAHEMGRTMVKLPSGSLKWLSAWCMATIGVVAGGGRPDKPFVKAGKKYHKMKYPRTSAVAMNPVDHPFGGGA-QQHTGKSKTVARG---GGLRFGEMERDVLIGYGAALTLKERLLDESDRVVVLVCEHCGMIANNCGADTDIHYVEMSYAFKLLLDEMKALCIAPRLIL--PNKILVEYEERYGDRIAKVFSQRHGYRALVVVERNRKSILEVSFPSVPGRINFVTLMRALGLETDEEIVNAVS----DDPEIVKFMMENLEEAEVETSEEAMDKLERKIAAGQAKEYRQMRTRYVL---------DRYLLP-HLGEDESSYL--KKAYFLGRMAEACFELALGRRGVDDKDHYTNKRLK-LVRHHIDSFNEFLERGLQTIVDEQGIIETSIERYRVYVKLGKIRVDTPKVKEADGSREDLYPAQARIRNLTYAAPLYLKMTVVRERIEEEREEEVEIGELPIMVLSKACNLRGLSEEERIRAGEDPLDPGGYFIINGTERVVITLEDLELMEDLFRVGFNRLVKDIKYQLERASMRKREISVSTAIRSDVLTERLLHPLATGQLLDRTDYMSQLSHLRRLI--SPLSRSQPHFEARDLHPTQWGRICPSETPEGPNCGLVKNFAQMVEL--KRIKSIKFGLLSPKEIRKMSVTKIITPDTYDDD-GFPIEMGLMDQRLGVIDPGLRCKTCGGRPGECPGHFGHIELVAPVIHVGYARLIRKILRSICRSCKRILLEEKERDGFIAQIKEC-QRNEQPIDNILKEVFRRAMSVTVCP----------------HC----------GEEQLKIEFEP---PTTYEEDGHKLMPADIRARFEQIPDEDLPAMGMDPKHVRPEWMILTVLPVPPVTARPSITLESGQRSEDDLTHKLVDIIRINQRFQENRDAGAPQLIIEDLWELLQYHVTTYIDNEVSGIPPARHRSGRPLKTLSQRLKGKEGRFRGSL-EAYEN-DELEPLPGRSIEETLELRIMQELGKVRDAAGEIAGRYLGMDNTAVVMAVSGARGSMMNLTQMAGCVGQQSVRGARITRGYEGRTLPHFRKGDLGAAAHGFV---------IK-IERDPIGVIIKADTLGSLEALAHELKRE-----KIPIQIAEVGDISRRDVVNASTIKSAILGFNVEILPDALDEIARSDVAVFTDTVIYSLLESYE---------------------------------------------------------------------------------------------------------------------------------------------------------------------------------------------------------------------------------------------------------------------------------------------------------------------------------------------------------------------------------------------------------------------------------------------------------------------------------------------------------------------------------------------------------------------------------------------------------------------------------------------------------------------------------------------------------------------------------------------------------------------------------------------------------------------------------------------------------------------------------AKEYDHRLVETKWIERWDD-SLYYFDWKSDKPPYIIDTPPPYPTGSFHIGNALNWCYIDFIARFKRMQGYNVMFPQGWDCHGLPTEVKVEELHGIT---KNEVDREVFRELCRKLTSENIKKMRETMKRLGLSIDWSNEYITMDPSYYRKTQVSFVRMYENGLIYRDNHPVNWCPRCKTAIAFAEVEYETRETSLNYIHF--E------GVDIATTRPELIPACVAVAVNPEDERFRDLIGLEVGVPLFNYRVPVIADDEVDPCFGTGIVMICTFGDKQDVRWWKEHGLPLRRAIDRDGLMTGIAGKYAGMEIERVRDAIIKDLKEEGLIYKEERIEQNVGVCWRCKTPIEILSEKQWFVRIEH--EKVLDAAAK---IRWHPDYMMVRLKNWVESMEDWCISRQRLFGTPIPVWYCKRCGEVLVATEDELPLDPTVDAPLEFEGEEDVLDTWMDSSISALAVGGWLEDV----FIYPTQLRPQGHDIIRTWAFYTILRSIALTGMIPWEEIVINGMVLGEDGHKMSKSRNNITAPEEVMGKYGADAFRQWAAIGGSTGSDIMFRWKDIVAASRFLQKLWSILRFSLIHLDKDKAPYERPQKLSTVDKWLLARLNELIESVTADMQSYSFDEAMKEIRSFAWNTLADDYIELVKSRLYAEDSNGRESALYTLYTTMDTLSRLIAPFMPFFAEEMHSYLNEG--SVHAREWPRVDRDLLDEESIEKGELVRRIVEAVRRYKSENKIPLNAPLRRVEIYTSV-------DLDLEDIKGALK-SEVELVNPDTTLEMKAVGIKPRMDVIGP--TYRKEARKVADAIERLDPEEVERVI---------------------------
>AG-394-G21
-AARKVKKRRRRAFRSSKKRDPLEGSHMSRAIVLEKVGIEAKQPNSAIRKCVRVQLINGKQVTSFCPGDGKFIDEHDEVLIEGIGYGDLSGVRYKVIA----VNDIS--LRELVKGRKEK----HTGRHAKQ-----SYESKVVELLINKLMRTGQKQKTYKIVKNAFELVYQDTEKNPFQVFVDAIQNAGPMEETIRLRFGGILVPKAVDVSSQRRVEHALRFIVQGARFKSKRSMARCLADELIAASRNKCHSIGKKEEKERVARAARGKGSSFRAPSHRYKA-------NLEHVRNKETVSYRIVEIVHDPARSAPIALIKPKDGVKRFIVIPEGLGVGDEV---LAKLIERGWHFRRAGRSTLQRI-MGAGALGCEITMSGKLRG-PRGRVEKMVEGYICGSVAEEIVDKGYSIAQKKTGVIGVMVWI----------------------SSGKDDIRTHLRDAIVLPSMMGKKIGIHNGKSFEYVEIKPEMIGHYLGEFALTRKRVSHAMAYELHISPKHAHEVCRAIKGKKVGAAETYLEDVPVRATAAILKLLRDAKGSAD-YKGLDLDLMRVWHVATKKGRTIHGIMPRAFGRATPKNTETVTVEIVLKE--PTGARLDCVDNTGAKVLQIIAVKGYRRYPKAGIGDVVIVSVKKG--RPEIKK-QIVRAVIVRQRKEFRRPSGMRVKFEDNAAVIVDEKGMPTGSEIRGPVAREA-VERFAKIASAATII-----------------------------------------------------------------------------------------------------------------------------------------LKHVLPSEKATLMIDAENKLPFVVDLRANRAEIKREVEIVFETPVKSVRTMISS-----KGK--------KKAIIEFEDEKA--------SMRRIQVDKVVINMGVGESGEK--LAKADKLLERIVGQKPIKRTAKRSL------KAGMTHIILTDNAPHSVTRGMEIAIPVTVIETPPMRVEGFRLYKSTHYGKQTVTEAY----------------DDLSKIEELIKS-NSTGLELRMISSTLPKAVNVPKKKQEVMETQMGGE-IGKDLKYAKEMLG--KEISAKDIFNEGDFVDATAVTKGKGTQGPVKRWGITIQNAKARRSGGRHVGAIGGWTPRRVRWRVPQLGQTGYQQRTEYNKRIVKIGEGEEITPKGGFLNYGIVRNDYVLLKGSVPGPKKRLVRL--IPPTSALIKKEIGIEKAQTDSTTDYTGDITLEQLKEIAKKKKEGMLASSLKSAIKEMIGTCGSMRLKV-----------------------------------------------------------------------------------YLASGVHIGTQ--QKTGDMKRFIYQARDGLYLLDIETLDDRLKSAARFLANY--DPPSILVVSSREYGHRPVSMFAEVTGAAAIVGRFIPGTLTNPG-----CEYFTE-----------------------------------PAILVVTDPMTDEQALREGVAAGLPIVALCDTNNSTSDLDFIIPTNNKGRKALATVYWLLAREMLRE-DLSEEVLDINLVQRMTDSGRRVKFRVCVIVGDKEGYLGIGLGKDALVRSGIEKAVRVAKTNITYIE-GMVISDKAHKTVVVLRTNLKKIRKYERFEPRRSKISAHNPPCINKVGDVVKIAECRPLSKTKSFVVVE-GKRKTAVARVTIKEGKGDVRINKKPL-EIMEPEVVRTKISEPLFIASQIEGIDVAVNVKGGGFMGQAEAVRTAIARGLVEWTA--SETLKESSLFVSDMRNKELKKAGAKGARAKRQKSYR----------------------------------------------------------------------------------------------------------------------------------VAHIYSSFNNTIITITDLPGAETIARASGGMVAKSDRESSPYTAMQMATQLADKLKEREIRGLHVKVKATAPGAQAAIRAFGRAGIRIGKIEDVTPMPHDGTKRPGGKR-ARKWKEEQVASINSLLGLYDTIGLAKIRGLGSKQLQRIRKEFRGD-ALLKVSKNSMIARSFGGSGMN-DMVDFIDDQMALIFTDLDAFALYRVLEK----IVAGLIPYPDHNSSPRNTMGCAMLKQSLGLSTANYKTRADTRTHSPQKPLVTTR-TAALIQ---------HGRRPAGQNFVVAVLSYEGYNMEDALILNQAAIDRGLGRSHFFRTEGEERRYPGGE-EDIFE-IPDVSHEAYQQLDDTGIINSEVEVLPNDVLIGKT-SPPRFLEETTELLSPLER--RDTSICTRANEQGRVDSVVL-------MESSSNRRLVKVAVRDQKIPEVGDKFASRHGQKGVIGLIARPEDMPFTEGGIIPDMIINPHAIPSRMTVGHVLEMIGGKVGALEGRYIDGSAFSGEKEVNLRDALVRAGFSDTGRETMWDGLKGTKIDADVFVGVVYYQKLYHLVSAKMHARARGPVQILTRQPTEGKAR--IVDGDGLILGRLASGVAKELL----------NDTEKEIAIVNAERVVISGKVRTFKDYKQ-----KKDRGSREQGPFFKMPDRILKRTIRGMLPYRARGKDALSRVKVYLGIPEEYEKMEWK-----TL-PPVFMEEYRPDLIKNAVLAMQSNRLQPKGTDLAGRKTSAE--NWGP--GRAVARVPRIKVPQAVGGRRAHPPKVEKILKRKINRKERRKAIRSAIAAAINPEFVKQRGDVEPIVLEKTSEVTGFLKSVGVTKKSILIVISSRDKRILKGAENLPGVDISYVSKLNAELFAPGTHTIWTESSINKLA--GKRVNFSARTVISPDPEIEIDEVGVPKDIAKELTINVNVTERNLEAIRETLK-RGSKHPGANYVRRSDDKKVKVTETNHLLAEELGVGWKVERHLQDGDIVLFNRQPSLHRLSIMAHYVRVMPGRTFRLNPTVCPPYNADYDGDEMNMHVLQTEEARAEAKILMAV-IACNVTLRGARADDFLKRCFKI-------QNKLYKSQLDTLGNFSFGVEEHTDF-GYRYEPTVGIFGMDVSVAQKKKLPMKQR------------------------SSKERGFVESVDLSINLKNIDLKQPKNRINVDIVLPKKF--KELRMGAIASG-EIAMK--------AKEVGAEVIDPEELKRM--DKKKARALVNRCDYFIAESALMALVGKSLGAIL-GPRGKMPEAIPPGDVQILARLEKIAR----VRS-KTTTLWVNIGRKNMDAKDIAENAAAVIKSVESR-LERGWQNIASIYMKTTMGH-MEEIRKMGEQERQEELESLMKDLLHERGMIATGGADNPSRIGEIRKAIARIKTVRGEK-FRRRREGKTDYRRRLKLLFSRKPRVVVRKSNKHIKMQLVLFDQVGDKTFVSSTSSELKRFGYEGGTGNIPAAYLTGLLFGKKAKEAGFAILDTGLQTPNHSSKEYAALKGVINSGMEI---------------------------------------------------------KDILKINKAAHTGTLDPRVTGVLPVMLGVATKLADTFIA-DKGYVCVMKLHGAVEE------------------DKLRKISKDFVGLIYQRPPLKSAVR-----------------RQVRIRKVHYIEIMEIAGKDVLMKVGCEAGTYM--------------------------------------------------------------------------------------------------------VIGKSGSVEITLKPAPKGIGLAAGDVPKRVSEFAGVNDIWAKTRGTRTTFNLAMATYNALRSTALVK-------VVEVLVEGGKASPGPPLGPALGPLGVKIKDVVESINEHTKAYA-GMEVPVKITVDA----IKAGNTMPLRNIPEGLMICNLELRSNDGGKIARSSGDCATLLAHEHGRSQVLLPSGKKKWLLSDCFATIGVVAGGGRTEKPFVKAGKKYHKMKYPIVRGVAMNPVDHPFGGGA-HQHVGKPKTVARGAP-GGLRFGEMERDVLIGYGAAITLKDRLLNESDRVVELVCGNCGMIACNCGADTDIYPVEMSYAFKLLLDEMKALGIAPRLEL------------------GVVSKVFSLNQGVPIRVEIKKGILEVSFPAVGRKIQFMTLIRALGLERDEEIIKAVS---DDPQIVKYVLENIEE-CDVYTQEEAIEKLGRKIAPTQAREYRERRVNYIL---------DRYFLP-HLDTKIA------KAYFIGRMAESCYELYLGKRGEGDKDHYANKRLK-IVQHQLDSFNYFLDEGIQRIIEELPYTETSISKYKLGVKFGKITVGIPKAREADGSYEDIFPSQARLRNLNYSAPIILDMQLVKKYEIVRDEKEVAIGELPIMLKSNRCNLSKASEQEYNKAGEDPLDPGGYFIINGSEHVIITLEDLDLVEDLFRVSFTKLTRDMRYQLERANMRSRELKIATAIRSDVLTERIVHALATGQLLERSNYIATLSHLRRII--SPLSRSQPHFEARDLHPTQWGKICPSETPEGPNCGLVKNFSQMVEIS-KKIKGIKFGLLSPKEIRKMSASKIITPDTYGED-GFPIELGLVNQRIGVIDPGLRCKTCGGRMGECPGHFGHIELAAPIIHVGYAKMIYRILAATCRRCGKVLLGEEARAKFLDGIEQQ-KEKQVDVGEVVKLVFKEAAKNDICP----------------FCDEIQKRIKYDK---PTGYIE----IDKEDKE-RRLMPSDVRERLEKIPDDDIPLFGMDPKNARPEWMIITVLPVPPVTARPSITLESGQRSEDDLTHKLVDIIRINQRFMENRDAGAPQLIIEDLWELLQYHVSTYFNNEIPSIPPARHRSGRPLKTMTQRLKGKEGRFRGSL------AEELEALPGRSLEETLELLIMQELGRARDDAGDIAERYLGIENAAVLMAKSGARGSMLNLTQMAACVGQQSVRGERINRGYQGRTLPHFKSGDRRAEAHGFV----SEIDEMRM-ETSPEGLIIKADTMGSLEALASELRDEEIE----EIRKAEVGNISKRDVIDAGTVKGVILGFNVDLLPDAKEMAMTNGIPVFISDVIYRLIEEYE-QIRESFLSFFESHGHKRLKRYPVVARWRDDIYLNIASISNFQPFVTGKVPPPANPLVISQPCIRLEDLESIGKTGRHLTAFEMMGHHAFNKYWKNDTVRYCDEYLRQ-LGVDMDCVTY----------------------------KEAPWVGG-GNAGPSLEVI---TSG--------------LELATLVFMDLKLSPQGQYDKMDTYIVDTGYGLERFVWASKGSPTVYDA-IFPDMIKELINAAGIVHPLETSGAMGR---------RAVSDHTKCLAFMLADGIVPSNAKEGYLARLVLRRAFRMLKSLNIAIP-LEELVLKQIKTLKNSFPELEESVDRIVEIVALEKSRYDGTLLKGGRIVKQLAKQSKAQKIQLDKLIDLYDTHGLPPEFVSEVASTQGIAVDIPNFYSLVASMHGEEKTALEPLLVGLKEK--TESIPATIKLYYDELDFDAVVLDSF-------------DDFVILDKTLFFPEGGGQPADTGSLKEENRTLKVQDVQEVEGVILHKIENGS-GISKGSVVSGHIDAERRIAHTRHHSATHIVVCAARKVLGSHVWQAGAQKGEKRARIDVTHFKRISDAERKEIELLANRMVMEDNEIQARFEDREEAEQKYKFGIYQGGVGKAIRIVRIGEEDVQACAGTHCTKTGEVGPIKILRTERIQDGIVRIEYSAGEAAVRAVQAQEELIKVAAATLKVPPEKLPHTVERFFEEWKHLKKENERLRGEIATLQIGLLKDHAKDVSGVRVIAEVLPDADTKEMMKIASQLTEDGFLTLL-ISERGKRASVVSSVPKH-LKAEISASELVKRVCEVLGGSGGGKAEIAQGGG-PKRYEVKEAERRWQVFWETEGVYKFDPESNDPIYSLDTPPPTVSGNMHIGHAMAYIQADTIMRFQRMQGKNIFYPFGFDNNGLATELYVEKKTGKM---AEEMPRQEFIELCLKESEIAAQRMLEDWKSLGISPDWDITYRTINKWSRKTSQRSFILLHNNGRAYRKHEPTVWCSKCGTAIAQVETEDKTLPSSFYDITFKIEGAD----LLISTTRPELLPACVAVFYHPDDERYKSYRGKNAKVPLFGLEVPIMEDEAVDPESGTGIVMCCTAGDSTDVEWWKTHNLPWISVIDEHGRMKEEAGKYAGMRIKKARTEIVADLDEQGLLKGKKEITHTVNVHERCGTAVEYIMTKQWFIKYLDLKDRFLDASAE---LNWYPPYMKARYDNWVIGLKDWCISRQRYYGIPFPVWYCEECDFEVIADDKDLPVDPTADAPERFKPETDVLDTWATSSLTPQIATKWKEDDAFFNKIYPMSLRSNGHDIITFWLFNTVVKGLLHENQVPWRDVIINGFVLDPKKAKMSKSKGNVIQPQGVIERYSADALRFWACSAKL-GDDLPYEEKEIRRGVKIVNKLWNASKFALLHLEGY-DLN-NECELELMDKWLLSKLNRLIGDCTASFNEYEFSTVKKDMENFFWHTFCDSYLEIVKDRLYNTEEEAKLSAQYTLYVSLLAMLKMMAPIQPHITEEIYHTYFADCKSIHISKWPEVDDAMIDTEAEEIGDKTMDVISAVRKYKTLNKKALNAQVSRILLKCDK-ETKEQLKGSYTDLKATLHVAKIE------------------------------------------------------------------------------
>SCGC_AAA252-L18
---------SRRALRSAKKSDPMEGAHMARAIVLEKVGIEAKQPNSAIRKCVRVQLINGKQVTAFCPGDGKFIDEHDEVLIVGMGYGDLSGVRFKVVA-VTDIAL-----------------MLHSGRHAKQ-----QFEQAVVERLINKLMRTGKKLKAYKIVKNAFELIYERTKENPVQLLVHAIQNAGPREETIRLRFGGIMVPKPVDVTSQRKVDLALLFIAHGSEFKTRRSIEQCLADEIINAANKKCHSINKKEEKERMARAARGRGSSFRAPSHKYKA-------NLEHVRNKGEVSGAVVEIVHDPARSAPIARIRIERTEHRFVVVPEGVGEGDEV-----------------------------------------------------------------------------------------------------------------------------------------------------------------------------------------------------------------------------------------------------------------------------------------------------------------------------------------------------------------------------------------------------------PARK-YTKTGHYVRKKYMGGIPGSKIAFDMLSLAAKEACQIRHNALEAARIFANRYLVKGRNLKIRPYPHHVLRENKIASGAGADRGKAVSSAARVKPGQRILSVA--QNFDDAKEALRRASYKLPTPCRFI----LKHIVPSEKAALMIDSENKLQFIVDLRANKREIKNEVESVFETSVRGVKTMITF-----KGE--------KKAIIEFEEEGKA--------------------------------------------------------------KAGMTHLVLTDNAPHSQTKGMQISVPATIIEVPSMKVEALRLYKATSYGKKAATEVWAAGETGNT-------ADLDKIADIIKSSDRDLSMGLSIIVSTSPELVSLPKKKHELMEIKMSGE-IEKDHEYAQEVFG--KEIRIEDIFKEGDFVDVTALTRGKGTQGPVKRWGVMIQNAKARRSGGRHVGCIGGWTPRRVRWKIPQMGQTGYQQRTEYNKRVLKIGEGEEITPKGSFLNYGIVRNGYILLEGSVPGPKKRLVRI--TPPTSALIKKELGIEKAKTESATDYAGDISMEQIKEIAKKKRGEMLAASLKGAVKEVIGTCVSMHVKV-VTGKKATAILKEQGIAGQLPEDLQNLMRTALRLRKHLGVNKHDVHNKRALQLAESKIRRLGKYYRKEHDWKYKPEIAEFGMR-----------------------------------------------------------------------------------------------------------------------------------------------------------------------------------------------------------------------------------------------------------------------------------------------------------------------------------------------------------GKRRKAVARVTIQEGKSKVRINKKPL-DIIEPEVIRAKLSEPLFIASQIESIEVDVNIKGGGFMGQTEAARTAIARGLVDWTG--KEELRESSLLVSDTRQKEPKKFGAKGARAHRQKSYRDPLADALSHIKNTERVGKMECEIPASKLIGNMLGVMQEGGYIEEFEFVEDGKA-GVFKVKLRG---------KINNCNAIKPRFYVRAKEYEKPARKFGLLIVTTSKGVMAHEKAIEAGVGGQLLAFVY-IAHIFSSFNNTIITITDMTGAETIARASGGMIAKADRESSPYTAMQMATQLADKLKEREIRGIHVKVKATAPGAQAAIRAFSRAGLRIGKIEDVSPIAHNTVKRPGGRR----WKQGQVSSIKDSISASKTIGVAKIRGLGSKQLQRIRKEFRDTKARMRVSKNSLISISMKESGMA-GLADFVDDQTALVFTDLDAFDLYKAMEE----IVAGLIPYPDHNSSPRNTMGCAMLKQSLGLPTANYKPRADTRVQSPQNPIVKTR-TADLIS---------HDKRPAGQNFVVAVLSYAGYNMEDALIFNRAAINRGLGRSHFFRCEGEERRYPGGEVDR-FEIPDMESHEAYSQLDEAGIINSETDVAPNDVLIGKT-SPPRLLEESTELLGPLER--RDTSICTRSNEQGTVDSVVL-------MESSSSRRLSKLTVRDQKIPEVGDKFASRHGQKGVIGLIVPPEDMPFTEGGIIPDMILNPHAIPSRMTVGHVLEMIGGKVGALEGRNIDGTAFTGEPEEDLRNALKRAGFSSAGTEVMYNGTTGEKIKADVFIGVVYYQKLYHLVSAKMHARARGPVQILTRQPTEGKAR--IIDGEGLILGRLASEVAKQLL----------KEKDKEIAIVNAEHVVISGKEGLFEEYKT-----RKNRGSKEQGPYFTMPDRIVKRTIRGMLPYRARGRDALSRVKVYLGIPGEYEGKASKKV---TL-PMVFMDEYRPDLIRRAVLAMQSNRRQPKGPTPSGRKTSAE--SWGT--GRGMARVPRIKVPQAVGGRRAHPPKTDKILKLKINKKEKRKAVGSAIAATIDQKRVRSRGEVG-LPLEKTSEVEAFLKCIGVSRKSILIVIPEEEEIKFKSAENLPGVDVSYVDKLNAELLAPGTHTIWSESSLNFF---GKRVNFSARTVISPAPDIDIDEVGVPEAIATELTVNVNVTERNIDLLKETVRR-GNEHPGANYVRRADGKKVKITETNYTLAEELEIGWKVERHLRDRDIVLFNRQPSLHRMSIMAHYVRVMPGKTFRLNPTVCPPYNADYDGDEMNLHVLQTEEARAEAKILMAV-------------------------------------------------------------------------------------------------------EKVL-KSKERGFVESVDLCINLKGVDLKQPKSKISVDVTLPKKF--KKPKIGVFGSGEIALK---------AKEAGAGVIDPEELKSM--DKKKARELVNEYDYFLADVSLMALIGKSLGTIL-GPKGKMPDPIPPGDVQLLSRLEKIAR-----VKSKTTTLWVNIGRKDMDAKDIAENGAAVIKAIETR-LERGWQNIGSIYMKTTMGN------------------------------------------------------------------------------------------------------------------------------------------------------------------------------------------TKYEKARIIGARALQIAAGAPVLI-GTKEIDPIEIAMEEFESGNIPITVKDILKLNRAAHTGTLDPKVTGVLPVLLGTATKSADCFIGD-KEYVCVMKLHREVN------------------EDKLRDVCVKFVGEIYQRPPLKSAVK-----------------RRIRTRAVHYIEIKEVEGKDVLMKVGCEAGTYIKFTLKDLYKQLEAMKKMGPLKKLMEMLP-LGGLGDINLDDTMYQVTEDKLKRYKVMMDSMTEEELTEPKIIDGSRTRRIARGSGAATTEVNELIKYHRMMQKMM--------------------------------------------------------------------------VVEVLIEGGKASPGPPLGPALGPLGVNIKEVVNSMNELTKDFA-GMEVPVKITVD-----IKTGNTLPLRCIPEGITVCNVEARPNDGGKFARASGNSITLLAHEQGKTLVSMPSGRKKWLSSDCFATIGVVAGGGRTEKPFVKAGKKYHKMKYPTVRGVAMNPVDHPFGGGG-HQHVGKSKTP------GGLRFGEMERDVLIGYGAAISLKDRLLDESDRVVELVCGHCGMIASNCGADTDIYPVEMSYAFKLLLDELKVLCIAPRLEL--------------------------------TRVEIKKGMLEVSFPAVGRKIEFVMLMRALGLESDEEILRAVS---DDPQIRKYIRDDNIEESEIHTKEEAIDKLGRKVASTQAKEYRERRINYIF---------DRYFLP-HLDTWIA------KAHFIGRMAESCYELSLGRRDEDDKDHYANKRLK--AQHQLDSFNYFLEHGMQKIIDEQPYVETSISRYKMGVRLGKITVGKPKTSEADGSYESIFPAQARLRNLHYSAPLYLGMQLVKKYEAEGEEEKIEIGTLPIMLKSKRCNLYGLSERELIDNGEDPLDPGGYFILNGSEHVIITLEDLDLMEDLFRVSFTRLVRDMRYQLERANMRNRELKISTAIRTDVLTERIRHALSTGQLLERSNYVATLSHLRRII--SPLTRAQPHFEARDLHPTQWGKICPTETPEGPNCGLVKNFSQMVEL--KRIKGIKFGLLSPKEIRKMSASKIITADTYGED-GFPIEMGLVNQRIGVIDPGLRCKTCGGRMGECPGHFGHIELAAPVIHIGYAKLIYRMLSATCRECGRVLLEDA--YFLFSVSDTE--LEHDLKREIISEKWHKEFGDNGFPT-----RI---IKLTVDCGTPQRVIKFDK---PSTYIE-----IDEKERKRRLMPSDVRERLEKIPDEDIALFGMNPKSARPEWMILTVLPVPPVTARPSITLESGQRSEDDLTHKLVDIIRINHRFMDNRAAGAPQLIIEDLWELLQYHISTYFDNEIAGIPPARHRSGRPLKTMTQRLKGKEGRFRGSL--AYEA-EELEALPGRTVEETLELRIMETLGRARDEAGGIAERYLGIENAGVLMAKSGARGSLLNLTQMAACVGQQSVRGERIKRGYRGRTLPHFKPADRSAKAHGFI-------------------------------------------------------------------------------------------------------------------------------------------------------------------------------------------------------------------------------------------------------------------------------------------------------------------------------------------------------------------------------------------------------------IVPSNAKEGYLARLVLRRAFRMLKALGIEMP-LEDIILTQIKTLRRSFPELENAVDRVVEIVSLEHRRYNETLLKGGRIIRQDAKRWKSVTVGTDRLIYYYDTHGLPPEFVKEVATEQEVQVDIPNFYSLVASMHSGAKDKEKKGDFVEKMKEKTKTIPATKKLYYDEVEFEATVLDVI-------------DDSVVLDRTLFFPEGGGQPADTGVLTDEGRGLNVLDVQEVDGVILHK--IENGGISKGAVVSGHIDAERRVAHTRHHSATHIVVCAARKVLGEHVWQAGAQKGEKRARIDITHFKRISDTERREIEMLANRMVMENKDIIARFEDRNEAERKYGFDIYQGGVGEKIRIVRIGDEDVQACAGTHCSKTGEVGPIKILRTERIQDGIERIEYSAGEAAVEAMQAREELIRKSASTLKVPYEKLPVAVERFFDEWKQLRKENERLRTEMAELRIGSLKEHAKEISGVRVIAAVIPDADTKDLMKMASQLSENKFLTILIGKSKENHASVVS-SVPAYLKDKINASVLVKRVCEVLGGSGGGKAEIAQGGG-----------------------------------------------------------------------------------------------------------------------------------------------------------------------------------------------------------------------------------------------------------------------------------------------------------------------------------------------------------------------------------------------------------------------------------------------------------------------------------------------------------------------------------------------------------------------------------------------------------------------------------------------------------------------------------------------------------------------------------------------------------------------------------------------------------------------------------------------------------------------------------------------
>ERB7
------------------------------------------------------------------------------------------------------------------------------------------------------------------------------------------------------------------------------------------------------------------------------GKGSSFRAPSHRYKA----NLEHVRVKK-NETVSYRIVEIVHDPARSAPIALIKPKDGVERFIVIPEGLGVGDEV---LAKLIERGWHFRRAGRSTLQRI-MGAGALGCEITMSGKLRG-PRGRVEKMVEGYICGSVAEEIVDKGYSIAQKKTGVIGVMVWI------------------EAVSSGKKDDIRTHLRDAIVLPSMIGKKIGIHNGKGFEYVEIKPEMIGHYLGEFALTRKRVSHAMAYELHISPKHAHEVCRAIKGKKVGAAETYLEDVPVRATAAILKLLRDAKGSAE-YKGLDLDLMRVWHVATKKGRTIHGIMPRAFGRATPKNTETVTVEIVLKE------------------------------------------------------------------------------FEDNAAIIVDEKGMPTGSEIRGPVAREA-VERFAKIASAATIIV----------------------------------------------------------------------------------------------------------------------------------------LKHVLPSEKATLMIDAENKLPFVVDLRANRAEIKREVEMVFETPVKSVRTMISS-----KGK--------KKAIIEFEDEKA--------SMRRIEVDKIVINMGVGESGEK--LAKADKLLERIVGQKPIRRTAKRSLQP----KAGMTHIILTDNASHSVTKGMEIAIPVTVIETPPMRVEGFRLYKTTHYGKQTVTEAYGD----------------LSKIEERIKSN-STGLELRMISSTLPKAVNVPKKKQEVMETQMGGE-IGKDLEYAKEMLG--KEISAKDIFNEGDFVDATAVTKGKGTQGPVKRWGITIQNAKARRSGGRHVGAIGGWTPRRVRWRVPQLGQTGYQQRTEYNKRIVKIGEGEEITPKGGFLNYGIVRNDYVLLKGSVPGPKKRLVRL---------------------------------------------------------------------------------------------------------------------------------------------------------YLASGVHIGTQ--QKTGDMKRFIYQARDGLYLLDIETLDDRLKSAARFLANY--DPPSILVVSSREYGHHPVSMFAEVTGAAAIVGRFIPGTLTNPG-----CEYFTE-----------------------------------PAILVVTDPMTDEQALREGVAAGLPIVALCDTNNSTSELDFIIPTNNKGRKALATVYWLLAREMLRE------------------------------------------------------------------------------------------------------------------------------------------------------------------------------------------------------------------------------------------------------------------DLLADALSHIKNTERVGKMECVIPASKLIGNVLGVMQEGGYIKEFGFVEDGKS-GIFQVK---------LGGKINDCNAIKPRFYVRANEYEKPARDFGMLVITTSKGVMSHEKAIENGVGGQLLAFVY-VAHIYSSFNNTIITITDLPGAETIARASGGMVAKSDRESSPYTAMQMATQLADKLKEREIRGLHVKVKATAPGAQAAIRAFGRAGIRIGKIEDVTPMPHDGTKRPGGKR-----------------------------------------------------------------------------------------------------IVAGLIPYPDHNSSPRNTMGCAMLKQSLGLSTANYKTRADTRTHSPQKPLVTTR-TADLIQ---------HGRRPAGQNFVVAVLSYEGYNMEDALILNQAAIDRGLGRSHFFRTEGEERRYPGGE-EDIF-EIPNVSHEAYQQLDDTGIINSEVEVLPNDVLIGKT-SPPRFLEETTELLSPLER--RDTSICTRANEQGRVDSVVL-------MESSSNRRLVKVAVRDQKIPEVGDKFASRHGQKGVIGLIARPEDMPFTEGGIIPDMIINPHAIPSRMTVGHVLEMIGGKVGALEGRYIDGSAFSGEKEVNLRDALVRAGFSDTGRETMWDGLKGT------------------------------------------------------------------------------------------------------------------------------------------------------------------------------TL-PPVFMEEYRPDLIKTAVLAMQSNRLQPKGTDLAGRKTSAE--SWGP--GRAVARVPRIKAPQTVGGRRAHPPKTEKILKRKINKKERRKAIRSAIAAAINPEFVKERGDVEPIVLEKTSEVTGFLKSVGVTKKSILIVISSRDKRILKGAENLPGVDISYVSKLNAELFAPGTHTIWTESSINKLA-------------------------------------------------------------------------------------------------------------------------------------------------------------------------IACNVTLRGARADDFLKRCFKI-------QNKLYKSQLDTLGNFSFGVEEHTDF-GFRYEPTVGIFGMDVSVAQKKKLPMKQR-------------------------------------------------------------------------------------------------------------------------------------------------------------------------------------------------------------------------------------------------------------------------------------------------------------------------------------------------------------------------------------------------------------------------------YTKYEKARIIGARALQIAMGAPVLIETEEL-DPTEIAIEEFEKGVVPITVKNILKINKAAHTGTLDPRVTGVLPVMLGVATKLADTFIA-DKGYVCVMKLHGAVEE------------------DKLREISKDFVGRIYQRPPLKSAVR-----------------RQVRIRKVHYIAIMEIAGNDVLMKVGCEAGTYMKFTLKDLYMQLEALKKMGPFKKIMQMLP-LGGLGLDI-NDGMSQITEDKLKCFKVMMDSMTEEELTEPKIISGSRLRRIAHGSGTSTAEVNELIKYHRMMQKMM--------------------------------------------------------------------------------------------------------------------------------------IKAGNTVPLRNIPEGLMICNLELRSNDGGKIARSSGDCATLLAHEHGRSQVLLPSGKKKWLLSDCFATIGVVAGGGRTEKPFVKAGKKYHKMKYPIVRGVAMNPVDHPFGGGA-HQHVGKPKTVARGAP----------------------------------------------------------------------------------------------------GVVSKVFSLNQGVPIRVEIKKGILEVSFPAVGRKIQFMTLIRALGLESDEEIIKAVS---DDPQIVKYVLENIEE-CDVYTQEEAIEKLGRKIAPTQAREYRERRVNYIL---------DRYFLP-HLDTKIA------KAYFIGRMAESCYELYLGKRGEGDKDHYANKRLK--AQHQLDSFNYFLDEGIQRIIDELPYTETSISKYKLGVKFGKITVGIPKAREADGSYEDIFPSQARLRNLNYSAPIILDMQLVKKYEIVRDEKEVAIGELPIMLKSNRCNLSKASEQEYNEAGEDPLDPGGYFIINGSEHVIITLEDLDLVEDLFRVSFTKLTRDMRYQLERANMRSRELKIATAIRSDVLTERIVHALATGQLLERSNYIATLSHLRRII--SPLSRSQPHFEARDLHPTQWGKICPSETPEGPNCGLVKNFSQMVEIS--------------------------------------------------------------------------------------------------------------------------------------------------------------------------------------------------------------------------------------------------------------------------------------------------------------------------------------------------------------------------------------------------------------------------------------------------------------------------------------------------------------------------------------------------------------------------------------------------------------------------------------------------------------------------------------------------------------------------------------------------------------------------------------------------------------------------------------------------------------------------------------------------------------------------------------------------------------------------------------------------------------------------------------------------------------------------------------------------------------------------------------------------------------------------------------------------------------------------------------------------------------------------------------------------------------------------------------------------------------------------------------------------------------------------------------------------------------------------------------------------------------------------------------------------------------------------------------------------------------------------------------------------------------------------------------------------------------------------------------------------------------------------------------------------------------------------------------------------------------------------------------------------------------------------------------------------------------------------------------------------------------------------------------------------------------------------------------------------------------------------------------------------------------------------------------------------------------------------------------------------------------------------------------------------------------------------------------------------------
>LC
-AARKLVKKRRKVLKSAKKTDPLEGAHMSRAIALEKVGIEAKQPNSAIRKCVRVQLINGKQVTAFCPGDGKFIDEHDEVLIDGIGYGDLSGVRFKVVA----VNDIS--LQELVRGRKEK----HTGRHAKQ-----QFEQSIVELLINKLMRTGKKQKAYKIVKTAFDQIYEITGMNPLQVLVDAIRNTGPLEETIRLRFGGILAPKAVDVTSQRRIEQALRYLVQGAQFRSKRTMEQCLADELIAAAKGKCYSTSKKEERERIARAARGKGSPFRAPSHRYKG----NLEHVRLNEN-ETVSGRIVEIAHDPARSAPIARIKIERDELSFIIVPEGVGEGDVV---LAKLIERGWHFRRAGRSTLQRI-IDRGALGCEIIMSGKLKG-PRGRMEKMVEGYICGSIAEEIVDRGYAIAKKKAGVIGVLVWI--------------------AMNSDKDSIRTHLRDAIVLPDMVGKKIGIHNGKSFEYVDIKTEMIGHYLGELALTRRKVAHAMAYELHISPKHAREVCRAIKGKIVEDAETYLENVPMKATAAILKLLRNAKNNAD-YKGIDTETLRVWHVATKQGRTIRGIMPRAFGRATPKNTKTVTVEIMLRE--------------------------------------------------------------------------------------------------------------------------PARM-YTRSGHFVRKEYMKGVPGSKIAFDMLFLVAKEACQIRHNALEAARIFANRYLVKGRKLKIRVYPHHVLRENKLATGAGADRGRPIGTAARVKRGQKMLSVEQ--NLEYAKEALERASYKLPTPCKIV----LKHIIASEKAALMIESENKLQFIVDSRANKVAIKRDVESMFDTPVKRVRTMITF-----RGE--------KKAIVELEEEGKA------NPMQKIALDKVVINMSVGESGEK--LVKAEKLLKSITGQKPIKRRAKQTIQPFGIKKAGMTHLILTDDHPHSLTKGMEIAVPATIIETPPMRVEGFRLYKDTNYGKQAVTEVWAGRAAENGR------DSGLGAIEIIMRDGKKLALSLHLITSTLPEVVSLPKKKHDQMEIKMSGE-LTKDVEYAKEVLG--KELRAKEVVKEGDFVDVTAVTKGKGTQGPVKRWGITIQNAKARRSGGRHVGSIGGWTPRRVRWRVPQLGQTGYQQRTEYNKRIMKIGDGEEITPDGGFLNYGIVRNEYILIKGSVPGPKKRLVRI--VPSAAALIKKKIGLEKAQTATTTDYTGDISIEQLKEVAEAKIEGMLASSLKNAVKELVGTCVSMRLKV-----------------------------------------------------------------------------------YLASGVHIGTQ--QKTGDMKRFIYQSRDGLYLLNIKMMDERLRIAARFLANY--DPASILVVSSREYGHHPASFFAKVTAAKAIVRRFIPGTLTNPG-SK---HFIE------------------------------------PSVLVITDPMTDEQALKEGISVGIPIVALCDANNSTSNIDLIIPTNNKGRKALATVYWLLAREILRE-ELSEEVLDINLVQRMTDSGRRVKFRVCVIVGNKDGYIGIGLGKDALVRTGIEKAVRDAKVGLTHIKRGKVVSDKTPKTVVVLRSYFKRIKKYERYEKRKSKIHAHNPLCINKIGDLVKIAECRPLSKTKSFVVVE-GKRKSAVARVTVKEGKGVVRVNKRLL-EVIEPEVVQTKLAEPLLIASQFQDIDVNVTVTGGGFMGQAEAARTAIARGLVEWTE--NEELKETSLIVSDMRKKEMKKYGAKGARAKRQKSYRDPLADALSHIKNTERVGKMECTIPASKLIGNVLSVMKESGYIDEFEFADDGKA-GLFKVR---------LCGKINDCNAIKPRFHVRVKEYEKPARDFGSLIVTTSNGVISHKKAIEDGIGGQLLAFVY-IAHIFSSFNNTIITITDITGAETIARASGGMVAKADRESSPYTAMQMAAQLVDRLRERGITGLRVKVKATAPGAQAAIRAFARAGLRIGKIEDVTPIPHDGTKRPGGKR--KHWKNEQITDLKSLMDAYPRVGIAKIRGLGANQIQRMRKDLQDK-LLMRVSRNSLISISLCESGMD-NMADFIDDQMTLIFTNLDAFELYNVLED----IVTGLIPYPDHNSSPRNTMGCAMMKQSMGIPSTNYRTRTDTRAQDLQKPIVKTR-TADLIL---------NDKRPAGQNFVIAVLSYEGYNMEDALILNRAAIERGLGRSYFFRTAGEEKRYPGGE-EDRFEIPDMEGHESYKQLDEDGIINLETVVAPSDVLIGKT-SPPRFLEETTELLSPLER--RDTSICTRPNEQGVVDSVIL-------MESGSNRRLIKVSVREQKIPEVGDKFASRHGQKGIVGLIVPPEDMPFTRDGIIPDMIINPHAIPSRMTVGHVLEMVGGKAGALEGRYIDGTVFFGEPEADLRAALAKSGFCETGRETMWDGITGKKIEADVFVGLAYYQKLYHIVSAKMHARARGPVQILTRQPTEGKAR--IIDGDGLILGRLASTVAKKLL----------NEKDVEIVIVNAERVVISGKVRTFKDYKA--MKDR---GSKEQGPFFKMPDRIVKRTIRGMLPYQAKGRDAFSRLKVYLSIPEEYED---------TL-PAVFMEEYRPDLIKRAVLAMQSNRLQPKGTDLAGRRTSA--KSWGT--GRGAARVARITAPGTVGGRRAHPPKIEKILTKKINKKERRKAIRSAIAATINSERVRNRGKFNEVELEKTADVKKFLEVTGLSKKSILIVISRKNEELRKAAKNLPGVDVTYTDCLNAELLAPGTHTIWTESSISELA--GKRVNFSARTVISPDPDIDIDEVGVPEAIAKELTITVKVNERNLTMLQELVKHGK-NYPGVNYVRRSDGRKIKVTASNYTLAEELEIGWKVERHIRDGDIVLFNRQPSLHRLSIMAHYVRIMPGKTFRINPTVCPPYNADFDGDEMNMHVLQTEEARAEARMLMAV-IACKVTLRRDRAREFLKRCFNI-------QNRLFKSQFDTYGNFSFGVAEHTDF-GIRYDPNVGIYGMDISVSQKKKLPQKQR-INR--------------------NSQERGFVESVDLCINLKNVDLKQPKNRINVDVVLPKKV--SEPKIGVFASGEVALK---------AKEAGAGVIDPEELKRM--DKKKARELVQMYDYFVADTSFMALVGKSLGTIL-GPRGKMPQPLPPG-A-EPAQILARLA-KIARVKSKTATIWVKVGHRNMDAKDIAENAATVLKAIESR-LEQGWQNIGSVYMKTTMGPAIDEIRKMSVKERNEELKSLTKELLQERGTIATGGSDNPGRVGVIKRAIARIKTVRSE--FRRRREGKTDYRSRLRLLFGRKHRVVVRKSNRYIRMQLVSADKFGDNTLVAAISSELSSLGYDGGKCNCPAAYLTGLLFGKKVKEAGFAILDIGLHTPVHSSNVYAALKGALDSGLMI-------YTKYEEARIISARALQLAMGAPVLIDTEK-IEPTEIAIEEFKSGVIPITVKDILKIKKAAHTGTLDPAVTGVLPVLLGTATKLANTFVS-DKEYVCVMRLHREV------------------KEEKLSSVCERFVGEIYQRPPLKSAVK-----------------RQIRRRTVHYIDIKEIAGKEVLMKVGCEAGTYIKFTLKDFYKQLEAVKKMGPFKKLMQTMP-FGGFGTGEIEDSIYRIGEDKLGKFKVMMDSMTEEELNDPKIIDGSRLRRVARGSGTASADVSELLKYHRLMQKVMVIGKSGSVEITLKPAPKGIGLAAGDIPKRVLAFSGVKDIWAQSKGTRTTFNQAFATFNALQKISLIK-------VVDVLIEGGKASLGPPLGPALGPLGVNIKDIVSSVNERTKAYK-GMTVPVKITIA------MTGNTVPLHRIPEGVMVCNVEVRPNDGGKLVRSSGDCATVLAHEVGKSLVVLPSGKKKWLSSECFATIGVVAGGGRTEKPFVKAGKKYYKMKYPTVRGVTMNPVDHPHGGGA-HQHVGKSKT-------GGLRVGEMERDVLIGYGAAVTLKDRLLDESDKVVEHVCSNCGMIACNCGADTDIYPVEMSYAFKLLLDEMKAMCIAPRLEL---------EEKYGSKIVAKVFSLKQGFRVIIRVEINKKDILDVSFPGVGKKIEFVTLMRALGLEDEKEILKTVS---DDPKVKERIGGNIEEC-KIRTQVEAIDLLGRKIASTQAKEYREKRVNYIL---------DRYFLP-HLDDKIA------KAHFLGRMAESCYELQLGKRGEDDMDHYANKRLK--AQHQLDSFNYFLNEGIQKIVDEQSYIATSISKYNICVKFGKISLSIPKSQEADGSYSEIFPLQTRLRNLNYAAPMYLEMQIVRKYEEESAEERVEIGEMPIMLRSDKCNVSKTEYEEWVETGEDPLDPGGYFIINGVEHVLITLEDLDLMEDLFRVSFTKLIQDMRYQLERAHMRSRELKISTAIRSDVLTERLTHAIATGQLLERSNYVATASHLRRII--SPLSRSQPHFEARDLHLTQWGKICPSETPEGPNCGLVKNFSQMAEVS-KKIKRIRFGLLSPKEIREMSASRIITPDTYGED-GFPIERGLVNQHIGVIDPGLRCKTCGGRMDECPGHFGRIDLEAAVIHIGYAKLIYKILMATCRKCGKVILGEEDRKKFLEDIAEYRQEDISDIVKLVFKEAAKKDVCM-------------------YCNELQQRIKYDK---PTTYIE----IDEEKRERR-LMPTDVRERLERIPDEDIALFGMDAKNARPEWMVITVLPVPPVTARPSITLETGQRSEDDLTHKLVDIIRINQRFMENRDAGAPQLIIEDLWELLQYHVNTYFDNDIRGVPAARHRSGRPLKTISHRLKGKEGRFRGSL---YEG-GELEPLPGRTVDETLELLIMQELGRARDDSGDIAEKYLGIENSGVLMAKSGARGSLLNLTQMAACVGQQSVRGERIKRGYQGRTLPHFKPGDRSADARGFI------KSDIEKMETSPEGVIIKADTMGSLEALVLELTDEGIDA----IKRADVGDISRRDVIEATAVKRVILGFGVKVLPDAKEAALQAGIPVFTSDIIFRLIEDYE-EMRELFLSFFEERSHTRLKRYPVVARWRDDIYLNIASIANFQPFVTGKVPPPANPLVISQPCIRLEDLESIGKTGRHLTAFEMMGHHAFNRYWKNETVRYCDEFLNK-LGIEMESVTY----------------------------KEAPWVGG-GNAGPCLEVI---TCG--------------LELATLVFMDLEHIPRGRYRRMDTYIVDTGYGLERFVWASKGTPTIYDA-IFPEVIKELVDAAGIEHPLEK--------HPEIEAIYAIADHTKCLAFMLADGIVPSNAREGYLARLILRRTFRMLKSVGIERP-LEDIVLLQIKTLENSFPELGIYIDRIVEIISLEKQRYGETLLKGERIIRQLVKEYEEKKVSLEKLITLYDTHGLPPEFVKEVVSEVEVEVDVPNFYTLVARMHSADRKYAVGLELEQELEPFIKGIPETVKLYYEEVDFEATVLASI-------------DDFIVLDRTLFFPEGGGQPADTGFLTKEEVKVKIADVQEIDGVILHRIEDGVGEIRSGTQVSGSLNRARRIAHKKHHTATHIVVCAAQKILGDHVWQAGAQKGEKGARIDITHFKRISNAERNAIEMLANKIVMENRDIRTGFMDRNEAEQKYGPCIYQGGVGKKIRIVRIGDEDVQACAGTHLSRTGECGTIKLLRTERIQDGIERIEYAAGEAAIEAMQRQEELIRNSAAVLNVPSEKLPSVVERFFEEWKQLRKETERLRAEMADLELERLKREAEEISSVDVKVKVISAADTKGMMKIASQLSS-ENFLTILVSVREGESTVAVASVPASLQIGIRAGEIIKRVCETLGGSGGGGAEIAQGGGMKKRYNPAIVEKKWLESWNEDSIYCFDGSPDKQPYIIDTPPPYPTGDFHVGNALNWCYIDFIARYKRMRGYDVLFPQGWDCHGLPTEVEVEERHSIS---KRQISRQEFRELCMQLTKENISQMKEMMQRLGMSIDWSMEFATMDDRYKRYTQLSFLKMYHDGLIYRAEYPVNWCPRCETAIAFAEVDYEDKTSSLCYILFKNADPERSEYVEIATTRPELLASCVAVAVHPADERYREIAGKELVVPIFEHQVKVYEDDSVDPSFGTGVVMICTFGDRQDVRWWKLHNLALRASIDERGRMTEVAQDYKGLSVTECRKRIIDDLKTQGLLRRHEPIEQSVGICWRCKTPIEIISTLQWFIRVMP--VEIIRASE---EIKWYPEHFAIRLKNWVESMEDWCISRQRIFSTAIPVWYCKQCSAVKVAGEDELPVDPSMTSPTEFEGENDVLDTWMDSSLSALWVARCDTATASAGVGFPVALRPQGHDIIRTWAFYSILRSLALTGTVPWQTILINGMVLGEDGNKMSKSRNNFISPDEVIQKDGVDALRQWAAIGGAVGSDVQFRQKEIVAASKFTQKLWSILRFAMFHLSGYKDVEEGAVSLRVVDMWLLSKLNRLIQSVTDAMENYKFDEAMKHLRTFAWNVLADDYIELVKARLYGRSDEGKESAKYALYITLVTLAKLLSPIIPFYAEEMYSQITGGRTSVHRTDWPEVRQDMISLEAESAGEIIAGIVRAVRRYKSAQSLPLNAPLGKLKIFVGNRDTRDIENATATTVELCDDMREIELM----------------------------------------------------------------------------
>GoMg3.2
-AARKVKKRRRRAFKSSKKRDPLEGSHMARAIVLEKVGIEAKQPNSGIRKCVRVQLINGKQVTSFCPGDGKFIDEHDEVLIEGIGYGDLAGVRYKVIA----VNDIS--LRELVKGRKEK----HTGRHAKQ-----SYESKVVELLINKLMRTGQKQKTYKIVKNAFELVYQDTKKNPTQVFVDAIQNAGPMEETIRLRFGGILVPKAVDVSSQRRVEHALRFIVQGAQFKSKRSMARCLADELIAASRNKCHSIGKKEEKERVARAARGKGSPFRAPSHRYKA----NLEHVRVKK-NETVSYRIVEIVHDPARSAPIALIKPKDGVKRFIVIPEGLGVGDEV---LAKLIERGWHFRRAGRSTLQRI-MGAGALGCEITMSGKLRG-PRGRVEKMVEGYICGSVAEEIVDKGYSIAQKKTGVIGVVV------------------------SSGKDDIRTHLRDAIVLPSMMGKKIGIHNGKGFEYVEIKPEMIGHYLGEFALTRKRVSHAMAYELHISPKHAHEVCRAIKGKKVGAAETYLEDVPVRATAAILKLLRDAKGSAE-YKGLDLDLMRIWHVATKKGRTIHGIMPRAFGRATPKNTETVTVEIVLKE--------------------------------------------------------------------------------------------------------------------------PARM-YTKTGANVRKRYMGGIPGSKITFDMLSLVAKEACQIRHNALEAARIFSNRFLAQGRSLKIRVYPHHVLRENKLAVGAGADRGRPIGTAARVKRGQKLVSVAQDV--GDAKEALKRAGHKLPTPCKIVV---LKHVLPSEKATLMIDSENKLPFIVDLRANRAEIKREVEIVFETQVKSVRTLISS-----KGK--------KKAIIEFEEGKA--------SMRRIQVDKVVINMGVGESGEK--LAKADKLLERIVSQKPIRRTAKKSLQP----KAGMTHIILTDNASHSMTKGMEIAIPVTVIETPPMRVEGFRLYKTTHYGKQTVTEAY----------------DDLSKIEELIKS-NSTGLELRMISSTLPKAVNVPKKKKEVMETQMGGE-LGKDLEYAKEMLG--KDISAKDVFNEGDFVDATAVTKGKGTQGPVKRWGITIQNAKARRSGGRHVGAIGAWTPRRVRWRVPQLGQTGYQQRTEYNKRIVKIGEGEEITPKGGFLNYGIVRNDYVLLKGSVPGPKKRLVRL--IPPTSALIKKEIGIEKAQTDSTTDYTGDITLEQLKEIAKKKKEGMLASSLKSAIKEMIGTCGSMRLKV-VTGEKITAILKGKNIAGEIPEDLLNLMRKALRVRKHVEVNKKDVHNKRSLHLTESKIRRLVKYYRREKEWRYKPEIAE-----------------------------------------------------------------------------------------------------------------------------------------------------------------------------------------------------------------------DLSEEVLDINLVQRMTDSGRRVKFRVCVIVGDKEGYLGIGLGKDALVRSGIEKAVKVAKTNITYIE----------------------------------------------------------------------GKRKTAVARVTIKEGKGEVRINKKPL-EIMEPEVVRTKISEPLFIASQIEGIDVAVNVKGGGFMGQAEAVRTAIARGLVEWTA--SELLKESSLFVSDMRNKELKKAGAKGARAKRQKSYRDLLADALSHIKNTERVGKMECVIPASKLIGNVLGVMQEGGYIKEFGFVEDGKS-GIFQVK---------LGGKINDCNAIKPRFYVRANEYEKPARNFGMLVITTSKGVMSHEKAIENGIGGQLLAFVY-VAHIYSSFNNTIITITDLPGAETIARASGGMVAKSDRESSPYTAMQMATQLADKLKEREIRGLHVKVKATAPGAQAAIRAFGRAGIRIGKIEDVTPMPHDGTKRPGGKR-ARKWKEEQVASINTLLDSYDTIGLAKIRGLGSKQLQRIRKEFRGD-ALLKVSKNSMIARSFGGSGMN-DMVDFIDDQMALIFTDLDAFALYRVLEK----IVAGLIPYPDHNSSPRNTMGCAMLKQSLGLSTANYKTRADTRTHSPQKPLVTTR-TAALIQ---------HGRRPAGQNFVVAVLSYEGYNMEDALILNQAAIDRGLGRSHFFRTEGEERRYPGGE-EDIFE-IPDVSHEAYQQLDDAGIINSEVEVLPNDVLIGKT-SPPRFLEETTELLSPLER--RDTSICTRANERGRVDSVVL-------MESSSNRRLVKVAVRDQKVPEVGDKFASRHGQKGVIGLIAHPEDMPFTEGGIIPDMIINPHAIPSRMTVGHVLEMIGGKVGALEGRCIDGSAFSGEKEVDLRNALVRAGFSDTGRETMWDGLKGTKIDADVFVGVVYYQKLYHLVSAKMHARARGPVQILTRQPTEGKAR--IVDGDGLILGRLASGVAKELL----------NDTEKEIAIVNAERVVISGKVRTFKDYKQ-----MKDRGSREQGPFFRMPDRILKRTIRGMLPYRARGKDALSRVKVYLGIPEEYEKMERKRV---TL-PPVFMEEYRPDLIKNAVLAMQSNRLQPKGTDLAGRKTSAE--NWGP--GRAVARVPRIKVPQAVGGRRAHPPKVEKILKRRINRKERRKAIRSAIAAAINPELVRDRGDVEPIVLEKTSEVTEFLKSVGVTKKSILIVISSRDRRILKGAENLPGVDISYVSKLNAELFAPGTHTIWTESSINKLA--GKRVNFSARTVISPDPEIEIDEVGVPKDIAKELTINVNVTERNLEAIRETLK-RGSEHPGANYVRRSDDKKVKVTETNHLLAEELGVGWKVERHLQDGDIVLFNRQPSLHRLSIMAHYVRVMPGRTFRLNPTVCPPYNADYDGDEMNMHVLQTEEARAEAKILMAV-IACNVTLRGARADDFLKRCFKI-------QNKLYKSQLDTLGNFSFGVEEHTDF-GYRYEPTVGIFGMDVSVAQKKKLPMKQR------------------------SSKERGFVESVDLSINLKNIDLKQPKNRINVDIVLPKKF--KELKMGAIA-SGEIAMK--------AKEAGAEVIDPEELKRM--DKKKARALVNRCDYFIAESALMALVGKSLGAIL-GPRGKMPEAIPPGDVQILTRLEKIAR----VRS-KTTTLWVNIGRKNMDANDIAENAAAVIKSVESR-LERGWQNIASIYMKTTMGH------------------------------------------------------------FRRRREGKTDYRRRLKLLFSRKPRVVVRKSNKHIRMQLVLFDQVGDKTFVSSTSSELKRFGYEGGTGNIPAAYLTGLLFGKKAKEAGFAILDTGLQTPNHSSKEYAALKGVVNSGMDI-------YTKYEKARIIGARALQIAMGAPVLIETEEL-DPTEIAIEEFEKGVVPITVKNILKINKAAHTGTLDPRVTGVLPVMLGVATKLSDTFIA-DKGYVCVMKLHGAVEE------------------DTLRKISKDFVGRIYQRPPLKSAVR-----------------RQVRIRKVHYIEIMEIAGKDVLMKVGCEAGTYMKFTLKDLYMQLEALKKMGPFKKIMQMLP-LGGL-GVDINDSMSQITEDKLKCFKVMMDSMTEEELTEPKIISGSRLRRIAHGSGTSTAEVNELIKYHRMMQKMMVIGKSGSVEITLKPAPKGIGLAAGDVPKRVSEFAGVNDIWAKTRGTRTTFNLAMATYNALKSTALVK-------VVEVLVEGGKASPGPPLGPALGPLGVKIKDVVASINEHTKAYA-GMEVPVKITVDA----IKAGNTMPLRNIPEGLMICNLELRSNDGGKIARSSGDCATLLSHEHGRSQVLLPSGKKKWLLSDCFATIGVVAGGGRTEKPFVKAGKKYHKMKYPIVRGVAMNPVDHPFGGGA-HQHVGKPKTVARGAP-GGLRFGEMERDVLIGYGAAIALKDRLLNESDRVVELVCGNCGMIACNCGADTDIYPVEMSYAFKLLLDEMKALGIAPRLEL------------------GVVSKVFSLNQGVPIRVEIKKGILEVSFPAVGRKIQFMTLIRALGLGSDEEIIKAVS---DDPQIVKYVLENIEEC-DVDTQEEAIEKLGRKIAPTQAREYRERRVNYIL---------DRYFLP-HLDTKIA------KAYFIGRMAESCYELYLGKRGEGDKDHYANKRLK-IVQHQLDSFNYFLDEGIQRIIEELPYTETSISKYKLGVKFGKITVGIPKAREADGSYEDVFPSQARLRNLNYSAPIILDMQLVKKYEIMRDEEEVAIGELPIMLKSNRCNISKLSEQEYENAGEDPLDPGGYFIINGSEHVIITLEDLDLVEDLFRVSFTKLTRDMRYQLERANMRSRELKIATAIRSDVLTERIVHALATGQLLERSNYIATLSHLRRII--SPLSRSQPHFEARDLHPTQWGKICPSETPEGPNCGLVKNFSQMVEIS-KRIKGIKFGLLSPKEIRKMSASKIITPDTYGED-GFPIELGLVNQRIGVIDPGLRCKTCGGRMGECPGHFGHIELAAPIIHVGYAKMIYRMLAATCRRCGKVLLGEEARAKFLDGIEQQK-ERQADVGDVVKLVFKEAAKNDVC----------------PFCDEIQKRIKYDK---PTGYIE----IDKEDKE-RRLMPTDVRERLEKIPDEDIPLFGMDPKNARPEWMIITVLPVPPVTARPSITLESGQRSEDDLTHKLVDIIRINQRFMENRDAGAPQLIIEDLWELLQYHISTYFNNEIPSIPPARHRSGRPLKTMTQRLKGKEGRFRGSL------AEELEALPGRSLEETLELLIMQELGRARDDAGDIAERYLGIENAAVLMAKSGARGSMLNLTQMAACVGQQSVRGERINRGYQGRTLPHFKSGDRRAEAHGFV---KSEIEEMRM-ETSPEGLIIKADTMGSLEALASELRDEEIEE----IKKAEVGNISKRDVIDAGTVKGVILGFNVDLLPDAKEMVRENGIPVFISDVIYRLIGEYK-QIRESFLSFFESHGHKRLKRYPVVARWRDDIYLNIASISNFQPFVTGKVPPPANPLVISQPCIRLEDLESIGKTGRHLTAFEMMGHHAFNKYWKNDTVRYCDEYLRQ-LGVDMDGVTY----------------------------KEAPWVGG-GNAGPSLEVI---TSG--------------LELATLVFMDLKLSPQGQYDKMDTYIVDTGYGLERFVWASKGLPTVYDA-IFPDMIKELVNAAGIVHPLETELIMQNARLSGAMSRRAVSDHTKCLAFMLADGIVPSNAKEGYLARLVLRRAFRMLKSLDIAIP-LEELVLKQIKKLKNSFPELEESVDRIVEIVALEKSRYDVTLLKGGRIVKQLAKQSKAQKIQLDKLIELYDTHGLPPEFVSEVVSTQGVAVDIPNFYSLVASMHGEEKTALEPLLVGLKEKT--QSIPATLKLYYDELDFDAVVLDTF-------------DDFVILDKTLFFPEGGGQPADTGFLTGESKTLKVQDVQEVEGVILHKIEN-GGGISKGTVVSGQIDAERRIAHTRHHSATHIVVCAARKVLGSHVWQAGAQKGEKRARIDITHFKRISDAERREIELLANRMVMEDKEIRARFEDRKEAEQKYTFGIYQGGVGKAIRIVRIGEEDVQACAGTHCAKTGEVGPIKILRTERIQDGIVRIEYSAGEAAVVAVQAQEELIKVSAATLKVPPEKLPYTVKRFFEEWKQLKKENERLRGEIATLQIGLLKDHTKAIGEVRVIAEVLPDADTKEMMKIASQLTEEGFLTLLI-SERGKRASVVSSVPRH-LKDEISASELVKRVCAVLGGSGGGKPEIAQGGG-PKRYDVKEAERRWQVFWETEGVYKFDPESNEPIYSLDTPPPTVSGNMHIGHAMAYIQADTIMRFQRMQGKNIFYPFGFDNNGLATELYVEKKTGKM---AEEMSRQEFIELCLKESEIAAQRMLEEWKSLGISPDWDITYRTINKWSRKTSQRSFILLHHNGRAYRKHEPTVWCSKCGTAIAQVETEDKTLPSSFYDITFKIEGAD----LLISTTRPELLPACVAVFYHPDDERYKGYRGKNAEVPLFGLEVPIMEDEAVDPESGTGIVMCCTAGDSTDVEWWKTHNLPWISVIDEHGRMKEEAGKYAGMRIKKARTAIVADLDEQGLLKGKKEITHTVNVHERCGTAVEYIMTKQWFIKYLDLKERFLDASAK---LNWYPPYMKARYDNWVKGLKDWCISRQRYYGIPFPVWYCEECDFEVIADDKDLPVDPTADAPERFKPETDVLDTWATSSLTPQITTKWKEDDAFFNKIYPMSLRSNGHDIITFWLFNTVVKGLLHENQIPWKDVIINGFVLDPKKAKMSKSKGNVIQPQGVIERYSADALRFWACSAKL-GDDLPYEEKEIRRGVKIVNKLWNASKFALLHLNGY-DLNNGC-ELELMDKWLLSKLNRLIGECTASFNDYEFSTVKKDMENFFWHTFCDSYLEIVKDRLYTPEEEAKRSAQYTLYVSLLAMLKMMAPIQPHITEEIYHAYFADCKSIHISKWPEQDEAMIDTEAEEIGDKTVDVISAVRKYKTLNKKALNAQVSRVLLKCDE-ETKEQLKITYDDLKATLHVETIESG----------------------------------------------------------------------------
>SA
---------KRRALKSAKKADPLEGAHMSRAIVLEKVGIEAKQPNSAIRKCVRVQLINGKQVTAFCPGDGKFIDEHDEVLIEGIGYGDLSGVRFKVVA----VNDIP--LNELVRGRREK------GRQAKQ-----QFGESIVERLINNLMRTGKKLKTYNIVETAFDLIHEATGENPLQVLVDAIQNAGPREETIRLRFGGILVPKAVDVSSQRRVNEALRFIAQGVQFKSKKSVERCLADELMAAAKNKCHSISKKEEKERIARSARGRGSSFRAPSHRYKG-------NLEHVRKNETVSGEIVKIEHDPARSAPIARLRIERFEERFIVIPEGVGEGDEV---LAKLIERGWHFRRAGRSTLQRI-MDIEALGCEITMSGKLKG-PRGRMEKMVDGYICGSIAEEIVDKGYAIARKKSGVIGVQVKI---------------EEKLEEINSGKENIKTHLRYAIVLPNMVGKKIGIHNGKSFEYVEIKPEMIGHYLGELALTRKRVAHAMGSELHISPKHAREVCRAVRGKKVEDAEVYLEKVPVKATDEILKLIRGAKSNAE-YKGLDPEALRVWRAATKKGRTIRRIIPRAFGRATPKDTETVTVEIVLRE--PTGARLECADNTGAKVLQIIAVKGYRRYPKAGIGDVVIVVVKKG--RPAIKK-QMVKAVIVRQRKEFRRPSGVRVKFEDNAAVIVDEKGMPKGSEIRGPVAREA-VERFSKIASAATII-PARM-YTRTGHYVRREYMRGVPGSKITFDMVSLVAEEACQIRHNALEAARISANRYLMKGKRLKIRVYPHHVLRENKLAVGAGADRGRAVGTAARVKSGQGLISVEE-HNFEDAQEALRRARYKLPTPCRVV-----KHIVPSEKATKMIDSENKIQVIVDLRARKSEIKREVERVFETSVKSVRTMIRF-----KGE--------KKAIIELEEEGKA------NPMRRIEVEKVVINMGVGESGEK--LAKAEKLLDHITGQKSIKRKARRTIQPFGIKKAGMTHVILTDDRPHSLTKGTEVAFSATIIETPPMRVEGVRLYSNTYYGKRAVTEAWVRA----------GNGGDLGAIEEKIKRNNERALSLHLIASTLPEVVSVPKKRHELMEIKMSGN-VEKDLEYAKKVFG--KELRVKDVVKEGDFVDVTAVTTGKGTQGPVKRWGVMTQIAKAARSGGRHVGAIGGWTPRRVRWRVPQFGQTGYQQRTEYNKRILKIGDGEEITPDGGFLRYGIVRNEYIVLKGSVPGPKKRLVRI--TPPTAALIKKELGIEKAKTDSTSDYTGDISLEQLKEIAKKKKEGMLASSFKKAVKEIIGTCVSMRLKV-VTGKKITKILKEKNKVGAIPEDLQNLMRKALRIRKHIEENKKDVHNKRVLQLTESKIRRLVKYYRRNKDWKYKPEIAEVIL-YLASGVHIGTQ--QKTGDMKRFIYQARDGLYLLAIKMMDKRLRIAARFLANY--EPSSILVVSAREYGHHPVSIFAKVTGVEAIVGRFIPGTLTNPES-----AYFTE-----------------------------------PAILVVTDPMTDEQALKEGVHAGIPIVALCDTNNSSTNIDLIIPTNNKGRKALATVYWLLAREMLRE-DLGEEVVDINLVQRMTDSGRRVKFRVCAIVGNSDGYLGIGVGKDALVRNGIVKAVRAAKLNLTYIKRGVVVSDKAPKTVVVLRSYLRKIRKYERFEKRRSKIHAHNPPCINKVEDVVKIAECRPLSKTKSFVVVE-GKRKTAVARVTIKEGKGTIRINKKPL-EVLEPEVVRAKVSEPLFIASQIDGIEVEVNVRGGGFMGQAEAARTAIARGLVEWTE--NEQLRETSLLVSDTRIKEAKKFDAKGARAKRQKSYRDPLADALSHIKNTERVGKMECTLPASKLIGNVLSVLKEGGYIAEFEFVEDGKA-GLFKVK---------LCGKINDCNAIKPRFYVRVKEYEKPARDFGMLIVTTSKGVISHEKAIESGIGGQLLAFVY-MAHIFSSFNNTVITITDMTGAETIARASGGMIAKADRESSPYTAMLMATQLAERLKEREITGIYVKVKATAPGAQAAIRAFARAGLRIGRIEDVTPIPHDGTKRPGGKR-AKDWKKEQVSNLKNLIGAYPTVGMAKIRGLGGKQLQRIRRDFKEN-AQVRVSRNSLISVSLNESGMN-DMVDLIDDQLALIFTHLDAFELYNVLEE----VVAGLIPYPDHNSSPRNTMGAAMLKQSLGLSTANYKARADTRLPDPQKPLVKTR-TADLIL---------HDKRPAGQNFVVAVLSYEGYNMEDALILNRAAVDRGLGRSHFFRTEGEEMRYPGGE-EDRFEIPDMESHEAYKQLDEDGIINSETEVAPNDVLIGKT-SPPRFLEETTELLSPLER--RDTSICTRPNERGVVDSVDL-------MESSSNRRLVKVSVREQKIPEIGDKFASRHGQKGVVGLIVPPEDLPFTVDGIVPDMIINPHAIPSRMTVGHVLEMIGAKAGALEGRYIDGTAFFGEPEEELRAALERAGYSPTGREPMWDGRTGEKIEADVFIGVAYYQKLYHLVSAKMHARARGPVQILTRQPTEGKAR--IIDGEGLILGRLASSVAKKLL----------NEKDTEIVIVNAERVVISGKERIFKDYKE-----KKDRGSREKGPFYKMPDRIVKRTIRGMLPYQAKGREALSRVKVYLGIPDEYETMAQKKV---TL-PPVFMEEYRPDLIKRAVLAVQSSRLQPKGSDPAGRRTSAE--SWGV--GRGVSRVPRIKAPQAVGGRRAHPPKTEKVLKEKINKKERMKAIRSAIAATINPELVRNRGEVE-LPVEKTSDVGGFLKSVGVSKKSILIVISSRDNKLKKAAKNLPGVDVSSVEELNAELLAPGTHTIWTESSLNF----GKRVNFSARTVISPDPDIEIDEVGVPEEVAKELTITVNVTERNLDVMRETLK-RGKKHPGVNYVRRVDGRKIKVTESNYALAEELDIGWRVERHIQDGDIVLFNRQPSLHRLSIMAHYVRVMPGRTFRLNPAVCPPYNADYDGDEMNLHVLQTEEARAEAKILME--IACKVTLRGERARDFLKRCFKI-------QNKLLKSQFDTYGNFSFGIAEHTDF-GIRYDPKVGIYGMDVCVSQKRKLPNKQR-INR--------------------NSRERRFVEGVDLCITLKNIDLKEPKNRINVDVVLPKKI--KEPKIAVFASGEIALK---------AKEAGAEVIDPEELKRM--DKTKARAMVQKYDYFVADASLMALVGKSLGTIL-GPRGKMPEPIPPG-AEPAQILSRLKK--IARIRSKTTTFWVNIGRKDMDAKDIAENAAAVIKAVESR-LERGWQNIDSIYMKTTMGPAMEDIRRMSEKERKKELESLMKDLLRERGIIATGGSENPGRVGEIRRTIARIKTVQSE--FRRRREGKTDYRRRLKLLQSGKHRVVVRRSNRYIRMQLVSPSKTGDNTLVAAISSELTTYGYDGGKCNCPAAYLTGLLFGKRAREAGIGVLDIGLHTPTHGSNIYAALKGALDSGLTI-EKEKNKYTKYEKARIIGARALQIAMGAPVLIETDEL-DPINIAIEEFEKSVVPITV--ILKIDKAAHTGTLDPKVTGVLPVLLGAATKLADTFLGD-KEYVCVMKLHREVDED------------------KLRKTSEEFVGKIYQRPPLKSAVK-----------------RQIRIRTVHFIEIKEIEGQNVLMRVGCEAGTYIKFTLKDLYKQLEAVKKMGPFQKLMQMLP-LGGYGIDLDD-QMYQITEDKLKKFKVMMDSMTEEELTEPKIIGGSRIKRIARGSGTTTAEVNELIKYHKVMQKMMVVGKSGSVEITLIPAPKGIGLAAGDIPKRVLAFAGVKDVWTRKKGTRTTFNQAIATYNALKNTAAVK-------VVKVLIEGGKASSGPPLGPALGPLGVNIKEVVSSVNELTKDYA-GMEVPVKITID-----IKTGNTLPLSAIPEGILICNLEARPGDGGKFARSSGDCATVLAHERERTLVVLPSGKRKWLSSDCFATIGVVAGGGRTEKPLVKAGKRYHKMKYPTVRGVAMNPVDHPHGGGG-HQHVGKSKT-------GGLRFGEMERDVLIGYGAAISLKDRLLDESDKVVELVCGSCGMIACNCGADTDIYPVEMSYAFKLLLDEMKAMCIAPRLDL--------------------------------IRVEISKDILEVSFPAVGRKIEFVTLMRALGLESGEVILKAVS---DDPKIQEHLKGNIEEGK-VLTQEEAIDTLGRKIAPTQAREYREKRINYIL---------DRYFLP-HLDDRIA------KAHFLGRMAESCYELYLGKRGEDDKDHYANKRLK--AQHQLDSFNYFLEEGMQKVVEEQSEIVTSIGKYNLGVKFGKISVGNPKAREADGSYEEIFPSQARLRNLNYAAPIYFHMQLVRKYEVESEEKEVEIGEIPIMLKSKRCNLSKLSDEEYEEAGEDPLDPGGYFIINGSEHVIITLEDLDLMEDLFRVSFTKLVRDMRYQLERAHMRSRELKIATAIRSDVLTERIMHALATGQLLERSNYVSTVSHLRRII--SPLSRSQPHFEARDLHPTQWGKICPSETPEGPNCGLVKNFSQLVEI--KRIKGIKFGLLSSKEIRKMSASRIITPDTYGED-GFPIERGLVNQHIGVIDPGLRCKTCGGRMGECPGHFGHIDLEAPVIHVGYAKLIHRILTATCRKCSRVVLGEEDRKRFLEEIKRQKQADVGEVVKQVFREAAKSSVCMYC-------------------SEPQNLIKYD---KPTTYIE----IDEGGKERR-LMPTDVRERLERIPDEDVFLFGMDPENARPEWMVLTVLPVPPVTARPSITLESGQRSEDDLTHKLVDIIRINQRFMENRDAGAPQLIIEDLWELLQYHVNTYFDNEIPGVPPARHRSGRPLKTISQRLKGKEGRFRGSL---YEG-GELETLPGRTLEETLELLIMQELAHARDDSGIIAERYLSIENPGVLMAKSGARGSMLNLTQMAACVGQQSVRGERIKRGYQGRTLPHFKPDDRSADAHGFV----SELEELK-METGPEGIIIKADTIGSLEALTLELKEEGIE----EITKAEVGNISKRDVIDATTVKRVVLGFNVDILPDAKESALQAGIPIFISDVIYRLIEDYE-EIRELFLSFFEQRSHTRMKRYPVVARWRDDIYLNIASISNFQPFVTGKVPPPANPLVISQPCIRLEDLESIGRSGRHLTAFEMMGHHAFNKYWKNETVTYCDEFLMQ-FGVDRERVVY----------------------------KEAPWVGG-GNAGPCLEVI---IGG--------------LELATLVFMDLELSPLGEYRKMDTYIVDTGYGLERFVWASKGTPTVYDA-IFPSIIKELVDAAGIEHPLEKYPEIIIEHARSAGALKTVADHTKCLAFMLADGIVPSNAKEGYLARLVLRRAFRMLKSLGIEIP-LEELILLQIKTISNSFPDLEHSVERIGELVSLEKSRYDEALLKGERIIWQDIKKWKSITLGTDRLIYYYDTHGLPPEFVNEVVASKGIEVNIENFYSLVAREHSEERREEEIEPLGESLKEKTKGMPATRKLYYEEVEFEATVLDSVCGALPHDPASPVADGFVILDRTLFYPEGGGQPADTGFLTSSALRVKVVDVQEIEGVILHK--TENGGIRKGAAVSGYIDTERRNAHKKHHSATHIVICAARKVLGDHIWQAGAQKGEKRARIDITHFKRISDAERREIEMLANKMVMENKEIRASFVDRNEAEQRYGFRIYQGGVGEKIRIVRTGDEDVQACAGTHLSRTGEVGPIKLLRTERIQDGIERIEYAAGEAAVEEIQAQEERIRKSASVLKVPPEKLPSVVERFFEEWKQLRKENERLRGELAELGLERLKRQAEEISDIKVIAAVLPDADTKELMKIASQLSNDNFLAILI-GTRENRASAVSSVPAYLTD-KINAGVIIKRVCEVLGGSGGGKGELAQGGGMEKKYRPEIIERKWLESWND-SLYYFTASSDKPSYIIDTPPPYPTGDFHIGNALNWCYIDFIARYKRMRGYDVMFPQGWDCHGLPTEVKVEEKYGIS---KHQISRQEFRALCKELMRTKIAEMKSMMKKLGMSIDWSTEFVTMEDRYKRYTQLSFLKMYHDGLIYRAEHPVNWCPRCETAIAFAEVEYEDRDAYLNYIRFKKVGAEEPEYVEIATTRPELLASCVAVAVHPDDERYNDIGGKELVVPIFGHTVKVYEDEGVDRAFGTSVVMICTFGDRQDVRWWAVHNLPLIASLDERGRMTEVVRGYAGLSATECKEKIIEDLRAQGLLTKREQIEQNVGVCWRCKTPIEIISTRQWFVRVKH--DEILKASEE---IRWYPEHFSIRLKNWVESMEDWCISRQRIFSVPIPVWYCKRCGTVKVASEDELPVDPLMTGPTEFEGEKDVLDTWMDSSLSALWVAKWNLNAEPSGIGFPVELRPQGHDIIRTWAFYTILRSLVLTKSIPWHTILINGMVLGEDGYKMSKSRNNIISPDAVIQEHGADAFRQWAAIGGAVGSDVQFRWKDIVAASKFMQKLWSILRFSMIHLSDY-QYKEGAATLRIVDKWLLSKLNKLIRSVTDAMENYKFDEAMKDLRAFAWNVLAGDYIELVKSRLYGRSDEGKESARYALYLTIEALSKLLAPFIPFYAEEMYSYIEKE-RSVHIAQWPEVKPDLIDLEAERKGDLIADIVRAVRRYKSEQGIPLNAPLGKLEIYADDFDTEDMENATATKVELCKGVREIK------------------------------------------------------------------------------
