# Supplementary material for: Comparative genomics reveals electron transfer and syntrophic mechanisms differentiating methanotrophic and methanogenic archaea
Source: PLoS Biol. 2022 Jan 5;20(1):e3001508. doi: 10.1371/journal.pbio.3001508 (PMC9012536; doi:10.1371/journal.pbio.3001508)
Supplement: S1 Data — (ZIP) [file pbio.3001508.s017.zip › S1_Data/Fig13D.GlyA.faa]

>10622032
------------------------------------------------------------
------------------------------------------------------------
-----------------------------MHYLPIDDPEV---ASLVEKEAVRINNTLDL
IASENHAPRSIMEAQG--SIFTTKAAE------GYPNRRFHSGCIYADELESLAISRAKA
LFGAEHANVQPHTGVSANLAVY--FSVLNSG-DNVLAMKLSHGGHLSHGHPSSITS----
-RCFNFTHYGVNRETELLDYEEIRDLA--LK-----VRPRMIVSGASTYSRLIDYEKIA-
---EIAQEV----SAYTMVDMAHIAGLVAAGVIPSPVPS-ADFVTFTTYKTLRGGRGGVI
L-CK---A-K------------------------------Y-AQKI---DGAIFPGSQGT
PFANMVAAKAVCLKLAMNSEFIEIQKKTLENAACLVEAFHKQGYRIVY---GGTDNHIVL
LDLRP--------KGL--TGDVAE--KTLESVGILTNKNVIPYDSK--K-PT-VGSGIRL
GSSAISSRGMGKPEVRKIAELIDKALLKR----N--RKDILYRVAED--VADLCKKFPV-
YKNNLIEP-----------------
>329766
------------------------------------------------------------
------------------------------------------------------------
-----------------------------MRYLSQDDPEL---AGLVIDEEKRLETTLNL
IAAENHAPRSVNEVLG--SIFNTKTIE------GYPGGRFHAGCVHADQVEDLARQRGKK
LFNAEYINVQPHSGTSANLAVY--FSVLETG-DRVLSMSLPHGGHLSHGHSASITS----
-RCFDFSHYKVDSKTERIDYDRVRQMA--RQ-----LNPRMIVAGASSYPRLIDYEKMA-
---EIAREV----SAFFMADMAHLAGLVAAGAIPSPVPF-CDFVTFTCYKTMIGGRGGVI
L-CR---K-K------------------------------Y-GKKI---DQAVFPGCQGT
SAVNLLAAKALIFKIATREKFISIQKKTIENARTLAREFKEMGYRIVT---GGTDNHQVL
LDLTA--------REM--SGKFAE--TRLESVGIVLNRNLVPQDEK--T-PG-RVSGIRL
GTNGLSARGMGAAEMKRIARLMDSAMVNS----T--GKEVLAGIREE--VLDLCRAFPI-
IKQI---------------------
>405474
------------------------------------------------------------
------------------------------------------------------------
-------------------------MHTCLDLLAQSDSSL---QEALVGEMRRQSTGIEL
IPSENYTYPEVLCLLG--SVFTNKYAE------GYPGRRYYGGQEFTDVIENMARERACA
VFGAEHANVQPLSGSPMNQAVY--LGLLEPG-DTILAMDLSHGGHLTHGAPVSHMG----
-KLFQFIRYKTDPATGAIDMDEVMSLA--KK-----HRPKLVLTGYTSYPRDMDYAAFK-
---AVADSV----GALTMTDASHYAGMVAGGAMMNPFDAGFDVVTTTSHKSLRGPRGGII
L-CR---K-D------------------------------L-AARI---DKSVFPGLQGG
PHMNVIAAIAYTMKRAAEPAFREYAAHVVSNAKALAARLMELGADLIT---GGTDNHMLV
MNTQT-------TYGI--NGREAE--EALDAAGITVNKQIVPDDPN--P-PL-RPSGIRV
GTPAATTRGMGNSDMTQLADWMHEILQHP----N--NTGRIAEIKRD--VEHFCAQFPV-
PGIDMTDLDLNS-------------
>400292
------------------------------------------------------------
------------------------------------------------------------
-------------------------MQEYRDLLQKNDPDI---FNALSGEEIRQKVGIEL
IPSENYTYPEVLCTLG--SVLTNKYSE------GYPGRRYYGGQEFTDIIESIACERAKQ
VFRCEHANVQPLSGSPMNQAVY--LGLLEPG-DTILAMDLSHGGHLTHGAPVSFMG----
-KLFNFIRYKTDPVDGAIDFDELRKTA--IA-----HKPKMILCGYTSYPRDLDYAKFK-
---EIADEV----GAITMTDASHYGGLIAADAIRNPFDFGFDVVTTTSHKSLRGPRGGMI
L-CK---K-E------------------------------F-APKI---DKAVFPGLQGG
PHMNTIAGIAVTLKKAAEPEFHEYGLQVLNNSKALAGELIKCGASLVT---GGTDNHMMV
LDTEK-------SFGI--NGKIAE--ELLDEVSITTNKQILPDDPN--P-PL-RPSGIRI
GTPAATTRGMKEADMILLAGWMTKILQNP----E--DKVLAADTKAE--IESFCSRFPV-
PGI----------------------
>428192
------------------------------------------------------------
------------------------------------------------------------
-------------------------MQQYRNLLQANDPDI---FNALSGEESRQRAGIEL
IPSENYTYPEVLCTLG--SVFTNKYSE------GYPGRRYYGGQEFTDTIEDIARERAKQ
VFRCEHANVQPLSGSPMNQAVY--LGLLEPG-DTILAMDLSHGGHLTHGAPVSFMG----
-KLFNFIRYKTDPVDGSIDFDELRKTA--LE-----HKPKMILCGYTSYPRDLDYAAFK-
---KIADEV----GAITMTDASHYGGLIAADVIRNPFDFGFDVVTSTSHKSLRGPRGGMI
L-CK---K-E------------------------------F-APRI---DKAVFPGLQGG
PHMNSIAGIAVTLKKALEPEFKEYGKQVLVNAKTLADELLKSGASLVT---GGTDNHMMV
LDTEK-------SYGI--NGKVAE--ELLDEVAITTNKQIIPDDPN--P-PL-KPSGIRI
GTPAATSRGMKEADMVKLAGWITTILQNP----E--DKNLAVTTRSE--IESFCSRFPV-
PGI----------------------
>459409
------------------------------------------------------------
------------------------------------------------------------
-------------------------MQEYRDLLQKNDSEI---FNALSGEESRQKAGIEL
IPSENYTYPEVLCTLG--SIFTNKYSE------GYPGKRYYGGQQFTDTIEEIARERAKQ
VFRCEHANVQPLSGSPMNQAVY--LGLLEPG-DTILAMDLSHGGHLTHGAPVSFMG----
-KLFNFIRYKTDPVDGSINFDELRKTA--LE-----HKPKMILCGYTSYPRDLDYSKFK-
---AIADEV----GAITMTDASHYGGLIAADVIRNPFDFGFDVVTTTSHKSLRGPRGGMI
L-CK---K-E------------------------------F-ASKI---DKAVFPGLQGG
PHMNTIAGIAVTLKKAAESEFHEYGLQVLNNAGTLADELLKSGAFLIT---GGTDNHMMV
LDTEK-------SFGI--NGKVAE--ELLDAVSITTNKQIIPDDPN--P-PL-KPSGIRI
GTPAATTRGMKETDMVKLAGWMTKILQHP----E--DKDLAIHTKSE--IESFCSRFPV-
PGI----------------------
>425956
------------------------------------------------------------
------------------------------------------------------------
-------------------------MRAHRDLLEKSDPDV---FATLTGEENRQRLGVEL
IPSENYTYPEVLAVLG--SVFTNKYSE------GYPGRRYYGGQEFTDRVEILARERACQ
VFRSEHANVQPLSGSPMNQAVY--LGLLELG-DTILAMDLSHGGHLTHGAPVSHMG----
-RLFNFVRYKTGATDGAIDFDAVRELA--RE-----HKPKLVLCGYTSYPRDLDYAAFK-
---AVADEV----GAYTMCDASHYAGLVAGGVMKNPMDHGFDVMTTTSHKSLRGPRGGMI
L-CR---K-E------------------------------L-AARI---DKSVFPGLQGG
PHMNVIAGIAITMGKALTPEFRDYAAQVLLNTQAFAGALTSGGAQLVT---GGTDNHMLV
MNTQA-------SFGL--DGRVAE--ELLDEVGITTNKQIIPDDPN--P-PL-RPSGIRI
GTPAATTRGMKEREMERLAGWMLAVLGKP----E--DAALRADIRRE--VEAMCLTFPV-
PGL----------------------
>3694763
------------------------------------------------------------
------------------------------------------------------------
-------------------------MRAFFDLLAATDPEV---FATLAGEENRQRSGIEL
IPSENYTYPEVLAALG--SVFTNKYSE------GYPGRRYYGGQEFTDQIENLARQRACA
VFGCEHANVQPLSGSPMNQAVY--LGLLEPG-DTILAMDLSHGGHLTHGAPVSHMG----
-RLFNFVRYKTNPGDGAIDFDVVRALA--RE-----HKPRLVLCGYTSYPRDLDYAAFK-
---AIADEV----GAYTMCDASHYAGLVAGGVMRNPFDAGFDVVTTTSHKSLRGPRGGMI
L-CR---K-A------------------------------L-APAI---DKSVFPGLQGG
PHMNVIAGIAITLGKALAPEFKVYASQVLANARRLGTELAGRGVSLVT---GGTDNHMLV
ANTQA-------SFGL--DGRTAE--ELLDEAGLTTNKQIIPDDPN--P-PL-RPSGIRL
GTPAATTRGMGEAEMVKLAGWIAEVLASP----S--DAAKRAAVRAE--VAEMCGRFPV-
PGLE---------------------
>413045
------------------------------------------------------------
------------------------------------------------------------
-------------------------MRAFYDLLSATDPEV---FATLAGEENRQRLGIEL
IPSENYTYPEVLAALG--SVFTNKYSE------GYPGRRYYGGQEFTDQIENLARQRACA
VFGCEHANVQPLSGSPMNQAVY--LGLLEPG-DTILAMDLSHGGHLTHGAPVSHMG----
-RLFNFVRYKTNPGDGAIDFDVVRALA--RE-----HKPRLVLCGYTSYPRDLDYAAFK-
---AIADEV----GAYTMCDASHYAGLVAGGVMRNPFDAGFDVVTTTSHKSLRGPRGGMI
L-CR---K-A------------------------------L-GPAI---DKSVFPGLQGG
PHMNVIAGIAITLGKALAPEFKVYAAQVLANARRLGAELAGRGVSLIT---GGTDNHMLV
ANTQA-------SFGL--DGRTAE--ELLDEAGLTTNKQIIPDDPN--P-PL-RPSGIRL
GTPAATTRGMGEAEMVKLAGWIAEVLASP----T--DAAKRAAVRAE--VAQLCGRFPV-
PGLE---------------------
>334968
------------------------------------------------------------
------------------------------------------------------------
--------------------VHKTERGDAMTALQQQDPEI---FSLIQQEEVRQHNKIRL
IASENYVSSAVLEATG--SILTNKYSE------GYPGKRYYEGQQLIDQIESIAIDRAKA
VFGAEHVNVQPYSGSPANMAVY--LAFLKPG-DTILGMALPHGGHLTHGSKVSISG----
-KYFNAVSYALN-EEGILDYEEIRNKA--LE-----CKPKILIAGHSAYPRILDFAKFR-
---EIADEV----GALLMVDMAHFAGLVAGGVHPSPFPY-ADVVTTTTHKSLRGPRGAMI
M-CK---A-E------------------------------Y-AKAI---DKAVFPGMQGG
PHDSTTAAIAVALKEASTDSFKKYTAQVVENAASLADVLIEKGFNLVT---GGTENHLML
IDLSN--------KNI--TGKQAA--KALDAAGIVLNCNSVPFDKR--K-PF-DPSGIRL
GTCAITSRGFAKAEMVILGNMMDRVVNNF----E--DSAVLAEIAQE--VQALCDKFPA-
PGLEHIAK-----------------
>280109
------------------------------------------------------------
------------------------------------------------------------
-----------------------------MEFLKNQDPEI---FALIQNEEKRQAEKIRL
IASENYVSAAVMEATG--SVLTNKYSE------GYAGKRYYEGQQYIDQIENLAIERAKA
LFGAEHANVQPYSGSPANLAVY--LAFLKPG-DTILGMALPHGGHLTHGAKVSISG----
-KYFNAVSYSLNPETGILDYDAIRAQA--KE-----CSPKVIIAGHSAYPRILDFAKFR-
---EIADEV----GAILLVDMAHFSGLVAGGAHPSPFPY-ADVVTTTTHKSLRGPRGAMI
L-CK---Q-E------------------------------H-AQAI---DKAVFPGLQGG
PHNSTTAAIAVALKEASTEEFKAYAAQIVANSKTLAETLNGHGFDLVT---GGTDNHLML
VDLTN--------KDV--TGKIAA--KALDAAGIVLNYNAVPNDKR--K-PF-DPSGIRL
GSCAVTSRGFKEREMRQIGDWMNAVIADP----E--NTALQTDIATQ--VRDLCAKFPA-
PGLEDISNT----------------
>284620
------------------------------------------------------------
------------------------------------------------------------
-----------------------------MNNLQQQDQEI---YDLIQQEEQRQADKIRL
IASENYVSSAVMEATG--SVFTNKYSE------GYAGKRYYEGQQYVDQVELLAIQRAKD
LFGADHVNVQPYSGSPANLAVY--LAFIKPG-DTILGMALPHGGHLTHGSKVSISG----
-KYFNAESYSLDQETGTLDYDAIRAKA--KA-----CKPKILIAGHSAFSRVLDFAEFR-
---KIADEV----NALLLVDMAHFAGLVAGGAHPSPIPY-ADVVTTTTHKSLRGPRGAMI
L-CK---E-E------------------------------H-AQAI---DKAVFPGIQGG
PHNSTTAAIAVALKEAASPAFKEYAAQIVANAKTLATTLNEQGFHLVT---GGTDNHLLL
IDLTN--------KGV--TGKVAA--KALDAAGIVLNYNAVPFDPR--K-PF-DPSGVRL
GTSAVTSRGFKEAEMVKIGNWINAIVSAP----E--DQALQAETAQA--VKDLCAAFPA-
PGLEHLSKG----------------
>276328
------------------------------------------------------------
------------------------------------------------------------
-----------------------------MSSLHQSDPEL---FTLIKQEEQRQKNKIRL
IASENYVSGAVMEATG--SVLTNKYSE------GYPGKRYYEGQQYIDQVESLAIQRAKD
LFGAEHVNVQPYSGSPANLAVF--FAFLNPG-DTILGMALPHGGHLTHGAKVSISG----
-KYFNAESYSLDQETGRLNYDAIREKA--LA-----CRPKILIAGHSAYSRILDFAAFR-
---EIADAC----GALLLVDMAHFAGLVAGGVHPSPIPY-ADVVTTTTHKSLRGPRGAMI
M-CR---Q-A------------------------------H-AAAI---DKAVFPGLQGG
PHNNTTAAIAVALREASTDAFKQYAAQIVKNAQALAGTLIDRGFNLVT---GGTDNHLML
IDLTN--------KGV--TGKVAA--KALDAAGIVLNYNAVPYDTR--K-PF-DPSGIRL
GTPAVTSRGFKEEQMVQIGKWIDAVVADP----T--NTALQAEIAAM--VQQLCAGFPA-
PGLEHLS------------------
>288304
------------------------------------------------------------
------------------------------------------------------------
-----------------------------MSTLQQQDPEI---FNLIKQEELRQRDKIRL
IASENYVSKAVMEATG--SVLTNKYSE------GYPGKRYYEGQQYIDQVESLAIQRAKD
LFGAEHVNVQPYSGSPANLAVY--LAFLNPG-DTILGMALPHGGHLTHGAKVSISG----
-KYFTAESYSLDQESGRLNYETIREKA--LA-----CKPKILIAGHSAYSQVLDFPKFR-
---EIADAC----GALLLVDMAHFAGLVAGGAHPSPVPY-ADIITTTTHKSLRGPRGAMI
L-CK---Q-E------------------------------Y-AAAI---DKAVFPGLQGG
PHNNTTAAIAVALKEASTEAFKQYAAQIVKNAQALAATLIDNGFNLVT---GGTENHLML
IDLTN--------KGV--TGKVAA--KALDAAGIVLNYNAVPYDTR--K-PF-DPSGIRL
GSAAVTSRGFKEEQMVQVGKWIGAVVADP----A--NTALQAEIASS--VRQLCAGFPA-
PGLEHLI------------------
>3619179
------------------------------------------------------------
------------------------------------------------------------
------------------------------MKMEGNDREI---FDLLKSEIDREEHSLIL
IASENYVDEDILEVQG--CVLTNKYAE------GYPAKRYYSGCKYLDEIESIAIERAKT
LFKAEHANVQPHSGSSANMAVF--YAALNVG-DKILGMNIAHGGHLTHGARVSFSG----
-KLYQAVGYPVSSKDEMLDYDEIRQIA--IA-----EKPKIIVTGASAYPRTIDFKRFR-
---EIADEV----GAYLLADIAHIAGLVATGYHPDPIEY-AHFVTTTTHKTLRGPRGGLI
L-CK---K-E------------------------------W-AKAI---DSAVFPGIQGG
PLMHVIAAKAVALGKAMTPDFKEYQGQIIKNARHLSDCMVKKGYRIVS---GGTDNHLFL
VDLSP--------KGI--TGKEAQ--DALEQSGIMVNKNLIPFDTK--G-PN-VTSGIRV
GTPAVTTRGMKEGEMEIIADLIDAVLQRP----T--DEALQAETRGR--VRALCMKFPF-
YSRIYDV------------------
>3915837
------------------------------------------------------------
------------------------------------------------------------
-------------------MTNVKDSGFFTESLASRDPAI---FGSITDELGRQRDEIEL
IASENIVSAAVMEAQG--SVLTNKYAE------GYPGRRYYGGCQFVDVAETLAIDRAKQ
LFGCDFINVQPNSGSQANQGVF--QALIKPG-DTILGMDLASGGHLTHGAKPNQSG----
-KWFNAVQYGVRREDNLLDYDQLEALA--KE-----HKPQLIIAGGSAIPRQIDFARFR-
---EIADMVGAYXGAYLMVDMAHFAGLVAAGEHPSPFPH-AHVATTTTHKTLRGPRGGMI
L-TN---D-E------------------------------AIAKKV---NSAIFPGIQGG
PLMHVIAAKAVAFGEALRPEFKTYQQQVIANAKTLAATLIEGGLDIVT---GGTDTHVLL
VDLRP--------KGV--KGNATE--KALGRAHITCNKNGIPFDPE--K-PM-VTSGVRL
GSPAGTTRGFGETEFRKIGELIVKVVDGLAANGEEGNGAVEQAVKAE--VQALCDAFPM-
YGNL---------------------
>3915645
------------------------------------------------------------
------------------------------------------------------------
-------------------MTNVKDAGFFTESLASRDPAI---FGSITDELGRQRDEIEL
IASENIVSAAVMEAQG--SVMTNKYAE------GYPGRRYYGGCQFVDVAENLAIDRAKE
LFGCDFINVQPNSGSQANQGVF--QALIKPG-DTILGMNLASGGHLTHGAAPNQSG----
-KWFNAVQYGVRKEDNLLDYDQVEALA--KE-----HKPQLIIAGGSAIPRQIDFARFR-
---EIADMV----GAYLLVDMAHFAGLVAAGEHPSPFPH-AHVVTTTTHKTLRGPRGGMI
L-TN---D-E------------------------------AIAKKV---NSAIFPGIQGG
PLMHVIAAKAVAFGEALRPEFKTYQQQVIANAQTLAATLIEGGLDIVT---GGTDTHLLL
VDLRP--------KGV--KGNATE--KALGRAHITCNKNGIPFDPE--K-PM-VTSGVRL
GSPAGTTRGFGEAEFRKIGELIVKVVDGLAANGEEGNGAVEEAVKAE--VQALCDAFPI-
YSDL---------------------
>308150
------------------------------------------------------------
------------------------------------------------------------
-----------------------------MTALQQTDPEI---YKLLACERERQENRLEL
IASENFTSPAVMEAQG--SIFTNKYAE------GYPGKRYYGGCVHADVVEELARTRGRA
LFGCDHINVQPHSGTQANMAVY--FTAMKPG-DAYLGMNLAHGGHLSMGHPKNFSG----
-IIYHVIPYAVRADDHRIDYDQVRDLA--RK-----HKPRMIIAGASAYPRIIRYDLFA-
---EIAAEV----GAILMADIAHVAGLVAAGQHPSPFPH-ADFVTTTTHKTLRGPRGGLV
M-CK---Q-Q------------------------------Y-AAAL---DSCIFPGMQGG
PLMHVIAAKAVALGEAMTQQFKEYQARVVQNAKALASGLLEEGFRLIS---GGTDNHLVL
IDLTD--------KGI--NGAQAQ--EYLESAGITVNKNSIPFDPL--P-PG-KASGIRI
GTPAVTTRNMGVEEMRLIAGMISKVLTQY----A--NEDVVTRTRNE--VLELCRQFPL-
YPQNGNGILHG--------------
>3802571
------------------------------------------------------------
------------------------------------------------------------
-----------------------------MSSLALFDPEI---FQLINKEHKRQVEGLEL
IASENVVAREVMEAMG--TILTNKYAE------GYPGKRYYGGCEFHDQIENLARDRLCK
LFGAEHANVQPHSGSQANEAVY--LSCLKPG-DKILSQSLNNGGHLSHGDPANMSG----
-KFFDISFYGVDFDTEMLDYGVIEELA--RK-----TRPDLIVCGASAYPREIDFKAFA-
---EIAEGV----GARSMADIAHISGLCCTGLHNSPVGV-TTYTTSTTHKTLRGPRGGVI
M-CN---K-E------------------------------Y-ANSI---DKAVFPGMQGG
PLMHVIAAKAVCFREALTEDYKEYAKQVVKNCKVLAATMEDNNFRLVS---GGTDNHLCL
LDLSD--------HNI--SGQQAE--VALGKAGITVNKNTIPRQAL--S-PF-ETSGIRI
GTPTITTRGMKEDQCKQIGDWIAKALNHI----G--DEKVLASVKAE--VTALCLKYPL-
YPEIRTL------------------
>3862226
------------------------------------------------------------
------------------------------------------------------------
-------MTGKNYPDLQNHITLLCQMCMHMSYLETTDPEI---AAIIDKETNRQINGLEL
IASENVVSRAVLEASG--SIMTNKYAE------GYPGKRYYGGCEFHDMAENLARDRVCS
LFGAEHANVQPHSGSQANMAVY--FTVLKPS-DKILSMNLSQGGHLSHGSPVNFSG----
-IIYESHQYGVDLKTERMDYGTIAEMA--RT-----IKPKIIVCGASAYPREIDFKAFA-
---EISEEV----GAYCVADIAHIAGLCATGIHPSPVGL-TTFTTSTTHKTLRGPRGGFI
L-CD---K-E------------------------------F-AAPI---DKAVFPGMQGG
PLMHIIAAKAVCFKEASTKEFKKYSEQVVKNARTMAETLSANGVRLVS---GGTDNHLCL
LDLTN--------FGI--TGLEAE--QALGNAGITVNKNTIPNETK--S-PF-VTSGLRV
GTPAVTSRGMKESEMKQIGEWIAAIIRDS----K--NTRLQETIREE--VKSLASQYPL-
YPDLT--------------------
>3729541
------------------------------------------------------------
------------------------------------------------------------
-----------------------------MSSLANTDPEV---ADIIEMERLRQTNGLEL
IASENIVSKAVLETTG--SILTNKYAE------GYPGKRYYGGCEYYDIAENLARDRLCQ
LFGAEHANVQAHSGSGANMAVY--FSTINYG-DKIMSMKLSEGGHLSHGSPVSFSG----
-KMYKVVQYGVDHETERLDYADIAAMA--RK-----EKPQMIVCGASAYPREIDFKAFG-
---EIAEEV----GAYCVADIAHIAGLVAAGLHNSPIDV-LPFTTTTTHKTLRGPRGGAI
M-CK---Q-E------------------------------Y-AQAI---DKAIFPGLQGG
PLMHIIAAKAVCFGEALKPSYKEYCKQIIKNAQTLAATLDAEGLRLVS---GGTDNHLML
LDLSD--------KGL--TGLQAE--NTLHDAGITVNKNTIPRETL--S-PF-VTSGLRI
GTPAITSRGMKEEEMKQIGTFIATVLNDI----E--NKQKIAAVRKE--VEALASKFPI-
YAVTE--------------------
>3728194
------------------------------------------------------------
------------------------------------------------------------
-----------------------------MSSLANVDPEV---AGLIEEERLRQVNGLEL
IASENVVSKAVLEAMG--SIMTNKYAE------GYPGKRYYGGCEFHDVVENLARDRLCK
LFGAEHANVQPHSGSQANQAVY--FAYLGYK-DRIMSQSLTQGGHLSHGSPVNITG----
-RWYSIFHYGVDHESETLDYAAIEDLA--RT-----VKPQMIICGASAYPREIDFKAFQ-
---EVADAV----GARCMADIAHIAGLCATGYHNSPVGV-VDIVTTTTHKTLRGPRGGAI
M-CS---K-E------------------------------D-AQAI---DKSIFPGMQGG
PLMHTIAAKAVCFKEALTPAYKDYCGQVVKNAKTLADVLSQEGLDLVS---GGTDNHLIL
LDLTG--V-STNGEHL--TGLAAE--VALGEAGITVNKNTIPREQL--S-PF-VTSGLRI
GTPAVTSRGMKEEEMKQIAHWIARVVKDIAKDKT--SKKAITEVREE--VIALASKYPL-
YPEV-A-------------------
>3812718
------------------------------------------------------------
------------------------------------------------------------
-----------------------------MSDLAKHDPEI---FALIEKEYGRQVNGLEL
IASENVVSKSVLEAVG--SILTNKYAE------GYPGKRYYGGCEFHDVIENLARDRLCK
LFGATHANVQAVSGSQANQEVY--FAVMQPK-DRMMSQDLSQGGHLSHGSPVNITG----
-KLYEVTHYGVDKETETLDYAQIAEQA--RQ-----IKPQMIVCGASAYPRIIDFKAFK-
---EIAEDV----GAYCTADIAHIAGLVAAGEHPSPVGV-VDFTTTTTHKTLRGPRGGAI
MTTD---D-E------------------------------L-GVKI---DRSVFPGTQGG
PLMHVIAGKAVCFKEALSPDFKAYAKQIVKNSKKMAKVLMDEGFTLVS---GGTDNHLLL
MNLST--LKDATGKHI--TGLEAE--TVLGQAGITVNKNTIPSEKL--S-PF-VTSGLRI
GTPAVTSRGMKEDDMEKIALWISRVLKDVAKDRS--SKTEINAVKKE--VTEFAAKFPL-
YPEVN--------------------
>3743069
------------------------------------------------------------
------------------------------------------------------------
-----------------------------MSYLSDTDPEI---FNLIEKERMRQINGLEL
IASENVVSKAVLEAVG--SIMTNKYAE------GYPGKRYYGGCEFHDMVENLARDRLCE
LFGAEHANVQAVSGSQANQAVY--FAFMQHK-DLMMSQDLSQGGHLSHGSPVNITG----
-KWYSVSHYGVDSETETLDYAQIADQA--RK-----EKPKMIVCGASAYPRIIDFKAFK-
---EIAEEV----GAYCMADIAHIAGLVAGGAHPTSVGV-VDITTTTTHKTLRGPRGGAI
M-CG---E-E------------------------------N-AQAI---DKSVFPGMQGG
PLMHVIAGKAVCFHEALQPSFKEYAKQIVKNSKAMAEVLIEEGLDLVS---GGTDNHLIL
LDLTN--L-STNGDHL--TGLEAE--TYLGEAGITVNKNTIPREKL--S-PF-VTSGLRI
GTPAVTSRGMKEDEMKQIGHWIARVLKDVCKNKN--SKAEISEVKKE--VEAFASKYTL-
YPEV-S-------------------
>3739961
------------------------------------------------------------
------------------------------------------------------------
-----------------------------MSDLANYDPDI---YNLIEKERLRQVNGLEL
IASENVVSKSVLEAVG--SILTNKYAE------GYPGKRYYGGCEFHDQIEDLARNRLCE
LFGAEHANVQAVSGSQANQAVY--FAFMQNG-DKMMSQDLAQGGHLSHGSPVNITG----
-KWYSVSHYGVDKETETLDYAQIAEQA--RK-----EKPKMIVCGASAYPRTIDFKAFK-
---EIADEV----GAYCMADVAHIAGLIAGGQHPTSVGV-TDITTTTTHKTLRGPRGGAI
M-CG---S-E------------------------------N-AVAI---DKSVFPGMQGG
PLMHVIAGKAVCFREALTPDFKEYAKQIVKNSQAMAEVLISEGLDLVS---GGTDNHLIL
LDLTN--L-ATNGSHL--TGLEAE--NFLGEAGITVNKNTIPREKL--S-PF-VTSGLRI
GTPAVTSRGMKEEEMKQIGHWIAAVLKDVCKDKG--SKKAITEVRAE--VEALASGFTL-
YPEV-R-------------------
>3831066
------------------------------------------------------------
------------------------------------------------------------
-----------------------------MSYLATADPEI---AELIECERLRQVNGLEL
IASENLVSKAVLEAMG--SILTNKYAE------GYPGKRYYGGCEFHDRIENLARDRLKQ
LFNAEHANVQPHSGTQANMAVY--FSVMECGKDRMMSMSLTQGGHLSHGSPVSFSG----
-KMYEVSQYGVDLKTELIDYGAVEEMA--KK-----VKPKVIVCGASAYPREIDFKAFQ-
---EIADSV----GAYCMADIAHIAGLCATGVHPSPVNV-VNFTTSTTHKTLRGPRGGVI
M-CN---E-E------------------------------Y-GAMI---DKAIFPGMQGG
PLMHTIAGKAVCFKEALQPSFKQYSRQVVKNAQALAETLGEAGLRLVS---GGTDNHLIL
IDLSN--------RGL--TGLEAE--VALGKAGITVNKNTIPNENR--S-PF-VTSGLRI
GTPAVTSRGMKEDEMHQIGEYIIRVLKDI----Q--DEATISAVKNE--VTALASRYSL-
YPPSL--------------------
>3747460
------------------------------------------------------------
------------------------------------------------------------
-------------------------MCNHMSYLSQTDPEI---ADIIEKERLRQTNGLEL
IASENIVSCAVLEAMG--SIMTNKYAE------GYPGKRYYGGCEFHDQAENLARDRLKK
LFGAQHANVQPHSGTQANMAVY--FAYMKLG-EKILSMKLNQGGHLSHGAPVSFTG----
-KFYQVAQYGVDPKTETLDYGAVGEMA--KK-----EKPQIIVCGASAYPRIIDFKAFQ-
---EIADDV----GAYCMADIAHIAGLVATKQHPTSVGV-VNFTTTTTHKTLRGPRGGAI
M-CN---E-E------------------------------Y-AQAI---DKAVFPGMQGG
PLMNVISAKAVCFEEALRPSFTEYNKQIVKNAKVLAETLINSGIRLVS---GGTDNHLML
IDLTN--------QHL--TGLEAE--VALGKAGITVNKNTIPNETK--S-PF-VTSGLRV
GTPAVTSRGMKEAEMRQIGHWIASVVKDI----K--NETLIAQVNRE--VTAMAQKFPI-
YPTV---------------------
>3747460
------------------------------------------------------------
------------------------------------------------------------
-------------------------MCNHMSYLSQTDPEI---ADIIEKERLRQTNGLEL
IASENIVSCAVLEAMG--SIMTNKYAE------GYPGKRYYGGCEFHDQAENLARDRLKK
LFGAQHANVQPHSGTQANMAVY--FAYMKLG-EKILSMKLNQGGHLSHGAPVSFTG----
-KFYQVAQYGVDPKTETLDYGAVGEMA--KK-----EKPQIIVCGASAYPRIIDFKAFQ-
---EIADDV----GAYCMADIAHIAGLVATKQHPTSVGV-VNFTTTTTHKTLRGPRGGAI
M-CN---E-E------------------------------Y-AQAI---DKAVFPGMQGG
PLMNVISAKAVCFEEALRPSFTEYNKQIVKNAKVLAETLINSGIRLVS---GGTDNHLML
IDLTN--------QHL--TGLEAE--VALGKAGITVNKNTIPNETK--S-PF-VTSGLRV
GTPAVTSRGMKEAEMRQIGHWIASVVKDI----K--NETLIAQVNRE--VTAMAQKFPI-
YPTV---------------------
>3805335
------------------------------------------------------------
------------------------------------------------------------
-----------------------------MSYLASTDPEI---ADIIRKEMERQRDGLEL
IASENVVSRAVLEAMG--SIMTNKYAE------GYPGKRYYGGCEFHDMAENLARDRLRK
LFGAEHANVQPHSGTQANMAVY--FATMKLG-DLMLSMKLSQGGHLSHGSPVSFTG----
-QFYRVAQYGVDPKTEVLDYGVVEEIA--RK-----ERPSMIVCGASAYPRTIDFRAFQ-
---EIADSV----DAFCMADIAHIAGLVATGLHPTSVGV-TDFTTTTTHKTLRGPRGGAI
M-CG---K-E------------------------------N-AAII---DKAVFPGMQGG
PLMHTIAAKAVCFGEALRPSFREYNKQIIRNAKVLAESLMDHDLRLVS---GGTDNHLML
IDLTD--------RGI--TGLEAE--QALGRAHITVNKNTIPNEQR--S-PF-ITSGLRV
GTPAVTSRGMKEGEMRQIGEWIGTILKDI----H--NEQAIRTIGEE--VKSMAAKFPL-
YPD----------------------
>260770
------------------------------------------------------------
------------------------------------------------------------
--------------MRCGCRSSIEGRTLRDRSLKEADSEV---FEAIGREVAREQDGLVM
IASENYASRAVMEAQG--SVMTNKYAE------GYPGARYYGGCEYVDTVEHLAIERART
LFGAEYANVQPHSGSQANMGIY--ISFLEPG-DTILGMGLAQGGHLTHGSAVSFSG----
-KLYNAVSYGVHPESHRIDYDQVRDLT--RR-----HKPRLIIAGASAYPRYIDFDLFA-
---EIAHEN----DAYLMADMAHIAGLVAAGLHPTPIGR-ADFVTTTTHKTLRGPRGGLI
L-SD---A-R------------------------------Y-GEKL---DKGIFPGIQGG
PLMHVIAAKAVALGEALGTEFTAYQKQVVQNAKVLGEALIGFGFELVS---GGTDNHLLL
LNLSN--------RSL--TGKDAE--AALVRAGIVANKNAIPYDRR--G-PK-ITSGLRL
GTPALTTRGMGAEEMRLIAGWIRNVLERP----E--SEETLAAVGRE--VRELCRRFPV-
YAHLEGGVV----------------
>348261
------------------------------------------------------------
------------------------------------------------------------
---------------------------MSTHSLKHSDPEI---WQAIATEEKRQLQTIDL
IASENLTSAAVREATG--SCLTHKYAE------GYPGRRYYGGCVNVDVVETLAKERACA
LFGAEYANVQPHSGSQANMAVY--FAAIKPG-DTVLGMDLAHGGHLTHGSKVNFSG----
-MMYNTVTYGVDPETHTLDYEQIRRLA--LT-----HQPKLIIAGASTYPRKIDFQAFR-
---AIADES----GALLMADMAHIAGLVAAGLHPSPIGQ-AHFVTSTSHKTMRGPRGGFI
L-SS---S-E------------------------------Y-GRTL---NSKIFPGMQGG
PLMHVIAAKAVAFEEAKGQEFHNYQGRIIANAKALGRSLEQAGFSMLT---GGTDNHLLL
IDLRD--------HEL--TGQEAE--RILDQVGITVNKNAIPFDPA--P-PT-VTSGIRI
GTPLVSTRGMTESDMDTIAYWIQAALSSH----A--NQTVLSQIQEQ--VQRFASSFPV-
TAAG---------------------
>3748946
------------------------------------------------------------
------------------------------------------------------------
-----------------------------LNFLDDVDPEI---ASAIRDELERQRNGLEL
IAAENFTSPAVMEAYN--NVMTNKYAE------GYPGKRYYGGCTFVDVAENLARDRCRA
LFGAEHVNVQPHSGSQANMAVY--LALLKPG-DTVMGMALDHGGHLSHGSPVNFSG----
-KIYNVVHYGVNRETEMLDYGEMLDIA--KE-----CSPKMIVTGASAYPRTIDFAALR-
---EVADEV----GAYLMADIAHIAGLVAAGVHPSPIPH-ADVVTTTTHKTLRGPRGGVV
M-CR---Q-E------------------------------I-APAI---DRAVFPGVQGG
PLMHVIAAKAVAFKEALAPEFKVYQEQIVRNAAVIARTLLERDFELVS---GGTDNHLML
VKLLK--------MPY--SGKDAE--AALERGGITLNKNTIPFDPT--S-PF-ITSGIRI
GTPAVTTRGMKEPEMVQIAEMIASVLRNI----G--DEKVIARVKDE--VAELCLKFPL-
YPELG--------------------
>3819301
------------------------------------------------------------
------------------------------------------------------------
-----------------------------LKSLDIVDPEI---AAAIQSELERQRNNIIL
IASENFTSRAVMEAQS--CVMTNKYAE------GYPGKRYYRGTGCVDLAENLARERCIK
LFGAEHVNVQPHSGTQANMAAY--FAVLNAG-DTIMGMNLAHGGHLSHGSPVNFSG----
-KMYKIVPYNVSRETEMLDYSEMADIA--RK-----SRPQLIVVGASSYPRTIDFKAVR-
---EIADDV----GALVMADIAHIAGMCAVGAHPSPVPY-ADIVTTTTHKTLRGPRGAII
L-CK---E-E------------------------------L-ASAI---DRSVFPGTQGG
PFMNSIAAKAVAFKEALTPEFKEYQFQVIRNARALAERLLKNDFDLVS---GGTDNHLLL
VKLLK--------EGI--TGKVAD--ETLERAGITLNKNMIPFDPA--T-PF-VTSGIRI
GTPAMTTRGMQEKQMAQIADMITMVLRDI----N--NEKTIARVRSE--AKALCDQFPL-
YPDMV--------------------
>3818541
------------------------------------------------------------
------------------------------------------------------------
-----------------------------LSLLDHVDPEI---SAVIRKELDRQRNTLVL
VAAENFTSPAVMEAQG--CVMTNKYAE------GYPGKRYYRGCAFMDEAENLARDRCKK
LFGAEHVNVQPHSGSQANMAAY--FATLKPG-DTIMGMNLDHGGHLSHGSPVNFSG----
-KLYHVVPYGVSRKTEMLDYSEILDVA--RE-----CRPQMIVCGASAYPRIIDFKAMR-
---EIADEV----GALLMADIAHIAGLVAAGVHPSPIPY-ADIVTTTTHKTLRGPRGGVI
M-CR---E-E------------------------------L-AQAI---DRAVFPGIQGG
PMMHTIAAKAVAFKEAMTPEFRRYQEQIVRNAAALADRLIENGFDLVS---GGTDNHLML
VKLLK--------EGI--TGKEAD--ETLESAGIALNKNMIPFDPR--T-PF-VTSGIRI
GTPAVTSRGMKENEMREIADLITEVIRDM----K--NPATIESVRSR--VRALCERFPL-
YPELG--------------------
>17624327
------------------------------------------------------------
------------------------------------------------------------
-----------------------------ISYIEEVDPEI---AEVIRLEIEKQEKKINL
IASENYASRAVMEAQG--SVLTNKYAE------GYSGKRYYGGCEFVDMAEDLAIERAKE
LFGAEHVNVQANSGSAANMAVY--FAVLNFN-DPIFSMDLSHGGHLSHGSPVSFSG----
-KFYNVTPYGVERETETINYDHLEELA--RK-----SKPKLIVAGASAYPRILDFKRFR-
---EIADEV----GAYLMADVAHIAGLIAAGLHPNPIPH-AHFVTTTTHKTLRGPRGGMV
M-CH---E-E------------------------------Y-ASLI---DKTIFPGMQGG
PFMHVIAAKAVAFKEAQRPEFVEYQKQIIKNSKSLAEELERQEMRIVS---GGTDNHLSL
IDLTK--------HGI--TGKDAE--KLIEKVKIIVNKNTVPFETR--S-PF-ITSGIRV
GTPAVTTRGMKDAEMRTIAECIATTIRER----D--HPKVLEEVSER--VAELCKQHPV-
PM-----------------------
>17627796
------------------------------------------------------------
------------------------------------------------------------
----------------------------MISYIEEVDPEI---AEVIRLEIEKQEKKINL
IASENYASRAVMEAQG--SVLTNKYAE------GYSGKRYYGGCEFVDMAEDLAIERAKE
LFGAEHVNVQANSGSAANMAVY--FAVLNFN-DPIFSMDLSHGGHLSHGSPVSFSG----
-KFYNVTPYGVERETETINYDHLEELA--RK-----SKPKLIVAGASAYPRILDFKRFR-
---EIADEV----GAYLMADVAHIAGLIAAGLHPNPIPH-AHFVTTTTHKTLRGPRGGMV
M-CH---E-E------------------------------Y-ASLI---DKTIFPGMQGG
PFMHVIAAKAVAFKEAQRPEFVEYQKQIIKNSKSLAEELERQEMRIVS---GGTDNHLSL
IDLTK--------HGI--TGKDAE--KLIEKVKIIVNKNTVPFETR--S-PF-ITSGIRV
GTPAVTTRGMKDAEMRTIAECIATTIRER----D--HPKVLEEVSER--VAELCKQHPV-
PM-----------------------
>3955957
------------------------------------------------------------
------------------------------------------------------------
------------------------------MPLKNIDPEI---YQILEQEIERQRNKLDL
IASENYASRAVLQAQG--SVMTNKYAE------GYPGKRYYGGCEFVDVAENLAIDRAKK
LFGAEHVNVQPHSGSQANMAVY--LAVLKCG-DTIMSMDLSHGGHLSHGSPVNFSG----
-KLFNIVPYGVDRETKTIDYDALMELA--RK-----HRPKLIVSGASAYPRELDFARFR-
---EIADEV----DAYLLADIAHIAGLVAAGIHNDPVPY-ADFVTSTTHKTLRGPRGGMI
M-CR---S-E------------------------------Y-AREI---DKMVFPGIQGG
PLMHVIAAKAVAFKEAMGEHFRDYQKQIVVNARKLASELISSGYELVS---GGTDNHLML
VDLTP--------LDI--TGRDAE--AKLGEAGIILNKNTIPFETK--S-PF-ITSGIRI
GTPAATTRGMKEREMEIIAWAIDEILRNM----K--NTDKIKEVERT--ILELCRRFPIP
YE-----------------------
>3948528
------------------------------------------------------------
------------------------------------------------------------
------------------------------------------------------------
------------------------------------------------------------
------------------MAVY--FAMLKYG-DTIMSMDLSHGGHLSHGSPVNFSG----
-KLFKIVPYGVSRQTKAIDYDELSKIA--KE-----HKPKIIVAGASAYPRELDFKRFR-
---EIADEA----GAMLLSDIAHIAGLVVAGVHCDPVPY-SDFVTTTTHKTLRGPRGGMI
M-CR---E-E------------------------------Y-AKDI---DKTVFPGMQGG
PLMHVIAAKAVAFKEAMSKEFNDYQKQIVKNAKKVAGELMMRGNELVS---GGTDNHLML
VDLNP--------IGI--TGKEAE--AKLQEAGIILNKNTIPFETK--S-PF-ITSGIRI
GTPAATTRGMKEKEMIIIAEAIDEVIRNI----N--DANKIKEVRRT--ILELCNQFPIP
YE-----------------------
>3870264
------------------------------------------------------------
------------------------------------------------------------
-----------------------------MSYISDIDPEI---AKALEDELDRQENKLNL
IASENYTSKAVLEAQG--SIMSNKYAE------GYSGKRYYGGCEYVDVAEDLAIKRAKD
LFGAEHVNVQPHSGSSANMGVY--FAVLEPG-DTIMGMDLSHGGHLTHGSPVNFCG----
-KFYNIVSYGVNREAKTIDYDELMEMA--KE-----SNPKMIVAGASAYPREIDFAKFK-
---EIADAV----DAYLLADIAHIAGLIAAGIHQSPIPY-ADFVTSTTHKTLRGPRGGLI
M-CR---A-K------------------------------Y-AKDI---NKTIFPGIQGG
PSMHTIAAKAVSFKEALTPEFNKYQRQIVINAKTLANDLIEKGYDIVS---GGTDNHLML
IDLTK--------LGI--TGKDAE--AALGRAGIITNKNTIPFETR--S-PF-ITSGVRI
GTPAITTRGMKEQQMHIIADYIDIVLRHS----S--GDNKLEEIKQK--IKQLCSQFPV-
YI-----------------------
>10649271
------------------------------------------------------------
------------------------------------------------------------
-----------------------------MSYISDIDPEI---AKALEDELDRQENKLNL
IASENYTSKAVLEAQG--SIMSNKYAE------GYSGKRYYGGCEYVDVAEDLAIKRAKD
LFGAEHVNVQPHSGSSANMGVY--FAVLEPG-DTIMGMDLSHGGHLTHGSPVNFCG----
-KFYNIVSYGVNREAKTIDYDELMEMA--KE-----SNPKMIVAGASAYPREIDFAKFK-
---EIADAV----DAYLLADIAHIAGLIAAGIHQSPIPY-ADFVTSTTHKTLRGPRGGLI
M-CR---A-K------------------------------Y-AKDI---NKTIFPGIQGG
PSMHTIAAKAVSFKEALTPEFNKYQRQIVINAKTLANDLIEKGYDIVS---GGTDNHLML
IDLTK--------LGI--TGKDAE--AALGRAGIITNKNTIPFETR--S-PF-ITSGVRI
GTPAITTRGMKEQQMHIIADYIDIVFRHS----S--GDNKLEEIKQK--IKQLCSQFPV-
YI-----------------------
>17333242
------------------------------------------------------------
------------------------------------------------------------
-----------------------------MSYISDIDPEI---AKALEDELDRQENKLNL
IASENYTSKAVLEAQG--SIMSNKYAE------GYSGKRYYGGCEYVDVAEDLAIKRAKD
LFGAEHVNVQPHSGSSANMGVY--FAVLEPG-DTIMGMDLSHGGHLTHGSPVNFCG----
-KFYNIVSYGVNREAKTIDYDELMEMA--KE-----SNPKMIVAGASAYPREIDFAKFK-
---EIADAV----DAYLLADIAHIAGLIAAGIHQSPIPY-ADFVTSTTHKTLRGPRGGLI
M-CR---A-K------------------------------Y-AKDI---NKTIFPGIQGG
PSMHTIAAKAVSFKEALTPEFNKYQRQIVINAKTLANDLIEKGYDIVS---GGTDNHLML
IDLTK--------LGI--TGKDAE--AALGRAGIITNKNTIPFETR--S-PF-ITSGVRI
GTPAITTRGMKEQQMHIIADYIDIVFRHS----S--GDNKLEDIKQK--IKQLCSQFPV-
YI-----------------------
>17338730
------------------------------------------------------------
------------------------------------------------------------
-----------------------------MSYISDIDPEI---AKALEDELDRQENKLNL
IASENYTSKAVLEAQG--SIMSNKYAE------GYSGKRYYGGCEYVDVAEDLAIKRAKD
LFGAEHVNVQPHSGSSANMGVY--FAVLEPG-DTIMGMDLSHGGHLTHGSPVNFCG----
-KFYNIVSYGVNREAKTIDYDELMEMA--KE-----SNPKMIVAGASAYPREIDFAKFK-
---EIADAV----DAYLLADIAHIAGLIAAGIHQSPIPY-ADFVTSTTHKTLRGPRGGLI
M-CR---A-K------------------------------Y-AKDI---NKTIFPGIQGG
PSMHTIAAKAVSFKEALTPEFNKYQRQIVINAKTLANDLIEKGYDIVS---GGTDNHLML
IDLTK--------LGI--TGKDAE--AALGRAGIITNKNTIPFETR--S-PF-ITSGVRI
GTPAITTRGMKEQQMHIIADYIDIVFRHS----S--GDNKLEDIKQK--IKQLCSQFPV-
YI-----------------------
>17645444
------------------------------------------------------------
------------------------------------------------------------
-----------------------------MSYISEIDPQL---AQALTNEQERQDYKLNL
IASENYASKAVMEAQG--SIMTNKYAE------GYPGKRYYGGCEFVDVAENLAIERAKD
LFGAEHVNVQPHSGSGANMAVY--FSVLKPG-DTILSMDLSHGGHLSHGSPVNFCG----
-QLYNIVPYGVSRETMTIDHDELMQMA--KE-----HKPKMVVVGASAYPREIDFAAFR-
---DIADEV----GAYLLADIAHIAGLIVGGVHQDPIPH-ADFVTTTTHKTLRGPRGGMI
L-CR---E-E------------------------------Y-AKGI---DRTVFPGTQGG
PLMHIIAAKAVAFKEAQAPEFKEYQAQIVANAKKLAYDLMRIGHDIVS---DGTDNHLML
VDLTK--L------DI--TGKDGE--AVLSKAGIIANKNTIPFEKR--S-PF-ITSGVRL
GTPAITTRGMKEPQMQIIAENIDIALKHI----N--DDNKLNEVKAN--MKELCAQFPI-
NV-----------------------
>3973099
------------------------------------------------------------
------------------------------------------------------------
-----------------------------MSYISEVDPTI---AEAMKNESERQEYKLNL
IASENYTSRAVMEAQG--SIMTNKYAE------GYSGKRYYGGCEFVDVAEDLAIERAAD
LFGAEHVNVQPHSGSGANMAVY--FAVLNPG-DTILSMDLSHGGHLSHGSPVNFCG----
-KLYNIVPYGVSRETMTINYDELMQMA--KE-----HKPKMIVAGASAYPRELDFTAFK-
---DIADEV----GAYLLADIAHIAGLIVAGVHQSPIPH-ADFVTTTTHKTLRGPRGGMI
M-CK---E-E------------------------------Y-GKDI---NRSVFPGIQGG
PLMHIIAAKAVAFKEAQTREFRDYQVQIVANAKKMAADLMKMGHDIVS---NGTDTHLML
VDLTK--------PGI--TGKEAE--AALSKAGIIANKNTIPFETR--S-PF-ITSGIRL
GTPAITTRGMKEPQIQIISENIDKVLKHI----D--DENTFTTVKQN--MKKLCRQFPI-
YT-----------------------
>17324951
------------------------------------------------------------
------------------------------------------------------------
-----------------------------MSYISEVDPTI---AEAIENELERQEYKLNL
IASENYTSRAVMETQG--SIMTNKYAE------GYSGKRYYGGCEFVDVAEDLAIERAAD
LFGAEHVNVQPHSGSGANMAVY--FAVLNPG-DTILSMDLSHGGHLSHGSPVNFCG----
-KLYNIVPYGVSRETMTIDYDELMQMA--KE-----HKPKMIVAGASAYPRELDFTAFK-
---DIADEV----GAYLLADIAHIAGLIVAGVHQSPIPH-ADFVTTTTHKTLRGPRGGMI
M-CK---E-K------------------------------Y-GKDI---NRSVFPGIQGG
PLMHIIAAKAVAFKEAQTREFRDYQAQIVVNAKKMAADLMNMGHNIVS---DGTDTHLML
VDLTK--------TGI--TGKEAE--AALSKAGIIANKNTIPFETR--S-PF-VTSGIRL
GTPAITTRGMKEPQIQIISENIDNVLKHI----D--DENTFTTVKQN--MKKLCGQFPI-
YPIYT--------------------
>17498185
------------------------------------------------------------
------------------------------------------------------------
-----------------------------MSYISEVDPLI---AEAMKNESERQEYKLNL
IASENYTSRAVMEAQG--SIMTNKYAE------GYSGKRYYGGCEFVDVAEDLAIERAAD
LFGAEHVNVQPHSGSGANMAVY--FAVLNPG-DTILSMDLSHGGHLSHGSPVNFCG----
-KLYNIVPYGVSRETMTIDYDELMLMA--KE-----HKPKMIVAGASAYPRELDFTAFK-
---DIADEV----GAYLLADIAHIAGLIVAGVHQSPIPH-ADFVTTTTHKTLRGPRGGMI
M-CK---E-E------------------------------Y-AKDI---NRSVFPGIQGG
PLMHIIAAKAVAFKEAQTREFRDYQAQIVVNAKKMAADLMNMGHNIVS---DGTDTHLML
VDLTK--------TGI--TGKEAE--AALSKAGIIANKNTIPFETR--S-PF-VTSGIRL
GTPAITTRGMKEPQIQIISENIDNVLKHI----D--DENTLITVKQN--MKKLCGQFPI-
YPIYT--------------------
>3822074
------------------------------------------------------------
------------------------------------------------------------
-----------------------------MSYISDIDPEI---CEVLELELQRQDEKLNL
IASENYASRAVMEVQG--SVMTNKYAE------GYSGKRYYGGCEYVDLAEDLAIKRAKA
LFGAEHVNVQPHSGSGSNMAVY--FSMLEPG-DTILSMDLTHGGHLSHGSPVNFAG----
-KLYNVIPYGVDRETETLNYEELMELA--RK-----HKPRMIVCGASAYTAEIDFKKFR-
---EIADEV----DAYLLADIAHIAGLVAAGVHQSPIPY-ADFVTTTTHKTLRGPRGGMV
M-CR---Q-E------------------------------Y-GKDI---DKSIFPGIQGG
PLMHVIAAKAVAFKEAQGSKFKKDQEQTVKNARILSDDLVERGFHLVS---GGTQNHMML
INLNN--------RDI--TGKEAE--AAFCKAGIVLNKNTVPFETR--S-PF-VTSGIRI
GTPAATTRGMKDSEMLQIADFIDQTIANV----D--DDSALGMICED--VKELCHRYPI-
YK-----------------------
>3859045
------------------------------------------------------------
------------------------------------------------------------
-----------------------------MSYIEKTDPEL---FEAIKKEAERQEYKLNL
IASENYASKAVMEAQG--SILTNKYAE------GYSGKRYYGGCDFVDIAEDLAIARAKK
IFNAGYVNVQPHSGSGANMAVY--FSVLKPG-DTIMSMDLSHGGHLSHGSPVSFSG----
-KLFNIVPYGVSKKTEMLDYSELMKKA--KE-----NKPQMIVCGASAYPREIDFKQFR-
---EIADEV----GAYLLADIAHIAGLVVAGVHPSPVPY-ADFVTSTTHKTLRGPRGGII
I-SK--TE-E------------------------------L-ATRI---NKAVFPGLQGG
PLMHIIAGKAVAFKEAMSEKFKQDQVQTVKNAKTLCKCLKEKGFDMVS---GDTDNHLML
VNLNN--------MNI--TGKDAE--AALSKAGIIANKNTVPFETR--S-PF-ITSGVRL
GTPACTTRGMKETEMELIADYIETAITNS----E--NDKILSETSDK--VRELCSRFPV-
YC-----------------------
>3852074
------------------------------------------------------------
------------------------------------------------------------
-----------------------------VSYIEKIDPDM---FEAIQKEADRQEHKLNL
IASENYASRAVMEAQG--SIMTNKYAE------GYSGKRYYGGCDFVDIAENLAIARAKE
IFGAKYVNVQPHSGSGANMAVY--FSVLQPG-DTIMSMDLSHGGHLSHGSPVSFSG----
-KLYNIVPYGVSKETEALDYDELMKMA--KE-----CKPKMIVCGASAYPRVIDFKKFR-
---EIADEV----GAYLLADIAHIAGLVVSGVHPSPVPY-ADFVTTTTHKTLRGPRGGMI
I-SK--TE-E------------------------------L-AMGV---NKAVFPGIQGG
PLMHVIAAKAVAFKEAMDEKFRQDQAQTVKNAKVLCACLKEKGFDIVS---GGTDNHLML
VNLNN--------MNI--TGKDAE--AAMSKAGIIANKNTVPFETR--S-PF-ITSGVRL
GTPACTTRGMKEKEMELIADYIETAIKNA----G--NDALLSEVSAK--VRDLCSRFPV-
YS-----------------------
>3853780
------------------------------------------------------------
------------------------------------------------------------
----------------------MSYKVTVMSYIEKIDPEL---FEAIKNEADRQEHKLNL
IASENYASRAVMEAQG--SIMTNKYAE------GYSGKRYYGGCDFVDVAENLAIARAKE
LFGAKYVNVQPHSGSGANMAVY--FSVLQPG-DTILSMDLSHGGHLSHGSPVSFSG----
-KLYNIVPYGVSKETEALDYDELLKLA--KE-----CKPRMIVCGASAYPRVIDFKRFR-
---EIADEV----GAYLLADIAHIAGLVVAGVHPSPVPY-ADFVTTTTHKTLRGPRGGMI
I-SK--TE-E------------------------------L-AIGV---NKAVFPGIQGG
PLMHIIAAKAVAFKEAMSEEFRQDQDQTVKNAKVLCSCLKQKGFDIVS---GGTDNHLML
VNLNN--------MNI--TGKDAE--AALSKAGIIANKNTVPFETR--S-PF-VTSGVRL
GTPSCTTRGMKEKEMELVADYIEAAIKNS----E--NDALLSEINIK--VRDLCLKFPV-
YE-----------------------
>3731523
------------------------------------------------------------
------------------------------------------------------------
-----------------------------MSYISEIDPEI---AEAMELEAKRQDYKLNL
IASENYTSRAVMEAQG--SIMTNKYAE------GYSGKRYYGGCEYVDIAENLAIDRAKQ
IFGAEHVNVQPHSGSNANMAVY--FSVLEYG-DTIMAMDLSQGGHLSHGSPVNFTG----
-KFYNVVPYGVNKETETIDYDELMDIA--KE-----NKPKMIVAGASAYSREIDFKRFR-
---EIADEV----GAYLLADIAHIAGLVAAGVHQNPVPY-ADFVTTTTHKTLRGPRGGMI
M-CS---E-D------------------------------Y-AKAI---DKTVFPGIQGG
PLMHVIAGKAVAFKEAQTPQFKKDLEQTVKNAKALCKNLEDRGFTIVS---GDTDNHMML
VNLND--------FDI--TGKDAE--TVFSKAGIVLNKNTIPSETR--G-PF-ITSGVRV
GTPPITTRGMKESEMEDVADFLKQAIDNR----N--DDSELEKISAD--VQQFASSYPI-
YK-----------------------
>3735817
------------------------------------------------------------
------------------------------------------------------------
-----------------------------MSYISETDPDI---ARALELEAERQDYKLNL
IASENYTSRAVMEAQG--SIMTNKYAE------GYSGKRYYGGCEFVDIAEDLAIERAKE
IFGAEHVNVQPHSGSGANMAVY--FSVLNPG-DKIMAMDLSHGGHLSHGSPVSFSG----
-KLYDIVPYGVAEETEELDYDALEEMA--KK-----EKPRMIVTGASAYSRTIDFKRFR-
---EIADSV----DAYLLADVAHIAGLIAAGEHPSPVPY-ADFVTTTTHKTMRGPRGGMV
M-CC---E-E------------------------------Y-AKSV---DKTVFPGLQGG
PLMHIIAAKAVAFKEALSDKFKQDQKQTVKNAKALCANLIDRDFDIVA---GGTDNHLML
INLNK--------YDL--TGKETE--TYMSNGGIVINKNTIPFETR--G-PF-ITSGLRA
GTPAVTTRGMKEAQMEDVANFIETVIHNP----K--DQPVLDQVNAD--VQQLCSDFPI-
YKHL---------------------
>3845906
------------------------------------------------------------
------------------------------------------------------------
-----------------------------MSYISEIDPEI---ANALSLEAQRQDFKLNL
IASENYTSRAVMEAQG--SIMTNKYAE------GYSGKRYYGGCEFVDMAEDLAISRAKQ
IFGAEHVNVQPHSGSGANMAVY--FSVIKPG-DKIMSMDLSHGGHLSHGSPVSFSG----
-QLYNIVPYGVSQDTEMLDYNELMEIA--KK-----EKPQMIVVGASAYSRIIDFKAFR-
---EIADEV----GAYLLADVAHIAGLIAAGVHPNPFPY-ADFVTTTTHKTLRGPRGGMV
M-CK---E-E------------------------------Y-AKAI---NKSVFPGIQGG
PLMHIIAAKAVAFKEALSDSFKKDQEQTVKNAKALCAALQDREFDIVS---DGTDNHLML
INLNK--------YDL--TGKDAE--VIMSKAGIVINKNTIPFETR--G-PF-ITSGLRA
GTPACTTRGMKESAMDEIADFFKTIIDNR----E--NNAVLETVNAD--VQELCSRFPI-
YEHLR--------------------
>17655004
------------------------------------------------------------
------------------------------------------------------------
-----------------------------MSYISDIDPEI---ANALELEAERQDFKLNL
IASENFTSRAVMEAQG--SIMTNKYAE------GYSGKRYYGGCEFVDIAENLAIERAKD
IFGAEHVNVQPHSGSGANMSVY--FSVLKPG-DKIMSMDLSHGGHLSHGSPVSFSG----
-QLYDIVPYGVSKETEELDYEALMEMA--KE-----EKPQMIVVGASAYSRIIDFKAFR-
---DIADEV----GAYLLADIAHIAGLVAAGVHPNPFPY-ADFVTTTTHKTLRGPRGGMV
M-CK---E-E------------------------------Y-AKGI---DKSVFPGIQGG
PLMHIIAAKAVAFKEAQGEAFKKDQEQTVKNAKALCAALQERGFDIVS---EGTDNHLML
LNLNK--------YDI--TGKDAE--VVMSKAGIVINKNTIPFETR--G-PF-ITSGLRA
GTPASTTRGMKEAEMVEIADFFETILNNK----D--DDKVLEAVNAD--VQELCSRFPI-
YEHLK--------------------
>17660870
------------------------------------------------------------
------------------------------------------------------------
-----------------------------MSYISDIDPEI---ANALELEAERQDYKLNL
IASENYTSRAVMEAQG--CIMTNKYAE------GYSGKRYYGGCEFVDIAETLAIERAKE
IFNAEHVNVQPHSGSGANMAVY--FSVLKPG-DKIMSMDLSHGGHLSHGSPVSFSG----
-QLYNIVPYGVSKENEMLDYDALMEIA--KE-----EKPQMIVVGASAYSRTIDFKRFR-
---EIADAV----GAYLLADVAHIAGLIAAGVHPNPFPH-ADFVTTTTHKTLRGPRGGMV
M-CK---E-E------------------------------Y-AKGI---DKAVFPGIQGG
PLMHIIAAKAVAFKEAQSEAFKKDQEQTIKNAKALCAALQERGFDIVS---EGTDNHLML
LNLNK--------YDI--TGKDAE--VVMSKAGIVINKNTIPFETR--G-PF-ITSGLRA
GTPASTTRGMKEAEMVEIADFFETILNNK----D--NDTVLEAVNAD--VQELSSRFPI-
YEHLK--------------------
>17494390
------------------------------------------------------------
------------------------------------------------------------
-----------------------------MSYISEIDPRI---AETLEKEAERQDYKLNL
IASENYTSRAVMEAQG--SIMTNKYAE------GYSGKRYYGGCDFVDIAEDLAIERAKD
IFGAEHVNVQPHSGSGANMAVY--FSVLKLG-DTIMSMDLTHGGHLSHGSPVNFAG----
-QLYNIAPYGVDKKTEALDYDALMEFA--KE-----SKPRMIVAGASAYPREIDFRRFK-
---EIADEV----GAYLMADIAHIAGLVAAGIHQSPVPY-ADFVTTTTHKTLRGPRGGMI
M-CK---E-E------------------------------Y-AKGI---NKAIFPGIQGG
PLMHIIAAKAVAFKEAQGQRYKDDQVQTVKNAKTLAARLIELGFDLVS---GGTDNHMML
LNLNK--------FDM--TGKDAE--TAFSRAGIILNKNTIPFETR--S-PF-ITSGVRI
GTPAVTTRGMKEPEMEEIAEMVATVIDNV----N--NEHVLDTINAD--VQQLCSRYPV-
YKNI---------------------
>17501333
------------------------------------------------------------
------------------------------------------------------------
-----------------------------MSYISEIDPQI---AEALEKEAERQDYKLNL
IASENYTSRAVMEAQG--SIMTNKYAE------GYSGKRYYGGCDFVDIAEDLAIERAKD
IFGAEHVNVQPHSGSGANMAVY--FSVLEVG-DTIMSMDLTHGGHLSHGSPVNFAG----
-QLYNIVPYGVDKVTEALDYDALMELA--NE-----TIPKMIVAGASAYSREIDFKRFK-
---EIADEV----GAYLLADIAHIAGLIAAGVHQSPVPY-ADFVTTTTHKTLRGPRGGMI
M-CK---E-K------------------------------Y-AKGI---NKAIFPGIQGG
PLMHIIAAKAVAFKEAQGQQYKDDQVQTVKNAKVLADKLTELGFYLVS---GGTDNHMML
LNLNK--------FDM--TGKDAE--AAFGRAGIILNKNTIPFETR--S-PF-ITSGVRI
GTPAATTRGMKEPEMEEIAQMIATVIDNV----D--NEHVLDSVNAD--VQQLCSRFPI-
YKNL---------------------
>3812574
------------------------------------------------------------
------------------------------------------------------------
-----------------------------MSYISEIDPEI---AEALKLEANRQDYKLNL
IASENYTSRAVMEAQG--SIMTNKYAE------GYPGKRYYGGCEFVDIAEDLARERAKA
IFGAEHVNVQPHSGSGANMGVY--FSVLKPG-DTIMSMDLSHGGHLSHGSPVNFAG----
-QLYNIVPYGVSRETEALDYDELLAMA--KQ-----TKPKMIVCGASAYSRTLDFKSFR-
---EIADEA----GAYLLADIAHIAGLVAAGAHPSPVPY-ADFVTTTTHKTLRGPRGGMV
M-CR---E-E------------------------------Y-AKAV---DKAIFPGIQGG
PLMHVIAAKAVAFKEAQSKEFKQDQEQTVRNAKMLAESLIERDFNIVS---GGTDNHVML
LNLNK--------FNI--TGKDAE--AAMSKAGIILNKNTIPFETR--S-PF-ITSGIRI
GTPAATTRGMKEMEMVDIAGFIENVILNI----G--NDKALMEISSD--VEQLCSRFPI-
YK-----------------------
>3737833
------------------------------------------------------------
------------------------------------------------------------
-----------------------------MSYISEVDPEI---AEALRLEANRQDYKLNL
IASENYASRAVMEAQG--SVMTNKYAE------GYSGKRYYGGCDYVDIAEDLAIQRAKK
IFGAEHVNVQPHSGSGANMAVY--FSVLKVG-DTIMSMDLSHGGHLSHGSPVNFAG----
-QLYKIVPYGVDKETEALDYDALMAMA--KA-----SKPRMIVCGASAYSRTIDFKAFR-
---EIADEV----DAYLLADIAHIAGLVAAGAHPSPVPY-CDFVTTTTHKTLRGPRGGMV
M-CR---E-E------------------------------Y-AKEV---AKAVFPGLQGG
PLMHIIAAKAVAFKEAMSEQFKKDQFQTVSNARTLSDELQTSGFDIVS---GGTDNHVML
INLNK--------FNV--TGKEVE--AGMSKAGIILNKNTIPFETR--S-PF-ITSGIRI
GTPATTTRGMQEKEMKEIAGYIKTVIDNL----G--NETVLNSVNSD--VEQLCSSFPI-
YK-----------------------
>3808355
------------------------------------------------------------
------------------------------------------------------------
-----------------------------MSYISEIDPDI---AEALRLEANRQDYKLNL
IASENYASRAVMEAQG--SVMTNKYAE------GYSGKRYYGGCEFVDIAEDLAIERAKE
IFGAEHINVQPHSGSGSNMACY--FSVLKPG-DTIMSMDLTHGGHLSHGSPVNFAG----
-QLYNIVPYGVDKETEALDYDALMAMA--KE-----HKPQMIVCGASAYSKTLDFKAFK-
---DIADEV----GAYLLADIAHIAGLVAAGAHPSPVEY-ADFVTTTTHKTLRGPRGGMV
M-CK---E-E------------------------------Y-AKDL---NRSVFPGIQGG
PLMHIIAAKAVAFKEALGEQFKADQFQTVKNADALAKELQAREFDIVS---GGTDNHVML
LNLNK--------FDI--TGKEAE--AGMSKAGIVLNKNTIPFETR--S-PF-ITSGIRI
GTPAATTRGMKEDQMKEIAEYIAEVVNNL----D--NDSVLHGVNSD--VEQMCSGFPV-
YK-----------------------
>3613374
------------------------------------------------------------
------------------------------------------------------------
-----------------------------MSTLERIDPEI---ADVICEEEKRQRGKLEL
IASENFVSEAVREAQG--SVLTNKYAE------GYPGKRYYGGCEFVDMAERLAQERAKK
LFDAEYANVQPHSGSQANMAIF--FAVLQPG-DTVLGMDLRQGGHLTHGSPVSFSG----
-KLYNVVSYGVRKDTEQIDFDQVARLA--RE-----HRPKLIIAGASAYPRIIDFARFG-
---QIAKEI----AAYLMVDMAHIAGLVCSGLHPSPVPH-ADFVTSTTHKTLRGPRGGLI
L-SH---S-N------------------------------Y-TRLL---DSQIFPGIQGG
PLMHVIAAKAVAFREALQPSFKEYQQRVVADAAALAQELKALGYRLVS---GGTDNHLML
VDLTP--------QGV--TGRVAE--ETLDKAGITVNKNSIPFDQQ--K-PQ-VTSGIRI
GTPALATRGILPHHMKAVAGFMHRGLKSA----G--DEPALARLRAE--VAEFCSAFPL-
FS-----------------------
>3622886
------------------------------------------------------------
------------------------------------------------------------
-----------------------------MNSLAVIDPEI---YEVLKKEEERQRSKLEL
IASENFVSSAVREAQG--SVLTNKYAE------GYPGRRYYGGCEFVDIAETLAIERAKK
LFGAEYANVQPHSGSQANMAVY--FALLKPG-DTIMGMDLSQGGHLTHGSPVSFSG----
-RLYRVVSYGVRPDTETIDYDTLEKLA--LE-----HKPRLIIAGASAYPRIIDFEAFR-
---SVCDRV----GAYLMVDMAHIAGLVSAGLHPNPVPY-ADVVTSTTHKTLRGPRGGLI
L-SH---E-R------------------------------Y-ARLL---DSQLFPGIQGG
PLMHVIAAKAVAFKEAMTPEFKEYQRRILENSRALAAALVDKGYRLVS---GGTDNHLIL
IDLRN--------KGI--TGKEAE--EILDRAGITVNKNSIPFDPQ--K-PG-VTSGIRI
GTPAVTTRGMGPEEMKEVASLIDEALMFR----N--DEVRIVRIRQK--VKELCEAFPL-
HKSV---TGNSE-------------
>10098503
VKIIIGADHAGYKLKEFIKDILKKRGYEVEDVGTHSESSVDYPFFAWKVAQGVASGQYDK
GILICGSGIGMSIVANRIPGVRAALCNDCFLAKASREHNDANLLAMGERDIGQGRALEIL
DTWLNTQFTGGRHARRIEQIDTEYHVVDDYSFLKRFDPDL---VEGLEGEVNRQKYKLEL
IASENIASPWVRHVMS--SVMTHKYAE------GYPGRRYYGGCEFVDIAEKLAVERLKK
LFKAEYANVQPHSGTQANMAVY--FSILKPG-DTILSMSLPHGGHLSHGSPVSFSG----
-QLYNIVFYGVSKETETIDYEEVRSLA--LK-----HKPKLILAGASAYPRIIDFKKFR-
---EIADEV----NAYLMVDMAHIAGLIAAGLHPSPIPY-AHFVTSTTHKTMRGPRGGFI
L-AK---E-E------------------------------F-AKVL---NKSNFPGIQGG
PMMHIIAAKALAFKEALTESFKEYQKQIVKNTKKLAEILQNAGYRLVS---GGTDNHLFL
IDLTE--------RNI--TGKDAE--KALDAAGITVNKNAIPFDTQ--S-PF-VTSGIRI
GTPAVTTRGMREKEMEVIADFILRVLADI----K--NEGTIEKVKKE--VRDFCANFPL-
FAWK---IY----------------
>3905001
------------------------------------------------------------
------------------------------------------------------------
-----------------------------MIHLKRTDPEV---FQAFRAEIERQTEQLEM
IASENFVSEAIMQAEG--SVFMNKYAE------GYPGKRYYGGCENMDVVEKLAIDRLNQ
LFGSEYANVQPHSGTQANMAVY--FAVLNPG-DSILSMDLAHGGHLSHGLPASFSG----
-RFFKIAHYGVSRETEAIDYDQVAEIA--EK-----YRPKLIIAGASAYPRILDFAAFR-
---SIADEV----GAYLMVDMAHIAGLVASGIHPSPVPF-ADFITSTTHKTLRGPRGGII
L-AM---E-K------------------------------Y-SRSL---SSQIFPGIQGG
PLMHVIAAKAVAFKEALRDDFKIYQQQIVSNAKTLAKTLRDRGFRLVS---GGTDNHLIL
VDLSD--------KGL--TGAKAE--DVLERAGITVNKNTIPFDTR--S-PS-VTSGIRI
GTPAVTTRGLKEQEMEEVGNYISELLNQP----E--DDKLIGDIKMK--IRSQCERFPL-
YSERLARFLEC--------------
>10104127
------------------------------------------------------------
------------------------------------------------------------
-----------------------------MNFLKQTDPEI---FGLIGKELARLQNQLEM
IASENLASLAVMEAEG--SVLMNKYAE------GYPGRRYYGGCEFVDQVEDLARERLKL
LFGAEHANVQPHSGSQANMAVY--FSVLSPG-DTILSMNLAHGGHLTHGSPVSFSG----
-QLYKVVHYGVSKETETIDYDEVRKLA--RE-----HKPRMIVAGASAYPRTIDFQAFR-
---DIADEI----GAYLMVDMAHIAGLVAAGIHPSPVPY-AEFVTSTTHKTMRGPRGGFI
L-TQ---E-R------------------------------F-AKAI---DKTIFPGIQGG
PHMNIIAAKAVCFKEALSPEFKTYQQQVVANAKALAEVLKAEGFRLIS---GGTDNHLLL
VDLTN--------QGI--TGAEAE--KALEKAGITVNKNAIPFDPL--P-PR-ITSGIRI
GTPAVTTRGLKEKEIQQVGEWMVAVLKDH----E--NESLIQDIRAK--VQKLCDEFPV-
YKELNEIFAL---------------
>10105291
------------------------------------------------------------
------------------------------------------------------------
-----------------------------MNFLRQTDPEI---FSLVGKELKRLQNQLEM
IASENLASLAVMEAEG--SVLMNKYAE------GYPGKRYYGGCEIVDQVEDLAIERLKL
LFGAEHANVQPHSGSQANMAVY--FSVLNPG-DTILSMNLAHGGHLTHGSPVSFSG----
-KLYKVVHYGVSRDTETIDYDEVRRLA--LE-----HKPQMIVAGASAYPRVIDFQAFR-
---EIADEV----GAYIMVDMAHIAGLVAAGIHPSPVPY-AEFVTSTTHKTMRGPRGGFI
L-CQ---E-R------------------------------F-AKAI---DKTIFPGIQGG
PHMNIIAAKAVCFKEALAPEFKTYQQQVVANAQALSEVLKAEGFRLVS---GGTDNHLIL
VDLTS--------QGI--TGAEAE--EALEKAGITVNKNAIPFDTK--P-PR-VTSGIRI
GTPAVTTRGLKEKEMQQVGEWMVAVLKDP----S--NETLIKDIRAK--VEKLCQEFPI-
YKELDTLLAA---------------
>10110551
------------------------------------------------------------
------------------------------------------------------------
-----------------------------MSVLSSVDPEI---WNLIQKEIERQEYQLEM
IASENLASLAVMEAEG--SALMNKYAE------GYPKARYYGGCEYVDEVEKLAINRVKL
LFGAEHANVQPHSGTQANMAVY--FAILNPG-DTILSMNLSHGGHLSHGSPVNFSG----
-KLYKVVHYGVSKDTEMIDYEEVRRLA--LE-----HKPKIIIAGASAYPRVIDFEVFY-
---NIAQEV----GAYLMVDMAHIAGLIAAGIHPSPIPY-ADFVTSTTHKTLRGPRGGFI
L-CK---E-K------------------------------Y-AKII---NKMVFPGIQGG
PHMNIIAAKAVCFKQALEPEFKTYQQQVVKNAQVIAKVFKEKGFRIVS---GGTDNHLVL
VDVSI--------KGL--TGAEAE--KLLEEAGITVNKNAIPFDPR--P-PR-VTSGIRI
GTPAITTRGLKEKEVEEVANYMCEVLENP----E--NEKLKREIRKK--IKEICIKFPF-
YRK----------------------
>10107966
------------------------------------------------------------
------------------------------------------------------------
-----------------------------MSFLKEVDPEI---WNLIQKEIDRQEYQLEM
IASENLADMAIMEAEG--SCLMNKYAE------GYPFSRYYGGCENVDEVEKLAIERAKL
LFGAEHANVQPHSGTQANMAVY--FAILNPG-DTILSMNLSHGGHLSHGAGVNFSG----
-KFYKIVHYGVSKETEMIDYEEVRAIA--LE-----HKPKLIIAGASAYPRIIDFEAFF-
---KIAQEV----GAYLMVDMAHIAGLIAAGIHPSPVPY-ADFVTSTTHKTLRGPRGGFI
L-CK---E-K------------------------------Y-AKII---DKTVFPGIQGG
PHMNIIAAKAVCFKEALQPEFRSYQQQVVKNAKVIAEVFKNEGFRVIS---GGTDTHLVL
VDVSI--------KGL--TGAEAE--KILEEAGITVNKNSIPFDTR--P-PR-ITSGIRI
GTPAITTRGLKETEVEEVAHYMCEVLKNP----D--KEDLRKKIREK--IREICKKFPF-
YKK----------------------
>10112334
------------------------------------------------------------
------------------------------------------------------------
-----------------------------MSFLKTVDPDI---WELIQKERDRQEYQLEM
IASENLAHEAIMEAEG--SYLMNKYAE------GYPEARYYGGCTYVDEVEKLAIERVKM
LFGAEHANVQPHSGTQANMAVY--FAVLNPG-DTILSMNLSHGGHLSHGAAVNFSG----
-KLYKIVHYGVSRETETIDYEEVRRLA--LE-----HRPKLIVAGASAYPRTIDFEAFY-
---QIAQEV----GAFLMVDMAHIAGLVAAGIHPSPLPY-ADFVTSTTHKTLRGPRGGFI
L-CK---E-K------------------------------F-AKII---DKTVFPGIQGG
PHMNVIAAKAVCFKQALEPEFKSYQQQVVKNAKTIAEVFKAEGFRIVT---GGTDNHLIL
VDVSV--------NGL--TGAEAE--KLLEEAGITVNKNAIPFDPR--P-PR-ITSGIRI
GTPAITTRGLKEKEVEEVAHYMCAVLKNP----D--KKGLRKEIRQK--IREICERFPF-
YKR----------------------
>10115950
------------------------------------------------------------
------------------------------------------------------------
-----------------------------MSLLKTLDPDI---WELIQKERDRQEYQLEM
IASENLAHESIMEAEG--SYLMNKYAE------GYPEARYYGGCAYVDEVEKLAIERVKM
LFGAEHANVQPHSGTQANMAVY--FAVLTPG-DTILSMNLSHGGHLSHGASVNFSG----
-KLYKIVHYGVSRETETIDYDEVRRLA--LE-----HKPKIIVAGASAYPRTIDFEAFY-
---QISQEV----GAFLMVDMAHIAGLVAAGIHPSPLPY-ADFVTSTTHKTLRGPRGGFI
L-CK---E-K------------------------------F-AKII---DKTVFPGIQGG
PHMNVIAAKAVCFKQALEPEFKTYQQQVVKNAKTIAEVFKAEGFRIVA---GGTDNHLIL
VDVSV--------NGL--TGTEAE--KLLEEAGITVNKNAIPFDPR--P-PR-ITSGIRI
GTPAITTRGLKEKEVEEVAQYMCAVLKNP----D--KEGLRKEIRQK--IREICERFPF-
YKR----------------------
>10113279
------------------------------------------------------------
------------------------------------------------------------
-----------------------------MSFLKTVDPDI---WELIQKERDRQEYQLEM
IASENLAHEAIMEAEG--SYLMNKYAE------GYPEARYYGGCTYVDEVEKLAIERVKM
LFGAEHANVQPHSGTQANMAVY--FAVLTPG-DTILSMNLSHGGHLSHGASVNFSG----
-KLYKIVHYGVSRETETIDYDEVRRLA--LE-----HKPKIIVAGASAYPRTIDFEAFY-
---QIAQEV----GAFLMVDMAHIAGLVAAGIHPSPLPY-ADFVTSTTHKTLRGPRGGFI
L-CK---E-K------------------------------F-AKII---DKTVFPGIQGG
PHMNVIAAKAVCFKQALEPEFKTYQQQVVKNAKTIAEVFKAEGFRIVA---GGTDNHLIL
VDVSV--------NGL--TGAEAE--KLLEEAGITVNKNAIPFDPR--P-PR-ITSGIRI
GTPAITTRGLKEKEVEEVAQYMCAVLKNP----D--KEGLRKEIRQK--IREICERFPF-
YKR----------------------
>3557521
------------------------------------------------------------
------------------------------------------------------------
--------------------------MMPTQRLAEADPQI---AKLIREETRRQAEGLEL
IASENFVSPAVLEALG--STLTNKYAE------GYPGKRYYGGCEVVDQVEQLAIDRAKQ
LFGADHANVQPHAGSQANMAAY--FALAKPG-DTVLAMSLNFGGHLTHGSPVNFSG----
-KLFKIVPYGLRQSDETIDMDEVARLA--RE-----HKPRILMVGASAYSRTLHFDRFA-
---EIANEV----GAAMVVDMAHIAGLVAAGLHPSPVPH-SEIVTTTTHKTLRGPRGGMI
L-CR---E-A------------------------------H-AKTL---NSQIFPGIQGG
PLEHVIAAKAVAFGEALRPEFKAYQRRIVENAQVLAEGLKSAGLRLVS---GGTDNHLML
VDLRP--------KKL--TGKIAE--EALGKAGITVNKNMIPWDPE--K-PM-TTSGIRV
GTPALTTRGMGSREMTLVAALIGRVLDAP----A--DEQVLARVRGE--VKDLCAHFPM-
YADRV--------------------
>3548462
------------------------------------------------------------
------------------------------------------------------------
--------------------------MMPTQRLAEADPQI---AKLIREETRRQAEGLEL
IASENFVSPAVLEALG--STLTNKYAE------GYPGKRYYGGCEVVDQVEQLAIDRAKQ
LFGADHANVQPHAGSQANMAAY--FALAKPG-DTVLAMSLNFGGHLTHGSPVNFSG----
-KLFKIVPYGLRQSDETIDMDEVARLA--RE-----HRPRILMVGASAYSRTLHFDRFA-
---EIANEV----GAAMVVDMAHIAGLVAAGLHPSPVPH-SEIVTTTTHKTLRGPRGGMI
L-CR---E-A------------------------------H-AKTL---NSQIFPGIQGG
PLEHVIAAKAVAFGEALRPEFKAYQRRIVENAQVLAEGLKSAGLRLVS---GGTDNHLML
VDLRP--------KKL--TGKIAE--EALGRAGITVNKNMIPWDPE--K-PM-TTSGIRV
GTPALTTRGMGSREMTLVAALIGRVLDAP----A--DEQVLARVRGE--VKDLCAHFPM-
YADRV--------------------
>3552892
------------------------------------------------------------
------------------------------------------------------------
--------------------------MMPTQRLAEADPQI---AKLIREETRRQAEGLEL
IASENFVSPAVLEALG--STLTNKYAE------GYPGKRYYGGCEVVDQVEQLAIDRAKQ
LFGADHANVQPHAGSQANMAAY--FALAKPG-DTVLAMSLNFGGHLTHGSPVNFSG----
-KLFKIVPYGLRQSDETIDMDEVARLA--RE-----HRPRILMVGASAYSRTLHFDRFA-
---EIANEV----GAAMVVDMAHIAGLVAAGLHPSPVPH-SEIVTTTTHKTLRGPRGGMI
L-CR---E-A------------------------------H-AKTL---NSQIFPGIQGG
PLEHVIAAKAVAFGEALRPEFKEYQRRIVENAQVLAEGLKSAGLRLVS---GGTDNHLML
VDLRP--------KKL--TGKVAE--EALGKAGITVNKNMIPWDPE--K-PM-TTSGIRV
GTPALSTRGMGPREMTLVAALIGRVLDAP----A--DEQVLARVRGE--VKDLCAHFPM-
YADRV--------------------
>464181
------------------------------------------------------------
------------------------------------------------------------
-----------------------------VSYLASSDPEI---HRAIRGELKRQYNQLEM
IASENIVSPAVLEAQG--SIFTNKYAE------GYPGRRYYGGCEYADQVEALAVGRARE
LFGAEYANVQAHSGSQANMAVY--FACLNPG-DTVLGMDLAHGGHLSHGSAVNFSG----
-QLYNFVSYGVSRETERLDMDEVRRLA--LE-----HRPKMIVAGASAYPRVLDFAAFR-
---RIADEI----GALFMVDMAHIAGLVAAGIHPSPVPH-ADFVTTTTHKTLRGPRGGLI
L-AK---E-E------------------------------F-GKKL---DSKIFPGIQGG
PLVHVIAAKAVVFKEAMSEEFRRNMAQVAKNAQALGQALVARGFRLVS---GGTDNHLLL
VDLTP--------KKI--TGKAAE--EILEAAGITVNKNAIPFDTE--K-RF-VTSGIRI
GTPAVTTRGLQEPEMEQIATWIDRALANG---GTTPDQAVLAEIRRE--VAELCDRFPI-
YLDMQPDREAAADLQAT--------
>3636462
------------------------------------------------------------
------------------------------------------------------------
-----------------------------MSFLEKVDLEV---SRAIDLETRRQTGKIEL
IASENFVSEAVLEAQG--SVMTNKYAE------GYPGKRYYGGCEYVDIAETLAIDRCKQ
LFGADHVNVQPHSGTQANMAVY--FAVAQPG-DTILGMNLSHGGHLSHGSPANFSG----
-KFYKIVPYGVKKETETIDFDEVEKLA--KE-----HKPKMIIVGASAYPRTIDFQKFR-
---NIADEI----GAVIMADIAHIAGLVCTGLHPSPVPV-CEYVTTTTHKTLRGPRGGVV
M-CK---E-A------------------------------Y-AKTI---NSRVFPGMQGG
PLMHVIAAKAVAFKEALQPEFKEYQQQIIKNALAMADELKNQGFRLVS---GGTDNHLML
VDLTD--------KNV--TGKDAQ--EALDRAFITVNKNGIPFDTK--G-PQ-VTSGIRI
GTPAVTTRGMKENEMSLIASYISDVIKDI----N--NEQKIKDVAKK--VKDLCDQFPL-
YQRRIKNL-----------------
>3628681
------------------------------------------------------------
------------------------------------------------------------
-----------------------------MSALMKTDPEI---AEAIRLETRRQAGKLEL
IASENFVSEAVLEAQG--CIMTNKYAE------GYPGKRYYGGCEYVDIAENLAIERCKA
LFGADYVNVQPHSGTQANMAVY--FSALSVG-DTILGMNLAHGGHLSHGSPANFSG----
-KFYNVVPYGVDRETETIDYNQVEDLA--LQ-----HKPRMIVVGASAYPRTIDFEKFR-
---AIADKV----GALVMADIAHIAGLVATGLHPSPVPV-CEYVTSTTHKTLRGPRGGLV
M-CQ---A-S------------------------------Y-QKTL---SSRVFPGVQGG
PLMHIIAAKAVAFKEALTDEFKDYQSQIVKNAQALAKELIGRGYRLVS---GGTDNHLLL
MDLTD--------KGL--TGKEAQ--ESLDSAGITVNKNGIPFDTR--G-PM-VTSGIRI
GTPALTSRGMKEEEMRTIARLIAEVLEHR----D--NEKHLMAVKEE--VGRLCQNFPL-
YAERIASA-----------------
>3656771
------------------------------------------------------------
------------------------------------------------------------
-----------------------------MSILSTLDPEV---ADAIRLEADRQEYNLEL
IASENFVSTAVLEAQG--SVLTNKYAE------GYPGKRYYGGCHNVDIVEALAIERAKQ
LFDAEHANVQPHSGSQANMAVY--FSALKPG-DTILGMNLSHGGHLTHGSPVNFSG----
-RFFNVVPYGVSPETQTIDYAEVERLA--LE-----HKPKMIVVGASAYPRTIDFAAFR-
---AIADKV----GALVMVDMAHIAGLVAAGLHPSPIPH-AEFVTTTTHKTLRGPRGGMI
L-CQ---E-R------------------------------F-AKSI---NSQIFPGIQGG
PLMHVIAAKAVAFKEALQPEFKQYQQQVVNNARTLAEELVKRGFKLTS---GGTDNHLML
LDFSG--------TEI--TGKAAE--EALDKAGITANKNTVPFETR--S-PF-VTSGIRI
GTPAATTHGLKEAEMVLVAGFIADAVANI----G--SDETLAAIKLQ--VNQLMKKFPL-
YAKG---------------------
>3585190
------------------------------------------------------------
------------------------------------------------------------
-----------------------------MSILSQFDPAV---AEAIQHETERQEYNLEL
IASENFVSEAVLEAQG--SVMTNKYAE------GYPGKRYYGGCHHVDVVENLAIERAKE
LFGAEHANVQPHAGSQANMAVY--NAVCQPG-DTILGMNLSHGGHLTHGSPVNFSG----
-RFYNVVPYGVSPDTETIDYNEVERLA--LE-----HKPKMIVVGASAYPRIIDFPAFR-
---AIADKV----GAKVMVDMAHIAGLVAAGVHPNPVPY-AEFVTTTTHKTLRGPRGGMI
L-CR---E-E------------------------------Y-AKTI---NSQIFPGIQGG
PLMHVIAAKAVAFKEALQPEFKTYQQQIVKNAAKLAECLMAKGFKLTS---GGTDNHLML
INFTG--------TEI--TGKAAE--EALDKAGITVNKNTVPFETR--S-PF-VTSGIRV
GTPACTSHGLKETEMEQVAGFIADAVANI----G--NDEALAAIQKR--VNELMKKFPL-
YASRLK-------------------
>3634799
------------------------------------------------------------
------------------------------------------------------------
-----------------------------MSVLETFDPAV---AEVIRHETERQEYNLEL
IASENFVSPAVLEAQG--SVLTNKYAE------GYPGKRYYGGCHCVDVVENLAIDRAKE
LFGADHVNVQPHSGSQANMAVY--FSVLKPG-DTVLGMNLAHGGHLTHGSPVNFSG----
-KLFNIVPYGVSKETQTIDYEETERLA--LE-----HKPKMIVVGASAYPRIIDFEAFR-
---RIADKV----GAVVMVDMAHIAGLVAAGLHPSPVPY-AEFVTTTTHKTLRGPRGGMI
M-CR---E-E------------------------------W-AKTL---NSNIFPGIQGG
PLMHVIAAKAVAFKEALAPEFKEYQGQIVKNAKALAEGLMKRGFKLTS---GGTDNHLML
VDLSE--------TEL--TGKVAE--EALDRAGITVNKNGIPFDTR--S-PF-ITSGIRV
GTPAATSHGLKEAEMEEVAGFIAEVLGNV----N--DEAKIAAVKSQ--VNALMKRFPM-
YADRLA-------------------
>3568715
------------------------------------------------------------
------------------------------------------------------------
-----------------------------MSVLETFDPAV---AEVIRHETERQEYNLEL
IASENFVSPAVLEAQG--SVLTNKYAE------GYPGKRYYGGCHCVDVVENLAIDRAKE
LFGADHVNVQPHSGSQANMAVY--FSVLKPG-DTVLGMNLAHGGHLTHGSPVNFSG----
-KLFNIVPYGVSKETQTIDYEETERLA--LE-----HKPKMIVVGASAYPRIIDFEAFR-
---RIADKV----GAVVMVDMAHIAGLVAAGLHPSPVPY-AEFVTTTTHKTLRGPRGGMI
M-CR---E-E------------------------------W-AKTL---NSNIFPGIQGG
PLMHVIAAKAVAFKEALTPEFKKYQEQIVKNAKALAEGLTKRGFKLTS---GGTDNHLML
VDLSQ--------TEL--TGKVAE--EALDRAGITVNKNGIPFDTR--S-PF-ITSGIRI
GTPAATSHGLKEAEMEQVAGFIADVLGNV----T--DEAKLAAVKTQ--VNALMKRFPM-
YADRLA-------------------
>3627524
------------------------------------------------------------
------------------------------------------------------------
-----------------------------MSVLETFDPAV---AEVIRQETERQEYNLEL
IASENFVSPAVLEAQG--SVLTNKYAE------GYPGKRYYGGCHCVDVVENLAIDRAKE
LFGADHVNVQPHSGSQANMAVY--FSVLKPG-DTVLGMNLAHGGHLTHGSPVNFSG----
-KLFNIVPYGVSKETQTIDYEETERLA--LE-----HKPKMIVVGASAYPRIIDFEAFR-
---RIADKV----GAVVMVDMAHIAGLVAAGLHPSPVPY-AEFVTTTTHKTLRGPRGGMI
M-CR---E-D------------------------------W-AKTL---NSNIFPGIQGG
PLMHVIAAKAVAFKEALTPEFKQYQGQIVKNAKALAEGLTKRGFKLTS---GGTDNHLML
VDLSQ--------TEL--TGKVAE--EALDRAGITVNKNGIPFDTR--S-PF-ITSGIRI
GTPAATSHGLKEAEMEQVAGFIAEVLGNV----S--DEAKLAAVKTQ--VNALMKRFPM-
YANRLV-------------------
>3576353
------------------------------------------------------------
------------------------------------------------------------
-----------------------------MSVLETFDPAV---AEVIRHETERQEYNLEL
IASENFVSPAVLEAQG--SVLTNKYAE------GYPGKRYYGGCHCVDVVENLAIDRAKE
LFGADHVNVQPHSGSQANMAVY--FSVLKPG-DTVLGMNLAHGGHLTHGSPVNFSG----
-KLFNIVPYGVSKETQTIDYEETERLA--LE-----HKPKMIVVGASAYPRIIDFEAFR-
---RIADKV----GAVVMVDMAHIAGLVAAGLHPSPVPY-AEFVTTTTHKTLRGPRGGMI
M-CR---E-D------------------------------W-AKTL---NSNIFPGIQGG
PLMHVIAAKAVAFKEALTPEFKQYQGQIVKNAKALAEGLTKRGFKLTS---GGTDNHLML
VDLSQ--------TEL--TGKVAE--EALDRAGITVNKNGIPFDTR--S-PF-ITSGIRI
GTPAATSHGLKEAEMEQVAGFIAEVLGNV----T--DEAKLAAVKGQ--VNALMKRFPM-
YANRLA-------------------
>3610730
------------------------------------------------------------
------------------------------------------------------------
-----------------------------MSILENFDPAV---AHAIRVETERQEFNLEL
IASENFVSEAVMEAQG--SVLTNKYAE------GYPGKRYYGGCHNVDIVENLAIDRAKE
LFGAEHANVQPHSGSQANMAVY--FTVLKPG-DTVLGMNLAHGGHLTHGSPVNFSG----
-KFFNIVPYGVTKESQTIDYAEVERLA--VE-----HKPKMIVVGASAYPRTIDFAAFR-
---KIADKV----GAVVMVDMAHIAGLVAAGLHPSPVPH-AEFVTTTTHKTLRGPRGGMI
L-CR---E-E------------------------------F-AKAL---NSNIFPGIQGG
PLMHVIAAKAVAFKEALSPEFKQYQQQIVNNAKALAVALMKNGFKLTS---GGTDNHLML
VDLSE--------TPL--TGKVAE--EALDKAGITVNKNGIPFDTR--S-PF-ITSGIRI
GTPAATTHGLKEPEMAQVAGFIADALANV----D--NDAKLAEIKGR--VNTMMKQFPL-
YSSRLA-------------------
>3641446
------------------------------------------------------------
------------------------------------------------------------
-----------------------------MSILETFDPAV---ANAIRLETERQEYNLEL
IASENFVSEAVMEAQG--SVLTNKYAE------GYPGKRYYGGCHNVDIVENLAIERAKE
LFGAEHANVQPHSGSQANMAVY--FTVLKPG-DTVLGMNLAHGGHLTHGSPVNFSG----
-KFFNIVPYGVTRENQTIDYDEVERLT--LE-----HKPKMIVVGASAYPRIIDFAAFR-
---KVADKV----GAVVMVDMAHIAGLVAAGLHPSPVPH-AEFVTTTTHKTLRGPRGGMI
L-CR---E-E------------------------------F-AKAL---NSNIFPGIQGG
PLMHAIAAKAVAFKEALAPEFKTYQEQIVKNAKALAAGLVKQGFKLTS---GGTDNHLML
VDLSE--------TQL--TGKVAE--EALDKAGITVNKNGIPFDTR--S-PF-ITSGIRI
GTPAATTHGLKEANMEEVAVLIADALANV----E--NETKLAEVKGR--VNAMMKRFPL-
YAHRLA-------------------
>3602099
------------------------------------------------------------
------------------------------------------------------------
-----------------------------MSILETFDPEV---ANAIRQETERQEYNLEL
IASENFVSEAVLEAQG--SIFTNKYAE------GYPGKRYYGGCHNADIVENLAIERAKQ
LFGADHANVQPHSGSQANMAVY--FAALKPG-DTVLGMNLSHGGHLTHGSPVNFSG----
-RFFTIVPYGVSPETQRIDYEEVERLA--LE-----HKPKMIVVGASAYPRIIDFAAFR-
---TIADKV----GAVVMVDMAHIAGLVATGLHPNPVPY-AEFVTTTTHKTLRGPRGGMI
L-CR---E-E------------------------------F-AKTL---NSQIFPGIQGG
PLVHAIAAKAVAFKEALTPEFKSYQEQIVKNAAALAQSLQGRGFKLVS---GGTDNHLML
LDFSG--------TEL--TGKVAE--EALDKAGITVNKNTVPFETR--S-PF-VTSGIRI
GTPAATSHGLKEAEMAQVADFIADILADP----A--NEAKLAEIKVK--VNALMSRFPL-
YADRLK-------------------
>3606307
------------------------------------------------------------
------------------------------------------------------------
-----------------------------MSILETFDPQV---AEAIRHETERQEYNLEL
IASENFVSEAVLEAQG--SVMTNKYAE------GYPGKRYYGGCHHVDVVENLAIERAKE
LFGADHANVQPHSGSQANMAVY--FSVLKPG-DTILGMNLSHGGHLTHGSPVNFSG----
-RFFNVVPYGVSQETETIDFNEVERLA--LE-----HKPKMIVVGASAYPRTIDFAAFR-
---IIADKV----GAVIMVDMAHIAGLVAAGLHPSPVPY-AEFVTTTTHKTLRGPRGGMI
L-CR---E-E------------------------------Y-AKTL---NSNIFPGIQGG
PLMHVIAAKAVALKEALQPEFKAYQAQIVKNAKALADELVKRGFRLVS---GGTDNHLML
VNLTG--------TEL--TGKVAE--ESLDKAGITVNKNTVPFETR--S-PF-VTSGFRI
GTPAATTHGLKEAEMADVAGFIAEALANV----D--NDAKLAEIKGR--VNVLMKRFPL-
YAHRLS-------------------
>3649206
------------------------------------------------------------
------------------------------------------------------------
-----------------------------MSILETFDPQV---AEAIRHETERQEYNLEL
IASENFVSEAVLEAQG--SVMTNKYAE------GYPGKRYYGGCHHVDVVENLAIERAKE
LFGADHANVQPHSGSQANMAVY--FSVLKPG-DTILGMNLSHGGHLTHGSPVNFSG----
-RFFNVVPYGVSQETETIDFNEVERLA--LE-----HKPKMIVVGASAYPRTIDFAAFR-
---IIADKV----GAVIMVDMAHIAGLVAAGLHPSPVPY-AEFVTTTTHKTLRGPRGGMI
L-CR---E-E------------------------------Y-AKTL---NSNIFPGIQGG
PLMHVIAAKAVALKEALQPEFKAYQAQIVKNAKALADELVKRGFRLVS---GGTDNHLML
VNLTG--------TEL--TGKVAE--ESLDKAGITVNKNTVPFETR--S-PF-VTSGFRI
GTPAATTHGLKEAEMADVAGFIAEALANV----D--NDAKLAEIKGR--VNVLMKRFPL-
YAHRLS-------------------
>3652761
------------------------------------------------------------
------------------------------------------------------------
-----------------------------MSILETFDPAV---AEAIRHETERQEYNLEL
IASENFVSEAVMEAQG--SVLTNKYAE------GYPGKRYYGGCHHVDVVENLAIERAKE
LFGADHANVQPHSGSQANMAVY--FSVLKPG-DTILGMNLSHGGHLTHGSPVNFSG----
-RFFNVVPYGVSQETETIDFNEVERLA--LE-----HKPKLIVVGASAYPRVLDFAAFR-
---AIADKV----GALVMVDMAHIAGLVAAGLHPSPVPY-AEFVTTTTHKTLRGPRGGMI
L-CR---E-E------------------------------F-AKTL---NSNIFPGIQGG
PLMHVIAAKAVAFKEALAPEFKLYQEQIVKNARTLADELMKRGFRLVS---GGTDNHLML
VNLTG--------TEL--TGKVAE--EALDKAGITVNKNTVPFETR--S-PF-VTSGFRI
GTPAATSHGLKEAEMVEVAAFIAEALANV----G--NEAKLAEVKGK--VNALMGRFPL-
YASRLK-------------------
>3904915
------------------------------------------------------------
------------------------------------------------------------
----------------------------MAEMLASFDPEV---AGAIRQETERQEYNLEF
IASENFVSEQVMEAQG--SVMTNKYAE------GYPRKRFYGGCEKVDIVEDLAIARAKE
LFGAEHANVQAHSGSQANMAVY--FAVCKPG-DTVLGMDLSHGGHLTHGSPVNFSG----
-KLYNIVSYGVDKETGRIDYDEVERIA--LE-----CKPTLIVAGASAYARTLDFEAFR-
---RIADKV----GAKVMVDMAHIAGLVAAGLHPSPVPH-AEFVTTTTHKTLRGPRGGMV
L-CR---A-E------------------------------Y-AKII---DSNIFPGIQGG
PLMHVIAAKAVAFKEALAPEFKTYSEQVVKNAAVLAAALVKRGFNLVS---GGTDNHLML
IDFSG--------SEI--TGKVAS--AALEKAGITANKNTVPFETR--S-PF-VTSGIRL
GTPATTTRGLKEAEMELVAAWIERAIANM----D--NDAVLEEIRGE--VRELCEKFPL-
YAHRLK-------------------
>3573210
------------------------------------------------------------
------------------------------------------------------------
----------------------------MSQTLIQQDPEI---AEAIRLETERQEYNLEF
IASENFVSEQVMEAQG--SIMTNKYAE------GYPAKRYYGGCEMVDIAERLAIERAKE
LFGAEHANVQAHSGSQANMAVY--FAACKPG-DTVLGMNLAHGGHLTHGSPVNFSG----
-KLFNIVSYGVQKETGYIDYEEVERLA--LE-----HKPTLLVVGASAYPRTIDFPAFR-
---KIADKV----GAKIMVDMAHIAGLVAAGVHPSPVPY-AEFVTTTTHKTLRGPRGGMI
L-CR---E-E------------------------------F-AKTI---DSNIFPGIQGG
PLMHVIAAKAVSFKEALAPEFKEYSTQVVKNAKVLADALVKRGLNLVS---GGTDNHLIL
VDFTG--------TET--TGKMAE--KALEKAGITVNKNSVPFETR--S-PF-VTSGIRL
GTPATTTRGLKEAEMERVADWVVRALDNM----E--NDTELAAIKGE--VREMCKRFPL-
YAHLLK-------------------
>3646098
------------------------------------------------------------
------------------------------------------------------------
----------------------------MSQKLAQFDPEI---AQTIEEETLRQESSLEL
IASENFVSEEVLEAQG--SVLTNKYAE------GYPGKRYYGGCEFVDKAEQLAIDRACA
LFGAEHANVQPHSGSQANMAVY--FAVCQPG-DTILGMNLAHGGHLTHGSPVNFSG----
-KLFNVVPYGVRAETGLIDYDEVAQLA--RE-----HRPKLLVVGASAYPRTIDFAAFR-
---RIADEI----GVPIMVDMAHIAGLVAAGEHPSPVPY-AEFVTTTTHKTLRGPRGGMI
L-CR---E-E------------------------------F-AKKL---NSNIFPGIQGG
PLMHVIAAKAVALKEAQSAEFKTYAGQVVKNAKALAQALLERGFKLVS---GGTDNHLML
VDFSG--------TEL--TGKVAE--ETLEKAGITVNKNAVPFDTR--S-PF-VTSGIRI
GTPATTTRGLREEQMQYIAAWIGRALDNV----G--NDAELQAIRGE--VQDLCRQFPL-
YAHRLN-------------------
>3580643
------------------------------------------------------------
------------------------------------------------------------
---------------------------MIEQSLAEFDPEI---AKTIFEETSRQEYNLEF
IASENFVSEAVLEAQG--SVLTNKYAE------GYPGKRYYGGCEVVDIAEQLAIDRAKE
LFGAEHVNVQAHSGSQANMAVY--FTVCKPG-DTVLGMNLAHGGHLTHGSPVNFSG----
-KLFNIVAYGVKKETGMIDYEEVATLA--RE-----HKPKLIVVGASAYTRTIDFAEFR-
---RIADEV----GAVVMVDMAHIAGLVAGGQHPNPVPY-AEFVTTTTHKTLRGPRGGMI
M-CT---D-E------------------------------W-AKKL---NSNIFPGIQGG
PLMHVIAAKAVAFKEALSPEFKAYSAQVVANAKALAEALVAKGYKLVS---GGTDNHLML
LDFSG--------TEI--TGKVAE--ETLEKAGLTVNKNAVPFDTR--S-PF-VTSGVRI
GTPATTTRGLKEVEMRQVAAWIDRALKVI----G--DEQALATIRAE--VKELCLRFPL-
YAHRLI-------------------
>3692905
------------------------------------------------------------
------------------------------------------------------------
-----------------------------MSNLKDFDPEI---FQVINKETQRQEYNLEF
IASENFVSEAVMEAQG--SVLTNKYAE------GYPSKRYYGGCEFVDVAEQLAIDRAKE
LFGAEHVNVQPHSGSQANMAVY--MAVCKPG-DTILGMNLAHGGHLTHGSSVNFSG----
-KLYNIVPYGLSAETGTIDYEEVERLA--KE-----HQPKLIVVGASAYPREIDFPAFR-
---RIADSV----GAAVMVDMAHIAGLVAAGIHSNPVPY-AEFVTTTTHKTLRGPRGGMI
L-CT---E-E------------------------------W-GKKI---NSSIFPGIQGG
PLMHVIAAKAVAFKEALRPEFKDYAAQVVKNAQALAGALVDKGYNLVS---GGTDNHLML
VDFTG--------TDI--TGKVAE--KTLEDAGITVNKNAVPFDSR--S-PF-ITSGIRV
GTPATTTRGLKEADMRQVAEWIDRALQNI----D--NAAALATIRAE--VKELCLRFPL-
YAHRLQ-------------------
>3886844
------------------------------------------------------------
------------------------------------------------------------
---------------------------MVASRLADFDPEI---AKILREETERQEYSLEF
IASENFVSEAVLEAQG--SVLTNKYAE------GYPGKRYYGGCEVVDVAEQLAIDRAKE
LFGAEHVNVQPHSGSQANMAVY--MAVCKPG-DTVLGMNLAHGGHLTHGSSVNFSG----
-KLYNIVPYGVKPETGTIDYAEVERLA--KE-----HQPKLIVVGASAYAREIDFPAFR-
---RIADEV----GAVVMVDMAHIAGLVAAGVHPDPVPY-AEFVTTTTHKTLRGPRGGMI
L-CT---E-E------------------------------W-AKKL---NSNIFPGIQGG
PLMHVIAAKAVAFKEALSPEFSEYARQVVKNAQTLANELVAKGYKLVS---GGTDNHLML
VDFSG--------TEL--TGKVAE--ATLEKAGITVNKNAVPFDPR--S-PF-VTSGIRI
GTPATTTRGLKEPEMLKVAAWIDRALSNI----D--NEAELAKIRAE--IKELCQAFPL-
YAHRLK-------------------
>3596589
------------------------------------------------------------
------------------------------------------------------------
---------------------------MTGPNLASFDPEI---AQVVADETRRQEYNLEF
IASENFVSEAVLEAQG--SVLTNKYAE------GYPAKRYYGGCECVDVAEQLAIDRAKE
LFGAEHANVQPHSGSQANMAVY--MTVCQPG-DTVLGMNLAHGGHLTHGSPVNFSG----
-KLYNIVPYGLKAETGTIDYDEVEKLA--KE-----HQPKLIVVGASAYPRKIDFPAFR-
---KIADAV----GAVIMVDMAHIAGLVAAGVHPNPVPY-AEFVTTTTHKTLRGPRGGMI
L-CT---E-E------------------------------W-GKKL---NSNIFPGIQGG
PLMHVIAAKAVALKEALSPEFKSYAEQVVKNAQALAGGLVERGYKLVS---GGTDNHLML
VDFTG--------TEI--TGKVAE--HTLEEAGITVNKNAVPFDTR--S-PF-VTSGIRI
GTPATTTRGLKEGEMVKVAEWIDRALKNI----D--NQAELEKIRGE--VKDLCLQFPL-
YAHRLK-------------------
>3686934
------------------------------------------------------------
------------------------------------------------------------
----------------------------MSETLKQFDPEI---AAAIRRETERQEYSLEF
IASENFVSERVLEAQG--SVLTNKYAE------GYPGKRYYGGCEFVDVAEQLAIDRAKE
LFGAEHVNVQPHSGSQANMAVY--FSVCQPG-DTVLGMNLAHGGHLTHGSPVNFSG----
-KLFNILPYGVKKETGIIDYEEAERLA--EE-----HKPKLIVVGASAYPRTIDFEAFR-
---RIADKV----GAMVMVDMAHIAGLVAAGVHPSPVPH-AEFVTTTTHKTLRGPRGGMI
L-CR---E-E------------------------------F-AKKL---NSNIFPGIQGG
PLMHVIAAKAVAFKEALEPEFKGYALQVVKNARALADGLMRRGFNLVS---GGTDNHLML
VDLSG--------SEI--TGKMAE--ETLEMAGITVNKNAVPFDTR--S-PF-VTSGFRI
GTPATTSRGLKEEEMETVATWIGRALQNV----G--NEAELALIRNE--VKELCRKFPL-
YAHRLK-------------------
>3883704
------------------------------------------------------------
------------------------------------------------------------
-----------------------------MKNLAQVDPEI---AQNIINETERQEYNLEF
IASENFVSEAVLEAQG--SVLTNKYAE------GYPGKRYYGGCEVVDVAEQLAIDRAKE
LFGAEHANVQPHSGSQANMAVY--FTACQPG-DTVLGMNLAHGGHLTHGSPVNFSG----
-KLYNIIPYGVKKETGTIDYDEVESLA--LE-----HKPKLIVVGASAYPRTIDFEAFR-
---QIADKV----GAPIMVDMAHIAGLVAAGEHPNPVPY-AEFVTTTTHKTLRGPRGGMI
L-CR---E-E------------------------------Y-AKKI---NSSIFPGCQGG
PLMHAIAAKAVSFREALAPEFKTYAQQVVKNAKALAAGLLERGYNLVS---GGTDNHLIL
VDLSG--------TET--TGKVAE--AALEKAGITVNKNAVPFDTR--S-PF-VTSGFRI
GTPATTTRGLKEAEMAKVAEWIDRALNNI----E--NEEALATIRAE--VKELCLQFPL-
YADRLK-------------------
>3917334
------------------------------------------------------------
------------------------------------------------------------
-----------------------------MKNLAQVDPEI---AQNIINETERQEYNLEF
IASENFVSEAVLEAQG--SVLTNKYAE------GYPGKRYYGGCEVVDVAEQLAIDRAKE
LFGAEHANVQPHSGSQANMAVY--FTACQPG-DTVLGMNLAHGGHLTHGSPVNFSG----
-KLYNIIPYGVKKETGTIDYDEVESLA--LE-----HKPKLIVVGASAYPRTIDFEAFR-
---QIADKV----GAPIMVDMAHIAGLVAAGEHPNPVPY-AEFVTTTTHKTLRGPRGGMI
L-CR---E-E------------------------------Y-AKKI---NSSIFPGCQGG
PLMHAIAAKAVSFREALAPEFKTYAQQVVKNAKALAAGLLERGYNLVS---GGTDNHLIL
VDLSG--------TET--TGKVAE--AALEKAGITVNKNAVPFDTR--S-PF-VTSGFRI
GTPATTTRGLKEAEMAKVAEWIDRALNNI----E--NEEALATIRAE--VKELCLQFPL-
YADRLK-------------------
>3684040
------------------------------------------------------------
------------------------------------------------------------
-----------------------------VKSLAQFDPEI---AQTIQEETERQEYNLEF
IASENFVSECVLEAQG--SIMTNKYAE------GYPGKRYYGGCEVVDVAEQLAIDRAKQ
LFGADHANVQPHSGSQANMAVY--FSACQPG-DTVLGMNLAHGGHLTHGSPVNFSG----
-KLYNIVPYGVKKETGTIDYNEVESLA--ME-----HKPKLIVVGASAYPRTIDFEAFR-
---QIADKV----GAPVMVDMAHIAGLVAAGEHPSPVPH-AEFVTTTTHKTLRGPRGGMI
L-CR---D-E------------------------------F-AKKV---NSNIFPGSQGG
PLMHVIAAKAVAFKEALDADFKTYAQQVVLNAKALAAGLLERGYNLVS---GGTDNHLIL
VDLSG--------TET--TGKMAE--EALEKAGITVNKNAVPFDTR--S-PF-VTSGFRI
GTPATTTRGLKEAEMGKVADWIDRALTNI----D--NEDALTAIRGE--VKELCQQFPL-
YAHRLK-------------------
>294196
------------------------------------------------------------
------------------------------------------------------------
-----------------------------MEELFLQDREV---AKAVTQEIDRQIHNVEL
IASENFTSPAVRQTMG--SVLTHKYAE------GYSGKRYYGGCEYVDIVEDLACDRAKA
LFGCAYANVQPHSGSQANMAAY--FAACEPG-DTVLAMDLCHGGHLTHGSPVNFSG----
-KLYDIKAYGVDRETGRIDYDALEKTA--KD-----CRPKMIIAGATVYPRIIDFARFR-
---AIADEV----GATLMVDMAHIAGLIAAGVHPTPMGH-AHIVTTTTHKTLRGPRGGMI
L-AD---DPD------------------------------L-GKRL---NSQIFPGMQGG
PLMHVIAAKAVAFGEALRPEFATYQRQVVANCQALAQPLLAAGFDLVS---GGTDNHLIL
VDLTN--------KNI--TGKDAQ--IALDKAGITANKNTVPFDTR--S-PF-VTSGIRL
GSAAMTTRGFKQADMEQVGQWIVDALADV----T--NEARLGEIKAA--VRGYTSRFPL-
FTW----------------------
>313380
------------------------------------------------------------
------------------------------------------------------------
---------------------------MNMDEIRRVDPEI---ARSIDLEEKRQLNKLEL
IASENFTSLAVRQAMG--TVLTHKYAE------GYPGKRYYGGCEYVDMAEDLARDRARE
LFEAEYVNVQPHSGSQANMGVF--FGMLKPG-DTIMGMDLSHGGHLTHGCPANFSG----
-KLYQTVFYGVEKETGYINYEQVEELA--LK-----HRPSMIIAGASAYPREIDFKRFR-
---EIADKV----DAKLTVDMAHIAGIIAAGLHQSPVPH-AHFTTTTTHKTLRGPRGGMI
L-SR---D-E------------------------------Y-ARTL---NSQIFPGIQGG
PLMHVIAAKAIAFKEALAPEFKTYQQLVIDNARTMGRLLTDAGFTLVS---RGTDNHILL
VDLTN--------KDI--TGKDAE--IALDTAGMTVNKNTVPFETR--S-PF-VTSGIRI
GSSALTTRGMRPEHMDQVVNWMIAALENA----S--NQERLNQISKE--VEKFAGDFPL-
FAW----------------------
>298916
------------------------------------------------------------
------------------------------------------------------------
-----------------------------MQHLLQTDPDM---AKAIDLEHQRQLSKIEL
IASENFTSAAVREATG--SIMTHKYAE------GYPGKRYYGGCEFVDMAEELARERACQ
LFGAEYANVQPHSGSQANMAVY--FGALKPG-DTIMGMDLSHGGHLTHGAPVSFSG----
-KLFKTVFYGVDQATGIIDYEQVAEQA--RT-----HRPQLIIAGASAYPREIDFARFR-
---AIADEV----GAQLMVDMAHIAGLVATGLHASPIGH-AHFTTSTTHKTLRGPRGGLI
L-SG---S-E------------------------------F-GKTL---NSQIFPGIQGG
PLMHVIAAKGVAFGEALQPSFRAYQEQVVANAQALGHALTETGFDLVS---GGTDNHLLL
VDLTR--------KNI--TGKDAE--AALDKAGITANKNTVPFETR--S-PF-VTSGIRL
GTPAVTTRGMTAEHMHQIAAWIEAALDNM----D--NETRLLEINKE--IAAFAGEFPL-
FISQPGADLSS--------------
>316656
------------------------------------------------------------
------------------------------------------------------------
---------------------------MNLDELRRHDPEI---AEAVRLEELRQLHKLEL
IASENFTSPAVRMTMG--SVLTHKYAE------GYPGKRYYGGCEYVDMAETLAQERAKQ
LFKVEYANVQPHSGSQANMAVY--FGALQPG-DVILGMDLSHGGHLTHGSPVNFSG----
-KLYKVVFYGVSKETGTIDYDQVRTMA--RE-----HRPKVIVAGASAYSRVIDFPKFR-
---EIADEV----GAKLMVDMAHIAGLIAADLHPSPVGS-AHFITTTTHKTLRGPRGGMI
L-ST---D-E------------------------------F-GKLL---NSQIFPGIQGG
PLMHVIASKAVAFGEALRPEFATYQQQVIKNAQAMAKALTDAGFALVS---GGTDNHLML
MDLTN--------KDI--TGKDAE--IALDKAGITVNKNTVPFETR--S-PF-VTSGIRL
GTPALTTRGMTEEHMVRVVEWIVKALDQR----D--NDTELQRIEVE--VQTFASQFPL-
FAG----------------------
>3677051
------------------------------------------------------------
------------------------------------------------------------
---------------------------MNLDDLRRHDPDI---AEVIYLEEQRQLNKLEL
IASENFTSPSVRMAMG--SVLTHKYAE------GYPGKRYYGGCEYVDMAETLAQDRAKK
LFKAEYANVQPHSGSQANMAVY--FGALNPG-DVILGMDLSHGGHLTHGSPVNFSG----
-KLYKVVFYGVHKDTGVIDYDQVLAMA--RE-----HKPKLIVAGASAYSRTIDFPKFR-
---EIADEV----GAKLMVDMAHIAGLIAADLHPSPVGS-AHFITTTTHKTLRGPRGGMI
L-ST---E-E------------------------------F-GKML---NSQIFPGIQGG
PLMHVIASKAVAFGEALQPSFVRYQQQVIKNAQVMAKTLVDAGFSLVS---GGTDNHLML
VDLTS--------KDI--TGKDAE--IALDKAGITVNKNTVPFETR--S-PF-VTSGIRL
GTPALTTRGMTEEHMATVVEWIVAALEHR----D--NESELQRIKAD--VQAFAGRFPL-
FVA----------------------
>465781
------------------------------------------------------------
------------------------------------------------------------
-----------------------------MDQIILQDPEL---AQAIILESGRQIDKLEL
IASENIASTAVREAQS--TILTNKYAE------GYPGKRYYGGCEYVDIAENLAIERAKA
LFHSEYANVQPHSGSQANMGAY--FALIKPR-DTILGMNLSHGGHLTHGSPVNFSG----
-RLFNIVSYGVNKETGLIDYEEVAKLA--EK-----HKPQLIVAGASAYPRIIDFSKFR-
---SIADTI----GAKLLVDMAHIAGLVATNLHPSPIPY-AHITTTTTHKTLRGPRGGMI
L-ST---E-D------------------------------M-GKVI---NSQIFPGIQGG
PLMHVIAAKAVALGEASKASFVTYQKQVILNAKTLAKQLLDAGFNLVS---GGTDNHLLL
IDLTN--------KKI--TGKDAE--KALDQAGITVNKNTVPFETL--S-PF-VTSGIRI
GTPALTTRGLCEQDMIKVANWIVTALNNI----N--NETQLKEINKE--VTYFARQFPL-
FSW----------------------
>360786
------------------------------------------------------------
------------------------------------------------------------
-----------------------------MEELLMQDPEL---ARAITLECDRQVSGLEL
IASENFTSTAVRQAMG--SVLTHKYAE------GYPGKRYYGGCEFVDMAENLAIERAKR
LFGAQYANVQPHAGSQANMAVY--FGALQPG-DTVLGMNLSHGGHLTHGSPVNFSG----
-RLYKIVSYGVSRETGTIDYDEVQRLA--DE-----HKPKMIIAGASAYPRTLDFPRFR-
---QIADSV----GAKLMVDMAHIAGLIAAGVHPNCIEH-AHYTTTTTHKTLRGPRGGMI
L-SS---E-E------------------------------F-GKTL---NSQIFPGIQGG
PLMHIIAAKAVAFGEALSPKFKIYQQQVVKNAAVLAKTLTDAGYSLVS---GGTDNHLML
VDLTN--------KEF--TGKDAE--ISLDKAGITVNKNTVPFETR--S-PF-ITSGVRL
GTPALTTRGMKEIEMEQVGAWIVEALASI----G--NESKLADIKKR--VNVFAREFPI-
FAW----------------------
>366009
------------------------------------------------------------
------------------------------------------------------------
-----------------------------MEELLMQDPEL---ARAITLECDRQVSGLEL
IASENFTSTAVRQAMG--SVLTHKYAE------GYPGKRYYGGCEFVDMAENLAIERAKR
LFGAQYANVQPHAGSQANMAVY--FGALQPG-DTVLGMNLSHGGHLTHGSPVNFSG----
-RLYKIVSYGVSRETGTIDYDEVQRLA--DE-----HKPKMIIAGASAYPRTLDFPRFR-
---QIADSV----GAKLMVDMAHIAGLIAAGVHPNCIEH-AHYTTTTTHKTLRGPRGGMI
L-SS---E-E------------------------------F-GKTL---NSQIFPGIQGG
PLMHIIAAKAVAFGEALSPKFKIYQQQVVKNAKVLAKTLTDAGYSLVS---GGTDNHLML
VDLTN--------KEF--TGKDAE--ISLDKAGITVNKNTVPFETR--S-PF-ITSGVRL
GTPALTTRGMKENEMEQVGAWIVEALASI----G--NESKLADIKKR--VNVFAREFPI-
FAW----------------------
>356245
------------------------------------------------------------
------------------------------------------------------------
-----------------------------MEELLMQDPEL---ARAITLECDRQVSGLEL
IASENFTSTAVRQAMG--SVLTHKYAE------GYPGKRYYGGCEFVDMAENLAIERAKR
LFGAQYANVQPHAGSQANMAVY--FGALQPG-DTVLGMNLSHGGHLTHGSPVNFSG----
-RLYKIVSYGVSRETGTIDYDEVQRLA--DE-----HKPKMIIAGASAYPRTLDFPRFR-
---QIADSV----GAKLMVDMAHIAGLIAAGVHPNCIEH-AHYTTTTTHKTLRGPRGGMI
L-SS---E-E------------------------------F-GKTL---NSQIFPGIQGG
PLMHIIAAKAVAFGEALSPKFKIYQQQVVKNAKVLAKTLTDAGYSLVS---GGTDNHLML
VDLTN--------KEF--TGKDAE--ISLDKAGITVNKNTVPFETR--S-PF-ITSGVRL
GTPALTTRGMKEKEMEQVGAWIVEALASI----G--NESKLADIKKR--VNVFAREFPI-
FAW----------------------
>382461
------------------------------------------------------------
------------------------------------------------------------
-----------------------------MEELMMKDPAI---AAAISREVDRQMTKLEL
IASENFTSTAVRQAMG--SVMTHKYAE------GYPGKRYYGGCEFVDVAEDLARDRAKE
LFGAKYANVQPHSGSQANMAVY--FAALKPG-DTVLGMDLSHGGHLTHGSPVNFSG----
-KLFNIVSYGVDPDTKTINYDNVLELA--KE-----HKPKMIIAGASAYPRVIDFARFR-
---QIADEV----GAVLMVDMAHIAGLIAAGIHPSCIEH-AHYTTTTTHKTLRGPRGGMI
L-SS---E-D------------------------------K-EKSL---NSNIFPGIQGG
PLMHVIAAKAVAFNEALSPRFVDYQKQVVANAGKLAETLMSAGFELVS---GGTDNHLMM
VDLTN--------KDI--TGKDAE--IALDKAGITVNKNTIPFETR--S-PF-VTSGIRI
GTPALTTRGMKEDEMVKVGGWITAALESL----D--NESRLGEISKE--VAAFAREFPL-
FAY----------------------
>796465
------------------------------------------------------------
------------------------------------------------------------
-----------------------------MEELLMKDPAV---AATICREVTRQMTNLEL
IASENFTSTAVRQAMG--SVMTHKYAE------GYPGKRYYGGCEYVDQAEDLARNRAKE
IFGCEYVNVQPHSGSQANMAVY--FAALKPG-DTVLGMDLSHGGHLTHGSPVNFSG----
-KLFDIHFYGVDPETKTIDYDNVLKIA--KE-----CKPKMIIAGASAYPRIIDFARFR-
---QIADEV----GAVLMVDMAHIAGLIAAGVHPSCIEH-AHYTTTTTHKTLRGPRGGMI
L-SS---E-E------------------------------H-GKAL---NSNIFPGIQGG
PLMHVIAAKAVAFGEALSPSYVEYQKQVVANAGALAGHLMDAGFDLVS---GGTDNHLMM
VDLTN--------KDI--TGKDAE--HALDAAGITVNKNTIPFETR--S-PF-VTSGIRI
GTPAMTTRGMKTEEMAKIADWITAAIGSI----G--NDTQLTVIKKE--IADFAKDYPI-
FAY----------------------
>427533
------------------------------------------------------------
------------------------------------------------------------
-----------------------------MEELMMKDPAV---AAAIGQEVTRQMTKLEL
IASENFTSTAVRQAMG--SVMTHKYAE------GYPGKRYYGGCEYVDLAEDLARDRAKE
IFGCEYVNVQPHSGSQANMAVY--FAALKPG-DTVLGMDLSHGGHLTHGSPVNFSG----
-KLFDIKFYGVDPETKTINYDNVLEIA--KE-----CKPKMIIAGASAYPRIIDFARFR-
---QIADEV----GAVLMVDMAHIAGLIAAGVHPSCIEH-AHYTTTTTHKTLRGPRGGMI
L-ST---E-E------------------------------N-GKAL---NSNIFPGIQGG
PLMHVIAAKAVAFGEALKPSYVEYQKQVVANAQALAKNLMDAGFDLVS---GGTDNHLMM
LDLTN--------KDI--TGKDAE--HALDEAGITVNKNTIPFETR--S-PF-VTSGVRI
GTPALTTRGMKEEEMVKVAGWITAAIDSV----G--NDTKLNQISKE--VAEFAKDYPL-
FAY----------------------
>401562
------------------------------------------------------------
------------------------------------------------------------
-----------------------------MEELMIKDPAV---AAAISQEVTRQVTKLEL
IASENFTSTAVRQAMG--SVMTHKYAE------GYPGKRYYGGCEFVDLAEDLARDRAKE
IFGSEYVNVQPHSGSQANMAVY--FAALKPG-DTVLGMDLSHGGHLTHGSPVNFSG----
-KLYDIKFYGVDPDTKTINYDNVLKIA--KE-----CKPKMIIAGASAYPRIIDFARFR-
---QIADEV----GAVLMVDMAHIAGLIAAGVHPSCIEH-AHYTTTTTHKTLRGPRGGMI
L-SS---E-E------------------------------N-GKAL---NSNIFPGIQGG
PLMHVIAAKAVAFGEALTPSYVEYQKQVVANAAALAGYLTDAGFELVS---GGTDNHLMM
VDLTN--------KDI--TGKDAE--FALDEAGITVNKNTIPFETR--S-PF-VTSGVRI
GTPALTTRGMKEAEMEKVAGWIDAAINSI----G--NETKLAAISKE--IAVFAKDYPI-
FAY----------------------
>461986
------------------------------------------------------------
------------------------------------------------------------
-----------------------------MEELMMKDPAV---AAAISQEVTRQMTKLEL
IASENFTSTAVRQAMG--SVMTHKYAE------GYPGKRYYGGCEFVDLAEDLARDRAKE
IFGCEYVNVQPHSGSQANMAVY--FAALKPG-DTVLGMDLSHGGHLTHGSPVNFSG----
-KLFDIKFYGVDPETKTINYDNVLEIA--KE-----CKPKMIIAGASAYPRIIDFARFR-
---QIADEV----GAVLMVDMAHIAGLIAAGVHPSCIEH-AHYTTTTTHKTLRGPRGGMI
L-ST---E-E------------------------------H-GKAL---NSNIFPGIQGG
PLMHVIAAKAVAFGEALSPSYVEYQKQVVANASTLAGHLSDAGFELVS---GGTDNHLMM
LDLTN--------KDI--TGKDAE--HALDEAGITVNKNTIPFETR--S-PF-VTSGVRI
GTPALTTRGMKEAEMEKVAAWIDAAIGSA----D--NETKLAAISKE--IADFAKNYPL-
FAY----------------------
>354822
------------------------------------------------------------
------------------------------------------------------------
-----------------------------MEELFVQDPEV---AAAIANEIERQVSKLEL
IASENFVSTAVRQAQG--SVMTHKYAE------GYPGKRWYGGCEFVDMVEDMARDRAKE
LFGAGYANVQPHSGSQANMAVY--FAACKPG-DTVLGMDLSHGGHLTHGSPVNFSG----
-KLFNIVHYGVSRETQTIDYDQVEALA--KE-----HRPKMIIAGASAYPRIIDFARFR-
---AIADEV----GAKLMVDMAHIAGLIAAGEHPSCIEH-AHYTTTTTHKTLRGPRGGMI
L-GG---E-E------------------------------L-EQEL---NSNIFPGIQGG
PLMHVIAAKAVSFGEALSPGFTEYQQQVVKNAKVLATSMQEAGYRLVS---GGTDNHLML
VDLSD--------RDY--TGKDAQ--IALDKAGITVNKNTIPFETK--S-PF-QTSGIRL
GTPALTTRGMIEEDMIVVAEAITAALENI----G--DDKILKEISEE--VEEFAREFPL-
YAW----------------------
>439648
------------------------------------------------------------
------------------------------------------------------------
-----------------------------MEELFIQDPAV---AAAIADEIDREVSKLEL
IASENFVSTAVRQAQG--SVMTHKYAE------GYPGKRWYGGCEFVDEVEDLARDRAKE
LFGATYANVQPHSGSQANMAVY--FAACKPG-DTVMGMDLSHGGHLTHGSPVNFSG----
-KLFNMVHYGVDRETQTIDYDAVEALA--KE-----HRPTMIIAGASAYPRIIDFPRFR-
---AIADEV----GAKLMVDMAHIAGLIAAGEHPSCIEY-AHYTTTTTHKTLRGPRGGMI
L-SS---E-D------------------------------L-GQEL---NSNIFPGIQGG
PLMHVIAAKAVAFGEALSPGFVEYQQQVVKNAKQLATSLTEAGYKLVS---GGTDNHMML
VDLSE--------KDY--TGKDAQ--IALDKAGITANKNTIPFETK--S-PF-QTSGIRL
GTPALTTRGMIEEDMIVVAEAIVAALDNM----N--DDQALAGIAEE--VEEFAREFPL-
FAW----------------------
>417617
------------------------------------------------------------
------------------------------------------------------------
-----------------------------MEELLIQDPEV---AAAIAAEADRQVSKLEL
IASENFVSTAVRQAQG--SIMTHKYAE------GYPHKRYYGGCEFVDIAEDIARDRAKA
LFDCDYVNVQPHSGSQANMAVY--FGYCKPG-DTILTMELSHGGHLTHGASVNFSG----
-KLYNVVHYGVTRETQTIDYDQVEALA--KE-----HRPAMIVAGASAYPRIIDFARFR-
---AIADEV----GAKLMVDMAHIAGLIAAGEHPSCIPH-AHITTTTTHKTLRGPRGGMI
L-ST---E-D------------------------------Q-SKTL---NSQIFPGIQGG
PLMHVIAAKAAAFGEALREGFVEYQKQVVKNAKVLANSLEESGFELVS---GGTDNHLLM
IDLTN--------KDI--TGKDAE--HALDLAGITANKNTIPFETR--S-PF-VTSGIRL
GTPALTTRGMIEEDMIVVAEAITAAIDNW----Q--NEKALEEIANE--VEEFAREFPL-
FAW----------------------
>380637
------------------------------------------------------------
------------------------------------------------------------
-----------------------------MEELMMQDPGV---AAAISREVDRQMSKLEL
IASENFTSTAVRQAMG--SVMTHKYAE------GYPGKRYYGGCEYVDQVENLARDRVKA
LFGAGYANVQPHSGSQANMAVY--FAVCKPG-DTVLGMDLSHGGHLTHGSPVNFSG----
-RLYNIVSYGVDKETQTIDFDQVERLA--KE-----HKPKMIVAGASAYPRIIDFKRFR-
---QIADEV----GAVLMVDMAHIAGLIAAGEHPSCIEH-AHFTTSTTHKTLRGPRGGLI
L-AA---E-D------------------------------Q-EKVL---NSQIFPGIQGG
PLMHVIAAKAVAFGEALAPGFQEYQSQVVKNAKALASALQESEFKLVS---GGTDNHLML
IDLTN--------KDI--TGKDAE--IALDKAGITANKNTIPFETR--S-PF-VTSGIRL
GTPALTTRGMIEEDMIVVAEAITAAIENW----Q--SDAVLEEIREE--VEEFSRSFPL-
FAW----------------------
>408866
------------------------------------------------------------
------------------------------------------------------------
-----------------------------MEEILIQDPEV---AAAITREVDRQVGNLEL
IASENFTSVAVRQAMS--CVMTHKYAE------GYPGKRYYGGCEFVDQVEDMARDRVKA
LFNAEYANVQPHSGSQANMAVY--FSCLEPG-DTILGMDLSHGGHLTHGSPVNFSG----
-KMYNIVFYGVNRETETIDYDEVERLA--KE-----NRPKLIVAGASAYPRIIDFKRFR-
---QIADEV----GALFMVDMAHIAGLIAAGEHPSCIEH-AHFTTSTTHKTLRGPRGGLI
L-AS---E-E------------------------------N-EKKL---NSSIFPGMQGG
PLMHIIASKAVAFGEALQPGFQEYQAQVVKNAKTLASALAESGFRLVS---GGTDNHLMM
LDLTD--------KGI--TGKDAQ--IALEKANITTNKNTIPFDTQ--S-PF-VTSGIRL
GTPAMTTRGMIEEDMVVVAEAITAALENW----N--NDAVLAEIKDE--VEEFAREFPL-
FAW----------------------
>349576
------------------------------------------------------------
------------------------------------------------------------
-----------------------------MDEVFIQDPEV---GRSIFQEIDRQTGGLEL
IASENFVSTAVRQTQG--SVLTHKYAE------GYPGKRYYGGCEYVDVTETIAIERAKE
IFGAEYVNVQPHSGSQANMAAY--YAIANAG-DTVLGMDLSHGGHLTHGSPVNFSG----
-RFFDVKAYGVNRETGRIDYDNVLELA--KE-----HKPAVIIAGASAYPREIDFAKFR-
---AIADEV----GAKLFVDMAHIAGLVAAGLHNSPVSH-AHVTTTTTHKTLRGPRGGMI
L-ST---E-D------------------------------L-GKKL---NSQIFPGIQGG
PLMHVIAAKAVAFGEALRPEYKVYQKQVLANAKTLGQSLLDEGFDLVS---GGTDNHLLL
IDLTN--------KDI--TGKDAQ--LALDKAGITTNKNTVPFETR--S-PF-VTSGIRI
GTPALTSRGMKEADMQKVAAWMIDALKHI----D--NDAYLADIHKQ--VTAFARQFPL-
FAW----------------------
>236588
------------------------------------------------------------
------------------------------------------------------------
-----------------------------MDHILLEDPEL---ARAFLLESDRQMSKLEL
IASENFVSSAVREAQG--SVFTHKYAE------GYPGKRYYGGCEFVDIAENLAIERAKQ
LFGCDYVNVQPHSGSQANMASY--FALAKPG-DTILGMNLSHGGHLTHGSPVNFSG----
-RLFNVVSYGVDKDTCLINYEEVRRLA--HE-----HRPTVIVAGASAYPRTIDFAKFR-
---AIADEV----DAKLFVDMAHIAGLVAAGLHPTPIGH-AHVTTTTTHKTLRGPRGGMI
L-SD---E-S------------------------------F-GKTL---NSQIFPGIQGG
PLMHIVAAKAVAFGEALRPRFKDYQAQVLRNTVTLGEELKNAKFNLVS---GGTDNHLLL
VDLTS--------KDI--TGKDAE--HALDAAGITVNKNTVPFETR--S-PF-VTSGIRI
GTPALTTRGFREQDMVKVAGWIDAAIANA----G--NETRLAEISKE--VAVFARQFPL-
FAW----------------------
>423382
------------------------------------------------------------
------------------------------------------------------------
-----------------------------MDEIFIRDPEI---AAAIASEIDRQVGCLEL
IASENFVSTAVRQAQG--SVMTHKYAE------GYPHKRYYGGCEFVDVAEDLARDRVKQ
LFDCPYANVQPHSGSQANMAVY--FSVLKPG-DTVLGMDLSHGGHLTHGSPVNFSG----
-RFFNIVFYGVKKETGIIDYEALEALA--RE-----HKPKMIVAGASAYPRVIDFDRFR-
---AIADEV----GAFLMVDMAHIAGLVAAGQHPSPIGK-AHFTTSTTHKTLRGPRGGLI
L-AG---E-E------------------------------D-AKKI---DSQIFPGIQGG
PLMHVIAAKAVAFGEALRPEFKTYQEQVVKNARVMAAGLVALGYDLVS---GGTDNHLML
VDLTN--------KDV--TGKDAQ--IALDAAGITANKNTVPFETR--S-PF-VTSGIRL
GTPALTTRGMNEKDMEKVVAWIDAAIKGK----D--NESALAQIKAD--VKNFARQFPL-
FAW----------------------
>419647
------------------------------------------------------------
------------------------------------------------------------
-----------------------------MDEILLQDPEL---AQAIILESQRQVTKLEL
IASENFVSPAVREAQG--SVMTHKYAE------GYPGKRYYGGCEYVDIAENLAIERAKK
LFGCEYANVQPHSGSQANMGAY--FSFLKPG-DTILGMDLSHGGHLTHGSPVNFSG----
-KLFNNVFYGVNRETGCIDYDEVARIA--RE-----HKPAAIVAGASAYPRKIDFARFR-
---AIADEV----GAVLMVDMAHIAGLVAAGLHESPIPY-AHITTTTTHKTLRGPRGGMI
L-SD---E-T------------------------------R-GKSL---NSQIFPGIQGG
PLMHVIAAKAVAFGEALRPGFKTYSQQIVKNAAVLAQCLIDADFQLVS---GGTDNHLML
VDLTN--------KDV--TGKDAE--HALDAAGITVNKNTIPFETR--S-PF-VTSGVRL
GTAALTTRGMKEDEMRQVAAFIVEAIEKR----N--EPASLAAIRSR--VEEFARAYPL-
FTW----------------------
>300162
------------------------------------------------------------
------------------------------------------------------------
-----------------------------MDELTRQDPQI---AKAIQLETNRQITKLEL
IASENFTSLAVRAAMG--SVMTHKYAE------GYPGKRYYGGCEFVDMAENLAMERARQ
LFNAEYANVQPHSGSQANMGAY--FAAIQPG-DTILGMNLSHGGHLTHGSPVNFSG----
-RLFKTAFYGVEKETGQINYDEVEALA--LE-----HKPQMIIAGASAYPRTLDFARFR-
---AIADKV----GAKLLVDMAHIAGLVATGLHPSPIEH-AHFTTTTTHKTLRGPRGGMI
L-ST---E-E------------------------------F-GKTL---NSQIFPGIQGG
PLMHVIAAKAVAFAEALRPEFKDYQQQVVANAQTLAAELTAAGYHLVS---GGTDNHLML
VDLTA--------QDI--TGKDAE--IGLDKGGITVNKNTVPFETR--S-PF-VTSGVRL
GTPALTTRGMKSDDMRKVAKWIVAILENL----D--NESRLTEIRLE--VEKFAGQFPL-
FAW----------------------
>305150
------------------------------------------------------------
------------------------------------------------------------
-----------------------------MDELTRQDPQI---AKAIQLETNRQITKLEL
IASENFTSHAVRIAMG--SVMTHKYAE------GYPGKRYYGGCEFVDMAENLAMERARQ
LFGAEYANVQPHSGSQANMGAY--FAAIQPG-DTILGMNLSHGGHLTHGSPVNFSG----
-RLFKTVFYGVEKETGQINYDEVEALA--RE-----HKPQMIIAGASAYPRTLDFERFR-
---AIADSV----GAKLLVDMAHIAGLVATGLHPSPIKH-AHFTTTTTHKTLRGPRGGMI
L-SS---E-E------------------------------F-GKTL---NSQIFPGIQGG
PLMHVIAAKAVAFAEALRPEFKDYQQQVLDNAKTLAKELTDAGFDLVS---GGTDNHLML
LDLTS--------HDI--TGKDAE--IGLDHAGMTVNKNTVPFETR--S-PF-VTSGIRL
GTPALTTRGMKTDDMRKVAKWIVATLGSL----D--NETRLREISRE--VEKFAGQFPL-
FAW----------------------
>435330
------------------------------------------------------------
------------------------------------------------------------
-----------------------------MEELLIADPEV---GRAVCLEIERQTGKLEM
IASENFVSVAVRQAQG--SVLTHKYAE------GYPGKRYYGGCEYVDIAEDLARDRVKE
LFGATYANVQPHSGSQANMAVY--FAAMKPG-DTLLGMDLSHGGHLTHGSPVNFSG----
-KLFNIVFYHVRKETGTIDYDEVERLA--KE-----HNPAVIMAGASAYPRLIDFARFR-
---AIADAV----GAKLVVDMAHIAGLVATGHHPSPIPH-AHFTTSTTHKTLRGPRGGLI
L-SS---E-E------------------------------F-GKTL---NSQIFPGIQGG
PLMHVIAAKAVAFGEALRPAFKTYQGQVVKNCQVLAKGLLASGYDLVS---GGTDNHLVL
VDLTN--------KDV--TGKDAE--LALDKAGITVNKNTVPFETR--S-PF-VTSGVRI
GTAALTTRGMVEADIERIVSWIDAAIAAK----D--NDTTLDAIRKD--VQVFSRQFPL-
FAW----------------------
>442611
------------------------------------------------------------
------------------------------------------------------------
-----------------------------MEELLIADPEV---GRAVCLEIERQTGKLEM
IASENFVSVAVRQAQG--SVLTHKYAE------GYPGKRYYGGCEYVDIAEDLARDRVKE
LFGATYANVQPHSGSQANMAVY--FAAMKPG-DTLLGMDLSHGGHLTHGSPVNFSG----
-KLFNIVFYHVRKETGTIDYDEVERLA--KE-----HRPQVIMAGASAYPRVIDFARFR-
---AIADAV----EAKLVVDMAHIAGLVATGHHPSPIPH-AHFTTSTTHKTLRGPRGGLI
L-SS---E-E------------------------------F-GKTL---NSQIFPGIQGG
PLMHVIAAKAVAFGEALKPAFKTYQGQVVKNCQVLAKGLLASGYDLVS---GGTDNHLVL
VDLTN--------KDV--TGKDAE--LALDKAGITVNKNTVPFETR--S-PF-VTSGVRI
GTAALTTRGMREAEMQRIVSWIDAAIAAK----D--NDTKLDEIRKD--VQVFSRQFPL-
FAW----------------------
>374898
------------------------------------------------------------
------------------------------------------------------------
-----------------------------MEELLISDPEV---GRAVCLEIERQTGKLEM
IASENFVSVAVRQAQG--SVLTHKYAE------GYPGKRYYGGCEYVDLAENLARDRVKT
LFGCEYANVQPHSGSQANMAVY--FAALKPG-DTLLGLDLSHGGHLTHGSPVNFSG----
-RLYNIVFYHVKKETGTIDYEEVERLA--KE-----HKPAAIVAGASAYPRIIDFPRFR-
---AIADEV----GAKLIVDMAHIAGLVATGHHPSPIPH-AHFTTSTTHKTLRGPRGGLI
L-SS---E-E------------------------------F-GKSL---NSQIFPGMQGG
PLMHVIAAKAVAFGEALKPAFKTYQGQVIKNCQVLAKGLLDAGYDLVS---GGTDNHLVL
VDLTK--------KDV--TGKDAE--HALDEAGITVNKNTVPFETR--S-PF-VTSGVRI
GTAALTTRGMVEADIEKIVGWIDAAIKST----T--NETRLGEIRKD--VERFAKSFPL-
FAW----------------------
>396017
------------------------------------------------------------
------------------------------------------------------------
-----------------------------MEELLIADPEI---GRAVCLEIERQTGKLEM
IASENFVSVAVRQAQG--SVLTHKYAE------GYPGKRYYGGCEYVDIAEDLARDRVKT
LFGAEYANVQPHSGSQANMAVY--FAAMKPG-DTLLGMDLSHGGHLTHGSPVNFSG----
-RLYNIVFYHVKKETGTIDYEEVERLA--KE-----HKPTVIMAGASAYPRIIDFPRFR-
---AIADEV----GAKLVVDMAHIAGLVATGHHPSPIPY-AHYTTSTTHKTLRGPRGGLI
L-SS---E-E------------------------------F-GKSL---NSQIFPGIQGG
PLMHVIAAKAVAFGEALKPAFKTYQGQVVKNCQVLAKGLLDAGYDLVS---GGTDNHLVL
VDLTN--------KDV--TGKDAE--HALDLAGITVNKNTVPFETR--S-PF-VTSGVRM
GTAALTTRGMVEADIEKIVGWIDAAIASR----E--NETKLDEIRKD--VQKFAKGFPL-
FAC----------------------
>3694052
------------------------------------------------------------
------------------------------------------------------------
-----------------------------MEELLIADPEV---GRAVCLEIDRQTGKLEM
IASENFVSVAVRQAQG--SVLTHKYAE------GYPGKRYYGGCEYVDIAEDLARDRAKT
LFGAEYANVQPHSGSQANMAVY--FAAMQPG-DTLLGMDLSHGGHLTHGSPVNFSG----
-KLFNIVFYHVKKETGTIDYDEVERLA--KE-----HKPKVIVAGASAYPRIIDFARFR-
---AIADEV----GAKLVVDMAHIAGLVAAGCHPSPIPH-AHYTTSTTHKTLRGPRGGLI
L-SS---E-D------------------------------N-GKTL---NSQIFPGIQGG
PLMHVIAAKAVAFGEALKPSFKLYQQQVVKNCQALAKGLIAHGFDLVS---GGTDNHLVL
VDLTN--------KDV--TGKDAE--HALDLAGITVNKNTVPFETR--S-PF-VTSGVRI
GTAALTTRGFTEADMEKVVTWIDAAIKAV----G--NETRLDEIRKE--VEPFAKSFPL-
FAY----------------------
>415593
------------------------------------------------------------
------------------------------------------------------------
-----------------------------MEELLIADPEV---GRAVCLEIDRQTGKLEM
IASENFVSVAVRQAQG--SVLTHKYAE------GYPGKRYYGGCEYVDIAEDLARDRAKT
LFGAEYANVQPHSGSQANMAVY--FAAMQPG-DTLLGMDLSHGGHLTHGSPVNFSG----
-KLFNIVFYHVKKETGTIDYDEVERLA--KE-----HKPKVIVAGASAYPRIIDFARFR-
---AIADEV----GAKLVVDMAHIAGLVAAGCHPSPIPH-AHYTTSTTHKTLRGPRGGLI
L-SS---E-D------------------------------N-GKTL---NSQIFPGIQGG
PLMHVIAAKAVAFGEALKPSFKLYQQQVVKNCQALAKGLLAHGFDLVS---GGTDNHLVL
VDLTN--------KDV--TGKDAE--HALDLAGITVNKNTVPFETR--S-PF-VTSGVRI
GTAALTTRGFTEADMEKVVTWIDAAIKAV----G--NETRLDEIRKE--VEPFAKSFPL-
FAY----------------------
>385838
------------------------------------------------------------
------------------------------------------------------------
-----------------------------MEELLIADPEV---GRAVCLEIERQTGKLEM
IASENFVSTAVRQAQG--SVMTNKYAE------GYPGKRYYGGCEYVDIAEDLARDRVKT
LFGCEYANVQPHSGSQANMAVY--FAAMKPG-DTLLGMDLSHGGHLTHGSPVNFSG----
-KLFNIVFYHVRKETGTIDYEEVERLA--KE-----HRPTVIVAGASAYPRIIDFPRFR-
---AIADEV----GAKLVVDMAHIAGLVATGHHPSPIPY-AHYTTSTTHKTLRGPRGGLI
L-ST---E-D------------------------------N-GKSL---NSQIFPGIQGG
PLMHVIAAKAVAFGEALKPTFKIYQGQVVKNCQALATGLTALGYDLVS---GGTDNHLVL
MDLTK--------KDV--TGKDAE--HALDLAGITSNKNTVPFETR--S-PF-VTSGVRL
GTAALTTRGLVESDMAKIVTWIDAAIKAV----G--NETKLEEIRKE--VQPYAKSFPL-
FAW----------------------
>405299
------------------------------------------------------------
------------------------------------------------------------
-----------------------------MEELLIQDPEL---GRAIILEVERQTGKLEL
IASENFTSTAVRQAQG--SVMTHKYAE------GYPGKRYYGGCEFVDIAEDLARDRAKE
LFGCDYANVQPHSGSQANMGVY--FAELTPG-DTILGMDLSHGGHLTHGSPVNFSG----
-KLFNIVFYGVKKETGQIDYDQVEELA--RA-----NKPKIIVAGASAYPRIIDFDRFR-
---TIADEV----GAKLMVDMAHIAGLVATGLHPSPIGK-AHYTTTTTHKTLRGPRGGMI
L-SS---E-E------------------------------Y-GKTL---NSQIFPGIQGG
PLMHVIAAKAVAFGEALRPQFKAYQQRVVENAATLAKVLTDAGYNLVS---GGTDNHLML
VDLTN--------KDV--TGKDAE--IALDKAGITVNKNTVPFETR--S-PF-VTSGIRL
GTPALTTRGMGTADMERVAGWIDAAIIKR----E--NETALDEIRCQ--VQEFARQYPL-
FAW----------------------
>367989
------------------------------------------------------------
------------------------------------------------------------
-----------------------------MDELLIQDPEV---GRAIVQEVERQTGKLEL
IASENFVSPAVRAAQG--SVLTHKYAE------GYPGKRYYGGCEFVDVAENLAIDRACE
IFGAQYANVQPHSGSQANMAVY--FSALTPG-DTILAMDLSHGGHLTHGSPVNFSG----
-RFYNVVFYGVSRETGCIDYDSVAELA--RE-----HRPAMIVAGASAYSRIIDFARFR-
---AIADEV----GSLLMVDMAHIAGLVAAGLHPSPVGT-AHFTTTTTHKTLRGPRGGMI
L-SD---E-E------------------------------A-AKKL---NSQIFPGIQGG
PLMHVIAAKAVAFGEALRPEFGAYQKQVVANAAKLAATLTDAGFELVS---GGTDNHLML
VDLTN--------KDI--TGKDAQ--HALDLAGITANKNTVPFETR--S-PF-VTSGIRL
GTPALTTRGMKEAEMVKVAGWIIDALGNI----G--NETRLAEISRD--VEKFARQFPL-
FHW----------------------
>372640
------------------------------------------------------------
------------------------------------------------------------
-----------------------------MDELLIQDPEV---GRAIVQEVERQTGKLEL
IASENFVSPAVRAAQG--SVLTHKYAE------GYPGKRYYGGCEFVDVAENLAIDRACE
IFGAQYANVQPHSGSQANMAVY--FSALTPG-DTILAMDLSHGGHLTHGSPVNFSG----
-RFYNVVFYGVSRETGCIDYDSVAELA--RE-----HRPAMIVAGASAYSRIIDFARFR-
---AIADEV----GSLLMVDMAHIAGLVAAGLHPSPVGT-AHFTTTTTHKTLRGPRGGMI
L-SD---E-E------------------------------A-AKKL---NSQIFPGIQGG
PLMHVIAAKAVAFGEALRPEFGAYQKQVVANAAKLAATLTDAGFELVS---GGTDNHLML
VDLTN--------KDI--TGKDAQ--HALDLAGITANKNTVPFETR--S-PF-VTSGIRL
GTPALTTRGMKEAEMVKVAGWIIDALGNI----G--NETRLAEISRD--VEKFARQFPL-
FHW----------------------
>448969
------------------------------------------------------------
------------------------------------------------------------
-----------------------------MDELLIQDPEV---GRAVTLEIERQTGKLEL
IASENFVSAAVRQAQG--SVLTHKYAE------GYPGKRYYGGCEFVDIAENLAIDRAKA
IFGCGYANVQPHSGSQANMGVY--FACLKPG-DTILGMNLSHGGHLTHGSPVNFSG----
-RLYNVVFYGVKKETGYIDYDEVATLA--RE-----HKPALIVAGASAYPRTIDFARFR-
---AIADEV----GAKLMVDMAHIAGLVATGLHPTPIGQ-AHYTTTTTHKTLRGPRGGMI
L-SD---E-D------------------------------N-AKTL---NSQIFPGIQGG
PLMHVIAAKAVAFGEALRPTFADYQQQVVKNAAKLAGCLTAAGYDLVS---GGTDNHLML
MDLTS--------KDI--TGKDAE--HALDKAGMTANKNTVPFETR--S-PF-VTSGVRL
GTPALTTRGMKEAEMEKVAAWIVDALANV----N--NETRLAAISRE--VEVFARQFPL-
FAW----------------------
>454350
------------------------------------------------------------
------------------------------------------------------------
-----------------------------MDELLLQDPEV---GKAIILEIERQTGKLEL
IASENFVSAAVRQAQG--SVLTHKYAE------GYPGKRYYGGCEFVDIAENIAIERART
IFGCEYANVQPHSGSQANMGVY--FACLKPG-DTILGMNLSHGGHLTHGSPVNFSG----
-RLFNVVFYGVEKETGRIDYEQVAALA--RE-----HKPSLIVAGASAYPRTIDFARFR-
---AIADEV----GAKLMVDMAHIAGLVAAGYHPSPVQH-AHYTTTTTHKTLRGPRGGMI
L-ST---E-D------------------------------N-GKTL---NSQIFPGIQGG
PLMHVIAAKAVAFGEALRPAFKEYQKQVVDNAAALAGVLTAAGFDLVS---GGTDNHLML
VDLTS--------KDV--TGKDAE--IALDKAGITVNKNTVPFETR--S-PF-VTSGVRL
GTPALTTRGMKAAEMEKVGGWIVDAIANT----T--NETRLAEISRE--VERFARQFPL-
FAW----------------------
>456749
------------------------------------------------------------
------------------------------------------------------------
-----------------------------MDELLLQDPEV---GKAIILEIERQTGKLEL
IASENFVSAAVRQAQG--SVLTHKYAE------GYPGKRYYGGCEFVDIAENIAIERART
IFGCEYANVQPHSGSQANMGVY--FACLKPG-DTILGMNLSHGGHLTHGSPVNFSG----
-RLFNVVFYGVEKETGRIDYEQVAALA--RE-----HKPSLIVAGASAYPRTIDFARFR-
---AIADEV----GAKLMVDMAHIAGLVAAGYHPSPVQH-AHYTTTTTHKTLRGPRGGMI
L-ST---E-D------------------------------N-GKTL---NSQIFPGIQGG
PLMHVIAAKAVAFGEALRPAFKEYQKQVVDNAAALAGVLTAAGFDLVS---GGTDNHLML
VDLTS--------KDV--TGKDAE--IALDKAGITVNKNTVPFETR--S-PF-VTSGVRL
GTPALTTRGMKAAEMEKVGGWIVDAIANT----T--NETRLAEISRE--VERFARQFPL-
FAW----------------------
>264690
------------------------------------------------------------
------------------------------------------------------------
---------------------------VDIGAIKGVDPEV---FEIIMQEALRQQEGLEL
IASENTTSRAVMAAQG--SVLTNKYAE------GYPSKRYYGGCAMVDRAETLAIDRARE
LFKAEYANVQPHSGSTANMAAY--FSVIKPG-DTVLAMDLSHGGHLTHGSPVSFSG----
-RLFNFVHYGLSGETEMIDMDEVAALA--EK-----HRPKLIVAGASAYPRIIDFKAFS-
---DIARSV----NALFMVDMAHIAGLVAAGVHPSPVPH-ADIVTTTTHKTLRGPRGGLI
L-SS---N-E------------------------------I-GPKI---SSQIFPGIQGG
PLMHVIAAKAVALKEALSPSFAQYQRQVVANAATLADALMDRGMKLVS---NGTDNHLML
LNLTH--------NGI--SGKDAE--NRLGAAGITVNKNAVPNDPR--G-PM-ITSGIRI
GTPLVTTRGMGETEMDLVAELITQALE---------APATAETVREK--VRSLCAQFPL-
YKDDTTRG-----------------
>339656
------------------------------------------------------------
------------------------------------------------------------
-----------------------------MADLVTNDPQI---AAIIENETTRQEQGLNL
IASENTVSRSVLAAQG--SVLTNKYAE------GYPARRYYGGCDFVDQAEDLAIARAKK
LFHAPYANVQAHSGSQANMAVY--FALLNPG-DRILAMGLSHGGHLTHGAAASFSG----
-RLFEFAHYGLTPDTEVIDMDQVADLA--KS-----FKPRLIVAGASAYPRIIDFQAFA-
---EIAASV----HALFMVDMAHIAGLVAGGVHPTPVGY-ADVITSTTHKTLRGPRGGLI
L-GS---E-D------------------------------L-AVKI---NAQIFPGIQGG
PLMHVIAAKAVAFNEAMQPDFARYQQQVVANASVLADALMSRGYKLVS---NGTDNHMVL
MDLTD--------KPL--TGKEAE--TRLGRAGITVNKNTVPNEKK--G-PF-VTSGIRI
GVPLITSRGMKPDAVQQIARLICDVLD---------DVAAVDRVASQ--VKDLCRQYPL-
YPGEVR-------------------
>345465
------------------------------------------------------------
------------------------------------------------------------
-----------------------------MADLVTNDPQI---AAIIENETTRQEQGLNL
IASENTVSRSVLAAQG--SVLTNKYAE------GYPARRYYGGCDFVDQAEDLAIARAKK
LFHAPYANVQAHSGSQANMAVY--FALLNPG-DRILAMGLSHGGHLTHGAAASFSG----
-RLFEFAHYGLTPDTEVIDMDQVADLA--KS-----FKPRLIVAGASAYSRIIDFQAFA-
---EIAASV----HALFMVDMAHIAGLVAGGVHPTPVGY-ADVITSTTHKTLRGPRGGLI
L-GS---E-D------------------------------L-AVKI---NAQIFPGIQGG
PLMHVIAAKAVAFNEAMQPDFARYQQQVVANASVLADALMSRGYKLVS---NGTDNHMVL
MDLTD--------KPL--TGKEAE--TRLGRAGITVNKNTVPNEKK--G-PF-VTSGIRI
GVPLITSRGMKPDAVQQIARLICDVLD---------DVAAVDRVASQ--VKDLCRQYPL-
YPGEVR-------------------
>254060
------------------------------------------------------------
------------------------------------------------------------
--------------------------MENIQFIKSCDPEI---ASVIESEYSRQEYGLNL
IASENTVSRAVMEAQG--SIMTNKYAE------GYPAKRYYGGCQYMDQAENLAIDRVKE
LFGVEFANVQPHSGSQANMAAY--FSVLSPG-DGILAMDLSHGGHLTHGAGVSFSG----
-RLFNFSHYGLNPETETIDLNQVEDLA--RA-----NKPKMIVAGASAYPRTIDFKGFS-
---EIAKAC----GALFLVDMAHIAGLVAAGEHPTPVGY-ADIITSTTHKTLRGPRGGLI
L-SN---A-E------------------------------L-GKKI---NSQIFPGIQGG
PLMHVITAKAVAFKEALLPEFTEYQKQVVKNAAVLAKVLMERGYKLVS---NGTDNHMVL
VDFSG--------RDI--TGKDAE--ERLGLANITVNKNTVPNEKR--S-PF-VTSGVRI
GVPLITSRGMNEDAVGTVAGFICDVLD---------DEANVPKVAAE--VKDLCTQYPL-
YKNTAG-------------------
>269436
------------------------------------------------------------
------------------------------------------------------------
--------------------------MENIQFIKACDPEI---ASVIEREYSRQEYGLNL
IASENTVSRAVMEAQG--SIMTNKYAE------GYPSKRYYGGCQYMDEAENLAIERVKK
LFGVEYANVQPHSGSQANMAAY--FSVLSPG-DGILAMDLSHGGHLTHGAGVSFSG----
-RLFNFSHYGLNPETETIDLNQVEDLA--RA-----NKPKMIVAGASAYPRTLDFKGFS-
---EIAKAC----GALFLVDMAHIAGLVAAGVHPTPVGY-ADIITSTTHKTLRGPRGGLI
L-SS---A-E------------------------------R-GKKI---NSQIFPGIQGG
PLMHVVTAKAVAFKEALLPAFTEYQKQVVKNAAVLAKVLMERGYKLVS---NGTDNHMVL
VDFSG--------LDI--TGKDAE--ERLGQANITVNKNTVPNEKR--S-PF-VTSGVRI
GVPLITSRGMKEDAVGDIAGFICDVLD---------DEANVPKVATK--VKELCTHYPL-
YGDTAC-------------------
>273724
------------------------------------------------------------
------------------------------------------------------------
-----------------------------MGYIKQTDFEI---AKIIELEADRQEYELNL
IASENTVSPSVMEAQG--SILTNKYAE------GYPSRRYYGGCEFVDQAEDLAIERAKK
LFNVEYANVQPHSGSQANMAVY--FALLNPG-DRILAMDLSHGGHLTHGAAVSFSG----
-RLYDFAHYGLSPKTQMIDLNKVEDLA--KK-----HQPKLIVAGASAYPRIIDFKGFS-
---DIAKSV----GALFMVDMAHIAGLVAAGVHPSPVGF-ADVITSTTHKTLRGPRGGLI
L-SS---E-K------------------------------F-AKAI---GSQIFPGIQGG
PLMHVIAAKAVAFKEALEDSFADYQKQVIKNTAALASVILKRGYKLVS---GGTDNHMVL
VDFSQ--------RDI--SGKDAE--ERLGRAGITVNKNTVPNEKR--G-PF-VTSGIRI
GLPLVTSRGMDEAAGKKIATFICDVLD---------DEKNIEAVARN--VRALCIEYPL-
YVGKSTHD-----------------
>331644
------------------------------------------------------------
------------------------------------------------------------
-----------------MGNQDILGKPGKNSELSGIDPEI---SRIIENEAVRQELGLNL
IASENTVSRAVMQAQG--SVLTNKYAE------GYPSKRYYGGCEFVDQAEELAISRVKE
LFRVEYANVQPHSGSQANMAAY--FALLNPG-DRILAMDLSHGGHLTHGAEVSFSG----
-RLYDFCHYGLSPDTGTIDLNQVEDLA--KK-----HKPRLIVAGASAYPRIIDFKGFS-
---QIAAAT----GALFMVDMAHIAGLVAGGVHPSPVGL-ADVITSTTHKTLRGPRGGLI
L-SS---E-K------------------------------L-AKKI---GSQIFPGIQGG
PLMHVIAAKAVAFKEALAPGFAQYQAQVVKNASILARVLMDRGYKLVT---NGTDNHMVL
VDFSQ--------KEI--TGKEAE--ERLGRANITVNKNTVPNERR--G-PF-VTSGIRI
GVPLVTSRGMKEEAVKKIAQYICDILD---------GEADVEKVKVK--VKDLCLQYPL-
YPEKNQV------------------
>10631731
------------------------------------------------------------
------------------------------------------------------------
------------------------MHQLGFDIIKRTDPEI---AHAIELELERQTSKLDL
IASENITSQAVMATSA--TVLTNKYAE------GYPSRRYYGGCQYIDMAEALAIERAKE
LFSAPYANVQPHSGTQANMAAY--FAFLEPG-DKILGMDLAHGGHLTHGSPVSFSG----
-RFFDVISYGVEKDTGMINYGEVRALA--ER-----HRPKMIVAGASAYARTLDFETMG-
---DIARSV----DAYLMADMAHIAGLVAAGLHPSPVPH-ADVITSTTHKTLRGPRGGFI
L-AK---G-N------------------------------Y-GKKI---NNQIFPGIQGG
PFMHVIAAKAVAFKLAMSESFVADQRQTVANAKALARYLMDGGVRLVS---GGTDNHLIL
VDLSG--------VDI--TGEDAQ--KALDDAGITVNKNAIPFDKR--R-PS-VTSGIRL
GTPSVTTRGMKDKEMAIISSLILDVLNDP----K--DEGVLQRVAKS--VQDLCERFPL-
YPKDV--------------------
>526751
------------------------------------------------------------
------------------------------------------------------------
------------------------MSQTCQDIIRKADPEI---ADVIKLELERQTHKLEL
IASENITSRAVMATQA--SILTNKYAE------GYPGRRFYGGCQYVDVAERLALERAKK
LFGAPYANVQPHSGTQANMAVY--FALLKPG-DTILGMDLSHGGHLSHGSPVSFSG----
-RFFNFVSYGVGRQAETIDYEEVEAIS--KK-----HRPKMIVAGASAYPRTIDFEAFA-
---GIARSI----HAYFLADIAHIAGLVAAGEHPSPIPH-ADVVTSTTHKTLRGPRGGFI
L-AQ---A-E------------------------------H-GKRL---NSQIFPGIQGG
PLMHIIAAKAVAFKLAMSEGFRAYQRQTVANAGALAQHLMGAGLKLVS---GGTDNHLMM
VDLSN--------LGI--TGRDAE--TALEEAGITVNKNTVPFEKR--S-PF-VTSGIRI
GTPAVTTRGMKEQEMATIAAMIIEVLNQP----N--DQTVLRRVNDS--VRDLCERFPL-
YPGNGI-------------------
>10631681
------------------------------------------------------------
------------------------------------------------------------
------------------------MFKTLQDIVWKADPEI---DEAIRLELERQTHSLEL
IASENITSPAVMATLA--SVLTNKYAE------GYPGRRFYGGCRYVDTAERLAIERAKD
LFCAPYANVQPHSGTQANMAVY--FALLNLG-DTVLGMDLSHGGHLSHGSPVSFSG----
-RFFNFVSYGIDQQTEMIDYEEVEAVA--KK-----HRPKMIVAGASAYPRIIDFEAFA-
---RIARSI----DAYLVADMAHIAGLVATGEHPSPIPH-AHVVTSTTHKTLRGPRGGLI
L-AQ---A-E------------------------------H-GKKL---DSQIFPGIQGG
PLMHVIAAKAMAFKLAMSESFKAYQRQTVANAAELARHLVDGGLKLVS---GGTDNHLML
VDLSN--------LGI--SGRDAE--RALEEAGITVNKNTVPFEKR--S-AF-ETSGIRI
GTPAVTTRGMKEQEMATIGTMIIEVLDQP----N--DQAVLRRVNES--VRDLCERFPL-
FPKG---AFVL--------------
>588429
------------------------------------------------------------
------------------------------------------------------------
----------------------------MSNYLLNTDAEI---AAIIEKEAERQENGIEL
IASENVASRAVMEAQG--SVLTNKYAE------GYPSKRYYGGCTFADAAENLAIERAKT
LFNADYANVQPHSGSGANMAAL--MTMVEPG-DMILGMDLAHGGHLTHGSPVSFSG----
-KLYNFVHYGVSQSTGTIDYDQVAKLA--KE-----HKPKVIIAGASAYPRIIDFNYFA-
---EVAESC----KALLMVDMAHIAGLVATGLHPSPVPV-ADIITSTTHKTLRGPRGGLI
L-AK---S-E------------------------------F-GQKL---NSTIFPGIQGG
PLMHVIAAKAVAFKEALSDTFAEYQRDVVGNANTMARVLIENGVDLIS---GGTDNHMML
ADLTS--------LDI--TGKAAE--ELLGQAGITVNKNSIPFETR--S-PF-VTSGIRI
GTPAITARRMKADQAEIIANLIAGLLKNP----D--SEEKLTSAKGS--IAELCKDFPL-
YK-----------------------
>999029
------------------------------------------------------------
------------------------------------------------------------
----------------------------MSNYLLNTDAEI---AAIIEKEAERQENGIEL
IASENVASRAVMEAQG--SVLTNKYAE------GYPSKRYYGGCTFADAAENLAIERAKT
LFNADYANVQPHSGSGANMAAL--MTMVEPG-DMILGMDLAHGGHLTHGSPVSFSG----
-KLYNFVHYGVSQSTGTIDYDQVAKLA--KE-----HKPKVIIAGASAYPRIIDFNYFA-
---EVAESC----KALLMVDMAHIAGLVATGLHPSPVPV-ADIITSTTHKTLRGPRGGLI
L-AK---S-E------------------------------F-GQKL---NSTIFPGIQGG
PLMHVIAAKAVAFKEALSDTFAEYQRDVVGNANTMARVLIENGVDLIS---GGTDNHMML
ADLTS--------LDI--TGKAAE--ELLGQAGITVNKNSIPFETR--S-PF-VTSGIRI
GTPAITARRMKADQAEIIANLIAGLLKNP----D--SEEKLTSAKGS--IAELCMDFPL-
YK-----------------------
>3873521
------------------------------------------------------------
------------------------------------------------------------
----------------------------MMSIVEKVDPEM---ADAIRLEVERQSNKLDL
IASENIASPAVMATQA--SVLANKYAE------GYPDRRYYGGCQYVDLAEKLAIERACK
LFDCKCANVQPHSGSQANMAVY--FSFLKPG-DTILGMDLSHGGHLSHGSPVNFSG----
-KLFRSHFYRLDRDTGTIDYEAVESLA--KE-----CRPKMIIAGASAYPRIIDFESFS-
---RIAKEV----GAYLVVDMAHIAGLVAAGVHPSPIPH-ADFVTSTTHKTLRGPRGGLI
LTNR---E-D------------------------------F-GRKI---NSEIFPGIQGG
PLMHVIAAKGVAFKEALSPEFRVYQSQVIKNAAVLAEELMGAGVNLVS---GGTDNHLML
LDLTN--------LDI--TGKEAE--NALDHARITVNKNTIPFETR--N-PF-VTSGIRI
GTPSVTTRGMKEPEMQAIGKLIVKILKNM----D--KEDILSSVEKK--VRELCKAFPI-
YPEG---GGLF--------------
>3871979
------------------------------------------------------------
------------------------------------------------------------
----------------------------MMSIVEKVDPEM---ADAIRLEVERQSNKLDL
IASENIASPAVMATQA--SVLANKYAE------GYPDRRYYGGCQYVDLAEKLAIERACK
LFDCKCANVQPHSGSQANMAVY--FSFLKPG-DTILGMDLSHGGHLSHGSPVNFSG----
-KLFRSHFYRLDRDTGTIDYEAVESLA--KE-----CRPKMIIAGASAYPRIIDFESFS-
---RIAKEV----GAYLVVDMAHIAGLVAAGVHPSPIPH-ADFVTSTTHKTLRGPRGGLI
LTDR---E-D------------------------------F-GRKI---NSEIFPGIQGG
PLMHVIAAKGVAFKEALSPEFRVYQSQVIKNAAVLAEELMGAGVNLVS---GGTDNHLML
LDLTN--------LDI--TGKEAE--NALDHARITVNKNTIPFETR--N-PF-VTSGIRI
GTPSVTTRGMKEPEMQAIGKLIVKILKNM----D--KEDILSSVEKK--VRELCKAFPI-
YPEG---GGLF--------------
>3673581
------------------------------------------------------------
------------------------------------------------------------
---------------------MIKERPLELNIIEKADPEL---FKAIAEELYRQKNTLEL
IASENIVSRAVMAVQG--SVLTNKYAE------GYPDKRYYGGCEFVDIAEKLAIERAKE
IFGADYVNVQPHSGSQANMAVY--FSLLEYK-DTVLGMDLSHGGHLTHGSPASFSG----
-KFFNFIHYGVNKDTGTIDYDALESLA--KK-----HKPRMIVAGASAYPRILDFKRLS-
---ETAKSV----GAFFMVDMAHIAGLVAAGLHPSPVPF-ADVVTSTTHKTLRGPRGGLI
L-AK---K-D------------------------------Y-GKKI---DTNIFPGIQGG
PLMHIIAAKALAFNDAKTLSFKEYQKDIVKNAGVLAERLMEKGINLVS---GGTDNHMML
ADLRN--------LGI--TGKQAQ--DILESTGITVNRNSIPFETQ--G-PF-VTSGIRI
GTPAITSRGMRSAHMLLIADLIVDVLKNP----N--NEKIKNKVKAD--VRKLCNDFPI-
YPDL---VCPDLEGSS---------
>320920
------------------------------------------------------------
------------------------------------------------------------
---------------------------LDINIIAKTDPEI---ARVVELETTRQINNLEL
IASENIVSPAVMAAQG--TLLTNKYAE------GYPGKRYYGGCEYVDMAESLAISRVKE
LFGAEYANVQPHSGSQANMAVY--FAKLEPG-DTVLGMDLSHGGHLTHGSPVNFSG----
-KFFNFISYGVSKETGKIDYDLLKKMA--QE-----TKPKLIVAGASAYPRVFDFEAFA-
---DIAKSV----GAQLMVDMAHIAGLVAGGVHPTPVPY-ADVVTSTTHKTLRGPRGGLI
I-SK---S-E--------------------------------DAGF---NKQIFPGIQGG
PLMHVIAAKAVAFKEALSPSFKIYQENIVKNAKALSEALLSEGFDLVS---GGTDNHLML
IDLTR--------MGI--TGKDAE--AALGKANITVNKNTIPFETK--S-PF-VTSGVRI
GTPAVTTRGMGASEMKLIASSIAEVLKNI----T--NESVLQKVNKQ--VADLCSGFPL-
FKE----------------------
>249919
------------------------------------------------------------
------------------------------------------------------------
--------------------------MSNFQPLDQIDPQI---AAAILHEQKRQAETLEL
IASENIASHAVMAAQG--SVLTNKYAE------GYPGKRYYGGCEFVDVVESVAIERAKA
LFNAKYANVQAHSGSQANMAVL--FAFLNPQ-DTILSMDLAHGGHLTHGSPVSFSG----
-RLFNIVSYGVHPQTGCIDYDQVEFLA--KQ-----HRPKMIIAGASAYARTIHFDRFA-
---AIARSV----DAILMVDMAHIAGLIAAGLHPSPIPH-ADVVTSTTHKTLRGPRGGLI
V-SG---K-D------------------------------C-GDIL---NRQIFPGIQGG
PLMHVIAAKAVAFQEALQPEFKSYQAQIVANASKLADSLMADGIDLVS---GGTDNHMML
ADLTR--------LGI--TGKAAE--TALGKAGITVNKNAVPFETR--G-PH-VTSGIRI
GTPAVTSRGMKEPQMASIAKWIVAVLRNP----N--DETGLARIRQE--VQSLCNAFPI-
AR-----------------------
>241845
------------------------------------------------------------
------------------------------------------------------------
---------------------------LDLETIRKVDPEA---AKAIEQELDRQQFTLEL
IASENIASPAVMAAQG--SVMTNKYAE------GYPGHRYYGGCEFVDVAENLARDRAKE
LFQADYANVQPHSGSQANMGVY--FALLEPG-DTVLGMDLSHGGHLTHGSPVSFSG----
-RIFNFVHYGVKEKTGTIDYDQVRSLA--KE-----HKPKLIVAGASAYPRIIDFPELE-
---KIARET----GAYLMVDMAHIAGLVAAGEHPSPLPY-ADVVTTTTHKTLRGPRGGMI
L-SN---K-G------------------------------F-GKKL---SSQIFPGIQGG
PLMHVIAAKAVAFKEALTPEFKAYQQQVVKNAACLAKRLMDNGVDLVS---GGTDNHMML
LNLSN--------LDI--TGKEAE--GLVEQAGITVNKNTIPFDKN--G-PA-VTSGIRV
GTPTITSRGMKEPEMELIADCLANVLKNP----Q--DQALIESTRAK--VKDLCQSFPI-
YA-----------------------
>246486
------------------------------------------------------------
------------------------------------------------------------
---------------------------LDLETIRKVDPEA---AKAIEQELDRQQFTLEL
IASENIASPAVMAAQG--SVMTNKYAE------GYPGHRYYGGCEFVDVAENLARDRAKE
LFQADYANVQPHSGSQANMGVY--FALLEPG-DTVLGMDLSHGGHLTHGSPVSFSG----
-RIFNFIHYGVKEKTGTIDYDQLRSLA--KE-----HKPKLIVAGASAYPRIIDFPELE-
---KIARET----GAYLMVDMAHIAGLVAAGEHPSPLPY-ADVVTTTTHKTLRGPRGGMI
L-SN---K-G------------------------------F-GKKL---SSQIFPGIQGG
PLMHVIAAKAVAFKEALTPEFKAYQQQVVKNAACLAKRLMDNGVDLVS---GGTDNHMML
LNLSN--------LDI--TGKEAE--GLVEQAGITVNKNTIPFDKN--G-PA-VTSGIRV
GTPTITSRGMKEPEMELIADCLANVLKNP----Q--DQALIESTRAK--VKDLCQSFPI-
YA-----------------------
>3666547
------------------------------------------------------------
------------------------------------------------------------
---------------------------LNTELIRKVDPEI---ARVIEDEAARQHSHLEL
IASENIASRAVMAAQG--SVLTNKYAE------GYPEKRYYGGCEFVDQAEQLAIDRALA
LFGADSANVQPHSGSQANMAVY--FALLNPG-DTILGMDLAHGGHLTHGSKVSFSG----
-RLFNFVHYGVSRETETIDYDQVKQLA--QQ-----HRPKMIVAGASAYPRLFDFAALA-
---EIARAV----DAFLMVDMAHIAGLVAAEVHPSPIPH-CDVVTSTTHKTLRGPRGGLI
L-AR---E-A------------------------------F-GKKI---NSQVFPGIQGG
PLMHVIAAKAVAFKEALSAPFRQYQKDIVTNAATLAETLLANGVDLVS---GGTDNHLML
VNLTR--------LNV--TGRDAE--VALGRAGLTVNKNAIPFDTR--K-PN-ITSGIRL
GTPYVTSRGMKADEMKIIANLISDVLRDP----Q--NETVLKKTRDQ--VQSLCDAFPL-
YPPSDD-------------------
>3678234
------------------------------------------------------------
------------------------------------------------------------
---------------------------LELNVIDRVDPEI---ASAIADELRRQDETLEL
IASENIASRAVMAAQG--SVLTNKYAE------GYPQKRYYGGCKFVDKAEELAIERVKR
LFGADYANVQPHSGSQANMAVY--FALLSPG-DTVLGMNLAHGGHLTHGSPASFSG----
-RLFNFIHYGVGKESGNIDYDEVARLT--ET-----HRPKMIVAGASAYPRIIHFDRFA-
---EIARAA----GAYLMVDMAHIAGLVAAGLHPSPVPH-ADVVTSTTHKTLRGPRGGLI
L-SR---E-E------------------------------H-AKKI---ASQIFPGIQGG
PLMHVIAAKAVAFKEAQSSAFAAYQQDVVRNAARMAARLMENGIKLVS---NGTDNHMML
ADLTA--------FDI--TGKDAE--HALELSGITVNKNAIPYETR--S-PQ-VTSGIRI
GTPAITSRGMKAAEMTTIADLIKTVLKSP----E--DPGVTARVRES--VLSLCRQFPI-
YPEGSGTADDGS-------------
>3701109
------------------------------------------------------------
------------------------------------------------------------
---------------------------LELNVIEQTDPEI---ASIIAHELKRQSETIEL
IASENIASRAVMAAQG--SVLTNKYAE------GYPQKRYYGGCNFVDKAEELAIDRVMR
LFDAEYANVQPHSGSQANMAVY--FALLSPG-DTVLGMNLAHGGHLTHGSPASFSG----
-KLFNFVHYGVSRETGTIDYDEVARLA--ET-----HRPKMIVAGASAYPRIIRFDRFA-
---EIARSV----DAYLMVDMAHIAGLVAAGLHPSPVPY-ADVVTSTTHKTLRGPRGGLI
L-SR---E-A------------------------------Y-AKKI---AGQIFPGIQGG
PLMHVIAAKAVAFKEAQSDAFRAYQEDIVRNASAMADRLTACGLRLVS---NGTDNHMML
ADLNP--------FGI--TGKDAE--RVLEQAGITVNKNAIPFETR--S-PF-ITSGIRI
GTPAITSRGMKTTEMTAIADLIIEVLKSP----S--DPAVITRVREA--VLALCRKFPI-
YAENGRLDDNEG-------------
>292925
------------------------------------------------------------
------------------------------------------------------------
---------------------------MIIDYLAQQDPEV---AGAVAREVERQQHNLEL
IASENIASRAVMAAQG--SVLTNKYAE------GYPGKRYYGGCEYVDQAEQIAIDRAKT
LFGAAYANVQPHSGSQANMAVY--FALLSPG-DTGLGMDLAHGGHLTHGSPVSFSG----
-RLFDFKHYGVKKETGTIDYDQVADLA--KT-----HRPKMIIAGASAYPRTLDFEKFA-
---QIAASV----EACLVVDMAHIAGLVAAGVHPSPVPH-ADVVTSTTHKTLRGPRGGLI
LSAR---A-D------------------------------F-GKAL---NKEIFPGIQGG
PLMHVIAAKAVAFGEALTDGFVAYQQQVVKNARALAAHLMEQGIELVS---GGTDNHMML
ADLRN--------ISV--TGKAAE--TALERAGLTLNKNAVPFDTE--N-PT-VTSGVRI
GTPVMTTRGMKEPEMAVVAGLIVNVLKNI----S--NDTVIQATRKR--VMELCEAFPI-
YRDNDNG------------------
>324862
------------------------------------------------------------
------------------------------------------------------------
---------------------------VDFKAVENIDSEI---ASVLENENKRQKNTLEL
IASENVASKAVMAVQG--SILTNKYAE------GYPAKRFYGGCEYVDVAETLATTRVKR
LFGAEYANVQPHSGSQANMSVY--FSLLEPG-DTVLGMDLSHGGHLTHGSKASFSG----
-KLFNFVHYGVDKETCRIDYDSVAEIV--EK-----SRPKMIVAGASAYPRTIDFKAFA-
---GIAEAA----GSYLMVDMAHIAGLVAAGLHPSPIPY-AAVVTSTTHKTLRGPRGGLI
L-AK---K-D------------------------------Y-GARL---NSTVFPGIQGG
PLMHVIAAKAVAFKEALSESFKLYQQNVLNNAKTLAGCLMKEGINLVS---GGTDNHMIL
VDLRN--------LDI--TGKDAE--AILGRAGITVNKNSIPFEER--S-PF-VTSGIRI
GTPAVTTRGMKEPEMEIIAAMIVKILKNS----A--NDNLVKNIKKR--VRELCDRFPL-
YNDHGKD------------------
>10625411
------------------------------------------------------------
------------------------------------------------------------
---------------------------LDLKDISNIDPDI---ADAIAKEIDRQSNTLEL
IASENIASRAVMAVQG--SVLTNKYAE------GYPDKRYYGGCEYVDVAERLAVKRAKK
LFNAAYANVQPHSGSQANMAVY--FALLNPG-DTVLGMALSHGGHLTHGSPVSFSG----
-RLYNFVHYGVKKDTERIDYEEVALLA--EK-----HRPKMIIAGASAYPRIIDFEKFA-
---EISESV----GAYLVVDMAHIAGLVAAGVHPSPIPF-ADVVTSTTHKTLRGPRGGLI
L-AK---T-D------------------------------Y-STKL---NRQVFPGIQGG
PLMHVIAAKAVAFKEALSEAFRTYQINVVKNANALAENLMKSGVKLIS---NGTDNHMVL
ADLRN--------LNI--TGKDAE--EVLGRAGITVNKNSIPFEKL--G-PF-VTSGIRI
GTPAITTRGMKEPEMKIIAGIIIDVLKNH----N--NDKVIGTARQK--AGELCNNFPIK
QRVA---------------------
>10622416
------------------------------------------------------------
------------------------------------------------------------
---------------------------LDSKLIENVDPEI---ARAISKEVDRQKNTLEL
IASENIASPAVMTVQA--SVLTNKYAE------GYPNKRYYGGCEYVDIAEKLAIDRAKR
LFNAPYANVQPHSGSQANMAVY--FALLEPG-DTVLGMNLSHGGHLTHGSPVSFSG----
-KFYNFLHYGVSRDTETIDYEELALLA--EK-----HRPKLIIAGASAYPRIIDFEAFA-
---QIAESV----KAYLMVDMAHIAGLVAAGLHPSPIPF-ADVITSTTHKTLRGPRGGLI
L-AR---T-D------------------------------Y-GAKL---NKEIFPGIQGG
PLMHVIAAKAVAFKEALGEPFKTYQKDIIKNAKALANYLLNDGIKLVS---DGTDNHMMI
IDLRN--------LRL--TGKDAE--DVLGRAGITVNKNFIPFEKL--S-PS-VTSGIRI
GTPAITTRGMQVPEMQTIARFIVGVLQNH----K--NESIIINTEKK--VRELCEAFPL-
Y------------------------
>906634
------------------------------------------------------------
------------------------------------------------------------
---------------------------VDLKLIENVDHEI---AAAINMEIDRQKNTLEL
IASENIASPAVMAVQG--SVFTNKYAE------GYPDKRYYGGCEYVDIAEKLALNRAKK
LFNAPYANVQPHSGSQANMAVY--FALLEPG-DTVLGMNLSHGGHLTHGSPASFSG----
-KLYNFFHYGVNRDTQTIDYKELAVLA--EK-----HRPKLIIAGASAYPRIINFEAFG-
---QIAESV----NAYLMVDMAHIAGLVAAGLHPSPIPF-ADVTTSTTHKTLRGPRGGLI
L-AK---T-D------------------------------Y-SAKL---NKQIFPGIQGG
PLMHVIAAKAVAFKEALSDSFAAYQKNVVKNAKVLANCLMDHGIKLVS---GGTDNHMMI
IDLRN--------LNI--TGKDAE--DALGHAGITVNKNSIPFEKL--G-PS-VTSGIRI
GTPAVTTRGMKTPEMRIIVDLIVDVLKNY----D--NDDLIMNTKTK--VRELCETFPL-
YGIG---SNSTG-------------
>17397397
------------------------------------------------------------
------------------------------------------------------------
---------------------------LEEDFFELVRELI---ESSMAHEKYRSEECINL
IASEGLKSPAVKEMLSLTHDLESRYAEGENDLKGHVKTRHYQGQKYITKIENYSADLMKN
LFGCNWIDVRLVSGTHANLATFKGLSLATKN-NRMVVAPLMCGAHISH-DYTGLAG---R
VIGLETINHAYDLDELNIDPEKSATII--EA-----TKPGIVTFGGSLFQFPHPVKELA-
---EVSREA----GAYIVYDAAHVLGLIAGGQFQDPLKEGADFITASTHKTFPGPQGGVI
L-ANLEGE-R------------------------------M-EKAIRGVQNAVFPLTTSN
THLGRLPALGLVALELKLYG-AGLAKQTVKNAQTAGEYLFENGVKVLGGKKGFTRSHQIA
VDVQD--------YG---GGRKVA--ESLEEANIILNKNLLPYDDQ--RNRE-NPSGIRV
GFQDVTRRGFKESDVKHLCDLMLDVVK---------GKRKPSKVRED--VIALRQNFKE-
IKFGFQSVNEVIDHLKKHT------
>3706024
------------------------------------------------------------
------------------------------------------------------------
--------------------------------MKEDAYWI---KDTVKAHTKWFEASLPM
IASENLMSPLAKEMMI--SDFHDRYAE------GLPGKRYYRGNIYVDEVELKCLELAKK
IFKCQFADVRPISGTVANMAVL--FALTQPG-DTISTPELASGAHIST-APFGAVG----
MRGLETIHYPWDYKNWNLDVDAAIKFI--KK-----EKPKVAQFGLSVFLFPTPIREIQ-
---DALQEA----GSVVWYDAAHVLGLIAGGKFQDPLREGVHIISASTHKTFPGPNHGIL
I-GDNLTD-E------------------------------L-QAKL---QKAAFPGVTSS
HHLHAMAALAVTMAEYEIYG-KQYASQVIKNAKALGSALYEMGLDVMCPHLGFTESHTLA
VNVAE--------QG---GGSQVS--IDLEKANIICNKNMLPGDTS----SV-KPSGIRL
GTQELTRVGMEESEMEEVARLIYRVVM---------KKEDQEKVKKD--VWELKKDFTK-
IRYCLNEGEEAYSFHDIF-------
>17409981
------------------------------------------------------------
------------------------------------------------------------
--------------------------------LSREVEAI---RKIVVEHTQWRGSCLNL
IASENVVSKAVKEMLI--SDLGNRYAI------GFLHNRFYCGTKYIDELEGITTDLARR
VFDAEHVNYVPISGTMANLVLF--NSMTAPG-EVVTALSVIDGGHASFRETSKIHG----
---VSLVPLPFSMEEMNIDIGEAEKVI--AR-----VKPKIVLLGASEILFPHPVKEIR-
---RIADET----GSIVAYDSAHVLGLIAGKAFQDPLREGAEIVTGSTHKTFFGPQGGII
L-CK---A-R------------------------------Y-AKEI---DNAAWQ-LVNN
HHVHRVAGLSIALAEFLAFG-REYAAQVIRNARRLAEELYNMGVPVLGEKNGFTRSHQVI
FRGNN------------NNGDATA--KRLEEANIVATKTPLPTDKT----EE-DCSGVRL
GTQEVTRLGMKEDDMAEIAKLIKRVAA---------DRENPASVREE--VRKLISQFTT-
VKYA---FEEGDEAYRHISL-----
>17406431
------------------------------------------------------------
------------------------------------------------------------
--------------------------------LSMRDVET--IKNIVREHTSWRGSCINM
IASENVTSKAVKEMLI--SDMGNRYAI------GFLHNRFYSGTRYVDELESITTDLAKK
AFRAEHVNYVPISGTMANLVLF--NAMTAPG-DVVTALSVIDGGHASFRETSKIHG----
---VSLVPLPFSMELMNIDVGEAERLI--AR-----VKPKIVLLGASEILFPHPVREIR-
---RVADEV----GAIVAYDSAHVLGLIAGGTFQDPLKEGAELVTGSTHKTFFGPQGGII
L-SK---G-R------------------------------F-ASEI---DDAAWQ-LVNN
HHVHRVAGLSVALAEFLAFG-KEYTAQVIKNAQRLAEELHELGIDVLGANMGFTKSHQVI
FKAPN---------NN---GDATA--KRLEDCYIITTKTPLPIDKT----EE-DCSGVRL
GTQEVTRLGMVEDDMAKIAGFIKRTVI---------DREDPMAIRAD--IRNMMAGFKE-
IKFS---FESGDAAYKYVGL-----
>17408213
------------------------------------------------------------
------------------------------------------------------------
--------------------------------LSMRDVET--IKNIVREHTGWRGSCLNM
IASENVASKAVKEMLI--SDLGNRYAI------GFLHNRFYSGTRYVDELEGITTDLAKK
VFKAEHVNYVPISGTMANLVLF--NAMTAPG-DVVTALSVIDGGHASFRETSKIHG----
---VSLVPLPFSMDLMNIDVGEAEKVI--AR-----VKPKIVLLGASEILFPHPVREIR-
---RLADEV----GAIVAYDSAHVLGLIAGGTFQDPLKEGAELVTGSTHKTFFGPQGGII
L-SK---G-R------------------------------F-ASEI---DNAAWQ-LVNN
HHVHRVAGLSVALAEFLAFG-KEYTAQVVKNAHRLAEELHDAGIDVLGAKMGFTRSHQVI
FKAPN------------NNGDATA--KRLEDCYIITTKTPLPIDKT----EE-DCSGVRL
GTQEITRLGMVEDDMAKIAGFVKRTVI---------DREDPMAIRAD--VRNMMAGFRA-
VNFAFESGDAAYKYVSI--------
>17431448
------------------------------------------------------------
------------------------------------------------------------
-----------------------------MREFE----QV---FSIIEEHHRLMASSLPL
IASENVTSMAVRRCYT--SDLGHRYAM------GEIGERAYEGCEYIDEIERKAVELTKR
LFNAEHANVRPISGTVANIAVY--HALTSCG-DSIFSLPVECGGHTSHDDTARI------
-RCLNVHFLPFDSERFNIDIDAASRMI--RE-----VKPRLIVLGASVFLFPHPVKEIV-
---EIAAEV----GANVIYDASHVLGLIAGKQFQDPVKEGADVVTASTHKTFFGPQRAII
L-CK---S-E------------------------------L-AEKI---DYAVMPCVVSN
HHLNTLAGYVIACLEMLEFG-ESYAKQTVRNAKRLAERLYELGMKVVGEAEGFTESHQVV
IDVDD--------------GEKAA--KTLEKAGIITNRCLLPWSEG-------KSAGIRI
GVQEVTRLGMKGGEMEYIAELISKALDGI-------------DVRSE--VVELSKQFNT-
VKYTFEESHAYSFI-----------
>17428288
------------------------------------------------------------
------------------------------------------------------------
-------------------------------MLE----KL---MEITKNHHELFKYSIPL
IASENVTSYAVRRFYL--SDFGHRYAE------GWIGKRFYQGCKYMDELEAFAVELTKK
LFGCEHANVQPISGVTANLAAF--FALTNPG-DTIISVSVPDGGHISH-DRFSAAG----
VRGLKVEHYPFDVDNMNIDVDATKRKVEKMD-----EKPKVFVLGASLFLFPHPVKELV-
---EVAHEV----GARVMYDGSHVLGLIAGKEFQDPIKEGADVVTASTHKTFPGPQRAVI
M-CK---K-E------------------------------L-AKKI---DHGVFPGVVSN
HHIHSLAGYAMACIEMLEFG-RDYARQIVRNAKALAEELYNLGYNVLCPHLEFTKSHQVA
VDVSD--------FG---GGDYVA--KKLESCGIILNKNLLPWDDV--KNAD-NPSGIRI
GVQEVTRLGMKEDEMREIARFIDMALK---------DKKPIKDIKNE--IKEFKSNFLT-
VKYTFEECPAYEFPKVV--------
>17430191
------------------------------------------------------------
------------------------------------------------------------
-------------------------------------VEV---FDLIRQQSEYMKSVIPL
IASENVTSKFVRECYL--SDFGHRYAM------GDVEKRIYSGCNIIDRLEELAIKYTKE
LFGCEHANVKPISGTIANLAVY--RALTECG-DKILALPVKCGGHFSF---HDSAN----
VRCLRTVEMPFDPSEFNIDLDNAKKKI--IE-----ERPKLVILGASVFLFSHPVKELV-
---EVAHEV----GARVMYDGSHVLGLIAGKEFQDPIKEGADVVTASTHKTFPGPQRAVI
M-CK---E-E------------------------------L-AEMI---DYGVMPCVVSN
HHIHSLAGYAMACIEMLEFG-RDYARQIVRNAKALAEELYNLGYNVLCPHLEFTKSHQVV
VDVGN--------------GCEVV--GKLEKANILTNPCLLPWDDD-------KASGIRI
GVQEVTRLGMKEDEMREIARFIDMALK---------DKKPIKDIKNE--IKEFKSNFLT-
VKYTFEEHPAY--------------
>17433088
------------------------------------------------------------
------------------------------------------------------------
-----------------------------MLEHSEYYSKL---VETLRQHHEFYRQSIPL
IASENLASLAVRSMYL--TDFGHRYAE------GRVGKRFYQGCQYIDVVEDMAIQLTKE
IFNAEHANVQPISGVTANIAAF--FALTSPG-DKLMALSVPCGGHISH-DRFSAAG----
IRGLEVLHYPFDMDNLNVDVDETRKVA--EK-----EKPKVFVLGSSLILFPHPVKEIA-
---EIAAEI----GARVVYDGSHVLGLIAGKQFQDPVKEGADVITASTHKTFFGPQRAII
L-CK---A-E------------------------------L-AKKI---DNAVFPGVVSN
HHLHSLAGYVIACLEMLEFG-EAYARQIVRNAKRLAERMHELGFNVVGEHLGFTESHQVA
VDVTE--------FG---GGDPVA--KLFERINIILNKNLLPWDDL--TKTK-NPSGIRI
GVQEITRLGMKEGEMEKLAEIMWDAVN---------GKKSEDKLRQE--VIELKKEFNT-
IKYAFEETEAYTFFENFLSAPQRKI
>17443527
------------------------------------------------------------
------------------------------------------------------------
----------------------------------MSVEEV---YEVIRKHTEFYKNSLPL
IASENITSKFVRNCYI--SDLGHRYAE------GKIGERFYEGCSFVDEIELMAVNLMKE
LVKAPHVNVQPISGVVANMAGF--FALTNPG-DKIFALSIPSGGHISH-EKYSAAG----
LRGLQVLHYPFDAEIMNIDVDETKKLA--EK-----EKPKLFVLGGSLFLFPHPVKEIS-
---EIAAEI----NAKVMYDGSHVLGLIAGGEFQNPMEEGADVLTASTHKTFFGPQRAII
A-CR---E-E------------------------------L-ADRV---DKAVFPGVVSN
HHLNTLAGLVIAAMEFKEFG-RDYAEQTVKNAKRLAEELAEEGLKVLGEDLGFTESHQVA
VDVRK--------QG---GGAKVA--KKLEKANIILNKNLLPWDSI--KDTE-NPSGIRI
GVQEVTRLGMKESEMDVIAKLIADVIL---------DRRSVDKVRKD--VISLKKEFSK-
VKYTFEEHEAYEFLRI---------
>17423632
------------------------------------------------------------
------------------------------------------------------------
---VSRICISLEEMNSMRDVHGSLKYFSSVAEDMNPS-DV---FQIIEGHTKLMRDSIPL
IASENLTSLSVRRCYV--SDLGHRYAE------GRVGERFYEGCKYVDQIESMAIELTRK
IFEAEHANVQPISGVVANLAAF--FALTNVG-DTIMSISVPCGGHISH-DRVSAAG----
LRGLRVIHYPFNSEEMSVDVDETRKVA--ER-----ERPKLFILGSSLILFRQPVKEIR-
---EIADEI----GAYVMYDASHVLGLIAGKAFQNPLKEGADVMTGSTHKTFFGPQRAII
A-SR---K-E------------------------------L-AEKV---DRAVFPGVVSN
HHLNTLAGYVVAAMEMLEFG-EDYAKQVVRNAKALAEELYSLGYKVLGEKRGFTETHQVA
VDVRE--------FG---GGERVA--KVLENAGIILNKNLLPWDSL--EKTA-NPSGIRI
GVQEVTRIGMKEEEMRAIAEIMDAAIK---------EKKSVDELRNE--VKELKERFNV-
IKYSFDESEAYHFPDLR--------
>17439457
------------------------------------------------------------
------------------------------------------------------------
-------------------------MGSQFESEKLLS-RV---EDIVRKHHEFFRNSLPM
IASENLTSSFVRRYYT--SDLGHRYAE------GKVNERFYQGCAYIDEIEEMAIKLTKK
LFDAEHANVQPISGVTANIAGF--FALTNPG-DLIMSLSVPCGGHISH-DTISAAG----
IRGLDVIHYPFNNEEMEIDVDETRKLA--ME-----KKPRLFVLGSSLILFPQPVKEIS-
---ELASEI----SAKVMFDASHVLGLIAGKKFQDPLREGADIVTGSTHKTFFGPQRAII
L-SR---K-E------------------------------L-ADKV---DKAVFPGVVSN
HHLNTLAGYVVAVIEMLEFG-KEYARDVVRNAKKLAESLYNYGFDVVGANRGFTESHQVA
VDVSK---------IG--GGEKVA--RELERINIVLNKNLLPWDSM--EKTS-NPSGIRL
GVQELTRLGMKENEMEEIADIFYLKLM---------KDESDAKLRER--VIELKSRFRT-
IKY----TFEEEEAYEF--------
>17421076
------------------------------------------------------------
------------------------------------------------------------
-----------------------------MDY-----REV---YGIIDRHHRFYADSLPM
IASENLTSRFVRGCYV--SDLGHRYAE------GRVGERYYQGCAFIDEIESLAISLTKE
LFEAEHANVQPVSGVVANLAVF--FALTDPG-DKIMAYSVPCGGHISH-DRVSAAG----
LRGLSTLYYPFDNDSFEIDIEETRKIA--LK-----EKPKLFVLGTSLILFKQPVEELK-
---EIADEI----NAKIMFDASHVLGLIAGKQFQKPLKEGADVMTGSTHKTFFGPQRAVI
L-CR---K-E------------------------------L-ADVI---DRAVFPGVVSN
HHLNTLAGYAVSAMEMKIYG-EGYARQVIDNARKLAERLHELGLDVVGENRGFTETHQVA
VDVSR--------HG---GGERVA--EKLEAAGIILNKNLLPWDSL--KDTA-NPSGIRM
GVQELTRLGMKEPEMEEIAEIIHGVIT---------GKISEKEAGNR--VKQLKSQFNT-
VKYTFEEHPAYEFPKIC--------
>17446824
------------------------------------------------------------
------------------------------------------------------------
-----------------------------MDY-----GQI---FEIIGRHHRFYADSLPM
IASENITSKFVRRCYV--SDLGHRYAE------GKVGERYYQGCTFIDEIESIAISLTKE
LFEAEHANVQPISGVVANTAAF--FALTKPG-DRVMALSVPCGGHISH-DTVSSAG----
IRGLRVSYYPFDNEAFEIDIDETRKLA--MK-----EKPRLFILGSSLILFPQPVEEIS-
---EIANEI----GARVVYDASHVLGLIAGRKFQQPMREGADVMTGSTHKTFFGPQRAVI
L-ST---G-E------------------------------L-ADDI---DRAVFPGVVSN
HHLNTLAGYAISAIEMKLFG-EDYADQVVRNAKRLAERLSELGVNVVGENRGFTESHQVA
ADVRE---------FG--GGAKVA--EKLESAGIVLNKNLLPWDTL--KDTA-NPSGIRM
GVQELTRLGMKEGEMEEIAGIIHGVMT---------DRISAEKARER--VRELKSEFST-
IKY----TFEEHPAYEFPDLC----
>3846867
------------------------------------------------------------
------------------------------------------------------------
-----------------------------VFGLEDVHSVV----RAVEKHHEWLKKCLPM
IASENVTSPAVREMLV--TDFGHRYAE------GKPGERLYEGCEYIDEVELACVRLAKE
LFGAEHANVQPTSGVVANLAAL--FALTEPG-DTILGLRISHGGHISH-HDISAPG----
VRGLNVEYLPFDEEDMAIDVDGMVRKI--EE-----VEPSVVMLGASLFLFPHPVEEAV-
---EAVEAV----GGYVVYDAAHVLGLIAGGQFQDPIREGAHVVTGSTHKTFPGPQGGIV
L-CQ---R-D------------------------------L-ADDI---DEAVFPGLVSN
HHLHHVAALAVALAEFKEYG-ERYARDTVRNAKALAEALYAEGLRVLCEHRGFTESHQIA
VDVRE--------QG---GGAVIA--EKLESANILCNKNLLPWDDE--SKSH-DPSGIRL
GTQELTRLGMGLSEMEYIAELIADVVL---------GRREPSEVRKD--VEELRREFQE-
VKYGFGSGVGAHEWPRLADW-----
>3797204
------------------------------------------------------------
------------------------------------------------------------
------------------------------MNPSEVQQFV---RETALKQHNWMRECIKL
IASENITSIPVREACA--TDFMHRYAE------GLPNNRLYQGCEYIDDIENLCIELSED
IFKAEHANVQPTSGVVANLAVF--FAEAKPG-DKLMAMDVPNGGHISH-WKVSAAG----
IRGLRASAHPFDAEEMNIDVDKMVKQI--LE-----EKPRLVLFGGSLFPFPHPVKDAV-
---DAANEV----GATIAYDGAHVLGLIAGGQFQDPLREGAEYMMGSTHKTLFGTQGGVV
L-TE---K-K------------------------------N-AKKI---DDKIFPGVVSN
HHLHHKAGLAIALAETKEFG-EAYAKQVVKNAKALGQALYERGCNVLCEHKGFTESHQVI
LDIEK-------SECIEFSARELA--TMFEEANIILNKNLLPWDDV--SNSD-NPSGIRL
GSQECTRLGMKESEMDEIAEFMKRIAI---------DGEDIKKVKED--IVEFAKSYSE-
IHYAFEGGDAFKYLKFY--------
>3840026
------------------------------------------------------------
------------------------------------------------------------
------------------------------MNPSEVPSYV---RDVLMKHHKWMKESIKL
IASENIASRAVREACA--SDFAHRYAE------GLPGKRLYQGCKYIDMVEELAIELAKD
VFNAEHANVQPTSGVVANLAVF--FAETKPG-DTLMAMDVPNGGHISH-WKVSAAG----
IRGLKIVPHPFDEKEMNIDVDKMIKEI--YE-----HKPKLILFGGSLFLFPHPVKEAV-
---DAAKEI----GAKIAYDGAHVLGLIAGKQFQDPLREGADYLMGSTHKTFFGPQGGVI
L-TK---K-E------------------------------Y-AEKI---DEKVFPGVVSN
HHLHHKAGLAIALAEAKEFG-EAYAKQVIKNAKALAQALYERGFNVLCEEKGFTESHQVV
LDIVGSK-----DISF--SASELA--KMYEDANIILNKNLLPWDDV--N-KSDDPSGIRL
GTQECTRLGMKESEMEEIAEFMKRIAI---------DKEDVKKVRED--VKEFAKEYST-
VHYS---FDGG-DAFEYIKF-----
>3779520
------------------------------------------------------------
------------------------------------------------------------
---------------------------MKYSDVPKFIREI------SMKQHEWMRNSIKL
IASENITSLAVREACA--TDFMHRYAE------GLPGKRLYQGCKYIDEVETLCIELAKE
LFNAEHANVQPTSGVVANLAVF--FAETKPG-DKLMALSVPDGGHISH-WKVSAAG----
IRGLNVINHPFDPEEMNIDPDAMVKKI--LE-----EKPKLILFGGSLFPFPHPVADAY-
---EAAQEV----GAKIAYDGAHVLGLIAGKQFQDPLREGAEYLMGSTHKTLFGPQGGII
L-TT---K-E------------------------------N-AEKI---DNHVFPGVVSN
HHLHHKAGLAIALAETLEFG-EDYAKQVIKNAKALAQALYERGFNVLCEHKGFTESHQVI
IDIAS-------SPDIEFSASELA--KMYEEANIILNKNLLPWDDV--NDSD-NPSGIRL
GTQECTRLGMKEKEMEEIAEFMKRIAI---------DKEKPEKVRKD--VIEFAKEYST-
IHYSFDDGDGFKYLKFY--------
>3844033
------------------------------------------------------------
------------------------------------------------------------
------------------------------MEYSDVPKFI---RDVSIKQHEWMRESIKL
IASENITSLAVREACA--TDFMHRYAE------GLPGKRLYQGCKYIDEVETLCIELSKE
LFKAEHANVQPTSGVVANLAVF--FAETKPG-DKLMALSVPDGGHISH-WKVSAAG----
IRGLKVINHPFDPEEMNIDADAMVKKI--LE-----EKPKLILFGGSLFPFPHPVADAY-
---EAAQEV----GAKIAYDGAHVLGLIAGKQFQDPLREGAEYLMGSTHKTFFGPQGGVI
L-TT---K-E------------------------------N-ADKI---DSHVFPGVVSN
HHLHHKAGLAIALAEMLEFG-EAYAKQVIKNAKALAQALYERGFNVLCEHKDFTESHQVI
IDIES-------SPDIEFSASELA--KMYEEANIILNKNLLPWDDV--NNSD-NPSGIRL
GTQECTRLGMKEKEMEEIAEFMKRIAI---------DKEKPEKVRED--VKEFAKEYST-
IHYSFDEGDGFKYLRFY--------
>3774980
------------------------------------------------------------
------------------------------------------------------------
-----------------------------MYQYENEVTKL---NELMETHNNWMRDSVNL
IASENTTSNAVTGAVA--SDLAHRYAE------GQAFERLYQGCTYIDEIEDIVKRLSRE
VYDCSYANVQPVSGVTANLAAF--FGFAKAG-DKMMAMNIPFGGHISH-ANVSAAG----
IRGLKTLEHPFNPEVMNIDIDAMNKMI--LE-----EKPKIILFGGSLFLFPHPVKEAV-
---DAANEV----GATIMYDGAHVLGLIAGKQFQDPLKEGAEVMMGSTHKTFPGPQGGII
L-SD---E-S------------------------------N-KELI---DNAVFPGVVSN
HHLHHLAGLGIATAEMLEFG-EDYAKQTIKNAKALAGALAEQGFNVFCEDLGYTESHQVA
MNVSD-------------VKRATILAKELEQNNIILNKNLIPGDNV--NDSD-DPSGIRI
GTQEITRRGMKEKEMEEVAEFIWKV-----------AEGDKVDIKDE--VTEFMSQYRT-
IHYAFKEEEGYKYIQY---------
>3773567
------------------------------------------------------------
------------------------------------------------------------
-----------------------------MTDYQNEVLEF---ERIMKEHTNYMRNSINL
IASENITSSDVTEAVA--SDLAHRYAE------GQSHERLYEGCQYIDEIEDRVIDLSKK
LFNVDYANVQPISGVTANLAAF--FGYSDYG-DKLMALDVPYGGHISH-AKVSAAG----
IAGLKTISHPFDKDIMNIDIDAMNKKI--LE-----EKPKIVLFGGSLFLFPHPVKEAR-
---EAADEV----GAKIMYDAAHVLGLIAGGQFQQPIAEGADLVMGSTHKSFPGPQGGII
L-SH---K-E------------------------------N-KEVI---DNAVFPGVVSN
HHLHHLAGLGIASAEMLEFG-QDYAKQIVKNSKALAQSLYERGFDVLCEELGFTESHQLA
INVSN-----------IRSASDIA--HDLANNDVILNKNLLPGDNV--DDSD-NPSGLRI
GTQEITRRGLKEKEMDEVAEFIKRVAVDK------------ENIKDE--VREFMDQYTT-
VHYSFSQNEGYRFHKL---------
>WP_011407044.1
------------------------------------------------------------
------------------------------------------------------------
-----------------------------MSNLEQAE-RI---KNLTKDHHNWMKNSLNL
IASENITSRAVREAVA--SDLSHRYAE------GLPGERLYEGCDYIDAIEEETIALSKK
LYDAEHVNVQPTSGVVANLASF--FALTKPG-DLLMSINVPEGGHISH-ASVSAAG----
IRGLKISSVPMDDSIMNVDIDKTLSKI--RE-----KEPKAIVLGGSLFLFPQPVSEVA-
---DVAKEV----GAKIIYDAAHVLGLIAGKRFQDPVKEGADIVTGSTHKTFPGPQGGII
L-CK---E-E------------------------------I-GRKV---DNCVFPGVVSN
HHLHHMAALGVATAEMLEFG-KDYANQTISNAKALAQALYERGFNVLCEDQGFTESHQVA
MDVAK-------------LGDVSKMAKTLQYNNIILNKNLLPWDDV--NDSD-NPSGIRM
GTQELTHRGFKEDEMDQVAEFIKQVVMDK------------KDVKED--VTEFMQDYTT-
VHYAFDEGCEGYDYIEF--------
>3834967
------------------------------------------------------------
------------------------------------------------------------
-----------------------------MVSNQDYTERI---RDLMKDHNSWMESSINL
IASENITSSRVKEALI--SDLSHRYAE------GLPGERLYEGCRYIDEIEEITIELSKK
LFRAEHANVQPTSGVVANLACF--FATADVG-DPMMAMEVPYGGHISH-AKVSAAG----
VRGFKIYTHPFDFENMNIDADAMKKKI--LE-----VKPRIILFGGSLFLFPHPVEEAV-
---EAAEEV----GARIMYDGAHVLGLIAGGYFQDPLREGADMLVGSTHKTFPGPQGGII
L-CR---E-E------------------------------L-ADDI---DEAVFPGLVSN
HHLHHVAGLGIATAEMLEFG-SEYAAQTIRNAKKLAENLNELGFNVLCEHLDFTESHQVV
MDVSD-------------IGRAAEISKKLEANNIILNKNLLPWDDV--NRSD-DPSGIRI
GTQEITRRGMKESEMSEVAEYIKKVVIDG------------RNVKEE--VSEFMSSYTK-
VHYAFEESGAYKYMEIL--------
>3763953
------------------------------------------------------------
------------------------------------------------------------
-----------------------------MSKNQEYALKI---KELTKEHHKWMENSINL
IASENITSTSVREALA--SDLSHRYAE------GLSGCRLYEGCKYVDQIEDITVDLSKK
IFKAEHANVQPVSGVVANLATF--FALANFN-DRIMALEVPVGGHISH-ANVSAAG----
VRGLKVTPHPFDENKMNIDPDAMKKEI--LE-----KKPKIVLLGGSVFLFPHPVKEAR-
---EAADEV----GAKVMYDGAHVLGLIAGGRFQDPLKEGADVVAGSTHKTFPGPQGGII
L-CK---E-D------------------------------I-SRKI---DDAVFPGVVSN
HHLHHLAALGIATAEMLEFG-SAYADQIIKNAKALAQNLYELGFNVLCEDLGFTESHQVA
MDVSN-------------LGDVAKLAKELESNNIILNKNLLPWDDV--NRSD-DPSGIRI
GTQEITRRGLKESHMSEVAEFIKRVAMNS------------ENVKDE--VTEFMGQYNK-
VHYAFKEDDAYKYIEF---------
>3759997
------------------------------------------------------------
------------------------------------------------------------
------------MFKDEKCTPDVKNGGQLMYENQKYALKI---KEVTKEHHRWMENSINL
IASENITSTDVREALA--SDLSHRYAE------GLPGERLYEGCEYIDEIENLTIDLSKK
LFNAEHANVQPNSGVVANLASF--FALTNYN-DLLMALNVPVGGHISH-AEVSAAG----
IRGLRIKSHPFNSETMNIDADAMKKEI--IK-----NKPKMVLLGGSLFLFPHPVEDAR-
---EAADEV----GAKVMYDGAHVLGLIAGGQFQDPLKEGADILAGSTHKTFPGPQGGII
L-CK---E-D------------------------------I-KNKI---DTAVFPGVVSN
HHLHHVAALGISMAEMLEFG-KDYASQTVKNAKALAQSLYELGFDVLCEDLGFTESHQVA
MDVKK--I-----------GSAAKMAKDMEANNIILNKNLLPWDDR--KRTD-DPSGIRV
GTQEITRRGLKEAQMEEVAEFIKKVAMEG------------KDVKAE--VTEFMNQYNT-
VHYC----FREDLAYKYIDF-----
>3786763
------------------------------------------------------------
------------------------------------------------------------
-----------------------------------LNPDVKTIVDAVEGSQDLFRHSLPM
IASENVTSPMVRKVLS--SDLGHRYAE------GQVGHRFYQGCGFVDVIEGKAIELAKE
IFRAPHVNVQPVSGVNCNIAAF--FALADPG-DKLMALAVPSGGHISH-AKFSAAG----
IRGLKIYTHPYDNQIMNIDVDRMIKQI--RE-----IRPRVVMFGASLFLFPHPVKEAR-
---EVCDEV----GASIVYDGAHVLGLIAGGQFQDPLREGADVVTGSTHKTFPGPQGGII
L-CK---E-K------------------------------F-AKDI---DEAVFPGTVSN
AHLHHKAGLAITLAEMKAFG-KQYAAQIVKNSQALGAAMDDLGFNVLCKDLGYTKSHQIA
VDVSK--------IG---GGSVLA--SKLERANIITNKNLFPWDDV--NTTD-NPSGLRL
GTQELTRLGMNEPEMKEVAKFIKRVAI---------DKEEPEKVKKD--VVHFKSQYQA-
VKYCFDGDGAYEFSLR---------
>3792416
------------------------------------------------------------
------------------------------------------------------------
--------------------LKPDVVKNPVASLKAKNADVQCVIDAVAGNQEFFKNALPM
IASENITSPLVRQVLA--SDLGHRYAE------GKVGHRFYQGCGFIDVIEAKAIELAKE
VFRAPHVNVQPISGVNSNIAAF--FALSRPG-DVMLALAVPSGGHISH-ARYSAAG----
IRGLKIYAHPYDNSKMNIDTDKMLKEI--KR-----LKPKIVMFGASLFLFPHPVREAR-
---EACDEV----GASIVYDAAHVAGLIAGGRFQDPLREGADVVTASTHKTFPGPQGGII
M-CQ---E-K------------------------------W-AEEI---DEAVFPGTVSN
FHPHHKAGLAIALAEMKHFG-RAYADQTIRNAQALASYLDEMGFSVLCKDQGYTMSHQVA
VDVSR--------IG---GGSLVA--ANLEKAYIIANKNLFPWDAE--AGKD-DPSGIRL
GTQELTRLGMKEREMKEVARLIKRVAI---------DREEPEKVKKD--VIHLKSQYQT-
VQYCFDGDGAYEFILR---------
>3788923
------------------------------------------------------------
------------------------------------------------------------
-----------------LSPDVVKNPLLKTKKMNSDVQCV---VDAVMGSQELFKYSLPM
IASENVTSPLVRQVLS--SDLGHRYAE------GQVGHRFYQGCGFVDTIEAKAIELAKE
VFRAPHVNVQPISGVNCNIAAF--FALAQPG-DKLLALAVPSGGHISH-AKFSAAG----
IRGMKIYTHPYDNSKMNIDVDGMVKEI--KR-----LKPKVVMFGASLFLFPHPVKEAR-
---EACDEV----GASIVYDAAHVAGLIAGGEFQDPLKEGADVVTASTHKTFPGPQGGII
L-CK---E-K------------------------------W-AKDI---DEAVFPGTVSN
FHLHHKAGLAIALAEMKQFG-KAYARQTVKNAQALAASMDDMGFSVLCKEQGYTKSHQVA
VDVSK--------IG---GGSVVA--ANLEKANVIANKNLFPWDNV--NGTD-DPSGIRL
GTQELTRLGMKEPEMKEVARVLKRVAI---------DKEKPEKVKKD--VILLKSQYQT-
VQYCFDGDGAYEFMLR---------
>17621029
------------------------------------------------------------
------------------------------------------------------------
-----------------------------MHEIE----EI---MEAVEQHQELYRNALPL
IASENVTSEKVRILLA--SDLSHRYAE------GEVGARFYQGCKYIDAIEGRAIRWARE
LFRAEHVNVKPISGVNANIAAL--FALASPG-DRMMALSVPDGGHISH-SAYSVPG----
LRGLKLERIPFDPKEMNIDIDRTERAI--RE-----TKPKLILLGASLFLFPHPIREML-
---TAADEV----DATLVYDASHVLGLIAGNKFQDPLGEGADVVTSSTHKTFPGPQGALI
L-CK---E-V------------------------------L-GDRI---DRAVFPGTVSN
HHLHHIAGLAVTLQEMIHFG-EAYAAQIQSNAKALAQALYEAGFNVLCEHKGFTESHQIA
IDVRD--------LG---GGDRIA--KRLEEAYIITNKNMLPFDNE----PD-NPSGIRL
GVQELTRIGMKESEMIEIASLMRRLLI---------EEEPAIKVRND--VKALKNDFQN-
VHYSFDGGLAYRNPALR--------
>17485788
------------------------------------------------------------
------------------------------------------------------------
-----------------------------MVDMHREIEKI---VESVRKHHELFTNALPL
IASENITSNTVRMLLA--SDLSHRYAE------GDVGRRFYQGCKYIDEIEEKAIRYAQE
LFEAEHVNVKPISGVNANIAAL--FALTSPR-DRIMALSVPDGGHISH-SRFSIPA----
IRGLTLEPFPFDANEMNIDVTKMVKKI--EL-----KKPSLLLFGGSLFLFPHPLSEAR-
---EVADEV----GARIVYDASHVLGLIAGKKFQDPLREGADVIASSTHKTFPGPQGAII
L-CG---E-D------------------------------L-KEKI---DKAVFPGTVSN
HHLHHVAGLAVTLAEMLQFG-EAYASQIIANAKVLAQSLYEEGFDVLCEHKGFTESHQIA
INVLK--------QG---GGSEVA--RKLERANIITNKNLLPSDED----PE-EPTGIRL
GVQELTRMGMKESEMGEIASLIGRLII---------ANVDETKVKDD--VIELRKGFQH-
VQYCFDGKDAYKFPELK--------
>10668906
------------------------------------------------------------
------------------------------------------------------------
--------------------------MKRKMEMEEEIESI---VDTVRRHHEFYKYALPM
IASENITSHKVRLLLA--SDLSHRYAE------GEVGHRFYQGCKYIDEIETKAIEYAKE
LFRAEHANVKPISGVTANIAAL--FALTLPG-EELMALSVPNGGHISH-SNVSVPA----
MRNLRLKTFPYDAREMNIDVDEMVKEI--KL-----DKPSLLLFGGSLFLFPHPVSEAR-
---EAADEV----GADIVYDGSHVLGLIAGNKFQDPLREGADVVASSTHKTFPGPQGAIL
L-CK---E-S------------------------------V-KERI---DSAVFPGTVSN
HHLHHVAGLAVSLVEMIHFG-DAYATQIITNAKVLAQSLYEKGFDVLCEHKGFTESHQIA
INTLS--------HGG---GAVVA--EKLENANIITNKNMLPSDKD----PE-KPAGIRI
GVQELTRIGMKESEMREIAALIARVVI---------GGEDENRIKDE--VLALRKDFQH-
IHYCSADGDAYAFPST---------
>4013373
------------------------------------------------------------
------------------------------------------------------------
-----------------------------MKRRMEMEAEIETIVDAVRRHHELYKNALPM
IASENITSNKVRLLLA--SDLSHRYAE------GEVGNRFYQGCKYIDVIEAKAIEYAKE
LFEAEHANVKPISGVTANIAAL--FALTSPG-EKLMALSVPNGGHISH-SKVSIPS----
MRNLTLETFPYDAREMNIDVDEMVKAI--RL-----IKPSLLLFGGSLFLFPHPISEAR-
---EAADEV----GANIVYDGSHVLGLIAGKKFQDPLREGADVVTSSTHKTFPGPQGALL
L-CK---E-S------------------------------L-KERI---DSAVFPGTVSN
HHLHHVAGLAVSLAEMLYFG-DAYATQIITNAKVLAQSLYEKGFDVLCEHKGFTESHQIA
INTLS--------HG---GGAVVA--EKLEKANIIINKNMLPSDKD----PE-KPAGIRI
GVQELTRIGMKGSEMREIAALIARVVI---------SGEDENRIKDE--VLALRAGFQH-
IHYCSDDGEAYAFPTI---------
>17610209
------------------------------------------------------------
------------------------------------------------------------
--------------------------MKRRIEMEAEIEEI---VDAVRKHHELYKNALPM
IASENITSNKVRMLLA--SDLSHRYAE------GEVGNRFYQGCKYIDVIETKAIEFAKE
LFVAEHANVKPISGVTANMAAL--FALTSPG-EKLMALSVPNGGHISH-SKVSIPA----
MRNLTLETFPYDAREMNIDVDEMVKAI--RL-----NKPSLLLFGGSLFLFPHPISEAR-
---GAADEV----GANIVYDGSHVLGLIAGKKFQDPLREGADVVASSTHKTFPGPQGALL
L-CK---E-S------------------------------L-KERI---DSAVFPGTVSN
HHLHHVAGLAVSLAEMLYFG-EAYATQIISNAKVLAQSLYEKGFDVLCEHKGFTESHQIA
INTLS--------HG---GGAAVA--EKLEKANIIINKNMLPSDKD----PE-KPAGIRI
GVQELTRIGMKGSEMREIAALIARVVI---------GGEDENRIKDE--VLALRVGFQQ-
IHYCSDDGDAYAFPTI---------
>3965177
------------------------------------------------------------
------------------------------------------------------------
--------------------------MKRRREMEAEIENI---VDTVRRHHELYKNALPM
IASENITSNKVRMLLA--SDLSHRYAE------GEVGNRFYQGCKYIDVIETKAIEFAKE
LFEAEHANVKPISGVTANMAAL--FALTSPG-EKLMALSVPNGGHISH-SKVSVPA----
MRNLTLETFPYDVREMNIDVDKMVKAI--RL-----NKPSLLLFGGSLFLFPHPVSEAR-
---EAADEV----GANIVYDGSHVLGLIAGKKFQDPLREGADVLASSTHKTFPGPQGAIL
L-CK---E-S------------------------------L-KERI---DSAVFPGTVSN
HHLHHVAGLAVSLAEMLYFG-DAYATQITTNAKVLAQSLYEKGFDVLCEHKGFTESHQIA
INTLS--------HG---GGAAVA--ENLEKANIIINKNMLPSDKD----PE-KPAGIRI
GVQELTRIGMKGSEMREIAALIARVVI---------GGEDENRIKDE--VLALRAGFQH-
IHYCPDDGDAYAFPAT---------
>17684580
------------------------------------------------------------
------------------------------------------------------------
--------------------------------MEAEIENI---VDAVRRHHELYKNALPM
IASENITSNKVRMLLA--SDLSHRYAE------GEVGNRFYQGCKYIDVIETKAIEYAKE
LFEAEHANVKPISGVTANMAAL--FALTSPG-EKLMALSVPNGGHISH-SKVSIPA----
MRNLTLETFPYDVREMNIDADKMVKAI--RL-----NKPSLLLFGGSLFLFPHPISEAR-
---EAADEV----GANIMYDGSHVLGLIAGKKFQDPLREGADVVASSTHKTFPGPQGAIL
L-CK---E-S------------------------------L-KERI---DSAVFPGTVSN
HHLHHVAGLAVSLAEMLYFG-DAYATQITTNAKVLAQSLYEKGFDVLCEHKGFTESHQIA
INTLS--------HG---GGAAVA--EKLEKANIIINKNMLPSDKD----PE-KPAGIRI
GVQELTRIGMKGSEMREIAALIARVVI---------GGEDENRIKDE--VLALRVGFQH-
IHYCSDDGDAYAFPAT---------
>17687321
------------------------------------------------------------
------------------------------------------------------------
--------------------------------MEAEIENI---VDAVRRHHELYKNALPM
IASENITSNKVRMLLA--SDLSHRYAE------GEVGNRFYQGCKYIDVIETKAIEYAKE
LFEAEHANVKPISGVTANMAAL--FALTSPG-EKLMALSVPNGGHISH-SKVSIPA----
MRNLTLETFPYDVREMNIDADKMVKAI--RL-----NKPSLLLFGGSLFLFPHPISEAR-
---EAADEV----GANIMYDGSHVLGLIAGKKFQDPLREGADVVASSTHKTFPGPQGAIL
L-CK---E-S------------------------------L-KERI---DSAVFPGTVSN
HHLHHVAGLAVSLAEMLYFG-DAYATQITTNAKVLAQSLYEKGFDVLCEHKGFTESHQIA
INTLS--------HG---GGAAVA--EKLEKANIIINKNMLPSDKD----PE-KPAGIRI
GVQELTRIGMKGSEMREIAALIARVVI---------GGEDENRIKDE--VLALRVGFQH-
IHYCSDDGDAYAFPVT---------
>17626309
------------------------------------------------------------
------------------------------------------------------------
----------------------------MQEEIG----GI---LESVRKHHELYANALPM
IASENVTSNTVRTLLA--SDLSHRYAE------GEVGARFYQGCEFIDEIEARAVKWAKE
LFGAEHANVKPISGVNANIAAI--FALTSPG-DKMMALSVPDGGHISH-SEYSVPA----
IRNLKLERLPFDPAEMNIDADKMARKI--KE-----QKPALILLGCSLFLFPHPVREARE
AVEEAADEV----GTTVVYDASHVLGLVAGKRFQDPLREGAEVVTSSTHKTFPGPQGAVI
L-CN---S-KGKVGKTGEAGEAGEAGEVGEVGEAGEAGLRL-KDKI---DRAVFPGTVSN
HHLHHVAGLAVALVEMKHFG-EAYAAQTVANAKALAQALHEAGFEVLCEHKGFTESHQVA
VDVRG--LGGGGRGGS--GGDAVA--KKLERAGIIANKNMLPCDKM----PE-KPSGVRF
GVQELTRLGMQESEMLEIAALVRGALV---------EGRDENKIREE--VRELRKGFQE-
VLFCFDRDFDGKGAYNFSEALG---
>17622073
------------------------------------------------------------
------------------------------------------------------------
------------------------------------------------------------
-----------------------------------------------------VVKWAKE
LFGAEHANVKPISGVNANIAAI--FALTSPG-DKMMALSVPDGGHISH-SEYSVPA----
IRNLKLERLPFDPAEMNIDADKMARKI--KE-----QKPALILLGCSLFLFPHPVREARE
AVEEAADEV----GTTVVYDASHVLGLVAGKRFQDPLREGAEVVTSSTHKTFPGPQGAVI
L-CN---S-K---GKVGKTGEAGEAGEAGEAGEAGEAGLRL-KDKI---DRAVFPGTVSN
HHLHHVAGLAVALVEMKHFG-EAYAAQTVANAKALAQALYEAGFEVLCEHKGFTESHQVA
VDVRG--LGGGGRGES--GGDAVA--KKLERAGIIANKNMLPCDKM----PE-KPSGVRF
GVQELTRLGMQESEMLEIAALVRGALV---------EGRDENKIREE--VRELRKGFQE-
VLFCFDRDFDGKGAYNFSEALG---
>17604328
------------------------------------------------------------
------------------------------------------------------------
----------------------------MQEGIE----TV---IGAVRKHHELYKNALPL
IASENITSPTVRVLLA--SDFSHRYAE------GDVGNRFYQGCKYIDTVEALAIRYAKE
LFEAEHVNVKPISGVNANIAAL--FALTSPG-DKIAALSVPDGGHISH-SRYSVPA----
IRNLKLDELPFDQNEMNIDINKMVKGI--KE-----KKPKLILLGASLFLFPHPVREAR-
---EAADEV----DARIVYDASHVLGLIAGKQFQDPLREGADVVTSSTHKTFPGPQGAII
L-CK---E-T------------------------------L-KGEI---DKAVFPGTVSN
HHLHHVAGLAVTLVEMKHFS-AEYASQIRSNAKALAQGLYEEGFNVLCEHKGFTESHQIA
VDVRG-------GYGG---GDAVA--KKLEKANIITNKNMLPFDKT----PE-EPSGIRL
GVQELARLGMKESEMREIASFIRRVVI---------EEEDETKIKEE--IKELRKDFQR-
VQYCFDDKKIESIYKEQEQGI----
>4030099
------------------------------------------------------------
------------------------------------------------------------
----------------------------MQEGIE----TI---IDAVRKHHELYRNALPL
IASENITSPTVRVLLA--SDFSHRYAE------GDVGNRFYQGCKYIDTVEALAIRYAKE
LFEAEHVNVKPISGVNANIAAL--FALTLPG-DKIAALSVPDGGHISH-SRYSVPA----
IRNLKLDELPFDQNEMNIDTDKMVKGI--KE-----KKPKLILLGGSLFLFPHPVREAR-
---EAADEV----DARIVYDASHVLGLIAGKQFQDPLREGADVVTSSTHKTFPGPQGAII
L-CK---E-T------------------------------L-KDEI---DKAVFPGTVSN
HHLHHVAGLAVTLVEMKHFG-AEYASQILSNAKALAQGLYEEGFNVLCEHKGFTESHQIA
IDVRG--------DYG--GGDAVA--KKLEKANIITNKNMLPFDKT----PE-EPSGIRF
GVQELARIGMKESEMREIASFIRRVVI---------EGEDETKIKEE--IMELRKDFQR-
VQYCFGGKGAYKFIEAFEEERG---
>17387140
------------------------------------------------------------
------------------------------------------------------------
----------------------------MMMSMQDKIEGI---MESVRRHHDLYRNALPM
IASENVTSKTVRMLLA--SDLSHRYAE------GEVGARFYQGCKYIDEIEEKAIVYAKE
LFAAEHVNVKPISGVNANIAAL--FALTASG-DNIMALSVPEGAHISH-AKYSVPG----
IRNLKLEDLPFDSTEMNIDVDAMKREI--KA-----KKPKLILFGASLFLFPHPVQEAR-
---TVADDV----GAKILYDGAHVFGLIAGKRFQDPLREGADIVTSSTHKTFPGPQGAII
L-CK---E-E------------------------------L-KAEI---DAAVFPGTVSN
HHLHHVAGLAVTLVEMMQFG-EEYAAQIQSNAKRLAQYLYEQGFDVLCEHKGFTESHQIA
VDVRS--------FGG---GDKVA--KDLEKANIITNKNMFPYDKA----PE-NPSGIRL
GVQELTRLGMKESEMHAIAALIKRVVI---------DEVDENRVKDE--VIELKNNFCH-
VHYCFDEGDAYENPIL---------
>17351958
------------------------------------------------------------
------------------------------------------------------------
----------------------------MMMSMQDKIEGI---MESVRRHHDLYRNALPM
IASENVTSKTVRMLLA--SDLSHRYAE------GEVGARFYQGCKYIDEIEEKAIVYAKE
LFAAEHVNVKPISGVNANIAAL--FALTASG-DNIMALSVPEGAHISH-AKYSVPG----
IRNLKLEDLPFDSTEMNIDVDAMKREI--KA-----KKPKLILFGASLFLFPHPVQEAR-
---TVADDV----GAKILYDGAHVFGLIAGKRFQDPLREGADIVTSSTHKTFPGPQGAII
L-CK---E-E------------------------------L-KAEI---DAAVFPGTVSN
HHLHHVAGLAVTLVEMMQFG-EEYAAQIQSNAKRLAQYLYEQGFDVLCEHKGFTESHQIA
VDVRS--------FG---GGDKVA--KDLEKANIITNKNMFPYDKA----PE-NPSGIRL
GVQELTRLGMKESEMHAIAALIKRVVI---------DEVDENRVKDE--VIELKNNFCH-
VHYCFDEGDAYENPIL---------
>10662818
------------------------------------------------------------
------------------------------------------------------------
----------------------------MMMSMPDKIEGI---MESVRKHHDLYRNALPM
IASENVTSKTVRMLLA--SDLSHRYAE------GEVGARFYQGCKYIDEIEEKAIVYAKE
LFGAEHVNVKPISGVNANIAAL--FALTASG-DNIMALSVPEGAHISH-AKYSVPG----
IRNLKLEDLPFDSTEMNIDVDAMKREI--KA-----KKPKLILFGASLFLFPHPVQEAR-
---AVADDV----GAKILYDGAHVFGLIAGKRFQDPLREGADIVTSSTHKTFPGPQGAII
L-CK---E-E------------------------------L-KAEI---DEAVFPGTVSN
HHLHHVAGLAVTLVEMMQFG-EEYAAQIQSNAKRLAQYLYEQGFDVLCEHKGFTESHQIA
VDVRS--------FG---GGDKVA--KELEKANIITNKNMFPYDKA----PE-NPSGIRL
GVQELTRLGMKESEMHAIATLIKRVVI---------DEVDENRVKDE--VIELKNNFCH-
VHYCFDEGDAYENPIL---------
>4008260
------------------------------------------------------------
------------------------------------------------------------
--------------------------------MQDKIEEI---MEAAREHKDLYEHALPM
IASENITSGAVRKLLA--SDLSHRYAE------GDVGDRFYQGCKYIDVIEGKAIEYAKE
LFNAEHVNVKPISGVNANIATL--FALTSPG-DIIMALSVPEGGHISH-AKYSVPG----
IRNLKLHEFPFDPKEMNINVDAMVREI--KE-----KKPKLILFGASLFLFPHPVQEAR-
---AAADEV----GAKIVYDGSHVLGLIAGKRFQDPLREGADVVTSSTHKTFPGPQGAII
L-CK---R-A------------------------------V-KDKI---DEAVFPGTVSN
HHLHHVAGLAVTLVEMMQFG-EEYAAQIQSNAKALAQYLYEDGFEVLC------------
-----------------------E-----------------QWDPR--------------
-------------------------------------------------V----------
-------------------------
>17608010
------------------------------------------------------------
------------------------------------------------------------
--------------------------------MQEKIEEI---MEAARAHKDLYEHALPM
IASENITSGAVRKLLA--SDLSHRYAE------GDVGDRFYQGCKYIDVIEGKAIEYAKE
LFNAEHVNVKPISGVNANIATL--FALTSPG-DIIMALSVPDGGHISH-AKYSVPG----
IRNLKLHEFPFDPKEMNINVDAMVREI--KE-----KKPKLILFGASLFLFPHPVQEAR-
---AAADEV----GAKIVYDGAHVLGLIAGKRFQDPLREGADVVTSSTHKTFPGPQGGII
L-CK---R-A------------------------------V-KDEI---DEAVFPGTVSN
HHLHHVAGLAVTLVEMMQFG-EEYAAQIQSNAKALAQYLYEDGFEVLCEHKGFTESHQVA
VDVRG--------FGG---GDRVA--KKLENAYIIINKNMFSYDKS----PE-KPAGIRL
GVQELTRLGMKDSEMREVASLIRRVVI---------RGEDENRVKEE--VVALKKDFCN-
VRYCFDDGDAYKNLVV---------
>3895649
------------------------------------------------------------
------------------------------------------------------------
--------------------------------MQDKIEEI---MEAARAHKDLYEHALPM
IASENITSGAVRKLLA--SDLSHRYAE------GDVGDRFYQGCKYIDVIEGKAIEYAKE
LFNAEHVNVKPISGVNANIATL--FALTSPG-DIIMALSVPEGGHISH-AKYSVPG----
IRNLKLHEFPFDPKEMNINVDAMVREI--KE-----KKPKLILFGASLFLFPHPVQEAR-
---AAADEV----GAKIVYDGAHVLGLIAGKRFQDPLREGADVVTSSTHKTFPGPQGAII
L-CK---R-A------------------------------V-KDEI---DEAVFPGTVSN
HHLHHVAGLAVTLVEMMQFG-EEYAAQIQSNAKALAQYLYEDGFEVLCEHKGFTESHQVA
VDVRS--------FG---GGDRVA--KKLENAYIIINKNMFSYDKS----PE-KPSGIRL
GVQELTRLGMKDSEMREVASLIKRVVI---------RGEDEKRVKEE--VIALKKDFCN-
VRYCFDDGNAYKNLVV---------
>17648411
------------------------------------------------------------
------------------------------------------------------------
-----------------------MFAVLTYNYMDQDIDLI---MRAAEKHQSWYRDCLPM
IASTNLTSKNVRRLAA--SDLAHRYAE------GVVGHRFYQGCKYIDDIEAKTIELAEK
LFDAEHVNVQPTSGVVANIAAF--FALANPG-DTIISLDVPQGGHISH-VRYSAAG----
VRGLRVIAHPFDPEIMNIDSDRMVAQI--RE-----TKPRIVLFGGSLFLFPHPIEEAC-
---EAADEV----GATIVYDGAHVLGLIAGKRFQDPLREGAMVVTGSTHKTFPGPQGAIV
L-CK---E-E------------------------------L-SEKI---DEAVFPGTVSN
HHLHHLAGLGVALSEMTEFG-EAYASKVIANAKSLAQALYERGFDVLCESQGFTESHQVA
VDVTK-------------VGGSSKIATRLEESNIIVNKNLLPGDPV--SITV-EPSGIRI
GTQELTRIGMGASEMDAIADFFKRIVL---------DCESLESVKSD--VIELKRSYQK-
VHYCFDDTGAYDFPE----------
>17489879
------------------------------------------------------------
------------------------------------------------------------
--------------------------MFAVLTYNYMDPDIDFIMRAAEKHQSWYRDCLPM
IASTNLTSKNVRRLAA--SDLAHRYAE------GVVGHRFYQGCGYIDDIEAKTIELAEK
LFHAEHANVQPTSGVVANIATF--FALASPG-DTMISLDVPQGGHISH-VRYSAAG----
VRGLRVIAHPFDPEIMNIDPDRMVAQI--RE-----TKPRIVLFGGSLFLFPHPIEEAC-
---EAADEV----GATIVYDGAHVLGLIAGKRFQDPLREGAMVVTGSTHKTFPGPQGAMI
L-CK---E-E------------------------------L-SEKI---DEAVFPGTVSN
HHLHHLAGLGVALSEMTEFG-EAYATKVIANAKSLAQALYERGFDVLCEPLGFTESHQVA
VDVTK-------------VGGSSKIATRLEESNIIVNKNLLPGDPV--SITV-EPSGIRI
GTQELTRIGMGASEMDAIADFVKRIVL---------DCESPESVKSD--VIELKRSYQK-
VCYCFDDTGAYDFPE----------
>3902873
------------------------------------------------------------
------------------------------------------------------------
------------------------------------------------------------
----------VRLLAA--TDLAHRYAE------GVVGHRFYQGCKYIDEIEAKTITLAKD
LFRAEHVNVQPTSGVNANIAAF--FALADPG-DTIISLEVPQGGHISH-VRYSAAG----
VRGLRVIAHPFDPEIMNIDVDRMVARI--HE-----TKPRIVLLGGSLFLFPHPVREAC-
---EAAREV----GATVVYDGAHVLGLIAGNCFQDPLREGADVMTGSTHKTFPGPQGAVI
F-CK---E-G------------------------------L-SEKI---DEAVFPGTVSN
HHLHHLAGLGVALAEMIEFG-EDYASDVIANAKSLAQSLYERGFDVICEPLGFTESHQVA
VDVTH-------------DGGSIRAATKLESANIIVNKNLLPGDHV--SVTV-EPSGIRI
GTQELTRIGMGASEMDAIADFMKRIVL---------DDESPESVRDDVIVIELKSGYQK-
VCYCFDDTDAYGFPVIR--------
>17616729
------------------------------------------------------------
------------------------------------------------------------
----------------------------MNSDID----HI---MRAAEAHHTWYRDSLPM
IASNNLTSRKVRMLAA--SDLAHRYAE------GVVGHRFYQGCKYIDEIEGKTIELAMK
LFRAEHVNVQPTSGVGANIAAF--FAIAKPG-DTIISLDVPYGGHISH-VQYSAAG----
VRGLRVMHHPFDPETMNIDPDRMTAMI--RD-----VKPRIVLLGGSLFLFPHPVREAA-
---DAAREV----GATLVYDGAHVLGLIAGKRFQDPLREGAEVVTGSTHKTFPGPQGAMI
L-CK---E-E------------------------------L-SDRI---DEAVFPGTVSN
HHLHHLAGLGVSLAEMIEFG-EDYASSVIANAKSLAQSLYERGFDVLCEPYGFTESHQVA
VNVTK-------------VGGSIRSATRLEEANIIVNKNLLPGDAV--SITD-EPSGVRI
GTQELTRIGMGASEMDAIADFFKRIVL---------DSESPESVRDD--VIELKSGYQK-
VCYCFDETDAYGLPDGL--------
>3999856
------------------------------------------------------------
------------------------------------------------------------
----------------------------MNADID----LI---MRATEAHHTWYRDSLPM
IASNNLTSQRVRLLAA--SDLAHRYAE------GVVGHRFYQGCKYIDEIEAKTIELAKE
LFRAEHINVQPTSGVGANIAAF--FALAKPG-DTIISLEVPYGGHISH-VQYSAAG----
VRGLRVMSHPFDPEIMNIDPDRMTAMI--RE-----VEPRIVLLGGSLFLFPHPVREAA-
---DAAREV----GATLVYDGAHVLGLIAGKQFQDPLREGAEVVTGSTHKTFPGPQGAIV
M-CK---K-E------------------------------L-SDRI---DEAVFPGTVSN
HHLHHLAGLGVSLAEMIEFG-EDYASDVITNAKSLAQSLYERGFDVLC------------
------------------------------------------------E-PY--------
---------------------------------G--------------------------
-------------------------
>17488932
------------------------------------------------------------
------------------------------------------------------------
----------------------------MNADID----LI---MRATEAHHTWYRDSLPM
IASNNLTSRRVRLLAA--SDLAHRYAE------GVVGHRFYQGCKYIDEIEAKTIELAKE
LFRAEHVNVQPTSGVGANIAAF--FALAKPG-DTIMSLDVPYGGHISH-VRYSAAG----
VRGLRVVSHPFNPEIMNIDPDRMTAMI--RD-----VKPAIVLLGGSLFLFPHPVREAA-
---DAAREV----GATLVYDGAHVLGLIAGKRFQDPLREGAEVVTGSTHKTFPGPQGAMI
M-CK---E-E------------------------------L-SDRI---DEAVFPGTVSN
HHLHHLAGLGVSLAEMIEFG-EDYASAVIANAKSLAQSLYERGFDVLCEPYGFTESHQVA
VDVTK-------------VGGSIRAATRLEEANIIVNKNLLPGDTV--SVTD-EPSGIRI
GTQELTRIGMGTSEMDAIADFFKRVVL---------DSESPESVRND--VIELKGGYQK-
VCYCFDETDAYGLPAGM--------
>17637709
------------------------------------------------------------
------------------------------------------------------------
----------------------------MNADID----LI---MRATEAHHTWYRDSLPM
IASNNLTSRKVRMLAA--SDLAHRYAE------GVVGHRFYQGCKYIDEIEAKTIELAEE
LFRAEHVNVQPTSGVGANIAAF--FALAKPG-DTIMSLDVPYGGHISH-VQYSAAG----
VRGLRVMPHPFDPEIMNIDPDRMTAMI--RD-----VEPRIVLLGGSLFLFPHPVREAA-
---DAAREV----GATLVYDGAHVLGLIAGKQFQDPLREGAEVVTGSTHKTFPGPQGAII
M-CK---E-E------------------------------L-SDRI---DEAVFPGTVSN
HHLHHLAGLGVSLAEMIEFG-EDYASAVIANAKSLAQALYERGFDVLCEPYGFTESHQVA
VDVTK---------VG--GSTRAA--TKLEEANIIVNKNLLPGDTV--SVTD-EPSGIRI
GTQELTRIGMGTSEMDAIADFFKRIVL---------DSESPESVRND--VIELKGGYQK-
VCYC---FDET-DAYGLPAGM----
>17416192
------------------------------------------------------------
------------------------------------------------------------
----------------------------MEDEIR----VI---MDAVRDHTALFRDSLPM
IASENVTSMLVRRLLM--TDLGHRYAE------GVVGNRFYQGCKYIDIIEHEAIESSKK
LFRAEHANVQPISGVNANIAAF--FALTEPG-DGIMTLTIPHGAHISH-VEYSAAG----
IRGLVNHEHPFDETRMNIDPDLMVKKI--RE-----VRPRVILFGASVFLFPHPVREAR-
---DVADEV----GAAIVYDGAHVLGLIAGGEFQDPLREGADVLTGSTHKTFPGPQGAII
L-CR---E-A------------------------------L-GKKI---DQAVFPGTVSN
HHLHHLAALALTLLEMQAFG-REYARQTIKNAKTFAQALYERGFDVLCEPLGFTESHQVV
VDVSR--------CG---GGSVVA--ERLEEAGIIANKNILPADDL--N-PE-NPSGVRF
GLQELTRIGMKESEMIEAAELVKLVVL---------DGKDPDKVRER--VKELKKEFNT-
VCYSFDGGEAYPDVIRSDWMDNFL-
>17412217
------------------------------------------------------------
------------------------------------------------------------
----------------------------VDEEVKKRIQTV---MDAVINHTALYRESLPM
IASENVTSGIVKKLLM--TDLGHRYAE------GSVGERFYQGCDYIDIIEREAIASTKK
LFRAEHVNVQPISGVTANMAAF--FALASPG-DRIMTLNVPTGGHISH-VEYSAAG----
IRGLVNYDHPFDEERMNIDPDRMVKKI--RE-----IRPKIVLFGASVFLFPHPVSEAR-
---EAADEV----GAKIVYDGAHVLGLIAGGVFQDPLREGADVMTGSTHKTFPGPQGAII
C-CK---K-E------------------------------L-GAKI---DPAVFPGTVSN
HHLHHLTALTIALLEMQTFG-TEYAREVVKNAKAFAQALYESGFDVLCEPLGFTESHQVV
VRVTD--------CG---GGSFCA--KRLEDSGVIANKNILPADKL--D-PE-NPSGLRF
GLQELTRIGMKRSEMIEIAKIIKLALI---------DKKDPQMIREM--VRELKKPFDT-
VCYAFDDSCPYPDVISPNWMDNFL-
>17405605
------------------------------------------------------------
------------------------------------------------------------
-------------------------VVNTTSIGRESLNKV---LTSIANHHATIKDSLPM
IASENVPSPAIKEAMA--CDFGDRYAE------GWVGERVYAGCKYLDEVESIAIDLGKR
LFHGEFIDVRPISGVFANMVAY--TIFSNPG-DVLMSCTIPTGGHISH-SKESLGGTAGL
VRKLDVQNYPFDEEEFTIDVDKTSNFV--KELSVKDKTPKIFMLGASVFLFPHPVKEII-
---DIAKSY----GSKVVYDAAHVAGLIAGGLFQDPIGDGVDAMTMSTHKTLAGPQHGTI
V-SW---N-E------------------------------Y-SEPI---KRAIFPGLSSN
HHLHAVAGVAIAFAEALEF-YHDYAEAIVINSKTLAQALYERGINVLYEKKGFTESHMML
IDVTK--------YGN---GFDVE--KRLEAANIIVNRNLLPYDKRMGR-DYRAPGGIRI
GTQELTHIGLGKSEMVEVADLMKKIIV---------DNADPKGVAKE--VANLRKDFQK-
VHYC---FTSETDAYAHIKIR----
>17407238
------------------------------------------------------------
------------------------------------------------------------
-------------------------VVNPTSIGRDSYNKV---LTSIANHHATIKESLPM
IASENIPSPAIKEAMA--CDFGDRYAE------GWVGERVYAGCKYLDEVESVAIDLGKK
VFHSEFIDVRPISGVFANMVAY--TVFSNPG-DVLMACTIPTGGHISH-SKESLGGTAGL
VRKLDVQNYPFDEEAFTIDVDKTSNLV--KELSGKGKTPKIFMLGASVFLFPHPVKEII-
---NIAKSY----DSKVVFDAAHVAGLIAGGLFQDPIGDGVDAMTMSTHKTLAGPQHGTI
V-SW---N-K------------------------------Y-AEPI---KRAIFPGLSSN
HHLHAVAGVAIAFAEALEF-YHEYAKNIVINSKTLAQALYERGINVLYEKKGFTESHMML
IDVTK--------YGN---GFEIE--KRLEAANIIVNRNLLPYDKRMGR-DYRAPGGIRI
GTQELTHIGLGKSEMVEVADLMKKIII---------DNAEPRSVVKE--VADLRKDFQK-
VRYC---FSSETDAYAHIKIR----
>17399640
------------------------------------------------------------
------------------------------------------------------------
------------------------------------------------------------
-------------------------------------------------VELICIELMKR
LFNAEFVDVRPISGVVANLVVY--TAFTNPG-HVMLALSIPCGGHISMGKK-ELGGTAGA
VHDLVVEYLPLDYRELNIDVDKTKKRV--EGLCREGRPPKLVMFGGSLFPFPHPVKELA-
---ETFQEV----GGTIAYDAAHVAGLIAGGCFQDPLREGADVVTLSTHKTLPGPQHGAV
M-SW---E-K------------------------------H-AERI---KRATFPGLVSN
HHLHAMAGVAIVCAEMLEFG-RGYAQQVIQNSKALGQALYERGFNVLAEHKGFSESHVIL
IDITK--------YGD---GGTIE--KELEKANIIINRNLLPWDIKAGR-HFMHPGGIRL
GSQEVTRLGMREPEMVEIAEYIKMVVI---------DKEDVERVKED--VIEFRNDYQK-
VHFC---FENAIEAYKYVKIR----
>17401064
------------------------------------------------------------
------------------------------------------------------------
------------------------------------------------------------
---------------------------------------------------------MKR
LFNAEFVDVRPISGVVANLVVY--TAFTGPG-DVMMALSIPCGGHISMGMK-KLGGTAGA
VRDLVVEYLPLDYKELNIDVDKAKSRV--ERLTQEGKPPKLVMFGASVFPFPHPVRELA-
---DAFREV----GATVAYDAAHVAGLIAGGCFQDPLREGAEVVTLSTHKTLFGPQHGAV
L-SW---E-R------------------------------Y-ADQI---KRAAFPGMVSN
HHLHAVAGVAIACTEMLEFG-REYAQQIIKNSKALGQALYERGFDVLAEHKGFSESHVLL
IDITK--------YGD---GGTIE--KQLEGANIIINRNLLPWDIKAGR-HFMNPGGIRL
GTLEVTRLGMKEAEMVEIAEFIKRVVV---------NKEDTEKVKKD--VIEFRRNHQR-
VHYC---FEDATEAYKYIKIR----
