# Supplementary material for: Comparative genomics reveals electron transfer and syntrophic mechanisms differentiating methanotrophic and methanogenic archaea
Source: PLoS Biol. 2022 Jan 5;20(1):e3001508. doi: 10.1371/journal.pbio.3001508 (PMC9012536; doi:10.1371/journal.pbio.3001508)
Supplement: S1 Data — (ZIP) [file pbio.3001508.s017.zip › S1_Data/S2Fig.fna]

>AY596298 Haloarcula marismortui ATCC 43049
UUCCGGUUGAUCCUGCCGGAGGCCAUUGCUAUCGGAGUCCGAUUUAGCCAUGCUAGUUGCACGAGU---UUAG----ACUCGUAGCAUAUAGCUCAGUAACACGUGGCCAAACUACCCUACAGACCGCAAUAACCUCGGGAAACUGAGGCCAAUAGCGGAUAUAACUCUCU-GCUGGAGUGCAGAGAGUUAGAAA-CGU-------UCCG-------GCG-CUGUAGGAUGUGGCUGCGGCCGAUUAGGUAGAUGGUGGGGUAACGGCCCACCAUGCCGAUAAUCGGUACAGGUUGUGAGAGCAAGAGCCUGGAGACGGUAUCUGAGACAAGAUACCGGGCCCUACGGGGCGCAGCAGGCGCGAAACCUUUACACUGCACGACAGUGCGAUAGGGGGACUCCGAGUGUGAGGGCAUUAGCCCUCGCUUUUCUGUACCGUAAGGUGGUACAGGAACAAGGACUGGGCAAGACCGGUGCCAGCCGCCGCGGUAAUACCGGCAGUCCGAGUGAUGGCCGAUAUUAUUGGGCCUAAAGCGUCCGUAGCUUGCUGUGUAAGUCCAUUGGGAAAUCGACCAGCUCAACUGGUCGGCGUCCGGUGGAAACUACACAGCUUGGGGCCGAGAGACUCAACGGGUACGUCCGGGGUAGGAGUGAAAUCCUGUAAUCCUGGACGGACCACCAAUGGGGAAACCACGUUGAGAGACCGGACCCGACAGUGAGGGACGAAAGCCAGGGUCUCGAACCGGAUUAGAUACCCGGGUAGUCCUGGCUGUAAACAAUGCUCGCUAGGUAUGUCACGCGCCAUGAGCACGUGAUGUGCCGUAGUGAAGACGAUAAGCGAGCCGCCUGGGAAGUACGUCCGCAAGGAUGAAACUUAAAGGAAUUGGCGGGGGAGCACCACAACCGGAGGAGCCUGCGGUUUAAUUGGACUCAACGCCGGACAUCUCACCGGUCCCGACAGUAGUAUGACAGUCAGGUUGACGACUUUACUCGACGUACUGAGAGGAGGUGCAUGGCCGCCGUCAGCUCGUACCGUGAGGCGUCCUGUUAAGUCAGGCAACGAGCGAGACCCACACUUCUAGUUGCCAGCAACACC-CCUG-GGUGGUUGGGUACACUAGGAGGACUGCCAUUGCUAAAAUGGAGGAAGGAAUGGGCAACGGUAGGUCAGUAUGCCCCGAAUGGACCGGGCAACACGCGGGCUACAAUGGCUAUGACAGUGGGAUGCAACGCCGAAAGGCGACGCUAAUCUCC-AAACGUAGUCGUAGUUCGGAUUGCGGGCUGAAACCCGCCCGCAUGAAGCUGGAUUCGGUAGUAAUCGCGUGUCAG-AAGCGCGCGGUGAAUACGUCCCUGCUCCUUGCACACACCGCCCGUCAAAGCACCCGAGUGGGGUCCGGAUGAGGCCGUC---AUG---GACGGUCGAAUCUGGGCUCCGCAAGGGGGCUU
>AY596297 Haloarcula marismortui ATCC 43049
UUCCGGUUGAUCCUGCCGGAGGCCAUUGCUAUCGGAGUCCGAUUUAGCCAUGCUAGUCGCACGGGC---UUAG----ACCCGUGGCAUAUAGCUCAGUAACACGUGGCCAAACUACCCUACAGACCGCGAUAACCUCGGGAAACUGAGGCCAAUAGCGGAUAUAACUCUCU-GUUGGAGUGCCGAGAGUUAGAAA-CGU-------UCCG-------GCG-CUGUAGGAUGUGGCUGCGGCCGAUUAGGUAGAUGGUGGGGUAACGGCCCACCAUGCCGAUAAUCGGUACGGGUUGUGAGAGCAAGAACCCGGAGACGGUAUCUGAGACAAGAUACCGGGCCCUACGGGGCGCAGCAGGCGCGAAACCUUUACACUGCACGACAGUGCGAUAGGGGGACUCCGAGUGCGAGGGCAUUAGCCCUCGCUUUUCUGUACCGUAAGGUGGUACAGGAACAAGGACUGGGCAAGACCGGUGCCAGCCGCCGCGGUAAUACCGGCAGUCCGAGUGAUGGCCGAUAUUAUUGGGCCUAAAGCGUCCGUAGCCGGCCGGACAAGUCCGUUGGGAAAUCGACGCGCUCAACGCGUCGGCGUCCAGCGGAAACUGUCCGGCUUGGGGCCGGAAGACCUGAGGGGUACGUCCGGGGUAGGAGUGAAAUCCUGUAAUCCUGGACGGACCACCAAUGGGGAAACCACCUCAGGAAGACGGACCCGACGGUGAGGGACGAAAGCUAGGGUCUCGAACCGGAUUAGAUACCCGGGUAGUCCUAGCUGUAAACGAUGCUCGCUAGGUGUGCCGUAGGCUACGAGCCUGCGCUGCGCCCUAGGGAAGCCGAGAAGCGAGCCGCCUGGGAAGUACGUCUGCAAGGAUGAAACUUAAAGGAAUUGGCGGGGGAGCACCACAACCGGAGGAGCCUGCGGUUUAAUUGGACUCAACGCCGGACAUCUCACCGGUCCCGACAGUAGUAUGACAGUCAGGUUGACGACUUUACUCGACGUACUGAGAGGAGGUGCAUGGCCGCCGUCAGCUCGUACCGUGAGGCGUCCUGUUAAGUCAGGCAACGAGCGAGACCCGCACUUCUAGUUGCCAGCAAUACC-CUUG-GGUAGUUGGGUACACUAGGAGGACUGCCGCUGCUAAAGCGGAGGAAGGAACGGGCAACGGUAGGUCAGUAUGCCCCGAAUGGACCGGGCAACACGCGGGCUACAAUGGCUAUGACAGUGGGAUGCAACGCCGAGAGGCGACGCUAAUCUCC-AAACGUAGUCGUAGUUCGGAUUGCGGGCUGAAACCCGCCCGCAUGAAGCUGGAUUCGGUAGUAAUCGCGUGUCAG-AAGCGCGCGGUGAAUACGUCCCUGCUCCUUGCACACACCGCCCGUCAAAGCACCCGAGUGGGGUCCGGAUGAGGCCGUC---AUG---GACGGUCGAAUCUGGGCUCCGCAAGGGGGCUU
>AM114193 Methanocella arvoryzae MRE50
UUCUGGUUGAUCCUGCCAGAGGUCACUGCUAUCGGUGUUCGAUUAAGCCAUGCGAGUCGAGAGGC----GUCUG----GCCUCGGCGUACUGCUCAGUAACACGUGGACAACCUGCCCAAAGGUUCGGGAUAACCCCGGGAAACUGGGGAUAAUACCGGAUAGGUCACAAAUACUGGAAUGUUUUGUGGUUGAAA--CU-------UCCG-------GG-GCCUUUGGAUGGGUCUGCGGCGGAUUAGGUUGUUGCCGGUGUAACGUACCGUCAAGCCUGUAAUCCGUACGGGUUGUGGGAGCAAGAGCCCGGAGAUGGAUUCUGAGACACGAAUCCAGGCCCUACGGGGCGCAGCAGGCGCGAAAACUCUACAAUGCAGGCAACUGCGAUAGGGGAACAUCGAGUGCUCAUCAUUU-UGGUGGGCUGUCCCAUCGUCUAAAAAACGGGGUUAGCAAGGGCCGGGCAAGACCGGUGCCAGCCGCCGCGGUAAUACCGGCGGCUCGAGUGGUGGCCGAUAUUAUUGAGUCUAAAGGGUCCGUAGCCGGCUUUGCAAGUCUUUUGGGAAAUCCAGCGGCUUAACCGUUGGGCGGCCAGGAGAUACUACAUUGCUUGGGACUGGGAGAGGUAAGAGGUACUCAGGGGGUAGGAGUGAAAUCCUGUAAUCCUUUGGGGACCACCGGUGGCGAAGGCGUCUUACCAGAACAGGUCCGACGGUGAGGGACGAAAGCUAGGGGCACGAACCGGAUUAGAUACCCGGGUAGUCCUAGCCGUAAACGAUGCUCGCUAGGUGUCACAACAAUCGUGAAUUGUUGUGGUGCCGUAGGGAAGCCGUGAAGCGAGCCACUUGGGAAGUACGACCGCAAGGUUGAAACUUAAAGGAAUUGGCGGGGGAGCACCACAACGGGUGGAGCCUGCGGUUUAAUUGGACUCAACGCCGGACAGCUUACCGGGAUCGACAGUUGUAUGAAGGCCAGGCUGAAGACCUUGCCGGACUAGCUGAGAGGAGGUGCAUGGCCGCCGUCAGUUCGUACCGUGAGGCGUCCUGUUAAGUCAGGCAACGAGCGAGACCCAUAUCCACUGUUGCUAACACUUCUAGAAAUAGAUGGUGAGUACACGGUGGAGACCGCUGGCGCUAAGUCAGAGGAAGGAGUGGUCGACGGUAGGUCAGUAUGCCCCGAAUAUCCCGGGCUACACGCGGGCUACAAUGGACUGGACAAUGGGUAACGACACCGAAAGGUGAGGUCAAUCUCUUAAACCAGUUCUUAGUCCGGAUUGAGGGCUGUAACUCGCCCUCAUGAAGAUGGAAUCCGUAGUAAUCGCAUUUCAA-AACAGUGCGGUGAAUACGUCCCUGCUCCUUGCACACACCGCCCGUCAAACCACCCGAGUGGGGUUUGAAUGAGGGCCUCUU-UCA-UGAAGGCUCGAAUUCAUGCUCUGUAAGGGGGGUU
>AM180088 Haloquadratum walsbyi DSM 16790
UUCCGGUUGAUCCUGCCGGAGGCCAUUGCUAUCGGAGUCCGAUUUAGCCAUGCUAGUCGUGCGAGU---UCAG----ACUCGCGGCACCGAGCUCAGUAACACGUGGCCAAACUACCCUACAGAGACGGAUACCCUCGGGAAACUGAGGUUAACCCGUCAUACCGAUCUCAGGCUUGAAUCGCGAGAUCACAAAA-CGC-------CCCG-------GCG-CUGUAGGAUGUGGCUGCGGUUGAUUAGGUAGACGGUGGGGUAACGGCCCACCGUGCCCAUAAUCAGUACAGGUUGUGAGAGCAAGAACCUGGAGACGGAAUCUGAGACAAGAUUCCGGGCCCUACGGGGCGCAGCAGGCGCGAAACCUUUACACUGCACGCACGUGCGAUAAGGGGACUCCGAGUGCGAGGGCAUUCGUCCUCGCUUUCGUGUACCGUAGGGUGGUACACCAACAAGGGCUGGGCAAGACCGGUGCCAGCCGCCGCGGUAAUACCGGCAGCCCGAGUGAUGGCCGAUCUUAUUGGGCCUAAAGCGUCCGUAGCUGGCUGCGCAAGUCCGUCGGGAAAUCCACUCGCCCAACGAGUGGGCGUCCGACGGAAACUGCACAGCUUGGGACCGGAAGGCUCGAAGGGUACGUUCGGGGUAGGAGUGAAAUCCCAUAAUCCCGCACGGACCACCGAUGGCGAAAGCACUUCGAGAAAACGGAUCCGACAGUGAGGGACGAAAGCCAGGGUCUCCAACCGGAUUAGAUACCCGGGUAGUCCUGGCCGUAAACAAUGUUCGCUAGGUAUGACACAGACUACGUGUCUCUGUUGUGCCGUAGGGAAGCCGAGAAGCGAACCGCCUGGGAAGUACGUCUGCAAGGAUGAAACUUAAAGGAAUUGGCGGGGGAGCACUACAACCGGAGGAGCCUGCGGUUUAAUUGGACUCAACGCCGGACAUCUCACCAGCUCCGACUACAGUAUGACGACCAGGUUGAUGACCUCAUCCGACCUGUAGAGAGGAGGUGCAUGGCCGCCGUCAGCUCGUACCGUGAGGCGUCCUGUUAAGUCAGGCAACGAGCGAGACCCGCACCCCUAAUUGCCAGCAACAGU-UUCG-ACUGGUUGGGUACAUUAGGAGGACUGCCAGUGUUAAACUGGAGGAAGGAACGGGCAACGGUAGGUCAGUAUGCCCCGAAUGAGCUGGGCAACACGCGGGCUACAAUGGCUAAGACAAUGGGUCGCUAUCUCGACAGAGAACGCUAAUCUC-GAAACUUAGUCGUAGUUCGGAUUGAGGGCUGAAACUCGCCCUCAUGAAGCUGGAUUCGGUAGUAGCCGCCUUUCAG-UAGAAGGCGACGAAUACGUCCCUGCUCCUUGCACACACCGCCCGUCAAAGCACCCGAGUGAGGUCCGGAUGAGGCUAUC---AUU---GAUAGUCGAAUCUGGGCUUCGCAAGGGGGCUU
>AE000782 Archaeoglobus fulgidus DSM 4304
UUCUGGUUGAUCCUGCCAGAGGCCGCUGCUAUCCGGCUGGGACUAAGCCAUGCGAGUCAAGGGGCUUGUUUCG-GCAAGCACCGGCGGACGGCUCAGUAACACGUGGACAACCUGCCCUCGGGUGGGGGAUAACCCCGGGAAACUGGGGCUAAUCCCCCAUAGGGGAUGGGUACUGGAAUGUCCCAUCUCCGAAA-GCGC-------UUA-------GC-GCCCGAGGAUGGGUCUGCGGCGGAUUAGGUUGUUGGUGGGGUAACGGCCCACCAAGCCGAAGAUCCGUACGGGCCAUGAGAGUGGGAGCCCGGAGAUGGACCCUGAGACACGGGUCCAGGCCCUACGGGGCGCAGCAGGCGCGAAACCUCCGCAAUGCGGGAAACCGCGACGGGGUCAGCCGGAGUGCUCGCGCAUC-GCGCGGGCUGUCGGGGUGCCUAAAAAGCACCCCAAC-AAGGGCCGGGCAAGGCCGGUGGCAGCCGCCGCGGUAAUACCGGCGGCCCGAGUGGCGGCCACUUUUAUUGGGCCUAAAGCGUCCGUAGCCGGGCUGGUAAGUCCUCCGGGAAAUCUGGCGGCUUAACCGUCAGACUGCCGGAGGAUACUGCCAGCCUAGGGACCGGGAGAGGCCGGGGGUAUUCCCGGAGUAGGGGUGAAAUCCUGUAAUCCCGGGAGGACCACCUGUGGCGAAGGCGCCCGGCUGGAACGGGUCCGACGGUGAGGGACGAAGGCCAGGGGAGCGAACCGGAUUAGAUACCCGGGUAGUCCUGGCUGUAAACGAUGCGGACUAGGUGUCACCGAAGCUACGAGCUUCGGUGGUGCCGGAGGGAAGCCGUUAAGUCCGCCGCCUGGGGAGUACGGCCGCAAGGCUGAAACUUAAAGGAAUUGGCGGGGGAGCACUACAACGGGUGGAGCCUGCGGUUUAAUUGGAUUCAACGCCGGGAAGCUUACCGGGGGAGACAGCGGGAUGAAGGUCGGGCUGAAGACCUUACCAGACUAGCUGAGAGGUGGUGCAUGGCCGCCGUCAGUUCGUACUGUGAAGCAUCCUGUUAAGUCAGGCAACGAGCGAGACCCGCGCCCCCAGUUGCCAGCGGUUCCCUUCGGGGAAGCCGGGCACACUGGGGGGACUGCCGGCGCUAAGCCGGAGGAAGGUGCGGGCAACGGCAGGUCCGUAUGCCCCGAAUCCCCCGGGCUACACGCGGGCUACAAUGGCCGGGACAAUGGGUACCGACCCCGAAAGGGGUAGGUAAUCCCCUAAACCCGGUCUAACCUGGGAUCGAGGGCUGCAACUCGCCCUCGUGAACCUGGAAUCCGUAGUAAUCGCGCCUCAA-AAUGGCGCGGUGAAUACGUCCCUGCUCCUUGCACACACCGCCCGUCAAGCCACCCGAGUGGGCCAGGGGCGAGGGGGUGGCCCUAGGCCACCUUCGAGCCCAGGGUCCGCGAGGGGGGCU
>AE004437 Halobacterium salinarum NRC-1
UUCCGGUUGAUCCUGCCGGAGGCCAUUGCUAUCGGAGUCCGAUUUAGCCAUGCUAGUUGUGCGGGU---UUAG----ACCCGCAGCGGAAAGCUCAGUAACACGUGGCCAAGCUACCCUGUGGACGGGAAUACUCUCGGGAAACUGAGGCUAAUCCCCGAUAACGCUUUGCUCCUGGA-AGGGCAAAGCCGGAAA-CGC-------UCCG-------GCG-CCACAGGAUGCGGCUGCGGUCGAUUAGGUAGACGGUGGGGUAACGGCCCACCGUGCCCAUAAUCGGUACGGGUUGUGAGAGCAAGAGCCCGGAGACGGAAUCUGAGACAAGAUUCCGGGCCCUACGGGGCGCAGCAGGCGCGAAACCUUUACACUGUACGAAAGUGCGAUAAGGGGACUCCGAGUGUGAAGGCAUGAGCCUUCACUUUUGUACACCGUAAGGUGGUGCACGAAUAAGGACUGGGCAAGACCGGUGCCAGCCGCCGCGGUAAUACCGGCAGUCCGAGUGAUGGCCGAUCUUAUUGGGCCUAAAGCGUCCGUAGCUGGCUGAACAAGUCCGUUGGGAAAUCUGUCCGCUUAACGGGCAGGCGUCCAGCGGAAACUGUUCAGCUUGGGACCGGAAGACCUGAGGGGUACGUCUGGGGUAGGAGUGAAAUCCUGUAAUCCUGGACGGACCGCCGGUGGCGAAAGCGCCUCAGGAGAACGGAUCCGACAGUGAGGGACGAAAGCUAGGGUCUCGAACCGGAUUAGAUACCCGGGUAGUCCUAGCUGUAAACGAUGUCCGCUAGGUGUGGCGCAGGCUACGAGCCUGCGCUGUGCCGUAGGGAAGCCGAGAAGCGGACCGCCUGGGAAGUACGUCUGCAAGGAUGAAACUUAAAGGAAUUGGCGGGGGAGCACUACAACCGGAGGAGCCUGCGGUUUAAUUGGACUCAACGCCGGACAUCUCACCAGCCCCGACAGUAGUAUGACGGUCAGGUUGAUGACCUUACCCGAGGUACUGAGAGGAGGUGCAUGGCCGCCGUCAGCUCGUACCGUGAGGCGUCCUGUUAAGUCAGGCAACGAGCGAGACCCGCACUCCUAAUUGCCAGCAGUACCCUUU-GGGUAGCUGGGUACAUUAGGUGGACUGCCGCUGCCAAAGCGGAGGAAGGAACGGGCAACGGUAGGUCAGUAUGCCCCGAAUGGGCUGGGCAACACGCGGGCUACAAUGGUCGAGACAAUGGGAAGCCACUCCGAGAGGAGGCGCUAAUCUCCUAAACUCGAUCGUAGUUCGGAUUGAGGGCUGAAACUCGCCCUCAUGAAGCUGGAUUCGGUAGUAAUCGCGUGUCAG-CAGCGCGCGGUGAAUACGUCCCUGCUCCUUGCACACACCGCCCGUCAAAUCACCCGAGUGGGGUUCGGAUGAGGCCGGC---AUG---GCUGGUCAAAUCUGGGCUCCGCAAGGGGGAUU
>AE008384 Methanosarcina mazei Go1
UUCUGGUUGAUCCUGCCAGAGGUUACUGCUAUCGGUGUUCGCCUAAGCCAUGCGAGUCAUAUG----UAGCAA-UA----CAUGGCGUACUGCUCAGUAACACGUGGAUAACCUGCCCUUGGGACCGGCAUAACCCCGGGAAACUGGGGAUAAUUCCGGAUAACGCAUAUUUGCUGGAAUGCUUUAUGCGUCAAAAGGA-------UUCG-------UCUGCCCAAGGAUGGGUCUGCGGCCUAUCAGGUAGUAGUGGGUGUAAUGUACCUACUAGCCAGCGACGGGUACGGGUUGUGAGAGCAAGAGCCCGGAGAUGGAUUCUGAGACAUGAAUCCAGGCCCUACGGGGCGCAGCAGGCGCGAAAACUUUACAAUGCGGGAAACCGUGAUAAGGGGACACCGAGUGCCAGCAUCAU-AUGCUGGCUGUCCGGAUGUGUAAAAUACAUCCGUAGCAAGGGCCGGGCAAGACCGGUGCCAGCCGCCGCGGUAACACCGGCGGCCCGAGUGGUGAUCGUGAUUAUUGGGUCUAAAGGGUCCGUAGCCGGUUUGGUCAGUCCUCCGGGAAAUCUGAUAGCUCAACUAUUAGGCUUUCGGGGGAUACUGCCAGACUUGGAACCGGGAGAGGUAAGAGGUACUACAGGGGUAGGAGUGAAAUCUUGUAAUCCCUGUGGGACCACCUGUGGCGAAGGCGUCUUACCAGAACGGGUUCGACGGUGAGGGACGAAAGCUGGGGGCACGAACCGGAUUAGAUACCCGGGUAGUCCCAGCCGUAAACGAUGCUCGCUAGGUGUCAGGCAUGGCGCGACCGUGUCUGGUGCCGCAGGGAAGCCGUGAAGCGAGCCACCUGGGAAGUACGGCCGCAAGGCUGAAACUUAAAGGAAUUGGCGGGGGAGCACAACAACGGGUGGAGCCUGCGGUUUAAUUGGACUCAACGCCGGACAACUCACCGGGGGCGACAGCAAUAUGUAGGCCAAGCUGAAGACUUUGCCUGAAUCGCUGAGAGGAGGUGCAUGGCCGUCGCCAGUUCGUACUGUGAAGCAUCCUGUUAAGUCAGGCAACGAGCGAGACCCGUGCCCACUGUUACCAGCAUGUCC-UCCG-GGACGAUGGGUACUCUGUGGGGACCGCCGAUGUUAAAUCGGAGGAAGGUGCGGGCCACGGUAGGUCAGUAUGCCCCGAAUCUCCCGGGCUACACGCGGGCUACAAUGGAUGGGACAAUGGGUCCCUCCCCUGAAAAGGGCUGGUAAUCUCACAAACCCAUUCGUAGUUCGGAUCGAGGGCUGUAACUCGCCCUCGUGAAGCUGGAAUCCGUAGUAAUCGCGUUUCAA-UAUAGCGCGGUGAAUACGUCCCUGCUCCUUGCACACACCGCCCGUCAAACCACCCGAGUGAGGUAUGGGUGAGGGCACGGACUUCGUCCGUGUUCGAACCUGUGCUUUGCAAGGGGGGUU
>AE000666 Methanothermobacter thermautotrophicus str. Delta H
GUCCGUUUGAUCCUGGCGGAGGCUACUGCUAUUGGGGUUCGAUUAAGCCAUGCAAGUCGAACGAAC---CUUGU---GUUCGUGGCGAACGGCUCAGUAACACGUGGAUAACCUGCCCUUGGGACCGGGAUAACCCCGGGAAACUGGGGAUAAACCCGGAUAGGUGAUGCUGCCUGGAAUGGUUCUUCACCGAAA-CACC------UUCG------GGUG-CCCAAGGAUGGGUCUGCGGCCGAUUAGGUUGUUGGUAGGGUAACGGCCUACCAAGCCGAUCAUCGGUACGGGUUGUGAGAGCAAGAGCCCGGAGAUGGAACCUGAGACAAGGUUCCAGGCCCUACGGGGCGCAGCAGGCGCGAAACCUCCGCAAUGCACGCAAGUGCGACGGGGGAACCCCAAGUGCCACUCUUAACGGGGUGGCUUUUCAGAAGUGUAAAAAGCUUCUGGAAUAAGGGCUGGGCAAGACCGGUGCCAGCCGCCGCGGUAACACCGGCAGCUCAAGUGGUAGCCGCUUUUAUUGGGCCUAAAGCGUCCGUAGCCGGUCUGAUAAGUCUCUGGUGAAAUCCCACAGCUUAACUGUGGGAAUUGCUGGAGAUACUAUCAGACUCGAGGUCGGGAGAGGCUGGAGGUACUCCCAGGGUAGGGGUGAAAUCCUGUAAUCCUGGGAGGACCACCGU-GGCGAAGGCGUCCAGCUGGAACGAACCUGACGGUGAGGGACGAAAGCCAGGGGCGCGAACCGGAUUAGAUACCCGGGUAGUCCUGGCCGUAAACGAUGUGGACUUGGUGUUGGGAUGGCUUCGAGCUGCCCCAGUGCCGAAGGGAAGCUGUUAAGUCCACCGCCUGGGAAGUACGGCCGCAAGGCUGAAACUUAAAGGAAUUGGCGGGGGAGCACCACAACGCGUGGAGCCUGCGGUUUAAUUGGAUUCAACGCCGGACAUCUCACCAGGGGCGACAGCAGUAUGAUGGCCAGGUUGAUGACCUUGCCUGACGAGCUGAGAGGAGGUGCAUGGCCGCCGUCAGCUCGUACCGUGAGGCGUCCUGUUAAGUCAGGCAACGAGCGAGACCCACGCCCUUAGUUACCAGCGGAACCCUUAUGGGUUGCCGGGCACACUAAGGGGACCGCCAGUGAUAAACUGGAGGAAGGAGUGGACGACGGUAGGUCCGUAUGCCCCGAAUCCCCUGGGCAACACGCGGGCUACAAUGGCCUGGACAAUGGGUUCCGACACCGAAAGGUGGAGGUAAUCCCCUAAACCAGGUCGUAGUUCGGAUCGAGGGCUGUAACCCGCCCUCGUGAAGCUGGAAUGCGUAGUAAUCGCGUGUCACU-AUCGCGCGGUGAAUACGUCCCUGCUCCUUGCACACACCGCCCGUCACGCCACCCAAAAAGGGCUUGGAUGAGGCCACAACAUUCUGUUGUGGUCGAAUCUGGGUUCUUUGAGGAGGGCG
>AE009439 Methanopyrus kandleri AV19
CUCCGGUUGAUCCUGCCGGAGGCCACCGCUAUCGGGGUCCGACUAAGCCAUGCAAGUCGAGGGCCGCCCGCAA-GGGCGGCCCGGCGGACGGCUCAGUAACACGUGGGUAACCUACCCUCGGGACGGGGAUAACCCCGCGAAAGUGGGGCUAAUCCCCGAUAGGCGGGGCGGCCUGGAACGGUCCUCCGCCGAAA-GGGCCCGGGCAUGCGCCCGGGUCCGCCCGAGGAUGGGCCUGCGGCCGAUUAGGUAGUUGGCGGGGUAACGGCCCGCCAAGCCGAUAAUCGGUACGGGCGGUGAGAGCCGGAGCCCGGAGACGGGGACUGAGACAAGGCCCCGGGCCCUACGGGGCGCAGCAGGCGCGAAACCUCCGCAAUGCGGGCAACCGCGACGGGGGGACCCCGAGUGCCGUCGGCAAGCCGGCGGCUGUACCGGGGUGUAAAAAGCCCCGGUAGAAAGCGGCGGGCAAGACCGCUGCCAGCCGCCGCGGUAAUAGCGGCGCCGCAAGUGGUGGCCGCUUUUAUUGGGCCUAAAGGGGCCGUAGCCGGUCCCGUGGGUCCCCGCCGAAAGCCCGCGGCUUAACCGCGGGAGUCGGCGGGGAAACUGCGGGACUUGGGACCGGGAGAGGCCGGAGGUACCCCCGGGGUAGGGGUGAAAUCCUGUCAUCCCGGGGGGACCGCCAGUGGCGAAGGCGUCCGGCUGGAACGGGUCCGACGGUGAGGGCCGAAAGCCGGGGGAGCAAACCGGAUUAGAUACCCGGGUAGUCCCGGCUGUAAACGAUGCGGACUAGGUGUUGGGGCGGCCACGAGCCGCCCCAGUGCCGUAGGGAAGCCGUUAAGUCCGCCGCCUGGGGAGUACGGCCGCAAGGCUGAAACUUAAAGGAAUUGGCGGGGGAGCACCACAACCGGUGGAGCCUGCGGUUUAAUUGGAUUCAACGCCGGAAACCUUACCGGGGGCGACAGCAGGAUGAAGGCCAGGUUGACGACCUUGCCGGACGAGCUGAGAGGAGGUGCAUGGCCGCCGUCAGCUCGUGCCGUGAGGUGUCCUGUUAAGUCAGGUAACGAGCGAGACCCCCGCCCGCAGUUGCCAGCGGGCCCCGUAAGGGGCGCCGGGCACUCUGCGGGGAUCGCCGCCGUUAAGGCGGAUGAAAGUGGGGGCGACGGCAGGUCCGUAUGCCCCGAAACCCCCGGGCUACACGCGGGCUACAAUGGCGGGGACAAUGGGAUCCGACCCCGAAAGGGGGAGGAAAUCCCCUAAACCCCGUCGUAGUUCGGAUUGCGGGCUGCAACUCGCCCGCAUGAAGGUGGAAUCGGUAGUAACCGUGCCUCAG-AAUGGCACGGUGAAUACGUCCCUGCUCCUUGCACACACCGCCCGUCACGCCACCCGAGCCCCCCGGGGGCAAGCCCCCGGUCAAGGGCUGGGGGCGAGCCCCCGGGGGGUGAGGGGGGCG
>BA000001 Pyrococcus horikoshii OT3
UUCCGGUUGAUCCUGCCGGAGGCCACUGCUAUGGGGGUCCGACUAAGCCAUGCGAGUCAAGGGGGCGUCUUCU-GACGCCACCGGCGGACGGCUCAGUAACACGUCGGUAACCUACCCUCGGGAGGGGGAUAACCCCGGGAAACUGGGGCUAAUCCCCCAUAGGCCUGGGGUACUGGAAGGUCCCCAGGCCGAAAGGGAGCC----GUAA----GGCUCCGCCCGAGGAUGGGCCGGCGGCCGAUUAGGUAGUUGGUGGGGUAACGGCCCACCAAGCCGAAGAUCGGUACGGGCCGUGAGAGCGGGAGCCCGGAGAUGGACACUGAGACACGGGUCCAGGCCCUACGGGGCGCAGCAGGCGCGAAACCUCCGCAAUGCGGGAAACCGCGACGGGGGGACCCCCAGUGCCGUGCCUCU-GGCACGGCUUUUCCGGAGUGUAAAAAGCUCCGGGAAUAAGGGCUGGGCAAGGCCGGUGGCAGCCGCCGCGGUAAUACCGGCGGCCCGAGUGGUGGCCACUAUUAUUGGGCCUAAAGCGGCCGUAGCCGGGCCCGUAAGUCCCUGGCGAAAUCCCACGGCUCAACCGUGGGGCUCGCUGGGGAUACUGCGGGCCUUGGGACCGGGAGAGGCCGGGGGUACCCCCGGGGUAGGGGUGAAAUCCUAUAAUCCCGGGGGGACCGCCAGUGGCGAAGGCGCCCGGCUGGAACGGGUCCGACGGUGAGGGCCGAAGGCCAGGGGAGCGAACCGGAUUAGAUACCCGGGUAGUCCUGGCUGUAAAGGAUGCGGGCUAGGUGUCGGGCGAGCUUCGAGCUCGCCCGGUGCCGUAGGGAAGCCGUUAAGCCCGCCGCCUGGGGAGUACGGCCGCAAGGCUGAAACUUAAAGGAAUUGGCGGGGGAGCACUACAAGGGGUGGAGCGUGCGGUUUAAUUGGAUUCAACGCCGGGAACCUCACCGGGGGCGACGGCAGGAUGAAGGCCAGGCUGAAGGUCUUGCCGGACGCGCCGAGAGGAGGUGCAUGGCCGCCGUCAGCUCGUACCGUGAGGCGUCCACUUAAGUGUGGUAACGAGCGAGACCCGCGCCCCCAGUUGCCAGUCCCUCCCGCUCGGGAG-GGAGGCACUCUGGGGGGACUGCCGGCGAUAAGCCGGAGGAAGGGGCGGGCGACGGUAGGUCAGUAUGCCCCGAAACCCCCGGGCUACACGCGCGCUACAAUGGGCGGGACAAUGGGUGCCGACCCCGAAAGGGGGAGGUAAUCCCCUAAACCCGCCCUCAGUUCGGAUCGCGGGCUGCAACUCGCCCGCGUGAAGCUGGAAUCCCUAGUACCCGCGCGUCAU-CAUCGCGCGGCGAAUACGUCCCUGCUCCUUGCACACACCGCCCGUCACUCCACCCGAGCGGGGCCUAGGUGAGGCCCGAUCUUUCAGGUCGGGUCGAGCCUAGGCUCCGUGAGGGGGGAG
>AE009950 Pyrococcus furiosus DSM 3638
UUCCGGUUGAUCCUGCCGGAGGCCACUGCUAUGGGGGUCCGACUAAGCCAUGCGAGUCAAGGGGGCGUCUUCU-GACGCCACCGGCGGACGGCUCAGUAACACGUCGGUAACCUACCCUCGGGAGGGGGAUAACCCCGGGAAACUGGGGCUAAUCCCCCAUAGGCCUGGGGUACUGGAAGGUCCCCAGGCCGAAAGGGAGCC----GUAA----GGCUCCGCCCGAGGAUGGGCCGGCGGCCGAUUAGGUAGUUGGUGGGGUAACGGCCCACCAAGCCGAAGAUCGGUACGGGCCGUGAGAGCGGGAGCCCGGAGAUGGACACUGAGACACGGGUCCAGGCCCUACGGGGCGCAGCAGGCGCGAAACCUCCGCAAUGCGGGAAACCGCGACGGGGGGACCCCCAGUGCCGUGCCUCU-GGCACGGCUUUUCCGGAGUGUAAAAAGCUCCGGGAAUAAGGGCUGGGCAAGGCCGGUGGCAGCCGCCGCGGUAAUACCGGCGGCCCGAGUGGUGGCCACUAUUAUUGGGCCUAAAGCGGCCGUAGCCGGGCCCGUAAGUCCCUGGCGAAAUCCCACGGCUCAACCGUGGGGCUCGCUGGGGAUACUGCGGGCCUUGGGACCGGGAGAGGCCGGGGGUACCCCCGGGGUAGGGGUGAAAUCCUAUAAUCCCGGGGGGACCGCCAGUGGCGAAGGCGCCCGGCUGGAACGGGUCCGACGGUGAGGGCCGAAGGCCAGGGGAGCGAACCGGAUUAGAUACCCGGGUAGUCCUGGCUGUAAAGGAUGCGGGCUAGGUGUCGGGCGAGCUUCGAGCUCGCCCGGUGCCGUAGGGAAGCCGUUAAGCCCGCCGCCUGGGGAGUACGGCCGCAAGGCUGAAACUUAAAGGAAUUGGCGGGGGAGCACUACAAGGGGUGGAGCGUGCGGUUUAAUUGGAUUCAACGCCGGGAACCUCACCGGGGGCGACGGCAGGAUGAAGGCCAGGCUGAAGGUCUUGCCGGACGCGCCGAGAGGAGGUGCAUGGCCGCCGUCAGCUCGUACCGUGAGGCGUCCACUUAAGUGUGGUAACGAGCGAGACCCGCGCCCCCAGUUGCCAGUCCCUCCCGCUCGGGAG-GGAGGCACUCUGGGGGGACUGCCGGCGAUAAGCCGGAGGAAGGGGCGGGCGACGGUAGGUCAGUAUGCCCCGAAACCCCCGGGCUACACGCGCGCUACAAUGGGCGGGACAAUGGGACCCGACCCCGAAAGGGGAAGGGAAUCCCCUAAACCCGCCCUCAGUUCGGAUCGCGGGCUGCAACUCGCCCGCGUGAAGCUGGAAUCCCUAGUACCCGCGUGUCAU-CAUCGCGCGGCGAAUACGUCCCUGCUCCUUGCACACACCGCCCGUCACUCCACCCGAGCGGAGUCCGGGUGAGGCCUGAUCUUUCAGGUCAGGUCGAGCCCGGGCUCCGUGAGGGGGGAG
>AE010299 Methanosarcina acetivorans C2A
UUCUGGUUGAUCCUGCCAGAGGUUACUGCUAUCGGUGUUCGCCUAAGCCAUGCGAGUCAUAUG---UUCUUUGUGAA---CAUGGCGUACUGCUCAGUAACACGUGGAUAACCUGCCCUUGGGUCCGGCAUAACCCCGGGAAACUGGGGAUAAUACCGGAUAACGCACAUAUGCUGGAAUGCUUUCUGCGUAAAACGGA-------UUCG-------UCUGCCCAAGGAUGGGUCUGCGGCCUAUCAGGUAGUAGUGGGUGUAACGUACCUACUAGCCGACAACGGGUACGGGUUGUGAGAGCAAGAGCCCGGAGAUGGAUUCUGAGACAUGAAUCCAGGCCCUACGGGGCGCAGCAGGCGCGAAAACUUUACAAUGCGGGAAACCGUGAUAAGGGGACACCGAGUGCCAGCAUCAU-AUGCUGGCUGUCCGGAUGUGUAAAAUACAUCUGUAGCAAGGGCCGGGCAAGACCGGUGCCAGCCGCCGCGGUAACACCGGCGGCCCGAGUGGUGAUCGUGAUUAUUGGGUCUAAAGGGUCCGUAGCCGGUUUGGUCAGUCCUCCGGGAAAUCUGACAGCUCAACUGUUAGGCUUUCGGGGGAUACUGCCAGACUUGGAACCGGGAGAGGUAAGAGGUACUACAGGGGUAGGAGUGAAAUCUUGUAAUCCCUGUGGGACCACCUGUGGCGAAGGCGUCUUACCAGAACGGGUUCGACGGUGAGGGACGAAAGCUGGGGGCACGAACCGGAUUAGAUACCCGGGUAGUCCCAGCCGUAAACGAUGCUCGCUAGGUGUCAGGCAUGGCGCGACCGUGUCUGGUGCCGCAGGGAAGCCGUGAAGCGAGCCACCUGGGAAGUACGGCCGCAAGGCUGAAACUUAAAGGAAUUGGCGGGGGAGCACAACAACGGGUGGAGCCUGCGGUUUAAUUGGACUCAACGCCGGACAACUCACCGGGGACGACAGCAAUAUGUAGGCCAGGCCGAAGACCUUGCCUGAAUCGCUGAGAGGAGGUGCAUGGCCGUCGCCAGUUCGUACUGUGAAGCAUCCUGUUAAGUCAGGCAACGAGCGAGACCCGUGCCCACUGUUACCAGCAUGUCC-UCCG-GGACGAUGGGUACUCUGUGGGGACCGCCGGUGUUAAAUCGGAGGAAGGUGCGGGCCACGGUAGGUCAGUAUGCCCCGAAUUUCCCGGGCUACACGCGGGCUACAAUGAAUGGGACAAUGGGUCCCUCCCCUGAAAAGGGCUGGUAAUCUCACAAACCCAUCCGUAGUUCGGAUCGAGGGCUGUAACUCGCCCUCGUGAAGCUGGAAUCCGUAGUAAUCGCGUUUCAA-UAUAGCGCGGUGAAUACGUCCCUGCUCCUUGCACACACCGCCCGUCAAACCACCCGAGUGAGGUAUGGGUGAGGGCACGGACUUCGUCCGUGUUCGAACCUGAAUUUUGCAAGGGGGGUU
>BA000011 Thermoplasma volcanium GSS1
CUCCGGUCGAUCCUGCCGGCGGUCACUGCUAUCAGGUUCCGACUAAGCCAUGCAAGUCACGGGGCC---GUAA----GGCACCGGCGAACAGCUCAGUAACACGUGGAUAAUUUACCCUCAGGUGGGGUAUAACCUCGGGAAACUGAGGCUAAUCCCCCAUAGUCAUUACAAACUGGAACGUUGUAAUGAUGAAA--GC-------UCCG-------GC-GCCUGAGGAUAAGUCUGCGGCCUAUCAGGUAGUAGGUGGUGUAAAGGACCACCUAGCCUAAGACGGGUACGGGCCCUGAAAGGGGGAGCCCGGAGAUGGACUCUGAGACAACAGUCCAGGCCCUACGGGGCGCAGCAGGCGCGAAAACUGUGCAAUGCGCGAAAGCGCGACACGGGGAACCUGAGUGCCUUGACUUU-GUCAAGGCUUUUCUGAUGCCUAAAAAGCAUCAGGAAUAAGGGCUGGGCAAGACGGGUGCCAGCCGCCGCGGUAACACCCGCAGCUCGAGUGGUGAUCACUUUUAUUGAGUCUAAAGCGUCCGUAACCGGUCUUAUAAAUCUUCAGAUAAAUUCUCCCGCUUAACGGAAGAAC-UUCUGAAGAGACUGUAAGACUUGGGACCGGGUGAGGUUGAAUGUACUUUCAGGGUAGGGGUAAAAUCCUGUAAUCCUGAAAGGACGACCGGUGGCGAAAGCGUUCAACUAGAACGGAUCCGACGGUGAGGGACGAAGGCUAGGGGAGCAAACCGGAUUAGAUACCCGGGUAGUCCUAGCUGUAAACGCUGCCCACUUGGUGUUGCUUCUCCGUUGAGGGGGAGCAGUGCCGUAGCGAAGGUGUUAAGUGGGUCACUUGGGGAGUACGGCCGCAAGGCUGAAACUUAAAGGAAUUGGCGGGGGAGCACCGCAACGGGAGGAGCGUGCGGUUUAAUUGGAUUCAACGCCGGAAAACUCACCGGGAGCGACCUUCGGAUGAGGGUCAACCUGACGAAUUUACCCGAUAGAAGGAGAGGUGGUGCAUGGCCGUCGUCAGCUCGUACCGUAGGGCGUUCACUUAAGUGUGAUAACGAGCAAGACCCCCAUCUCUAAUUGCUAAGCUUUCU-UAGC-GGGA-AGCUGCACUUUAGAGGGACCGCCAGCGCUAAGCUGGAGGAAGGAGGGGUCGACGGCAGGUCAGUACGCCCCGAAUCUCCCGGGCUACACGCGCGCUACAAAGGACGGGACAAUGAGUUGCAACCUCGAAAGGGGAAGCUAACCUCG-AAACCCGUUCGUAGUCAGGACUGAGGGCUGUAACUCGCCCUCACGAAUGUGGAUUCCGUAGUAAUCGUAGGUCAA-CAGCCUACGGUGAAUAUGCCCCUGCUCCUUGCACACACCGCCCGUCAAACCAUCCGAGCUGGUGUUGGAUGAGGGUCUGUCCAUUGGAUGGAUUCGAAUCUGAUGUCAGUGAGGAGGGUU
>BX950229 Methanococcus maripaludis
-------------------------CUGCUAUUGGGAUUCGACUAAGCCAUGCGAGUCU-AUGGU----UUCG-----GCCAUGGCGGACGGCUCAUUAACACGUGGUUAACAUACCCUCAGGUGGGGGAUAACCUUGGGAAACUGAGGAUAAUACCCCAUAGAAAAAGCAGUCUGGAACGAUUCUUUUUCGAAA-GC--------AUAU--------GCGCCUGAGGAUUGGACUGCGCUCGAUUAGGUAGUUGGUGGGGUAAUGGCCCACCAAGCCUACGAUCGGUACGGGCCUUGAGAGAGGAAGCCCGGAGAUGGGGACUGAGACACGGCCCCAGGCCCUACGGGGCGCAGCAGGCGCGAAACCUCCGCAAUGCACGAAAGUGCGACGGGGGGAUCCCAAGUGCUCAUGCACA-GCAUGGGCUUUUAUCAAGUGUAAACAGCUUGAGGAAUAAGGGCUGGGCAAGUUCGGUGCCAGCAGCCGCGGUAACACCGACGGCCCGAGUGGUGGCCACUUUUAUUGGGCCUAAAGCGUCCGUAGCCGGUCCAGUAAGUCCUUGUUUAAAUCCUGCGGCUUAACCGCAGGAC-UGGCAGGGAUACUGCUGGACUUGGGACCGGGAGAGGACAAGGGUACUUCAGGGGUAGCGGUGAAAUGUGUUGAUCCUUGAAGGACCACCUAUGGCGAAGGCACUUGUCUGGAACGGGUCCGACGGUGAGGGACGAAAGCCAGGGGCGCGAACCGGAUUAGAUACCCGGGUAGUCCUGGCCGUAAACUUUGCGAACUAGGUGUUAGGUGGGCCCCGUGCCCAUCUAGUGCCGAAGGGAAGCCGUUAAGUUCGCCGCCUGGGGAGUACGGUCGCAAGACUGAAACUUAAAGGAAUUGGCGGGGGAGCACCACAACGGGUGGAGCCUGCGGUUUAAUUGGAUUCAACGCCGGGCAUCUCACCAGGAGCGACAGCAUGAUGACGGUCAGGUUGACGACCUUGCCUGAAGCGCUGAGAGGUGGUGCAUGGCCAUCGUCAGCUCGUACCGCGAGGCGUCCUGUUAAGUCAGGUAACGAGCGAGACCCGUGCCCUAUGUUGCUACUUUUUCC-UCCG-GGAG-AAAGGCACUCAUAGGGGACCGCUGGCGCUAAGUCAGAGGAAGGAGCGGGCAACGAUAGGUCCGCAUGCCCCGAAUCUCCUGGGCUACACGCGGGCUACAAUGGCUAGGACAAUGGGCCGCAACCCUGAAAAGGGACGCAAAUCUCCUAAACCUAGUCGUAGUUCGGAUCGUGGGCUGUAACUCGCCCACGUGAAGCUGGAAUCCGUAGUAAUCGCAGUUCAU-AAUACUGCGGUGAAUGUGUCCCUGCUCCUUGCACACACCGCCCGUCACACCACCCGAGUUGGGUUGAAGUGAGGCCUUGGCCUUUGGCUAGGGUCGAACUUGGGCUCAGCGAGGGGGGUG
>AE017261 Picrophilus torridus DSM 9790
CUCCGGUUGAUCCUGCCGGCGGCCACUGCUAUCAAGUUCCGACUAAGCCAUGCGAGUCAAGGGGCC---GUAA----GGCACCGGCGUACCGCUCAGUAACACGCGGAUAAUCUACCCUCGGGAAGGGCAUAACCUCGGGAAACUGAGGCUAAUUCCCUAUAGCCAUUCAGAACUGGAAUGUUUGGAUGGUGAAG--GC-------UCCG-------GC-GCCCGGGGAUGAGUCUGCGGCCUAUCAGGUAGUAGGUGGUGUAACGGACCACCUAGCCUAAGACGGGUACGGGCCCUGGGAGGGGUAGCCCGGAGAUGGACUCUGAGACACUAGUCCAGGCCCUACGGGGCGCAGCAGGCGCGAAACCUGUGCAAUGCGCGCAAGCGCGACACGGGGAGCUUGAGUGUCUUGGCAAAAGCCAAGACUUUUCUUAUGCCUAAAAAGCAUAAGGAAUAAGGGCUGGGUAAGACGGGUGCCAGCCGCCGCGGUAACACCCGCAGCUCAAGUGGUGGUCACUUUUACUGAGCCUAAAGCGUUCGUAGCCGGCUUUGUAAAUCUCCAGGUAAAUUCUAGCGCUUAACGUUAGAUC-UCCUGGAGAGACUGCAAAGCUUGGGACCGGGUGGGGUUGAACGUACUUUCAGGGUAGGGGUAAAAUCCUGUAAUCCUGGAAGGACGACCGGUAGCGAAGGCGUUCAACUAGAACGGAUCCGACGGUGAGGAACGAAGGCUAGGGGAGCAAACCGGAUUAGAUACCCGGGUAGUCCUAGCUGUAAACUCUGCCCACUUGGUGUUGCCUUUCCGUUGAGGGGAGGCAGUGCCGGAGCGAAGGUGUUAAGUGGGCCGCUUGGGGAGUAUGGUCGCAAGACUGAAACUUAAAGGAAUUGGCGGGGGAGCACCGCAACGGGAGGAAUGUGCGGUUUAAUUGGAUUCAACGCCGGAAAACUCACCGGGAGCGACCUGUGGAUGAGAGUCAACCUGACGAGUUUACUCGAUAGCAGGAGAGGUGGUGCAUGGCCGUCGUCAGCUCGUACCGUAGGGCGUUCACUUAAGUGUGAUAACGAGCGAGACCCCCAUCUCCAAUUGCAAUUACCUAC-GCGG-GUAG-GUAAGCACUUUGGAGAGACCGCCAGCGCUAAGCUGGAGGAAGGAGGGGUCGACGGCAGGUCAGUACGCCCCGAAUCUCCCGGGCUACACGCGCAUUACAAAGGGCAGGACAAUGCGUUGCAACCUCGAAAGGGGAAGCUAAUCGCC-AAACCUGUCCGUAGUUAGGAUUGAGGGCUGUAACUCGCCCUCAUGAAUCUGGAUUCCGUAGUAAUCGCGGGUCAA-CAACCCGCGGUGAAUAUGCCCCUGCUCCUUGCACACACCGCCUGUCAAACCAUCCGAGCUGGUGUUGGAUGAGGGUUAGCUCGAGGGGUUAGCUCAAAUCUGAUGUCAGUGAGGAGGGUU
>AM774415 Halobacterium salinarum R1
UUCCGGUUGAUCCUGCCGGAGGCCAUUGCUAUCGGAGUCCGAUUUAGCCAUGCUAGUUGUGCGGGU---UUAG----ACCCGCAGCGGAAAGCUCAGUAACACGUGGCCAAGCUACCCUGUGGACGGGAAUACUCUCGGGAAACUGAGGCUAAUCCCCGAUAACGCUUUGCUCCUGGA-AGGGCAAAGCCGGAAA-CGC-------UCCG-------GCG-CCACAGGAUGCGGCUGCGGUCGAUUAGGUAGACGGUGGGGUAACGGCCCACCGUGCCCAUAAUCGGUACGGGUUGUGAGAGCAAGAGCCCGGAGACGGAAUCUGAGACAAGAUUCCGGGCCCUACGGGGCGCAGCAGGCGCGAAACCUUUACACUGUACGAAAGUGCGAUAAGGGGACUCCGAGUGUGAAGGCAUGAGCCUUCACUUUUGUACACCGUAAGGUGGUGCACGAAUAAGGACUGGGCAAGACCGGUGCCAGCCGCCGCGGUAAUACCGGCAGUCCGAGUGAUGGCCGAUCUUAUUGGGCCUAAAGCGUCCGUAGCUGGCUGAACAAGUCCGUUGGGAAAUCUGUCCGCUUAACGGGCAGGCGUCCAGCGGAAACUGUUCAGCUUGGGACCGGAAGACCUGAGGGGUACGUCUGGGGUAGGAGUGAAAUCCUGUAAUCCUGGACGGACCGCCGGUGGCGAAAGCGCCUCAGGAGAACGGAUCCGACAGUGAGGGACGAAAGCUAGGGUCUCGAACCGGAUUAGAUACCCGGGUAGUCCUAGCUGUAAACGAUGUCCGCUAGGUGUGGCGCAGGCUACGAGCCUGCGCUGUGCCGUAGGGAAGCCGAGAAGCGGACCGCCUGGGAAGUACGUCUGCAAGGAUGAAACUUAAAGGAAUUGGCGGGGGAGCACUACAACCGGAGGAGCCUGCGGUUUAAUUGGACUCAACGCCGGACAUCUCACCAGCCCCGACAGUAGUAUGACGGUCAGGUUGAUGACCUUACCCGAGGUACUGAGAGGAGGUGCAUGGCCGCCGUCAGCUCGUACCGUGAGGCGUCCUGUUAAGUCAGGCAACGAGCGAGACCCGCACUCCUAAUUGCCAGCAGUACCCUUU-GGGUAGCUGGGUACAUUAGGUGGACUGCCGCUGCCAAAGCGGAGGAAGGAACGGGCAACGGUAGGUCAGUAUGCCCCGAAUGGGCUGGGCAACACGCGGGCUACAAUGGUCGAGACAAUGGGAAGCCACUCCGAGAGGAGGCGCUAAUCUCCUAAACUCGAUCGUAGUUCGGAUUGAGGGCUGAAACUCGCCCUCAUGAAGCUGGAUUCGGUAGUAAUCGCGUGUCAG-CAGCGCGCGGUGAAUACGUCCCUGCUCCUUGCACACACCGCCCGUCAAAUCACCCGAGUGGGGUUCGGAUGAGGCCGGC---AUG---GCUGGUCAAAUCUGGGCUCCGCAAGGGGGAUU
>CP000102 Methanosphaera stadtmanae DSM 3091
AUCCGUUUGAUCCUGGCGGAAGCUACUGCUAUUGGGAUUCGAUUAAGCCAUGCAAGUCGAAUGAAC---CUA-----GUUCAUGGCAUACGGCUCAGUAACACGUGGAUAACUUACCCUUAGGACCGGGAUAACUUUGGGAAACUGAAGAUAAUACUGGAUAUUAGGUUAUGCCUGGAAUGGUUUACCUUUGAAA-UGU-------AUUU-------UCG-CCUAAGGAUAGAUCUGCGGCUGAUUAGGUCGUUGGUGGGGUAAUGGCCCACCAAGCCGAUGAUCGGUACGGGUUGUGAGAGCAAGAGCCCGGAGAUGGAACCUGAGACAAGGUUCCAGACCCUACGGGGUGCAGCAGGCGCGAAACCUCCGCAAUGUACGCAAGUGCGACGGGGGGAUCCCAAGUGUUAUUCUUAACAGAAUAACUUUUCAUUAGUGUAAAAAGCUUUUAGAAUAAGAGCUGGGCAAGACCGGUGCCAGCCGCCGCGGUAACACCGGCAGCUCAAGUGGUAGCUGUUUUUAUUGGGCCUAAAGCGUUCGUAGCCGGUUUGAUAAGUCUUUGGUGAAAGCUUGUAGCUUAACUAUAAGAAUUGCUGAAGAUACUGUCAGACUUGAAGUCGGGAGAGGUUAGAGGUACUACCGGGGUAGGGGUGAAAUCCUAUAAUCCUGGGAGGACCACCUGUGGCGAAGGCGUCUAACUGGAACGAUCUUGACGGUGAGUAACGAAAGCCAGGGGCGCGAACCGGAUUAGAUACCCGGGUAGUCCUGGCCGUAAACGAUGUGGACUUGGUGUUGGAAUGGCCUCGAGUUGUUCCGGUGCCGAAGGGAAGCUGUUAAGUCCACCGCCUGGGAAGUACGGUCGCAAGACUGAAACUUAAAGGAAUUGGCGGGGGAGCACCACAACGCGUGGAGCCUGCGGUUUAAUUGGAUUCAACGCCGGACAUCUCACCAGGAGCGACAGCAGAAUGAUAAUCAGGUUGAUGACCUUAUUUGACUAGCUGAGAGGAGGUGCAUGGCCGCCGUCAGCUCGUACUGUGAAGCGUCCUGUUAAGUCAGGCAACGAGCGAGACCCACGCCCUUAGUUACCAACACAAUC-UCUG-GAUUGGUGGGCACACUAGGGGGACCGCCAGUGAUAAACUGGAGGAAGGAGUGGACGACGGUAGGUCCGUAUGCCCCGAAUCUCCUGGGCUACACGCGGGCUACAAUGGCUAUGGCAAUGGGUUUCUGCACUGAAAAGUGAUGGUAAUCUCCUAAACAUAGUCUUAGUUCGGAUUGAGGGCUGUAACUCGCCCUCAUGAAGCUGGAAUGCGUAGUAAUCGCAUGUCAC-AACCGUGCGGUGAAUACGUCCCUGCUCCUUGCACACACCGCCCGUCACACCACCCAAAAAGGGUUUGGAUGAGGCCAUAAUUUCAUGUUAUUGUCGAAUCUAGGUUUUUUGAGGAGGGUG
>CP000099 Methanosarcina barkeri str. Fusaro
UUCUGGUUGAUCCUGCCAGAGGUUACUGCUAUCGGUGUUCGUCUAAGCCAUGCGAGUUAUAUG---UUCUUCGUGAA---CAUGGCGUACUGCUCAGUAACACGUGGAUAACCUGCCCUUGGGUCCGGCAUAACCCCGGGAAACUGGGGAUAAUUCCGGAUAACGCACAUAUGCUGGAAUGCUUUAUGCGUAAAAUGGA-------UUCG-------UCUGCCCAAGGAUGGGUCUGCGGCCUAUCAGGUAGUAGUGGGUGUAAUGUACCUACUAGCCUACAACGGGUACGGGUUGUGAGAGCAAGAGCCCGGAGAUGGAUUCUGAGACAUGAAUCCAGGCCCUACGGGGCGCAGCAGGCGCGAAAACUUUACAAUGCGGGAAACCGUGAUAAGGGGACACCGAGUGCUAGCAUCAU-AUGCUGGCUGUCCAGGUGUGUAAAAUACACUUGUAGCAAGGGCCGGGCAAGACCGGUGCCAGCCGCCGCGGUAACACCGGCGGCCCGAGUGGUGAUCGUGAUUAUUGGGUCUAAAGGGUCCGUAGCCGGUUUGGUCAGUCCUCCGGGAAAUCUGAUAGCUCAACUAUUAGGCUUUCGGGGGAUACUGCCAGACUUGGAACCGGGAGAGGUAAGAGGUACUACAGGGGUAGGAGUGAAAUCUUGUAAUCCCUGUGGGACCACCUGUGGCGAAGGCGUCUUACCAGAACGGGUUCGACGGUGAGGGACGAAAGCUGGGGGCACGAACCGGAUUAGAUACCCGGGUAGUCCCAGCCGUAAACGAUGCUCGCUAGGUGUCAGGCAUGGCGCGACCGUGUCUGGUGCCGCAGGGAAGCCGUGAAGCGAGCCACCUGGGAAGUACGGCCGCAAGGCUGAAACUUAAAGGAAUUGGCGGGGGAGCACAACAACGGGUGGAGCCUGCGGUUUAAUUGGACUCAACGCCGGACAACUCACCGGGAACGACAGCAAUAUGUAGGUCAGGCCGAAGACCUUACCUGAAUCGCUGAGAGGAGGUGCAUGGCCGUCGCCAGUUCGUACUGUGAAGCAUCCUGUUAAGUCAGGCAACGAGCGAGACCCGUGCCCACUGUUACCAGCAUAUCC-UCCG-GGAUGAUGGGUACUCUGUGGGGACCGCCGGUGUUAAAUCGGAGGAAGGUGCGGGCUACGGUAGGUCAGUAUGCCCCGAAUUUCCCGGGCUACACGCGGGCUACAAUGAAUGGGACAAUGGGCCCCUCCCCUGAAAAGGGCUGGUAAUCUCACAAACCCAUCCUUAGUUCGGAUCGAGGGCUGUAACUCGCCCUCGUGAAGCUGGAAUCCGUAGUAAUCGCGUUUCAA-UAUAGCGCGGUGAAUACGUCCCUGCUCCUUGCACACACCGCCCGUCAAACCACCCGAGUGAGGUAUGGGUGAGGGCACGAACAUCGUUCGUGUUCGAACCUGUGCUUUGCAAGGGGGGUU
>AB329824 uncultured archaeon
-------------------AGGUUACUGCUAUCAGGGUUCGACUAAGCCAUGCGAGUCCAGGG-GCUCCUUCC-GGAGC-ACCGGCGAACUGCUCAGUAACACGCGGACAACCUACCCUCAGGACCGGGAUAACCCCGGGAAACUGGGGCUAAUACCGGAUAAACCAUAGACGCUGGAAAGCCCUAUGGUUCAAA--GC-------CCCG-------GC-GCCUGAGGAUGGGUCUGCGGCCUAUCAGGUAGUAGUAGGUGUAACGCACCUACUAGCCGACGACGGGUACGGGCUGUGAGAGCAGGAGCCCGGAGAUGGAUUCUGAGACAUGAAUCCAGGCCCUACGGGGUGCAGCAGGCGCGAAACCUUUACAAUGCGCGAAAGCGCGAUAAGGGAACCCUGAGUGCCAGCACAUA-GUGCUGGCUGUCCAGCUGUCUAAAAAACAGUGACAC-AAGGGCCGGGCAAGACCGGUGCCAGCCGCCGCGGUAACACCGGCGGCCCGAGUGGUAACCACUUUUAUUGGGCUUAAAGCGUCCGUAGCCGGCCGGGUAAGUCUCUUAGGAAAUCUGACAGCUCAACUGUCAGGCGUCUAAGAGAUACUGCCCGGCUUGGGACCGGGAGAGGUAGGAGGUACUCCAGGGGUAGGGGUGAAAUCUUGUAAUCCCUGGGGGACCAUCGAUGGCGAAGGCAUCCUACCAGAACGGGUCCGACGGUGAGGGACGAAAGCUGGGGGCACAAACCGGAUUAGAUACCCGGGUAGUCCCAGCCGUAAACGAUGCUCGCUAGGUGUCAGACACGGUGCGACCGUAUCUGGUGCCGAAGGGAAACCGUGAAGCGAGCCGCCUGGGAAGUACGGUCGCAAGGCUGAAACUUAAAGGAAUUGGCGGGGGAGCACCACAACGGGUGGAGCCUGCGGUUCAAUUGGAUUCAACGCCGGAAAACUCACCAGGUCAGACAGCACCAUGAAGGCCAGGCUGAAGACCUUGCCUGAUUCGCUGAGAGGAGGUGCAUGGCCGUCGUCAGUUCGUACUGUGAAGCAUCCUGUUAAGUCAGGUAACGAGCGAGACCCGUGCCCACAGUUGCCAGCAUACCC-UCCG-GGGUGAUGGGCACACUGUGGGGACCGCCGCUGCUAAAGCGGAGGAAGGAGCGGGCAACAGUAGGUCAGUAUGCCCCGAAUGACCUGGGCUACACGCGGGCUACAAUGGCUGGGACAAUGGGCACCCACACCGAGAGGUGGAGGUAAUCCCCUAAACCCAGCCCUAGUUCGGAUCGAGGGCUGCAACCCGCCCUCGUGAAGCCGGAAUCCGUAGUAAUCGCGCUUCAA-CAUAGCGCGGUGAAUACGUCC---------------------------------------------------------------------------------------------------
>HE613800 Pyrococcus abyssi GE5
-UCCGGUUGAUCCUGCCGGAGGCCACUGCUAUGGGGGUCCGACUAAGCCAUGCGAGUCAAGGGGGCGUCUUCU-GACGCCACCGGCGGACGGCUCAGUAACACGUCGGUAACCUACCCUCGGGAGGGGGAUAACCCCGGGAAACUGGGGCUAAUCCCCCAUAGGCCUGGGGUACUGGAAGGUCCCCAGGCCGAAAGGGAGCC----GUAA----GGCUCCGCCCGAGGAUGGGCCGGCGGCCGAUUAGGUAGUUGGUGGGGUAACGGCCCACCAAGCCGAAGAUCGGUACGGGCCGUGAGAGCGGGAGCCCGGAGAUGGACACUGAGACACGGGUCCAGGCCCUACGGGGCGCAGCAGGCGCGAAACCUCCGCAAUGCGGGAAACCGCGACGGGGGGACCCCCAGUGCCGUGCCUCU-GGCACGGCUUUUCCGGAGUGUAAAAAGCUCCGGGAAUAAGGGCUGGGCAAGGCCGGUGGCAGCCGCCGCGGUAAUACCGGCGGCCCGAGUGGUGGCCACUAUUAUUGGGCCUAAAGCGGCCGUAGCCGGGCCCGUAAGUCCCUGGCGAAAUCCCACGGCUCAACCGUGGGGCUCGCUGGGGAUACUGCGGGCCUUGGGACCGGGAGAGGCCGGGGGUACCCCCGGGGUAGGGGUGAAAUCCUAUAAUCCCGGGGGGACCGCCAGUGGCGAAGGCGCCCGGCUGGAACGGGUCCGACGGUGAGGGCCGAAGGCCAGGGGAGCGAACCGGAUUAGAUACCCGGGUAGUCCUGGCUGUAAAGGAUGCGGGCUAGGUGUCGGGCGAGCUUCGAGCUCGCCCGGUGCCGUAGGGAAGCCGUUAAGCCCGCCGCCUGGGGAGUACGGCCGCAAGGCUGAAACUUAAAGGAAUUGGCGGGGGAGCACUACAAGGGGUGGAGCGUGCGGUUUAAUUGGAUUCAACGCCGGGAACCUCACCGGGGGCGACGGCAGGAUGAAGGCCAGGCUGAAGGUCUUGCCGGACGCGCCGAGAGGAGGUGCAUGGCCGCCGUCAGCUCGUACCGUGAGGCGUCCACUUAAGUGUGGUAACGAGCGAGACCCGCGCCCCCAGUUGCCAGUCCCUCCCGCUCGGGAG-GGAGGCACUCUGGGGGGACUGCCGGCGAUAAGCCGGAGGAAGGGGCGGGCGACGGUAGGUCAGUAUGCCCCGAAACCCCCGGGCUACACGCGCGCUACAAUGGGCGGGACAAUGGGUGCCGACCCCGAAAGGGGGAGGUAAUCCCCUAAACCCGCCCUCAGUUCGGAUCGCGGGCUGCAACUCGCCCGCGUGAAGCUGGAAUCCCUAGUACCCGCGCGUCAU-CAUCGCGCGGCGAAUACGUCCCUGCUCCUUGCACACACCGCCCGUCACUCCACCCGAGCGGGGCCUAGGUGAGGCCCGAUCUUUCAGGUCGGGUCGAGCCUAGGCUCCGUGAGGGGGGAG
>CP000254 Methanospirillum hungatei JF-1
UUCUGGUUGAUCCUGCCAGAGGCCACUGCUAUCGGGGUUUGACUAAGCCAUGCGAGUCGAGAG-GU---GCAAG---AC-CUCGGCGUACUGCUCAGUAACACGUGGACAAUCUGCCCUGAAGAGGAGGAUAAUCCCGGGAAACUGGGGGUAAUACUCCAUAGUUCGUGCUGACUGGAAUGUUAUGCGAACGAAA--GA-------UCCG-------UC-GCUUCAGGAUGAGUCUGCGGCCGAUUAGGUAGUUGUUGGGGUAACGGCCCAACAAGCCUGUCAUCGGUACGGGUUGUGGGAGCAAGAGCCCGGAGAUGGAUUCUGAGACACGAAUCCAGGCCCUACGGGGCGCAGCAGGCGCGAAAACUUUACCAUGCGGGCAACCGUGAUAAGGAAACCCCGAGUGCCAGC--ACAG--GCUGGCUGUCCACCAGUGUAAAUAACUGGUGAAGAAAGGGCCGGGCAAGACCGGUGCCAGCCGCCGCGGUAAUACCGGCGGCUCGAGUGGUGGCCGCUAUUACUGGGCUUAAAGGGUCCGUAGCUGGAUAUACAAGUCCCUUGAGAAAUCCGCCGGCUUAACCGGUGGGCGUUCAGGGGAAACUGUAUUUCUAGGGACCGGGAGAGGUGAGAGGUACUGCCGGGGUAGGAGUGAAAUCCUGUAAUCCCGGUGGGACCACCAU-GGCGAAGGCAUCUCACCAGAACGGGUCCGACAGUGAGGGACGAAAGCUGGGGGAGCAAACCGGAUUAGAUACCCGGGUAGUCCCAGCUGUAAACGAUGCGCGUUAGGUGUGUCAGUGACCACGUGUCACUGAGGUGCCGAAGGGAAACCGUGAAACGCGCCGCCUGGGGAGUACGGUCGCAAGGCUGAAACUUAAAGGAAUUGGCGGGGGAGCACCACAACGGGUGGAGCCUGCGGUUUAAUCGGACUCAACGCCGGAAAUCUCACCGGAUAAGACAGCUGAAUGAUAGUCGGGAUGAAGACUCUACUUGACUAGCUGAGAGGAGGUGCAUGGCCGUCGUCAGUUCGUACUGUGAAGCAUCCUGUUUAGUCAGGCAACGAGCGAGACCCACGCGAGCAGUUGCCAGCUUGACC-UUCG-GGUUGAUGGGGACACUGCUCGGACCGCCUCUGCUAAAGGGGAGGAAGGAAUGGGCAACGGUAGGUCAGCAUGCCCCGAAUUAUCCGGGCUACACGCGGGCUACAAUGGACAGGACAAUGGGUUUCGACACCGAGAGGUGAGGAUAAUCUCCUAAACCUGUCCGAAGUUCGGAUUGCGGGUUGUAACUCACCCGCAUGAAGCUGGAAUCCGUAGUAAUCGCGUUUCAA-CAUAGCGCGGUGAAUAUGUCCCUGCUCCUUGCACACACCGCCCGUCAAACCACCCGAGUGAGGUCUUGAUGAGGAUGUAUC-AUU-GAUAUGUUCGAAUCUGGGUUUUGCAAGGGGGGUU
>CP000300 Methanococcoides burtonii DSM 6242
CUCUGGUUGAUCCUGCCAGAGGUUACUGCUAUCGGUGUUCGACUAAGCCAUGCGAGUCAUAUG---UUCUUCGUGAA---CAUGGCGGACUGCUCAGUAACACGUGGAUAACCUGCCCUUAGGUUUGGCAUAACUCCGGGAAACUGGAGAUAAUUCCGAAUAGGUCAAAUAUGCUGGAAUGCUUUUUGAUCAAAA-GAC-------UUCG-------GUUGCCUAAGGAUGGAUCUGCGGUCUAUCAGGUUGUAGUGGGUGUAACGUACCUACUAGCCUACGACGGAUAUGGGUUGUGAGAGCAAGAGCCCAGAGAUGGAUUCUGAGACAUGAAUCCAGGCCCUACGGGGCGCAGCAGGCGCGAAAUCUUUACAAUGCGGGAAACCGCGAUAAGGGGACACCGAGUGCCAGCAU-UU-AUGUUGGCUGUCCACAUGUGUAAACGGCAUUGUUAC-AAGGGCCGGGCAAGACCGGUGCCAGCCGCCGCGGUAACACCGGCGGCCCGAGUGGUAAUCACUUUUAUUGGGUCUAAAGGGUCCGUAGCCGGUUUGAUCAGUUCUUCGGGAAAUCUGACAGCUCAACUGUUAGGCUUCCGGGGAAUACUGUCAGACUUGGGACCGGGAGAGGUAAGAGGUACUACAGGGGUAGGAGUGAAAUCUUGUAAUCCCUGUGGGACCACCAGUGGCGAAGGCGUCUUACCAGAACGGGUCCGACGGUGAGGGACGAAAGCUGGGGGCACGAACCGGAUUAGAUACCCGGGUAGUCCCAGCCGUAAACGAUGUUCGCUAGGUGUCAGGGGCGGUGCGACCGCUUCUGGUGCCGUAGGGAAGCCGUGAAGCGAACCACCUGGGAAGUACGGCCGCAAGGCUGAAACUUAAAGGAAUUGGCGGGGGAGCACUACAACGGGUGGAGCCUGCGGUUUAAUUGGACUCAACGCCGGAAAACUCACCGGGGGCGACAGCAAAAUGUAGGUCAAGCUAAAGACUUUACCUGAAUCGCUGAGAGGAGGUGCAUGGCCGUCGUCAGUUCGUACUGUGAAGCAUCCUGUUAAGUCAGGCAACGAGCGAGACCCGUGCCCACUGUUGCCAGCAUGUCC-UUCG-GGAUGAUGGGUACUCUGUGGGGACCGCUGGUGCUAAACCAGAGGAAGGUGCGGGCUACGGUAGGUCAGUAUGCCCCGAAUCUCCCGGGCUACACGCGGGCUACAAUGGUUGGGACAAUGGGUUCCUACACCGAAAGGUGAUGGCAAUCUCCUAAACCCAACCGUAGUUCGAAUUGAGGACUGUAACUCGUCCUCAUGAAGCUGGAAUCCGUAGUAAUCGCGUUUCAA-CAUAGCGCGGUGAAUACGUCCCUGCUCCUUGCACACACCGCCCGUCAAACCACCCGAGUGAGGUAUGGGUGAGGGCACGGACUUAGUCCGUGUUCGAACCUAAAUUUCGCAAGGGGGGUU
>AP006878 Thermococcus kodakarensis KOD1
UUCCGGUUGAUCCUGCCGGAGGCCACUGCUAUGGGGGUCCGACUAAGCCAUGCGAGUCAUGGGGCGCGCUCU--GCGCGCACCGGCGGACGGCUCAGUAACACGUCGGUAACCUACCCUCGGGAGGGGGAUAACCCCGGGAAACUGGGGCUAAUCCCCCAUAGGCCUGAGGUACUGGAAGGUCCUCAGGCCGAAAGGGGC------AUCU------GCCCGCCCGAGGAUGGGCCGGCGGCCGAUUAGGUAGUUGGUGGGGUAACGGCCCACCAAGCCGAAGAUCGGUACGGGCCAUGAGAGUGGGAGCCCGGAGAUGGACACUGAGACACGGGUCCAGGCCCUACGGGGCGCAGCAGGCGCGAAACCUCCGCAAUGCGGGCAACCGCGACGGGGGGACCCCCAGUGCCGUGGCAUA-GCCACGGCUUUUCCGGAGUGUAAAAAGCUCCGGGAAUAAGGGCUGGGCAAGGCCGGUGGCAGCCGCCGCGGUAAUACCGGCGGCCCGAGUGGUGGCCGCUAUUAUUGGGCCUAAAGCGUCCGUAGCCGGGCCCGUAAGUCCCUGGCGAAAUCCCACGGCUCAACCGUGGGGCUUGCUGGGGAUACUGCGGGCCUUGGGACCGGGAGAGGCCGGGGGUACCCCUGGGGUAGGGGUGAAAUCCUAUAAUCCCAGGGGGACCGCCAGUGGCGAAGGCGCCCGGCUGGAACGGGUCCGACGGUGAGGGACGAAGGCCAGGGGAGCGAACCGGAUUAGAUACCCGGGUAGUCCUGGCUGUAAAGGAUGCGGGCUAGGUGUCGGGCGAGCUUCGAGCUCGCCCGGUGCCGGAGGGAAGCCGUUAAGCCCGCCGCCUGGGGAGUACGGCCGCAAGGCUGAAACUUAAAGGAAUUGGCGGGGGAGCACUACAAGGGGUGGAGCGUGCGGUUUAAUUGGAUUCAACGCCGGGAACCUCACCGGGGGCGACGGCAGGAUGAAGGCCAGGCUGAAGGUCUUGCCGGACACGCCGAGAGGAGGUGCAUGGCCGCCGUCAGCUCGUACCGUGAGGCGUCCACUUAAGUGUGGUAACGAGCGAGACCCGCGCCCCCAGUUGCCAGUCCUCCCCGCU-GGGGA-GGAGGCACUCUGGGGGGACCGCCGGCGAUAAGCCGGAGGAAGGAGCGGGCGACGGUAGGUCAGUAUGCCCCGAAACCCCCGGGCUACACGCGCGCUACAAUGGGCGGGACAAUGGGAUCCGACCCCGAAAGGGGAAGGGAAUCCCCUAAACCCGCCCUCAGUUCGGAUCGCGGGCUGCAACUCGCCCGCGUGAAGCUGGAAUCCCUAGUACCCGCGUGUCAUC-AUCGCGCGGCGAAUACGUCCCUGCUCCUUGCACACACCGCCCGUCACUCCACCCGAGCGGGGUCCGGGUGAGGCCUGGUCUUUCAGGCCGGGUCGAGCCUGGGCUCCGUGAGGGGGGAG
>FR746099 Haloquadratum walsbyi C23
UUCCGGUUGAUCCUGCCGGAGGCCAUUGCUAUCGGAGUCCGAUUUAGCCAUGCUAGUCGUGCGAGU---UCAG----ACUCGCGGCACCGAGCUCAGUAACACGUGGCCAAACUACCCUACAGAGACGGAUACCCUCGGGAAACUGAGGUUAACCCGUCAUACCGAUCUCAGGCUUGAAUCGCGAGAUCACAAAA-UGC-------CCCG-------GCG-CUGUAGGAUGUGGCUGCGGUUGAUUAGGUAGACGGUGGGGUAACGGCCCACCGUGCCCAUAAUCAGUACAGGUUGUGAGAGCAAGAACCUGGAGACGGAAUCUGAGACAAGAUUCCGGGCCCUACGGGGCGCAGCAGGCGCGAAACCUUUACACUGCACGCACGUGCGAUAAGGGGACUCCGAGUGCGAGGGCAUUCGUCCUCGCUUUCGUGUACCGUAGGGUGGUACACCAACAAGGGCUGGGCAAGACCGGUGCCAGCCGCCGCGGUAAUACCGGCAGCCCGAGUGAUGGCCGAUCUUAUUGGGCCUAAAGCGUCCGUAGCUGGCUGCGCAAGUCCGUCGGGAAAUCCACUCGCCCAACGAGUGGGCGUCCGACGGAAACUGCACAGCUUGGGACCGGAAGGCUCGAAGGGUACGUUCGGGGUAGGAGUGAAAUCCCAUAAUCCCGCACGGACCACCGAUGGCGAAAGCACUUCGAGAAAACGGAUCCGACAGUGAGGGACGAAAGCCAGGGUCUCCAACCGGAUUAGAUACCCGGGUAGUCCUGGCCGUAAACAAUGUUCGCUAGGUAUGACACAGACUACGUGUCUCUGUUGUGCCGUAGGGAAGCCGAGAAGCGAACCGCCUGGGAAGUACGUCUGCAAGGAUGAAACUUAAAGGAAUUGGCGGGGGAGCACUACAACCGGAGGAGCCUGCGGUUUAAUUGGACUCAACGCCGGACAUCUCACCAGCUCCGACUACAGUAUGACGACCAGGUUGAUGACCUCAUCCGACCUGUAGAGAGGAGGUGCAUGGCCGCCGUCAGCUCGUACCGUGAGGCGUCCUGUUAAGUCAGGCAACGAGCGAGACCCGCACCCCUAAUUGCCAGCAACAGU-UUCG-ACUGGUUGGGUACAUUAGGAGGACUGCCAGUGUUAAACUGGAGGAAGGAACGGGCAACGGUAGGUCAGUAUGCCCCGAAUGAGCUGGGCAACACGCGGGCUACAAUGGCUAAGACAAUGGGUCGCUAUCUCGACAGAGAACGCUAAUCUC-GAAACUUAGUCGUAGUUCGGAUUGAGGGCUGAAACUCGCCCUCAUGAAGCUGGAUUCGGUAGUAGCCGCCUUUCAG-UAGAAGGCGACGAAUACGUCCCUGCUCCUUGCACACACCGCCCGUCAAAGCACCCGAGUGAGGUCCGGAUGAGGCUAUC---ACU---GAUAGUCGAAUCUGGGCUUCGCAAGGGGGCUU
>HE964772 Methanoculleus bourgensis MS2
-UCUGGUUGAUCCUGCCAGAGGUCACUGCUAUCGGGGUUCGAUUAAGCCAUGCGAGUCGAGAG-GG---UUCGG---CC-CUCGGCGUACUGCUCAGUAACACGUGGAUAACCUGCCCUAGGGAAGGGGAUAACCCCGGGAAACUGGGGAUAAUACCCUAUAGGUUACAGU-GCUGGAAUGCCCUGUAACCCAAA--GU-------UCCG-------AC-GCCCUAGGAUGGAUCUGCGGCCGAUUAGGUUGUUGUUGGGGUAAUGGCCCAACAAGCCCGUAAUCGGUACGGGUUGUGGGAGCAAGAGCCCGGAGUUGGAUUCUGAGACACGAAUCCAGGCCCUACGGGGCGCAGCAGGCGCGAAAACUUUACAAUGCGGGCAACCGUGAUAAGGGAACCUCGAGUGCCUGU--AAAU--GCAGGCUGUUCAGGUGCCUAAAACACACCUGAAGAAAGGGCCGGGCAAGACCGGUGCCAGCCGCCGCGGUAAUACCGGCGGCUCGAGUGGUGGCCGCUUUUAUUGGGCUUAAAGCGUUCGUAGCUGGGUUGUUAAGUCUCUUGGGAAAUCUGGCGGCUUAACCGUCAGGCGUCUAAGGGAUACUGGCAAUCUUGGAACCGGGAGAGGUGAGGGGUACUUCGGGGGUAGGAGUGAAAUCCUGUAAUCCUCGAGGGACCACCGU-GGCGAAGGCGCCUCACCAGAACGGCUUCGACAGUGAGGGACGAAAGCUGGGGGAGCAAACCGGAUUAGAUACCCGGGUAGUCCCAGCCGUAAACUAUGCGCGUUAGGUGUAUCGGUGACCACGAGUUACCGAGGUGCCGAAGGGAAACCGUGAAACGUGCCGCCUGGGAAGUACGGUCGCAAGGCUGAAACUUAAAGGAAUUGGCGGGGGAGCACCACAACAGGUGGAGCCUGCGGUUUAAUUGGACUCAACGCCGGGAAGCUCACCGGAUAAGACAGCAGAAUGAUUGCCGGGCUGAAGACUCUGCAUGACUAGCUGAGAGGAGGUGCAUGGCCGUCGUCAGUUCGUACUGUGAAGCAUCCUGUUAAGUCAGGCAACGAGCAAGACCCACGCCAACAGUUGCCAGCAUGGUC-UCCG-GACUGAUGGGGACACUGUUGGGACCGCCUCUGCUAAAGAGGAGGAAGGAAUGGGCAACGGUAGGUCAGCAUGCCCCGAAUUAUCCGGGCUACACGCGGGCUACAAUGGGCAGGACAAUGGGCAUCGACACCGAAAGGUGAAGGCAAUCUCCUAAACCUGUCCUUAGUUCGGAUUGUGGGCUGCAACUCGCCCACAUGAAGCUGGAAUCUGUAGUAAUCGCGUUUCAA-AAUAACGCGGUGAAUUUGUCCCUGCUCCUUGCACACACCGCCCGUCAAACCACCCGAGUGGGGUUUGGAUGAGGUUGCGGU-UGU-GCCGCAGUCGAAUCUAGGUUCCGCAAGGGGGGUU
>HF571520 Halorhabdus tiamatea SARL4B
-UCCGGUUGAUCCUGCCGGAGGCCAUUGCUAUCGGAGUCCGAUUUAGCCAUGCUAGUCGCACGGGU---UCAG----ACCCGUGGCAUAUAGCUCAGUAACACGUGGCCAAACUACCCUGUGGACGGAGAUAACCUCGGGAAACUGAGGCUAAUAUCCGAUACGACUCGCCAGCUGGAGUGCGGCGAGUCGGAAA-CGU-------UGCG-------GCG-CCACAGGAUGUGGCUGCGGCCGAUUAGGUAGACGGUGGGGUAACGGCCCACCGUGCCCAUAAUCGGUACAGGUCAUGAGAGUGAGAGCCUGGAGACGGUAUCUGAGACAAGAUGCCGGGCCCUACGGGGCGCAGCAGGCGCGAAACCUUUACACUGCACGACAGUGCGAUAGGGGGACUCCGAGUGCGAGGGCAUUAGUCCUCGCUUUUCUGUACCGUAAGGUGGUACAGGAAUAAGGGCUGGGCAAGACCGGUGCCAGCCGCCGCGGUAAUACCGGCAGCCCGAGUGAUGGCCGCUAUUAUUGGGCCUAAAGCGUCCGUAGCCGGCCAGACAAGUCCGUUGGGAAAUCCACGCGCUUAACGCGUGGACGUCCGGCGGAAACUGUCUGGCUUGGGGCCGGAAGAUCUGAGGGGUACGUCCGGGGUAGGAGUGAAAUCCCGUAAUCCUGGACGGACCGCCGU-GGCGAAAGCGCCUCAGAAAGACGGACCCGACGGUGAGGGACGAAAGCUAGGGUCUCGAACCGGAUUAGAUACCCGGGUAGUCCUAGCUGUAAACGAUGCUCGCUAGGUGUGCCGCAGGCUACGAGCCUGCGCUGUGCCGUAGGGAAGCCGUGAAGCGAGCCGCCUGGGAAGUACGUCUGCAAGGAUGAAACUUAAAGGAAUUGGCGGGGGAGCACUACAACCGGAGGAGCCUGCGGUUUAAUUGGACUCAACGCCGGACAUCUCACCAGCACCGACAAUUGCGUGAAAGUCAGGUUGAUGACCUUACUGGA-CCAUUGAGAGGAGGUGCAUGGCCGCCGUCAGCUCGUACCGUGAGGCGUCCUGUUAAGUCAGGCAACGAGCGAGACCCGCACUCUUAGUUGCCAGCAGCAUC--UUG-GAUGGCUGGGUACACUAGGAGGACUGCCGCUGCCAAAGCGGAGGAAGGAACGGGCAACGGUAGGUCAGUAUGCCCCGAAUGUGCUGGGCUACACGCGGGCUACAAUGGCCGGGACAGUGGGACGCCAGUCCGAGAGGACGCGCUAAUCCCCGAAACCCGGUCGUAGUUCGGAUUGAGGGCUGAAACCCGCCCUCAUGAAGCUGGAUUCGGUAGUAAUCGCGUGUCAG-AAGCGCGCGGUGAAUCCGUCCCUGCUCCUUGCACACACCGCCCGUCAAAGCACCCGAGUGGGGUCCGGAUGAGGCCGUC---AUG---GACGGUCGAAUCUGGGCUCCGCAAGGGGGCUU
>HF582854 Natronomonas moolapensis 8.8.11
UUCCGGUUGAUCCUGCCGGAGGCUAUUGCUAUCGGUGUCCGAUUUAGCCAUGCGAGUUGCACG--U---UUA-----A--CGUAGCAAACUGCUCAGUAACACGUGGCCAAACUGCCCUAUGGAUCGGUAUAACCUCGGGAAACUGAGGCUAAUCCCGAAUAGUGCAUCCG-CCUGGAAUGGCGGAUGCACGAAA-UGC-------UCCG-------GCG-CCAUAGGAUGUGGCUGCGGCCGAUUAGGUAGACGGUGGGGUAACGGCCCACCGUGCCGAUAAUCGGUACGGGUCAUGAGAGUGAGAGCCCGGAGACGGACUCUGAGACACGAGUCCGGGCCCUACGGGGCGCAGCAGGCGCGAAACCUUUACACUGCACGACAGUGCGAUAGGGGGACACCGAGUGCGAGGGCAUGAGCCCUCGCUUUUGUAGACCGUAAGGAGGUCUACGAAUAAGGGCUGGGCAAGACCGGUGCCAGCCGCCGCGGUAACACCGGCAGCCCGAGUGAUGGCCGAUAUUAUUGGGCCUAAAGCGUCCGUAGCUGGCCGCGCAAGUUCGUCGGGAAAUCCACUCGCUUAACGAGUGGGCGUCCGGCGAAAACUGUGCGGCUUGGGACCGGAAGAUCCAAGGGGUACGUCCGGGGUAGGAGUGAAAUCCCGUAAUCCUGGACGGACCACCGAUGGCGAAAGCACCUUGGAAGGACGGAUCCGACAGUGAGGGACGAAAGCUAGGGUCUCGAACCGGAUUAGAUACCCGGGUAGUCCUAGCCGUAAACGAUGCUCGCUAGGUGUGGCGCAGGCUACGAGCCUGCGCUGUGCCGUAGGGAAGCCGUGAAGCGAGCCGCCUGGGAAGUACGUCUGCAAGGAUGAAACUUAAAGGAAUUGGCGGGGGAGCACUACAACCGGAGGAGCCUGCGGUUUAAUUGGACUCAACGCCGGACAUCUCACCAGCUCCGACAGCAGUAUGACGGUCAGGUUGAUGACCUUACCCGACGUGCUGAGAGGAGGUGCAUGGCCGCCGUCAGCUCGUACCGUGAGGCGUCCUGUUAAGUCAGGCAACGAGCGAGACCCGCACCUCUAGUUGCCAGCAGCAUC-UU-G-GAUGGCUGGGUACACUAGGGGGACUGCCGUCGCUAAGACGGAGGAAGGAACGGGCAACGGUAGGUCAGUAUGCCCCGAAUGAGCUGGGCUACACGCGGGCUACAAUGGUCGAGACAGUGGGAUGCGACACCGAGAGGUGAAGCUAAUCUCCUAAACUCGAUCGUAGUUCGGAUUGCGGACUGAAACUCGUCCGCAUGAAGCUGGAUUCGGUAGUAAUCGCGUGUCAG-AAGCGCGCGGUGAAUACGUCCCUGCUCCUUGCACACACCGCCCGUCAAAGCACCCGAGUGGGGUCCGGAUGAGGCCUGG----UU---CCAGGUCGAAUCUGGGCUCCGCAAGGGGGCUU
>CP000477 Methanosaeta thermophila PT
-ACUGGUUGAUCCUGCCAGAGGUUACUGCUAUCGGGGUCCGACUAAGCCAUGCGAGUUGAAUG---UCCGAAA-GGG---CAUAGCGCACUGCUCAGUAACACGUGGACAACCUGCCCUGAGGACUGGAAUAAUCCCGGGAAACUGGGGGUAAUUCCAGAUAUGUCAGAACUCCUGGAAUGGGUUCUGGCAGAAAG-GC-------UCCG-------GC-GCCUCAGGAUGGGUCUGCGGCCUAUCAGGUAGUAGUGGGUGUAACGUACCUACUAGCCUACGACGGGUACGGGUUGUGAGAGCAAGAGCCCGGAGAUGGAUUCUGAGACAUGAAUCCAGGCCCUACGGGGUGCAGCAGGCGCGAAAACUUUACAAUGCGGGCAACCGCGAUAAGGGGACCUCGAGUGCUGGGUUACA-AACCUGGCUGUUGGGCUGCCUAAAAAGCAGCUAUAC-AAGGGCCGGGCAAGACCGGUGCCAGCCGCCGCGGUAACACCGGCGGCUCGAGUGGUAACCGCUAUUAUUGGGUCUAAAGGGUCUGUAGCCGGCCGACUAAGUCUCUUGGGAAAUCUGGCAUCUCAAGUGUCAGGCUGCCAGGGGAUACUGGUCGGCUUGGGACCGGGAGAGGUGAGAGGUACCUCGGGGGUAGGGGUGAAAUCUUGUAAUCCUCGAGGGACCACCAGUGGCGAAGGCGUCUCACCAGAACGGAUCCGACGGCAAGGGACGAAAGCUAGGGGCACGAACCGGAUUAGAUACCCGGGUAGUCCUAGCCGUAAACGAUACUCGCUAGGUGUCGGCCACGGUGCGACCGUGGUCGGUGCCGUAGGGAAGCCGUGAAGCGAGCCACCUGGGAAGUACGGCCGCAAGGCUGAAACUUAAAGGAAUUGGCGGGGGAGCACCACAACGGGUGGAGCCUGCGGUUUAAUUGGAUUCAACGCCGGAAAGCUUACCGGGGGCGACAGCAAUAUGAAGGUCAGGCUGAAGACCUUACCGGAUUCGCUGAGAGGUGGUGCAUGGCCGUCGUCAGUUCGUACUGUGAAGCAUCCUGUUAAGUCAGGCAACGAGCGAGACCCACGCCCACAGUUGCCAGCGAUCCC-UCCG-GGGAGGCGGGUACUCUGUGGGGACCGCCGCUGCUAAAGCGGAGGAAGGAGUGGGCAACGGUAGGUCAGUAUGCCCCGAAUCCCCCGGGCUACACGCGGGCUACAAUGGUCGGUACAAUGGGUAUCGACCCCGAAAGGGGUAGGCAAUCCCCUAAAACCGAUCGUAGUUCGGAUUGAGGGCUGAAACUCGCCCUCAUGAAGCUGGAAUCCGUAGUAAUCGCGUUUCAAC-AGAACGCGGUGAAUACGUCCCUGCUCCUUGCACACACCGCCCGUCAAACCACCCGAGUAGGGUCCGGAUGAGGGUGUAUCCUCUUGAUACAUUCGAAUCCGGGCUUUGCAAGGGGGGUU
>AP011532 Methanocella paludicola SANAE
UUCUGGUUGAUCCUGCCAGAGGUCACUGCUAUCGGUGUCCGAUUAAGCCAUGCGAGUCGUGAGGGG---UUAG----CC-CUCGGCGGACUGCUCAGUAACACGUGGAUAACCUGCCCAAGGGUCUGGGAUAACCCCGGGAAACUGGGGAUAAUACCGGAUGGAUCACUAGUGCUGGAAUGCUUGGUGGUCGAAA-GG--------CAA---------C-GCCUUUGGAUGGGUCUGCGGCGGAUUAGGUUGACGCCGGUGUAACGUACCGGCGUGCCUGUAAUCCGUACGGGUUGUGGGAGCAAGAGCCCGGAGAUGGAUUCUGAGACACGAAUCCAGGCCCUACGGGGCGCAGCAGGCGCGAAAACUCUACAAUGCAGGCAACUGCGAUAGGGGGACAUCGAGUGGCAUCCACCU-UGGGUGCCUGUCCAACCGUCUAAAAAACGGUGUUAC-AAGGGCCGGGUAAGACCGGUGCCAGCCGCCGCGGUAAUACCGGCGGCUCGAGUGGUGGCCGAUAUUAUUGAGUCUAAAGGGUCCGUAGCCGGCUUUGCAAGUCCCCUGGGAAAUCCAGCGGCUUAACCGUUGGGCUUUCAUGGGAUACUACAUUGCUUGGGACUGGGAGAGGUAGGAGGUACUCGGGGGGUAGGGGUGAAAUCCUGUAAUCCUCCGGGGACCACCGGUGGCGAAGGCGUCCUACCAGAACAGGUCCGACGGUGAGGGACGAAAGCUAGGGGCACGAACCGGAUUAGAUACCCGGGUAGUCCUAGCCGUAAACGAUGCCCGCUAGGUGUCACGACGGUCGUGAAUCGUCGUGGUGCCGUAGGGAAGCCGCGAAGCGGGCCACUUGGGAAGUACGGCCGCAAGGCUGAAACUUAAAGGAAUUGGCGGGGGAGCACCACAACGGGUGGAGCCUGCGGUUUAAUUGGAUUCAACGCCGGGAAGCUUACCGGGAUCGACAGUUGUAUGAAGGCCAGGCUGAAGACCUUGCCGGACUAGCUGAGAGGAGGUGCAUGGCCGUCGUCAGUUCGUACCGUGAGGCGUCCUGUUAAGUCAGGCAACGAGCGAGACCCAUUUCCACUGUUGCUAACGACUCC-GCGA-GGAGGGCGAGUACACUGUGGAGACCGCUGGCGCUAAGUCAGAGGAAGGAUUGGUCGACGGUAGGUCAGUAUGCCCCGAAUAUCCCGGGCUACACGCGGGCUACAAUGGAUAGGACAAUGGGUAACUACACCGAAAGGUGGCGUCAAUCUCUUAAACCUAUCCUUAGUUCGGAUUGAGGGCUGGAACUCGCCCUCAUGAAGAUGGAAUCCGUAGUAAUCGCAUUUCAA-AACAGUGCGGUGAAUACGUCCCUGCUCCUUGCACACACCGCCCGUCAAACCACCCGAGCGGGGCGUGAAUGAGGAUCCUUU-UCA-UGAGGACUCGAAUUCAUGUUCUGUAAGGGGGGUU
>L77117 Methanocaldococcus jannaschii DSM 2661
UUCCGGUUGAUCCUGCCGGAGGCCACUGCUAUCGGGGUCCGACUAAGCCAUGCGAGUCAAGGGGCUCCCUUCG-GGGAGCACCGGCGCACGGCUCAGUAACACGUGGCUAACCUACCCUCGGGUGGGGGAUAACCUCGGGAAACUGAGGCUAAUCCCCCAUAGGGGAGGAGGUCUGGAAUGAUCCCUCCCCGAAA-GGC-------GUAA-------GCCGCCCGAGGAUGGGGCUGCGGCGGAUUAGGUAGUUGGUGGGGUAACGGCCCACCAAGCCUACGAUCCGUACGGGCCCUGAGAGGGGGAGCCCGGAGAUGGACACUGAGACACGGGUCCAGGCCCUACGGGGCGCAGCAGGCGCGAAACCUCCGCAAUGCGCGAAAGCGCGACGGGGGGACCCCGAGUGCCCACGCCCU-GCGUGGGCUUUUCCGGAGUGUAAACAGCUCCGGGAAUAAGGGCUGGGCAAGUCCGGUGCCAGCAGCCGCGGUAAUACCGGCGGCCCAAGUGGUGGCCACUGUUAUUGGGCCUAAAGCGUCCGUAGCCGGCCCGGUAAGUCUCUGCUUAAAUCCUGCGGCUCAACCGCAGGGC-UGGCAGAGAUACUGCCGGGCUUGGGACCGGGAGAGGCCGGGGGUACCCCAGGGGUAGCGGUGAAAUGCGUUGAUCCCUGGGGGACCACCUGUGGCGAAGGCGCCCGGCUGGAACGGGUCCGACGGUGAGGGACGAAGGCCAGGGGAGCAAACCGGAUUAGAUACCCGGGUAGUCCUGGCUGUAAACUCUGCGGACUAGGUGUCGCGUCGGCUUCGGGCCGACGCGGUGCCGAAGGGAAGCCGUUAAGUCCGCCGCCUGGGGAGUACGGUCGCAAGACUGAAACUUAAAGGAAUUGGCGGGGGAGCACUACAACGGGUGGAGCCUGCGGUUUAAUUGGAUUCAACGCCGGGCAUCUUACCAGGGGCGACGGCAGGAUGAAGGCCAGGUUGACGACCUUGCCAGACGCGCCGAGAGGUGGUGCAUGGCCGUCGUCAGCUCGUACCGUGAGGCGUCCUGUUAAGUCAGGUAACGAGCGAGACCCGUGCCCCAUGUUGCUACCUCCUCC-UCCG-GGAG-GAGGGCACUCAUGGGGGACCGCCGGCGCUAAGCCGGAGGAAGGUGCGGGCAACGACAGGUCCGCAUGCCCCGAAUCCCCUGGGCUACACGCGGGCUACAAUGGCCGGGACAAUGGGACGCGACCCCGAAAGGGGGAGCGAAUCCCCUAAACCCGGUCGUAGUCCGGAUCGAGGGCUGUAACUCGCCCUCGUGAAGCCGGAAUCCGUAGUAAUCGCGCCUCAC-CAUGGCGCGGUGAAUGCGUCCCUGCUCCUUGCACACACCGCCCGUCACGCCACCCGAGUUGAGCCCAAGUGAGGCCCUGUCCGCAGGGCAGGGUCGAACUUGGGUUCAGCGAGGGGGGCG
>CP000559 Methanocorpusculum labreanum Z
-UCUGGUUGAUCCUGCCAGAGGCCAUUGCUAUCAGGGUUUGACUAAGCCAUGCGAGUCGAGAGGU----GUAAG----ACCUCGGCAUACUGCUCAGUAACACGUGGUUAACCUGCCCUAAGGUGGAGAAUACUCCCGGGAAACUGGGGCUAAUGCUCCAUAGUGGAUAUGUCCUGGAAUGGUAUAUCCUCGAAA--GA-------UCCG-------UC-GCCUUAGGAUGGGACUGCGUCCGAUUAGGUUGUUGGCGGGGUAACGGCCCACCAAGCCUUUUAUCGGUACGGGUUGUGGGAGCAAGAUCCCGGAGAUGGAUUCUGAGACAUGAAUCCAGGCCCUACGGGGCGCAGCAGGCGCGCAAACUUUACAAUGCGAGCAAUCGUGAUAAGGAAACCCUGAGUGCCUGU--CGAU--GCAGGCUGUUCAUAUAUCUAAAUCAUAUGUGAAGAAAGGGCAGGGCAAGACCGGUGCCAGCCGCCGCGGUAAUACCGGCUGCUCGAGUGAUGGCCACUAUUACUGGGUUUAAAGCGUCCGUAGCUUGACUGUUAGGUCUCUUGGGAAAUCUUCGCGCUCAACGUGAAGGCGUCUAAGAGAUACCGGCAGUCUUGGAACUGGGAGAGGUAAACCGUACUUCGGGGGUAGGAGUGAAAUCUUGUAAUCCUCGAGGGACGACCUAUGGCGAAGGCAGUUUACCAGAACAGCUUCGACAGUGAGGGACGAAAGCUGGGGGAGCAAACGGGAUUAGAUACCCCGGUAGUCCCAGCCGUAAACAAUGUGCGUUAGGUGUGUCGGUAACCACGUGUUACUGAUGCGCCGAAGAGAAAUCGUGAAACGCACCACCUGGGAAGUACGGUCGCAAGGCUGAAACUUAAAGGAAUUGGCGGGGGAGCACCACAACAGGUGGAGCCUGCGGUUUAAUUGGAUUCAACGCCGGACAUCUCACCGGAUAAGACAGCUGAAUGAUUGUCAAUCUGAAGGUUUUACAUGACUAGCUGAGAGGAGGUGCAUGGCCGUCGUCAGUUCGUACUGUGAAGCAUCCUGUUAAGUCAGGCAACGAGCGAGACCCACGCCGACAAUUGCCAGCAGCAUC-UCCG-GAUGGCUGGGGACAUUGUCGGGACCGCCUCUGCUAAAGGGGAGGAAGGAAUGGGCAACGGUAGGUCAGCAUGCCCCGAAUUAUCCGGGCUACACGCGGGCUACAAUGGACGGGACAAUGGGUAACAACACCGAAAGGUGCAGUCAAUCUCCGAACCCCGCCCUUAGUUAGGAUUGCGGGUUGCAACUCACCCGCAUGAAUCUGGAAUCUGUAGUAAUCGCGUUUCACU-AUAGCGCGGUGAAUACGUCCCUGCUCCUUGCACACACCGCCCGUCAAACCAUCCUAGUGGGGUUUGGAUGAGUCCCUGGU-CUU-GCCGGGGUCGAAUCUAGGUUCCGUGAGGAGGGUU
>HG425166 Methanobacterium sp. MB1
-UCCGUUUGAUCCUGGCGGAGGCCACUGCUAUUGGGUUUCGAUUAAGCCAUGCAAGUCGAACGAUCC--UUCG---GGGUCGUGGCGUACGGCUCAGUAACACGUGGAUAACCUAACCUUAGGACCGGGAUAACCCUGGGAAACUGGGGAUAAUACCGGAUAUGUAGGGCUGCCUGGAAUGGUUCCCUAUUGAAA-UGU-------UCCG-------ACG-CCUAAGGAUGGAUCUGCGGCAGAUUAGGUAGUUGGCGGGGUAACUGCCCACCAAGCCUGUAAUCUGUACGGGUUGUGAGAGCAAGAGCCCGGAGAUGGAACCUGAGACAAGGUUCCAGGCCCUACGGGGCGCAGCAGGCGCGAAACCUCCGCAAUGCACGAAAGUGCGACGGGGGAAACCCAAGUGCCACUCUUAACGGGGUGGCUUUUCUUAAGUGUAAAAAGCUUUUGGAAUAAGAGCUGGGCAAGACCGGUGCCAGCCGCCGCGGUAACACCGGCAGCUCAAGUGGUGGCCGUUUUUAUUGGGCCUAAAGCGUUCGUAGCCGGCUUGAUAAGUCUCUGGUGAAAUCCCGCAGCUUAACUGUGGGAAUUGCUGGAGAUACUAUUAGGCUUGAGGCCGGGAGAGGUUAGCGGUACUCCCGGGGUAGGGGUGAAAUCCUAUAAUCCCGGGAGGACCACCGU-GGCGAAGGCGGCUAACUGGAACGGACCUGACGGUGAGUAACGAAAGCCAGGGGCGCGAACCGGAUUAGAUACCCGGGUAGUCCUGGCCGUAAACGAUGUGGACUUGGUGUUGGGAUGGCUCCGAGCUGCCCCAGUGCCGAAGGGAAGCUGUUAAGUCCACCGCCUGGGAAGUACGGUCGCAAGACUGAAACUUAAAGGAAUUGGCGGGGGAGCACCACAACGCGUGGAGCCUGCGGUUUAAUUGGAUUCAACGCCGGACAUCUCACCAGGGGCGACAGCAGAAUGAUUGCCAGGUUGAUGACCUUGCUUGACAAGCUGAGAGGAGGUGCAUGGCCGCCGUCAGCUCGUACCGUGAGGCGUCCUGUUAAGUCAGGCAACGAGCGAGACCCACGCCCUUAGUUACCAGCGGGUCC-UUUG-GGAUGCCGGGCACACUAAGGGGACCGCCAGUGAUAAACUGGAGGAAGGAGUGGACGACGGUAGGUCCGUAUGCCCCGAAUCCCCUGGGCUACACGCGGGCUACAAUGGUUAGGACAAUGGGUUCCGACACUGAAAGGUGGAGGUAAUCUCCUAAACCUGGCCUUAGUUCGGAUUGAGGGCUGUAACUCGCCCUCAUGAAGCUGGAAUGCGUAGUAAUCGCGUGUCAU-AAUCGCGCGGUGAAUACGUCCCUGCUCCUUGCACACACCGCCCGUCACGCCACCCAAAAAGGGUUUGGAUGAGGCCAUAGUCAUUGGUUAUGGUCGAAUCUAGGUUCUUUGAGGAGGGCG
>CP000562 Methanoculleus marisnigri JR1
-UCUGGUUGAUCCUGCCAGAGGUCACUGCUAUCGGGGUUCGAUUAAGCCAUGCGAGUCGAGAG-GG---UUCGG---CC-CUCGGCGUACUGCUCAGUAACACGUGGAUAACCUGCCCUAAGGAAGGGGAUAACCCCGGGAAACUGGGAAUAAUACCCUAUAGGUUACAGU-GCUGGAAUGCUCUGUAACUCAAA--GU-------UCAG-------GC-GCCUUAGGAUGGAUCUGCGGCCGAUUAGGUUGUUGUUGGGGUAACGGCCCAACAAGCCAGUAAUCGGUACGGGUUGUGGGAGCAAGAGCCCGGAGUUGGAUUCUGAGACACGAAUCCAGGCCCUACGGGGCGCAGCAGGCGCGAAAACUUUACAAUGCGGGCAACCGUGAUAAGGGAACCUCGAGUGCCUGU--AUAU--GCAGGCUGUCCAGGUGUCUAAAACACACCUGAAGAAAGGGCCGGGCAAGACCGGUGCCAGCCGCCGCGGUAAUACCGGCGGCUCGAGUGGUGGCCACUUUUAUUGGGCUUAAAGCGUUCGUAGCUGGGUUGUUAAGUCUCUUGGGAAAUCCGGCGGCUCAACCGUCGGGCGUCUAAGAGAUACUGGCAGUCUUGGAACCGGGAGAGGUGAGGGGUACUUCGGGGGUAGGAGUGAAAUCCUGUAAUCCUCGAGGGACCACCGU-GGCGAAGGCGCCUCACCAGAACGGCUUCGACAGUGAGGGACGAAAGCUGGGGGAGCAAACCGGAUUAGAUACCCGGGUAGUCCCAGCCGUAAACGAUGUGCGUUAGGUGUAUCGACGACCACGAGUCGUCGAGGUGCCGAAGGGAAACCGUGAAACGUACCGCCUGGGAAGUACGGUCGCAAGGCUGAAACUUAAAGGAAUUGGCGGGGGAGCACCACAACAGGUGGAGCCUGCGGUUUAAUUGGACUCAACGCCGGGAAUCUCACCGGAUAAGACAGCGGAAUGAUUGCCGGGCUGAAGACUCUGCAUGACUAGCUGAGAGGAGGUGCAUGGCCGUCGUCAGUUCGUACUGUGAAGCAUCCUGUUAAGUCAGGCAACGAGCGAGACCCACGCCAACAGUUGCCAGCAUGAUC-UCCG-GAUUGAUGGGGACACUGUUGGGACCGCCUCUGCUAAAGAGGAGGAAGGAAUGGGCAACGGUAGGUCAGCAUGCCCCGAAUUAUCCGGGCUACACGCGGGCUACAAUGGGCAGGACAAUGGGUAUCGACACCGAAAGGUGGAGGCAAUCUCCUAAACCUGUCCGUAGUUCGGAUUGUGGGCUGUAACUCGCCCACAUGAAGCUGGAAUCUGUAGUAAUCGCGUUUCAA-AAUAACGCGGUGAAUGUGUCCCUGCUCCUUGCACACACCGCCCGUCAAACCACCCGAGUGGGGUUUGGAUGAGGCUGCGGU-CGU-GCCGCAGUCGAAUCUAGGUUCCGCAAGGGGGGUU
>CP000609 Methanococcus maripaludis C5
-UCCGGUUGAUCCCGCCGGAGGCCACUGCUAUUGGGAUUCGACUAAGCCAUGCGAGUCU-AUGGU----UUCG-----GCCAUGGCGGACGGCUCAUUAACACGUGGUUAACAUACCCUCAGGUGGGGGAUAACCUUGGGAAACUGAGGAUAAUACCCCAUAGAAAAAGCAGUCUGGAAUGAUUCUUUUUCGAAA-GC--------ACAU--------GCGCCUGAGGAUUGGACUGCGCUCGAUUAGGUAGUUGGUGGGGUAAUGGCCCACCAAGCCUACGAUCGGUACGGGCCUUGAGAGAGGGAGCCCGGAGAUGGGGACUGAGACACGGCCCCAGGCCCUACGGGGCGCAGCAGGCGCGAAACCUCCGCAAUGCACGAAAGUGCGACGGGGGGAUCCCAAGUGCUCAUGCACA-GCAUGGGCUUUUAUCAAGUGUAAACAGCUUGAGGAAUAAGGGCUGGGCAAGUUCGGUGCCAGCAGCCGCGGUAACACCGACGGCCCGAGUGGUGGCCACUCUUAUUGGGCCUAAAGCGUCCGUAGCCGGUCCAGUAAGUCCCUGUUUAAAUCCUGCGGCUUAACCGCAGGAC-UGGCAGGGAUACUGCUGGACUUGGGACCGGGAGAGGACAAGGGUACUUCAGGGGUAGCGGUGAAAUGUGUUGAUCCUUGAAGGACCACCUAUGGCGAAGGCACUUGUCUGGAACGGGUCCGACGGUGAGGGACGAAAGCCAGGGGCGCGAACCGGAUUAGAUACCCGGGUAGUCCUGGCCGUAAACUCUGCGAACUAGGUGUUAGGUAGGCCCCGUGCCUAUCUAGUGCCGAAGGGAAGCCGUUAAGUUCGCCGCCUGGGGAGUACGGUCGCAAGACUGAAACUUAAAGGAAUUGGCGGGGGAGCACCACAACGGGUGGAGCCUGCGGUUUAAUUGGAUUCAACGCCGGGCAUCUCACCAGGAGCGACAGCAUGAUGACGGCCAGGUUGACGACCUUGCCUGAAGCGCUGAGAGGUGGUGCAUGGCCAUCGUCAGCUCGUACCGCGAGGCGUCCUGUUAAGUCAGGUAACGAGCGAGACCCGUGCCCUAUGUUGCUACUUUUUCC-UCCG-GGAG-AAAGGCACUCAUAGGGGACCGCUGGCGCUAAGUCAGAGGAAGGAGCGGGCAACGAUAGGUCCGCAUGCCCCGAAUCUCCUGGGCUACACGCGGGCUACAAUGGCUAGGACAAUGGGCCGCAACCCUGAAAAGGGACGCAAAUCUCCUAAACCUAGUCGUAGUUCGGAUCGUGGGCUGUAACUCGCCCACGUGAAGCUGGAAUCCGUAGUAAUCGCAGUUCAU-AAUACUGCGGUGAAUGUGUCCCUGCUCCUUGCACACACCGCCCGUCACACCACCCGAGUUGGGUUGAAGUGAGGCCUUGGCCUUUGGCUAGGGUCGAACUUGGGCUCAGCGAGGGGGGUG
>CP000678 Methanobrevibacter smithii ATCC 35061
UUCUGUUUGAUCCUGGCAGAUGCUACUGCUAUUGGGAUUCG-UUAAGCCAUGCAAGUCGAACGAGU---UUAG----GCUCGUGGCGUACGGCUCAGUAACACGUGGAUAACCUACCCUUAGGACUGGGAUAACCCUGGGAAACUGGGGAUAAUACUGGAUAGGCAAUUAUUCCUGUAAUGGUUUUUUGUUUAAA-UGU-------UUUU-------UCG-CCUAAGGAUGGGUCUGCGGCCGAUUAGGUAGUUGGUUAGGUAAUGGCUUACCAAGCCUUUGAUCGGUACGGGUUGUGAGAGCAAGAGCCCGGAGAUGGAACCUGAGACAAGGUUCCAGGCCCUACGGGGUGCAGCAGGCGCGAAACCUCCGCAAUGUGAGAAAUCGCGAGGGGGGGAUCCCAAGUGCCAUUCUUAACGGGAUGGCUUUUCAUUAGUGUAAAGAGCUUUUGGAAUAAGAGCUGGGCAAGACCGGUGCCAGCCGCCGCGGUAACACCGGCAGCUCUAGUGGUAGCAGUUUUUAUUGGGCCUAAAGCGUCCGUAGCCGGUUUAAUAAGUCUCUGGUGAAAUCCUGCAGCUUAACUGUGGGAAUUGCUGGAGAUACUAUUAGACUUGAGAUCGGGAGAGGUUAGAGGUACUCCCAGGGUAGAGGUGAAAUUCUGUAAUCCUGGGAGGACCGCCUGUUGCGAAGGCGUCUGACUGGAACGAUUCUGACGGUGAGGGACGAAAGCUAGGGGCGCGAACCGGAUUAGAUACCCGGGUAGUCCUAGCUGUAAACGAUGCGGACUUGGUGUUGGGGUGGCUUUGAGCUGUCCCAGUGCCGAAGGGAAGCUGUUAAGUCCGCCGCCUGGGAAGUACGGUCGCAAGACUGAAACUUAAAGGAAUUGGCGGGGGAGCACCACAACGCGUGGAGCCUGCGGUUUAAUUGGAUUCAACGCCGGACAUCUCACCAGAGGCGACAGCUGUAUGAUAGCCAGGUUGAUGACUUUGCUUGACUAGCUGAGAGGAGGUGCAUGGCCGCCGUCAGCUCGUACCGUGAGGCGUCCUGUUAAGUCAGGCAACGAGCGAGACCCACGCUCUUAGUUACCAGCGGAUCCUUUUUUGGAUGCCGGGCACACUAAGGGGACCGCCUAUGAUAAAUAGGAGGAAGGAGUGGACGACGGUAGGUCCGUAUGCCCCGAAUCCUCUGGGCAACACGCGGGCUACAAUGGCUGAGACAAUGGGUUCCGACGCCGAAAGGCGGAGGUAAUCCUCUAAACUUAGUCGUAGUUCGGAUUGAGGACUGUAACUCGUUCUCAUGAAGCUGGAAUGCGUAGUAAUCGCGUGUCAC-AAUCGCGCGGUGAAUACGUCCCUGCUCCUUGCACACACCGCCCGUCACGCCACCCAAAAAGGGAUUGGAUGAGGAUGUAAUG-UUUGUUAUAUUCGAAUCUAGUUUUUUUAAGGAGGGCG
>CP000745 Methanococcus maripaludis C7
-UCCGGUUGAUCCCGCCGGAGGCCACUGCUAUUGGGAUUCGACUAAGCCAUGCGAGUCU-AUGGU----UUCG-----GCCAUGGCGGACGGCUCAUUAACACGUGGUUAACAUACCCUCAGGUGGGGGAUAACCUUGGGAAACUGAGGAUAAUACCCCAUAGAAAAAGCAGUCUGGAAUGAUUCUUUUUCGAAA-GC--------ACAU--------GCGCCUGAGGAUUGGACUGCGCUCGAUUAGGUAGUUGGUGGGGUAAUGGCCCACCAAGCCUACGAUCGGUACGGGCCUUGAGAGAGGGAGCCCGGAGAUGGGGACUGAGACACGGCCCCAGGCCCUACGGGGCGCAGCAGGCGCGAAACCUCCGCAAUGCACGAAAGUGCGACGGGGGGAUCCCAAGUGCUCAUGCACA-GCAUGGGCUUUUAUCAAGUGUAAACAGCUUGAGGAAUAAGGGCUGGGCAAGUUCGGUGCCAGCAGCCGCGGUAACACCGACGGCCCAAGUGGUGGCCACUCUUAUUGGGCCUAAAGCGUCCGUAGCCGGUCCAGUAAGUCCCUGUUUAAAUCCUGCGGCUUAACCGCAGGAC-UGGCAGGGAUACUGCUGGACUUGGGACCGGGAGAGGACAAGGGUACUUCAGGGGUAGCGGUGAAAUGUGUUGAUCCUUGAAGGACCACCUAUGGCGAAGGCACUUGUCUGGAACGGGUCCGACGGUGAGGGACGAAAGCCAGGGGCGCGAACCGGAUUAGAUACCCGGGUAGUCCUGGCCGUAAACUCUGCGAACUAGGUGUUAGGUAGGCCCCGUGCCUAUCUAGUGCCGAAGGGAAGCCGUUAAGUUCGCCGCCUGGGGAGUACGGUCGCAAGACUGAAACUUAAAGGAAUUGGCGGGGGAGCACCACAACGGGUGGAGCCUGCGGUUUAAUUGGAUUCAACGCCGGGCAUCUCACCAGGAGCGACAGCAUGAUGACGGCCAGGUUGACGACCUUGCCUGAAGCGCUGAGAGGUGGUGCAUGGCCAUCGUCAGCUCGUACCGCGAGGCGUCCUGUUAAGUCAGGUAACGAGCGAGACCCGUGCCCUAUGUUGCUACUUUUUCC-UCCG-GGAG-AAAGGCACUCAUAGGGGACCGCUGGCGCUAAGUCAGAGGAAGGAGCGGGCAACGAUAGGUCCGCAUGCCCCGAAUCUCCUGGGCUACACGCGGGCUACAAUGGCUAGGACAAUGGGCCGCAACCCUGAAAAGGGACGCAAAUCUCCUAAACCUAGUCGUAGUUCGGAUCGUGGGCUGUAACUCGCCCACGUGAAGCUGGAAUCCGUAGUAAUCGCAGUUCAU-AAUACUGCGGUGAAUGUGUCCCUGCUCCUUGCACACACCGCCCGUCACACCACCCGAGUUGGGUUGAAGUGAGGCCUUGGCCUUCGGCUAGGGUCGAACUUGGGCUCAGCGAGGGGGGUG
>CP000742 Methanococcus vannielii SB
-UCCGGUUGAUCCCGCCGGAGGCUACUGCUAUUGGGGUUCGACUAAGCCAUGCGAGUCU-AUGGU----UUCG-----GCCAUGGCGGACGGCUCAUUAACACGUGGUUAACUUAACCUCAGGUGGAGCAUAACCUUGGGAAACUGAGGAUAAUUCUCCAUAAGAAAAGCAGUCUGGAACGAUUCUUUUCUGAAA-GC--------AUAU--------GCGCCCGAGGAUAGGACUGCGCUCGAUUAGGUAGUUGGUGGGGUAAUGGCCCACCAAGCCUACGAUCGAUACGGGCCUUGAGAGAGGGAGCCCGGAGAUGGGGACUGAGACACGGCCCCAGGCCCUACGGGGCGCAGCAGGCGCGAAACCUCCGCAAUGCACGAAAGUGCGACGGGGGGACCCCAAGUGCUCAUGCACA-GCAUGGGCUUUUAUCAAGUGUAAACAGCUUGAGGAAUAAGGGCUGGGCAAGUUCGGUGCCAGCAGCCGCGGUAAUACCGACGGCCCGAGUGGUAGCCACUCUUAUUGGGCCUAAAGCGUCCGUAGCCGGUCCAGUAAGUCCCUGUUUAAAUUCUCUGGCUUAACCAGAGGAC-UGGCAGGGAUACUGCUGGACUUGGGACCGGGAGAGGACAAGGGUACUCCAGGGGUAGCGGUGAAAUGUGUUGAUCCUUGGAGGACCACCUAUGGCGAAGGCACUUGUCUGGAACGGGUCCGACGGUGAGGGACGAAAGCCAGGGGCGCGAACCGGAUUAGAUACCCGGGUAGUCCUGGCCGUAAACUCUGCGAACUAGGUGUCACCUGGGCCUCGAGCCCAGGUGGUGCCGAAGGGAAGCCGUUAAGUUCGCCGCCUGGGGAGUACGGUCGCAAGACUGAAACUUAAAGGAAUUGGCGGGGGAGCACCACAACGGGUGGAGCCUGCGGUUUAAUUGGAUUCAACGCCGGGCAUCUCACCAGGAGCGACAGCAUGAUGACGGCCAGGUUGACGACCUUGCCUGAAGCGCUGAGAGGUGGUGCAUGGCCAUCGUCAGCUCGUACCGCGAGGCGUCCUGUUAAGUCAGGUAACGAGCGAGACCCGUGCCCUAUGUUGCGACUACUUUC-UCCG-GAAG-GUAAGCACUCAUAGGGGACCGCUAGCGCUAAGCUAGAGGAAGGAGCGGGCAACGAUAGGUCCGCAUGCCCCGAAUCUCCUGGGCUACACGCGGGCUACAAUGGCUAGGACAAUGGGCUGCUACCCUGAAAAGGGACGCGAAUCUCCGAAACCUAGUCGUAGUUCGGAUCGUGGGCUGUAACUCGCCCACGUGAAGCUGGAAUCCGUAGUAAUCGCAGUUCAU-AAUACUGCGGUGAAUGUGUCCCUGCUCCUUGCACACACCGCCCGUCACACCACCCGAGUUGGGUUCAGGUGAGGCCUUGGCCUUUGGCUAGGGUCGAACCUGGGCUCAGCGAGGGGGGUG
>CP000743 Methanococcus aeolicus Nankai-3
-UCCGGUUGAUCCCGCCGGAGGCUACUGCUAUUGGGAUUCGACUAAGCCAUGCGAGUCU-AUGGAC---UUCG----GUCCAUGGCGGACGGCUCAGUAACACGUGGCUAACCUACCCUCAGGUGGGGCAUAACCUCGGGAAACUGAGGAUAAUACCCCAUAGGAAAAGAGGUUUGGAAUAAUCCUUUUCUGAAA-GG--------AUAU--------CCGCCUGAGGAUGGGGCUGCGUCCGAUUAGGUAGUUGGUGGGGUAAUGGCCCACCAAGCCUACGAUCGGUACGGGCCUUGAGAGAGGGAGCCCGGAGAUGGGGACUGAGACACGGCCCCAGGCCCUACGGGGCGCAGCAGGCGCGAAACCUCCACAAUGCACGAAAGUGCGAUGGGGGAAUCCCAAGUGCCUAUGCACA-GCAUAGGCUUUUCCCAAGUCUAAACAACUUGGGGAAUAAGGGCUGGGCAAGUCCGGUGCCAGCAGCCGCGGUAACACCGGCGGCCCGAGUGGUAGCCACUCUUAUUGGGCCUAAAGCGUCCGUAGCCUGUUCAGUAAGUCUCUGUUUAAAUCCUACGGCUUAACCGUAGGGC-UGGCAGAGAUACUGCUGGACUUGGGACCGGGAGAGGAAGAGGGUACUUCGGGGGUAGCGGUGAAAUGCGUUGAUCCCUGAGGGACCACCUAUGGCGAAGGCACUCUUCUGGAACGGGUCCGACGGUGAGGGACGAAAGCCAGGGGAGCGAACCGGAUUAGAUACCCGGGUAGUCCUGGCCGUAAACUUUGCGAACUAGGUGUCAUCUGGACCUCGGGUCCAGGUGGUGCCGAAGGGAAGCCAUUAAGUUCGCCGCCUGGGGAGUACGGUCGCAAGACUGAAACUUAAAGGAAUUGGCGGGGGAGCACCACAACGGGUGGAGCCUGCGGUUUAAUUGGAUUCAACGCCGGGCAUCUCACCAGGAGCGACAGCAUGAUGAAGGUCAGGUUGACGACCUUACCUGAAGCGCUGAGAGGUGGUGCAUGGCCAUCGUCAGCUCGUACCGCGAGGCGUCCUGUUAAGUCAGGUAACGAGCGAGACCCGUGCCCUAUGUUGCUACUUUCUUC-UCCG-GAGG-AAAGGCACUCAUAGGGGACCGCUGGUGUUAAACCAGAGGAAGGAGCGGGCAACGAUAGGUCCGCAUGCCCCGAAUCUCCUGGGCUACACGCGGGCUACAAUGGUUAGGACAAUGGGAAGCAACCCUGAGAAGGGAAGCAAAUCUCUUAAACCUAAUCGUAGUUCGGAUCGUGGGCUGUAACUCGCCCACGUGAAGCUGGAAUCCGUAGUAAUCGCAGUUCAU-AAUACUGCGGUGAAUGUGUCCCUGCUCCUUGCACACACCGCCCGUCACACCACCCGAGUUGGGUUGAGGUGAGGCCCUAGCCUUUGGCUAAGGUCGAACCUGGGCUCAGCAAGGGGGGUG
>CP000780 Methanoregula boonei 6A8
-UCUGGUUGAUCCUGCCAGAGGCCACUGCUAUCGGAGUUCGAUUAAGCCAUGCGAGUCGAGAGGU----GUAAG----ACCUCGGCAUACUGCUCAGUAACACGUGGACAACCUACCCUGAAGAGGGGGAUAACCCCGGGAAACUGGGGAUAAUACCCCAUAGGCUAUGGAUGCUGGAAUGCUCUGUAGUUGAAA--GG-------UCCG-------CC-GCUUCAGGAUGGGUCUGCGGCCGAUUAGGUUGUUGUUGGGGUAACGGCCCAACAAGCCUGUAAUCGGUACGGGUUGUGGGAGCAAGAGCCCGGAGAUGGAUUCUGAGACACGAAUCCAGGCCCUACGGGGCGCAGCAGGCGCGAAAACUUUGCAAUGCGAGAAAUCGUGACAAGGGAACUCCGAGUGCCUGU--AAAA--UCAGGCUGUCCGUCAGUGUAAAUAACUGGCGAAGAAAGGGCCGGGCAAGACCGGUGCCAGCCGCCGCGGUAAUACCGGCGGCUCGAGUGGUGGCCACUAUUACUGGGCUUAAAGCGUUCGUAGCUGGCUUGUUAAGUCUCUGGGGAAAUCUUCCGGCUUAACCGGAAGGCGUCUCAGGGAUACUGGCAGGCUAGGGACCGGAAGAGGUGAGAGGUACUCCAGGGGUAGGAGUGAAAUCCUGUAAUCCUUGGGGGACCACCUGUGGCGAAGGCGUCUCACCAGGACGGCUCCGACAGUGAGGAACGAAAGCUGGGGGAGCAAACCGGAUUAGAUACCCGGGUAGUCCCAGCUGUAAACGAUGCGCGUUAGGUGUAUCGGUGACCACGAGUCACCGAGGUGCCGAAGAGAAAUCGUGAAACGCGCCGCCUGGGAAGUACGGUCGCAAGGCUGAAACUUAAAGGAAUUGGCGGGGGAGCACCACAACGGGUGGAGCCUGCGGUUUAAUCGGACUCAACGCCGGGAAACUCACCGGACAAGACAGCUGAAUGAUAGUCGGGCUGAAGACUCUACUUGACUAGCUGAGAGGAGGUGCAUGGCCGUCGUCAGUUCGUACUGUGAAGCAUCCUGUUAAGUCAGGCAACGAGCGAGACCCACGCCAACAGUUGCUAGCUCGUCC-UCCG-GGAUGGAGAGGACACUGUUGGGACCGCCUCUGCUAAAGAGGAGGAAGGAAUGGGCAACGGUAGGUCAGCAUGCCCCGAAUUGUCCGGGCUACACGCGGGCUACAAUGGGUGGGACAAUGGGUAUCGACACCGAAAGGUGAAGGCAAUCUCCUAAACCCAUCCUUAGUUCGGAUUGUGGGCUGCAACUCGCCCACAUGAAGCUGGAAUCCGUAGUAAUCGUGUUUCAA-AAUAGCACGGUGAAUAUGUCCCUGCUCCUUGCACACACCGCCCGUCAAACCACCCGAGUGAGGUCUUGAUGAGGUUGUCGU-UUU-GCGGCGAUCGAAUCUAGGUUUUGCAAGGGGGGUU
>CP000867 Methanococcus maripaludis C6
-UCCGGUUGAUCCCGCCGGAGGCCACUGCUAUUGGGAUUCGACUAAGCCAUGCGAGUCU-AUGGU----UUCG-----GCCAUGGCGGACGGCUCAUUAACACGUGGUUAACAUACCCUCAGGUGGGGGAUAACCUUGGGAAACUGAGGAUAAUACCCCAUAGAAAAAGCAGUCUGGAAUGAUUCUUUUUCGAAA-GC--------ACAU--------GCGCCUGAGGAUUGGACUGCGCUCGAUUAGGUAGUUGGUGGGGUAAUGGCCCACCAAGCCUACGAUCGGUACGGGCCUUGAGAGAGGGAGCCCGGAGAUGGGGACUGAGACACGGCCCCAGGCCCUACGGGGCGCAGCAGGCGCGAAACCUCCGCAAUGCACGAAAGUGCGACGGGGGGAUCCCAAGUGCUCAUGCACA-GCAUGGGCUUUUAUCAAGUGUAAACAGCUUGAGGAAUAAGGGCUGGGCAAGUUCGGUGCCAGCAGCCGCGGUAACACCGACGGCCCGAGUGGUGGCCACUCUUAUUGGGCCUAAAGCGUCCGUAGCCGGUCCAGUAAGUCCCUGUUUAAAUCCUGCGGCUUAACCGCAGGAC-UGGCAGGGAUACUGCUGGACUUGGGACCGGGAGAGGACAAGGGUACUUCAGGGGUAGCGGUGAAAUGUGUUGAUCCUUGAAGGACCACCUAUGGCGAAGGCACUUGUCUGGAACGGGUCCGACGGUGAGGGACGAAAGCCAGGGGCGCGAACCGGAUUAGAUACCCGGGUAGUCCUGGCCGUAAACUCUGCGAACUAGGUGUUAGGUGGGCCCCGUGCCCAUCUAGUGCCGAAGGGAAGCCGUUAAGUUCGCCGCCUGGGGAGUACGGUCGCAAGACUGAAACUUAAAGGAAUUGGCGGGGGAGCACCACAACGGGUGGAGCCUGCGGUUUAAUUGGAUUCAACGCCGGGCAUCUCACCAGGAGCGACAGCAUGAUGACGGCCAGGUUGACGACCUUGCCUGAAGCGCUGAGAGGUGGUGCAUGGCCAUCGUCAGCUCGUACCGCGAGGCGUCCUGUUAAGUCAGGUAACGAGCGAGACCCGUGCCCUAUGUUGCUACUUUUUCC-UCCG-GGAG-AAAGGCACUCAUAGGGGACCGCUGGCGCUAAGUCAGAGGAAGGAGCGGGCAACGAUAGGUCCGCAUGCCCCGAAUCUCCUGGGCUACACGCGGGCUACAAUGGCUAGGACAAUGGGCCGCAACCCUGAAAAGGGACGCAAAUCUCCUAAACCUAGUCGUAGUUCGGAUCGUGGGCUGUAACUCGCCCACGUGAAGCUGGAAUCCGUAGUAAUCGCAGUUCAU-AAUACUGCGGUGAAUGUGUCCCUGCUCCUUGCACACACCGCCCGUCACACCACCCGAGUUGGGUUGAAGUGAGGCCUUGGCCUUUGGCUAGGGUCGAACUUGGGCUCAGCGAGGGGGGUG
>CP000855 Thermococcus onnurineus NA1
UUCCGGUUGAUCCUGCCGGAGGCCACUGCUAUGGGGGUCCGACUAAGCCAUGCGAGUCAUGGGGCGC--CUU--GCGCGCACCGGCGGACGGCUCAGUAACACGUCGGUAACCUACCCUCGGGAGGGGGAUAACCCCGGGAAACUGGGGCUAAUCCCCCAUAGGCCUGAGGUACUGGAAGGUCCUCAGGCCGAAAGGGGC------UUCU------GCCCGCCCGAGGAUGGGCCGGCGGCCGAUUAGGUAGUUGGUGGGGUAACGGCCCACCAAGCCGAAGAUCGGUACGGGCCAUGAGAGUGGGAGCCCGGAGAUGGACACUGAGACACGGGUCCAGGCCCUACGGGGCGCAGCAGGCGCGAAACCUCCGCAAUGCGGGAAACCGCGACGGGGGGACCCCCAGUGCCGUGGCAUC-GCCACGGCUUUUCCGGAGUGUAAAAAGCUCCGGGAAUAAGGGCUGGGCAAGGCCGGUGGCAGCCGCCGCGGUAAUACCGGCGGCCCGAGUGGUGGCCGCUAUUAUUGGGCCUAAAGCGUCCGUAGCCGGGCCCGUAAGUCCCUGGCGAAAUCUCACGGCUCAACCGUGGGGCUUGCUGGGGAUACUGCGGGCCUUGGGACCGGGAGAGGCCGGGGGUACCCCUGGGGUAGGGGUGAAAUCCUAUAAUCCCAGGGGGACCGCCAGUGGCGAAGGCGCCCGGCUGGAACGGGUCCGACGGUGAGGGACGAAGGCCAGGGGAGCGAACCGGAUUAGAUACCCGGGUAGUCCUGGCUGUAAAGGAUGCGGGCUAGGUGUCGGGCGAGCUUCGAGCUCGCCCGGUGCCGAAGGGAAGCCGUUAAGCCCGCCGCCUGGGGAGUACGGCCGCAAGGCUGAAACUUAAAGGAAUUGGCGGGGGAGCACUACAAGGGGUGGAGCGUGCGGUUUAAUUGGAUUCAACGCCGGGAACCUCACCGGGGGCGACGGCAGGAUGAAGGCCAGGCUGAAGGUCUUGCCGGACACGCCGAGAGGAGGUGCAUGGCCGCCGUCAGCUCGUACCGUGAGGCGUCCACUUAAGUGUGGUAACGAGCGAGACCCGCGCCCCCAGUUGCCAGUCCUCCCCGUU-GGGGA-GGAGGCACUCUGGGGGGACCGCCGGCGAUAAGCCGGAGGAAGGAGCGGGCGACGGUAGGUCAGUAUGCCCCGAAACCCCCGGGCUACACGCGCGCUACAAUGGGCGGGACAAUGGGAUCCGACCCCGAAAGGGGAAGGGAAUCCCCUAAACCCGCCCUCAGUUCGGAUCGCGGGCUGCAACUCGCCCGCGUGAAGCUGGAAUCCCUAGUACCCGCGUGUCAUC-AUCGCGCGGCGAAUACGUCCCUGCUCCUUGCACACACCGCCCGUCACUCCACCCGAGCGGGGUCCGGGUGAGGCCUGAUCUCUCAGGUCGGGUCGAGCCUGGGCUCCGUGAGGGGGGAG
>KJ881619 uncultured archaeon
--CCGGUUGAUCCUGCCGGAGGUUACUGCUAUCAGGGUUCGAUUAAGCCAUGCGAGUUCAGGG-GCUGAUUCG-UCAGC-ACCGGCGGAUUGCUCAGUAACACGUGGAUAACCUGCCCUCAGGUCUGGGAUAACCCUGGGAAACUGGGGCUAAUACCGGAUGGGUCAUGGAAGCUGGAAUGCUCCAUGAUUGAAA-CCU-------CUUG-------GUUGCCUGAGGAUGGGUCUGCGGCCUAUCAGGUAGUAGUGGGUGUAACGUACCUACUAGCCUGCAACGGGUACGGGUUGUGAGAGCAAGAGCCCGGAGAUGGAUUCUGAGACAUUAAUCCAGGCCCUACGGGGCGCAGCAGGCGCGAAACCUUUACAAUGCGCGAAAGCGCGAUAAGGGAACCCUGAGUGCCAGCACACA-GUGCUGGCUGUCCCACUGCUUAAAACACAGGGAUAC-AAGGGCCGGGCAAGACCGGUGCCAGCCGCCGCGGUAACACCGGCGGCCCGAGUGGUAACCGAUUUUAUUGGGCUUAAAGCGUUCGUAGCCGGCUGAGUAAGUCUCUUGGGAAAUCUAACAGCUUAACUGUUAGGCGUCUAAGAGAUACUGCUCGGCUUGGGACCGGGAGAGGUAGGAGGUACUCCAGGGGUAGGGGUGAAAUCUUGUAAUCCCUGGGGGACCAUCGAUGGCGAAGGCAUCCUACCAGAACGGGUUCGACGGUGAGGGACGAAAGCUGGGGGCACAAACCGGAUUAGAUACCAGGGUAGUCCCAGCCGUAAACGAUGCUCGCUAGGUGUCAGGUAUGGUGCGUCCGUAUCUGGUGCCGUAGGGAAACCGUGAAGCGAGCCGCCUGGGAAGUACGGUCGCAAGGCUGAAACUUAAAGGAAUUGGCGGGGGAGCACAACAACGGGUGGAGCCUGCGGUUCAAUUGGAUUCAACGCCGGAAACCUCACCAGGUCAGACAGCACUAUGAAGGCCAGGCUGAAGACCUUGCCUGAUUCGCUGAGAGGAGGUGCAUGGCCGUCGUCAGUUCGUACUGUGAAGCAUCCUGUUAAGUCAGGUAACGAGCGAGACCCGUGCUCACAGUUGCCAGCGAGCCC-UCCG-GGGUGACGGGCACACUGUGGGGACUGCCGCUGCUAAAGCGGAGGAAGGUGCGGGCAACGGUAGGUCAGUAUGCCCCGAAUGACCUGGGCUACACGCGGGCUACAAUGACUGGGACAAUGGGCACCCACACCGAGAGGUGGAGGUAAUCCCCUAAACCCAGUCGUAGUUCGGAUCGAGGGCUGCAACUCGCCCUCGUGAAGCCGGAAUCCGUAGUAAUCGCGUGUCAA-CAUCACGCGGUGAAUACGUCCCUGCUCCUUGCACACACCGCCCGUCAAACCAUGCGAGUGAGGUCUGAGUGAGGGCACAGAACACUGCUGUGUUCGAACUUGGGCUUCGCGAGUGGGGUU
>CP001338 Methanosphaerula palustris E1-9c
-UCUGGUUGAUCCUGCCAGAGGCCACUGCUAUCGGAGUUCGAUUAAGCCAUGCGAGUCGAGAGGU----GCAAG----ACCUCGGCAUACUGCUCAGUAACACGUGGAUAACCUACCCUAAGGUGGGGGAUAACCCCGGGAAACUGGGGAUAAUACCCCAUAGUCUAUGGG-ACUGGAAUGUCCUAUAGAUAAAA-GAU-------UCAU--------C-GCCUUAGGAUGGGUCUGCGGCCGAUUAGGUAGUUGUUGGGGUAACGGCCCAACAAGCCAUUGAUCGGUACGGGUUGUGGGAGCAAGAGCCCGGAGAUGGAUUCUGAGACACGAAUCCAGGCCCUACGGGGCGCAGCAGGCGCGAAAACUUUACAAUGCGGGAAACCGUGAUAAGGGAACUCCGAGUGCCCGU--AAAC--GCGGGCUGUCCAUCUGCUUAAAAAACAGGUGAAGAAAGGGCCGGGCAAGACCGGUGCCAGCCGCCGCGGUAAUACCGGCGGCUCGAGUGGUGGCCACUAUUACUGGGCUUAAAGCGUCCGUAGCUUGGUUGUUAAGUCUCUUGGGAAAUCUGUCGGCUUAACCGACAGGCGUUUAAGGGAUACUGGCAAUCUAGGGACCGGGAGAGGUGAGAGGUACUCCAGGGGUAGGAGUGAAAUCCUGUAAUCCUUGGGGGACCACCUGUGGCGUAGGCGUCUCACCAGAACGGCUCCGACAGUGAGGGACGAAAGCUGGGGGAGCAAACCGGAUUAGAUACCCGGGUAGUCCCAGCCGUAAACGAUGCGCGUUAGGUGUAUCGGUGACCACGAGUCACCGAGGUGCCGAAGGGAAACCGUGAAACGUGCCGCCUGGGAAGUACGGUCGCAAGGCUGAAACUUAAAGGAAUUGGCGGGGGAGCACCACAACAGGUGGAGCCUGCGGUUUAAUCGGACUCAACGCCGGAAACCUCACCGGAUAAGACAGCGGGAUGAUAGCCAGGCUGAAGACUUUGCUUGACUAGCUGAGAGGAGGUGCAUGGCCGUCGUCAGUUCGUACUGUGAAGCAUCCUGUUAAGUCAGGCAACGAGCGAGACCCACGCCAACAGUUGCUAGCAUGUCC-UUCG-GGAUGAUGAGGACACUGUUGGGACCGCCUCUGCUAAAGAGGAGGAAGGAAUGGGCAACGGUAGGUCAGCAUGCCCCGAAUUAUCCGGGCUACACGCGGGCUACAAUGGGCAGGACAAUGGGUAUCGACACCGAAAGGUGAAGGCAAUCUCUUAAACCUGUCCGUAGUUCGGAUUGCGGGUUGCAACUCGCCCGCAUGAAGCUGGAAUCUGUAGUAAUCGCGUCUCAA-AAUGGCGCGGUGAAUAUGUCCCUGCUCCUUGCACACACCGCCCGUCAAACCACUCGAGUGGGGUCUUGAUGAGGCUGCGGU-UUU-GCCGUAGUCGAAUCUAGGUUCCGCAAGAGGGGUU
>CP001365 Halorubrum lacusprofundi ATCC 49239
UUCCGGUUGAUCCUGCCGGAGGCCAUUGCUAUUGGGAUUCGAUUUAGCCAUGCUAGUCGCACGAGU---UCAG----ACUCGUGGCGAAUAGCUCAGUAACACGUGGCCAAACUACCCUUCGGAGCACGAUACCCUCGGGAAACUGAGGUUAAUAGUGCAUACCACAAUCCACCUGGAAUGAGGAUUGUGCCAAA-AGC-------UCCG-------GCG-CCGAAGGAUGUGGCUGCGGCCGAUUAGGUAGACGGUGGGGUAACGGCCCACCGUGCCAAUAAUCGGUACGGGUCAUGAGAGUGAGAACCUGGAGACGGAAUCUGAGACAAGAUUCCGGGCCCUACGGGGCGCAGCAGGCGCGAAACCUUUACACUGCACGCCAGUGCGAUAAGGGAAUCCCAAGUGCGUAGGCAUGAGCCUACGCUUUUGUACACCGUAGGGAGGUGUACGAAUAAGGGCUGGGCAAGACCGGUGCCAGCCGCCGCGGUAAUACCGGCAGCCCGAGUGAUGGCCGAUCUUAUUGGGCCUAAAGCGUCCGUAGCUGGCCGCGCAAGUCUAUCGGAAAAUCCACCCGCUCAACGGGUGGGCGUCCGGUAGAAACUGCGUGGCUUGGGACCGGAAGGCGCGACGGGUACGUCCGGGGUAGGAGUGAAAUCCUGUAAUCCUGGACGGACCACCAU-GGCGAAAGCACGUCGCGAGGACGGAUCCGACAGUGAGGGACGAAAGCCAGGGUCUCGAACCGGAUUAGAUACCCGGGUAGUCCUGGCCGUAAACAAUGUCUGUUAGGUGUGGCUCCCACUACGAGUGGGUGCUGUGCCGUAGGGAAGCCGCUAAACAGACCGCCUGGGAAGUACGUCCGCAAGGAUGAAACUUAAAGGAAUUGGCGGGGGAGCACUACAACCGGAGGAGCCUGCGGUUUAAUUGGACUCAACGCCGGACAUCUCACCAGCGUCGACUGUAAUAUGACGAUCAGGUUGAUGACCUUAUCCGAGUUUCAGAGAGGAGGUGCAUGGCCGCCGUCAGCUCGUACCGUGAGGCGUCCUGUUAAGUCAGGCAACGAGCGAGACCCGCAUCCUUACUUGCCAGCAGCACU-GCGA-AGUGGCUGGGGACAGUAGGGAGACCGCCGUGGCCAACACGGAGGAAGGAACGGGCAACGGUAGGUCAGUAUGCCCCGAAUGCGCUGGGCAACACGCGGGCUACAAUGGUCGAGACAAAGGGUUCCAACUCCGAAAGGAGACGGUAAUCUCAGAAACUCGAUCGUAGUUCGGAUUGUGGGCUGCAACUCGCCCACAUGAAGCUGGAUUCGGUAGUAAUCGCGUGUCAU-AAGCGCGCGGUGAAUACGUCCCUGCUCCUUGCACACACCGCCCGUCAAAGCACCCGAGUGAGGUCCGGAUGAGGCUCGU----UA---ACGAGUCGAAUCUGGGCUUCGCAAGGGGGCUU
>CP001366 Halorubrum lacusprofundi ATCC 49239
UUCCGGUUGAUCCUGCCGGAGGCCAUUGCUAUUGGGAUUCGAUUUAGCCAUGCUAGUCGCACGAGU---UCAG----ACUCGUGGCGAAUAGCUCAGUAACACGUGGCCAAACUACCCUUCGGAGCACGAUACCCUCGGGAAACUGAGGUUAAUAGUGCAUACCACAAUCCACCUGGAAUGAGGAUUGUGCCAAA-UGC-------UCCG-------GCG-CCGAAGGAUGUGGCUGCGGCCGAUUAGGUAGACGGUGGGGUAACGGCCCACCGUGCCAAUAAUCGGUACGGGUCAUGAGAGUGAGAACCCGGAGACGGAAUCUGAGACAAGAUUCCGGGCCCUACGGGGCGCAGCAGGCGCGAAACCUUUACACUGCACGCCAGUGCGAUAAGGGAAUCCCAAGUGCGUAGGCAUGAGCCUACGCUUUUGUACACCGUAGGGAGGUGUACGAAUAAGGGCUGGGCAAGACCGGUGCCAGCCGCCGCGGUAAUACCGGCAGCCCGAGUGAUGGCCGAUCUUAUUGGGCCUAAAGCGUCCGUAGCUGGCCGCGCAAGUCUAUCGGAAAAUCCACCCGCUCAACGGGUGGGCGUCCGGUAGAAACUGCGUGGCUUGGGACCGGAAGGCGCGACGGGUACGUCCGGGGUAGGAGUGAAAUCCUGUAAUCCUGGACGGACCGCCAU-GGCGAAAGCACGUCGCGAGGACGGAUCCGACAGUGAGGGACGAAAGCCAGGGUCUCGAACCGGAUUAGAUACCCGGGUAGUCCUGGCCGUAAACAAUGUCUGUUAGGUGUGGCUCCCACUACGAGUGGGUGCUGUGCCGUAGGGAAGCCGCUAAACAGACCGCCUGGGAAGUACGUCCGCAAGGAUGAAACUUAAAGGAAUUGGCGGGGGAGCACUACAACCGGAGGAGCCUGCGGUUUAAUUGGACUCAACGCCGGACAUCUCACCAGCGUCGACUGUAAUAUGACGAUCAGGUUGAUGACCUUAUCCGAGUUUCAGAGAGGAGGUGCAUGGCCGCCGUCAGCUCGUACCGUGAGGCGUCCUGUUAAGUCAGGCAACGAGCGAGACCCGCAUCCUUACUUGCCAGCAGCACU-GCGA-AGUGGCUGGGGACAGUAGGGAGACCGCCGUGGCCAACACGGAGGAAGGAACGGGCAACGGUAGGUCAGUAUGCCCCGAAUGCGCUGGGCAACACGCGGGCUACAAUGGUCGAGACAAAGGGUUCCAACUCCGAAAGGAGACGGUAAUCUCAGAAACUCGAUCGUAGUUCGGAUUGUGGGCUGCAACUCGCCCACAUGAAGCUGGAUUCGGUAGUAAUCGCGUGUCAU-AAGCGCGCGGUGAAUACGUCCCUGCUCCUUGCACACACCGCCCGUCAAAGCACCCGAGUGAGGUCCGGAUGAGGCUCGU----UA---ACGAGUCGAAUCUGGGCUUCGCAAGGGGGCUU
>CP001398 Thermococcus gammatolerans EJ3
UUCCGGUUGAUCCUGCCGGAGGCCACUGCUAUGGGGGUCCGACUAAGCCAUGCGAGUCAUGGGGCGCGCUCU--GCGCGCACCGGCGGACGGCUCAGUAACACGUCGGUAACCUACCCUCGGGAGGGGGAUAACCCCGGGAAACUGGGGCUAAUCCCCCAUAGGCCUGAGGUACUGGAAGGUCCUCAGGCCGAAAGGGGC------AUCU------GCCCGCCCGAGGAUGGGCCGGCGGCCGAUUAGGUAGUUGGUGGGGUAACGGCCCACCAAGCCGAAGAUCGGUACGGGCCAUGAGAGUGGGAGCCCGGAGAUGGACACUGAGACACGGGUCCAGGCCCUACGGGGCGCAGCAGGCGCGAAACCUCCGCAAUGCGGGCAACCGCGACGGGGGGACCCCCAGUGCCGUGGCACA-GCCACGGCUUUUCCGGAGUGUAAAAAGCUCCGGGAAUAAGGGCUGGGCAAGGCCGGUGGCAGCCGCCGCGGUAAUACCGGCGGCCCAAGUGGUGGCCGCUAUUAUUGGGCCUAAAGCGUCCGUAGCCGGGCCCGUAAGUCCCUGGCGAAAUCCCACGGCUCAACCGUGGGGCUUGCUGGGGAUACUGCGGGCCUUGGGACCGGGAGAGGCCGGGGGUACCCCUGGGGUAGGGGUGAAAUCCUGUAAUCCCAGGGGGACCGCCAGUGGCGAAGGCGCCCGGCUGGAACGGGUCCGACGGUGAGGGACGAAGGCCAGGGGAGCGAACCGGAUUAGAUACCCGGGUAGUCCUGGCUGUAAAGGAUGCGGGCUAGGUGUCGGGCGAGCUUCGAGCUCGCCCGGUGCCGAAGGGAAGCCGUUAAGCCCGCCGCCUGGGGAGUACGGCCGCAAGGCUGAAACUUAAAGGAAUUGGCGGGGGAGCACUACAAGGGGUGGAGCGUGCGGUUUAAUUGGAUUCAACGCCGGGAACCUCACCGGGGGCGACGGCAGGAUGAAGGCCAGGCUGAAGGUCUUGCCGGACGCGCCGAGAGGAGGUGCAUGGCCGCCGUCAGCUCGUACCGUGAGGCGUCCACUUAAGUGUGGUAACGAGCGAGACCCGCGCCCCCAGUUGCCAGUCCUCCCCGCU-GGGGA-GGAGGCACUCUGGGGGGACCGCCGGCGAUAAGCCGGAGGAAGGAGCGGGCGACGGUAGGUCAGUAUGCCCCGAAACCCCCGGGCUACACGCGCGCUACAAUGGGCGGGACAAUGGGAUCCGACCCCGAAAGGGGAAGGGAAUCCCCUAAACCCGCCCUCAGUUCGGAUCGCGGGCUGCAACUCGCCCGCGUGAAGCUGGAAUCCCUAGUACCCGCGUGUCAUC-AUCGCGCGGCGAAUACGUCCCUGCUCCUUGCACACACCGCCCGUCACUCCACCCGAGCGGGGUCCGGGUGAGGCCUGGUCUUUCAGGCCGGGUCGAGCCUGGGCUCCGUGAGGGGGGAG
>CP001463 Thermococcus sibiricus MM 739
UUCCGGUUGAUCCUGCCGGAGGCCACUGCUAUCGGGGUCCGACUAAGCCAUGCGAGUCACGGGGGUGUCUUU--GGCACCACCGGCGGACGGCUCAGUAACACGUCGGUAACCUACCCUCGGGAGGGGGAUAACCCCGGGAAACUGGGGCUAAUUCCCCAUAGGCCUGAGGUACUGGAAGGUCCUCAGGCCGAAAGGGAC------UUAU------GUCCGCCCGAGGAUGGGCCGGCGGCCGAUUAGGUAGUUGGUGGGGUAAUGGCCCACCAAGCCGAAGAUCGGUACGGGCUGUGAGAGCAGGAGCCCGGAGAUGGACACUGAGACACGGGUCCAGGCCCUACGGGGCGCAGCAGGCGCGAAACCUCCGCAAUGCGGGAAACCGCGACGGGGGGACCCCGAGUGCCGUGGCAAC-GCCACGGCUUUUCCGGAGUGUAAAAAGCUCCGGGAAUAAGGGCUGGGCAAGGCCGGUGGCAGCCGCCGCGGUAAUACCGGCGGCCCGAGUGGUGGCCGCUAUUAUUGGGCCUAAAGCGUCCGUAGCCGGGCCCGUAAGUCCCUGGCGAAAUCCCACGGCUCAACCGUGGGGCUUGCUGGGGAUACUGCGGGUCUUGGGACCGGGAGAGGCGGGGGGUACCCCUGGGGUAGGGGUGAAAUCCUAUAAUCCCAGGGGGACCGCCAGUGGCGAAGGCGCCCCGCUGGAACGGGUCCGACGGUGAGGGACGAAGGCCAGGGGAGCAAACCGGAUUAGAUACCCGGGUAGUCCUGGCUGUAAAGGAUGCGGGCUAGGUGUCGGGUGAGCCUCGAGCUCGCCCGGUGCCGUAGGGAAGCCGUUAAGCCCGCCGCCUGGGGAGUACGGCCGCAAGGCUGAAACUUAAAGGAAUUGGCGGGGGAGCACUACAAGGGGUGGAGCGUGCGGUUUAAUUGGAUUCAACGCCGGGAACCUCACCGGGGGCGACGGCAGGAUGAAGGCCAGGCUGAAGGUCUUGCCGGACACGCCGAGAGGAGGUGCAUGGCCGCCGUCAGCUCGUACCGUGAGGCGUCCACUUAAGUGUGGUAACGAGCGAGACCCGUGCCCCCAGUUGCCAGCCCUUCCCGUU-GGGAA-GGGGGCACUCUGGGGGGACUGCCGGCGAUAAGCCGGAGGAAGGAGCGGGCGACGGUAGGUCAGUAUGCCCCGAAACCCCCGGGCUACACGCGCGCUACAAUGGGUGGGACAAUGGGAUCCGACCCCGAAAGGGGAAGGGAAUCCCCUAAACCCGCCCCCAGUUCGGAUCGCGGGCUGCAACUCGCCCGCGUGAAGCUGGAAUCCCUAGUACCCGCGUGUCAU-CAUCGCGCGGCGAAUACGUCCCUGCUCCUUGCACACACCGCCCGUCACUCCACCCGAGCGGGGUCUGGAUGAGGCUCCGUCCUCUGGGCAGAGUCGAGUCCAGGCUCCGUGAGGGGGGAG
>CP001687 Halorhabdus utahensis DSM 12940
AUUCGGUUGAUCCUGCCGGAGGCCAUUGCUAUCGGAGUCCGAUUUAGCCAUGCUAGUCGCACGGGU---UUAG----ACCCGUGGCAAAUAGCUCAGUAACACGUGGCCAAACUACCCUGUGGACGGAAAUAACCUCGGGAAACUGAGGCUAAUGUCCGAUACGACUCGCCAGCUGGAGUGCGGCGAGUCGGAAA-CGU-------UGCG-------GCG-CCACAGGAUGUGGCUGCGGCCGAUUAGGUAGACGGUGGGGUAACGGCCCACCGUGCCCAUAAUCGGUACAGGUCAUGAGAGUGAGAGCCUGGAGACGGUAUCUGAGACAAGAUGCCGGGCCCUACGGGGCGCAGCAGGCGCGAAACCUUUACACUGCACGACAGUGCGAUAGGGGGACUCCGAGUGCGAGGGCAUUAGUCCUCGCUUUUGUGUACCGUAAGGUGGUACAGGAAUAAGGGCUGGGCAAGACCGGUGCCAGCCGCCGCGGUAAUACCGGCAGCCCGAGUGAUGGCCGCUAUUAUUGGGCCUAAAGCGUCCGUAGCCGGCCAGACAAGUCUGUUGGGAAAUCCACGCGCUCAACGCGUGGACGUCCGGCGGAAACUGUCUGGCUUGGGGCCGGAAGAUCUGAGGGGUACGUCCGGGGUAGGAGUGAAAUCCCGUAAUCCUGGACGGACCGCCGU-GGCGAAAGCGCCUCAGAAAGACGGACCCGACGGUGAGGGACGAAAGCUAGGGUCUCGAACCGGAUUAGAUACCCGGGUAGUCCUAGCUGUAAACGAUGCUCGCUAGGUGUGCCGCAGGCUACGAGCCUGCGCUGUGCCGUAGGGAAGCCGUGAAGCGAGCCGCCUGGGAAGUACGUCUGCAAGGAUGAAACUUAAAGGAAUUGGCGGGGGAGCACUACAACCGGAGGAGCCUGCGGUUUAAUUGGACUCAACGCCGGACAUCUCACCAGCACCGACAAUUGCGUGAAGGUCAGGUUGAUGACCUUACUGGA-CCAUUGAGAGGAGGUGCAUGGCCGCCGUCAGCUCGUACCGUGAGGCGUCCUGUUAAGUCAGGCAACGAGCGAGACCCGCACUCUUAGUUGCCAGCAGCAUC--UUG-GAUGGCUGGGUACACUAGGAGGACUGCCGCUGCCAAAGCGGAGGAAGGAACGGGCAACGGUAGGUCAGUAUGCCCCGAAUGUGCUGGGCGACACGCGGGCUACAAUGGCCGGGACAGUGGGACGCCAGUCCGAGAGGACGCGCUAAUCCCCGAAACCCGGUCGUAGUUCGGAUUGAGGGCUGAAACCCGCCCUCAUGAAGCUGGAUUCGGUAGUAAUCGCGUGUCAG-AAGCGCGCGGUGAAUCCGUCCCUGCUCCUUGCACACACCGCCCGUCAAAGCACCCGAGUGGGGUCCGGAUGAGGCCGUC---AUG---GACGGUCAAAUCUGGGCUCCGCAAGGGGGCUU
>CP001696 Methanocaldococcus fervens AG86
-UCCGGUUGAUCCUGCCGGAGGCCACUGCUAUCGGGGUCCGACUAAGCCAUGCGAGUCAAGGGGCUC--CUUC-GGGAGCACCGGCGCACGGCUCAGUAACACGUGGCUAACCUACCCUCGGGUGGGGGAUAACCUCGGGAAACUGAGGCUAAUCCCCCAUAGGGGAGGAGGUCUGGAAUGAUCCCUCCCCGAAA-GGC-------GCAA-------GCCGCCCGAGGAUGGGGCUGCGGCGGAUUAGGUAGUUGGUGGGGUAACGGCCCACCAAGCCUACGAUCCGUACGGGCCCUGAGAGGGGGAGCCCGGAGAUGGACACUGAGACACGGGUCCAGGCCCUACGGGGCGCAGCAGGCGCGAAACCUCCGCAAUGCGCGAAAGCGCGACGGGGGGACCCCGAGUGCCCACGCUCC-GCGUGGGCUUUUCCGGAGUGUAAACAGCUCCGGGAAUAAGGGCUGGGCAAGUCCGGUGCCAGCAGCCGCGGUAAUACCGGCGGCCCGAGUGGUGGCCACUGUUAUUGGGCCUAAAGCGUCCGUAGCCGGCCCGGUAAGUCUCUGCUUAAAUCCUGCGGCUCAACCGCAGGGC-UGGCAGAGAUACUGCCGGGCUUGGGACCGGGAGAGGCCGGGGGUACCCCAGGGGUAGCGGUGAAAUGCGUUGAUCCCUGGGGGACCACCUGUGGCGAAGGCGCCCGGCUGGAACGGGUCCGACGGUGAGGGACGAAGGCCGGGGGAGCAAACCGGAUUAGAUACCCGGGUAGUCCCGGCUGUAAACUCUGCGGACUAGGUGUCGCGUCGGCUUCGGGCCGACGCGGUGCCGAAGGGAAGCCGUUAAGUCCGCCGCCUGGGGAGUACGGUCGCAAGACUGAAACUUAAAGGAAUUGGCGGGGGAGCACUACAACGGGUGGAGCCUGCGGUUUAAUUGGAUUCAACGCCGGGCAUCUUACCAGGGGCGACGGCAGGAUGAAGGCCAGGUUGACGACCUUGCCAGACGCGCCGAGAGGUGGUGCAUGGCCGUCGUCAGCUCGUACCGUGAGGCGUCCUGUUAAGUCAGGUAACGAGCGAGACCCGCGCCCCAUGUUGCUACCUCCUCC-UCCG-GGAG-GAGGGCACUCAUGGGGGACCGCCGGCGCUAAGCCGGAGGAAGGUGCGGGCAACGACAGGUCCGCAUGCCCCGAAUCCCCUGGGCUACACGCGGGCUACAAUGGCCGGGACAAUGGGACGCGACCCCGAAAGGGGGAGCGAAUCCCCUAAACCCGGUCGUAGUCCGGAUCGAGGGCUGUAACUCGCCCUCGUGAAGCCGGAAUCCGUAGUAAUCGCGCCUCAC-CAUGGCGCGGUGAAUGCGUCCCUGCUCCUUGCACACACCGCCCGUCACGCCACCCGAGUUGAGCCCAAGUGAGGCCCUGUCCGCGGGGCAGGGUCGAACUUGGGUUCAGCGAGGGGGGCG
>CP001710 Methanothermobacter marburgensis str. Marburg
GUCCGUUUGAUCCUGGCGGAGGCUACUGCUAUUGGGGUUCGAUUAAGCCAUGCAAGUCGAACGAAC---CUUGU---GUUCGUGGCGAACGGCUCAGUAACACGUGGAUAACCUGCCCUUGGGACCGGGAUAACCCCGGGAAACUGGGGAUAAACCUGGAUAGGUGAUGCGGCCUGGAAUGGUGCUUCACCGAAA-CACCC-----UUCG-----GGGUG-CCCAAGGAUGGGUCUGCGGCCGAUUAGGUAGUUGGUAGGGUAACGGCCUACCAAGCCCAUCAUCGGUACGGGUUGUGAGAGCAAGAGCCCGGAGAUGGAACCUGAGACAAGGUUCCAGGCCCUACGGGGCGCAGCAGGCGCGAAACCUCCGCAAUGCACGCAAGUGCGACGGGGGAACCCCAAGUGCCACUCUUAACGGGGUGGCUUUUCAGAAGUGUAAAAAGCUUCUGGAAUAAGGGCUGGGCAAGACCGGUGCCAGCCGCCGCGGUAACACCGGCAGCUCAAGUGGUAGCCGCUUUUAUUGGGCCUAAAGCGUCCGUAGCCGGUCUGAUAAGUCUCUGGUGAAAUCCCGCAGCUUAACUGUGGGAAUUGCUGGAGAUACUAUCAGACUCGAGGUCGGGAGAGGCUGGAGGUACUCCCAGGGUAGGGGUGAAAUCCUGUAAUCCUGGGAGGACCACCGU-GGCGAAGGCGUCCAGCUGGAACGAACCUGACGGUGAGGGACGAAAGCCAGGGGCGCGAACCGGAUUAGAUACCCGGGUAGUCCUGGCCGUAAACGAUGUGGACUUGGUGUUGGGAUGGCUUCGAGCUGCCCCAGUGCCGAAGGGAAGCUGUUAAGUCCACCGCCUGGGAAGUACGGCCGCAAGGCUGAAACUUAAAGGAAUUGGCGGGGGAGCACCACAACGCGUGGAGCCUGCGGUUUAAUUGGAUUCAACGCCGGACAUCUCACCAGGGGCGACAGCAGUAUGAUGGCCAGGUUGAUGACCUUGCCUGACGAGCUGAGAGGAGGUGCAUGGCCGCCGUCAGCUCGUACCGUGAGGCGUCCUGUUAAGUCAGGCAACGAGCGAGACCCACGCCCUUAGUUACCAGCGGGACCCUUUGGGGUUGCCGGGCACACUAAGGGGACCGCCAGUGAUAAACUGGAGGAAGGAGUGGACGACGGUAGGUCCGUAUGCCCCGAAUCCCCUGGGCAACACGCGGGCUACAAUGGCCUGGACAAUGGGUUCCGACACUGAAAGGUGGAGGUAAUCCCCUAAACCAGGUCGUAGUUCGGAUCGAGGGCUGUAACUCGCCCUCGUGAAGCUGGAAUGCGUAGUAAUCGCGUGUCAUU-AUCGCGCGGUGAAUACGUCCCUGCUCCUUGCACACACCGCCCGUCACGCCACCCAAAAAGGGCUUGGAUGAGGCCACAGUAUUUUGCUGUGGUCGAAUCUGGGUUCUUUGAGGAGGGCG
>CP001719 Methanobrevibacter ruminantium M1
----------UCCUGGCAGAAGCUACUGCUAUUGGGAUUCG-UUAAGCCAUGCAAGUCGAACGAAU---UUAG----AUUCGUGGCGUACGGCUCAGUAACACGUGGAUAACCUACCCUUAGGACUGGGAUAACCCUGGGAAACUGGGGCUAAUACCGGAUAGAUAAUUUUUCCUGGAAUGGUAUUUUGUUUAAA-UGU-------UUUU-------UCG-CCUAAGGAUGGGUCUGCGGCAGAUUAGGUAGUUGGUUAGGUAAUGGCUUACCAAGCCUAUGAUCUGUACGGGUUGUGAGAGCAAGAGCCCGGAGAUGGAACCUGAGACAAGGUUCCAGGCCCUACGGGGCGCAGCAGGCGCGAAACCUCCGCAAUGUGAGAAAUCGCGACGGGGGGAUCCCAAGCGCCAUUCUUAACGGGAUGGCUUUUCUUAAGUGUAAAAAGCUUUUGGAAUAAGAGCUGGGCAAGACCGGUGCCAGCCGCCGCGGUAACACCGGCAGCUCUAGUGGUAGCUACUUUUAUUGGGCCUAAAGCGUUCGUAGCCGGUUUGAUAAGUCACUGGUGAAAUCCUAUAGCUUAACUGUGGGAAUUGCUGGUGAUACUGUUGAACUUGAGGUCGGGAGAGGUUAGCGGUACUCCCAGGGUAGAGGUGAAAUUCUGUAAUCCUGGGAGGACCACCUGUGGCGAAGGCGGCUAACUGGAACGAACCUGACGGUGAGGGACGAAAGCCAGGGGCGCGAACCGGAUUAGAUACCCGGGUAGUCCUGGCCGUAAACGAUGCGGACUUGGUGUUGGGAUGGCUUUGAGCCGCUCCGGUGCCGAAGGGAAGCUGUUAAGUCCGCCGCCUGGGAAGUACGGUCGCAAGACUGAAACUUAAAGGAAUUGGCGGGGGAGCACCACAACGCGUGGAGCCUGCGGUUUAAUUGGAUUCAACGCCGGACAUCUCACCAGGAGCGACAGCUGUAUGAUUACCAGGCUGAUGACCUUGUUUGACUAGCUGAGAGGAGGUGCAUGGCCGCCGUCAGCUCGUACCGUGAGGCGUCCUGUUAAGUCAGGCAACGAGCGAGACCCACGCCCUUAGUUACCAUCAGAUUC-UCCG-GAAUGCUGGGCACACUAAGGGGACCGCCAGUGAUAAACUGGAGGAAGGAGUGGACGACGGUAGGUCCGUAUGCCCCGAAUCCCCUGGGCUACACGCGGGCUACAAUGGCUGGGACAAUGGGUUCCGACGCCGAAAGGCGAAGGCAAUCUUUUAAACCUAGUCGUAGUUCGGAUUGAGGGCUGUAACUCGCCCUCAUGAAGCUGGAAUGCGUAGUAAUCGCGUGUCAC-AAUCGCGCGGUGAAUACGUCCCUGCUCCUUGCACACACCGCCCGUCACACCACCCAAAAAGGGCUGGGAUGAGGAUAUGGUCUGUGGUUGUAUUCGAAUCUCGGUUUUUUGAGGAGGGUG
>CP001688 Halomicrobium mukohataei DSM 12286
AUUCGGUUGAUCCUGCCGGAGGCCAUUGCUAUCGGAGUCCGAUUUAGCCAUGCUAGUCGCGCGGGU---UUAG----ACCCGCGGCAGAUAGCUCAGUAACACGUGGCCAAACUACCCUAUGGACGGGAAUAACCUCGGGAAACUGAGGCUAAUCCCCGAUACAGCUCUCG-ACUGGAGUGUCGAGAGCUGGAAA-CGC-------UCCG-------GCG-CCAUAGGAUGUGGCUGCGGCCGAUUAGGUAGACGGUGGGGUAACGGCCCACCGUGCCUAUAAUCGGUACGGGUUGUGAGAGCAAGAACCCGGAGACGGUAUCUGAGACAAGAUACCGGGCCCUACGGGGCGCAGCAGGCGCGAAACCUUUACACUGCACGACAGUGCGAUAGGGGGACUCCGAGUGCGAGGGCAUUAGCCCUCGCUUUUCUGUACCGUAAGGUGGUACAGGAACAAGUGCUGGGCAAGACCGGUGCCAGCCGCCGCGGUAAUACCGGCAGCACGAGUGAUGGCCGCUAUUAUUGGGCCUAAAGCGUUCGUAGCCGGCCGGUCAAGUCUGUUGGGAAAUCGACGCGCUCAACGCGUCGGCGUCCAGCGGAAACUGACUGGCUUGGGGCCGGAAGAUCUGAGGGGUACGUCCGGGGUAGGAGUGAAAUCCCGUAAUCCUGGACGGACCACCGU-AGCGAAAGCGCCUCAGAAAGACGGACCCGACGGUGAGGAACGAAAGCUAGGGUCUCGAACCGGAUUAGAUACCCGGGUAGUCCUAGCUGUAAACGAUGCUCGCUAGGUGUGCCGCAGGCUACGAGCCUGCGCUGUGCCGUAGGGAAGCCGAGAAGCGAGCCGCCUGGGAAGUACGUCUGCAAGGAUGAAACUUAAAGGAAUUGGCGGGGGAGCACUACAACCGGAGGAGCCUGCGGUUUAAUUGGACUCAACGCCGGACAUCUCACCAGUCCCGACAGCAGUAUGACGGUCAGGUUGACGACUUUACCCGACGUGCUGAGAGGAGGUGCAUGGCCGCCGUCAGCUCGUACCGUGAGGCGUCCUGUUAAGUCAGGCAACGAGCGAGACCCGCACUCCUAGUUGCCAGCAAUACC-CUUG-GGUAGUUGGGUACACUAGGAGGACUGCCAACGCUAAGUUGGAGGAAGGAACGGGCAACGGUAGGUCAGUAUGCCCCGAAUGGACUGGGCAACACGCGGGCUACAAUGGUCGAGACAGUGGGAUGCGGCACCGAGAGGUGGAGCUAAUCCCCUAAACUCGGUCGUAGUUCGGAUUGUGGGCUGAAACUCGCCCACAUGAAGCUGGAUUCGGUAGUAAUCGCGUGUCAG-AAGCGCGCGGUGAAUACGUCCCUGCUCCUUGCACACACCGCCCGUCAAAGCACCCGAGUGAGGUCCGGAUGAGGCCAUC---AUG---GAUGGUCGAAUCUGGGCUUCGCAAGGGGGCUU
>CP001690 Halogeometricum borinquense DSM 11551
-UCCGGUUGAUCCUGCCGGAGGCCAUUGCUAUCGGAGUCCGAUUUAGCCAUGCUAGUUGCACGAGU---UCAC----ACUCGUAGCAUAUAGCUCAGUAACACGUGGUCAAGCUACCCUGCAGACACGGACAACCUCGGGAAACUGAGGCUAAUCCGCGAUACCGAUCCCC-GCUGGAAUGCCGGGAUCCACAAA-CGC-------UCCG-------GCG-CUGCAGGAUGCGGCUGCGGCCGAUUAGGUAGACGGUGGGGUAACGGCCCACCGUGCCGAUAAUCGGUACGGGUUGUGAGAGCAAGAGCCCGGAGACGGAAUCUGAGACAAGAUUCCGGGCCCUACGGGGCGCAGCAGGCGCGAAACCUUUACACUGCACGCAAGUGCGAUAAGGGGACUCCGAGUGCGAGGGCAUUAGUCCUCGCUUUUGAGAACCGUAAGGCGGUUCUCGAAUAAGAGCUGGGCAAGACCGGUGCCAGCCGCCGCGGUAAUACCGGCAGCUCAAGUGAUGGCCAAUCUUAUUGGGCCUAAAGCGUCCGUAGCUGGCCACGAAAGUCCGUCGGGAAAUCCAUCUGCCCAACAGAUGGGCGUCCGGCGGAAACUUCGUGGCUUGGGACCGGAAGGCUCGAGGGGUACGUCCGGGGUAGGAGUGAAAUCCCGUAAUCCUGGACGGACCGCCGAUGGCGAAAGCACCUCGAGAAGACGGAUCCGACAGUGAGGGACGAAAGCUAGGGUCUCGAACCGGAUUAGAUACCCGGGUAGUCCUAGCCGUAAACAAUGUUCACUAGGUGUGGCACAGGCUACGAGCCUGUGCUGUGCCGUAGGGAAGCCGAGAAGUGAACCGCCUGGGAAGUACGUCCGCAAGGAUGAAACUUAAAGGAAUUGGCGGGGGAGCACUACAACCGGAGGAGCCUGCGGUUUAAUUGGACUCAACGCCGGACAUCUCACCAGCUCCGACUACAGUAUGACGAUCAGGUUGAUGACCUUAUCCGA-GUGUAGAGAGGAGGUGCAUGGCCGCCGUCAGCUCGUACCGUGAGGCGUCCUGUUAAGUCAGGCAACGAGCGAGACCCACACAUCUAAUUGCCAGCAGCAGU-UCCG-ACUGGCUGGGUACAUUAGAUGGACUGCCAGUGCCAAACUGGAGGAAGGAAUGGGCAACGGUAGGUCAGUAUGCCCCGAAUGAGCUGGGCUACACGCGGGCUACAAUGGCCAGAACAAUGGGUUGCAAUCUCGAAAGAGAACGCUAAUCUCCUAAAUCUGGUCGUAGUUCGGAUUGAGGGCUGAAACUCGCCCUCAUGAAGCUGGAUUCGGUAGUAAUCGCAUUUCAC-AAGAGUGCGGUGAAUACGUCCCUGCUCCUUGCACACACCGCCCGUCAAAGCACCCGAGUGAGGUCCGGAUGAGGCUAUC---GCA---GAUAGUCGAAUCUGGGCUUCGCAAGGGGGCUU
>CP001787 Methanocaldococcus vulcanius M7
-UCCGGUUGAUCCUGCCGGAGGCCACUGCUAUCGGGGUCCGACUAAGCCAUGCGAGUCAAGGGGCUC--CUUC-GGGAGCACCGGCGCACGGCUCAGUAACACGUGGCUAACCUACCCUCGGGAGGGGGAUAACCUCGGGAAACUGAGGCUAAUCCCCCAUAGGGGAGGAGGUCUGGAACGAUCCCUCCCCGAAA-GC--------UCCG--------GCGCCCGAGGAUGGGGCUGCGGCGGAUUAGGUAGUUGGUGGGGUAACGGCCCACCAAGCCGACGAUCCGUACGGGCCCUGAGAGGGGGAGCCCGGAGAUGGACACUGAGACACGGGUCCAGGCCCUACGGGGCGCAGCAGGCGCGAAACCUCCGCAAUGCACGAAAGUGCGACGGGGGGACCCCGAGUGCCAUCCCAAC-GGGAUGGCUUUUCCGGAGUGUAAACAGCUCCGGGAAUAAGGGCUGGGCAAGUCCGGUGCCAGCAGCCGCGGUAAUACCGGCGGCCCAAGUGGUGGCCACUAUUAUUGGGCCUAAAGCGUCCGUAGCCGGCCCAGUAAGUCUCUGCUUAAAUCCUGCGGCUCAACCGCAGGGC-UGGCAGAGAUACUGCUGGGCUUGGGACCGGGAGAGGCCGGGGGUACCCCAGGGGUAGCGGUGAAAUGCGUUGAUCCCUGGGGGACCACCUGUGGCGAAGGCGCCCGGCUGGAACGGGUCCGACGGUGAGGGACGAAGGCCAGGGGAGCAAACCGGAUUAGAUACCCGGGUAGUCCUGGCUGUAAACUCUGCGGACUAGGUGUCGCGUCGGCUUCGGGCCGACGCGGUGCCGAAGGGAAGCCGUUAAGUCCGCCGCCUGGGGAGUACGGUCGCAAGACUGAAACUUAAAGGAAUUGGCGGGGGAGCACUACAACGGGUGGAGCCUGCGGUUUAAUUGGAUUCAACGCCGGGCAUCUCACCAGGGGCGACGGCAGGAUGAAGGCCAGGUUGACGACCUUGCCAGACGCGCCGAGAGGUGGUGCAUGGCCGUCGUCAGCUCGUACCGUGAGGCGUCCUGUUAAGUCAGGUAACGAGCGAGACCCGUGCCCCAUGUUGCAACCUCCUCC-UCCG-GGAG-GAGGGCACUCAUGGGGGACCGCCGGCGCUAAGCCGGAGGAAGGUGCGGGCAACGACAGGUCCGCAUGCCCCGAAUCCCCUGGGCUACACGCGGGCUACAAUGGCCGGGACAAUGGGAAGCGACCCCGAAAGGGGGAGCGAAUCCCCUAAACCCGGUCGUAGUCCGGAUCGAGGGCUGUAACUCGCCCUCGUGAAGCCGGAAUCCGUAGUAAUCGCGCCUCAC-CAUGGCGCGGUGAAUGCGUCCCUGCUCCUUGCACACACCGCCCGUCACGCCACCCGAGUUGAGCCCAAGUGAGGCCCUGUCCGCAGGGCAGGGUCGAACUUGGGUUCAGCAAGGGGGGCG
>CP001868 Haloferax mediterranei ATCC 33500
UUCCGGUUGAUCCUGCCGGAGGUCAUUGCUAUUGGGGUCCGAUUUAGCCAUGCUAGUUGCACGAGU---UCAC----ACUCGUGGCGAAAAGCUCAGUAACACGUGGCCAAACUACCCUACAGAGAACGAUAACCUCGGGAAACUGAGGCUAAUAGUUCAUACGGGAGUCAUGCUUGAAUGCCGACUCCCCGAAA-CGC-------UCCG-------GCG-CUGUAGGAUGUGGCUGCGGCCGAUUAGGUAGACGGUGGGGUAACGGCCCACCGUGCCAAUAAUCGGUACGGGUUGUGAGAGCAAGAACCCGGAGACGGAAUCUGAGACAAGAUUCCGGGCCCUACGGGGCGCAGCAGGCGCGAAACCUUUACACUGCACGCAAGUGCGAUAAGGGGACCCCAAGUGCGAGGGCAUUAGUCCUCGCUUUUCACGACUGUAAGGCGGUCGAGGAAUAAGAGCUGGGCAAGACCGGUGCCAGCCGCCGCGGUAAUACCGGCAGCUCAAGUGAUGACCGAUAUUAUUGGGCCUAAAGCGUCCGUAGCCGGCCACGAAGGUUCAUCGGGAAAUCCGCCAGCUCAACUGGCGGGCGUCCGGUGAAAACCACGUGGCUUGGGACCGGAAGGCUCGAGGGGUACGUCUGGGGUAGGAGUGAAAUCCUGUAAUCCUGGACGGACCACCGAUGGCGAAAGCACCUCGAGAAGACGGAUCCGACGGUGAGGGACGAAAGCUAGGGUCUCGAACCGGAUUAGAUACCCGGGUAGUCCUAGCUGUAAACGAUGCUCGCUAGGUGUGGCACAGGCUACGAGCCUGUGCUGUGCCGUAGGGAAGCCGUGAAGCGAGCCGCCUGGGAAGUACGUCCGCAAGGAUGAAACUUAAAGGAAUUGGCGGGGGAGCACUACAACCGGAGGAGCCUGCGGUUUAAUUGGACUCAACGCCGGACAUCUCACCAGCUCCGACUACAGUAUGACGGUCAGGUUGAUGACCUUACCCGACGUGUAGAGAGGAGGUGCAUGGCCGCCGUCAGCUCGUACCGUGAGGCGUCCUGUUAAGUCAGGCAACGAGCGAGACCCGCACUUCUAAUUGCCAGCAACAGU-UUCG-ACUGGUUGGGUACAUUAGAAGGACUGCCGCUGCUAAAGCGGAGGAAGGAACGGGCAACGGUAGGUCAGUAUGCCCCGAAUGAGCUGGGCUACACGCGGGCUACAAUGGUCAAGACAAUGGGUUGCUAUCUCGAAAGAGAACGCUAAUCUCCUAAACUUGAUCGUAGUUCGGAUUGAGGACUGAAACUCGUCCUCAUGAAGCUGGAUUCGGUAGUAAUCGCAUUUCAC-AAGAGUGCGGUGAAUACGUCCCUGCUCCUUGCACACACCGCCCGUCAAAGCACCCGAGUGAGGUCCGGAUGAGGCCACC---ACA---GGUGGUCGAAUCUGGGCUUCGCAAGGGGGCUU
>CP001857 Archaeoglobus profundus DSM 5631
UUCUGGUUGAUCCUGCCAGAGGCCGCUGCUAUCCGGCUGGGACUAAGCCAUGGUAGUCAUGGGGCGCGGUUCG-UCGCGCACCGGCGGACAGCUCAGUAACACGUGGCCAACCUACCCUCGGGAGGGGGAUAACCCCGGGAAACUGGGGCUAAACCCCCAUAGGGGAUGGGUGGUGGAAUCCCCCAUCCCCGAAAGUGUGCCACUCGUAA-GGUGGCACAGCCCGAGGAUGGGGCUGCGGCGGAUUAGGUAGUUGGCGGGGUAACGGCCCGCCAAGCCGAAGAUCCGUACGGGCCAUGAGAGUGGGAGCCCGGAGAUGGACCCUGAGACAAGGGUCCAGGCCCUACGGGGCGCACCAGGCGCGAAACCUCCGCAAUGCGGGAAACCGCGACGGGGUCAGCCGGAGUGCCCGCGCAUC-GCGCGGGCUGUCGGGGUGCCUAAAAAGCACCCCAAC-AAGGGCCGGGCAAGGCCGGUGGCAGCCGCCGCGGUAAUACCGGCGGCCCGAGUGGCGGCCACUAUUAUUGGGCCUAAAGCGUCCGUAGCCGGGCUGGUAAGUCCCCCGGGAAAUCUGGCGGCUUAACCGUCAGAAUUCCGGGGGAUACUGCCAGCCUAGGGACCGGGAGAGGCCGGGGGAAUUCCCGGGGUAGGGGUGAAAUCCUAUAAUCCCGGGAGGACCACCUGUGGCGAAGGCGCCCGGCUGGAACGGGUCCGACGGUGAGGGACGAAGGCCAGGGGAGCGAACCGGAUUAGAUACCCGGGUAGUCCUGGCUGUAAACGAUGCGGGCUAGGUGUCGGGCCAGCUACGAGCUGGCCCGGUGCCGGAGGGAAGCCGUUAAGCCCGCCGCCUGGGGAGUACGGCCGCAAGGCUGAAACUUAAAGGAAUUGGCGGGGGAGCACGACAACGGGUGGAGCCUGCGGUUUAAUUGGAUUCAACGCCGGGAAGCUUACCGGGGGAGACAGCUCGAUGAAGGUCGGGCUGAAGACCCUACCAGAGUAGCUGAGAGGUGGUGCAUGGCCGCCGUCAGUUCGUACUGUGAAGCAUCCUGUUAAGUCAGGCAACGAGCGAGACCCGCGCCCCCAGUUGCCAGCGGGUCCCUUCGGGGAUGCCGGGCACACUGGGGGGACUGCCGGCGCUAAGCCGGAGGAAGGUGCGGGCAACGGCAGGUCCGUAUGCCCCGAAUCCCCCGGGCUACACGCGGGCUACAAUGGCCGGGACAAUGGGUACCGACCCCGAAAGGGGGAGGUAAUCCCCUAAACCCGGCCCCACCUGGGAUCGAGGGCUGCAACUCGCCCUCGUGAACCUGGAAUCCGUAGUAAUCGCGCCUCAA-AAUGGCGCGGUGAAUACGUCCCUGCUCCUUGCACACACCGCCCGUCACGCCACCCAAGUGGGCCAGGGGCGAGGCCCGCUCCUAAGGGGCGGGUCGAGCCCAGGGUCCGCGAGGGGGGCG
>CP001899 Ferroglobus placidus DSM 10642
UUCUGGUUGAUCCUGCCAGAGGCCGCUGCUAUCCGGCUGGGACUAAGCCAUGCGAGUCAUGGGGCGCAGUCUU-CUGCGCACCGGCGGACGGCUCAGUAACACGUGGACAACCUACCCUCGGGAGGGGGAUAACCCCGGGAAACUGGGGCUAAACCCCCAUAGGGGAUAGGUGCUGGAAUGCCCUAUCCCCGAAAGUGCACGGUUGGUAA-CGCCGUGCAGCCCGAGGAUGGGUCUGCGGCGGAUUAGGUAGUUGGCGGGGUAACGGCCCGCCAAGCCGAAGAUCCGUACGGGCCAUGAGAGUGGGAGCCCGGAGAUGGCCCCUGAGACACGGGGCCAGGCCCUACGGGGCGCAGCAGGCGCGAAACCUCCGCAAUGCGGGAAACCGCGACGGGGUCAGCCGGAGUGCCCGCGCAUC-GCGCGGGCUGUCGGGGAGCCUAAACAGCUCCCCAAC-AAGGGCCGGGCAAGGCCGGUGGCAGCCGCCGCGGUAAUACCGGCGGCCCGAGUGGCGGCCACUAUUAUUGGGCCUAAAGCGUCCGUAGCCGGGCUGGUAAGUCCCCCGGGAAAUCUGGCGGCUUAACCGUCAGACUGCCGGGGGAUACUGCCAGCCUAGGGACCGGGAGAGGCCGGGGGUAUUCCCGGGGUAGGGGUGAAAUCCUGUAAUCCCGGGAGGACCACCUGUGGCGAAGGCGCCCGGCUGGAACGGGUCCGACGGUGAGGGACGAAGGCCAGGGGAGCGAACCGGAUUAGAUACCCGGGUAGUCCUGGCUGUAAACGAUGCGGGCUAGGUGUCGGGCGAGCCACGAGCUCGCCCGGUGCCGGAGGGAAGCCGUUAAGCCCGCCGCCUGGGGAGUACGGCCGCAAGGCUGAAACUUAAAGGAAUUGGCGGGGGAGCACUACAACGGGUGGAGCCUGCGGUUUAAUUGGAUUCAACGCCGGGAAGCUUACCGGGGGAGACAGCUCGAUGAAGGUCGGGCUGAAGACCCUACCAGAGUAGCUGAGAGGUGGUGCAUGGCCGCCGUCAGUUCGUACUGUGAAGCAUCCUGUUAAGUCAGGCAACGAGCGAGACCCGCGCCCCCAGUUGCCAGCGGGUCCCUUCGGGGACGCCGGGCACACUGGGGGGACUGCCGGCGCUAAGCCGGAGGAAGGUGCGGGCAACGGCAGGUCCGUAUGCCCCGAAUCCCCCGGGCUACACGCGGGCUACAAUGGCCGGGACAAUGGGUACCGACCCCGAAAGGGGUAGGUAAUCCCCUAAACCCGGCCUCACCUGGGAUCGAGGGCUGCAACUCGCCCUCGUGAACCUGGAAUCCGUAGUAAUCGCGCCUCAA-AAUGGCGCGGUGAAUACGUCCCUGCUCCUUGCACACACCGCCCGUCAAGCCACCCGAGUGGGCCAGGGGCGAGGCCCGCUCCUUAGGGGCGGGUCGAGCCCAGGGUCCGCGAGGGGGGCU
>CP001860 Haloterrigena turkmenica DSM 5511
UUCCGGUUGAUCCUGCCGGAGGUCAUUGCUAUUGGAGUCCGAUUUAGCCAUGCUAGUUGCACGAGU---UCAG----ACUCGUAGCAGAUAGCUCAGUAACACGUGGCCAAACUACCCUAUGGAUCCGAAUAACCUCGGGAAACUGAGGCUAAUUCGGAAUACGAAUCCCG-GCUGGAAUGCCGGGAUUCCGAAA-CGU-------UACG-------GCG-CCAUAGGAUGUGGCUGCGGCCGAUUAGGUAGACGGUGGGGUAACGGCCCACCGUGCCGAUAAUCGGUACGGGUUGUGAGAGCAAGAGCCCGGAGACGGUAUCUGAGACAAGAUACCGGGCCCUACGGGGCGCAGCAGGCGCGAAACCUUUACACUGCACGCGAGUGCGAUAAGGGGACUCCAAGUGCGAGGGCAUUCGUCCUCGCUUUUCGCGACCGUAAGGUGGUCGCAGAAUAAGUGCUGGGCAAGACCGGUGCCAGCCGCCGCGGUAAUACCGGCAGCACGAGUGAUGACCGCUAUUAUUGGGCCUAAAGCGUCCGUAGCUGGCCAACCAAGUCCAUCGGGAAAUCCGCGCGCUUAACGCGCGGGCGUCCGGUGGAAACUGGAUGGCUUGGGACCGGAAGACCAGAGGGGUACGUCCGGGGUAGGAGUGAAAUCCCGUAAUCCUGGACGGACCACCGU-GGCGAAAGCGCCUCUGGAAGACGGAUCCGACGGUGAGGGACGAAAGCUCGGGUCACGAACCGGAUUAGAUACCCGGGUAGUCCGAGCUGUAAACGAUGUCUGCUAGGUGUGACACAGGCUACGAGCCUGUGUUGUGCCGUAGGGAAGCCGUGAAGCAGACCGCCUGGGAAGUACGUCCGCAAGGAUGAAACUUAAAGGAAUUGGCGGGGGAGCACUACAACCGGAGGAGCCUGCGGUUUAAUUGGACUCAACGCCGGACAUCUCACCAGCAUCGACAACGGCGUGAAGGUCAGUGUGAUGAGCUUACUGGA-CCGUUGAGAGGAGGUGCAUGGCCGCCGUCAGCUCGUACCGUGAGGCGUCCUGUUAAGUCAGGCAACGAGCGAGACCCGCACUCCUAAUUGCCAGCAACACC-CUUG-GGUGGUUGGGUACAUUAGGAGGACUGCCAGUGCCAAACUGGAGGAAGGAACGGGCAACGGUAGGUCAGUAUGCCCCGAAUGUGCUGGGCGACACGCGGGCUACAAUGGCCAAGACAGUGGGAUGCAACCCCGAAAGGGGGCGCUAAUCUCCGAAACUUGGUCGUAGUUCGGAUUGAGGGCUGAAACUCGCCCUCAUGAAGCUGGAUUCGGUAGUAAUCGCGCCUCAG-AAGGGCGCGGUGAAUACGUCCCUGCUCCUUGCACACACCGCCCGUCAAAGCACCCGAGUGGGGUCCGGAUGAGGCCUCUG---UA--CAGAGGUCGAAUCUGGGCUCCGCAAGGGGGCUU
>CP001901 Methanocaldococcus sp. FS406-22
-UCCGGUUGAUCCUGCCGGAGGCCACUGCUAUCGGGGUCCGACUAAGCCAUGCGAGUCAAGGGGCUCCCUUCG-GGGAGCACCGGCGCACGGCUCAGUAACACGUGGCUAACCUACCCUCGGGUGGGGGAUAACCUCGGGAAACUGAGGCUAAUCCCCCAUAGGGGAGGAGGUCUGGAAUGAUCCCUCCCCGAAA-GGC-------GUAA-------GCCGCCCGAGGAUGGGGCUGCGGCGGAUUAGGUAGUUGGUGGGGUAACGGCCCACCAAGCCUACGAUCCGUACGGGCCCUGAGAGGGGGAGCCCGGAGAUGGACACUGAGACACGGGUCCAGGCCCUACGGGGCGCAGCAGGCGCGAAACCUCCGCAAUGCGCGAAAGCGCGACGGGGGGACCCCGAGUGCCCACGCUCU-GCGUGGGCUUUUCCGGAGUGUAAACAGCUCCGGGAAUAAGGGCUGGGCAAGUCCGGUGCCAGCAGCCGCGGUAAUACCGGCGGCCCAAGUGGUGGCCACUGUUAUUGGGCCUAAAGCGUCCGUAGCCGGCCCGGUAAGUCUCUGCUUAAAUCCUGCGGCUCAACCGCAGGGC-UGGCAGAGAUACUGCCGGGCUUGGGACCGGGAGAGGCCGGGGGUACCCCAGGGGUAGCGGUGAAAUGCGUUGAUCCCUGGGGGACCACCUGUGGCGAAGGCGCCCGGCUGGAACGGGUCCGACGGUGAGGGACGAAGGCCAGGGGAGCAAACCGGAUUAGAUACCCGGGUAGUCCUGGCUGUAAACUCUGCGGACUAGGUGUCGCGUCGGCUUCGGGCCGACGCGGUGCCGAAGGGAAGCCGUUAAGUCCGCCGCCUGGGGAGUACGGUCGCAAGACUGAAACUUAAAGGAAUUGGCGGGGGAGCACUACAACGGGUGGAGCCUGCGGUUUAAUUGGAUUCAACGCCGGGCAUCUUACCAGGGGCGACGGCAGGAUGAAGGCCAGGUUGACGACCUUGCCAGACGCGCCGAGAGGUGGUGCAUGGCCGUCGUCAGCUCGUACCGUGAGGCGUCCUGUUAAGUCAGGUAACGAGCGAGACCCGUGCCCCAUGUUGCUACCCUCCCC-UCCG-GGGG-AGGGGCACUCAUGGGGGACCGCCGGCGCUAAGCCGGAGGAAGGUGCGGGCAACGACAGGUCCGCAUGCCCCGAAUCCCCUGGGCUACACGCGGGCUACAAUGGCCGGGACAAUGGGACGCGACCCCGAAAGGGGGAGCGAAUCCCCUAAACCCGGUCGUAGUCCGGAUCGAGGGCUGUAACUCGCCCUCGUGAAGCCGGAAUCCGUAGUAAUCGCGCCUCAC-CAUGGCGCGGUGAAUGCGUCCCUGCUCCUUGCACACACCGCCCGUCACGCCACCCGAGUUGAGCCCAAGUGAGGCCCUGUCCGCAGGGCAGGGUCGAACUUGGGUUCAGCGAGGGGGGCG
>CP001941 Aciduliprofundum boonei T469
-UCCGGUUGAUCCUGCCGGAGGCCACUGCUAUCGGGCUCCGACUAAGCCAUGCGAGUUUAGGGGCU-CCUUCG-GG-GGCACCGGCGGACGGCUCAGUAACACGUGGACAACCUACCCUCGGGUGGGGGAUAACCUCGGGAAACUGAGGCUAAUACCCCAUAGGGGAAAGGUACUGGAAGGUCCUUUCCCUGAAA--GC-------UCCG-------GC-GCCCGAGGAUGGGUCUGCGGCCUAUCAGGUAGUUGGUGGUGUAAAGGACCACCAAGCCUGCGACGGGUACGGGCCCUGAGAGGGGUAGCCCGGAGAUGGACUCUGAGACACGAGUCCAGGCCCUACGGGGCGCAGCAGGCGCGAAACCUUCGCAAUGCGCGAAAGCGCGACGAGGGGAGCCCGAGUGCCCUUCCUUUUGGGAGGGCUUUUCCGGAGUCUAAAAAGCUCCGGGAAUAAGGGCUGGGCAAGACGGGUGCCAGCCGCCGCGGUAAUACCCGCAGCUCGAGUGGUGGCCACUAUUAUUGAGCCUAAAGCGUCCGUAGCCGGACCCGCAAAUCCCUGGGUAAAUCCUGGUGCUCAACAUCAGGAA-UUCCGGGGAGACUGCGGGUCUUGGGACCGGGAGAGGCCGGAGGUACUCCCGGGGUAGGGGUAAAAUCCUGUAAUCCCGGGGGGACCACCUGUGGCGAAAGCGUCCGGCUUGAACGGCUCCGACGGUGAGGGACGAAGGCCAGGGGAGCAAACCGGAUUAGAUACCCGGGUAGUCCUGGCUGUAAACGCUGCCCGCUUGGUGUUGUCGGUCUCUCGGGGGCCGGCAGUGCCGGAGCGAAGGUGUUAAGCGGGCCGCUUGGGGAGUACGGCCGCAAGGCUGAAACUUAAAGGAAUUGGCGGGAGAGCACUGCAACGGGAGGAGCGUGCGGUUUAAUUGGAUUCAACGCCGGAAAACUCACCGGGGGCGACCGGCACAUGUGGGCCAGGCUGACGACCUUGCCCGAUAAGAGCAGAGGUGGUGCAUGGCCAUCGUCAGCUCGUACCGUAGGGCGUUCACUUAAGUGUGAUAACGAGCGAGACCCCCGUCCCCAGUUGCCACCUGUCCC-UCCG-GGGG-CAGAGCACACUGGGGAGACCGCCAGCGCUAAGCUGGAGGAAGGUGGGGUCAACGGUAGGUCAGUACGCCCCGAAUCCCCCGGGCUACACGCGCGCUACAAAGGGCGGGACAAUGGGUUGCGACCCCGAAAGGGGGAGCUAAUCCUG-AAACCCGUCCGUAGUUCAGAUCGAGGGCUGUAACUCGCCCUCGUGAAGCUGGAUUCCGUAGUAAUCGCGGGUCAA-CAUCCCGCGGUGAAUGCGCCCCUGCUCUUUGCACACACCGCCCGUCAAACCAUCCGAGUUGGCUCUAGGUGAGGCCCUGUUCUAUGGGCAGGGUCGAACCUGGGGUCAGCGAGGAGGGUU
>CP001956 Haloferax volcanii DS2
UUCCGGUUGAUCCUGCCGGAGGUCAUUGCUAUUGGGGUCCGAUUUAGCCAUGCUAGUUGCACGAGU---UCAU----ACUCGUGGCGAAAAGCUCAGUAACACGUGGCCAAACUACCCUACAGAGAACGAUAACCUCGGGAAACUGAGGCUAAUAGUUCAUACGGGAGUCAUGCUGGAAUGCCGACUCCCCGAAA-CGC-------UCAG-------GCG-CUGUAGGAUGUGGCUGCGGCCGAUUAGGUAGACGGUGGGGUAACGGCCCACCGUGCCGAUAAUCGGUACGGGUUGUGAGAGCAAGAGCCCGGAGACGGAAUCUGAGACAAGAUUCCGGGCCCUACGGGGCGCAGCAGGCGCGAAACCUUUACACUGCACGCAAGUGCGAUAAGGGGACCCCAAGUGCGAGGGCAUUAGUCCUCGCUUUUCUCGACCGUAAGGCGGUCGAGGAAUAAGAGCUGGGCAAGACCGGUGCCAGCCGCCGCGGUAAUACCGGCAGCUCAAGUGAUGACCGAUAUUAUUGGGCCUAAAGCGUCCGUAGCCGGCCACGAAGGUUCAUCGGGAAAUCCGCCAGCUCAACUGGCGGGCGUCCGGUGAAAACCACGUGGCUUGGGACCGGAAGGCUCGAGGGGUACGUCCGGGGUAGGAGUGAAAUCCCGUAAUCCUGGACGGACCACCGAUGGCGAAAGCACCUCGAGAAGACGGAUCCGACGGUGAGGGACGAAAGCUAGGGUCUCGAACCGGAUUAGAUACCCGGGUAGUCCUAGCUGUAAACGAUGCUCGCUAGGUGUGACACAGGCUACGAGCCUGUGUUGUGCCGUAGGGAAGCCGAGAAGCGAGCCGCCUGGGAAGUACGUCCGCAAGGAUGAAACUUAAAGGAAUUGGCGGGGGAGCACUACAACCGGAGGAGCCUGCGGUUUAAUUGGACUCAACGCCGGACAUCUCACCAGCUCCGACUACAGUAUGACGAUCAGGUUGAUGACCUUAUCCGACGUGUAGAGAGGAGGUGCAUGGCCGCCGUCAGCUCGUACCGUGAGGCGUCCUGUUAAGUCAGGCAACGAGCGAGACCCGCACUUCUAAUUGCCAGCAGCAGU-UUCG-ACUGGCUGGGUACAUUAGAAGGACUGCCGCUGCUAAAGCGGAGGAAGGAACGGGCAACGGUAGGUCAGUAUGCCCCGAAUGAGCUGGGCUACACGCGGGCUACAAUGGUCGAGACAAUGGGUUGCUAUCUCGAAAGAGAACGCUAAUCUCCUAAACUCGAUCGUAGUUCGGAUUGAGGGCUGAAACUCGCCCUCAUGAAGCUGGAUUCGGUAGUAAUCGCAUUUCAA-UAGAGUGCGGUGAAUACGUCCCUGCUCCUUGCACACACCGCCCGUCAAAGCACCCGAGUGAGGUCCGGAUGAGGCCACC---ACA---GGUGGUCGAAUCUGGGCUUCGCAAGGGGGCUU
>CP001932 Natrialba magadii ATCC 43099
-UCCGGUUGAUCCUGCCGGAGGUCAUUGCUAUUGGAGUCCGAUUUAGCCAUGCUAGUUGUACGAGU---UUAG----ACUCGUAGCAGAUAGCUCAGUAACACGUGGCCAAACUACCCUAUGGAUCCAGACAACCUCGGGAAACUGAGGCUAAUCUGGAAUACGACUCUCU-CCUGGAGUGGAGAGAGUCCGAAA-UGC-------UCCG-------GCG-CCAUAGGAUGUGGCUGCGGCCGAUUAGGUAGACGGUGGGGUAACGGCCCACCGUGCCAGUAAUCGGUACGGGUUGUGAGAGCAAGAGCCCGGAGACGGUAUCUGAGACAAGAUACCGGGCCCUACGGGGCGCAGCAGGCGCGAAACCUUUACACUGCACGCCAGUGCGAUAAGGGGACUCCAAGUGCGAGGGCAUUAGUCCUCGCUUUUUGCGACCGUAAGGUGGUCGCGGAAUAAGUGCUGGGCAAGACCGGUGCCAGCCGCCGCGGUAAUACCGGCAGCACGAGUGAUGACCGCUGUUAUUGGGCCUAAAGCGUCCGUAGCUGGCCGCGCAAGUCUAUCGGGAAAUCUCUUCGCUUAACGGAGAGGCGUCCGGUGGAAACUGUGUGGCUUGGGACCGGAAGACCAGAGGGGUACGUCUGGGGUAGGAGUGAAAUCCCGUAAUCCUGGACGGACCACCGU-GGCGAAAGCGCCUCUGGAAGACGGAUCCGACGGUGAGGGACGAAAGCUCGGGUCACGAACCGGAUUAGAUACCCGGGUAGUCCGAGCUGUAAACGAUGUCUGCUAGGUGUGACACAGGCUACGAGCCUGUGUUGUGCCGUAGGGAAGCCGUGAAGCAGACCGCCUGGGAAGUACGUCCGCAAGGAUGAAACUUAAAGGAAUUGGCGGGGGAGCACUACAACCGGAGGAGCCUGCGGUUUAAUUGGACUCAACGCCGGACAUCUCACCAGCAUCGACAAUGGCGUGACGGUCAGUGUGAUGAGCUUACCUGA-CCAUUGAGAGGAGGUGCAUGGCCGCCGUCAGCUCGUACCGUGAGGCGUCCUGUUAAGUCAGGCAACGAGCGAGACCCGCACUCCUAAUUGCCAGCAACACC-CUUG-GGUGGUUGGGUACAUUAGGAGGACUGCCAGUGCCAAACUGGAGGAAGGAACGGGCAACGGUAGGUCAGUAUGCCCCGAAUGUGCUGGGCGACACGCGGGCUACAAUGGCCACGACAGUGGGAUGCAACGCCGAAAGGCGACGCUAAUCUCCGAAACGUGGUCGUAGUUCGGAUUGAGGGCUGAAACUCGCCCUCAUGAAGCUGGAUUCGGUAGUAAUCGCGCCUCAG-AAGGGCGCGGUGAAUACGUCCCUGCUCCUUGCACACACCGCCCGUCAAAGCACCCGAGUGGGGUCCGGAUGAGGCCCG-G--UUU--C-CGGGUCGAAUCUGGGCUCCGCAAGGGGGCUU
>CP001994 Methanohalophilus mahii DSM 5219
UUCUGGUUGAUCCUGCCAGAGGUUACUGCUAUCGGUGUUCGACUAAGCCAUGCUAGUUAAAUG---UUCUUCGUGAA---CAUAGCGGACUGCUCAGUAACACGUGGACAAUCUGCCCUUGGGUUCAGCAUAACCCCGGGAAACUGGGGAUAAUUCUGAAUAGAUCACACAUGCUGGAAUGCUUUGUGAUUUAAA--GA-------UCCG-------UC-GCCCAAGGAUGGGUCUGCGGCCUAUCAGGUUGUAGUGGGUCUAGAGUACCUACUAGCCAACGACGGGUACGGGUUGUGAGAGCAAGAGCCCGGAGAUGGAUUCUGAGACAUUAAUCCAGGCCCUACGGGGCGCAGCAGGCGCGAAACCUUUACACUGCGGGAAACCGCGAUAAGGGGACACCGAGUGCCAGCAUACA-AUGCUGGCUGUCCACAUGUGUAAAUAGCAUGUGAAC-AAGGGCCGGGCAAGACCGGUGCCAGCCGCCGCGGUAACACCGGCGGCCCGAGUGGUAAUCACUAUUAUUGGGUCUAAAGGGUCCGUAGCCGGUUUAAUCAGUCUUCCGGGAAAUCUGACAGCUCAACUGUUAGGCUUCCGGGGGAUACUGUUAGACUUGGGACCGGGAGAGGUAAGAGGUACUACAGGGGUAGGAGUGAAAUCUUGUAAUCCCUGUGGGACCACCAGUGGCGAAGGCGUCUUACCAGAACGGGUCCGACGGUGAGGGACGAAAGCUGGGGGCACGAACCGGAUUAGAUACCCGGGUAGUCCCAGCCGUAAACGAUGCUCGCUAGGUGUCUGGAAUGGUGCGACCGUUUCAGGUGCCGCAGGGAAGCCGUGAAGCGAGCCACCUGGGAAGUACGGCCGCAAGGCUGAAACUUAAAGGAAUUGGCGGGGGAGCACUACAACGGGUGGAGCCUGCGGUUUAAUUGGACUCAACGCCGGACAACUCACCGGGGGCGACAGCAAUAUGUAGGUCAAGCUAAAGACUUUACCUGAAUCGCUGAGAGGAGGUGCAUGGCCGUCGUCAGUUCGUACUGUGAAGCAUCCUGUUAAGUCAGGCAACGAGCGAGACCCGUGCCCACUGUUGCCAGCAUAUCC-UUCG-GGAUGAUGGGUACUCUGUGGGGACCGCCGAUGCUAAAUCGGAGGAAGGUGCGGGCUACGGUAGGUCAGUAUGCCCCGAAUCUCCCGGGCUACACGCGGGCUACAAUGGUUGGGACAAUGGGCUCCUACACUGAAAAGUGACGGUAAUCUCAUAAACCCAGCCGUAGUUCGAAUUGAGGGCUGAAACCCGCCCUCAUGAAGCUGGAAUCCGUAGUAAUCGCGUUUCAA-UAUAGCGCGGUGAAUACGUCCCUGCUCCUUGCACACACCGCCCGUCAAACCACCCGAGUGAGGUAUGGGUGAGGGCGCGGACUUAGUCUGCGUUCGAACCUAAAUUUCGCAAGGGGGGUU
>CP002009 Methanocaldococcus infernus ME
-UCCGGUUGAUCCUGCCGGAGGCCACUGCUAUCGGGGUCCGACUAAGCCAUGCGAGUCAAGGGGCUCCUUUUG-GGGAGCACCGGCGAACGGCUCAGUAACACGUGGCUAACCUACCCUCGGGUGGGGGAUAACCUCGGGAAACUGAGGCUAAUCCCCCAUAGGGGAGGAGGUCUGGAAUGAUCCCUCCCCGAAAGCCC-------GUA-----AGGG-CGCCCGAGGAUGGGGCUGCGGCGGAUUAGGUAGUUGGUGGGGUAACGGCCCACCAAGCCUACGAUCCGUACGGGCCCUGAGAGGGGGAGCCCGGAGAUGGACACUGAGACACGGGUCCAGGCCCUACGGGGCGCAGCAGGCGCGAAACCUCCGCAAUGCGCGAAAGCGCGACGGGGGGACCCCGAGUGCCCUCCCUCU-GGGAGGGCUUUUCCGGAGUGUAAACAGCUCCGGGAAUAAGGGCUGGGCAAGUCCGGUGCCAGCAGCCGCGGUAAUACCGGCGGCCCAAGUGGUGGCCACUGUUAUUGGGCCUAAAGCGUCCGUAGCCGGCCCGGUAAGUCCCUGCUUAAAUCCCGCGGCUUAACCGCGGGGC-UGGCAGGGAUACUGCCGGGCUAGGGACCGGGAGAGGCCGGGGGUACCCCAGGGGUAGCGGUGAAAUGCGUUGAUCCCUGGGGGACCACCUGUGGCGAAGGCGCCCGGCUGGAACGGGUCCGACGGUGAGGGACGAAGGCCGGGGGAGCAAACCGGAUUAGAUACCCGGGUAGUCCCGGCUGUAAACUCUGCGGACUAGGUGUCGCGUGCCCUUCGGGGGCACGCGGUGCCGAAGGGAAGCCGUUAAGUCCGCCGCCUGGGGAGUACGGUCGCAAGACUGAAACUUAAAGGAAUUGGCGGGGGAGCACUACAACGGGUGGAGCCUGCGGUUUAAUUGGAUUCAACGCCGGGAAUCUCACCAGGGGCGACGGCAGGAUGAAGGCCAGGUUGACGACCUUGCCAGACGCGCCGAGAGGUGGUGCAUGGCCGUCGUCAGCUCGUACCGUGAGGCGUCCUGUUAAGUCAGGUAACGAGCGAGACCCGUGCCCCAUGUUGCCAUCCUCCCC-UCCG-GGGG-AGGGGCACUCAUGGGGGACCGCCUCCGCUAAGGAGGAGGAAGGUGCGGGCAACGACAGGUCCGCAUGCCCCGAAUCCCCUGGGCUACACGCGGGCUACAAUGGCCGGGACAAUGGGAUGCGACCCCGAAAGGGGGAGCUAAUCCCCUAAACCCGGUCGUAGUCCGGAUCGAGGGCUGUAACUCGCCCUCGUGAAGCCGGAAUCCGUAGUAAUCGCGCCUCAC-CAUGGCGCGGUGAAUGCGUCCCUGCUCCUUGCACACACCGCCCGUCACGCCACCCGAGUCGAGCCCAGGUGAGGCCCCAUCCGCAGGGUGGGGUCGAACCUGGGUUCGGCGAGGGGGGCG
>CP002069 Methanohalobium evestigatum Z-7303
-UCUGGUUGAUCCUGCCAGAGAUCACUGCUAUCAGUGUCCGAUUAAGCCAUGCAAGUUAUAUG---UUCUUCGUGAA---CAUGGCGAACUGCUCAGUAACACGUGGAUAACCUGCCCUUGGGACCGGGAUAACCCCGGGAAACUGGGGAUAAUACCGGAUGAGCCACAGAUGCUGGAAGGCUCUGUGGUUAAAA-GG--------GACA--------CCGCCCAAGGAUGGAUCUGCGGUCUAUCAGGUGGUAGUGGGUGUAACGUACCUACUAGCCAAUGACGGGUACGGGUUGUGAGAGCAAGAGCCCGGAGAUGGAUUCUGAGACAUGAAUCCAGGCCCUACGGGGCGCAGCAGGCGCGAAACCUUUACACUGCGGGAAACCGCGAUAAGGGGACACUGAGUGCCAGCAUAUA-AUGCUGGCUGUCCGUAUGUGUAAAAUACAUCGUUAC-AAGGGCCGGGCAAGACCGGUGCCAGCCGCCGCGGUAACACCGGCGGCCCGAGUGGUGAUCGCUAUUAUUGGGUCUAAAGGGUCCGUAGCCGGUUUGAUCAGUCCAUUGGGAAAUCUGGUGGCUUAACCGUCAGAAUUCCAAUGGAUACUGUCAGACUUGGGACCGGGAGAGGUAAGAGGUACUACAGGGGUAGGAGUGAAAUCUUGUAAUCCCUGUAGGACCACCAGUUGCGAAGGCGUCUUACCAGAACGGGUCCGACGGUGAGGGACGAAAGCUGGGGGCACGAACCGGAUUAGAUACCCGGGUAGUCCCAGCCGUAAACGAUGCUCGCUAGGUGUUAGGGAUGGUACGGCCGUUCCUAGUGCCGAAGGGAAGCCGUGAAGCGAGCCACCUGGGAAGUACGGCCGCAAGGCUGAAACUUAAAGGAAUUGGCGGGGGAGCACUACAACGGGUGGAGCCUGCGGUUUAAUUGGACUCAACGCCGGAAAACUCACCGGGGGCGACAGCAAUAUGUGGGUCAGGCUGAAGACCUUACCUGAAUCGCUGAGAGGAGGUGCAUGGCCGUCGUCAGUUCGUACUGUGAAGCAUCCUGUUAAGUCAGGCAACGAGCGAGACCCGUGCCCACUGUUGCCAGCAUGUUC-UUCG-GAACGAUGGGUACUCUGUGGGGACCGCUGCUGCUAAAGCAGAGGAAGGUGCGGGCUACGGUAGGUCAGUAUGCCCCGAAUCUCCCGGGCUACACGCGGGCUACAAUGGUCGGGACAAUGGGUCCCUACCCCGAAAGGGGAAGGUAAUCUCAUAAACCCGGCCGUAGUUCGGAUCGAGGACUGAAACCCGUCCUCGUGAAGCUGGAAUCCGUAGUAAUCGCGUUUCAA-CAUAGCGCGGUGAAUACGUCCCUGCUCCUUGCACACACCGCCCGUCAAACCACCCGAGUGAGGUUUGGGUGAGGGCAUGAACCCAGUUCAUGCUCGAACCUAAAUCUCGCAAGGGGGGUU
>CP002101 Methanosalsum zhilinae DSM 4017
UUCUGGUUGAUCCUGCCAGAGGUCACUGCUAUCGGUGUUCGACUAAGCCAUGCAAGUUAUAUG---UUCUUCGUGAA---CAUGGCGAACUGCUCAGUAACACGUGGAUAACCUGCCCUUGGGACCGGCAUAACCCCGGGAAACUGGGGAUAAUUCCGGAUAUGCCAUGAUAGCUGGAAUGCUUCGUGGUUCAAA-GGA-------UUCG-------UCUGCCCAAGGAUGGGUCUGCGGCCUAUCAGGUAGUAGCGGGUGCAAGGUACCUGCUAGCCGACGACGGGUACGGGUUGUGAGAGCAAGAGCCCGGAGAUGGAUUCUGAGACAUGAAUCCAGGCCCUACGGGGCGCAGCAGGCGCGAAAACUUUACAAUGCGGGAAACCGCGAUAAGGGGACACCGAGUGCCAGCAUACA-AUGCUGGCUGUCCGCAUGUGUAAACGGCAUCGUUAC-AAGGGCCGGGCAAGACCGGUGCCAGCCGCCGCGGUAACACCGGCGGCCCGAGUGGUGAUCACUAUUAUUGGGUCUAAAGGGUCCGUAGCCGGUUUGAUCAGUCCUCUGGGAAAUCUGACAGCUCAACUGUUAGGCUUCCAGGGGAUACUGUCAGACUUGGGACCGGGAGAGGUAAGAGGUACCACAGGGGUAGGAGUGAAAUCUUGUAAUCCCUGUGGGACCACCAGUGGCGAAGGCGUCUUACCAGAACGGGUCCGACGGUGAGGGACGAAAGCUGGGGGCACGAACCGGAUUAGAUACCCGGGUAGUCCCAGCCGUAAACGAUGCUCGCUAUGUGUCAGGGAUGGUGCGACCGUUCCUGGUGCCGUAGGGAAGCCGUGAAGCGAGCCACCUGGGAAGUACGGCCGCAAGGCUGAAACUUAAAGGAAUUGGCGGGGGAGCACUACAACGGGUGGAGCCUGCGGUUUAAUUGGACUCAACGCCGGAAAUCUCACCGGGGGCGACAGCAAUAUGUAGGUCAGGCUGAAGACCUUACCUGAAUCGCUGAGAGGAGGUGCAUGGCCGUCGUCAGUUCGUACUGUGAAGCAUCCUGUUAAGUCAGGCAACGAGCGAGACCCGUGCCCACUGUUGCCAGCAUGUUC-UUCG-GAAUGAUGGGUACUCUGUGGGGACCGCCGCUGCUAAAGCGGAGGAAGGUGCGGGCUACGGUAGGUCAGUAUGCCCCGAAUCUCCCGGGCUACACGCGGGCUACAAUGAUUGGGACAAUGGGCUCCUGCCCCGAAAGGGGAUGGUAAUCUCCUAAACCCAAUCGUAGUUCAGAUUGAGGACUGAAACUCGUCCUCAUGAAGCUGGAAUCCGUAGUAAUCGCGUUUCAA-CAUAGCGCGGUGAAUACGUCCCUGCUCCUUGCACACACCGCCCGUCAAACCACCCGAGUGAGGUAUGGGUGAGGGCACGAACUAAGUUCGUGUUCGAACCUAAAUUUCGCAAGGGGGGUU
>CP002057 Methanococcus voltae A3
UUCCGGUUGAUCCCGCCGGAGGUCACUGCUAUUGGAGUUCGACUAAGCCAUGCGAGUCU-AUGGC----UUCG-----GCCAUGGCGGACGGCUCAUUAUCACGUGGUUAACUUACCCUCAAGUGGGGCAUAACCUUGGGAAACUGAGGAUAAUACCCCAUAAGAAAAAAGGUUUGGAAUAAUCUUUUUCUGAAA-GC--------AUAU--------GCGCUUGAGGAUAGGACUGCGCUCGAUUAGGUAGUUGGUGGGGUAAUGGCCCACCAAGCCUACGAUCGAUACGGGCCUUGAGAGAGGGAGCCCGGAGAUGGGGACUGAGACACGGCCCCAGGCCCUACGGGGCGCAGCAGGCGCGAAACCUCCGCAAUGCACGAAAGUGCGACGGGGGGACUCCAAGUGCCUAUGUAAC-UCAUAGGCUUUUAGUAAGUGUAAAUAGCUUAAAGAAUAAGGGCUGGGCAAGUUCGGUGCCAGCAGCCGCGGUAACACCGACGGCCCAAGUGGUGACCACUCUUAUUGGGUCUAAAGCGUCCGUAGCCGGUUUAGUAAGUCCCUGUUUAAAUCCUCUGGCUUAACCAGAGGAC-UGGCAGGGAUACUGCUAGACUUGGGACCGGGAGAGGACAAGGGUACUCCAAGGGUAGCGGUGGAAUGUGUUGAUCCUUGGAGGACCACCUAUGGCGAAGGCACUUGUCUGGAACGGGUCCGACGGUGAGGGACGAAAGCCAGGGGCGCGAACCGGAUUAGAUACCCGGGUAGUCCUGGCCGUAAACUCUGCGAACUAGGUGUUAGGUAGGCUCUGUGCCUAUCUAGUGCCGAAGGGAAGCCGUUAAGUUCGCCACCUGGGGAGUACGGUCGCAAGACUGAAACUUAAAGGAAUUGGCGGGGGAGCACCACAACGGGUGGAGCCUGCGGUUUAAUUGGAUUCAACGCCGGGCAUCUCACCAGGAGCGACAGCAUUAUGAUGACCAGGUUGACGACCUUGUCUGAAGCGCUGAGAGGUGGUGCAUGGCCAUCGUCAGCUCGUACCGCGAGGCGUCCUGUUAAGUCAGGUAACGAGCGAGACCCGUGCCCUAUGUUGCUAGUUUCUUC-UCCG-GAGG-AAACGCACUCAUAGGGGACCGCUGGCGCUAAGUCAGAGGAAGGAGCGGGCAACGAUAGGUCCGCAUGCCCCGAAUCUCCUGGGCUACACGCGGGCUACAAUGGCUGGGACAAUGGGAUGCUACCCUGAAAAGGGACGCAAAUCUCCUAAACCCUGUCGUAGUUCGGAUCGUGGGCUGUAACUCGCCCACGUGAAGCUGGAAUCCGUAGUAAUCGCAGUUCAU-AAUACUGCGGUGAAUGUGUCCCUGCUCCUUGCACACACCGCCCGUCACACCAUCCGAGUUGGGUUGAGGUGAGGUUUUGGCCUUCGGCUAAGAUCGAACCUGGGUUCAGCGAGGAGGGUG
>JQ407243 uncultured archaeon
-UCCGGUUGAUCCUGCCAGAGGUUACUGCUAUCGGGGUUCGACUAAGCCAUGCGAGUUAAAUG---UUCUUCGUGAA---CAUAGCGAACUGCUCAGUAACACGUGGACAACUUACCCUUAGGACCGGGAUAACCCUGGGAAACUGGGGAUAAUACCGGAUAAGCCAUAGAUGCUGGAAUGCCCUAUGGUUCAAA--GC-------UCCG-------GC-GCCUAAGGAUGGAUCUGCGACCUAUCAGGUAGUAGUGGGUGUAACGUACCUACUAGCCUACGACGGGUACGGGUUGUGAGAGCAAGAGCCCGGAGAUGGAUUCUGAGACAUGAAUCCAGGCCCUACGGGGCGCAGCAGGCGCGAAAUCUUUACAAUGCAGGAAACUGCGAUAAGGGGACCCCGAGUGCCAGCAUCUA-AUGCUGGCUGUCCAGCUGUGUAAAUAACAGUGUUAC-AAGGGCCGGGCAAGACCGGUGCCAGCCGCCGCGGUAACACCGGCGGCCCGAGUGGUAACCGAUUUUAUUGGGUUUAAAGGGUCCGUAGCCGGCCUGUUAAGUCUCUUGGGAAAUCUGGCGGCUUAAUCGUCAGACGUUCAAGAGAUACUGAUAGGCUUGGGACCGGUAGAGGUGGGAGGUACUCCAGGGGUAGAGGUGAAAUUUUGUAAUCCUUGGGGGACCAUCGAUGGCGAAGGCAUCCCACUAGAACGGGUCCGACGGUGAGGGACGAAAGCUGGGGGCACGAACCGGAUUAGAUACCCGGGUAGUCCCAGCCGUAAACGAUGCUCGCUAGGUGUCAGGUGCGGUGCGACCGCAUUUGGUGCCGAAGUGAAAACUUGAAGCGAGCCACCUGGGAAGUACGGUCGCAAGGCUGAAACUUAAAGGAAUUGGCGGGGGAGCACUACAACGGGUGGAGCCUGCGGUUCAAUUGGAUUCAACGCCGGAAAGCUUACCGGGUCCGACAGCAACAUGAAGGUCAGGCUGAAGACCUUACCUGAUUCGCUGAGAGGAGGUGCAUGGCCGUCGUCAGUUCGUACUGUGAAGCAUCCUGUUAAGUCAGGCAACGAGCAAGACCCGUGCCCACAGUUGCCAGCAUACCC-UCAG-GGGUGAUGGGCACACUGUGGGGACCGCCGCUGCUAAAGCGGAGGAAGGUGCGGGCUACGGUAGGUCAGUAUGCCCCGAAUGACUCGGGCUACACGCGGGCUACAAUGGUUGGGACAAUGGGCACCUACACCGAGAGGUGACGGUAAUCUCCUAAACCCAGCCUUAGUUCGGAUUGAGGGCUGAAACUCGCCCUCAUGAAGUCGGAAUCCGUAGUAAUCGCGUAUCAA-CAUCACGCGGUGAAUACGUCCCUGCUCCUUGCACACACCGCCUGUCAAACCAUGCGAGUGAGGUUUGAAUGAGGGCACGUU-AUU-GGCGUGUUCGAAUUUAGGCUUCGCGAGUGGGGUU
>CP002062 Halalkalicoccus jeotgali B3
UUCCGGUUGAUCCUGCCGGAGGCCAUUGCUAUUGGAGUCCGAUUUAGCCAUGCUAGUCGCACGGGU---UCAG----ACCCGUGGCGAAUAGCUCCGUAACACGUGGCCAAACUACCCUCUGGAUCGGGAUAACCUCGGGAAACUGAGGCUAAUACCGAAUAUCGCUCUCU-CCUGGAAUGGAGAGAGCACGAAA-CGC-------UCCG-------GCG-CCAUAGGAUGUGGCUGCGGCCGAUUAGGUAGACGGUGGGGUAACGGCCCACCGUGCCGAUAAUCGGUACGGGUUGUGAGAGCAAGAACCCGGAGACGGUAUCUGAGACAAGAUACCGGGCCCUACGGGGCGCAGCAGGCGCGAAACCUUUACACUGCACGAACGUGCGAUAAGGGGACUCCAAGUGCGAGGGCAUCAGUCCUCGCUUUUCCCUACCGUAAGGUGGUAGGUGAAUAAGAGCUGGGCAAGACCGGUGCCAGCCGCCGCGGUAAUACCGGCAGCUCGAGUGAUGGCCAAUAUUAUUGGGCCUAAAGCGUCCGUAGCUGGCCGAACAGGUCUGUCGGGAAAUCCGCUCGCUCAACGAGCGGACGUCCGGCGGAAACCAGUUGGCUUGGGACCGGAAGACCCGAGGGGUACGUCCGGGGUAGGAGUGAAAUCCUGUAAUCCUGGACGGACCGCCGGUGGCGAAAGCGCCUCGGGAGAACGGAUCCGACAGUGAGGGACGAAAGCUUGGGUCACGAACCGGAUUAGAUACCCGGGUAGUCCAAGCUGUAAACGAUGCUCGCUAGGUGUGGCACUGGCUACGAGCCAGUGCUGUGCCGUAGGGAAGCCGAGAAGCGAGCCGCCUGGGAAGUACGUCCGCAAGGAUGAAACUUAAAGGAAUUGGCGGGGGAGCACUACAACCGGAGGAGCCUGCGGUUUAAUUGGACUCAACGCCGGACAUCUCACCAGCACCGACAGUUGCAUGAAGAUCAGUGUGAUGAGCUUAUUGGAGCCACUGAGAGGAGGUGCAUGGCCGCCGUCAGCUCGUACCGUGAGGCGUCCUGUUAAGUCAGGCAACGAGCGAGACCCGCAUCCUUAAUUGCCAGCAGUACC-CUUG-GGUAGCUGGGUACAUUAGGGAGACUGCCGUGGCCAACACGGAGGAAGGAACGGGCAACGGUAGGUCAGUAUGCCCCGAAUGUGCUGGGCUACACGCGGGCUACAAUGGCCGGGACAGUGGGACGCCACCCCGAAAGGGGGCGCUAAUCUCCUAAACCCGGUCGUAGUUCGGAUUGCGGGCUGAAACCCGCCCGCAUGAAGCUGGAUUCGGUAGUAAUCGCGUCUCAG-AAGGGCGCGGUGAAUACGUCCCUGCUCCUUGCACACACCGCCCGUCAAAGCACCCGAGUGAGGUCCGGAUGAGGCCGUCG---AA---GACGGUCGAAUCUGGGCUUCGCAAGGGGGCUU
>CP002117 Methanolacinia petrolearia DSM 11571
UUCUGGUUGAUCCUGCCAGAGGUCACUGCUAUCGGGGUUCGAUUAAGCCAUGCGAGUCGAGAG-GGU--UUAG---ACC-CUCGGCGGACUGCUCAGUAACACGUGGAUAACCUGCCCUAAGGUGGAGGAUAACCCCGGGAAACUGGGGAUAAUACUCCAUAGGCUAGGGAUACUGGAAUGUUUCCUAGCCAAAA--GU-------UCCG-------GC-GCCUUAGGAUGGAUCUGCGGCCGAUUAGGUAGUUGUUGGGGUAACGGCCCAACAAGCCUGUAAUCGGUACGGGUUGUGGGAGCAAGAGCCCGGAGAUGGAAUCUGAGACACGAUUCCAGGCCCUACGGGGCGCAGCAGGCGCGAAAACUUUACAAUGCAGGAAACUGUGAUAAGGGAACCCCGAGUGCUCGU--ACAC--GCGAGCUGUCCAGGUGUGCAAAAAGCAUCUGAAGAAAGGGCCGGGCAAGACCGGUGCCAGCCGCCGCGGUAAUACCGGCGGCUCGAGUGGUGACCACUAUUAUUGGGCUUAAAGCGUUCGUAGCUGGACUCUUAAGUCUCUUGGGAAAUCCGCCGGCUCAACCGGCGGGCGUCCAAGAGAUACUGAGUGUCUAGGAACCGGAAGAGGUAAGAGGUACUUCGGGGGUAGGAGUGAAAUCCUGUAAUCCUCGAGGGACCACCGAUGGCGAAGGCAUCUUACCAGGACGGCUUCGACAGUGAGGAACGAAAGCUGGGGGAGCGAACCGGAUUAGAUACCCGGGUAGUCCCAGCCGUAAACGAUGCGCGUUAGGUGUACUGGUGACCACGAGUCACCUGGGUGCCGAAGGGAAACCGUGAAACGUGCCGCCUGGGAAGUACGGUCGCAAGGCUGAAACUUAAAGGAAUUGGCGGGGGAGCACCACAACGGGUGGAGCCUGCGGUUUAAUUGGACUCAACGCCGGGAAGCUCACCGGAUAGGACAGCGGAAUGAUAACCGGGCUGAAGACUCUGUUUGACCAGCUGAGAGGAGGUGCAUGGCCGUCGUCAGUUCGUACUGUGAAGCAUCCUGUUUAGUCAGGCAACGAGCGAGACCCACGCCAACAGUUGCCAGCAUGUUC-UCCG-GAAUGAUGGGGACACUGUUGGGACCGCCUCUGCUAAAGGGGAGGAAGGAAUGGGCAACGGUAGGUCAGCAUGCCCCGAAUUAUCCGGGCUACACGCGGGCUACAAUGGUCGGGACAAUGAGCAACGACACUGAGAAGUGUAGUCAAUCUCCUAAACCCGUCCCAAGUUCGGAUUGUGGGCUGUAACUCGCCCACAUGAAGCUGGAAUCCGUAGUAAUCGCGUUUCAA-AAUAGCGCGGUGAAUGCGUCCCUGCUCCUUGCACACACCGCCCGUCAAACCACCCGAGUGAGGUUUGGAUGAGGCUGUGGU-UUU-GCCGCAGUCGAAUCUAGGUUUUGCAAGGGGGGUU
>CP002278 Methanothermus fervidus DSM 2088
CUCCGUUUGAUCCUGGCGGAGGCCACUGCUAUGGGGGUCCGACUAAGCCAUGCAAGUCGAACGGGC---CUUGU---GCCCGUGGCGAACGGCUCAGUAACACGUGGACAACCUACCCUGGGGUCCGGGAUAACCCCGGGAAACUGGGGCUAAUCCCGGAUAGGCGAGGUCUCCUGGAAUGGGGCCUCGCCGAAA-GGUC------UUUU------GACCGCCCCAGGAUGGGUCUGCGGCCGAUUAGGUAGUUGGUAGGGUAACGGCCUACCAAGCCUACGAUCGGUACGGGUUGUGAGAGCAAGAGCCCGGAGACGGGGCCUGAGACAAGGCCCCGGGCCCUACGGGGCGCAGCAGGCGCGAAAACUCCGCAAUGCGCGAAAGCGCGACGGGGGGACCCCCAGUGCCACUCCGUAAGGAGUGGCUUUUCCGGAGUGUAAAAAGCUCCGGGAAUAAGGGCUGGGCAAGACCGGUGCCAGCCGCCGCGGUAACACCGGCAGCCCGAGUGGUGGCCGCGUUUAUUGGGCCUAAAGCGUCCGUAGCCGGUCCGGUAAGUCUCCGGUGAAAGCCCGCAGCUCAACUGCGGGAGUAGCCGGAGAUACUGCCGGACUUGGGGCCGGGAGAGGCCGGAGGUACCCCCGGGGUAGGGGUGAAAUCCUGUAAUCCCGGGGGGACCACCUGUGGCGAAGGCGUCCGGCUGGAACGGGCCCGACGGUGAGGGACGAAAGCCAGGGGAGCGAACCGGAUUAGAUACCCGGGUAGUCCUGGCCGUAAACGAUGCGGACUUGGUGUUGGGGCAACCUCGAGUUGCCCCAGUGCCGAAGGGAAGCCGUUAAGUCCGCCGCCUGGGGAGUACGGCCGCAAGGCUGAAACUUAAAGGAAUUGGCGGGGGAGCACCACAACGCGUGGAGCCUGCGGUUUAAUUGGAUUCAACGCCGGACACCUCACCGGGGGCGACGGCAGGAUGAUGGCCAGGUUGAUGACCUUGCCUGACGAGCCGAGAGGAGGUGCAUGGCCGCCGUCAGCUCGUACCGUGAGGCGUCCUGUUAAGUCAGGCAACGAGCGAGACCCGCGCCCCUAGUUGCCAGCGGGUCCCGUAAGGGACGCCGGGCACACUAGGGGGACCGCCAGCGAUAAGCUGGAGGAAGGUGCGGGCGACGGUAGGUCCGUAUGCCCCGAAACCCCCGGGCUACACGCGGGCUACAAUGGCCGGGACAAUGGGUACCGACCCCGAAAGGGGGAGGUAAUCCCAUAAACCCGGCCGUAGUUCGGAUCGAGGGCUGCAACUCGCCCUCGUGAAGCUGGAAUGCGUAGUAAUCGCGGGUCACU-AUCCCGCGGUGAAUACGUCCCUGCUCCUUGCACACACCGCCCGUCACGCCACCCAAACGGGGUUCGGAUGAGGCCAUGGCCUCUGGCCAUGGUCGAAUCCGGGCCCCGUGAGGAGGGCG
>CP002372 Thermococcus barophilus MP
----------------------------------------GACUAAGCCAUGCGAGUCAUGGGGGUGUCUUCU-GACACCACCGGCGGACGGCUCAGUAACACGUCGGUAACCUACCCUCGGGAGGGGGAUAACCCCGGGAAACUGGGGCUAAUCCCCCAUAGGUGUGGGGUACUGGAAGGUCCCCACACCGAAAGGGGC------CUCG------GCCCGCCCGAGGAUGGGCCGGCGGCCGAUUAGGUAGUUGGUGGGGUAACGGCCCACCAAGCCGAAGAUCGGUACGGGCCAUGAGAGUGGGAGCCCGGAGAUGGACACUGAGACACGGGUCCAGGCCCUACGGGGCGCAGCAGGCGCGAAACCUCCGCAAUGCGGGAAACCGCGACGGGGGGACCCCCAGUGCCGUGGCAAC-GCCACGGCUUUUCCGGAGUGUAAAAAGCUCCGGGAAUAAGGGCUGGGCAAGGCCGGUGGCAGCCGCCGCGGUAAUACCGGCGGCCCGAGUGGUGGCCGCUAUUAUUGGGCCUAAAGCGUCCGUAGCCGGGCCCGUAAGUCCCUGGCGAAAUCCCACGGCUCAACCGUGGGGCUUGCUGGGGAUACUGCGGGCCUUGGGACCGGGAGAGGCGGGGGGUACCCCUGGGGUAGGGGUGAAAUCCUAUAAUCCCAGGGGGACCGCCAGUGGCGAAGGCGCCCCGCUGGAACGGGUCCGACGGUGAGGGACGAAGGCCAGGGGAGCGAACCGGAUUAGAUACCCGGGUAGUCCUGGCUGUAAAGGAUGCGGGCUAGGUGUCGGGCGAGCUCCGAGCUCGCCCGGUGCCGUAGGGAAGCCGUUAAGCCCGCCGCCUGGGGAGUACGGCCGCAAGGCUGAAACUUAAAGGAAUUGGCGGGGGAGCACUACAAGGGGUGGAGCGUGCGGUUUAAUUGGAUUCAACGCCGGGAACCUCACCGGGGGCGACGGCAGGAUGAAGGCCAGGCUGAAGGUCUUGCCGGACACGCCGAGAGGAGGUGCAUGGCCGCCGUCAGCUCGUACCGUGAGGCGUCCACUUAAGUGUGGUAACGAGCGAGACCCGCGCCCCCAGUUGCCAGUCCCUCCCGAU-GGGAG-GGAGGCACUCUGGGGGGACCGCCGGCGAUAAGCCGGAGGAAGGAGCGGGCGACGGUAGGUCAGUAUGCCCCGAAACCCCCGGGCUACACGCGCGCUACAAUGGGCGGGACAAUGGGAUCCGACCCCGAAAGGGGAAGGGAAUCCCCUAAACCCGCCCUCAGUUCGGAUCGCGGGCUGCAACUCGCCCGCGUGAAGCUGGAAUCCCUAGUACCCGCGUGUCAU-CAUCGCGCGGCGAAUACGUCCCUGCUCCUUGCACACACCGCCCGUCACUCCACCCGAGCGGGGUCCGGAUGAGGCCCCGUCGUCUUGGCGGGGUCGAGUCCGGGCUCCGUGAGGGGGGAG
>FN553696 uncultured sediment archaeon
UUCCGGUUGAUCCUGCCAGAGGUUACUGCUAUCGGGGUCCGACUAAGCCAUGCAAGUUGAGAGGGG---UAAUG---CC-CUCGGCGCAAUGCUCAGUAACACGCGGAUAACCUGCCCUUGGAUCUGGGAUAACCCCGGGAAACUGGGACUAAUACCGGAUAGAUCAAAGAUACUGGAAUGUUCCUUGAUCCAAA--GC-------UCCG-------GC-GUCNAAGGAUGGAUCUGCGGCCUAUCAGGUAGUAGUGGGUGUAACGUACCUACUAGCCUACGACGGGUACGGGUUGUGAGAGCAAGAGCCCGGAGAUGGAUUCUGAGACAUGAAUCCAGGCCCUACGGGGCGCAGCAGGCGCGAAAUCUUUACAAUGCAGGAAACUGCGAUAAGGGGACCCCGAGUGCCAGCAUCUA-AUGCUGGCUGUCCAGCUGUGUAAAUAGCAGUGUUAC-AAGGGCCGGGCAAGACCGGUGCCAGCCGCCGCGGUAACACCGGCGGCCCGAGUGGUAACCGAUUUUAUUGGGUUUAAAGGGUCCGUAGCCGGCAUGUUAAGUCUCUUGGGAAAUCUGGCGGCUUAAUCGUCAGACGUUCAAGAGAUACUGGCAGGCUUGGGACCGGUAGAGGUGGGAGGUACUCCAGGGGUAGAGGUGAAAUUUUGUAAUCCUUGGGGGACCAUCGAUGGCGAAGGCAUCCCACUAGAACGGGUCCGACGGUGAGGGACGAAAGCUGGGGGCACGAACCGGAUUAGAUACCCGGGUAGUCCCAGCCGUAAACGAUGCUCGCUAGGUGUCAGACGCGGUGCGACCGCGUUUGGUGCCGCAGUGAAAACCUGAAGCGAGCCACCUGGGAAGUACGGUCGCAAGGCUGAAACUUAAAGGAAUUGGCGGGGGAGCACUACAACGGGUGGAGCCUGCGGUUCAAUUGGAUUCAACGCCGGAAAGCUUACCGGGUCAGACAGCAACAUGAAGGUCAAGCUGAAGACUUUACCGGAUUCGCUGAGAGGAGGUGCAUGGCCGUCGUCAGUUCGUACUGUGAAGCAUCCUGUUAAGUCAGGCAACGAGCAAGACCCGUGCCCACAGUUGCCAGCAUACCC-UCCG-GGGUGAUGGGCACACUGUGGGGACCGCCGCUGCUAAAGCGGAGGAAGGUGCGGGCUACGGUAGGUCAGUAUGCCCCGAAUGACUCGGGCUACACGCGGGCUACAAUGGUUGGGACAAUGGGCACCUACACCGAGAGGUGACGGUAAUCUCCUAAACCCAGCCUUAGUUCGGAUUGAGGGCUGAAACUCGCCCUCAUGAAGUCGGAAUCCGUAGUAAUCGCGUAUCAA-CAUCACGCGGUGAAUACGUCCCUGCUCCUUGCACACACCGCCCGU---------------------------------------------------------------------------
>CP002551 Methanobacterium lacus
AUCCGUUUGAUCCUGGCGGAGGCCACUGCUAUUGGGGUCCGAUUAAGCCAUGCAAGUCGAACGAAACUCUUCG-GAGUUUCGUGGCAAACGGCUCAGUAACACGUGGAUAACCUACCCUUAGGACUGGGAUAACCCCGGGAAACUGGGGACAAUACCAGAUAUGUAGAGAU-CCUGCAAUGGUCCUCUAUUUAAA-UGU-------UCCG-------ACG-CCUAAGGAUGGAUCUGCGGCAGAUUAGGUAGUUGGUGGGGUAAUUGCCCACCAAGCCUUUGAUCUGUACGGGUUGUGAGAGCAAGAGCCCGGAGAUGGAACCUGAGACAAGGUUCCAGGCCCUACGGGGCGCAGCAGGCGCGAAACCUCCGCAAUGCGAGCAAUCGCGACGGGGGGACCCCAAGUGCCACUCUUAACGGGGUGGCUUUUCUGAAGUGUAAAAAGCUUUAGGAAUAAGGGCUGGGCAAGACCGGUGCCAGCCGCCGCGGUAACACCGGCAGCUCAAGUGGUGGCCAUUUUUAUUGGGCCUAAAGCGUUCGUAGCCGGUUUGAUAAGUCUCUGGUGAAAUCCCGCAGCUUAACUGUGGGACUUGCUGGAGAUACUAUUAGACUUGAGGUCGGGAGAGGUUAGGGGUACUCCCAGGGUAGGGGUGAAAUCCUAUAAUCCUGGGAGGACCACCGU-GGCGAAGGCGCCUAACUGGAACGAACCUGACGGUGAGUAACGAAAGCCAGGGGCGCGAACCGGAUUAGAUACCCGGGUAGUCCUGGCCGUAAACGAUGUGGACUUGGUGUUGGAAUGGCCUCGAGCUGCUCCAGUGCCGAAGGGAAGCUGUUAAGUCCACCGCCUGGGAAGUACGGUCGCAAGACUGAAACUUAAAGGAAUUGGCGGGGGAGCACCACAACGCGUGGAGCCUGCGGUUUAAUUGGAUUCAACGCCGGACAUCUCACCAGGGGCGACAGCAGAAUGAUGGCCAGGUUGACGACCUUGCUUGACAAGCUGAGAGGAGGUGCAUGGCCGCCGUCAGCUCGUACCGUGAGGCGUCCUGUUAAGUCAGGCAACGAGCGAGACCCACGCCCUUAGUUACCAGCGGAUCCUUUUUAGGAUGCCGGGCACACUAAGGGGACCGCCAGUGAUAAACUGGAGGAAGGAGUGGACGACGGUAGGUCCGUAUGCCCCGAAUCCCCUGGGCUACACGCGGGCUACAAUGGCUAGGACAAUGGGUUCCAACACCGAAAGGUGGAGGUAAUCUCCUAAACCUAGUCUUAGUUCGGAUUGAGGGCUGUAACUCGCCCUCAUGAAGCUGGAAUGCGUAGUAAUCGCGUGUCAU-AACCGCGCGGUGAAUACGUCCCUGCUCCUUGCACACACCGCCCGUCACGCCACCCAAAAAGGGUUGGGAUGAGGCCCUAAUCUUAGGUUAGGUUCGAAUCUUGGUUCUUUGAGGAGGGCG
>CP002565 Methanosaeta concilii GP6
--CUGGUUGAUCCUGCCAGAGGUUACUGCUAUCGAGGUUCGACUAAGCCAUGCGAGUCGAAUG----UAGCAA-UA----CAUGGCGAACUGCUCAGUAACACGUGGACAACCUGCCCUUAGGUUGGGUAUAAACCCGGGAAACUGGGUAUAAUACCCGAUAGGUCUCGAUUGCUGGAAUGCAUCGAGAUUUAAA--GC-------UCCG-------GC-GCCUAAGGAUGGGUCUGCGGCCUAUCAGGUAGUAGUGGGUGUAGCGUACCUACUAGCCUACGACGGGUACGGGUUGUGAGAGCAAGAGCCCGGAGAUGGAUUCUGAGACACGAAUCCAGGCCCUACGGGGUGCAGCAGGCGCGAAAACUUUACAAUGCUGGCAACAGCGAUAAGGGAACCUCGAGUGCCAGGUUACA-AAUCUGGCUGUCGAGAUGCCUAAAAAGCAUUUCAAC-AAGGGCCGGGCAAGACCGGUGCCAGCCGCCGCGGUAACACCGGCGGCUCGAGUGGUAACCGUUAUUAUUGGGUCUAAAGGGUCUGUAGCCGGCCGGAUAAGUCUCUUGAGAAAUCUGGCAGCUUAACUGUCAGGCUUUCAGGAGAUACUGUCUGGCUCGAGGCCGGGAGAGGUGAGAGGUACUUCAGGGGUAGGGGUGAAAUCUUGUAAUCCUUGAAGGACCACCAGUGGCGAAGGCGUCUCACCAGAACGGACCUGACGGCAAGGGACGAAAGCUAGGGGCACGAACCGGAUUAGAUACCCGGGUAGUCCUAGCCGUAAACGAUACUCGCUAGGUGUCGGCCACGGUGCGACCGUUGUCGGUGCCGUAGGGAAGCCGUGAAGCGAGCCACCUGGGAAGUACGGCCGCAAGGCUGAAACUUAAAGGAAUUGGCGGGGGAGCACCACAACGGGUGGAGCUUGCGGUUUAAUUGGAUUCAACGCCGGAAAUCUUACCGGGACCGACAGCAAUAUGAAGGCCAGGCUGAAGACUUUGCCGGAUUAGCUGAGAGGUGGUGCAUGGCCGUCGUCAGUUCGUACUGUGAAGCAUCCUGUUAAGUCAGGCAACGAGCGAGACCCACGCCCACAGUUGCCAGCGUACUC-UCUG-GAGUGACGGGUACACUGUGGGGACCGCCGCUGCUAAAGCGGAGGAAGGAAUGGGCAACGGUAGGUCAGUAUGCCCCGAAUAUCCCGGGCUACACGCGAGCUACAAUGGUUGGUACAAUGGGUAUCUACCCCGAAAGGGGACGGGAAUCUCCUAAAACCAAUCUUAGUUCGGAUUGAGGGCUGCAACUCGCCCUCAUGAAGCUGGAAUCCGUAGUAAUCGCGUUUCAAC-AGAACGCGGUGAAUACGUCCCUGCUCCUUGCACACACCGCCCGUCAAACCACCCGAGUAGGGUCUGAAUGAGAGCGCUUUCUUUGGAGGCGUUCGAAUUUGGGCUUUGCAAGGGGGGUU
>CP002588 Archaeoglobus veneficus SNP6
UUCUGGUUGAUCCUGCCAGAGGCCGCUGCUAUCCGGCUGGGACUAAGCCAUGCUAGUCAAGGGGCUUGUUUCG-GCAAGCACCGGCGGACGGCUCAGUAACACGUGGACAACCUGCCCUCGGGAGGGGGAUAACCCCGGGAAACUGGGGCUAAACCCCCAUAGGAGAUGGGUACUGGAAUGUCCCAUCUCCGAAAGUCC-------GCAA-------GGAGCCCGAGGAUGGGUCUGCGGCGGAUUAGGUAGUUGGCGGGGUAACGGCCCGCCAAGCCGAAGAUCCGUACGGGCUGUGAGAGCAGGAGCCCGGAGAUGGACCCUGAGACAAGGGUCCAGGCCCUACGGGGCGCAGCAGGCGCGAAACCUCCGCAAUGCGGGAAACCGCGACGGGGUUAGCCGGAGUGUCCGCGCAUC-GCGCGGACUGUCGGGGUGCCUAAACAGCACCCCAAC-AAGGGCCGGGCAAGGCCGGUGGCAGCCGCCGCGGUAAUACCGGCGGCCCGAGUGGCGGCCACUCUUAUUGGGCCUAAAGCGUCCGUAGCCGGUCUGGUAAGUCCCCCGGGAAAUCUGGCGGCUUAACCGUCAGACUGCCGGGGGAUACUGCCAGACUAGGGACCGGGAGAGGCCGAGGGUAUUCCCGGGGUAGGGGUGAAAUCCUGUAAUCCCGGGAGGACCACCUGUGGCGAAGGCGCUCGGCUGGAACGGGUCCGACGGUGAGGGACGAAGGCCUGGGGAGCGAACCGGAUUAGAUACCCGGGUAGUCCAGGCUGUAAACGAUGCGGGCUAGGUGUCACCGGAGCUACGAGCUCCGGUGGUGCCGGAGGGAAGCCGUUAAGCCCGCCGCCUGGGAAGUACGGCCGCAAGGCUGAAACUUAAAGGAAUUGGCGGGGGAGCACUACAACGGGUGGAGCCUGCGGUUUAAUUGGAUUCAACGCCGGGAAGCUUACCGGGGGAGACAGCGGGAUGAAGGUCGGGCUGAAGACCUUACCAGACUAGCUGAGAGGUGGUGCAUGGCCGCCGUCAGUUCGUACUGUGAAGCAUCCUGUUAAGUCAGGCAACGAGCGAGACCCGCGCCCUCAGUUGCCAGCGGAUCCCUUCGGGGAUGCCGGGCACACUGGGGGGACUGCCGGCGCUAAGCCGGAGGAAGGUGCGGGCAACGGCAGGUCCGUAUGCCCCGAAUCCCCCGGGCUACACGCGGGCUACAAUGGCCGGGACAAUGGGUACCGACCCCGAAAGGGGUGGGUAAUCUCCUAAACCCGGUCUAACCUGGGAUCGAGGGCUGCAACUCGCCCUCGUGAACCUGGAAUCCGUAGUAAUCGCGCCUCAA-AAUGGCGCGGUGAAUACGUCCCUGCUCCUUGCACACACCGCCCGUCAAGCCACCCGAGUGGGCCAUGGGUGAGGGCCGCCCCUAAGGGGCGGUUCGAACCCAGGGUCCGCGAGGGGGGCU
>CP002670 Pyrococcus sp. NA2
UUCCGGUUGAUCCUGCCGGAGGCCACUGCUAUGGGGGUCCGACUAAGCCAUGCGAGUCGAGGGGGCGUCCUCG-GACGCCACCGGCGGACGGCUCAGUAACACGUCGGUAACCUACCCUCGGGAGGGGGAUAACCCCGGGAAACUGGGGCUAAUCCCCCAUAGGCCUGGGGUACUGGAAGGUCCCCAGGCCGAAAGGGAGCC----GUAA----GGCUCCGCCCGAGGAUGGGCCGGCGGCCGAUUAGGUAGUUGGUGGGGUAACGGCCCACCAAGCCGAAGAUCGGUACGGGCCGUGAGAGCGGGAGCCCGGAGAUGGACACUGAGACACGGGUCCAGGCCCUACGGGGCGCAGCAGGCGCGAAACCUCCGCAAUGCGGGAAACCGCGACGGGGGGACCCCCAGUGCCGUGCCUCU-GGCACGGCUUUUCCGGAGUGUAAAAAGCUCCGGGAAUAAGGGCUGGGCAAGGCCGGUGGCAGCCGCCGCGGUAAUACCGGCGGCCCGAGUGGUGGCCACUAUUAUUGGGCCUAAAGCGGCCGUAGCCGGGCCCGUAAGUCCCUGGCGAAAUCCCACGGCUCAACCGUGGGGCUCGCUGGGGAUACUGCGGGCCUUGGGACCGGGAGAGGCCGGGGGUACCCCCGGGGUAGGGGUGAAAUCCUAUAAUCCCGGGGGGACCGCCAGUGGCGAAGGCGCCCGGCUGGAACGGGUCCGACGGUGAGGGCCGAAGGCCAGGGGAGCGAACCGGAUUAGAUACCCGGGUAGUCCUGGCUGUAAAGGAUGCGGGCUAGGUGUCGGGCGAGCUUCGAGCUCGCCCGGUGCCGUAGGGAAGCCGUUAAGCCCGCCGCCUGGGGAGUACGGCCGCAAGGCUGAAACUUAAAGGAAUUGGCGGGGGAGCACUACAAGGGGUGGAGCGUGCGGUUUAAUUGGAUUCAACGCCGGGAACCUUACCGGGGGCGACGGCAGGAUGAAGGCCAGGCUGAAGGUCUUGCCGGACGCGCCGAGAGGAGGUGCAUGGCCGCCGUCAGCUCGUACCGUGAGGCGUCCACUUAAGUGUGGUAACGAGCGAGACCCGCGCCCCCAGUUGCCAGUCCCUCCCGCUCGGGAG-GGAGGCACUCUGGGGGGACUGCCGGCGAUAAGCCGGAGGAAGGGGCGGGCGACGGUAGGUCAGUAUGCCCCGAAACCCCCGGGCUACACGCGCGCUACAAUGGGCGGGACAAUGGGUGCCGACCCCGAAAGGGGGAGGUAAUCCCCUAAACCCGCCCUCAGUUCGGAUCGCGGGCUGCAACUCGCCCGCGUGAAGCUGGAAUCCCUAGUACCCGCGCGUCAU-CAUCGCGCGGCGAAUACGUCCCUGCUCCUUGCACACACCGCCCGUCACUCCACCCGAGCGGGGCCUAGGUGAGGCCCGAUCUUUCAGGUCGGGUCGAGCCUAGGCUCCGUGAGGGGGGAG
>CP002737 Methanotorris igneus Kol 5
UUCCGGUUGAUCCCGCCGGAGGCCACUGCUAUUGGGGUCCGACUAAGCCAUGCGAGUCG-AUGGGC---CUCG----UGCCAUGGCGGACGGCUCAGUAACACGUGGCUAACCUACCCUCGGGUGGGGGAUAACCUCGGGAAACUGAGGAUAAUCCCCCAUAGGGGAAGAGGUCUGGAAUGAUCCUUCCCCGAAA-GC--------AUAU--------GCGCCCGAGGAUGGGGCUGCGGCCGAUUAGGUAGUUGGUGGGGUAACGGCCCACCAAGCCUACGAUCGGUACGGGCCCUGAGAGGGGGAGCCCGGAGAUGGGGACUGAGACACGGCCCCAGGCCCUACGGGGCGCAGCAGGCGCGAAACCUCCGCAAUGCGCGAAAGCGCGACGGGGGGACCCCAAGUGCCCACGCACU-GCGUGGGCUUUUCCGGAGUGUAAACAGCUCCGGGAAUAAGGGCUGGGCAAGUCCGGUGCCAGCAGCCGCGGUAAUACCGGCAGCCCGAGUGGUGGCCACUUUUAUUGGGCCUAAAGCGUCCGUAGCCGGCCCAGUAAGUCCCUGCUUAAAUCCUACGGCUUAACCGUAGGAC-UGGCAGGGAUACUGCUGGGCUUGGGACCGGGAGAGGGCGGGGGUACUCCGGGGGUAGCGGUGAAAUGUGUUGAUCCCCGGAGGACCACCUAUGGCGAAGGCACCCGCCUGGAACGGGUCCGACGGUGAGGGACGAAAGCCGGGGGAGCGAACCGGAUUAGAUACCCGGGUAGUCCCGGCCGUAAACGCUGCGGACUAGGUGUCGGGUAGGCCUCGUGCCUACCCGGUGCCGAAGGGAAGCCGUUAAGUCCGCCGCCUGGGGAGUACGGUCGCAAGACUGAAACUUAAAGGAAUUGGCGGGGGAGCACUACAACGGGUGGAGCCUGCGGUUUAAUUGGAUUCAACGCCGGGCAUCUUACCAGGGGCGACGGCAGGAUGAAGGCCAGGUUGACGACCUUGCCAGACGAGCCGAGAGGUGGUGCAUGGCCGUCGUCAGCUCGUACCGUGAGGCGUCCUGUUAAGUCAGGUAACGAGCGAGACCCGCGCCCCAUGUUGCCAUCCUCCCC-UCCG-GGGG-AGGGGCACUCAUGGGGGACCGCUGGCGCUAAGCCAGAGGAAGGAGCGGGCAACGACAGGUCCGCAUGCCCCGAAUCCCCUGGGCUACACGCGGGCUACAAUGGCUGGGACAAUGGGACGCGACCCCGAAAGGGGGAGCGAAUCCCCUAAACCCAGCCGUAGUUCGGAUCGUGGGCUGUAACUCGCCCACGUGAAGCUGGAAUCCGUAGUAAUCGCGCCUCAU-CAUGGCGCGGUGAAUGCGUCCCUGCUCCUUGCACACACCGCCCGUCACGCCACCCGAGUUGGGUCUAGGUGAGGCCCUGGCCUCUGGCUGGGGUCGAACCUAGGCUCAGCGAGGGGGGCG
>CP002772 Methanobacterium paludis
AUCCGUUUGAUCCUGGCGGAGGCCACUGCUAUUGGGGUUCGAUUAAGCCAUGCAAGUCGAACGAAAUCCUUCGG--GUUUCGUGGCAAACGGCUCAGUAACACGUGGAUAACCUACCCUUAGGACUGGGAUAACCCUGGGAAACUGGGGAUAAUACCGGAUACAUGGAGGU-CCUGGAAUGGUUCUCCAUUGAAA-UGU-------UCCG-------ACG-CCUAAGGAUGGAUCUGCGGCCGAUUAGGUAGUUGGUGGGGUAAAGGCCCACCAAGCCUGUGAUCGGUACGGGUUGUGAGAGCAAGAGCCCGGAGAUGGAACCUGAGACAAGGUUCCAGGCCCUACGGGGCGCAGCAGGCGCGAAACCUCCGCAAUGCGAGCAAUCGCGACGGGGGGACCCCAAGUGCCACUCUUAACGGGGUGGCUUUUCUUGAGUGUAAAAAGCUCUUGGAAUAAGAGCUGGGCAAGACCGGUGCCAGCCGCCGCGGUAACACCGGCAGCUCAAGUGGUGGCCAUUUUUAUUGGGCCUAAAGCGUUCGUAGCCGGCCUGAUAAGUCUCUGGUGAAAUCCUACAGCUUAACUGUGGGAAUUGCUGGAGAUACUAUUAGGCUUGAGGUCGGGAGAGGUUAGCGGUACUCCCAGGGUAGGGGUGAAAUCCUAUAAUCCUGGGAGGACCACCGU-GGCGAAGGCGGCUAACUGGAACGAACCUGACGGUGAGUAACGAAAGCCAGGGGCGCGAACCGGAUUAGAUACCCGGGUAGUCCUGGCCGUAAACGAUGUGGACUUGGUGUUGGAAUGGCCUCGAGCUGCUCCAGUGCCGAAGGGAAGCUGUUAAGUCCAUCGCCUGGGAAGUACGGUCGCAAGACUGAAACUUAAAGGAAUUGGCGGGGGAGCACCACAACGCGUGGAGCCUGCGGUUUAAUUGGACUCAACGCCGGACAUCUCACCAGGGGCGACAGCCGGAUGAUAGCCAGGUUGAUGACCUUGCUUGACAAGCUGAGAGGAGGUGCAUGGCCGCCGUCAGCUCGUACCGUGAGGCGUCCUGUUAAGUCAGGCAACGAGCGAGACCCACGCCCUUAGUUACCAGCGGAUCC-UUCG-GGAUGCCGGGCACACUAAGGGGACCGCCAGUGAUAAACUGGAGGAAGGAGUGGACGACGGUAGGUCCGUAUGCCCCGAAUCCCCUGGGCUACACGCGGGCUACAAUGGCUAGGACAAUGGGUUCCAACACCGAAAGGUGGAGGUAAUCUCCUAAACCUAGUCUUAGUUCGGAUUGAGGGCUGUAACUCGCCCUCAUGAAGCUGGAAUGCGUAGUAAUCGCGUGUCAU-AACCGCGCGGUGAAUACGUCCCUGCUCCUUGCACACACCGCCCGUCACGCCACCCAAAAAGGGUUUGGAUGAGGCCCCAAUCUUCGGUUGGGCUCGAAUCUAGGUUCUUUGAGGAGGGCG
>CP002779 Pyrococcus yayanosii CH1
UUCCGGUUGAUCCUGCCGGAGGCCACUGCUAUGGGGGUCCGACUAAGCCAUGCGAGUCAAGGGGGCGUCUUCU-GACGCCACCGGCGGACGGCUCAGUAACACGUCGGUAACCUACCCUCGGGAGGGGGAUAACCCCGGGAAACUGGGGCUAAUCCCCCAUAGGCCUGGGGUACUGGAAGGUCCCCAGGCCGAAAGGGAGCC----GUAA----GGCUCCGCCCGAGGAUGGGCCGGCGGCCGAUUAGGUAGUUGGUGGGGUAACGGCCCACCAAGCCGAAGAUCGGUACGGGCCGUGAGAGCGGGAGCCCGGAGAUGGACACUGAGACACGGGUCCAGGCCCUACGGGGCGCAGCAGGCGCGAAACCUCCGCAAUGCGGGAAACCGCGACGGGGGGACCCCCAGUGCCGUGCCUCU-GGCACGGCUUUUCCGGAGUGUAAAAAGCUCCGGGAAUAAGGGCUGGGCAAGGCCGGUGGCAGCCGCCGCGGUAAUACCGGCGGCCCGAGUGGUGGCCACUAUUAUUGGGCCUAAAGCGGCCGUAGCCGGGCCCGUAAGUCCCUGGCGAAAUCCCACGGCUCAACCGUGGGGCUCGCUGGGGAUACUGCGGGCCUUGGGACCGGGAGAGGCCGGGGGUACCCCCGGGGUAGGGGUGAAAUCCUAUAAUCCCGGGGGGACCGCCAGUGGCGAAGGCGCCCGGCUGGAACGGGUCCGACGGUGAGGGCCGAAGGCCAGGGGAGCGAACCGGAUUAGAUACCCGGGUAGUCCUGGCUGUAAAGGAUGCGGGCUAGGUGUCGGGCGAGCUUCGAGCUCGCCCGGUGCCGUAGGGAAGCCGUUAAGCCCGCCGCCUGGGGAGUACGGCCGCAAGGCUGAAACUUAAAGGAAUUGGCGGGGGAGCACUACAAGGGGUGGAGCGUGCGGUUUAAUUGGAUUCAACGCCGGGAACCUCACCGGGGGCGACGGCAGGAUGAAGGCCAGGCUGAAGGUCUUGCCGGACGCGCCGAGAGGAGGUGCAUGGCCGCCGUCAGCUCGUACCGUGAGGCGUCCACUUAAGUGUGGUAACGAGCGAGACCCGCGCCCCCAGUUGCCAGUCCCUCCCGCUCGGGAG-GGAGGCACUCUGGGGGGACUGCCGGCGAUAAGCCGGAGGAAGGGGCGGGCGACGGUAGGUCAGUAUGCCCCGAAACCCCCGGGCUACACGCGCGCUACAAUGGGCGGGACAAUGGGACCCGACCCCGAAAGGGGAAGGGAAUCCCCUAAACCCGCCCUCAGUUCGGAUCGCGGGCUGCAACUCGCCCGCGUGAAGCUGGAAUCCCUAGUACCCGCGCGUCAU-CAUCGCGCGGCGAAUACGUCCCUGCUCCUUGCACACACCGCCCGUCACUCCACCCGAGCGGGGUCCGGGUGAGGCCCAGUCUUUCAGGCUGGGUCGAGCCCGGGCUCCGUGAGGGGGGAG
>CP002792 Methanothermococcus okinawensis IH1
UUCCGGUUGAUCCCGCCGGAGGCCACUGCUAUUGGGGUUCGACUAAGCCAUGCGAGUCU-AUGGAC---UUCG----GUCCAUGGCGGACGGCUCAGUAACACGUGGCUAACCUGCCCUCAGGUGGGGGAUAACCUUGGGAAACUGAGGAUAAUACCCCAUAGGGGAAGAGGUCUGGAAUGAUCCUUCCUUGAAA-GG--------ACAU--------CCGCCUGAGGAUGGGGCUGCGUCCGAUUAGGUAGUUGGUGGGGUAAUGGCCCACCAAGCCUACGAUCGGUACGGGCCUUGAGAGAGGAAGCCCGGAGAUGGGGACUGAGACACGGCCCCAGGCCCUACGGGGCGCAGCAGGCGCGAAACCUCCACAAUGCACGAAAGUGCGAUGGGGGGACCCCAAGUGCCUAUGCACA-GCAUAGGCUUUUCCCAAGUGUAAAUAGCUUGGGGAAUAAGGGCUGGGCAAGUCCGGUGCCAGCAGCCGCGGUAACACCGGCGGCCCGAGUGGUGGCCACUCUUAUUGGGCCUAAAGCGUCCGUAGCCGGUCCAGUAAGUCCCUGUUUAAAUCCUACGGCUCAACCGUAGGGC-UGGCAGGGAUACUGCUGGACUUGGGACCGGGAGAGGACGAGGGUACUCCAGGGGUAGCGGUGAAAUGCGUUGAUCCCUGGAGGACCACCUAUGGCGAAGGCACUCGUCUGGAACGGGUCCGACGGUGAGGGACGAAAGCCAGGGGCGCGAACCGGAUUAGAUACCCGGGUAGUCCUGGCCGUAAACUCUGCGGACUAGGUGUCACCUGGGCCUUGGGCCCAGGUGGUGCCGAAGGGAAGCCAUUAAGUCCGCCGCCUGGGGAGUACGGUCGCAAGACUGAAACUUAAAGGAAUUGGCGGGGGAGCACCACAACGGGUGGAGCCUGCGGUUUAAUUGGAUUCAACGCCGGGCAUCUCACCAGGGGCGACAGCAUGAUGACGGUCAGGUUGACGACCUUACCUGAAGCGCUGAGAGGUGGUGCAUGGCCAUCGUCAGCUCGUACCGCGAGGCGUCCUGUUAAGUCAGGUAACGAGCGAGACCCGUGCCCUAUGUUGCGACUUCUUCC-UCCG-GGGA-GAAGGCACUCAUAGGGGACCGCUGGUGUUAAACCAGAGGAAGGAGCGGGCAACGAUAGGUCCGCAUGCCCCGAAUCCCCUGGGCUACACGCGGGCUACAAUGGUUGGGACAAUGGGAUGCAACCCUGAAAGGGGAAGCAAAUCUCCUAAACCCAAUCGUAGUUCGGAUCGUGGGCUGUAACUCGCCCACGUGAAGCUGGAAUCCGUAGUAAUCGCAGUUCAA-CAUACUGCGGUGAAUGUGUCCCUGCUCCUUGCACACACCGCCCGUCACACCACCCGAGUUGGGUUGAGGUGAGGCCCUAGCCUUUGGCUAGGGUCGAACCUGGGCUCAGCAAGGGGGGUG
>CP002839 Halopiger xanaduensis SH-6
UUCCGGUUGAUCCUGCCGGAGGUCAUUGCUAGUGGAGUCCGAUUUAGCCAUGCUAGUUGCACGAGU---UUAG----ACUCGUAGCAGAUAGCUCAGUAACACGUGGCCAAACUACCCUCUGGAUCGGGAUAACCUCGGGAAACUGAGGCUAAUCCUGAAUAGCGUUCUCC-CCUGGAGUGGGGAGAACGUGAAA-UGC-------UCCG-------GCG-CCAGAGGAUGUGGCUGCGGCCGAUUAGGUAGACGGUGGGGUAACGGCCCACCGUGCCAGUAAUCGGUACGGGUUGUGAGAGCAAGAGCCCGGAGACGGUAUCUGAGACAAGAUACCGGGCCCUACGGGGCGCAGCAGGCGCGAAACCUUUACACUGCACGCCAGUGCGAUAAGGGGACUCCAUCUGCGAGGGCAUUCGUCCUCGCUUUUCUGUACCGUAAGGUGGUACAGGAAUAAGGGCUGGGCAAGACCGGUGCCAGCCGCCGCGGUAAUACCGGCAGCCCGAGUGAUGACCGCUAUUAUUGGGCCUAAAGCGUCCGUAGCUGGCCAGGCAAGUCCAUCGGGAAAUCCGCGCGCCCAACGCGCGGGCGUCCGGUGGAACCUGCUUGGCUUGGGACCGGAAGACCUGAGGGGUACGUCCGGGGUAGGAGUGAAAUCCCGUAAUCCUGGACGGACCACCGU-GGCGAAAGCGCCUCAGGAAGACGGAUCCGACGGUGAGGGACGAAAGCUCGGGUCACGAACCGGAUUAGAUACCCGGGUAGUCCGAGCUGUAAACGAUGUCUGCUAGGUGUGGCACAGGCUACGAGCCUGUGCUGUGCCGUAGGGAAGCCGUGAAGCAGACCGCCUGGGAAGUACGUCCGCAAGGAUGAAACUUAAAGGAAUUGGCGGGGGAGCACUACAACCGGAGGAGCCUGCGGUUUAAUUGGACUCAACGCCGGACAUCUCACCAGCAUCGACAGCAGGGUGACGAUCAGGUUGAUGACCUUAUCAGA-CUGCUGAGAGGAGGUGCAUGGCCGCCGUCAGCUCGUACCGUGAGGCGUCCUGUUAAGUCAGGCAACGAGCGAGACCCGCACUCCUAAUUGCCAGCAACACC-CUCG-GGUGGUUGGGUACAUUAGGAGGACUGCCAGUGCCAAACUGGAGGAAGGAACGGGCAACGGUAGGUCAGUAUGCCCCGAAUGUGCUGGGCGACACGCGGGCUACAAUGGCCGAGACAGUGGGAUGCAACGCCGAAAGGCGACGCUAAUCUCCGAAACUCGGUCGUAGUUCGGAUUGCGGAUUGAAACUCAUCCGCAUGAAGCUGGAUUCGGUAGUAAUCGCGCCUCAG-AAGGGCGCGGUGAAUACGUCCCUGCUCCUUGCACACACCGCCCGUCAAAGCACCCGAGUGAGGUCCGGAUGAGGCCUG-G---UC--C-CAGGUCGAAUCUGGGCUUCGCAAGGGGGCUU
>CP002916 Thermoplasmatales archaeon BRNA1
CUCCGGUUGAUCCUGCCGGCGGCCACCGCUAUUGGAAUUCGAUUAAGACAUGCGAGUCUAGAGA-----GCAA-----U-CUCGGCGGACUGCUCAGUAACACGUGGACAACGUGCCCUACAGUGGAGCAUAAUCUCGGGAAACUGAGGAUAAUUCUCCAUAGGCCAUAGAAUCUGGAAUGAUUUAUGGCUCAAA--GU-------UCCG-------GC-GCUGUAGGAUCGGUCUGCGGCCUAUCAGGUAGUAGUGGGUGUAACGUACCCCCUAGCCGAUUACGGGUAUGGGCCUUGAGAGAGGGAGCCCAGAGUUGGAUUCUGAGACACGAAUCCAGGCCCUACGGGGCGCAGCAGUCGCGAAAACUUCACAAUGGGCGAAAGCCCGAUGAGGGAAUUCCAAGUGCAUGCACAUU-GUGUAUGCUUUUCUUCAGCGUAGAUAACUGAAGGAAUAAGGGCUGGGUAAGACGGGUGCCAGCCGCCGCGGUAAUACCCGCAGCCCGAGUGGUGGUCGAUUUUAUUGAGUCUAAAACGUUCGUAGCCGGCCUAGUAAAUCUUUGGGUAAAUCGGGAGGCUUAACUUUCCGAA-UUCCGGAGAGACUGCUAGGCUUGGGAUCGGGAGAGGUAAGAGGUACUUCAGGGGUAGGGGUAAAAUCCUGUAAUCCUUGGAGGACCACCGGUGGCGAAGGCGUCUUACUAGAACGAAUCCGACGGUGAGGGACGAAGCCCUAGGUCGCAAACGGGAUUAGAUACCCCGGUAGUCUAGGGUGUAAACGCUGCAGACUUGGUGUUGGGGGCCCUUCGGGGGCAUUCAGUGCCGGAGAGAAGUUGUUAAGUCUGCUACUUGGGGAGUACGUCCGCAAGGAUGAAACUUAAAGGAAUUGGCGGGGGAGCACCGCAACGGGAGGAGCGUGCGGUUUAAUUGGAUUCAACACCGGAAAACUCACCAGGGGAGACCAUCACAUGAAGACCAGGCUAAUGACUUUGUCUGAUUCUUGGAGAAGUGGUGCAUGGCCAUCGUCAGUUCGUACUGUAAAGCGUUCUCUUAAGUGAGAUAACGAACAAGACCCUCACUUAUAAUUGCUACUUCGGUC-UCCG-GAUC-GGAGGCACAUUAUCGGGACCGCUGACGCUAAGUCAGAGGAAGGAGAGGUCAACGGUAGGUCAGUAUGCCCUGAAUCUCCUGGGCUACACGCGCGCUACAAAGGGCGGGACAAUGGGUUCCGACGCCGAAAGGCGAAGGCAAUCUCG-AAACCCGUCCGUAGUUCGGACUGAGGGUUGUAACUCACCCUCACGAAGCUGGAUUCCGUAGUAAUCGCGAAUCAA-CAACUCGCGGUGAAUAUGCCCCUGCUCCUUGCACACACCGCCCGUCAAACCACCCGAGUCGGGUUUCAGUGAGGCUGCCUU-UUUUGGGGUUGUCGAACUGAGAUUCAGCAAGGGAGGUU
>CP002913 Methanococcus maripaludis X1
UUCCGGUUGAUCCCGCCGGAGGCCACUGCUAUUGGGAUUCGACUAAGCCAUGCGAGUCU-AUGGU----UUCG-----GCCAUGGCGGACGGCUCAUUAACACGUGGUUAACAUACCCUCAGGUGGGGGAUAACCUUGGGAAACUGAGGAUAAUACCCCAUAGAAAAAGCAGUCUGGAACGAUUCUUUUUCGAAA-GC--------AUAU--------GCGCCUGAGGAUUGGACUGCGCUCGAUUAGGUAGUUGGUGGGGUAAUGGCCCACCAAGCCUACGAUCGGUACGGGCCUUGAGAGAGGAAGCCCGGAGAUGGGGACUGAGACACGGCCCCAGGCCCUACGGGGCGCAGCAGGCGCGAAACCUCCGCAAUGCACGAAAGUGCGACGGGGGGAUCCCAAGUGCUCAUGCACA-GCAUGGGCUUUUAUCAAGUGUAAACAGCUUGAGGAAUAAGGGCUGGGCAAGUUCGGUGCCAGCAGCCGCGGUAACACCGACGGCCCGAGUGGUGGCCACUUUUAUUGGGCCUAAAGCGUCCGUAGCCGGUCCAGUAAGUCCUUGUUUAAAUCCUGCGGCUUAACCGCAGGAC-UGGCAGGGAUACUGCUGGACUUGGGACCGGGAGAGGACAAGGGUACUUCAGGGGUAGCGGUGAAAUGUGUUGAUCCUUGAAGGACCACCUAUGGCGAAGGCACUUGUCUGGAACGGGUCCGACGGUGAGGGACGAAAGCCAGGGGCGCGAACCGGAUUAGAUACCCGGGUAGUCCUGGCCGUAAACUUUGCGAACUAGGUGUUAGGUGGGCCCCGUGCCCAUCUAGUGCCGAAGGGAAGCCGUUAAGUUCGCCGCCUGGGGAGUACGGUCGCAAGACUGAAACUUAAAGGAAUUGGCGGGGGAGCACCACAACGGGUGGAGCCUGCGGUUUAAUUGGAUUCAACGCCGGGCAUCUCACCAGGAGCGACAGCAUGAUGACGGCCAGGUUGACGACCUUGCCUGAAGCGCUGAGAGGUGGUGCAUGGCCAUCGUCAGCUCGUACCGCGAGGCGUCCUGUUAAGUCAGGUAACGAGCGAGACCCGUGCCCUAUGUUGCUACUUUUUCC-UCCG-GGAG-AAAGGCACUCAUAGGGGACCGCUGGCGCUAAGUCAGAGGAAGGAGCGGGCAACGAUAGGUCCGCAUGCCCCGAAUCUCCUGGGCUACACGCGGGCUACAAUGGCUAGGACAAUGGGCCGCAACCCUGAAAAGGGACGCAAAUCUCCUAAACCUAGUCGUAGUUCGGAUCGUGGGCUGUAACUCGCCCACGUGAAGCUGGAAUCCGUAGUAAUCGCAGUUCAU-AAUACUGCGGUGAAUGUGUCCCUGCUCCUUGCACACACCGCCCGUCACACCACCCGAGUUGGGUUGAAGUGAGGCCUUGGCCUUUGGCUAGGGUCGAACUUGGGCUCAGCGAGGGGGGUG
>CP002921 Haloarcula hispanica ATCC 33960
UUCCGGUUGAUCCUGCCGGAGGCCAUUGCUAUCGGAGUCCGAUUUAGCCAUGCUAGUUGCACGAGU---UUAG----ACUCGUAGCAUAUAGCUCAGUAACACGUGGCCAAACUACCCUACAGACCGCGAUAACCUCGGGAAACUGAGGCCAAUAGCGGAUAUAACUCUCG-GCUGGAGUGCCGAGAGUUAGAAA-CGU-------UCCG-------GCG-CUGUAGGAUGUGGCUGCGGCCGAUUAGGUAGAUGGUGGGGUAACGGCCCACCAUGCCGAUAAUCGGUACAGGUUGUGAGAGCAAGAGCCUGGAGACGGUAUCUGAGACAAGAUACCGGGCCCUACGGGGCGCAGCAGGCGCGAAACCUUUACACUGCACGACAGUGCGAUAGGGGGACUCCGAGUGUGAGGGCAUUAGCCCUCGCUUUUCUGUACCGUAAGGUGGUACAGGAACAAGGACUGGGCAAGACCGGUGCCAGCCGCCGCGGUAAUACCGGCAGUCCAAGUGAUGGCCGAUAUUAUUGGGCCUAAAGCGUCCGUAGCUUGCUGUGUAAGUCCAUUGGGAAAUCGACCAGCUCAACUGGUCGGCGUCCGGUGGAAACUACACAGCUUGGGGCCGAGAGACUCAACGGGUACGUCCGGGGUAGGAGUGAAAUCCUGUAAUCCUGGACGGACCACCAAUGGGGAAACCACGUUGAGAGACCGGACCCGACAGUGAGGGACGAAAGCCAGGGUCUCGAACCGGAUUAGAUACCCGGGUAGUCCUGGCUGUAAACAAUGCUCGCUAGGUAUGUCACGCGCCAUGAGCACGUGAUGUGCCGUAGUGAAGACGAUAAGCGAGCCGCCUGGGAAGUACGUCCGCAAGGAUGAAACUUAAAGGAAUUGGCGGGGGAGCACCACAACCGGAGGAGCCUGCGGUUUAAUUGGACUCAACGCCGGAAAUCUCACCGGUCCCGACAGUAGUAUGACAGUCAGGUUGACGACUUUACUCGACGUACUGAGAGGAGGUGCAUGGCCGCCGUCAGCUCGUACCGUGAGGCGUCCUGUUAAGUCAGGCAACGAGCGAGACCCACACUUCUAGUUGCCAGCAACACC-CUUG-GGUGGUUGGGUACACUAGGAGGACUGCCGCUGCUAAAGCGGAGGAAGGAAUGGGCAACGGUAGGUCAGUAUGCCCCGAAUGGACCGGGCAACACGCGGGCUACAAUGGCUCUGACAGUGGGAUGCGACGCCGAGAGGCGAAGCUAAUCUCC-AAACGUAGUCGUAGUUCGGAUUGCGGGCUGAAACCCGCCCGCAUGAAGCUGGAUUCGGUAGUAAUCGCGUGUCAG-AAGCGCGCGGUGAAUACGUCCCUGCUCCUUGCACACACCGCCCGUCAAAGCACCCGAGUGGGGUCCGGAUGAGGCCGUC---AUG---GACGGUCGAAUCUGGGCUCCGCAAGGGGGCUU
>CP002952 Thermococcus sp. AM4
-UCCGGUUGAUCCUGCCGGAGGCCACUGCUAUGGGGGUCCGACUAAGCCAUGCGAGUCAUGGGGCGCGCUCU--GCGCGCACCGGCGGACGGCUCAGUAACACGUCGGUAACCUACCCUCGGGAGGGGGAUAACCCCGGGAAACUGGGGCUAAUCCCCCAUAGGCCUGGGGUACUGGAAGGUCCCCAGGCCGAAA-GGGC-------GUA------AGCCGCCCGAGGAUGGGCCGGCGGCCGAUUAGGUAGUUGGUGGGGUAACGGCCCACCAAGCCGAAGAUCGGUACGGGCCAUGAGAGUGGGAGCCCGGAGAUGGACACUGAGACACGGGUCCAGGCCCUACGGGGCGCAGCAGGCGCGAAACCUCCGCAAUGCGGGCAACCGCGACGGGGGGACCCCCAGUGCCGUGGCACA-GCCACGGCUUUUCCGGAGUGUAAAAAGCUCCGGGAAUAAGGGCUGGGCAAGGCCGGUGGCAGCCGCCGCGGUAAUACCGGCGGCCCAAGUGGUGGCCGCUAUUAUUGGGCCUAAAGCGUCCGUAGCCGGGCCCGUAAGUCCCUGGCGAAAUCCCACGGCUCAACCGUGGGGCUUGCUGGGGAUACUGCGGGCCUUGGGACCGGGAGAGGCCGGGGGUACCCCUGGGGUAGGGGUGAAAUCCUGUAAUCCCAGGGGGACCGCCAGUGGCGAAGGCGCCCGGCUGGAACGGGUCCGACGGUGAGGGACGAAGGCCAGGGGAGCGAACCGGAUUAGAUACCCGGGUAGUCCUGGCUGUAAAGGAUGCGGGCUAGGUGUCGGGCGAGCUUCGAGCUCGCCCGGUGCCGAAGGGAAGCCGUUAAGCCCGCCGCCUGGGGAGUACGGCCGCAAGGCUGAAACUUAAAGGAAUUGGCGGGGGAGCACUACAAGGGGUGGAGCGUGCGGUUUAAUUGGAUUCAACGCCGGGAACCUCACCGGGGGCGACGGCAGGAUGAAGGCCAGGCUGAAGGUCUUGCCGGACGCGCCGAGAGGAGGUGCAUGGCCGCCGUCAGCUCGUACCGUGAGGCGUCCACUUAAGUGUGGUAACGAGCGAGACCCGCGCCCCCAGUUGCCAGUCCUCCCCGCU-GGGGA-GGAGGCACUCUGGGGGGACCGCCGGCGAUAAGCCGGAGGAAGGAGCGGGCGACGGUAGGUCAGUAUGCCCCGAAACCCCCGGGCUACACGCGCGCUACAAUGGGCGGGACAAUGGGAUCCGACCCCGAAAGGGGAAGGGAAUCCCCUAAACCCGCCCUCAGUUCGGAUCGCGGGCUGCAACUCGCCCGCGUGAAGCUGGAAUCCCUAGUACCCGCGUGUCAUC-AUCGCGCGGCGAAUACGUCCCUGCUCCUUGCACACACCGCCCGUCACUCCACCCGAGCGGGGUCCGGGUGAGGCCUGGUCUUUCAGGCCGGGUCGAGCCUGGGCUCCGUGAGGGGGGAG
>CP002920 Thermococcus sp. 4557
UUCCGGUUGAUCCUGCCGGAGGCCACUGCUAUGGGGGUCCGACUAAGCCAUGCGAGUCAUGGGGCGC--CUU--GCGCGCACCGGCGGACGGCUCAGUAACACGUCGGUAACCUACCCUCGGGAGGGGGAUAACCCCGGGAAACUGGGGCUAAUCCCCCAUAGGCCUGAGGUACUGGAAGGUCCUCAGGCCGAAAGGGGC-------UUU------GCCCGCCCGAGGAUGGGCCGGCGGCCGAUUAGGUAGUUGGUGGGGUAACGGCCCACCAAGCCGAAGAUCGGUACGGGCCAUGAGAGUGGGAGCCCGGAGAUGGACACUGAGACACGGGUCCAGGCCCUACGGGGCGCAGCAGGCGCGAAACCUCCGCAAUGCGGGCAACCGCGACGGGGGGACCCCCAGUGCCGUGGCAUC-GCCACGGCUUUUCCGGAGUGUAAAGAGCUCCGGGAAUAAGGGCUGGGCAAGGCCGGUGGCAGCCGCCGCGGUAAUACCGGCGGCCCGAGUGGUGGCCGCUAUUAUUGGGCCUAAAGCGUCCGUAGCCGGGCCCGUAAGUCCCUGGCGAAAUCCCACGGCUCAACCGUGGGGCUUGCUGGGGAUACUGCGGGCCUUGGGACCGGGAGAGGCGGAGGGUACUCCUGGGGUAGGGGUGAAAUCCUAUAAUCCCAGGAGGACCGCCAGUGGCGAAGGCGCUCCGCUGGAACGGGUCCGACGGUGAGGGACGAAGGCCAGGGGAGCGAACCGGAUUAGAUACCCGGGUAGUCCUGGCUGUAAAGGAUGCGGGCUAGGUGUCGGGCGAGCUUCGAGCUCGCCCGGUGCCGAAGGGAAGCCGUUAAGCCCGCCGCCUGGGGAGUACGGCCGCAAGGCUGAAACUUAAAGGAAUUGGCGGGGGAGCACUACAAGGGGUGGAGCGUGCGGUUUAAUUGGAUUCAACGCCGGGAACCUCACCGGGGGCGACGGCAGGAUGAAGGCCAGGCUGAAGGUCUUGCCGGACACGCCGAGAGGAGGUGCAUGGCCGCCGUCAGCUCGUACCGUGAGGCGUCCACUUAAGUGUGGUAACGAGCGAGACCCGCGCCCCCAGUUGCCAGUCCUCCCCGCU-GGGGA-GGAGGCACUCUGGGGGGACCGCCGGCGAUAAGCCGGAGGAAGGAGCGGGCGACGGUAGGUCAGUAUGCCCCGAAACCCCCGGGCUACACGCGCGCUACAAUGAGCGGGACAAUGGGAUCCGACCCCGAAAGGGGAAGGUAAUCCCCUAAACCCGCUCCCAGUUCGGAUCGCGGGCUGCAACUCGCCCGCGUGAAGCUGGAAUCCCUAGUACCCGCGUGUCAUC-AUCGCGCGGCGAAUACGUCCCUGCUCCUUGCACACACCGCCCGUCACUCCACCCGAGCGGGGUCUGGAUGAGGCCUGGUCUUUCAGGCCGGGUCGAGUCUGGGCUCCGUGAGGGGGGAG
>CP003050 Halovivax ruber XH-70
---------------------U-----GCUAUUGGAGUCCGAUUUAGCCAUGCUAGUCGCACGAGU---UCAG----ACUCGUGGCAGAUAGCUCAGUAACACGUGGCCAAACUACCCUGUCGAUCGGGACACCCUCGGGAAACUGAGGCUAAUCCCGGAUACGGCUCGCG-CCUGGAGUGGCGCGAGCCCGAAA-CGU-------UCAG-------GCG-CGACAGGAUGUGGCUGCGGCCGAUUAGGUAGACGGUGGGGUAACGGCCCACCGUGCCGAUAAUCGGUACGGGUUGUGAAAGCAAGAGCCCGGAGACGGAAUCUGAGACAAGAUUCCGGGCCCUACGGGGCGCAGCAGGCGCGAAACCUUUACACUGCACGCGAGUGCGAUAGGGGGACUCCAAGUGCGAGGGCAUCAGUCCUCGCUUUUCACCACCGUAAGGAGGUGGUAGAAUAAGUGCUGGGCAAGACCGGUGCCAGCCGCCGCGGUAAUACCGGCAGCACGAGUGAUGACCGCUAUUAUUGGGCCUAAAGCGUCCGUAGCCGGCUGGGCAAGUCCAUCGGGAAAUCCGCACGCCUAACGUGCGGGCGUCCGGUGGAAACUGUUCGGCUUGGGACCGGAAGAUCCAGAGGGUACGUCUGGGGUAGGAGUGAAAUCCUGUAAUCCUGGACGGACCACCGU-GGCGAAAGCGCUCUGGAAAGACGGAUCCGACGGUGAGGGACGAAAGCUUGGGUCACGAACCGGAUUAGAUACCCGGGUAGUCCAAGCUGUAAACGAUGUCUGCUAGGUGUGGCACAGGCUACGAGCCUGUGCUGUGCCGUAGGGAAGCCGUGAAGCAGACCGCCUGGGAAGUACGUCUGCAAGGAUGAAACUUAAAGGAAUUGGCGGGGGAGCACUACAACCGGAGGAGCCUGCGGUUUAAUUGGACUCAACGCCGGACAUCUCACCAGCAUCGACAGUAGCGUGACGGUCAGUGUGAUGAGCUUACUAGA-CUACUGAGAGGAGGUGCAUGGCCGCCGUCAGCUCGUACCGUGAGGCGUCCUGUUAAGUCAGGCAACGAGCGAGACCCGCACGCCUAAUUGCCAGCAACACC-CUUG-GGUGGUUGGGUACAUUAGGCGGACUGCCAGUGCCAAACUGGAGGAAGGAACGGGCAACGGUAGGUCAGUAUGCCCCGAAUGUGCUGGGCGACACGCGGGCUACAAUGGUCGAGACAGUGGGAUGCCACCCCGAGAGGGGGCGCUAAUCUCCGAAACUCGAUCGUAGUUCGGAUUGCGGACUGAAACUCGUCCGCAUGAAGCUGGAUUCGGUAGUAAUCGCGCUUCAG-AAGAGCGCGGUGAAUACGUCCCUGCUCCUUGCACACACCGCCCGUCAAAGCACCCGAGUGAGGUCCGGAUGAGGC-UGC---C-------------------------------------
>CP003083 Methanolobus psychrophilus R15
UUCUGGUUGAUCCUGCCAGCGGUCACUGCUAUCAGUGUUCGACUAAGCCAUGCGAGUCAAAUG---UUCUUCGUGAA---CAUGGCGUACUGCUCAGUAACACGUGGACAACCUGCCCUAAGGUCUGGAAUAACCCCGGGAAACUGGGGAUAAUACCGGAUAAAUCAUAGAUGCUGGAAUGCUCUGUGAUUAAAA--GC-------CCCG-------GC-GCCUUAGGAUGGAUCUGCGGCCUAUCAGGUAGUAGUGGGUGUAAUGUACCUACUAGCCUACGACGGGUACGGGUUGUGAGAGCAAGAGCCCGGAGAUGGAUUCUGAGACAUGAAUCCAGGCCCUACGGGGCGCAGCAGGCGCGAAAACUUUACAAUGCGGGAAACCGCGAUAAGGGGACACUGAGUGCCAGCACCAU-GUGUUGGCUGUCCGCAUGUAUAAAUAACAUUGUUAC-AAGGGCCGGGCAAGACCGGUGCCAGCCGCCGCGGUAACACCGGCGGCCCGAGUGGUGGCCAUUAUUAUUGGGUCUAAAGGGUCCGUAGCCGGUUUGAUCAGUCUUCCGGGAAAUCUGACAGCUCAACUGUUAGGCUUCUGGGGGAUACUGUCAGACUUGGAACCGGGAGAGGUAAGAGGUACUACAGGGGUAGGAGUGAAAUCUUGUAAUCCUUGUGGGACCACCAGUGGCGAAGGCGUCUUACCAGAACGGGUUCGACGGUGAGGGACGAAAGCUGGGGGCACGAACCGGAUUAGAUACCCGGGUAGUCCCAGCCGUAAACGAUGCUCGCUAGGUGUCUGGGACGGUGCGACCGUUUCAGGUGCCGCAGGGAAGCCGUGAAGCGAGCCACCUGGGAAGUACGGCCGCAAGGCUGAAACUUAAAGGAAUUGGCGGGGGAGCACUACAACGGGUGGAGCCUGCGGUUUAAUUGGACUCAACGCCGGAAAACUCACCUGGGGCGACAGCAAUAUGUAGGUCAGGCUGAAGGUCUUACCUGAAUCGCUGAGAGGAGGUGCAUGGCCGUCGUCAGUUCGUACUGUGAAGCAUCCUGUUAAGUCAGGCAACGAGCGAGACCCGUGCCCACUGUUGCCAGCAUAUCC-UUCG-GGAUGAUGGGUACUCUGUGGGGACCGCCGCUGCUAAAGCGGAGGAAGGUGCGGGCUACGGUAGGUCAGUAUGCCCCGAAUCUCCAGGGCUACACGCGGGCUACAAUGACCGGGACAAUGGGUCCCUACCCCGAAAGGGGUUGGUAAUCUCAUAAACCCGGCCUUAGUUCGGAUCGAGGGCUGCAACUCGCCCUCGUGAAGCUGGAAUCCGUAGUAAUCGCGUUUCAA-UAUAGCGCGGUGAAUACGUCCCUGCUCCUUGCACACACCGCCCGUCAAACCACCCGAGUGAGGUAUGGG------UGAGCACG--AUCCGUGUUCGAACCUAAAUUUUGCAAGGGGGGUU
>CP003117 Methanosaeta harundinacea 6Ac
UUCUGGUUGAUCCUGCCAGAGGUUACUGCUAUCGAGAUUCGACUAAGCCAUGCGAGUUGAAUG---UUCUUCGUGAA---CAUGGCGGACUGCUCAGUAACACGUGGACAACCUACCCUUGGGUCUGGCAUAAUCCUGGGAAACUGGGGAUAAUUCCGGAUAGGCCACAGAUGCUGGAAUGCGCUGUGGCCGAAA--GC-------UCCG-------GC-GCCCAAGGAUGGGUCUGCGGCCUAUCAGGUUGUAGUGGGUGUAAUGUACCUACUAGCCUACGACGGGUACGGGUUGUGAGAGCAAGAGCCCGGAGAUGGAUUCUGAGACACGAAUCCAGGCCCUACGGGGUGCAGCAGGCGCGAAAACUUUACAAUGCGGGAAACCGUGAUAAGGGAAUCUCGAGUGCCAGCAUAUA-AUGUUGGCUGUCCAGAUGCCUAAAAAGCAUUGUUAC-AAGGGCCGGGCAAGACCGGUGCCAGCCGCCGCGGUAACACCGGCGGCCCGAGUGGUAACCGCUUUUAUUGGGUCUAAAGGGUCUGUAGCCGGCCAAGUAAGUCCCUUGGGAAAUCUGGCAGCUUAACUGUCAGGCUGCUAGGGGAUACUGCUGGGCUUGGGACCGGGAGAGGUGAGAGGUACCUUGGGGGUAGGGGUGAAAUCUUGUGAUCCUCGGGGGACCACCAGUGGCGAAGGCGUCUCACCAGAACGGGUCCGACGGUAAGGGACGAAAGCUAGGGGCACGAACCGGAUUAGAUACCCGGGUAGUCCUAGCCGUAAACGAUGCUCGCUAGGUGUCAGUCACGGUGCGACCGUGAUUGGUGCCGUAGGGAAGCCGUGAAGCGAGCCACCUGGGAAGUAUGGCCGCAAGGCUGAAACUUAAAGGAAUUGGCGGGGGAGCACUACAACGGGUGGAGCCUGCGGUUUAAUUGGAUUCAACGCCGGAAAUCUCACCGGGGGCGACAGCAAUAUGAAGGUCAGGCUGAAGACCUUACCCGAUUAGCUGAGAGGUGGUGCAUGGCCGUCGUCAGUUCGUACUGUGAAGCAUCCUGUUAAGUCAGGCAACGAGCGAGACCCACGUCCACAGUUGCCAGCAUACCC-UCCG-GGGUGAUGGGUACACUGUGGAGACCGCCGCUGCUAAAGCGGAGGAAGGAGUGGGCAACGGUAGGUCAGUAUGCCCCGAAUCUCCCGGGCUACACGCGGGCUACAAUGGUUGGUACAAUGGGCAUCUACCCCGAAAGGGGAAGGAAAUCUCUUAAAGCCAAUCGUAGUUCGGAUUGAGGGCUGCAACUCGCCCUCAUGAAGCUGGAAUCCGUAGUAAUCGCGUUUCAA-CAGAACGCGGUGAAUACGUCCCUGCUCCUUGCACACACCGCCCGUCAAACCACCCGAGUAGGGUCUGGAUGAGGGUGUGUUUCCUUGACACAUUCGAAUCUGGGCUUUGCAAGGGGGGUU
>CP003168 Aciduliprofundum sp. MAR08-339
-----------------GGAGGCCACUGCUAUCGGGCUCCGACUAAGCCAUGCGAGUUUAGGGGCU-CCUUCG-GG-AGCACCGGCGGACUGCUCAGUAACACGUGGACAACCUACCCUCGGGUGGGGGAUAACCUCGGGAAACUGAGGCUAAUACCCCAUAGGCCUCGGAUACUGGAAGGUUCCGAGACCGAAA--GC-------UCCG-------GC-GCCCGAGGAUGGGUCUGCGGCCUAUCAGGUAGUUGGUGGUGUAAAGGACCACCAAGCCUACGACGGGUACGGGCCCUGAGAGGGGAAGCCCGGAGAUGGACUCUGAGACACGAGUCCAGGCCCUACGGGGCGCAGCAGGCGCGAAACCUUCGCAAUGCGCGAAAGCGCGACGAGGGGAGCCCGAGUGCCCUUCCUUU-GGGAGGGCUUUUCUGGAGCCUAAAAAGCUCCAGGAAUAAGGGCUGGGCAAGACGGGUGCCAGCCGCCGCGGUAAUACCCGCAGCUCGAGUGGUGGCCACUAUUAUUGAGCCUAAAGCGUCCGUAGCCGGACCCGUAAAUCCCUGGGUAAAUCCUGGCGCUCAACGUCAGGAA-UUCCGGGGAGACUGCGGGUCUUGGGACCGGGAGAGGCCGGAGGUACUCCCGGGGUAGGGGUAAAAUCCUGUAAUCCCGGGGGGACCACCUGUGGCGAAAGCGUCCGGCUUGAACGGCUCCGACGGUGAGGGACGAAGGCCAGGGGAGCAAACCGGAUUAGAUACCCGGGUAGUCCUGGCUGUAAACGCUGCCCGCUUGGUGUUGUCGGUCUUUCGGGGGCCGGCAGUGCCGGAGCGAAGGUGUUAAGCGGGCCGCUUGGGGAGUACGGCCGCAAGGCUGAAACUUAAAGGAAUUGGCGGGAGAGCACUGCAACGGGAGGAGCGUGCGGUUUAAUUGGAUUCAACGCCGGAAAACUCACCGGGGGCGACCGGCACAUGUGGGCCAGGCUGACGACCUUGCCCGAUAAGAGCAGAGGUGGUGCAUGGCCAUCGUCAGCUCGUACCGUAGGGCGUUCACUUAAGUGUGAUAACGAGCGAGACCCCCGUCCCCAGUUGCUACCUGUCCC-UCCG-GGGG-CAGAGCACACUGGGGAGACCGCUGGCGCUAAGCCAGAGGAAGGUGGGGUCAACGGUAGGUCAGUACGCCCCGAAUCCCCCGGGCUACACGCGCGCUACAAAGGGCGGGACAAUGGGUUGCGACCCCGAAAGGGGGAGCUAAUCCUG-AAACCCGUCCGUAGUUCAGAUCGAGGGCUGUAACUCGCCCUCGUGAAGCUGGAUUCCGUAGUAAUCGCGCCUCAA-CAUGGCGCGGUGAAUGCGCCCCUGCUCUUUGCACACACCGCCCGUCAAACCAUCCGAGUUGGCUCUAGGUGAGGCUCUG-----------------------------------------
>CP003167 Methanoregula formicica SMSP
-------------------AGGCCACUGCUAUCGGAGUUCGAUUAAGCCAUGCGAGUCGAGAGGU----GCAAG----ACCUCGGCAUACUGCUCAGUAACACGUGGACAAUCUACCCUAUGGAAGGGGAUAACCCCGGGAAACUGGGGAUAAUACCCUAUAGACUAUGGAUGCUGGAAUGCUCUGUAGUCGAAA--GG-------UCCG-------CC-GCCAUAGGAUGGGUCUGCGGCCGAUUAGGUUGUUGUUGGGGUAACGGCCCAACAAGCCUGUAAUCGGUACGGGUUGUGGGAGCAAGAGCCCGGAGAUGGAUUCUGAGACACGAAUCCAGGCCCUACGGGGCGCAGCAGGCGCGAAAACUUUGCAAUGCGGGAAACCGUGACAGGGGAACUCCGAGUGCCCGU--UAAA--UCGGGCUGUCCACCAGUUUAAAUAACUGGUGAAGAAAGGGCCGGGCAAGACCGGUGCCAGCCGCCGCGGUAAUACCGGCGGCUCGAGUGGUGGCCACUAUUACUGGGCUUAAAGCGUUCGUAGCUGGUUUGUUAAGUCUCUGGGGAAAUCUUCCGGCUCAACCGGAAGGCGUCUCAGGGAUACUGGCAGACUAGGGACCGGGAGAGGUGAGGGGUACUCCAGGGGUAGGAGUGAAAUCCUGUAAUCCUUGGGGGACCACCUGUGGCGAAGGCGCCUCACCAGAACGGCUCCGACAGUGAGGGACGAAAGCUGGGGGAGCAAACCGGAUUAGAUACCCGGGUAGUCCCAGCUGUAAACGAUGCGCGUUAGGUGUAUCGGUGACCACGAGUUACCGAGGUGCCGAAGAGAAAUCGUGAAACGUGCCGCCUGGGAAGUACGGUCGCAAGGCUGAAACUUAAAGGAAUUGGCGGGGGAGCACCACAACAGGUGGAGCCUGCGGUUUAAUCGGACUCAACGCCGGGAAACUCACCAGUUAAGACAGCUGAAUGAUAGUCGGGCUGAAGACUCUACUUGACUAGCUGAGAGGAGGUGCAUGGCCGUCGUCAGUUCGUACUGUGAAGCAUCCUGUUAAGUCAGGCAACGAGCGAGACCCACGCCAACAGUUGCCAGCUCGUCC-UCCG-GGAUGGUGGGGACACUGUUGGGACCGCCUCUGCUAAAGAGGAGGAAGGAAUGGGCAACGGUAGGUCAGCAUGCCCCGAAUUAACUGGGCUACACGCGGGCUACAAUGGGUGGGACAAUGGGUAUCGACACCGAAAGGUGAAGGCAAUCUCCUAAACCCACCCUUAGUUCGGAUUGUGGGUUGCAACUCACCCACAUGAAGCUGGAAUCUGUAGUAAUCGUGUCUCAA-AAUGGCACGGUGAAUAUGUCCCUGCUCCUUGCACACACCGCCCGUCAAACCACCCGAGUGAGGUCUUGAUGAGGCCGUC-----------------------------------------
>CP003243 Methanocella conradii HZ254
UUCUGGUUGAUCCUGCCAGAGGUCACUGCUAUCGGUGUCCGAUUAAGCCAUGCGAGUCGUGAGGG----GUGAG----CCCUCGGCGUACUGCUCAGUAACACGUGGACAAUCUGCCCAAAAGUCCGGGAUAACCCCGGGAAACUGGGGAUAAUACCGGAUAGGCCACCAUUGCUGGAAUGCCUGGUGGUUGAAA--CG-------AGAG----------GCUUUUGGAUGGGUCUGCGGCGGAUUAGGUUGACGCCGGUGUAACGUACCGGCGUGCCUGUAAUCCGUACGGGUUGUGGGAGCAAGAGCCCGGAGAUGGAUUCUGAGACACGAAUCCAGGCCCUACGGGGCGCAGCAGGCGCGAAAACUCUACAAUGCAGGCAACUGCGAUAGGGGGACAUCGAGUGGCAUCUUCUU-AAGGUGCCUGUCCAACCGUCUAAAAAACGGUGUUAGCAAGGGCCGGGUAAGACCGGUGCCAGCCGCCGCGGUAAUACCGGCGGCUCGAGUGGUGGCCGAUAUUAUUGAGUCUAAAGGGUCCGUAGCCGGCUUUGCAAGUCCCCUGGGAAAUCCAGCGGCUUAACCGUUGGGCGCCCAUGGGAUACUACAUUGCUUGGGACUGGGAGAGGCGAGAGGUACUCGAGGGGUAGGGGUGAAAUCCUGUAAUCCUUCGGGGACCACCGGUGGCGAAGGCGUCUCGCCAGAACAGGUCCGACGGUGAGGGACGAAAGCUAGGGGCACGAACCGGAUUAGAUACCCGGGUAGUCCUAGCCGUAAACGAUGCCCGCUAGGUGUCACGAUAAUCGUGAAUUAUCGUGGUGCCGUAGGGAAGCCGCGAAGCGGGCCACUUGGGAAGUACGACCGCAAGGUUGAAACUUAAAGGAAUUGGCGGGGGAGCACCACAACGGGUGGAGCCUGCGGUUUAAUUGGAUUCAACGCCGGGAAGCUUACCGGGAUCGACAGUUGAAUGAAGGCCAGGCCGAAGACCUUGCCGGACUAGCUGAGAGGAGGUGCAUGGCCGUCGUCAGUUCGUACCGUGAGGCGUCCUGUUAAGUCAGGCAACGAGCGAGACCCAUGUCCACUGUUGCUAACGCGUCC-GCGA-GGACGGCGAGUACACUGUGGAGACUGCUGGCGCUAAGUCAGAGGAAGGGUUGGUCGACGGUAGGUCAGUAUGCCCCGAAUAUCCCGGGCUACACGCGGGCUACAAUGGACAGGACAAUGGGUAACAACACCGAGAGGUGAAGUUAAUCUCUUAAACCUGUCCCUAGUUCGGAUUGAGGGCUGAAACCCGCCCUCAUGAAGAUGGAAUCCGUAGUAAUCGCAUUUCAA-AACAGUGCGGUGAAUACGUCCCUGCUCCUUGCACACACCGCCCGUCAAACCACCCGAGCGGGGCGUGAAUAAGGACUCUUU-UCC-UGAGAGCUCGAAUUCACGUUCUGUAAGGGGGGUU
>CP003362 Methanomethylovorans hollandica DSM 15978
-----------------AGAGGUCACUGCUAUCGGUGUUCGACUAAGCCAUGCGAGUCAAAUG---UUCUUCGUGAA---CAUGGCGUACUGCUCAGUAACACGUGGAUAACCUGCCCUUAGGUCUGGCAUAACCCCGGGAAACUGGGGAUAAUUCCGGAUAGAUCAUGGAUGCUGGAAUGCACCGUGGUCGAAA--GC-------UUUU-------GU-GCCUAAGGAUGGGUCUGCGGUCUAUCAGGUUGUAGUGGGUGUAACGUACCUACUAGCCUACGACGGAUACGGGUUGUGGGAGCAAGAGCCCGGAGAUGGAUUCUGAGACAUGAAUCCAGGCCCUACGGGGCGCAGCAGGCGCGAAAACUUUACAAUGCGGGAAACCGCGAUAAGGGGACACCGAGUGCCAGCAUCCU-AUGUUGGCUGUCCAUAUGUAUAAAUAACAUUGUUAC-AAGGGCCGGGCAAGACCGGUGCCAGCCGCCGCGGUAACACCGGCGGCCCGAGUGGUGGCCACUAUUAUUGGGUCUAAAGGGUCCGUAGCCGGUUUGGUCAGUCUUCCGGGAAAUCUGACGGCUUAACCGUUAGGCUUUCGGGGGAUACUGCCAGGCUUGGGACCGGGAGAGGUAAGAGGUACUACGGGGGUAGGAGUGAAAUCUUGUAAUCCCUGUGGGACCACCAGUGGCGAAGGCGUCUUACCAGAACGGGUCCGACGGUGAGGGACGAAAGCUGGGGGCACGAACCGGAUUAGAUACCCGGGUAGUCCCAGCCGUAAACUAUGCUCGCUAGGUGUCAGGGACGGUGCGACCGUUUCUGGUGCCGUAGGGAAGCCGUGAAGCGAGCCACCUGGGAAGUACGGUCGCAAGGCUGAAACUUAAAGGAAUUGGCGGGGGAGCACUACAACGGGUGGAGCCUGCGGUUUAAUUGGACUCAACGCCGGAAAACUCACCGGGGGCGACAGCAAUAUGUAGGUCAAGCUAAAGACUUUACCAGAAUCGCUGAGAGGAGGUGCAUGGCCGUCGUCAGUUCGUACUGUGAAGCAUCCUGUUAAGUCAGGCAACGAGCGAGACCCGUGCCCACUGUUGCCAGCAUGUCC-UUCG-GGAUGAUGGGUACUCUGUGGGGACCGCCGAUGCUAAAUCGGAGGAAGGUGCGGGCUACGGUAGGUCAGUAUGCCCCGAAUCUCCCGGGCUACACGCGGGCUACAAUGACUGGGACAAUGGGCUCCUACCCCGAAAGGGGAUGGUAAUCUCAUAAACCCAGCCUUAGUUCGGAUCGAGGGCUGUAACCCGCCCUCGUGAAGCUGGAAUCCGUAGUAAUCGCGUUUCAA-CAUAGCGCGGUGAAUACGUCCCUGCUCCUUGCACACACCGCCCGUCAAACCACCCGAGUGAGGUAUGGGUGAGGGCAU------------------------------------------
>CP003377 Natronobacterium gregoryi SP2
-------------------------UUGCUAUUGGAGUCCGAUUUAGCCAUGCUAGUUGCACGGGU---U-AG----ACCCGUAGCAGAUAGCUCAGUAACACGUGGCCAAACUACCCUACAGAGCGGGAUAACCUCGGGAAACUGAGGCUAAUCCUGCAUACGGCUCUCU-GCUGGAAUGCAGAGAGCUCGAAA-CGC-------UCCG-------GCG-CUGUAGGAUGUGGCUGCGGCCGAUUAGGUAGACGGUGGGGUAACGGCCCACCGUGCCAGUAAUCGGUACGGGUUGUGAGAGCAAGAGCCCGGAGACGGUAUCUGAGACAAGAUACCGGGCCCUACGGGGCGCAGCAGGCGCGAAACCUUUACACUGCACGACAGUGCGAUAGGGGGACUCCAAGUGCGAGGGCAUUAGUCCUCGCUUUUCACGACCGUAAGGAGGUCGCAGAAUAAGGGCUGGGCAAGACCGGUGCCAGCCGCCGCGGUAAUACCGGCAGCCCAAGUGAUGGCCGCUCUUAUUGGGCCUAAAGCGUCCGUAGCUGGCCACGCAAGUCCGUCGGGAAAUCUCCUCGCUCAACGAGGAGGCGUCCGGUGGAAACUGUGUGGCUUGGGACCGGAAGACCUGCGGGGUACGUCCGGGGUAGGAGUGAAAUCCUGUAAUCCUGGACGGACCACCGU-GGCGAAAGCGCCGCAGGAAGACGGAUCCGACGGUGAGGGACGAAAGCUCGGGUCACGAACCGGAUUAGAUACCCGGGUAGUCCGAGCUGUAAACGAUGUCUGCUAGGUGUGACACAGGCUACGAGCCUGUGUUGUGCCGCAGGGAAGCCGUGAAGCAGACCGCCUGGGAAGUACGUCCGCAAGGAUGAAACUUAAAGGAAUUGGCGGGGGAGCACUACAACCGGAGGAGCCUGCGGUUUAAUUGGACUCAACGCCGGACAUCUCACCAGCAUCGACAGUAGCAUGAACGUCAGUGUGAUGAGCUUACUGGA-CUACUGAGAGGAGGUGCAUGGCCGCCGUCAGCUCGUACCGUGAGGCGUCCUGUUAAGUCAGGCAACGAGCGAGACCCGCACUCCUAAUUGCCAGCAACACC-CUUG-GGUGGUUGGGUACAUUAGGAGGACUGCCAGUGCCAAACUGGAGGAAGGAACGGGCAACGGUAGGUCAGUAUGCCCCGAAUGUGCUGGGCGACACGCGGGCUACAAUGGCCGAGACAGUGGGACCCUACCCCGAGAGGGGACGGUAAUCUCCGAAACUCGGUCGUAGUUCGGAUUGCAGGCUGAAACUCGCCUGCAUGAAGCUGGAUUCGGUAGUAAUCGCCGUUCAG-AAGACGGCGGUGAAUACGUCCCUGCUCCUUGCACACACCGCCCGUCAAAGCACCCGAGUGGGGUCCGGAUGAGGCCGCC-----------------------------------------
>CP003372 Natrinema pellirubrum DSM 15624
--------------------------UGCUAUUGGAGUCCGAUUUAGCCAUGCUAGUUGCACGAGU---UUAG----ACUCGUAGCAGAUAGCUCAGUAACACGUGGCCAAACUACCCUAUGGAUCCGAAUAACCUCGGGAAACUGAGGCUAAUUCGGAAUACGAUUCAUA-CCUAGAGUGGUGUGAAUCCGAAA-CGC-------UCCG-------GCG-CCAUAGGAUGUGGCUGCGGCCGAUUAGGUAGACGGUGGGGUAACGGCCCACCGUGCCCAUAAUCGGUACGGGUUGUGAGAGCAAGAGCCCGGAGACGGUAUCUGAGACAAGAUACCGGGCCCUACGGGGCGCAGCAGGCGCGAAACCUUUACACUGCACGAAAGUGCGAUAAGGGGACUCCAAGUGCGAGGGCAUUAGUCCUCGCUUUUUGCGACCGUAAGGUGGUCGCGGAAUAAGUGCUGGGCAAGACCGGUGCCAGCCGCCGCGGUAAUACCGGCAGCACGAGUGAUGACCGCUAUUAUUGGGCCUAAAGCGUCCGUAGCUGGCCGUGCAAGUCCAUCGGGAAAUCCGCGCGCUUAACGCGCGGGCGUCCGGUGGAAACUGCAUGGCUUGGGACCGGAAGACCAGAGGGGUACGUCCGGGGUAGGAGUGAAAUCCCGUAAUCCUGGACGGACCACCGU-GGCGAAAGCGCCUCUGGAAGACGGAUCCGACGGUGAGGGACGAAAGCUCGGGUCACGAACCGGAUUAGAUACCCGGGUAGUCCGAGCUGUAAACGAUGUCUGCUAGGUGUGGCACAGGCUACGAGCCUGUGCUGUGCCGCAGGGAAGCCGUGAAGCAGACCGCCUGGGAAGUACGUCCGCAAGGAUGAAACUUAAAGGAAUUGGCGGGGGAGCACUACAACCGGAGGAGCCUGCGGUUUAAUUGGACUCAACGCCGGACAUCUCACCAGCAUCGACAAUGGCGUGAAAGUCAGGUUGAUGACCUUACUGGA-CCAUUGAGAGGAGGUGCAUGGCCGCCGUCAGCUCGUACCGUGAGGCGUCCUGUUAAGUCAGGCAACGAGCGAGACCCGCACUCCUAAUUGCCAGCAACACC-UAGC-GGUGGUUGGGUACAUUAGGAGGACUGCCAGUGCCAAACUGGAGGAAGGAACGGGCAACGGUAGGUCAGUAUGCCCCGAAUGUGCUGGGCGACACGCGGGCUACAAUGGCCGAGACAGUGGGAUGCAACCCCGAAAGGGGGCGCUAAUCUCCGAAACUCGGUCGUAGUUCGGAUUGAGGGCUGAAACUCGCCCUCAUGAAGCUGGAUUCGGUAGUAAUCGCGCCUCAG-AAGGGCGCGGUGAAUACGUCCCUGCUCCUUGCACACACCGCCCGUCAAAGCACCCGAGUGGGGUCCGGAUGAGGCCGACG----------------------------------------
>CP003412 Natrinema sp. J7-2
UUCCGGUUGAUCCUGCCGGAGGUCAUUGCUAUUGGAGUCCGAUUUAGCCAUGCUAGUUGCACGAGU---UGAG----ACUCGUAGCAGAUAGCUCAGUAACACGUGGCCAAACUACCCUAUGGAUCCGACUAACCUCGGGAAACUGAGGCUAAUGCGGAAUAGCGUUCAUG-CCUGGAGUGGCACGAACGCGAAA-CGU-------UACG-------GCG-CCAUAGGAUGUGGCUGCGGCCGAUUAGGUAGACGGUGGGGUAACGGCCCACCGUGCCCAUAAUCGGUACGGGUUGUGAGAGCAAGAGCCCGGAGACGGUAUCUGAGACAAGAUACCGGGCCCUACGGGGCGCAGCAGGCGCGAAACCUUUACACUGCACGCGAGUGCGAUAAGGGGACUCCGAGUGCGAGGGCAUUAGUCCUCGCUUUUCACGACCGUAAGGUGGUCGUAGAAUAAGUGCUGGGCAAGACCGGUGCCAGCCGCCGCGGUAAUACCGGCAGCACGAGUGAUGACCGCUAUUAUUGGGCCUAAAGCGUCCGUAGCUGGCCACGCAAGUCUAUCGGGAAAUCCGCGCGCUUAACGCGCGGGCGUCCGGUGGAAACUGCGUGGCUUGGGACCGGAAGACCUGAGGGGUACGUCCGGGGUAGGAGUGAAAUCCCGUAAUCCUGGACGGACCACCGU-GGCGAAAGCGCCUCAGGAAGACGGAUCCGACGGUGAGGGACGAAAGCUCGGGUCACGAACCGGAUUAGAUACCCGGGUAGUCCGAGCUGUAAACGAUGUCUGCUAGGUGUGGCACAGGCUACGAGCCUGUGCUGUGCCGUAGGGAAGCCGUGAAGCAGACCGCCUGGGAAGUACGUCCGCAAGGAUGAAACUUAAAGGAAUUGGCGGGGGAGCACUACAACCGGAGGAGCCUGCGGUUUAAUUGGACUCAACGCCGGACAUCUCACCAGCAUCGACAAUGGCGUGAAAGUCAGGUUGAUGACCUUACUGGA-CCAUUGAGAGGAGGUGCAUGGCCGCCGUCAGCUCGUACCGUGAGGCGUCCUGUUAAGUCAGGCAACGAGCGAGACCCGCACUCCUAAUUGCCAGCAACACC-CUUG-GGUGGUUGGGUACAUUAGGAGGACUGCCAGUGCCAAACUGGAGGAAGGAACGGGCAACGGUAGGUCAGUAUGCCCCGAAUGUGCUGGGCGACACGCGGGCUACAAUGGCCGAGACAGUGGGAUGCAACCCCGAAAGGGGACGCUAAUCUCCGAAACUCGGUCGUAGUUCGGAUUGAGGGCUGAAACUCGCCCUCAUGAAGCUGGAUUCGGUAGUAAUCGCGCCUCAG-AAGGGCGCGGUGAAUACGUCCCUGCUCCUUGCACACACCGCCCGUCAAAGCACCCGAGUGGGGUCCGGAUGAGGCCGACG---CA--CGUCGGUCGAAUCUGGGCUCCGCAAGGGGGCUU
>CP003534 Pyrococcus sp. ST04
UUCCGGUUGAUCCUGCCGGAGGCCACUGCUAUGGGGGUCCGACUAAGCCAUGCGAGUCGAGGGGGCGUCUUCU-GACGCCACCGGCGGACGGCUCAGUAACACGUCGGUAACCUACCCUCGGGAGGGGGAUAACCCCGGGAAACUGGGGCUAAUCCCCCAUAGGCCUGGGGUACUGGAAGGUCCCCAGGCCGAAAGGGGACC----GUUA----GGUCCCGCCCGAGGAUGGGCCGGCGGCCGAUUAGGUAGUUGGUGGGGUAACGGCCCACCAAGCCGAAGAUCGGUACGGGCCGUGAGAGCGGGAGCCCGGAGAUGGACACUGAGACACGGGUCCAGGCCCUACGGGGCGCAGCAGGCGCGAAACCUCCGCAAUGCGGGAAACCGCGACGGGGGGACCCCCAGUGCCGUGCCUCU-GGCACGGCUUUUCCGGAGUGUAAAAAGCUCCGGGAAUAAGGGCUGGGCAAGGCCGGUGGCAGCCGCCGCGGUAAUACCGGCGGCCCGAGUGGUGGCCACUAUUAUUGGGCCUAAAGCGGCCGUAGCCGGGCCCGUAAGUCCCUGGCGAAAUCCCACGGCUCAACCGUGGGGCUCGCUGGGGAUACUGCGGGCCUUGGGACCGGGAGAGGCCGGGGGUACCCCCGGGGUAGGGGUGAAAUCCUAUAAUCCCGGGGGGACCGCCAGUGGCGAAGGCGCCCGGCUGGAACGGGUCCGACGGUGAGGGCCGAAGGCCAGGGGAGCGAACCGGAUUAGAUACCCGGGUAGUCCUGGCUGUAAAGGAUGCGGGCUAGGUGUCGGGCGAGCUUCGAGCUCGCCCGGUGCCGUAGGGAAGCCGUUAAGCCCGCCGCCUGGGGAGUACGGCCGCAAGGCUGAAACUUAAAGGAAUUGGCGGGGGAGCACUACAAGGGGUGGAGCGUGCGGUUCAAUUGGAUUCAACGCCGGGAACCUUACCGGGGGCGACGGCAGGAUGAAGGCCAGGCUGAAGGUCUUGCCGGACGCGCCGAGAGGAGGUGCAUGGCCGCCGUCAGCUCGUACCGUGAGGCGUCCACUUAAGUGUGGUAACGAGCGAGACCCGCGCCCCCAGUUGCCAGUCCCUCCCGCUUGGGAG-GGAGGCACUCUGGGGGGACUGCCGGCGAUAAGCCGGAGGAAGGGGCGGGCGACGGUAGGUCAGUAUGCCCCGAAACCCCCGGGCUACACGCGCGCUACAAUGGGCGGGACAAUGGGACCCGACCCCGAAAGGGGAAGGGAAUCCCCUAAACCCGCCCUCAGUUCGGAUCGCGGGCUGCAACUCGCCCGCGUGAAGCUGGAAUCCCUAGUACCCGCGCGUCAU-CAUCGCGCGGCGAAUACGUCCCUGCUCCUUGCACACACCGCCCGUCACUCCACCCGAGCGGGGCCCGGGUGAGGCCCGAUCUUUCAGGUCGGGUCGAGCCCGGGCUCCGUGAGGGGGGAG
>CP003651 Thermococcus cleftensis
UUCCGGUUGAUCCUGCCGGAGGCCACUGCUAUGGGGGUCCGACUAAGCCAUGCGAGUCAUGGGGCGCGCUCU--GCGCGCACCGGCGGACGGCUCAGUAACACGUCGGUAACCUACCCUCGGGAGGGGGAUAACCCCGGGAAACUGGGGCUAAUCCCCCAUAGGCCUGAGGUACUGGAAGGUCCUCAGGCCGAAA-GGGC------GUAA-------GCCGCCCGAGGAUGGGCCGGCGGCCGAUUAGGUAGUUGGUGGGGUAACGGCCCACCAAGCCGAAGAUCGGUACGGGCCAUGAGAGUGGGAGCCCGGAGAUGGACACUGAGACACGGGUCCAGGCCCUACGGGGCGCAGCAGGCGCGAAACCUCCGCAAUGCGGGAAACCGCGACGGGGGGACCCCCAGUGCCGUGGCAUC-GCCACGGCUUUUCCGGAGUGUAAAGAGCUCCGGGAAUAAGGGCUGGGCAAGGCCGGUGGCAGCCGCCGCGGUAAUACCGGCGGCCCGAGUGGUGGCCGCUAUUAUUGGGCCUAAAGCGUCCGUAGCCGGGCCCGUAAGUCCCUGGCGAAAUCCCACGGCUCAACCGUGGGGCUUGCUGGGGAUACUGCGGGCCUUGGGACCGGGAGAGGCCGGGGGUACUCCUGGGGUAGGGGUGAAAUCCUAUAAUCCCAGGAGGACCGCCAGUGGCGAAGGCGCCCGGCUGGAACGGGUCCGACGGUGAGGGACGAAGGCCAGGGGAGCGAACCGGAUUAGAUACCCGGGUAGUCCUGGCUGUAAAGGAUGCGGGCUAGGUGUCGGGCGAGCUUCGAGCUCGCCCGGUGCCGAAGGGAAGCCGUUAAGCCCGCCGCCUGGGGAGUACGGCCGCAAGGCUGAAACUUAAAGGAAUUGGCGGGGGAGCACUACAAGGGGUGGAGCGUGCGGUUUAAUUGGAUUCAACGCCGGGAACCUCACCGGGGGCGACGGCAGGAUGAAGGCCAGGCUGAAGGUCUUGCCGGACACGCCGAGAGGAGGUGCAUGGCCGCCGUCAGCUCGUACCGUGAGGCGUCCACUUAAGUGUGGUAACGAGCGAGACCCGCGCCCCCAGUUGCCAGUCCUCCCCGCU-GGGGA-GGAGGCACUCUGGGGGGACCGCCGGCGAUAAGCCGGAGGAAGGAGCGGGCGACGGUAGGUCAGUAUGCCCCGAAACCCCCGGGCUACACGCGCGCUACAAUGGGCGGGACAAUGGGAUCCGACCCCGAAAGGGGAAGGGAAUCCCCUAAACCCGCCCCCAGUUCGGAUCGCGGGCUGCAACUCGCCCGCGUGAAGCUGGAAUCCCUAGUACCCGCGUGUCAUC-AUCGCGCGGCGAAUACGUCCCUGCUCCUUGCACACACCGCCCGUCACUCCACCCGAGCGGGGUCUGGGUGAGGCCUGGUCUUUCAGGCCGGGUCGAGCCUGGGCUCCGUGAGGGGGGAG
>CP003685 Pyrococcus furiosus COM1
UUCCGGUUGAUCCUGCCGGAGGCCACUGCUAUGGGGGUCCGACUAAGCCAUGCGAGUCAAGGGGGCGUCUUCU-GACGCCACCGGCGGACGGCUCAGUAACACGUCGGUAACCUACCCUCGGGAGGGGGAUAACCCCGGGAAACUGGGGCUAAUCCCCCAUAGGCCUGGGGUACUGGAAGGUCCCCAGGCCGAAAGGGAGCC----GUAA----GGCUCCGCCCGAGGAUGGGCCGGCGGCCGAUUAGGUAGUUGGUGGGGUAACGGCCCACCAAGCCGAAGAUCGGUACGGGCCGUGAGAGCGGGAGCCCGGAGAUGGACACUGAGACACGGGUCCAGGCCCUACGGGGCGCAGCAGGCGCGAAACCUCCGCAAUGCGGGAAACCGCGACGGGGGGACCCCCAGUGCCGUGCCUCU-GGCACGGCUUUUCCGGAGUGUAAAAAGCUCCGGGAAUAAGGGCUGGGCAAGGCCGGUGGCAGCCGCCGCGGUAAUACCGGCGGCCCGAGUGGUGGCCACUAUUAUUGGGCCUAAAGCGGCCGUAGCCGGGCCCGUAAGUCCCUGGCGAAAUCCCACGGCUCAACCGUGGGGCUCGCUGGGGAUACUGCGGGCCUUGGGACCGGGAGAGGCCGGGGGUACCCCCGGGGUAGGGGUGAAAUCCUAUAAUCCCGGGGGGACCGCCAGUGGCGAAGGCGCCCGGCUGGAACGGGUCCGACGGUGAGGGCCGAAGGCCAGGGGAGCGAACCGGAUUAGAUACCCGGGUAGUCCUGGCUGUAAAGGAUGCGGGCUAGGUGUCGGGCGAGCUUCGAGCUCGCCCGGUGCCGUAGGGAAGCCGUUAAGCCCGCCGCCUGGGGAGUACGGCCGCAAGGCUGAAACUUAAAGGAAUUGGCGGGGGAGCACUACAAGGGGUGGAGCGUGCGGUUUAAUUGGAUUCAACGCCGGGAACCUCACCGGGGGCGACGGCAGGAUGAAGGCCAGGCUGAAGGUCUUGCCGGACGCGCCGAGAGGAGGUGCAUGGCCGCCGUCAGCUCGUACCGUGAGGCGUCCACUUAAGUGUGGUAACGAGCGAGACCCGCGCCCCCAGUUGCCAGUCCCUCCCGCUCGGGAG-GGAGGCACUCUGGGGGGACUGCCGGCGAUAAGCCGGAGGAAGGGGCGGGCGACGGUAGGUCAGUAUGCCCCGAAACCCCCGGGCUACACGCGCGCUACAAUGGGCGGGACAAUGGGACCCGACCCCGAAAGGGGAAGGGAAUCCCCUAAACCCGCCCUCAGUUCGGAUCGCGGGCUGCAACUCGCCCGCGUGAAGCUGGAAUCCCUAGUACCCGCGUGUCAU-CAUCGCGCGGCGAAUACGUCCCUGCUCCUUGCACACACCGCCCGUCACUCCACCCGAGCGGAGUCCGGGUGAGGCCUGAUCUUUCAGGUCAGGUCGAGCCCGGGCUCCGUGAGGGGGGAG
>CP003929 Natronococcus occultus SP4
------------------------AUUGCUAUUGGAGUCCGAUUUAGCCAUGCUAGUUGCACGAGU---UCAG----ACUCGUAGCAGAUAGCUCAGUAACACGUGGCCAAACUACCCUCUGGAGGGGACCAACCUCGGGAAACUGAGGCUAAUUCCCCAUACCGCUCGAG-CCUGGAAUGGCGCGAGCCCGAAA-CGC-------UCCG-------GCG-CCAGAGGAUGUGGCUGCGGCCGAUUAGGUAGACGGUGGGGUAACGGCCCACCGUGCCAGUAAUCGGUACGGGUUGUGAGAGCAAGAGCCCGGAGACGGUAUCUGAGACAAGAUACCGGGCCCUACGGGGCGCAGCAGGCGCGAAACCUUUACACUGCACGCCAGUGCGAUAAGGGGACUCCAAGUGCGAGGGCAUGAGCCCUCGCUUUUCUGCACCGUAAGGUGGUGCAGGAACAAGUGCUGGGCAAGACCGGUGCCAGCCGCCGCGGUAAUACCGGCAGCACGAGUGAUGGCCGCUCUUAUUGGGCCUAAAGCGUCCGUAGCUGGCCAGGCAAGUCCAUCGGGAAAUCUCCCCGCCUAACGGGGAGGCGUCCGGUGGAAACUGCCUGGCUUGGGACCGGAAGAUCCAGAGGGUACGUCCGGGGUAGGAGUGAAAUCCCGUAAUCCUGGACGGACCGCCGU-GGCGAAAGCGCUCUGGAAAGACGGAUCCGACGGUGAGGGACGAAAGCUCGGGUCACGAACCGGAUUAGAUACCCGGGUAGUCCGAGCUGUAAACGAUGUCUGCUAGGUGUGCCACAGGCUACGAGCCUGUGGUGUGCCGCAGGGAAGCCGUGAAGCAGACCGCCUGGGAAGUACGUCCGCAAGGAUGAAACUUAAAGGAAUUGGCGGGGGAGCACUACAACCGGAGGAGCCUGCGGUUUAAUUGGACUCAACGCCGGACAUCUCACCAGCAUCGACAGUAGGGUGACGGUCAGUGUGAUGAGCUUACCAGACCUACUGAGAGGAGGUGCAUGGCCGCCGUCAGCUCGUACCGUGAGGCGUCCUGUUAAGUCAGGCAACGAGCGAGACCCGCACUCCUAAUUGCCAGCAACACC-CUUG-GGUGGUUGGGUACAUUAGGAGGACUGCCAGUGCCAAACUGGAGGAAGGAACGGGCAACGGUAGGUCAGUAUGCCCCGAAUGUGCUGGGCAACACGCGGGCUACAAUGGUCGAGACAGUGGGAUGCAACCCCGAAAGGGGGCGCUAAUCUCCGAAACUCGAUCGUAGUUCGGAUUGCGGACUGAAACUCGUCCGCAUGAAGCUGGAUUCGGUAGUAAUCGCCGUUCAG-AAGACGGCGGUGAAUACGUCCCUGCUCCUUGCACACACCGCCCGUCAAAGCACCCGAGUGAGGUCCGGAUGAGGC-CCC---U-------------------------------------
>CP004050 Methanobrevibacter sp. AbM4
----------UCCUGGCAGAAGCUACUGCUAUUGGGAUUCG-UUAAGCCAUGCAAGUCGAAUGAAU---UUAU----AUUCAUGGCGUACGGCUCAGUAACACGUGGAUAACCUACCCUUAGGACCGGGAUAACUCUGGGAAACUGGGGAUAAUACUGGAUAGGCAAUUUUGCCUGUAAUGGUUUUUUGUUUAAA-UGU-------UUUU-------UCG-CCUAAGGAUGGGUCUGCGGCAGAUUAGGUAGUUGGUUGGGUAAUGGCUUACCAAGCCUAUAAUCUGUACGGGUUGUGAGAGCAAGAGCCCGGAGAUGGAACCUGAGACAAGGUUCCAGGCCCUACGGGGCGCAGCAGGCGCGAAACCUCCACAAUGUGAGAAAUCGCGAUGGGGGGAUCCCAAGUGCCAUUCUUAACGGGAUGGCUUUUCUUAAGUGUAAAGAGCUUUUGGAAUAAGAGCUGGGCAAGACCGGUGCCAGCCGCCGCGGUAACACCGGCAGCUCUAGUGGUAGCUGUUUUUAUUGGGCCUAAAGCGUUCGUAGCCGGUUUAAUAAGUCUCUGGUGAAAUCUUACAGCUUAACUGUGGGAAUUGCUGGAGAUACUAUUAGGCUUGAGAUCGGGAGAGGUUAGAGGUACUCCUGGGGUAGGGGUGAAAUCCUGUAAUCCUAGGAGGACCACCUGUGGCGAAGGCGUCUAACUAGAACGAAUCUGACGGUGAGGAACGAAAGCUAGGGGCGCGAACCGGAUUAGAUACCCGGGUAGUCUUAGCCGUAAACUAUGCGGACUUGGUGUGAGGGUGGCUUUGAGCCGUCCUGGUGCCUAAGGGAAGCUGUUAAGUCCGCCGCCUGGGAAGUACGGUCGCAAGACUGAAACUUAAAGGAAUUGGCGGGGGAGCACCACAACGCGUGGAGCCUGCGGUUUAAUUGGAUUCAACGCCGGAGAUCUCACCAGCGGCGACAGCAGUAUGAUGACCAGGUUGAUGACCUUGUUUGACGCGCUGAGAGGAGGUGCAUGGCCGCCGUCAGCUCGUACCGUGAGGCGUCCUGUUAAGUCAGGCAACGAGCGAGACCCACGCCAUUAGUUACCAGCACGUUACCUUU-UAAUGGUGGGCACACUAAUGGGACCGCCAGUGAUAAAUUGGAGGAAGGAGUGGACGACGGUAGGUCCGUAUGCCCCGAAUCCGCUGGGCUACACGCGGGCUACAAUGGUGAAGACAAUGGGUUCCAACGUUGAAAGGCGAAGGUAAUCCUGUAAACUUUAUCGUAGUUCGGAUUGAGGGCUGUAACUCGUCCUCAUGAAGCUGGAAUGCGUAGUAAUCGCGUGUCAC-AAUCGCGCGGUGAAUACGUCCCUGCUCCUUGCACACACCGCCCGUCACGCCACCCAAAAAGGGUUUGGAUGAGGCUUUAGCC-UUUGGUAAAUUCGAAUCUAGAUUUUUUGAGGAGGGCG
>CP004049 Candidatus Methanomethylophilus alvus Mx1201
----GGUUGAUCCUGCCGGCGGCCACCGCUAUAGGAAUUCGAUUAAGACAUGCGAGUCGAGAG-C----GCAAG------CUCGGCGGACUGCUCAGUAACACGUGGACAACGUGCCCUAAAGUGGGGGAUAAUCAGGGGAAACUCUGGAUAAUACCCCAUAGAUCAUGAGAUCUGGAAUGACUUAUGGUUCAAA--GU-------UCCG-------GC-GCUUUAGGAUCGGUCUGCGGCCUAUCAGGUAGUAGUGGGUGUAAUGUACCCCCUAGCCUAUUACGGGUAUGGGCCUUGAGAGAGGGAGCCCAGAGUUGGAUUCUGAGACACGAAUCCAGGCCCUACGGGGCGCAGCAGUCGCGAAAACUUCACAAUGGGCGAAAGCCCGAUGAGGGAAUUCCUAGUGCUAGCACUUU-GUGUUAGCUUUUCUUUAGCGUAGAUAACUAGAGGAAUAAGGGCUGGGUAAGACGGGUGCCAGCCGCCGCGGUAAUACCCGCAGCCCGAGUGGUGGUCGAUUUUAUUGAGUCUAAAACGUUCGUAGCCGGUCUGAUAGAUCCUUGGGUAAAUCGGGGGGCUUAACCUUCCGAA-UUCCGAGGAGACCGUCAGGCUUGGGAUCGGGAGAGGUAAGAGGUACUUCAGGGGUAGGGGUAAAAUCCUGUAAUCCUUGGAGGACCACCGGUGGCGAAGGCGUCUUACUAGAACGAAUCCGACGGUGAGGGACGAAGCCCUAGGUCGCAAACGGGAUUAGAUACCCCGGUAGUCUAGGGUGUAAACGCUGCAGACUUGGUGUUGGAGGCCCUUCGGGGGCAUUCAGUGCCGGAGAGAAGUUGUUAAGUCUGCUACUUGGGGAGUACGUCCGCAAGGAUGAAACUUAAAGGAAUUGGCGGGGGAGCACCGCAACGGGAGGAGCGUGCGGUUUAAUUGGAUUCAACACCGGAAAACUCACCAAGGGAGACCAUCACAUGAAAGCCAGGCUAAUGACUUUGCUUGAUUCUUGGAGAAGUGGUGCAUGGCCAUCGUCAGUUCGUACUGUAAAGCGUUCUCUUAAGUGAGAUAACGAACAAGACCCUCACUUAUAAUUGCUAACUAGAUC-UCCG-GAUC-UGGUGCACAUUAUCGGGACCGCUGGCGCUAAGUCAGAGGAAGGAGAGGUCAACGGUAGGUCAGUAUGCCCUGAAUCUCUUGGGCUACACGCGCGCUACAAAGGGCGGGACAAUGAGUUCCGACACCGAAAGGUGAAGGUAAUCUC-CAAACCCGUCCGUAGUUCGGACUGAGGGUUGUAACUCACCCUCACGAAGCUGGAUUCCGUAGUAAUCGCGAAUCAAA-AACUCGCGGUGAAUAUGCCCCUGCUCCUUGCACACACCGCCCGUCAAACCACCCGAGUCGGGUUUCAGUGAGGCUGCCUUUUAUUGGGGUAUUCGAGCUGAGAUUCAGCAAGGGAGGUU
>FR682483 uncultured archaeon
UUCCGGUUGAUCCUGCCAGAGGUUACUGCUAUCAGGGUUUGAUUAAGCCAUGCAAGUUAUGUG-UUU--UUUGU--AAA-CACGGCGAACUGCUCAGUAACACGCGGAUAAUCUACCCUCAGGUUUGGGAUAACCCUGGGAAACUGGGGAUAAUACCAAAUGUUUCAAGGUUGCUGGAAUGCUCUUUGAUUGAAA--GC-------UUCG-------GU-GCCUGAGGAUGAGUCUGCGCCCUAUCAGGUUGUAGUGGGUGUAAUGUACCUACUAGCCAGCGACGGGUACGGGUUGUGAGAGCAAGAGCCCGGAGAUGGAUUCUGAGACAUGAAUCCAGGCCCUACGGGGUGCAGCAGGCGCGAAACCUUUACAAUGCGCGAAAGCGCGAUAAGGAGACCCUGAGUGCUAGCACAUA-GUGCUGGCUGUCCAGCUGUCUAAAAAGCAGUGUUAC-AAGGGCCGGGCAAGACCGGUGCCAGCCGCCGCGGUAACACCGGCGGCCCGAGUGGUAACCGAUUUUAUUGGGCUUAAAGCGUUCGUAGCCGGUUUAGUAAGUUUCUUAGGAAAUCUAGCAGCUUAACUGUUAGACGUCUAAGAGAUACUGCUAGACUUGGGACCGGGAGAGGUAGGAGGUACUCCAGGGGUAGGGGUGAAAUCUUGUAAUCCCUGGGGGACCAUCGAUGGCGAAGGCAUCCUACCAGAACGGGUUCGACGGUGAGGGACGAAAGCUGGGGGCACAAACCGGAUUAGAUACCCGGGUAGUCCCAGCUGUAAACGAUGCUCGCUAGGUGUCAGAUACGGUGCGUCCGUAUUUGGUGCCGUAGGGAAACCGUGAAGCGAGCCGCCUGGGAAGUACGGUCGCAAGGCUGAAACUUAAAGGAAUUGGCGGGGGAGCACUACAACGGGUGGAGCCUGCGGUUCAAUUGGACUCAACGCCGGAAAACUCACCAGAUCAGACAGCAAUAUGAAGGUCAGGCUGAAGACCUUACCUGAUUCGCUGAGAGGAGGUGCAUGGCCGUCGUCAGUUCGUACUGUGAAGCAUCCUGUUAAGUCAGGCAACGAGCAAGACCCGCGCCUACAUUUGCCAGCAGCUUC-GCAA-GAAGGAUGGGCACACUGUAGGGACCGCCACCGCUAAGGUGGAGGAAGGUGCGGGCAACGGUAGGUCAGUAUGCCCCGAAUGAUCUGGGCUACACGCGGGCUACAAUGGAUAGGACAAUGGGCACCUACCCUGAGAAGGGACGGAAAUCUCCUAAACCUAUUCGUAGUUCGGAUCGAGGACUGUAACUCGUCCUCGUGAAGCCGGAAUCCGUAGUAAUCGCGCUUCAA-CAUAGCGCGGUGAAUACGUCCCUGCUCCUUGCACACACCGCCCGUCAAACCAUGCGAGUGAGGUCUGAGUGAGGAUGCGGAUUUUUGCCGUGUUCGAACUUGGGCUUCGCGAGUGGGGUU
>CP004145 Ferroplasma acidarmanus fer1
CUCCGGUUGAUCCUGCCGGCGGCCACUGCUAUCAAGUUCCGACUAAGCCAUGCGAGUCAAGGUAUC---GUAA----GAUGCCGGCACACUGCUCAGUAACACGUGGAUAAUCUAACCUUGAGUAAGGGAUAACUUCGGGAAACUGAAGGUAAUACCUUAUAAUUGCUUAAAACUGGAAUGUUUUUGCAAUAAAA--GU-------UACG-------AC-GCUCAAGGAUGAGUCUGCGACCUAUCAGGUAGUAGGUGGUGUAAUGGACCACCUAGCCUCAGACGGGUACGGGCCCUGGGAGGGGUAGCCCGGAGAUGGACUCUGAGACAUAAGUCCAGGCCCUACGGGGCGCAGCAGGCGCGAACACUGUGCAAUGCGCGAAAGCGCGACACGGGGAGCUUGAGUGUCUUGGCAUA-GCCAAGACUUUUCUCAUUCCUAAAAAGCAUGAGGAAUAAGUGCUGGGUAAGACGGGUGCCAGCCGCCGCGGUAACACCCGCAGCACGAGUAGUGGUCACUUUUAUUGAGCCUAAAGCGUUCGUAGCCGGUUUUGUAAAUCUUCAGAUAAAGCCUGAAGCUUAACUCCAGAAA-GUCUGAAGAGACUGCAAGACUUGAGAUCGGGUGAGGUUAAACGUACUUUCAGGGUAGGGGUAAAAUCCUGUAAUCCCGGAAGGACGACCAGUGGCGAAAGCGUUUAACUAGAACGAAUCUGACGGUAAGGAACGAAGGCUAGGGUAGCAAACCGGAUUAGAUACCCGGGUAGUCCUAGCUGUAAACAUUGCCCAUUUGAUGUUGCUUUUCCGUUGAGGGAAGGCAGUGUCGGAGCGAAGGUGUUAAAUGGGCCGCUUGGGAAGUAUGGUCGCAAGACUGAAACUUAAAGGAAUUGGCGGGGGAGCACCGCAACGGGAGGAAUGUGCGGUUUAAUUGGAUUCAACGCCGGAAAACUCACCGGGAACGACCUGUGCAUGAGAGUCAACCUGACGAGCUUACUCGAUAGCAGGAGAGGUGGUGCAUGGCCGUCGUCAGCUCGUACCGUAGGGCGUUCACUUAAGUGUGAUAACGAGCGAGACCCACAUCUUUAAUUGCAAAUGUAUAU-GAGA-AUAU-GCAUGCACUUUAGAGAAACCGCCAGCGCUAAGCUGGAGGAAGGAGUGGUCGACGGCAGGUCAGUACGCCCCGAAUUUCCCGGGCUACACGCGCAUUACAAAGAACGGGACAAUACGUUGCAACCUCGAAAGAGGAAGCUAAUCGCG-AAACCCGUCCAUAGUUAGGAUUGAGGGCUGUAACUCGCCCUCAUGAAUCUGGAUUCCGUAGUAAUCGCGGGUCAA-CAACCCGCGGUGAACAUGCCCCUGCUCCUUGCACACACCGCCCGUCAAACCAUCCGAGUUGGUGUUGGAUGAGGUUUAAUUCGAGGGGUUAAAUCAAAUCUGAUGUCGGUGAGGAGGGUU
>CP004144 Methanosarcina mazei Tuc01
-UCUGGUUGAUCCUGCCAGAGGUUACUGCUAUCGGUGUUCGCCUAAGCCAUGCGAGUCAUAUG----UAGCAA-UA----CAUGGCGUACUGCUCAGUAACACGUGGAUAACCUGCCCUUGGGACCGGCAUAACCCCGGGAAACUGGGGAUAAUUCCGGAUAACGCAUAUUUGCUGGAAUGCUUUAUGCGUCAAAAGGA-------UUCG-------UCUGCCCAAGGAUGGGUCUGCGGCCUAUCAGGUAGUAGUGGGUGUAAUGUACCUACUAGCCAGCGACGGGUACGGGUUGUGAGAGCAAGAGCCCGGAGAUGGAUUCUGAGACAUGAAUCCAGGCCCUACGGGGCGCAGCAGGCGCGAAAACUUUACAAUGCGGGAAACCGUGAUAAGGGGACACCGAGUGCCAGCAUCAU-AUGCUGGCUGUCCGGAUGUGUAAAAUACAUCCGUAGCAAGGGCCGGGCAAGACCGGUGCCAGCCGCCGCGGUAACACCGGCGGCCCGAGUGGUGAUCGUGAUUAUUGGGUCUAAAGGGUCCGUAGCCGGUUUGGUCAGUCCUCCGGGAAAUCUGAUAGCUCAACUAUUAGGCUUUCGGGGGAUACUGCCAGACUUGGAACCGGGAGAGGUAAGAGGUACUACAGGGGUAGGAGUGAAAUCUUGUAAUCCCUGUGGGACCACCUGUGGCGAAGGCGUCUUACCAGAACGGGUUCGACGGUGAGGGACGAAAGCUGGGGGCACGAACCGGAUUAGAUACCCGGGUAGUCCCAGCCGUAAACGAUGCUCGCUAGGUGUCAGGCAUGGCGCGACCGUGUCUGGUGCCGCAGGGAAGCCGUGAAGCGAGCCACCUGGGAAGUACGGCCGCAAGGCUGAAACUUAAAGGAAUUGGCGGGGGAGCACAACAACGGGUGGAGCCUGCGGUUUAAUUGGACUCAACGCCGGACAACUCACCGGGGGCGACAGCAAUAUGUAGGCCAAGCUGAAGACUUUGCCUGAAUCGCUGAGAGGAGGUGCAUGGCCGUCGCCAGUUCGUACUGUGAAGCAUCCUGUUAAGUCAGGCAACGAGCGAGACCCGUGCCCACUGUUACCAGCAUGUCC-UCCG-GGACGAUGGGUACUCUGUGGGGACCGCCGAUGUUAAAUCGGAGGAAGGUGCGGGCCACGGUAGGUCAGUAUGCCCCGAAUCUCCCGGGCUACACGCGGGCUACAAUGGAUGGGACAAUGGGUCCCUCCCCUGAAAAGGGCUGGUAAUCUCACAAACCCAUUCGUAGUUCGGAUCGAGGGCUGUAACUCGCCCUCGUGAAGCUGGAAUCCGUAGUAAUCGCGUUUCAA-UAUAGCGCGGUGAAUACGUCCCUGCUCCUUGCACACACCGCCCGUCAAACCACCCGAGUGAGGUAUGGGUGAGGGCACGGACUUCGUCCGUGUUCGAACCUGUGCUUUGCAAGGGGGGUU
>CP005290 Archaeoglobus sulfaticallidus PM70-1
-------------------AGGCCGCUGCUAUCUGGCUGGGACUAAGCCAUGCUAGUCGAGGGGCUAAUCUCGGAUUAGCACCGGCGGACGGCUCAGUAACACGUGGACAACCUACCCUCGGGUAGGGGAUAACCCCGGGAAACUGGGGCUAAUCCCCUAUAGGUCAUGGUGACUGGAAUGUCCCAUGACUGAAA--GC-------UCCG-------GC-GCCCGAGGAUGGGUCUGCGGCGGAUUAGGUAGUUGGUGGGGUAACGGCCCACCAAGCCUAAGAUCCGUACGGGCUGUGAGAGCAGGAGCCCGGAGAUGGACACUGAGACAAGGGUCCAGGCCCUACGGGGCGCAGCAGGCGCGAAACCUCCGCAAUGCGGGAAACCGCGACGGGGCUAGCCAGAGUGCCCACGCAUA-GCGUGGGCUGUCCGGGUGCCUAAAAAGCACCCGAAC-AAGGGAUGGGCAAGGCCGGUGGCAGCCGCCGCGGUAAUACCGGCGUCCCGAGUGGCGGCCACUAUUAUUGGGCCUAAAGCGUCCGUAGCCGGGUUGGUAAGUCCCCCGGGAAAUCUGGUCGCUCAACGAUCAGACUGCCGGGGGAUACUGCCAGCCUAGGGACCGGGAGAGGCCGAGGGUAUUCCCGGGGUAGGGGUGAAAUCCUGUAAUCCCGGGAGGACCACCUGUGGCGAAGGCGCUCGGCUGGAACGGGUCCGACGGUGAGGGACGAAGGCCUGGGGAGCGAACCGGAUUAGAUACCCGGGUAGUCCAGGCUGUAAACGAUGCGGGCUAGGUGUCACUGGAGCUACGAGCUCUGGUGGUGCCGGAGGGAAGCCGUUAAGCCCGCCGCCUGGGAAGUACGGCCGCAAGGCUGAAACUUAAAGGAAUUGGCGGGGGAGCACUACAACGGGUGGAGCCUGCGGUUUAAUUGGAUUCAACGCCGGGAAGCUCACCGGGGGAGACAGCUGGAUGAAGGUCGGGCUAAAGACCUUACCAGACUAGCUGAGAGGUGGUGCAUGGCCGCCGUCAGUUCGUACUGUGAAGCAUCCUGUUAAGUCAGGCAACGAGCGAGACCCGCGCCCUCAGUUGCCAGCGGAUCCCUUCGGGGAUGCCGGGCACACUGGGGGGACUGCCGGCGCUAAGCCGGAGGAAGGUGCGGGCAACGGCAGGUCCGUAUGCCCCGAAUCCCCCGGGCUACACGCGGGCUACAAUGGCCGGGACAAUGGGUACCGACUCCGAAAGGAGUAGGUAAUCUCCUAAACCCGGUCUAACCUGGGAUCGAGGGCUGCAACUCGCCCUCGUGAACCUGGAAUCCGUAGUAAUCGCGUCUCAA-AAUGGCGCGGUG------------------------------------------------------------------------------------------------------------
>CP005934 Candidatus Methanomassiliicoccus intestinalis Issoire-Mx1
UUCCGGUUGAUCCUGCCGGCGGCCACCGCUAUUGGAAUGCGAUUAAGACAUGCGAGUCGAGAGAC----AUUUG----GUCUCGGCGGACCGCUCAGUAACACGUGGACAACAUGCCCUAAGGUGGGGGAUAAUCUCGGGAAACUGAGGAUAAUACCCCAUAGGUCUAAUCUGCUGGAAUGCUUUUAGGCCGAAA--AC-------UCCG-------GU-GCCUUAGGAUUGGUCUGCGGUCUAUCAGGUUGUAGUGGGUGUAAUGGACCCACUAGCCCGUGACGGAUAUGGGCCUUGAGAGAGGGAGCCCAGAGAUGGACUCUGAGACAUGAGUCCAGGCCCUACGGGGCGCAGCAGUCGCGAAAACUUCGCAAUGGGGGAAACCCCGACGAGGGAAUUCCAAGUGCCAGCAUUUA-AUGUUGGCUGUUCUUUUGUCUAAAAAACAUGAGAAGUAAGGGGCGGGUAAGACGGGUGCCAGCCGCCGCGGUAAUACCCGCGCCCCAAGUGGUGGUCGAUAUUAUUGAGCCUAAAACGUCCGUAGCCGGUUUUCUAAAUCCUUGGGUAAAUCGGGCAGCUUAACUGUCCGAA-UUCCGGGGAGACUGGGAGACUUGGGACCGGGAGAGGUCAGAGGUACUUCUGGGGUAGGGGUAAAAUCCUGUAAUCCUGGAAGGACCACCGGUGGCGAAGGCGUCUGACUAGAACGGAUCCGACGGUGAGGGACGAAGCCCUGGGGCGCAAACGGGAUUAGAUACCCCGGUAGUCCAGGGUGUAAACGCUGCGGGCUUGGUGUUGGGGGUCCUUAGUGGGCGCCCAGUGCCGGAGAGAAGUUGUUAAGCCUGCUGCUUGGGGAGUAUGUCCGCAAGGAUGAAACUUAAAGGAAUUGGCGGGGGAGCACCGCAACGGGAGGAGCGUGCGGUUCAAUUGGAUUCAACGCCGAAAAACUCACCAGGAGCGACGGAUAUAUGAAGGUCAAGCCGAUGACUUUACCUGAUUUUCCGAGAGGUGGUGCAUGGCCGUCGUCAGUUCGUACCGUAAGGCGUUCUCUUAAGUGAGAUAACGAACGAGACCCUCACCAUUAAUUGCUAAUCCUUUC-UCCG-GAGG-GGAUGCACAUUAAUGGGACCGCUGGCGCUAAGUCAGAGGAAGGAGAGGUCAACGGUAGGUCCGUAUGCCCCGAAUCUCCUGGGCAACACGCGCGCUACAAAGGACGGGACAAUGGGCUUCAACACCGAAAGGUGAAGACAAUCCUG-AAACCCGUCCAUAGUUCGGAUUGGGGGCUGUAACUCGCCCCCAUGAAGCUGGAUUCCGUAGUAAUCGCUUGUCAA-CAUCAAGCGGUGAAUAUGCCCCUGCUCCUUGCACACACCGCCCGUCAAACCACCCGAGUUGGGUUUCAGUGAGGAUGUUUCUAU-UGGGGCUUUCGAACUGAGAUUCAGCAAGGAGGGUU
>CP006019 Palaeococcus pacificus DY20341
UUCCGGUUGAUCCUGCCGGAGGCCACUGCUAUCGGGGUCCGACUAAGCCAUGCGAGUCAAGGGGCGC--UU---GCGCGCACCGGCGUACGGCUCAGUAACACGUCGGUAACCUACCCUCGGGAGGGGGACAACCCCGGGAAACUGGGGCUAAUCCCCCAUAGGCUUGGGGUACUGGAAAGUCCCCAAGCCGAAA-GCUC------CGGC----------GCCCGAGGAUGGGCCGGCGGCCGAUUAGGUAGUUGGUGGGGUAACGGCCCACCAAGCCGACAAUCGGUACGGGCAGUGAGAGCUGGAGCCCGGAGAUGGACACUGAGACACGGGUCCAGGCCCUACGGGGCGCAGCAGGCGCGAAACCUCCGCAAUGCGGGAAACCGCGACGGGGGGACCCCGAGUGCCGUGGCACA-GCCACGGCUUUUCCGGAGUGCAAGGAGCUCCGGGAAUAAGGGCUGGGCAAGGCCGGUGGCAGCCGCCGCGGUAAUACCGGCGGCCCAAGUGGUGGCCACUAUUAUUGGGCCUAAAGCGUCCGUAGCCGGGCCUGUAAGUCCCUGGCGAAAUCCCACGGCUCAACCGUGGGGCUUGCUGGGGAUACUGCAGGCCUUGGGACCGGGAGAGGCCGGGGGUACCCCUGGGGUAGGGGUGAAAUCCUAUAAUCCCAGGGGGACCGCCAGUGGCGAAGGCGCCCGGCUGGAACGGGUCCGACGGUGAGGGACGAAGGCCAGGGGAGCAAACCGGAUUAGAUACCCGGGUAGUCCUGGCUGUAAAGGAUGCGGGCUAGGUGUCGGGCGAGCCUCGAGCUCACCCGGUGCCGCAGGGAAGCCGUUAAGCCCGCCGCCUGGGGAGUACGGCCGCAAGGCUGAAACUUAAAGGAAUUGGCGGGGGAGCACUACAAGGGGUGGAGCGUGCGGUUUAAUUGGAUUCAACGCCGGGAACCUCACCGGGGGCGACGGCAGGAUGAAGGCCAGGCUGAAGGUCUUGCCGGACACGCCGAGAGGAGGUGCAUGGCCGCCGUCAGCUCGUACCGUGAGGCGUCCACUUAAGUGUGGUAACGAGCGAGACCCGCGCCCCCAGUUGCCAGCCCCUCCCGUU-GGGAG-GGAGGCACUCUGGGGGGACUGCCGGCGAUAAGCCGGAGGAAGGAGCGGGCGACGGUAGGUCAGUAUGCCCCGAAACCCCCGGGCUACACGCGCGCUACAAUGGGCGGGACAAUGGGAACCGACCCCGAAAGGGGAAGGAAAUCCCCUAAACCCGCCCCCAGUUCGGAUUGCGGGCUGCAACUCGCCCGCAUGAAGCUGGAAUCCCUAGUACCCGCGUGUCAU-CAUCGCGCGGCGAAUACGUCCCUGCUCCUUGCACACACCGCCCGUCACUCCACCCGAGCGGGGUCUGGAUGAGGCCUCGUCCUCUGGGCGGGGUCGAGUCCGGGCUCCGUGAGGGGGGAG
>CP006577 Archaeoglobus fulgidus DSM 8774
--------------------GGCCGCUGCUAUCCGGCUGGGACUAAGCCAUGCGAGUCAAGGGGCUUGUUUCG-GCAAGCACCGGCGGACGGCUCAGUAACACGUGGACAACCUGCCCUCGGGUGGGGGAUAACCCCGGGAAACUGGGGCUAAUCCCCCAUAGGGGAUGGGUACUGGAAUGUCUCAUCUCCGAAA-GCGC-------UUA-------GC-GCCCGAGGAUGGGUCUGCGGCGGAUUAGGUUGUUGGUGGGGUAACGGCCCACCAAGCCGAAGAUCCGUACGGGCCAUGAGAGUGGGAGCCCGGAGAUGGACCCUGAGACACGGGUCCAGGCCCUACGGGGCGCAGCAGGCGCGAAACCUCCGCAAUGCGGGAAACCGCGACGGGGUCAGCCGGAGUGCUCGCGCAUC-GCGCGGGCUGUCGGGGUGCCUAAAAAGCACCCCAAC-AAGGGCCGGGCAAGGCCGGUGGCAGCCGCCGCGGUAAUACCGGCGGCCCGAGUGGCGGCCACUUUUAUUGGGCCUAAAGCGUCCGUAGCCGGGCUGGUAAGUCCUCCGGGAAAUCUGGCGGCUUAACCGUCAGACUGCCGGAGGAUACUGCCAGCCUAGGGACCGGGAGAGGCCGGGGGUAUUCCCGGAGUAGGGGUGAAAUCCUGUAAUCCCGGGAGGACCACCUGUGGCGAAGGCGCCCGGCUGGAACGGGUCCGACGGUGAGGGACGAAGGCCAGGGGAGCGAACCGGAUUAGAUACCCGGGUAGUCCUGGCUGUAAACGAUGCGGACUAGGUGUCACCGAAGCUACGAGCUUCGGUGGUGCCGGAGGGAAGCCGUUAAGUCCGCCGCCUGGGGAGUACGGCCGCAAGGCUGAAACUUAAAGGAAUUGGCGGGGGAGCACUACAACGGGUGGAGCCUGCGGUUUAAUUGGAUUCAACGCCGGGAAGCUUACCGGGGGAGACAGCGGGAUGAAGGUCGGGCUGAAGACCUUACCAGACUAGCUGAGAGGUGGUGCAUGGCCGCCGUCAGUUCGUACUGUGAAGCAUCCUGUUAAGUCAGGCAACGAGCGAGACCCGCGCCCCCAGUUGCCAGCGGUUCCCUUCGGGGAAGCCGGGCACACUGGGGGGACUGCCGGCGCUAAGCCGGAGGAAGGUGCGGGCAACGGCAGGUCCGUAUGCCCCGAAUCCCCCGGGCUACACGCGGGCUACAAUGGCCGGGACAAUGGGUACCGACCCCGAAAGGGGUAGGUAAUCCCCUAAACCCGGUCUAACCUGGGAUCGAGGGCUGCAACUCGCCCUCGUGAACCUGGAAUCCGUAGUAAUCGCGCCUCAA-AAUGGCGCGGUGAAUACGUCCCUGCUCCUUGCACACACCGCCCGUCAAGCCACCCGAGUGGGCCAGGGGCGAGGGGGU------------------------------------------
>CP006670 Thermococcus litoralis DSM 5473
UUCCGGUUGAUCCUGCCGGAGGCCACUGCUAUCGGGGUCCGACUAAGCCAUGCGAGUCAAGGGGGUGUCUCU--GACACCACCGGCGGACGGCUCAGUAACACGUCGGUAACCUACCCUCGGGAGGGGGAUAACCCCGGGAAACUGGGGCUAAUCCCCCAUAGGCCUGAGGUACUGGAAGGUCCUCAGGCCGAAAGGGGC-------UCU------GCCCGCCCGAGGAUGGGCCGGCGGCCGAUUAGGUAGUUGGUGGGGUAACGGCCCACCAAGCCGAAGAUCGGUACGGGCUGUGAGAGCAGGAGCCCGGAGAUGGACACUGAGACACGGGUCCAGGCCCUACGGGGCGCAGCAGGCGCGAAACCUCCGCAAUGCGGGAAACCGCGACGGGGGGACCCCGAGUGCCGUGGCAUC-GCCACGGCUUUUCCGGAGUGUAAAAAGCUCCGGGAAUAAGGGCUGGGCAAGGCCGGUGGCAGCCGCCGCGGUAAUACCGGCGGCCCGAGUGGUGGCCGCUAUUAUUGGGCCUAAAGCGUCCGUAGCCGGGCCCGUAAGUCCCUGGCGAAAUCCCACGGCUCAACCGUGGGGCUUGCUGGGGAUACUGCGGGCCUUGGGACCGGGAGAGGCGGGGGGUACCCCUGGGGUAGGGGUGAAAUCCUAUAAUCCCAGGGGGACCGCCAGUGGCGAAGGCGCCCCGCUGGAACGGGUCCGACGGUGAGGGACGAAGGCCAGGGGAGCAAACCGGAUUAGAUACCCGGGUAGUCCUGGCUGUAAAGGAUGCGGGCUAGGUGUCGGGUGAGCUUCGGGCUCGCCCGGUGCCGUAGGGAAGCCGUUAAGCCCGCCGCCUGGGGAGUACGGCCGCAAGGCUGAAACUUAAAGGAAUUGGCGGGGGAGCACUACAAGGGGUGGAGCGUGCGGUUUAAUUGGAUUCAACGCCGGGAACCUCACCGGGGGCGACGGCAGGAUGAAGGCCAGGCUGAAGGUCUUGCCGGACACGCCGAGAGGAGGUGCAUGGCCGCCGUCAGCUCGUACCGUGAGGCGUCCACUUAAGUGUGGUAACGAGCGAGACCCGCGCCCCCAGUUGCCAGCCCUUCCCGCU-GGGAA-GGGGGCACUCUGGGGGGACUGCCGGCGAUAAGCCGGAGGAAGGAGCGGGCGACGGUAGGUCAGUAUGCCCCGAAACCCCCGGGCUACACGCGCGCUACAAUGGGCGGGACAAUGGGAUCCGACCCCGAAAGGGGAAGGGAAUCCCCUAAACCCGCCCCCAGUUCGGAUCGCGGGCUGCAACUCGCCCGCGUGAAGCUGGAAUCCCUAGUACCCGCGUGUCAU-CAUCGCGCGGCGAAUACGUCCCUGCUCCUUGCACACACCGCCCGUCACUCCACCCGAGCGGGGUCUGGAUGAGGCUCCGUCCUCUGGGCGGGGUCGAGUCCAGGCUCCGUGAGGGGGGAG
>CP006933 Methanobacterium formicicum
-UCCGUUUGAUCCUGGCGGAGGCCACUGCUAUUGGGUUUCGAUUAAGCCAUGCAAGUCGAACGAUCC--UUCG---GGGUCGUGGCGUACGGCUCAGUAACACGUGGAUAACCUAACCUUAGGACUGGGAUAACCCUGGGAAACUGGGGAUAAUACCGGAUAUGUAGGGCUGCCUGGAAUGGUUCCCUAUUGAAA-UGU-------UCCG-------ACG-CCUAAGGAUGGAUCUGCGGCAGAUUAGGUAGUUGGCGGGGUAAAUGCCCACCAAGCCAGUAAUCUGUACGGGUUGUGAGAGCAAGAGCCCGGAGAUGGAACCUGAGACAAGGUUCCAGGCCCUACGGGGCGCAGCAGGCGCGAAACCUCCGCAAUGCACGAAAGUGCGACGGGGGAAACCCAAGUGCCACUCUUAACGGGGUGGCUUUUCUUAAGUGUAAAAAGCUUUUGGAAUAAGAGCUGGGCAAGACCGGUGCCAGCCGCCGCGGUAACACCGGCAGCUCAAGUGGUGGCCGUUUUUAUUGGGCCUAAAGCGUUCGUAGCCGGCUUGAUAAGUCUCUGGUGAAAUCUCACGGCUUAACCGUGAGAAUUGCUGGAGAUACUAUUAGGCUUGAGGCCGGGAGAGGUUAGCGGUACUCCCGGGGUAGGGGUGAAAUCCUAUAAUCCCGGGAGGACCACCGU-GGCGAAGGCGGCUAACUGGAACGGACCUGACGGUGAGUAACGAAAGCCAGGGGCGCGAACCGGAUUAGAUACCCGGGUAGUCCUGGCCGUAAACGAUGUGGACUUGGUGUUGGGAUGGCUCCGAGCUGCCCCAGUGCCGAAGGGAAGCUGUUAAGUCCACCGCCUGGGAAGUACGGUCGCAAGACUGAAACUUAAAGGAAUUGGCGGGGGAGCACCACAACGCGUGGAGCCUGCGGUUUAAUUGGAUUCAACGCCGGACAUCUCACCAGGGGCGACAGCAGAAUGAUAGCCAGGUUGAUGACCUUGCUUGACAAGCUGAGAGGAGGUGCAUGGCCGCCGUCAGCUCGUACCGUGAGGCGUCCUGUUAAGUCAGGCAACGAGCGAGACCCACGCCCUUAGUUACCAGCGGAUCC-UUCG-GGAUGCCGGGCACACUAAGGGGACCGCCAGUGAUAAACUGGAGGAAGGAGUGGACGACGGUAGGUCCGUAUGCCCCGAAUCCCCUGGGCUACACGCGGGCUACAAUGGUUAGGACAAUGGGUUCCGACACUGAAAGGUGGAGGUAAUCUCCUAAACCUGGCCUUAGUUCGGAUUGAGGGCUGUAACUCGCCCUCAUGAAGCUGGAAUGCGUAGUAAUCGCGUGUCAU-AACCGCGCGGUGAAUACGUCCCUGCUCCUUGCACACACCGCCCGUCACGCCACCCAAAAAGGGUUUGGAUGAGGCCAUAGUCUUUGGUUAUGGUCGAAUCUAGGUUCUUUGAGGAGGGCG
>CP006965 Thermococcus paralvinellae
UUCCGGUUGAUCCUGCCGGAGGCCACUGCUAUGGGGGUCCGACUAAGCCAUGCGAGUCAUGGGGGUGUCUUCU-GACACCACCGGCGGACGGCUCAGUAACACGUCGGUAACCUACCCUCGGGAGGGGGAUAACCCCGGGAAACUGGGGCUAAUCCCCCAUAGGUGUGGGGUACUGGAAGGUCCCCACACCGAAAGGGGC------UUCG------GCCCGCCCGAGGAUGGGCCGGCGGCCGAUUAGGUAGUUGGUGGGGUAACGGCCCACCAAGCCGAAGAUCGGUACGGGCCAUGAGAGUGGGAGCCCGGAGAUGGACACUGAGACACGGGUCCAGGCCCUACGGGGCGCAGCAGGCGCGAAACCUCCGCAAUGCGGGAAACCGCGACGGGGGGACCCCCAGUGCCGUGGCAAC-GCCACGGCUUUUCCGGAGUGUAAAAAGCUCCGGGAAUAAGGGCUGGGCAAGGCCGGUGGCAGCCGCCGCGGUAAUACCGGCGGCCCGAGUGGUGGCCGCUAUUAUUGGGCCUAAAGCGUCCGUAGCCGGGCCCGUAAGUCCCUGGCGAAAUCCCACGGCUCAACCGUGGGGCUUGCUGGGGAUACUGCGGGCCUUGGGACCGGGAGAGGCGGGGGGUACCCCUGGGGUAGGGGUGAAAUCCUAUAAUCCCAGGGGGACCGCCAGUGGCGAAGGCGCCCCGCUGGAACGGGUCCGACGGUGAGGGACGAAGGCCAGGGGAGCGAACCGGAUUAGAUACCCGGGUAGUCCUGGCUGUAAAGGAUGCGGGCUAGGUGUCGGGCGAGCUCCGAGCUCGCCCGGUGCCGUAGGGAAGCCGUUAAGCCCGCCGCCUGGGGAGUACGGCCGCAAGGCUGAAACUUAAAGGAAUUGGCGGGGGAGCACUACAAGGGGUGGAGCGUGCGGUUUAAUUGGAUUCAACGCCGGGAACCUCACCGGGGGCGACGGCAGGAUGAAGGCCAGGCUGAAGGUCUUGCCGGACACGCCGAGAGGAGGUGCAUGGCCGCCGUCAGCUCGUACCGUGAGGCGUCCACUUAAGUGUGGUAACGAGCGAGACCCGCGCCCCCAGUUGCCAGUCCCUCCCGCU-GGGAG-GGAGGCACUCUGGGGGGACCGCCGGCGAUAAGCCGGAGGAAGGAGCGGGCGACGGUAGGUCAGUAUGCCCCGAAACCCCCGGGCUACACGCGCGCUACAAUGGGCGGGACAAUGGGAUCCGACCCCGAAAGGGGAAGGAAAUCCCCUAAACCCGCCCUCAGUUCGGAUCGCGGGCUGCAACUCGCCCGCGUGAAGCUGGAAUCCCUAGUACCCGCGUGUCAU-CAUCGCGCGGCGAAUACGUCCCUGCUCCUUGCACACACCGCCCGUCACUCCACCCGAGCGGGGUCCGGGUGAGGCUCGGUCUUUCAGGCCGGGUCGAGCCCGGGCUCCGUGAGGGGGGAG
>CP007055 Halostagnicola larsenii XH-48
UUCCGGUUGAUCCUGCCGGAGGUCAUUGCUAUUGGAGUCCGAUUUAGCCAUGCUAGUUGUACGAGU---UGAG----ACUCGUAGCAGAUAGCUCAGUAACACGUGGCCAAACUACCCUAUCGAGCACGAUACUCUCGGGAAACUGAGGCUAAUAGUGCAUACGACUUGGG-CCUGGAGUGGCGCGAGUCAGAAA-UGC-------UCAG-------GCG-CGAUAGGAUGUGGCUGCGGCCGAUUAGGUAGACGGUGGGGUAACGGCCCACCGUGCCAAUAAUCGGUACGGGUUGUGAGAGCAAGAGCCCGGAGACGGUAUCUGAGACAAGAUACCGGGCCCUACGGGGCGCAGCAGGCGCGAAACCUUUACACUGCACGCGAGUGCGAUAAGGGGACUCCAAGUGCGAGGGCAUUAGUCCUCGCUUUUUCCGACCGUAGGAUGGUCGGCGAAUAAGUGCUGGGCAAGACCGGUGCCAGCCGCCGCGGUAAUACCGGCAGCACGAGUGAUGACCGCUAUUAUUGGGCCUAAAGCGUCCGUAGCUGGCCACGCAAGUCCAUCGGGAAAUCUCUCCGCUCAACGGAGAGGCGUCCGGUGGAAACUGUGUGGCUUGGGACCGGAAGAUCCAGAGGGUACGUCUGGGGUAGGAGUGAAAUCCCGUAAUCCGAGACGGACCACCGU-GGCGAAAGCGCUCUGGAAAGACGGAUCCGACGGUGAGGGACGAAAGCUCGGGUCACGAACCGGAUUAGAUACCCGGGUAGUCCGAGCUGUAAACGAUGUCUGCUAGGUGUGACACAGGCUACGAGCCUGUGUUGUGCCGUAGGGAAGCCGUGAAGCAGACCGCCUGGGAAGUACGUCUGCAAGGAUGAAACUUAAAGGAAUUGGCGGGGGAGCACUACAACCGGAGGAGCCUGCGGUUUAAUUGGACUCAACGCCGGACAUCUCACCAGCAUCGACAGUGGCGUGAAAGUCAGUGUGAUGAGCUUACUGGA-CCACUGAGAGGAGGUGCAUGGCCGCCGUCAGCUCGUACCGUGAGGCGUCCUGUUAAGUCAGGCAACGAGCGAGACCCGCACCCUUAAUUGCCAGCAACACC-CUUG-GGUGGUUGGGUACAUUAAGAGGACUGCCAGUGCCAAACUGGAGGAAGGAACGGGCAACGGUAGGUCAGUAUGCCCCGAAUGUGCUGGGCUACACGCGGGCUACAAUGGUCGAGACAGUGGGAUGCUACGCCGAGAGGCGACGCUAAUCUCCGAAACUCGAUCGUAGUUCGGAUUGCGGGCUGAAACUCGCCCGCAUGAAGCUGGAUUCGGUAGUAAUCGCGCCUCAG-AAGGGCGCGGUGAAUACGUCCCUGCUCCUUGCACACACCGCCCGUCAAAGCACCCGAGUGAGGUCCGGAUGAGGCCGGC---AUU--CGCCGGUCGAAUCUGGGCUUCGCAAGGGGGCUU
>CP007060 Halobacterium sp. DL1
UUCCGGUUGAUCCUGCCGGAGGCCAUUGCUAUCGGAGUCCGAUUUAGCCAUGCUAGUUGUGCGGGU---UUAG----ACCCGCAGCGGAAAGCUCAGUAACACGUGGCCAAGCUACCCUGUGGACGGGAAUAAUCUCGGGAAACUGAGGCUAAUUCCCAAUAACGCUUCACCCCUGGAAUGGGUGAAGCCGGAAA-CGC-------UACG-------GCG-CCACAGGAUGCGGCUGCGGUCGAUUAGGUAGACGGUGGGGUAACGGCCCACCGUGCCUAUAAUCGGUACGGGUUGUGAGAGCAAGAGCCCGGAGACGGUAUCUGAGACAAGAUACCGGGCCCUACGGGGCGCAGCAGGCGCGAAACCUUUACACUGUACGCAAGUGCGAUAAGGGGACUCCGAGUGUGAAGGCAUGAGCCUUCACUUUUGUACACCGUAAGGUGGUGUACGAAUAAGAGCUGGGCAAGACCGGUGCCAGCCGCCGCGGUAAUACCGGCAGCUCGAGUGAUGGCCGAUUUUAUUGGGCCUAAAGCGUCCGUAGCUGGCCAGGCAAGUCUGUUGGGAAAUCUGCGCGCUCAACGCGCAGGCGUCCAGCGGAAACUGCUUGGCUUGGGACCGGAAGACCUGAGGGGUACGUCCGGGGUAGGAGUGAAAUCCUGUAAUCCUGGACGGACCACCGGUGGCGAAAGCGCCUCAGGAGGACGGAUCCGACAGUGAGGGACGAAAGCUAGGGUCUCGAACCGGAUUAGAUACCCGGGUAGUCCUAGCUGUAAACGAUGCCCGCUAGGUGUGGCGCAGGCUACGAGCCUGCGCUGUGCCGUAGGGAAGCCGAGAAGCGGGCCGCCUGGGAAGUACGUCUGCAAGGAUGAAACUUAAAGGAAUUGGCGGGGGAGCACUACAACCGGAGGAGCCUGCGGUUUAAUUGGACUCAACGCCGGACAUCUCACCAGCUCCGACAGUAGUAUGACGGUCAGGUUGAUGACCUUACCCGAUGUACUGAGAGGAGGUGCAUGGCCGCCGUCAGCUCGUACCGUGAGGCGUCCUGUUAAGUCAGGCAACGAGCGAGACCCGCACUCCUAAUUGCCAGCAGUACCCUUU-GGGUAGCUGGGUACAUUAGGGGGACUGCCAGUGCCAAACUGGAGGAAGGAACGGGCAACGGUAGGUCAGUAUGCCCCGAAUGAGCUGGGCAACACGCGGGCUACAAUGGUCGAGACAAUGGGAAGCCACUCCGAGAGGAGGCGCUAAUCUCCUAAACUCGAUCGUAGUUCGGAUUGAGGGCUGAAACUCGCCCUCAUGAAGCUGGAUUCGGUAGUAAUCGCGUGUCAG-CAGCGCGCGGUGAAUACGUCCCUGCUCCUUGCACACACCGCCCGUCAAAUCACCCGAGUGGGGUUCGGAUGAGGCCAGC---AUC---GCUGGUCGAAUCUGGGCUCCGCAAGGGGGAUU
>CP007264 Thermococcus nautili
UUCCGGUUGAUCCUGCCGGAGGCCACUGCUAUGGGGGUCCGACUAAGCCAUGCGAGUCAUGGGGCGCGCUCU--GCGCGCACCGGCGGACGGCUCAGUAACACGUCGGUAACCUACCCUCGGGAGGGGGAUAACCCCGGGAAACUGGGGCUAAUCCCCCAUAGGCCUGGGGUACUGGAAGGUCCCCAGGCCGAAAGGGGC-------UCU------GCCCGCCCGAGGAUGGGCCGGCGGCCGAUUAGGUAGUUGGUGGGGUAACGGCCCACCAAGCCGAAGAUCGGUACGGGCCAUGAGAGUGGGAGCCCGGAGAUGGACACUGAGACACGGGUCCAGGCCCUACGGGGCGCAGCAGGCGCGAAACCUCCGCAAUGCGGGAAACCGCGACGGGGGGACCCCCAGUGCCGUGGCACA-GCCACGGCUUUUCCGGAGUGUAAAAAGCUCCGGGAAUAAGGGCUGGGCAAGGCCGGUGGCAGCCGCCGCGGUAAUACCGGCGGCCCAAGUGGUGGCCGCUAUUAUUGGGCCUAAAGCGUCCGUAGCCGGGCCCGUAAGUCCCUGGCGAAAUCCCACGGCUCAACCGUGGGGCUUGCUGGGGAUACUGCGGGCCUUGGGACCGGGAGAGGCCGGGGGUACCCCUGGGGUAGGGGUGAAAUCCUAUAAUCCCAGGGGGACCGCCAGUGGCGAAGGCGCCCGGCUGGAACGGGUCCGACGGUGAGGGACGAAGGCCAGGGGAGCGAACCGGAUUAGAUACCCGGGUAGUCCUGGCUGUAAAGGAUGCGGGCUAGGUGUCGGGCGAGCUUCGAGCUCGCCCGGUGCCGGAGGGAAGCCGUUAAGCCCGCCGCCUGGGGAGUACGGCCGCAAGGCUGAAACUUAAAGGAAUUGGCGGGGGAGCACUACAAGGGGUGGAGCGUGCGGUUUAAUUGGAUUCAACGCCGGGAACCUCACCGGGGGCGACGGCAGGAUGAAGGCCAGGCUGAAGGUCUUGCCGGACGCGCCGAGAGGAGGUGCAUGGCCGCCGUCAGCUCGUACCGUGAGGCGUCCACUUAAGUGUGGUAACGAGCGAGACCCGCGCCCCCAGUUGCCAGUCCUCCCCGCU-GGGGA-GGAGGCACUCUGGGGGGACCGCCGGCGAUAAGCCGGAGGAAGGAGCGGGCGACGGUAGGUCAGUAUGCCCCGAAACCCCCGGGCUACACGCGCGCUACAAUGGGCGGGACAAUGGGAACCGACCCCGAAAGGGGAAGGGAAUCCCCUAAACCCGCCCUCAGUUCGGAUCGCGGGCUGCAACUCGCCCGCGUGAAGCUGGAAUCCCUAGUACCCGCGUGUCAUC-AUCGCGCGGCGAAUACGUCCCUGCUCCUUGCACACACCGCCCGUCACUCCACCCGAGCGGGGUCCGGGUGAGGCCUGGUCUUUCAGGCCGGGUCGAGCCUGGGCUCCGUGAGGGGGGAG
>CP008887 Thermococcus eurythermalis
UUCCGGUUGAUCCUGCCGGAGGCCACUGCUAUGGGGGUCCGACUAAGCCAUGCGAGUCAUGGGGCGCGCUCU--GCGCGCACCGGCGGACGGCUCAGUAACACGUCGGUAACCUACCCUCGGGAGGGGGAUAACCCCGGGAAACUGGGGCUAAUCCCCCAUAGGCCUGGGGUACUGGAAGGUCCCCAGGCCGAAAGGGGC-------UCU------GCCCGCCCGAGGAUGGGCCGGCGGCCGAUUAGGUAGUUGGUGGGGUAACGGCCCACCAAGCCGAAGAUCCGUACGGGCCAUGAGAGUGGGAGCCCGGAGAUGGACACUGAGACACGGGUCCAGGCCCUACGGGGCGCAGCAGGCGCGAAACCUCCGCAAUGCGGGAAACCGCGACGGGGGGACCCCCAGUGCCGUGCCUCA-GGCAUGGCUUUUCCGGAGUGUAAAAAGCUCCGGGAAUAAGGGCUGGGCAAGGCCGGUGGCAUCCGCCGCGGUAAUACCGGCGGCCCAAGUGGUGGCCGCUAUUAUUGGGCCUAAAGCGUCCGUAGCCGGGCCCGUAAGUCCCUGGCGAAAUCCCACGGCUCAACCGUGGGGCUUGCUGGGGAUACUGCGGGCCUUGGGACCGGGAGAGGCCGGGGGUACCCCUGGGGUAGGGGUGAAAUCCUAUAAUCCCAGGGGGACCGCCAGUGGCGAAGGCGCCCGGCUGGAACGGGUCCGACGGUGAGGGACGAAGGCCAGGGGAGCGAACCGGAUUAGAUACCCGGGUAGUCCUGGCUGUAAAGGAUGCGGGCUAGGUGUCGGGCGAGCUUCGAGCUCGCCCGGUGCCGGAGGGAAGCCGUUAAGCCCGCCGCCUGGGGAGUACGGCCGCAAGGCUGAAACUUAAAGGAAUUGGCGGGGGAGCACUACAAGGGGUGGAGCGUGCGGUUUAAUUGGAUUCAACGCCGGGAACCUCACCGGGGGCGACGGCAGGAUGAAGGCCAGGCUGAAGGUCUUGCCGGACGCGCCGAGAGGAGGUGCAUGGCCGCCGUCAGCUCGUACCGUGAGGCGUCCACUUAAGUGUGGUAACGAGCGAGACCCGCGCCCCCAGUUGCCAGUCCUCCCCGCU-GGGGA-GGAGGCACUCUGGGGGGACCGCCGGCGAUAAGCCGGAGGAAGGAGCGGGCGACGGUAGGUCAGUAUGCCCCGAAACCCCCGGGCUACACGCGCGCUACAAUGGGCGGGACAAUGGGAUCCGACCCCGAAAGGGGAAGGGAAUCCCCUAAACCCGCCCUCAGUUCGGAUCGCGGGCUGCAACUCGCCCGCGUGAAGCUGGAAUCCCUAGUACCCGCGUGUCAUC-AUCGCGCGGCGAAUACGUCCCUGCUCCUUGCACACACCGCCCGUCACUCCACCCGAGCGGGGUCUGGGUGAGGCCUGGUCUUUCAGGCCGGGUCGAGCCUGGGCUCCGUGAGGGGGGAG
>CP009149 Methanocaldococcus bathoardescens
UUCCGGUUGAUCCUGCCGGAGGCCACUGCUAUCGGGGUCCGACUAAGCCAUGCGAGUCAAGGGGCUCCCUUCG-GGGAGCACCGGCGCACGGCUCAGUAACACGUGGCUAACCUACCCUCGGGUGGGGGAUAACCUCGGGAAACUGAGGCUAAUCCCCCAUAGGGGAGGAGGUCUGGAAUGAUCCCUCCCCGAAA-GGC-------GUAA-------GCCGCCCGAGGAUGGGGCUGCGGCGGAUUAGGUAGUUGGUGGGGUAACGGCCCACCAAGCCUACGAUCCGUACGGGCCCUGAGAGGGGGAGCCCGGAGAUGGACACUGAGACACGGGUCCAGGCCCUACGGGGCGCAGCAGGCGCGAAACCUCCGCAAUGCGCGAAAGCGCGACGGGGGGACCCCGAGUGCCCACGCUCU-GCGUGGGCUUUUCCGGAGUGUAAACAGCUCCGGGAAUAAGGGCUGGGCAAGUCCGGUGCCAGCAGCCGCGGUAAUACCGGCGGCCCGAGUGGUGGCCACUGUUAUUGGGCCUAAAGCGUCCGUAGCCGGCCCGGUAAGUCUCUGCUUAAAUCCUGCGGCUCAACCGCAGGGC-UGGCAGAGAUACUGCCGGGCUUGGGACCGGGAGAGGCCGGGGGUACCCCAGGGGUAGCGGUGAAAUGCGUUGAUCCCUGGGGGACCACCUGUGGCGAAGGCGCCCGGCUGGAACGGGUCCGACGGUGAGGGACGAAGGCCGGGGGAGCAAACCGGAUUAGAUACCCGGGUAGUCCCGGCUGUAAACUCUGCGGACUAGGUGUCGCGUCGGCUUCGGGCCGACGCGGUGCCAAAGGGAAGCCGUUAAGUCCGCCGCCUGGGGAGUACGGUCGCAAGACUGAAACUUAAAGGAAUUGGCGGGGGAGCACUACAACGGGUGGAGCCUGCGGUUUAAUUGGAUUCAACGCCGGGCAUCUUACCAGGGGCGACGGCAGGAUGAAGGCCAGGUUGACGACCUUGCCAGACGCGCCGAGAGGUGGUGCAUGGCCGUCGUCAGCUCGUACCGUGAGGCGUCCUGUUAAGUCAGGUAACGAGCGAGACCCGUGCCCCAUGUUGCUACCCUCCCC-UCCG-GGGG-AGGGGCACUCAUGGGGGACCGCCGGCGCUAAGCCGGAGGAAGGUGCGGGCAACGACAGGUCCGCAUGCCCCGAAUCCCCUGGGCUACACGCGGGCUACAAUGGCCGGGACAAUGGGACGCGACCCCGAAAGGGGGAGCGAAUCCCCUAAACCCGGUCGUAGUCCGGAUCGAGGGCUGUAACUCGCCCUCGUGAAGCCGGAAUCCGUAGUAAUCGCGCCUCAC-CAUGGCGCGGUGAAUGCGUCCCUGCUCCUUGCACACACCGCCCGUCACGCCACCCGAGUUGAGCCCAAGUGAGGCCCUGUCCGUAGGGCAGGGUCGAACUUGGGUUCAGCGAGGGGGGCG
>CP009503 Methanosarcina sp. WWM596
UUCUGGUUGAUCCUGCCAGAGGUUACUGCUAUCGGUGUUCGUCUAAGCCAUGCGAGUCAUAUG---UUCUUCGUGAA---CAUGGCGUACUGCUCAGUAACACGUGGAUAACCUGCCCUUGGGUCCGGCAUAACCCCGGGAAACUGGGGAUAAUUCCGGAUACCGCAUAUCUGCUGGAAUGCUUUAUGCGUCAAAUGGA-------UUCG-------UCUGCCCAAGGAUGGAUCUGCGGCCUAUCAGGUAGUAGUGGGUGUAAUGUACCUACUAGCCAACGACGGGUACGGGUUGUGAGAGCAAGAGCCCGGAGAUGGAUUCUGAGACAUGAAUCCAGGCCCUACGGGGCGCAGCAGGCGCGAAAACUUUACAAUGCGGGAAACCGUGAUAAGGGGACACCGAGUGCCAGCAUCAU-AUGCUGGCUGUCCAGGUGUUUAAACUACACCUGUAGCAAGGGCCGGGCAAGACCGGUGCCAGCCGCCGCGGUAACACCGGCGGCCCGAGUGGUGAUCGUGAUUAUUGGGUCUAAAGGGUCCGUAGCCGGUUUGGUCAGUCCUCCGGGAAAUCUGAUAGCUUAACUAUUAGGCUUUCGGGGGAUACUGCCAGGCUUGGAACCGGGAGAGGUAAGAGGUACUACAGGGGUAGGAGUGAAAUCUUGUAAUCCCUGUGGGACCACCUGUGGCGAAGGCGUCUUACCAGAACGGGUUCGACGGUGAGGGACGAAAGCUGGGGGCACGAACCGGAUUAGAUACCCGGGUAGUCCCAGCCGUAAACGAUGCUCGCUAGGUGUCAGGCAUGGCGCGACCGUGUCUGGUGCCGCAGGGAAGCCGUGAAGCGAGCCACCUGGGAAGUACGGCCGCAAGGCUGAAACUUAAAGGAAUUGGCGGGGGAGCACAACAACGGGUGGAGCCUGCGGUUUAAUUGGACUCAACGCCGGACAACUCACCGGGGGCGACAGCAAUAUGUAGGCCAAGCUGAAGACUUUGCCUGAAUCGCUGAGAGGAGGUGCAUGGCCGUCGCCAGUUCGUACUGUGAAGCAUCCUGUUAAGUCAGGCAACGAGCGAGACCCGUGCCCACUGUUACCAGCAUGUCC-UCCG-GGACGAUGGGUACUCUGUGGGGACCGCCGGUGUUAAAUCGGAGGAAGGUGCGGGCCACGGUAGGUCAGUAUGCCCCGAAUCUCCCGGGCUACACGCGGGCUACAAUGGAUGGGACAAUGGGUCCCUCCCCCGAAAGGGGCUGGUAAUCUCACAAACCCAUCCGUAGUUCGGAUCGAGGGCUGUAACUCGCCCUCGUGAAGCUGGAAUCCGUAGUAAUCGCGUUUCAA-UAUAGCGCGGUGAAUACGUCCCUGCUCCUUGCACACACCGCCCGUCAAACCACCCGAGUGAGGUAUGGGUGAGGGCACGGACUCUGUCCGUGUUCGAACCUGAAUUUUGCAAGGGGGGUU
>CP009501 Methanosarcina thermophila TM-1
---------------------------GCUAUCGGUGUUCGCCUAAGCCAUGCGAGUCAUAUG---UUCUUCGUGAA---CAUGGCGUACUGCUCAGUAACACGUGGAUAACCUGCCCUUGGGUCUGGGAUAACCCCGGGAAACUGGGGAUAAUACCGGAUAACGCAUAUAUGCUGGAAUGCUUUAUGCGUAAAAUGGA-------UUCG-------UCUGCCCAAGGAUGGGUCUGCGGCCUAUCAGGUAGUAGUGGGUGUAAUGUACCUACUAGCCUACAACGGGUACGGGUUGUGAGAGCAAGAGCCCGGAGAUGGAUUCUGAGACAUGAAUCCAGGCCCUACGGGGCGCAGCAGGCGCGAAAACUUUACAAUGCGGGAAACCGUGAUAAGGGGACACCGAGUGCCAGCAUCAU-AUGUUGGCUGUCCAGAUGUGUAAAAUACAUCUGUAGCAAGGGCCGGGCAAGACCGGUGCCAGCCGCCGCGGUAACACCGGCGGCCCGAGUGGUGAUCGUGAUUAUUGGGUCUAAAGGGUCCGUAGCCGGUUUGGUCAGUCCUCCGGGAAAUCUGACGGCUCAACCGUUAGGCUUUCGGUGGAUACUGCCAGACUUGGAACCGGGAGAGGUAAGAGGUACUACAGGGGUAGGAGUGAAAUCUUGUAAUCCCUGUGAGACCACCUGUGGCGAAGGCGUCUUACCAGAACGGGUUCGACGGUGAGGGACGAAAGCUGGGGGCACGAACCGGAUUAGAUACCCGGGUAGUCCCAGCCGUAAACGAUGCUCGCUAGGUGUCAGGCAUGGCGCGACCGUGUCUGGUGCCGCAGGGAAGCCGUGAAGCGAGCCACCUGGGAAGUACGGCCGCAAGGCUGAAACUUAAAGGAAUUGGCGGGGGAGCACAACAACGGGUGGAGCCUGCGGUUUAAUUGGACUCAACGCCGGACAACUCACCGGGGACGACAGCAAAAUGUAGGCCAGGCUGAAGACCUUGCCUGAAUCGCUGAGAGGAGGUGCAUGGCCGUCGCCAGUUCGUACUGUGAAGCAUCCUGUUAAGUCAGGCAACGAGCGAGACCCGUGCCCACUGUUACCAGCAUGUCC-UCCG-GGACGAUGGGUACUCUGUGGGGACCGCCGAUGUUAAAUCGGAGGAAGGUGCGGGCCACGGUAGGUCAGUAUGCCCCGAAUUUCCCGGGCUACACGCGGGCUACAAUGAAUGGGACAAUGGGUCCCUCCCCUGAAAAGGGCUGGUAAUCUCCCAAACCCAUCCGUAGUUCGGAUCGAGGGCUGUAACUCGCCCUCGUGAAGCUGGAAUCCGUAGUAAUCGCGUUUCAA-UAUAGCGCGGUGAAUACGUCCCUGCUCCUUGCACACACCGCCCGUCAAACCACCCGAGUGAGGUAUGGGUGAGGGCACGAACUCUGUUCGUGUUCGAACCUGUGCUUUGCAAGGGGGGUU
>CP009502 Methanosarcina thermophila CHTI-55
---------------------------GCUAUCGGUGUUCGCCUAAGCCAUGCGAGUCAUAUG---UUCUUCGUGAA---CAUGGCGUACUGCUCAGUAACACGUGGAUAACCUGCCCUUGGGACCGGGAUAACCCCGGGAAACUGGGGAUAAUACCGGAUAACGCAUAUCUGCUGGAAUGCUUUAUGCGUAAAAUGGA-------UUUG-------UCUGCCCAAGGAUGGGUCUGCGGCCUAUCAGGUAGUAGUGGGUGUAAUGUACCUACUAGCCUACGACGGGUACGGGUUGUGAGAGCAAGAGCCCGGAGAUGGAUUCUGAGACAUGAAUCCAGGCCCUACGGGGCGCAGCAGGCUCGAAAACUUUACAAUGCGGGAAACCGUGAUAAGGGGACACCGAGUGCCAGCAUCAU-AUGUUGGCUGUCCAGAUGUGUAAAAUACAUCUGUAGCAAGGGCCGGGCAAGACCGGUGCCAGCCGCCGCGGUAACACCGGCGGCCCGAGUGGUGAUCGUGAUUAUUGGGUCUAAAGGGUCCGUAGCCGGUUUGGUCAGUCCUCCGGGAAAUCUGACGGCUCAACCGUUAGGCUUUCGGUGGAUACUGCCAGACUUGGAACCGGGAGAGGUAAGAGGUACUACAGGGGUAGGAGUGAAAUCUUGUAAUCCCUGUGAGACCACCUGUGGCGAAGGCGUCUUACCAGAACGGGUUCGACGGUGAGGGACGAAAGCUGGGGGCACGAACCGGAUUAGAUACCCGGGUAGUCCCAGCCGUAAACGAUGCUCGCUAGGUGUCAGGCAUGGCGCGACCGUGUCUGGUGCCGCAGGGAAGCCGUGAAGCGAGCCACCUGGGAAGUACGGCCGCAAGGCUGAAACUUAAAGGAAUUGGCGGGGGAGCACAACAACGGGUGGAGCCUGCGGUUUAAUUGGACUCAACGCCGGACAACUCACCGGGGACGACAGCAAUAUGUAGGCCAGGCUAAAGACCUUGCCUGAAUCGCUGAGAGGAGGUGCAUGGCCGUCGCCAGUUCGUACUGUGAAGCAUCCUGUUAAGUCAGGCAACGAGCGAGACCCGUGCCCACUGUUACCAGCAUGUCC-UCCG-GGACGAUGGGUACUCUGUGGGGACCGCCGAUGUUAAAUCGGAGGAAGGUGCGGGCUACGGUAGGUCAGUAUGCCCCGAAUUUCCCGGGCUACACGCGGGCUACAAUGAAUGGGACAAUGGGUCCCUACCCCGAGAGGGGUUGGUAAUCUCCCAAACCCAUCCGUAGUUCGGAUCGAGGGCUGUAACUCGCCCUCGUGAAGCUGGAAUCCGUAGUAAUCGCGUUUCAA-UAUAGCGCGGUGAAUACGUCCCUGCUCCUUGCACACACCGCCCGUCAAACCACCCGAGUGAGGUAUGGGUGAGGGCACGAACUUCGUUCGUGUUCGAACCUGUGCUUUGCAAGGGGGGUU
>CP009504 Methanosarcina sp. WH1
UUCUGGUUGAUCCUGCCAGAGGUUACUGCUAUCGGUGUUCGUCUAAGCCAUGCGAGUCAUAUG---UUCUUCGUGAA---CAUGGCGUACUGCUCAGUAACACGUGGAUAACCUGCCCUUGGGUCCGGCAUAACCCCGGGAAACUGGGGAUAAUUCCGGAUACCGCAUAUCUGCUGGAAUGCUUUAUGCGUCAAAUGGA-------UUCG-------UCUGCCCAAGGAUGGAUCUGCGGCCUAUCAGGUAGUAGUGGGUGUAAUGUACCUACUAGCCAACGACGGGUACGGGUUGUGAGAGCAAGAGCCCGGAGAUGGAUUCUGAGACAUGAAUCCAGGCCCUACGGGGCGCAGCAGGCGCGAAAACUUUACAAUGCGGGAAACCGUGAUAAGGGGACACCGAGUGCCAGCAUCAU-AUGCUGGCUGUCCAGGUGUUUAAACUACACCUGUAGCAAGGGCCGGGCAAGACCGGUGCCAGCCGCCGCGGUAACACCGGCGGCCCGAGUGGUGAUCGUGAUUAUUGGGUCUAAAGGGUCCGUAGCCGGUUUGGUCAGUCCUCCGGGAAAUCUGAUAGCUUAACUAUUAGGCUUUCGGGGGAUACUGCCAGGCUUGGAACCGGGAGAGGUAAGAGGUACUACAGGGGUAGGAGUGAAAUCUUGUAAUCCCUGUGGGACCACCUGUGGCGAAGGCGUCUUACCAGAACGGGUUCGACGGUGAGGGACGAAAGCUGGGGGCACGAACCGGAUUAGAUACCCGGGUAGUCCCAGCCGUAAACGAUGCUCGCUAGGUGUCAGGCAUGGCGCGACCGUGUCUGGUGCCGCAGGGAAGCCGUGAAGCGAGCCACCUGGGAAGUACGGCCGCAAGGCUGAAACUUAAAGGAAUUGGCGGGGGAGCACAACAACGGGUGGAGCCUGCGGUUUAAUUGGACUCAACGCCGGACAACUCACCGGGGGCGACAGCAAUAUGUAGGCCAAGCUGAAGACUUUGCCUGAAUCGCUGAGAGGAGGUGCAUGGCCGUCGCCAGUUCGUACUGUGAAGCAUCCUGUUAAGUCAGGCAACGAGCGAGACCCGUGCCCACUGUUACCAGCAUGUCC-UCCG-GGACGAUGGGUACUCUGUGGGGACCGCCGGUGUUAAAUCGGAGGAAGGUGCGGGCCACGGUAGGUCAGUAUGCCCCGAAUCUCCCGGGCUACACGCGGGCUACAAUGGAUGGGACAAUGGGUCCCUCCCCCGAAAGGGGCUGGUAAUCUCACAAACCCAUCCGUAGUUCGGAUCGAGGGCUGUAACUCGCCCUCGUGAAGCUGGAAUCCGUAGUAAUCGCGUUUCAA-UAUAGCGCGGUGAAUACGUCCCUGCUCCUUGCACACACCGCCCGUCAAACCACCCGAGUGAGGUAUGGGUGAGGGCACGGACUCUGUCCGUGUUCGAACCUGAAUUUUGCAAGGGGGGUU
>CP009507 Methanosarcina siciliae HI350
UUCUGGUUGAUCCUGCCAGAGGUUACUGCUAUCGGUGUUCGCCUAAGCCAUGCGAGUCAUAUG---UUCUUCGUGAA---CAUGGCGUACUGCUCAGUAACACGUGGAUAACCUGCCCUUGGGUCCGGGAUAACCCCGGGAAACUGGGGAUAAUACCGGAUAACGCAUAUGUGCUGGAAUGCUUUAUGCGUCAAACGGA-------UUCG-------UCUGCCCAAGGAUGGGUCUGCGGCCUAUCAGGUAGUAGUGGGUGUAAUGUACCUACUAGCCGACAACGGGUACGGGUUGUGAGAGCAAGAGCCCGGAGAUGGAUUCUGAGACAUGAAUCCAGGCCCUACGGGGCGCAGCAGGCGCGAAAACUUUACAAUGCGGGAAACCGUGAUAAGGGGACACCGAGUGCCAGCAUCAU-AUGCUGGCUGUCCGGGUGUGUAAAAUACACCUGUAGCAAGGGCCGGGCAAGACCGGUGCCAGCCGCCGCGGUAACACCGGCGGCCCGAGUGGUGAUCGUGAUUAUUGGGUCUAAAGGGUCCGUAGCCGGUUUGGUCAGUCCUCCGGGAAAUCUGAUAGCUCAACUAUUAGGCUUUCGGGGGAUACUGCCAGACUUGGAACCGGGAGAGGUAAGAGGUACUACAGGGGUAGGAGUGAAAUCUUGUAAUCCCUGUGGGACCACCUGUGGCGAAGGCGUCUUACCAGAACGGGUUCGACGGUGAGGGACGAAAGCUGGGGGCACGAACCGGAUUAGAUACCCGGGUAGUCCCAGCCGUAAACGAUGCUCGCUAGGUGUCAGGCAUGGCGCGACCGUGUCUGGUGCCGCAGGGAAGCCGUGAAGCGAGCCACCUGGGAAGUACGGCCGCAAGGCUGAAACUUAAAGGAAUUGGCGGGGGAGCACAACAACGGGUGGAGCCUGCGGUUUAAUUGGACUCAACGCCGGACAACUCACCGGGGACGACAGCAAUAUGUAGGCCAGGCUGAAGACCUUGCCUGAAUCGCUGAGAGGAGGUGCAUGGCCGUCGCCAGUUCGUACUGUGAAGCAUCCUGUUAAGUCAGGCAACGAGCGAGACCCGUGCCCACUGUUACCAGCAUGUCC-UCCG-GGACGAUGGGUACUCUGUGGGGACCGCCGGUGUUAAAUCGGAGGAAGGUGCGGGCCACGGUAGGUCAGUAUGCCCCGAAUUUCCCGGGCUACACGCGGGCUACAAUGAAUGGGACAAUGGGUCCCUUCCCCGAAAGGGGUUGGUAAUCUCACAAACCCAUCCGUAGUUCGGAUCGAGGGCUGUAACUCGCCCUCGCGAAGCUGGAAUCCGUAGUAAUCGCGUUUCAA-UAUAGCGCGGUGAAUACGUCCCUGCUCCUUGCACACACCGCCCGUCAAACCACCCGAGUGAGGUAUGGGUGAGGGCACGGACUCAGUCCGUGUUCGAACCUGAAUUUUGCAAGGGGGGUU
>CP009505 Methanosarcina sp. MTP4
UUCUGGUUGAUCCUGCCAGAGGUUACUGCUAUCGGUGUUUGCCUUAGCCAUGCGAGUCAAAUG---UUCUUCGUGAA---CAUGGCGUACUGCUCAGUAACACGUGGAUAACCUGCCCUCAGGUCUGGCAUAACCCCGGGAAACUGGGGAUAAUUCCGGAUAACGCAUAUGUGCUGGAAUGCUUUAUGCGUCAAA-GG--------UCCU--------CCGCCUGAGGAUGGGUCUGCGGCCUAUCAGGUAGUAGCGGGUGUAAUGUACCUGCUAGCCGACGACGGGUACGGGUUGUGAGAGCAAGAGCCCGGAGAUGGAUUCUGAGACAUGAAUCCAGGCCCUACGGGGCGCAGCAGGCGCGAAAACUUUACAAUGCGGGAAACCGUGAUAAGGGGACACCGAGUGCCAGCAACAU-UUGCUGGCUGUCCACGUGCGUAAAAUGCACGUGUAGCAAGGGCCGGGCAAGACCGGUGCCAGCCGCCGCGGUAACACCGGCGGCCCGAGUGGUGAUCGUUAUUAUUGGGUCUAAAGGGUCCGUAGCCGGUUUGGUCAGUCUUCCGGGAAAUCUGUCAGCUUAACUGAUAGGCUAUCGGGGGAUACUGCUAGACUUGGAACCGGGAGAGGUAAGAGGUACUACAGGGGUAGGAGUGAAAUCUUGUAAUCCCUGUGGGACCACCUGUGGCGAAGGCGUCUUACCAGAACGGGUUCGACGGUGAGGGACGAAAGCUGGGGGCACGAACCGGAUUAGAUACCCGGGUAGUCCCAGCCGUAAACGAUGCUCGCUAGGUGUCAUGCAUGGUGCGACCGUGUAUGGUGCCGUAGGGAAGCCGUGAAGCGAGCCACCUGGGAAGUACGGCCGCAAGGCUGAAACUUAAAGGAAUUGGCGGGGGAGCACAACAACGGGUGGAGCCUGCGGUUUAAUUGGACUCAACGCCGGAAAACUCACCGGGGGCGACAGCAAUAUGUGGGCCAAGCUAAAGACUUUGCCUGAAUCGCUGAGAGGAGGUGCAUGGCCGUCGCCAGUUCGUACUGUGAAGCAUCCUGUUAAGUCAGGCAACGAGCGAGACCCGUGCCCACUGUUACCAGCAUGUUC-UCCG-GAACGAUGGGUACACUGUGGGGACCGCUGAUGUCAAAUCAGAGGAAGGUGCGGGCUACGGUAGGUCAGUAUGCCCCGAAUCUCCCGGGCUACACGCGGGCUACAAUGGUCGGGACAAUGGGUCCCUUCCCCGAAAGGGGUUGGCAAUCUCACAAACCCGUUCCUAGUUCGGAUCGAGGGCUGUAACUCGCCCUCGUGAAGCUGGAAUCCGUAGUAAUCGCGUUUCAA-UAUAGCGCGGUGAAUACGUCCCUGCUCCUUGCACACACCGCCCGUCAAACCACCCGAGUGAGGUAUGGGUGAGGGCACGGACAUCGUCCGUGUUCGAACCUGAAUUUCGCAAGGGGGGUU
>CP009506 Methanosarcina siciliae T4/M
UUCUGGUUGAUCCUGCCAGAGGUUACUGCUAUCGGUGUUCGCCUAAGCCAUGCGAGUCAUAUG---UUCUUCGUGAA---CAUGGCGUACUGCUCAGUAACACGUGGAUAACCUGCCCUUGGGUCCGGGAUAACCCCGGGAAACUGGGGAUAAUACCGGAUAACGCAUAUGUGCUGGAAUGCUUUAUGCGUCAAACGGA-------UUCG-------UCUGCCCAAGGAUGGGUCUGCGGCCUAUCAGGUAGUAGUGGGUGUAAUGUACCUACUAGCCGACAACGGGUACGGGUUGUGAGAGCAAGAGCCCGGAGAUGGAUUCUGAGACAUGAAUCCAGGCCCUACGGGGCGCAGCAGGCGCGAAAACUUUACAAUGCGGGAAACCGUGAUAAGGGGACACCGAGUGCCAGCAUCAU-AUGCUGGCUGUCCGGGUGUGUAAAAUACACCUGUAGCAAGGGCCGGGCAAGACCGGUGCCAGCCGCCGCGGUAACACCGGCGGCCCGAGUGGUGAUCGUGAUUAUUGGGUCUAAAGGGUCCGUAGCCGGUUUGGUCAGUCCUCCGGGAAAUCUGAUAGCUCAACUAUUAGGCUUUCGGGGGAUACUGCCAGACUUGGAACCGGGAGAGGUAAGAGGUACUACAGGGGUAGGAGUGAAAUCUUGUAAUCCCUGUGGGACCACCUGUGGCGAAGGCGUCUUACCAGAACGGGUUCGACGGUGAGGGACGAAAGCUGGGGGCACGAACCGGAUUAGAUACCCGGGUAGUCCCAGCCGUAAACGAUGCUCGCUAGGUGUCAGGCAUGGCGCGACCGUGUCUGGUGCCGCAGGGAAGCCGUGAAGCGAGCCACCUGGGAAGUACGGCCGCAAGGCUGAAACUUAAAGGAAUUGGCGGGGGAGCACAACAACGGGUGGAGCCUGCGGUUUAAUUGGACUCAACGCCGGACAACUCACCGGGGACGACAGCAAUAUGUAGGCCAGGCUGAAGACCUUGCCUGAAUCGCUGAGAGGAGGUGCAUGGCCGUCGCCAGUUCGUACUGUGAAGCAUCCUGUUAAGUCAGGCAACGAGCGAGACCCGUGCCCACUGUUACCAGCAUGUCC-UCCG-GGACGAUGGGUACUCUGUGGGGACCGCCGGUGUUAAAUCGGAGGAAGGUGCGGGCCACGGUAGGUCAGUAUGCCCCGAAUUUCCCGGGCUACACGCGGGCUACAAUGAAUGGGACAAUGGGUCCCUUCCCCGAAAGGGGUUGGUAAUCUCACAAACCCAUCCGUAGUUCGGAUCGAGGGCUGUAACUCGCCCUCGUGAAGCUGGAAUCCGUAGUAAUCGCGUUUCAA-UAUAGCGCGGUGAAUACGUCCCUGCUCCUUGCACACACCGCCCGUCAAACCACCCGAGUGAGGUAUGGGUGAGGGCACGGACUCAGUCCGUGUUCGAACCUGAAUUUUGCAAGGGGGGUU
>CP009512 Methanosarcina mazei S-6
----GGUUGAUCCUGCCAGAGGUUACUGCUAUCGGUGUUCGCCUAAGCCAUGCGAGUCAUAUG----UAGCAA-UA----CAUGGCGUACUGCUCAGUAACACGUGGAUAACCUGCCCUUGGGACCGGCAUAACCCCGGGAAACUGGGGAUAAUUCCGGAUAACGCAUAUUUGCUGGAAUGCUUUAUGCGUCAAAAGGA-------UUCG-------UCUGCCCAAGGAUGGGUCUGCGGCCUAUCAGGUAGUAGUGGGUGUAAUGUACCUACUAGCCAGCGACGGGUACGGGUUGUGAGAGCAAGAGCCCGGAGAUGGAUUCUGAGACAUGAAUCCAGGCCCUACGGGGCGCAGCAGGCGCGAAAACUUUACAAUGCGGGAAACCGUGAUAAGGGGACACCGAGUGCCAGCAUCAU-AUGCUGGCUGUCCGGAUGUGUAAAAUACAUCCGUAGCAAGGGCCGGGCAAGACCGGUGCCAGCCGCCGCGGUAACACCGGCGGCCCGAGUGGUGAUCGUGAUUAUUGGGUCUAAAGGGUCCGUAGCCGGUUUGGUCAGUCCUCCGGGAAAUCUGAUAGCUCAACUAUUAGGCUUUCGGGGGAUACUGCCAGACUUGGAACCGGGAGAGGUAAGAGGUACUACAGGGGUAGGAGUGAAAUCUUGUAAUCCCUGUGGGACCACCUGUGGCGAAGGCGUCUUACCAGAACGGGUUCGACGGUGAGGGACGAAAGCUGGGGGCACGAACCGGAUUAGAUACCCGGGUAGUCCCAGCCGUAAACGAUGCUCGCUAGGUGUCAGGCAUGGCGCGACCGUGUCUGGUGCCGCAGGGAAGCCGUGAAGCGAGCCACCUGGGAAGUACGGCCGCAAGGCUGAAACUUAAAGGAAUUGGCGGGGGAGCACAACAACGGGUGGAGCCUGCGGUUUAAUUGGACUCAACGCCGGACAACUCACCGGGGGCGACAGCAAUAUGUAGGCCAAGCUGAAGACUUUGCCUGAAUCGCUGAGAGGAGGUGCAUGGCCGUCGCCAGUUCGUACUGUGAAGCAUCCUGUUAAGUCAGGCAACGAGCGAGACCCGUGCCCACUGUUACCAGCAUGUCC-UCCG-GGACGAUGGGUACUCUGUGGGGACCGCCGAUGUUAAAUCGGAGGAAGGUGCGGGCCACGGUAGGUCAGUAUGCCCCGAAUCUCCCGGGCUACACGCGGGCUACAAUGGAUGGGACAAUGGGUCCCUCCCCUGAAAAGGGCUGGUAAUCUCACAAACCCAUUCGUAGUUCGGAUCGAGGGCUGUAACUCGCCCUCGUGAAGCUGGAAUCCGUAGUAAUCGCGUUUCAA-UAUAGCGCGGUGAAUACGUCCCUGCUCCUUGCACACACCGCCCGUCAAACCACCCGAGUGAGGUAUGGGUGAGGGCACGGACUUCGUCCGUGUUCGAACCUGUGCUUUGCAAGGGGGGUU
>CP009509 Methanosarcina mazei WWM610
----GGUUGAUCCUGCCAGAGGUUACUGCUAUCGGUGUUCGCCUAAGCCAUGCGAGUCAUAUG----UAGCAA-UA----CAUGGCGUACUGCUCAGUAACACGUGGAUAACCUGCCCUUGGGACCGGAAUAACCCCGGGAAACUGGGGAUAAUUCCGGAUAACGCAUAUUUGCUGGAAUGCUUUAUGCGUCAAAAGGA-------UUCG-------UCUGCCCAAGGAUGGGUCUGCGGCCUAUCAGGUAGUAGUGGGUGUAAUGUACCUACUAGCCAGCGACGGGUACGGGUUGUGAGAGCAAGAGCCCGGAGAUGGAUUCUGAGACAUGAAUCCAGGCCCUACGGGGCGCAGCAGGCGCGAAAACUUUACAAUGCGGGAAACCGUGAUAAGGGGACACCGAGUGCCAGCAUCAU-AUGCUGGCUGUCCGGAUGUGUAAAAUACAUCCGUAGCAAGGGCCGGGCAAGACCGGUGCCAGCCGCCGCGGUAACACCGGCGGCCCGAGUGGUGAUCGUGAUUAUUGGGUCUAAAGGGUCCGUAGCCGGUUUGGUCAGUCCUCCGGGAAAUCUGAUAGCUCAACUAUUAGGCUUUCGGGGGAUACUGCCAGACUUGGAACCGGGAGAGGUAAGAGGUACUACAGGGGUAGGAGUGAAAUCUUGUAAUCCCUGUGGGACCACCUGUGGCGAAGGCGUCUUACCAGAACGGGUUCGACGGUGAGGGACGAAAGCUGGGGGCACGAACCGGAUUAGAUACCCGGGUAGUCCCAGCCGUAAACGAUGCUCGCUAGGUGUCAGGCAUGGCGCGACCGUGUCUGGUGCCGCAGGGAAGCCGUGAAGCGAGCCACCUGGGAAGUACGGCCGCAAGGCUGAAACUUAAAGGAAUUGGCGGGGGAGCACAACAACGGGUGGAGCCUGCGGUUUAAUUGGACUCAACGCCGGACAACUCACCGGGGGCGACAGCAAUAUGUAGGCCAAGCUGAAGACUUUGCCUGAAUCGCUGAGAGGAGGUGCAUGGCCGUCGCCAGUUCGUACUGUGAAGCAUCCUGUUAAGUCAGGCAACGAGCGAGACCCGUGCCCACUGUUACCAGCAUGUCC-UCCG-GGACGAUGGGUACUCUGUGGGGACCGCCGAUGUUAAAUCGGAGGAAGGUGCGGGCCACGGUAGGUCAGUAUGCCCCGAAUCUCCCGGGCUACACGCGGGCUACAAUGGAUGGGACAAUGGGUCCCUCCCCUGAAAAGGGCUGGUAAUCUCACAAACCCAUUCGUAGUUCGGAUCGAGGGCUGUAACUCGCCCUCGUGAAGCUGGAAUCCGUAGUAAUCGCGUUUCAA-UAUAGCGCGGUGAAUACGUCCCUGCUCCUUGCACACACCGCCCGUCAAACCACCCGAGUGAGGUAUGGGUGAGGGCACGGACUUCGUCCGUGUUCGAACCUGUGCUUUGCAAGGGGGGUU
>CP009508 Methanosarcina siciliae C2J
CUCUGGUUGAUCCUGCCAGAGGUUACUGCUAUCGGUGUUCGCCUAAGCCAUGCGAGUCAUAUG---UUCUUCGUGAA---CAUGGCGUACUGCUCAGUAACACGUGGAUAACCUGCCCUUGGGUCCGGGAUAACCCCGGGAAACUGGGGAUAAUACCGGAUAACGCAUAUGUGCUGGAAUGCUUUAUGCGUCAAACGGA-------UUCG-------UCUGCCCAAGGAUGGGUCUGCGGCCUAUCAGGUAGUAGUGGGUGUAAUGUACCUACUAGCCGACAACGGGUACGGGUUGUGAGAGCAAGAGCCCGGAGAUGGAUUCUGAGACAUGAAUCCAGGCCCUACGGGGCGCAGCAGGCGCGAAAACUUUACAAUGCGGGAAACCGUGAUAAGGGGACACCGAGUGCCAGCAUCAU-AUGCUGGCUGUCCGGAUGUGUAAAAUACAUCUGUAGCAAGGGCCGGGCAAGACCGGUGCCAGCCGCCGCGGUAACACCGGCGGCCCGAGUGGUGAUCGUGAUUAUUGGGUCUAAAGGGUCCGUAGCCGGUUUGGUCAGUCCUCCGGGAAAUCUGAUAGCUCAACUAUUAGGCUUUCGGGGGAUACUGCCAGACUUGGAACCGGGAGAGGUAAGAGGUACUACAGGGGUAGGAGUGAAAUCUUGUAAUCCCUGUGGGACCACCUGUGGCGAAGGCGUCUUACCAGAACGGGUUCGACGGUGAGGGACGAAAGCUGGGGGCACGAACCGGAUUAGAUACCCGGGUAGUCCCAGCCGUAAACGAUGCUCGCUAGGUGUCAGGCAUGGCGCGACCGUGUCUGGUGCCGCAGGGAAGCCGUGAAGCGAGCCACCUGGGAAGUACGGCCGCAAGGCUGAAACUUAAAGGAAUUGGCGGGGGAGCACAACAACGGGUGGAGCCUGCGGUUUAAUUGGACUCAACGCCGGACAACUCACCGGGGACGACAGCAAUAUGUAGGCCAGGCUGAAGACCUUGCCUGAAUCGCUGAGAGGAGGUGCAUGGCCGUCGCCAGUUCGUACUGUGAAGCAUCCUGUUAAGUCAGGCAACGAGCGAGACCCGUGCCCACUGUUACCAGCAUGUCC-UCCG-GGACGAUGGGUACUCUGUGGGGACCGCCGGUGUUAAAUCGGAGGAAGGUGCGGGCCACGGUAGGUCAGUAUGCCCCGAAUUUCCCGGGCUACACGCGGGCUACAAUGAAUGGGACAAUGGGUCCCUUCCCCGAAAGGGGUUGGUAAUCUCACAAACCCAUCCGUAGUUCGGAUCGAGGACUGUAACUCGCCCUCGUGAAGCUGGAAUCCGUAGUAAUCGCGUUUCAA-UAUAGCGCGGUGAAUACGUCCCUGCUCCUUGCACACACCGCCCGUCAAACCACCCGAGUGAGGUAUGGGUGAGGGCACGGACUCAGUCCGUGUUCGAACCUGAAUUUUGCAAGGGGGGUU
>CP009514 Methanosarcina mazei C16
----GGUUGAUCCUGCCAGAGGUUACUGCUAUCGGUGUUCGCCUAAGCCAUGCGAGUCAUAUG----UAGCAA-UA----CAUGGCGUACUGCUCAGUAACACGUGGAUAACCUGCCCUUGGGACCGGCAUAACCCCGGGAAACUGGGGAUAAUUCCGGAUAACGCAUAUUUGCUGGAAUGCUUUAUGCGUCAAAAGGA-------UUCG-------UCUGCCCAAGGAUGGGUCUGCGGCCUAUCAGGUAGUAGUGGGUGUAAUGUACCUACUAGCCAGCGACGGGUACGGGUUGUGAGAGCAAGAGCCCGGAGAUGGAUUCUGAGACAUGAAUCCAGGCCCUACGGGGCGCAGCAGGCGCGAAAACUUUACAAUGCGGGAAACCGUGAUAAGGGGACACCGAGUGCCAGCAUCAU-AUGCUGGCUGUCCGGAUGUGUAAAAUACAUCCGUAGCAAGGGCCGGGCAAGACCGGUGCCAGCCGCCGCGGUAACACCGGCGGCCCGAGUGGUGAUCGUGAUUAUUGGGUCUAAAGGGUCCGUAGCCGGUUUGGUCAGUCCUCCGGGAAAUCUGAUAGCUCAACUAUUAGGCUUUCGGGGGAUACUGCCAGACUUGGAACCGGGAGAGGUAAGAGGUACUACAGGGGUAGGAGUGAAAUCUUGUAAUCCCUGUGGGACCACCUGUGGCGAAGGCGUCUUACCAGAACGGGUUCGACGGUGAGGGACGAAAGCUGGGGGCACGAACCGGAUUAGAUACCCGGGUAGUCCCAGCCGUAAACGAUGCUCGCUAGGUGUCAGGCAUGGCGCGACCGUGUCUGGUGCCGCAGGGAAGCCGUGAAGCGAGCCACCUGGGAAGUACGGCCGCAAGGCUGAAACUUAAAGGAAUUGGCGGGGGAGCACAACAACGGGUGGAGCCUGCGGUUUAAUUGGACUCAACGCCGGACAACUCACCGGGGGCGACAGCAAUAUGUAGGCCAAGCUGAAGACUUUGCCUGAAUCGCUGAGAGGAGGUGCAUGGCCGUCGCCAGUUCGUACUGUGAAGCAUCCUGUUAAGUCAGGCAACGAGCGAGACCCGUGCCCACUGUUACCAGCAUGUCC-UCCG-GGACGAUGGGUACUCUGUGGGGACCGCCGAUGUUAAAUCGGAGGAAGGUGCGGGCCACGGUAGGUCAGUAUGCCCCGAAUCUCCCGGGCUACACGCGGGCUACAAUGGAUGGGACAAUGGGUCCCUCCCCUGAAAAGGGCUGGUAAUCUCACAAACCCAUUCGUAGUUCGGAUCGAGGGCUGUAACUCGCCCUCGUGAAGCUGGAAUCCGUAGUAAUCGCGUUUCAA-UAUAGCGCGGUGAAUACGUCCCUGCUCCUUGCACACACCGCCCGUCAAACCACCCGAGUGAGGUAUGGGUGAGGGCACGGACUCUGUCCGUGUUCGAACCUGUGCUUUGCAAGGGGGGUU
>CP009515 Methanosarcina lacustris Z-7289
UUCUGGUUGAUCCUGCCAGAGGUUACUGCUAUCGGUGUUCGCCUAAGCCAUGCGAGUCAUAUG---UUCUUCGUGAA---CAUGGCGUACUGCUCAGUAACACGUGGAUAACCUGCCCUUGGGACCGGCAUAACCCCGGGAAACUGGGGAUAAUUCCGGAUACCGCAUAUAUGCUGGAAUGCUUUAUGCGUGAAAUGGA-------UUCG-------UCUGCCCAAGGAUGGAUCUGCGGCCUAUCAGGUAGUAGUGGGUGUAAUGUACCUACUAGCCUACGACGGGUACGGGUUGUGAGAGCAAGAGCCCGGAGAUGGAUUCUGAGACAUGAAUCCAGGCCCUACGGGGCGCAGCAGGCGCGAAAACUUUACAAUGCGGGAAACCGUGAUAAGGGGACACCGAGUGCCAGCAACAU-UUGUUGGCUGUCCAGGUGUGUAAACUACACCUGUAGCAAGGGCCGGGCAAGACCGGUGCCAGCCGCCGCGGUAACACCGGCGGCCCGAGUGGUGAUCGUGAUUAUUGGGUCUAAAGGGUCCGUAGCCGGUUUGGUCAGUCCUCCGGGAAAUCUGACGGCUUAACCGUUAGGCUUUCGGGGGAUACUGCCAGGCUUGGAACCGGGAGAGGUAAGAGGUACUACAGGGGUAGGAGUGAAAUCUUGUAAUCCCUGUGGGACCACCUGUGGCGAAGGCGUCUUACCAGAACGGGUUCGACGGUGAGGGACGAAAGCUGGGGGCACGAACCGGAUUAGAUACCCGGGUAGUCCCAGCCGUAAACGAUGCUCGCUAGGUGUCAGGCAUGGCGCGACCGUGUCUGGUGCCGCAGGGAAGCCGUGAAGCGAGCCACCUGGGAAGUACGGCCGCAAGGCUGAAACUUAAAGGAAUUGGCGGGGGAGCACAACAACGGGUGGAGCCUGCGGUUUAAUUGGACUCAACGCCGGACAACUCACCGGGGGCGACAGCAAUAUGUAGGCCAAGCUGAAGACUUUGCCUGAAUCGCUGAGAGGAGGUGCAUGGCCGUCGCCAGUUCGUACUGUGAAGCAUCCUGUUAAGUCAGGCAACGAGCGAGACCCGUGCCCACUGUUACCAGCAUGUCC-UCCG-GGACGAUGGGUACUCUGUGGGGACCGCCGGUGUUAAAUCGGAGGAAGGUGCGGGCCACGGUAGGUCAGUAUGCCCCGAAUCUCCCGGGCUACACGCGGGCUACAAUGGAUGGGACAAUGGGUCCCUACCCCGAAAGGGGUUGGCAAUCUCACAAACCCAUUCGUAGUUCGGAUCGAGGGCUGUAACUCGCCCUCGUGAAGCUGGAAUCCGUAGUAAUCGCGUUUCAA-UAUAGCGCGGUGAAUACGUCCCUGCUCCUUGCACACACCGCCCGUCAAACCACCCGAGUGAGGUAUGGGUGAGGGCACGGACUCUGUCCGUGUUCGAACCUGAAUUUUGCAAGGGGGGUU
>CP009516 Methanosarcina horonobensis HB-1 = JCM 15518
UUCUGGUUGAUCCUGCCAGAGGUUACUGCUAUCGGUGUUCGCCUAAGCCAUGCGAGUCAUAUG----UAGCAA-UA----CAUGGCGUACUGCUCAGUAACACGUGGAUAACCUGCCCUUGGGUCCGGCAUAACCCCGGGAAACUGGGGAUAAUUCCGGAUAACGCACAUU-GCUGGAAUGCUUUAUGCGUAAAAUGGA-------UUCG-------UCUGCCCAAGGAUGGGUCUGCGGCCUAUCAGGUAGUAGUGGGUGUAAUGUACCUACUAGCCGACAACGGGUACGGGUUGUGAGAGCAAGAGCCCGGAGAUGGAUUCUGAGACAUGAAUCCAGGCCCUACGGGGCGCAGCAGGCGCGAAAACUUUACAAUGCGGGAAACCGUGAUAAGGGGACACCGAGUGCCAGCAUCAU-AUGCUGGCUGUCCGGGUGUGUAAAAUACACCUGUAGCAAGGGCCGGGCAAGACCGGUGCCAGCCGCCGCGGUAACACCGGCGGCCCGAGUGGUGAUCGUGAUUAUUGGGUCUAAAGGGUCCGUAGCCGGUUUGGUCAGUCCUCCGGGAAAUCUGAUAGCUCAACUAUUAGGCUUUCGGGGGAUACUGCCAGACUUGGAACCGGGAGAGGUAAGAGGUACUACAGGGGUAGGAGUGAAAUCUUGUAAUCCCUGUGGGACCACCUGUGGCGAAGGCGUCUUACCAGAACGGGUUCGACGGUGAGGGACGAAAGCUGGGGGCACGAACCGGAUUAGAUACCCGGGUAGUCCCAGCCGUAAACGAUGCUCGCUAGGUGUCAGGCAUGGCGCGACCGUGUCUGGUGCCGCAGGGAAGCCGUGAAGCGAGCCACCUGGGAAGUACGGCCGCAAGGCUGAAACUUAAAGGAAUUGGCGGGGGAGCACAACAACGGGUGGAGCCUGCGGUUUAAUUGGACUCAACGCCGGACAACUCACCGGGGACGACAGCAAUAUGUAGGCCAGGCUGAAGACCUUGCCUGAAUCGCUGAGAGGAGGUGCAUGGCCGUCGCCAGUUCGUACUGUGAAGCAUCCUGUUAAGUCAGGCAACGAGCGAGACCCGUGCCCACUGUUACCAGCAUGUCC-UCCG-GGAUGAUGGGUACUCUGUGGGGACCGCCGAUGUUAAAUCGGAGGAAGGUGCGGGCCACGGUAGGUCAGUAUGCCCCGAAUUUCCCGGGCUACACGCGGGCUACAAUGGAUGGGACAAUGGGUCCCUACCCUGAAAAGGGCUGGUAAUCUCACAAACCCAUUCGUAGUUCGGAUCGAGGGCUGUAACUCGCCCUCGUGAAGCUGGAAUCCGUAGUAAUCGCGUUUCAA-UAUAGCGCGGUGAAUACGUCCCUGCUCCUUGCACACACCGCCCGUCAAACCACCCGAGUGAGGUAUGGGUGAGGGCACGGACUCUGUCCGUGUUCGAACCUGUGCUUUGCAAGGGGGGUU
>CP009513 Methanosarcina mazei LYC
----GGUUGAUCCUGCCAGAGGUUACUGCUAUCGGUGUUCGCCUAAGCCAUGCGAGUCAUAUG----UAGCAA-UA----CAUGGCGUACUGCUCAGUAACACGUGGAUAACCUGCCCUUGGGAUCGGCAUAACCCCGGGAAACUGGGGAUAAUUCCGGAUAACGCAUAUUUGCUGGAAUGCUUUAUGCGUCAAAAGGA-------UUCG-------UCUGCCCAAGGAUGGGUCUGCGGCCUAUCAGGUAGUAGUGGGUGUAAUGUACCUACUAGCCAGCGACGGGUACGGGUUGUGAGAGCAAGAGCCCGGAGAUGGAUUCUGAGACAUGAAUCCAGGCCCUACGGGGCGCAGCAGGCGCGAAAACUUUACAAUGCGGGAAACCGUGAUAAGGGGACACCGAGUGCCAGCAUCAU-AUGCUGGCUGUCCGGAUGUGUAAAAUACAUCCGUAGCAAGGGCCGGGCAAGACCGGUGCCAGCCGCCGCGGUAACACCGGCGGCCCGAGUGGUGAUCGUGAUUAUUGGGUCUAAAGGGUCCGUAGCCGGUUUGGUCAGUCCUCCGGGAAAUCUGAUAGCUCAACUAUUAGGCUUUCGGGGGAUACUGCCAGACUUGGAACCGGGAGAGGUAAGAGGUACUACAGGGGUAGGAGUGAAAUCUUGUAAUCCCUGUGGGACCACCUGUGGCGAAGGCGUCUUACCAGAACGGGUUCGACGGUGAGGGACGAAAGCUGGGGGCACGAACCGGAUUAGAUACCCGGGUAGUCCCAGCCGUAAACGAUGCUCGCUAGGUGUCAGGCAUGGCGCGACCGUGUCUGGUGCCGCAGGGAAGCCGUGAAGCGAGCCACCUGGGAAGUACGGCCGCAAGGCUGAAACUUAAAGGAAUUGGCGGGGGAGCACAACAACGGGUGGAGCCUGCGGUUUAAUUGGACUCAACGCCGGACAACUCACCGGGGGCGACAGCAAUAUGUAGGCCAAGCUGAAGACUUUGCCUGAAUCGCUGAGAGGAGGUGCAUGGCCGUCGCCAGUUCGUACUGUGAAGCAUCCUGUUAAGUCAGGCAACGAGCGAGACCCGUGCCCACUGUUACCAGCAUGUCC-UCCG-GGACGAUGGGUACUCUGUGGGGACCGCCGAUGUUAAAUCGGAGGAAGGUGCGGGCCACGGUAGGUCAGUAUGCCCCGAAUCUCCCGGGCUACACGCGGGCUACAAUGGAUGGGACAAUGGGUCCCUCCCCUGAAAAGGGCUGGUAAUCUCACAAACCCAUUCGUAGUUCGGAUCGAGGGCUGUAACUCGCCCUCGUGAAGCUGGAAUCCGUAGUAAUCGCGUUUCAA-UAUAGCGCGGUGAAUACGUCCCUGCUCCUUGCACACACCGCCCGUCAAACCACCCGAGUGAGGUAUGGGUGAGGGCACGGACUUCGUCCGUGUUCGAACCUGUGCUUUGCAAGGGGGGUU
>CP009511 Methanosarcina mazei SarPi
----GGUUGAUCCUGCCAGAGGUUACUGCUAUCGGUGUUCGCCUAAGCCAUGCGAGUCAUAUG----UAGCAA-UA----CAUGGCGUACUGCUCAGUAACACGUGGAUAACCUGCCCUUGGGACCGGCAUAACCCCGGGAAACUGGGGAUAAUUCCGGAUAACGCAUAUUUGCUGGAAUGCUUUAUGCGUCAAAAGGA-------UUCG-------UCUGCCCAAGGAUGGGUCUGCGGCCUAUCAGGUAGUAGUGGGUGUAAUGUACCUACUAGCCAGCGACGGGUACGGGUUGUGAGAGCAAGAGCCCGGAGAUGGAUUCUGAGACAUGAAUCCAGGCCCUACGGGGCGCAGCAGGCGCGAAAACUUUACAAUGCGGGAAACCGUGAUAAGGGGACACCGAGUGCCAGCAUCAU-AUGCUGGCUGUCCGGAUGUGUAAAAUACAUCCGUAGCAAGGGCCGGGCAAGACCGGUGCCAGCCGCCGCGGUAACACCGGCGGCCCGAGUGGUGAUCGUGAUUAUUGGGUCUAAAGGGUCCGUAGCCGGUUUGGUCAGUCCUCCGGGAAAUCUGAUAGCUCAACUAUUAGGCUUUCGGGGGAUACUGCCAGACUUGGAACCGGGAGAGGUAAGAGGUACUACAGGGGUAGGAGUGAAAUCUUGUAAUCCCUGUGGGACCACCUGUGGCGAAGGCGUCUUACCAGAACGGGUUCGACGGUGAGGGACGAAAGCUGGGGGCACGAACCGGAUUAGAUACCCGGGUAGUCCCAGCCGUAAACGAUGCUCGCUAGGUGUCAGGCAUGGCGCGACCGUGUCUGGUGCCGCAGGGAAGCCGUGAAGCGAGCCACCUGGGAAGUACGGCCGCAAGGCUGAAACUUAAAGGAAUUGGCGGGGGAGCACAACAACGGGUGGAGCCUGCGGUUUAAUUGGACUCAACGCCGGACAACUCACCGGGGGCGACAGCAAUAUGUAGGCCAAGCUGAAGACUUUGCCUGAAUCGCUGAGAGGAGGUGCAUGGCCGUCGCCAGUUCGUACUGUGAAGCAUCCUGUUAAGUCAGGCAACGAGCGAGACCCGUGCCCACUGUUACCAGCAUGUCC-UCCG-GGACGAUGGGUACUCUGUGGGGACCGCCGAUGUUAAAUCGGAGGAAGGUGCGGGCCACGGUAGGUCAGUAUGCCCCGAAUCUCCCGGGCUACACGCGGGCUACAAUGGAUGGGACAAUGGGUCCCUCCCCUGAAAAGGGCUGGUAAUCUCACAAACCCAUUCGUAGUUCGGAUCGAGGGCUGUAACUCGCCCUCGUGAAGCUGGAAUCCGUAGUAAUCGCGUUUCAA-UAUAGCGCGGUGAAUACGUCCCUGCUCCUUGCACACACCGCCCGUCAAACCACCCGAGUGAGGUAUGGGUGAGGGCACGGACUUCGUCCGUGUUCGAACCUGUGCUUUGCAAGGGGGGUU
>CP009517 Methanosarcina barkeri 3
---------------------------GCUAUCGGUGUUCGCCUAAGCCAUGCGAGUCAUAUG---UUCUUCGUGAA---CAUGGCGUACUGCUCAGUAACACGUGGAUAACCUGCCCUUGGGUCCGGCAUAACCCCGGGAAACUGGAGAUAAUUCCGGAUAACGCACAUAUGCUGGAAUGCUUUAUGCGUAAAAUGGA-------UUCG-------UCUGCCCAAGGAUGGGUCUGCGGCCUAUCAGGUAGUAGUGGGUGUAAUGUACCUACUAGCCAACAACGGGUACGGGUUGUGAGAGCAAGAGCCCGGAGAUGGAUUCUGAGACAUGAAUCCAGGCCCUACGGGGCGCAGCAGGCGCGAAAACUUUACAAUGCGGGAAACCGUGAUAAGGGGACACCGAGUGCCAGCGUCAU-ACGCUGGCUGUCCAGGUGUGUAAAAUACACCUGUAGCAAGGGCCGGGCAAGACCGGUGCCAGCCGCCGCGGUAACACCGGCGGCCCGAGUGGUGAUCGUGAUUAUUGGGUCUAAAGGGUCCGUAGCCGGUUUGGUCAGUCCUCCGGGAAAUCUGAUAGCUCAACUAUUAGGCUUUCGGGGGAUACUGCCAGACUUGGAACCGGGAGAGGUAAGAGGUACUACAGGGGUAGGAGUGAAAUCUUGUAAUCCCUGUGGGACCACCUGUGGCGAAGGCGUCUUACCAGAACGGGUUCGACGGUGAGGGACGAAAGCUGGGGGCACGAACCGGAUUAGAUACCCGGGUAGUCCCAGCCGUAAACGAUGCUCGCUAGGUGUCAGGCAUGGCGCGACCGUGUCUGGUGCCGCAGGGAAGCCGUGAAGCGAGCCACCUGGGAAGUACGGCCGCAAGGCUGAAACUUAAAGGAAUUGGCGGGGGAGCACAACAACGGGUGGAGCCUGCGGUUUAAUUGGACUCAACGCCGGACAACUCACCGGGGACGACAGCAAAAUGUAGGCCAGGCUGAAGACCUUGCCUGAAUCGCUGAGAGGAGGUGCAUGGCCGUCGCCAGUUCGUACUGUGAAGCAUCCUGUUAAGUCAGGCAACGAGCGAGACCCGUGCCCACUGUUACCAGCAUAUCC-UCCG-GGAUGAUGGGUACUCUGUGGGGACCGCCGGUGUUAAAUCGGAGGAAGGUGCGGGCCACGGUAGGUCAGUAUGCCCCGAAUUUCCCGGGCUACACGCGGGCUACAAUGAAUGGGACAAUGGGUCCCUCCCCUGAAAAGGGCUGGUAAUCUCACAAACCCAUCCUUAGUUCGGAUCGAGGGCUGUAACUCGCCCUCGUGAAGCUGGAAUCCGUAGUAAUCGCGUUUCAA-UAUAGCGCGGUGAAUACGUCCCUGCUCCUUGCACACACCGCCCGUCAAACCACCCGAGUGAGGUAUGGGUGAGGGCACGAACUUUGUUCGUGUUCGAACCUGUGCUUUGCAAGGGGGGUU
>CP009518 Methanococcoides methylutens MM1
CUCUGGUUGAUCCUGCCAGAGGUUACUGCUAUCGGUGUUCGACUAAGCCAUGCGAGUUAAAUG---UUCUUCGUGAA---CAUAGCGAACUGCUCAGUAACACGUGGAUAACCUGCCCUUAGGUUCGGCAUAACUCCGGGAAACUGGUGAUAAUUCCGAAUAAACCAUUCAUGCUGGAAUGCUUUUUGGUUCAAA-GAC-------UUCG-------GUUGCCUAAGGAUGGAUCUGCGGUCUAUCAGGUAGUAGUGGGUGUAAUGUACCUACUAGCCUACGACGGAUAUGGGUUGUGAGAGCAAGAGCCCAGAGAUGGAUUCUGAGACAUGAAUCCAGGCCCUACGGGGCGCAGCAGGCGCGAAAACUUUACAAUGCGGGAAACCGCGAUAAGGGGACACCGAGUGCCAGCAUAUU-AUGUUGGCUGUCCACAUGUGUAAACGGCAUUGUUAC-AAGGGCCGGGCAAGACCGGUGCCAGCCGCCGCGGUAACACCGGCGGCCCGAGUGGUAAUCACUUUUAUUGGGUCUAAAGGGUCCGUAGCCGGUUUGAUCAGUUCUUCGGGAAAUCUGACAGCUCAACUGUUAGGCUUCCGGGGAAUACUGUCAGACUUGGGACCGGGAGAGGUAAGAGGUACUACAGGGGUAGGAGUGAAAUCUUGUAAUCCCUGUGGGACCACCAGUGGCGAAGGCGUCUUACCAGAACGGGUCCGACGGUGAGGGACGAAAGCUGGGGGCACGAACCGGAUUAGAUACCCGGGUAGUCCCAGCCGUAAACGAUGUUCGCUAGGUGUCAGGGACGGUGCGACCGUUUCUGGUGCCGCAGGGAAGCCGUGAAGCGAACCACCUGGGAAGUACGGCCGCAAGGCUGAAACUUAAAGGAAUUGGCGGGGGAGCACUACAACGGGUGGAGCCUGCGGUUUAAUUGGACUCAACGCCGGAAAACUCACCGGGGGCGACAGCAAGAUGUAGGUCAGGCUAAAGACCUUACCUGAAUCGCUGAGAGGAGGUGCAUGGCCGUCGUCAGUUCGUACUGUGAAGCAUCCUGUUAAGUCAGGCAACGAGCGAGACCCGUGCCCACUGUUGCCAGCAUGUCC-UUCG-GGAUGAUGGGUACUCUGUGGGGACCGCUGGUGCUAAACCAGAGGAAGGUGCGGGCUACGGUAGGUCAGUAUGCCCCGAAUCUCCCGGGCUACACGCGGGCUACAAUGGCUGGGACAAUGGGUUCCUACACCGAAAGGUGAUGGUAAUCUCCCAAACCCAGCCGUAGUUCGAAUUGAGGACUGUAACUCGUCCUCAUGAAGCUGGAAUCCGUAGUAAUCGCGUUUCAA-CAUAGCGCGGUGAAUACGUCCCUGCUCCUUGCACACACCGCCCGUCAAACCACCCGAGUGAGGUAUGGGUGAGGGCACGGA-UUUGUCCGUGUUCGAACCUAAAUUUCGCAAGGGGGGUU
>CP009520 Methanosarcina vacuolata Z-761
---------------------------GCUAUCGGUGUUCGCCUAAGCCAUGCGAGUCAUAUG---UUCUUCGUGAA---CAUGGCGUACUGCUCAGUAACACGUGGAUAACCUGCCCUUGGGUCCGGCAUAACCCCGGGAAACUGGGGAUAAUUCCGGAUAACGCACAUAUGCUGGAAUGCUUUAUGCGUAAAAUGGA-------UUCG-------UCUGCCCAAGGAUGGGUCUGCGGCCUAUCAGGUAGUAGUGGGUGUAAUGUACCUACUAGCCUACAACGGGUACGGGUUGUGAGAGCAAGAGCCCGGAGAUGGAUUCUGAGACAUGAAUCCAGGCCCUACGGGGCGCAGCAGGCGCGAAAACUUUACAAUGCGGGAAACCGUGAUAAGGGGACACCGAGUGCUAGCAUCAU-AUGCUGGCUGUCCAGGUGUGUAAAAUACACCUGUAGCAAGGGCCGGGCAAGACCGGUGCCAGCCGCCGCGGUAACACCGGCGGCCCGAGUGGUGAUCGUGAUUAUUGGGUCUAAAGGGUCCGUAGCCGGUUUGGUCAGUCCUCCGGGAAAUCUGACAGCUCAACUGUUAGGCUUUCGGGGGAUACUGCCAGACUUGGAACCGGGAGAGGUAAGAGGUACUACAGGGGUAGGAGUGAAAUCUUGUAAUCCCUGUGGGACCACCUGUGGCGAAGGCGUCUUACCAGAACGGGUUCGACGGUGAGGGACGAAAGCUGGGGGCACGAACCGGAUUAGAUACCCGGGUAGUCCCAGCCGUAAACGAUGCUCGCUAGGUGUCAGGCAUGGCGCGACCGUGUCUGGUGCCGCAGGGAAGCCGUGAAGCGAGCCACCUGGGAAGUACGGCCGCAAGGCUGAAACUUAAAGGAAUUGGCGGGGGAGCACAACAACGGGUGGAGCCUGCGGUUUAAUUGGACUCAACGCCGGACAACUCACCGGGGACGACAGCAAAAUGUAGGCCAGGCUGAAGACCUUGCCUGAAUCGCUGAGAGGAGGUGCAUGGCCGUCGCCAGUUCGUACUGUGAAGCAUCCUGUUAAGUCAGGCAACGAGCGAGACCCGUGCCCACUGUUACCAGCAUGUCC-UCCG-GGAUGAUGGGUACUCUGUGGGGACCGCCGGUGUUAAAUCGGAGGAAGGUGCGGGCUACGGUAGGUCAGUAUGCCCCGAAUUUCCCGGGCUACACGCGGGCUACAAUGAAUGGGACAAUGGGCCCCUCCCCUGAAAAGGGCUGGUAAUCUCACAAACCCAUCCUUAGUUCGGAUCGAGGGCUGUAACUCGCCCUCGUGAAGCUGGAAUCCGUAGUAAUCGCGUUUCAA-UAUAGCGCGGUGAAUACGUCCCUGCUCCUUGCACACACCGCCCGUCAAACCACCCGAGUGAGGUAUGGGUGAGGGCACGAACUCUGUUCGUGUUCGAACCUGUGCUUUGCAAGGGGGGUU
>CP009526 Methanosarcina barkeri str. Wiesmoor
---------------------------GCUAUCGGUGUUCGUCUAAGCCAUGCGAGUUAUAUG---UUCUUCGUGAA---CAUGGCGUACUGCUCAGUAACACGUGGAUAACCUGCCCUUGGGUCCGGCAUAACCCCGGGAAACUGGGGAUAAUUCCGGAUAACGCACAUAUGCUGGAAUGCUUUAUGCGUAAAAUGGA-------UUCG-------UCUGCCCAAGGAUGGGUCUGCGGCCUAUCAGGUAGUAGUGGGUGUAAUGUACCUACUAGCCUACAACGGGUACGGGUUGUGAGAGCAAGAGCCCGGAGAUGGAUUCUGAGACAUGAAUCCAGGCCCUACGGGGCGCAGCAGGCGCGAAAACUUUACAAUGCGGGAAACCGUGAUAAGGGGACACCGAGUGCUAGCAUCAU-AUGCUGGCUGUCCAGGUGUGUAAAAUACACCUGUAGCAAGGGCCGGGCAAGACCGGUGCCAGCCGCCGCGGUAACACCGGCGGCCCGAGUGGUGAUCGUGAUUAUUGGGUCUAAAGGGUCCGUAGCCGGUUUGGUCAGUCCUCCGGGAAAUCUGAUAGCUCAACUAUUAGGCUUUCGGGGGAUACUGCCAGACUUGGAACCGGGAGAGGUAAGAGGUACUACAGGGGUAGGAGUGAAAUCUUGUAAUCCCUGUGGGACCACCUGUGGCGAAGGCGUCUUACCAGAACGGGUUCGACGGUGAGGGACGAAAGCUGGGGGCACGAACCGGAUUAGAUACCCGGGUAGUCCCAGCCGUAAACGAUGCUCGCUAGGUGUCAGGCAUGGCGCGACCGUGUCUGGUGCCGCAGGGAAGCCGUGAAGCGAGCCACCUGGGAAGUACGGCCGCAAGGCUGAAACUUAAAGGAAUUGGCGGGGGAGCACAACAACGGGUGGAGCCUGCGGUUUAAUUGGACUCAACGCCGGACAACUCACCGGGAACGACAGCAAUAUGUAGGUCAGGCCGAAGACCUUACCUGAAUCGCUGAGAGGAGGUGCAUGGCCGUCGCCAGUUCGUACUGUGAAGCAUCCUGUUAAGUCAGGCAACGAGCGAGACCCGUGCCCACUGUUACCAGCAUAUCC-UCCG-GGAUGAUGGGUACUCUGUGGGGACCGCCGGUGUUAAAUCGGAGGAAGGUGCGGGCUACGGUAGGUCAGUAUGCCCCGAAUUUCCCGGGCUACACGCGGGCUACAAUGAAUGGGACAAUGGGCCCCUCCCCUGAAAAGGGCUGGUAAUCUCACAAACCCAUCCUUAGUUCGGAUCGAGGGCUGUAACUCGCCCUCGUGAAGCUGGAAUCCGUAGUAAUCGCGUUUCAA-UAUAGCGCGGUGAAUACGUCCCUGCUCCUUGCACACACCGCCCGUCAAACCACCCGAGUGAGGUAUGGGUGAGGGCACGAACAUCGUUCGUGUUCGAACCUGUGCUUUGCAAGGGGGGUU
>CP009528 Methanosarcina barkeri MS
---------------------------GCUAUCGGUGUUCGCCUAAGCCAUGCGAGUCAUAUG---UUCUUCGUGAA---CAUGGCGUACUGCUCAGUAACACGUGGAUAACCUGCCCUUGGGUCUGGCAUAACCCCGGGAAACUGGGGAUAAUUCCGGAUAACGCAUAUAUGCUGGAAUGCUUUAUGCGUAAAAUGGA-------UUCG-------UCCGCCCAAGGAUGGGUCUGCGGCCUAUCAGGUAGUAGUGGGUGUAAUGUACCUACUAGCCUACAACGGGUACGGGUUGUGAGAGCAAGAGCCCGGAGAUGGAUUCUGAGACAUGAAUCCAGGCCCUACGGGGCGCAGCAGGCGCGAAAACUUUACAAUGCGGGAAACCGUGAUAAGGGGACACCGAGUGCUAGCAUCAU-AUGCUGGCUGUCCAGGUGUGUAAACUACACCUGUAGCAAGGGCCGGGCAAGACCGGUGCCAGCCGCCGCGGUAACACCGGCGGCCCGAGUGGUGAUCGUGAUUAUUGGGUCUAAAGGGUCCGUAGCCGGUUUGGUCAGUCCUCCGGGAAAUCUGAUAGCUCAACUAUUAGGCUUUCGGGGGAUACUGCCAGACUUGGAACCGGGAGAGGUAAGAGGUACUACAGGGGUAGGAGUGAAAUCUUGUAAUCCCUGUGGGACCACCUGUGGCGAAGGCGUCUUACCAGAACGGGUUCGACGGUGAGGGACGAAAGCUGGGGGCACGAACCGGAUUAGAUACCCGGGUAGUCCCAGCCGUAAACGAUGCUCGCUAGGUGUCAGGCAUGGCGCGACCGUGUCUGGUGCCGCAGGGAAGCCGUGAAGCGAGCCACCUGGGAAGUACGGCCGCAAGGCUGAAACUUAAAGGAAUUGGCGGGGGAGCACAACAACGGGUGGAGCCUGCGGUUUAAUUGGACUCAACGCCGGACAACUCACCGGGGACGACAGCAAUAUGUAGGUCAGGCUGAAGACCUUACCUGAAUCGCUGAGAGGAGGUGCAUGGCCGUCGCCAGUUCGUACUGUGAAGCAUCCUGUUAAGUCAGGCAACGAGCGAGACCCGUGCCCACUGUUACCAGCAUAUCC-UCCG-GGAUGAUGGGUACUCUGUGGGGACCGCCGGUGUUAAAUCGGAGGAAGGUGCGGGCCACGGUAGGUCAGUAUGCCCCGAAUUUCCCGGGCUACACGCGGGCUACAAUGAAUGGGACAAUGGGUCCCUCCCCUGAAAAGGGCUGGUAAUCUCACAAACCCAUCCUUAGUUCGGAUCGAGGGCUGUAACUCGCCCUCGUGAAGCUGGAAUCCGUAGUAAUCGCGUUUCAA-UAUAGCGCGGUGAAUACGUCCCUGCUCCUUGCACACACCGCCCGUCAAACCACCCGAGUGAGGUAUGGGUGAGGGCACGAACAUCGUUCGUGUUCGAACCUGUGCUUUGCAAGGGGGGUU
>CP009524 Methanosarcina sp. Kolksee
---------------------------GCUAUCGGUGUUCGCCUAAGCCAUGCGAGUCAUAUG---UUCUUCGUGAA---CAUGGCGUACUGCUCAGUAACACGUGGAUAACCUGCCCUUGGGUCCGGCAUAACCCCGGGAAACUGGGGAUAAUUCCGGAUAACGCACAUAUGCUGGAAUGCUUUAUGCGUAAAAUGGA-------UUCG-------UCUGCCCAAGGAUGGGUCUGCGGCCUAUCAGGUAGUAGUGGGUGUAAUGUACCUACUAGCCUACAACGGGUACGGGUUGUGAGAGCAAGAGCCCGGAGAUGGAUUCUGAGACAUGAAUCCAGGCCCUACGGGGCGCAGCAGGCGCGAAAACUUUACAAUGCGGGAAACCGUGAUAAGGGGACACCGAGUGCUAGCAUCAU-AUGCUGGCUGUCCAGGUGUGUAAAAUACACCUGUAGCAAGGGCCGGGCAAGACCGGUGCCAGCCGCCGCGGUAACACCGGCGGCCCGAGUGGUGAUCGUGAUUAUUGGGUCUAAAGGGUCCGUAGCCGGUUUGGUCAGUCCUCCGGGAAAUCUGACAGCUCAACUGUUAGGCUUUCGGGGGAUACUGCCAGACUUGGAACCGGGAGAGGUAAGAGGUACUACAGGGGUAGGAGUGAAAUCUUGUAAUCCCUGUGGGACCACCUGUGGCGAAGGCGUCUUACCAGAACGGGUUCGACGGUGAGGGACGAAAGCUGGGGGCACGAACCGGAUUAGAUACCCGGGUAGUCCCAGCCGUAAACGAUGCUCGCUAGGUGUCAGGCAUGGCGCGACCGUGUCUGGUGCCGCAGGGAAGCCGUGAAGCGAGCCACCUGGGAAGUACGGCCGCAAGGCUGAAACUUAAAGGAAUUGGCGGGGGAGCACAACAACGGGUGGAGCCUGCGGUUUAAUUGGACUCAACGCCGGACAACUCACCGGGGACGACAGCAAUAUGUAGGCCAGGCUGAAGACCUUGCCUGAAUCGCUGAGAGGAGGUGCAUGGCCGUCGCCAGUUCGUACUGUGAAGCAUCCUGUUAAGUCAGGCAACGAGCGAGACCCGUGCCCACUGUUACCAGCAUGUCC-UCCG-GGAUGAUGGGUACUCUGUGGGGACCGCCGGUGUUAAAUCGGAGGAAGGUGCGGGCUACGGUAGGUCAGUAUGCCCCGAAUUUCCCGGGCUACACGCGGGCUACAAUGAAUGGGACAAUGGGCCCCUCCCCUGAAAAGGGCUGGUAAUCUCACAAACCCAUCCUUAGUUCGGAUCGAGGGCUGUAACUCGCCCUCGUGAAGCUGGAAUCCGUAGUAAUCGCGUUUCAA-UAUAGCGCGGUGAAUACGUCCCUGCUCCUUGCACACACCGCCCGUCAAACCACCCGAGUGAGGUAUGGGUGAGGGCACGAACUCUGUUCGUGUUCGAACCUGUGCUUUGCAAGGGGGGUU
>CP009530 Methanosarcina barkeri 227
---------------------------GCUAUCGGUGUUCGCCUAAGCCAUGCGAGUCAUAUG---UUCUUCGUGAA---CAUGGCGUACUGCUCAGUAACACGUGGAUAACCUGCCCUUGGGUCCGGCAUAACCCCGGGAAACUGGGGAUAAUUCCGGAUAACGCAUAUAUGCUGGAAUGCUUUAUGUGUAAAAUGGA-------UUCG-------UCCGCCCAAGGAUGGGUCUGCGGCCUAUCAGGUAGUAGUGGGUGUAAUGUACCUACUAGCCUACAACGGGUACGGGUUGUGAGAGCAAGAGCCCGGAGAUGGAUUCUGAGACAUGAAUCCAGGCCCUACGGGGCGCAGCAGGCGCGAAAACUUUACAAUGCGGGAAACCGUGAUAAGGGGACACCGAGUGCUAGCAUCAU-AUGCUGGCUGUCCAGGUGUGUAAACUACACCUGUAGCAAGGGCCGGGCAAGACCGGUGCCAGCCGCCGCGGUAACACCGGCGGCCCGAGUGGUGAUCGUGAUUAUUGGGUCUAAAGGGUCCGUAGCCGGUUUGGUCAGUCCUCCGGGAAAUCUGAUAGCUCAACUAUUAGGCUUUCGGGGGAUACUGCCAGACUUGGAACCGGGAGAGGUAAGAGGUACUACAGGGGUAGGAGUGAAAUCUUGUAAUCCCUGUGGGACCACCUGUGGCGAAGGCGUCUUACCAGAACGGGUUCGACGGUGAGGGACGAAAGCUGGGGGCACGAACCGGAUUAGAUACCCGGGUAGUCCCAGCCGUAAACGAUGCUCGCUAGGUGUCAGGCAUGGCGCGACCGUGUCUGGUGCCGCAGGGAAGCCGUGAAGCGAGCCACCUGGGAAGUACGGCCGCAAGGCUGAAACUUAAAGGAAUUGGCGGGGGAGCACAACAACGGGUGGAGCCUGCGGUUUAAUUGGACUCAACGCCGGACAACUCACCGGGGACGACAGCAAUAUGUAGGUCAGGCUGAAGACCUUACCUGAAUCGCUGAGAGGAGGUGCAUGGCCGUCGCCAGUUCGUACUGUGAAGCAUCCUGUUAAGUCAGGCAACGAGCGAGACCCGUGCCCACUGUUACCAGCAUAUCC-UCCG-GGAUGAUGGGUACUCUGUGGGGACCGCCGGUGUUAAAUCGGAGGAAGGUGCGGGCCACGGUAGGUCAGUAUGCCCCGAAUUUCCCGGGCUACACGCGGGCUACAAUGAAUGGGACAAUGGGUCCCUCCCCUGAAAAGGGCUGGUAAUCUCACAAACCCAUCCUUAGUUCGGAUCGAGGGCUGUAACUCGCCCUCGUGAAGCUGGAAUCCGUAGUAAUCGCGUUUCAA-UAUAGCGCGGUGAAUACGUCCCUGCUCCUUGCACACACCGCCCGUCAAACCACCCGAGUGAGGUAUGGGUGAGGGCACGAACAUCGUUCGUGUUCGAACCUGUGCUUUGCAAGGGGGGUU
>CP009552 Geoglobus acetivorans
UUCUGGUUGAUCCUGCCAGAGGCCGCUGCUAUCCGGCUGAGGCUAAGACAUGCGAGUCAGGGGGCUUGUUUCG-GCAGGCACCGGCGGACGGCUCAGUAACACGUGGACAACCUGCCCUCGGGAGGGGGAUAACCCCGGGAAACUGGGGCUAAACCCCCAUAGGUGAUAGGUGCUGGAAUGCCCUAUCACCGAAA--GUGCC----UUCG------GGCAGCCCGAGGAUGGGUCUGCGGCGGAUUAGGUAGUUGGCGGGGUAACGGCCCGCCAAGCCGAAGAUCCGUACGGGCCAUGAGAGUGGGAGCCCGGAGAUGGACCCUGAGACACGGGUCCAGGCCCUACGGGGCGCAGCAGUCGCGAAACCUCCGCAAUGCGGGAAACCGCGACGGGGUUAGCCGGAGUGCCGAUGCCUC-GCAUCGGCUGUCGGGGAGCCUAAAAAGCUCCCCAAC-AAGGGCCGGGCAAGGCCGGUGGCAGCCGCCGCGGUAAUACCGGCGGCCCGAGUGGCGGCCACUAUUAUUGGGCCUAAAGCGUCCGUAGCCGGACUGGUAAGUCCUCCGGGAAAUCUGGCGGCUUAACCGUCAGAAUGCCGGGGGAUACUGCCAGUCUAGGGACCGGGAGAGGCCGGGGGUAUUCCCGGGGUAGGGGUGAAAUCCUGUAAUCCCGGGAGGACCACCUGUGGCGAAGGCGCCCGGCUGGAACGGCUCCGACGGUGAGGGACGAAGGCCUGGGGAGCGAACCGGAUUAGAUACCCGGGUAGUCCAGGCUGUAAACGAUGCGGGCUAGGUGUCGGGUAAGCCACGAGCUUAUCCGGUGCCGGAGGGAAGCCGUUAAGCCCGCCGCCUGGGAAGUACGGCCGCAAGGCUGAAACUUAAAGGAAUUGGCGGGGGAGCACUACAACGGGUGGAGCCUGCGGUUUAAUUGGAUUCAACGCCGGGAAGCUUACCGGGGGAGACAGCUGGAUGAAGGUCGGGCUGAAGACCCUACCAGACUAGCUGAGAGGUGGUGCAUGGCCGCCGUCAGUUCGUACUGUGAAGCAUCCUGUUAAGUCAGGCAACGAGCGAGACCCGCGCCCUCAGUUGCCAGCGGAUCCCUUCGGGGAUGCCGGGCACACUGGGGGGACUGCCGGCGCUAAGCCGGAGGAAGGUGCGGGCAACGGCAGGUCCGUAUGCCCCGAAUCCCCCGGGCUACACGCGGGCUACAAUGGCCGGGACAAUGGGUACCGACCCCGAAAGGGGUAGGUAAUCCCCUAAACCCGGUCUAACCUGGGAUCGAGGGCUGCAACUCGCCCUCGUGAACCUGGAAUCCGUAGUAAUCGCGCCUCAA-AAUGGCGCGGUGAAUACGUCCCUGCUCCUUGCACACACCGCCCGUCAAGCCACCCGAGUGGGUCAGGGGUGAGGGGGUGCUCUUUGGGCACUCUCGAACCCAGGGUCCGCGAGGGGGGCU
>HQ916488 uncultured archaeon
--------------------------------------------------UGCGAGUCGAGAGGGG---UAAG----CC-CUCGGCGCAAUGCUCAGUAACACGCGGAUAACCUGCCCUUAGGUCUGAGAUAACCCCGGGAAACUGGGACUAAUAUCAGAUAGAUCAUUGAUACUGGAAUGUUCUUUGGUUGAAA--GU-------UGCG-------GC-GCCUAAGGAUGGAUCUGCGGCCUAUCAGGUAGUAGUGGGUGUAACGUACCUACUAGCCGACGACGGGUACGGGUUGUGAGAGCAAGAGCCCGGAGAUGGAUUCUGAGACAUGAAUCCAGACCCUACGGGGUGCAGCAGGCGCGAAACCUUUACACUGCGGGAAACCGCGAUAAGGGGACCCCGAGUGCCAGCACCUA-GUGUUGGCUGUCCAGCUGUGCAAAUAACAGUGAUAC-AAGGGCCGGGCAAGACCGGUGCCAGCCGCCGCGGUAACACCGGCGGCCCGAGUGGUAACCGAUUUUAUUGGGUUUAAAGGGUCCGUAGCCGGCCUAUUAAGUCUCUUGGGAAAUCUGGCGGCUUAAUCGUCAGGCGUCCAAGAGAUACUGAUAGGCUUGGGACCGGGAGAGGUGAGAGGUACUCCAUGGGUAGGGGUGAAAUCUUGUAAUCCUUGGGGGACCAUCGAUGGCGAAGGCAUCUCACCAGAACGGGUCCGACGGUGAGGGACGAAAGCUGGGGGCACGAACCGGAUUAGAUACCCGGGUAGUCCCAGCCGUAAACGAUGCUCGCUAGGUGUCAGGUGCGGUGCGACCGCAUCUGGUGCCGCAGUGAAAACCUGAAGCGAGCCACCUGGGAAGUACGGUCGCAAGGCUGAAACUUAAAGGAAUUGGCGGGGGAGCACAACAACGGGUGGAGCCUGCGGUUCAAUUGGAUUCAACGCCGGAAAGCUUACCGGGUCAGACAGCACUAUGAAGGUCAGGCUGAAGACCUUACCAGAUUCGCUGAGAGGAGGUGCAUGGCCGUCGUCAGUUCGUACUGUGAAGCAUCCUGUUAAGUCAGGCAACGAGCAAGACCCGUGCCCACAGUUGCCAGCAUACCC-UCAG-GGGUGAUGGGCACACUGCGGGGACCGCCGCUGCUAAAGCGGAGGAAGGAGCGGGCUACGGUAGGUCAGUAUGCCCCGAAUGACUCGGGCUACACGCGGGCUACAAUGGUUGGGACAAUGGGCACCUACACCGAGAGGUGACGGUAAUCUCCUAAACCCAGCCUUAGUUCGGAUUGAGGGCUGAAACUCGCCCUCAUGAAGCCGGAAUCCGUAGUAAUCGCGUAUCAA-CAUCACGCGGUGAAUACGUCCCUGCUCCUUGCACACACCGCCCGUCAAACCAUGCGAGUGAGGUCUGAAUGAGGUCACGUU--CU-----------------------------------
>HQ916487 uncultured archaeon
----------------------------------------------------CGAGUCGAGAGGGG---UCAG----CC-CUCGGCGUAAUGCUCAGUAACACGCGGAUAACCUGCCCUUGGAUCUGGGAUAACCCCGGGAAACUGGGACUAAUACCGGAUAGAUCAAAGAUACUGGAAUGUUCCUUGAUCCAAA--GC-------UCCG-------GC-GUCCAAGGAUGGAUCUGCGGCCUAUCAGGUAGUAGUGGGUGUAACGUACCUACUAGCCUACGACGGGUACGGGUUGUGAGAGCAAGAGCCCGGAGAUGGAUUCUGAGACAUGAAUCCAGGCCCUACGGGGCGCAGCAGGCGCGAAAUCUUUACAAUGCAGGAAACUGCGAUAAGGGGACCCCGAGUGCCAGCAUCUA-AUGCUGGCUGUCCAGCUGUGUAAAUAGCAGUGUUAC-AAGGGCCGGGCAAGACCGGUGCCAGCCGCCGCGGUAACACCGGCGGCCCGAGUGGUAACCGAUUUUAUUGGGUUUAAAGGGUCCGUAGCCGGCCUGUUAAGUCUCUUGGGAGAUCUGGCGGCUCAAUCGUCAGACGUUCAAGAGAUACUGAUAGGCUUGGGACCGGUAGAGGUGGGAGGUACUCCAGGGGUAGAGGUGAAAUUUUGUAAUCCUUGGGGGACCAUCGAUGGCGAAGGCAUCCCACUAGAACGGGUCCGACGGUGAGGGACGAAAGCUGGGGGCACGAACCGGAUUAGAUACCCGGGUAGUCCCAGCCGUAAACGAUGCUCGCUAGGUGUCAGACGCGGUGCGACCGCGUUUGGUGCCGCAGUGAAAACCUGAAGCGAGCCACCUGGGAAGUACGGUCGCAAGGCUGAAACUUAAAGGAAUUGGCGGGGGAGCACUACAACGGGUGGAGCCUGCGGUUCAAUUGGAUUCAACGCCGGAAAGCUUACCGGGUCCGACAGCAACAUGAAGGUCAGGCUGAAGACCUUACCAGAUUCGCUGAGAGGAGGUGCAUGGCCGUCGUCAGUUCGUACUGUGAAGCAUCCUGUUAAGUCGGGCAACGAGCAAGACCCGUGCCCACAGUUGCCAGCAUACCC-UCCG-GGGUGAUGGGCACACUGUGGGGACCGCCGCUGCUAAAGCGGAGGAAGGUGCGGGCUACGGUAGGUCAGUAUGCCCCGAAUGACUCGGGCUACACGCGGGCUACAAUGGUUGGGACAAUGGGCACCUACACCGAGAGGUGACGGUAAUCUCCUAAACCCAGCCUUAGUUCGGAUUGAGGGCUGAAACUCGCCCUCAUGAAGUCGGAAUCCGUAGUAAUCGCGUAUCAA-CAUCACGCGGUGAAUACGUCCCUGCUCCUUGCACACACCGCCCGUCAAACCAUGCGAGUGAGGUUUGAAUGAGGGCACGUU--AUUU---------------------------------
>CP010070 Candidatus Methanoplasma termitum
CUCCGGUUGAUCCUGCCGGCGGCCACCGCUAUAGGAAUUCGAUUAAGACAUGCGAGUCGAGAGUC----GUUUG----GACUCGGCGGACUGCUCAGUAACACGUGGAUAACGUGCCCUUUGGUGGAGGAUAAUCUCGGGAAAUUGAGAAUAAUACUCCAUAGAUCAUGAAUACUG-AAUGACCCAUGGUCCAAA--GU-------UCCG-------GC-GCCAAAGGAUCGGUCUGCGGCCUAUCAGGUAGUAGUGGGUGUAACGUACCUACUAGCCUAUGACGGGUAUGGGCCUUGAGAGAGGGAGCCCAGAGUUGGAUUCUGAGACACGAAUCCAGGCCCUACGGGGCGCAGCAGUCGCGAAAACUUCACACUGGGGGCAACCCCGAUGAGGGAAUUCCUAGUGCUAGCACAUUAGUGUUAGCUUUUCUUCAGCAUAGAUAACUGGAGGAAUAAGGGCUGGGUAAGACGGGUGCCAGCCGCCGCGGUAAUACCUGCAGCCCAAGUGGUGGUCGAUAUUAUUGAGUCUAAAACGUUCGUAGCCGGUUUAAUAAAUCCUUGGGUAAAUCGGGGGGCUUAACCUUCCGAA-UUCCGAGGAGACUGUUAAACUUGGGACCGGGAGAGGCAAGAGGUACUUCUGGGGUAGGGGUAAAAUCCUGUAAUCCUAGAAGGACCACCGGUGGCGAAGGCGUCUUGCUAGAACGGAUCCGACGGUGAGGGACGAAGCCCUGGGGCGCAAACGGGAUUAGAUACCCCGGUAGUCCAGGGUGUAAACGCUGCAGACUUGGUGUUGGAGGCCCUUCGGGGGCAUUCAGUGCCGGAGAGAAGUUGUUAAGUCUGCUACUUGGGGAGUACGUCCGCAAGGAUGAAACUUAAAGGAAUUGGCGGGGGAGCACCGCAACGGGAGGAGCGUGCGGUUUAAUUGGAUUCAACACCGGAAAACUCACCAGGGGAGACUGUUACAUGAAAGCCAGGCUAAUGACUUUGCUAGAUUUUCAGAGAGGUGGUGCAUGGCCGUCGUCAGUUCGUACCGUAAGGCGUUCUCUUAAGUGAGAUAACGAACGAGACCCUCACCAAUAGUUGCUACUUUACCC-UCCG-GGGU-GGAGGCACACUAUUGGGACCGCUGGCGCUAAGUCAGAGGAAGGAGAGGUCAACGGUAGGUCAGUAUGCCCCGAAUCUCCUGGGCUACACGCGCGCUACAAAGGGCGGGACAAUGGGCUCCGACACCGAAAGGUGAAGGCAAUCUCG-AAACCCGUCCGUAGUUCGGAUUGAGGGUUGUAACUCACCCUCAUGAAGCUGGAUUCCGUAGUAAUCGCGAAUCAA-CAACUCGCGGUGAAUAUGCCCCUGCUCCUUGCACACACCGCCCGUCAAACCAUCCGAGUUGGGUUUCAGUGAGGCUGCCUUUAU-UGGGGUUGUCGAACUGAGAUUUAGCAAGGAAGGUA
>CP010529 Haloarcula sp. CBA1115
UUCCGGUUGAUCCUGCCGGAGGCCAUUGCUAUCGGAGUCCGAUUUAGCCAUGCUAGUUGCACGAGU---UUAG----ACUCGUAGCAUAUAGCUCAGUAACACGUGGCCAAACUACCCUACAGACCGCAAUAACCUCGGGAAACUGAGGCCAAUAGCGGAUAUAACUCUCG-ACUGGAGUGUCGAGAGUUAGAAA-CGU-------UCCG-------GCG-CUGUAGGAUGUGGCUGCGGCCGAUUAGGUAGAUGGUGGGGUAACGGCCCACCAUGCCGAUAAUCGGUACAGGUUGUGAGAGCAAGAGCCUGGAGACGGUAUCUGAGACAAGAUACCGGGCCCUACGGGGCGCAGCAGGCGCGAAACCUUUACACUGCACGACAGUGCGAUAGGGGGACUCCGAGUGUGAGGGCAUUAGCCCUCGCUUUUCUGUACCGUAAGGUGGUACAGGAACAAGGACUGGGCAAGACCGGUGCCAGCCGCCGCGGUAAUACCGGCAGUCCAAGUGAUGGCCGAUAUUAUUGGGCCUAAAGCGUCCGUAGCUUGCUGUGUAAGUCCAUUGGGAAAUCGACCAGCUCAACUGGUCGGCGUCCGGUGGAAACUACACAGCUUGGGGCCGAGAGACUCAACGGGUACGUCCGGGGUAGGAGUGAAAUCCUGUAAUCCUGGACGGACCACCAAUGGGGAAACCACGUUGAGAGACCGGACCCGACAGUGAGGGACGAAAGCCAGGGUCUCGAACCGGAUUAGAUACCCGGGUAGUCCUGGCUGUAAACAAUGCUCGCUAGGUAUGUCACGCGCCAUGAGCACGUGAUGUGCCGUAGUGAAGACGAUAAGCGAGCCGCCUGGGAAGUACGUCCGCAAGGAUGAAACUUAAAGGAAUUGGCGGGGGAGCACCACAACCGGAGGAGCCUGCGGUUUAAUUGGACUCAACGCCGGAAAUCUCACCGGUCCCGACAGUAGUAUGACAGUCAGGUUGACGACUUUACUCGACGUACUGAGAGGAGGUGCAUGGCCGCCGUCAGCUCGUACCGUGAGGCGUCCUGUUAAGUCAGGCAACGAGCGAGACCCACACUUCUAGUUGCCAGCAACACC-CUUG-GGUGGUUGGGUACACUAGGAGGACUGCCGCUGCUAAAGCGGAGGAAGGAAUGGGCAACGGUAGGUCAGUAUGCCCCGAAUGGACCGGGCAACACGCGGGCUACAAUGGCUCUGACAGUGGGAUGCGACGCCGAGAGGCGAAGCUAAUCUCC-AAACGGAGUCGUAGUUCGGAUUGCGGGCUGAAACCCGCCCGCAUGAAGCUGGAUUCGGUAGUAAUCGCGUGUCAG-AAGCGCGCGGUGAAUACGUCCCUGCUCCUUGCACACACCGCCCGUCAAAGCACCCGAGUGGGGUCCGGAUGAGGCCGUC---AUG---GACGGUCGAAUCUGGGCUCCGCAAGGGGGCUU
>CP009479 uncultured archaeon
CUCCGGUUGAUCCUGCCGGCGGCCACUGCUAUCAGGUUGCGACUAAGCCAUGCGAGUUAAGGGGUC---GCAA----GACACCAGCGAACCGCUCAGUAACACGCGGAUAAUCUACCCUUAGGUGGGGUAUAGCCUCGGGAAACUGAGGGUAAUUCCCCAUAAUCACUAUAUGCUGGAAUGCUUUGGUGAUGAAA--GU-------UCCG-------AC-GCCUGAGGAUGAGUCUGCGGCCUAUCAGGUAGUAUGUGGUGUAAAGGACCACAUAGCCGAAGACGGGUACGGGCCCUGAGAGGGGGUGCCCGGAGAUGGACUCUGAGACACUAGUCCAGGCCCUACGGGGCGCAGCAGGCGCGAAAACUGUGCAAUGCGCGAAAGCGCGACACGGGUAACCUGAGUGCCUUGACAAA-GUCAAGGCUUUUCUCAAACCUAAAAAGUUUGAGGAAUAAGAGCUGGGCAAGACGGGUGCCAGCCGCCGCGGUAACACCCGCAGCUCGAGUGGUGGUCACUUUUAUUGAGCCUAAAGCGUUCGUAGCCGGUUCCGUAAAUCUUCAGAUAAAUUCUCCUGCUCAACAGAAGAUC-CUCUGAGGAGACUGCGGAACUUGGGACCGGGUGAGGUUGAGGGUACCUCCGGGGUAGGGGUAAAAUCCUGUAAUCCUGGAGGGACGACCAGUGGCGAAGGCGUUCAACCAGAACGGAUCCGACGGUGAGGGACGAGGGCUAGGGGAGCGAACCGGAUUAGAUACCCGGGUAGUCCUAGCUGUAAACUCUGCCCACUUGGUGUUGCUUCUCCGUUGAGGGGGAGCAGUGCCGGAGCGAAGGUGUUAAGUGGGCCGCUUGGGGAGUAUGGUCGCAAGGCUGAAACUUAAAGGAAUUGGCGGGGGAGCACCGCAACGGGAGGAGCGUGCGGUUUAAUUGGAUUCAACGCCGGACAACUCACCGGGAGCGACCUUUGCAUGAGAGUCAACCUGACGAGUUUACUCGAUAGAAGGAGAGGUGGUGCAUGGCCGUCGUCAGCUCGUACCGUAAGGCGUUCACUUAAGUGUGAUAACGAGCGAGACCCCCAUCUUUAAUUGCCAGCUUGUCU-UAGC-GGAC-AAGGGCACUUUAGAGGGACCGCCAGCGCUAAGCUGGAGGAAGGAGGGGUCGACGGCAGGUCAGUACGCCCCGAAUCUCCCGGGCUACACGCGCGCUACAAAGGGCAGGACAAUGAGUUGCGACACCGAUAGGUGGAGCUAACCUCG-AAACCUGUUCGUAGUUAGGAUUGAGGGCUGUAACUCGCCCUCAUGAAUGUGGAUUCCGUAGUAAUCGCGGGUCAA-CAGCCCGCGGUGAAUAUGCCCCUGCUCCUUGCACACACCGCCCGUCAAACCAUCCGAGCUGGUGUUGGAUGAGGGCACGUCCGAGGGGCGAGCUCGAAUCUGAUGUCAGUGAGGAGGGUU
>CR936257 Natronomonas pharaonis DSM 2160
UUCCGGUUGAUCCUGCCGGAGGCCAUUGCUAUCGGUGUCCGAUUUAGCCAUGCGAGUUGUACG--U---UUAC-------CGUAGCAAACUGCUCAGUAACACGUGGCCAAACUGCCCUAUGGACCGGAAUAACCUCGGGAAACUGAGGCUAAUUCCGGAUACCACAUUCU-CCUGGAAUUGGGAAUGUGCGAAA-UGC-------UCCG-------GCG-CCAUAGGAUGUGGCUGCGGCCGAUUAGGUAGACGGUGGGGUAACGGCCCACCGUGCCGAUAAUCGGUACGGGUCAUGAGAGUGAGAGCCCGGAGACGGACUCUGAGACACGAGUCCGGGCCCUACGGGGCGCAGCAGGCGCGAAACCUUUACACUGCACGACAGUGCGAUAGGGGGACACCGAGUGCGAGGGCAUGAGCCCUCGCUUUUCUGAACCGUAAGGAGGUUCAGGAACAAGGGCUGGGCAAGACCGGUGCCAGCCGCCGCGGUAACACCGGCAGCCCAAGUGAUGGCCGAUAUUAUUGGGCCUAAAGCGUCCGUAGCUGGCCGUGCAAGUUCGUCGGGAAAUCCACUCGCUUAACGAGUGGGCGUCCGGCGAAAACUGCUCGGCUUGGGACCGGAAGAUCCAAGGGGUACGUCCGGGGUAGGAGUGAAAUCCCGUAAUCCUGGACGGACCACCGAUGGCGAAAGCACCUUGGAAGGACGGAUCCGACAGUGAGGGACGAAAGCUAGGGUCUCGAACCGGAUUAGAUACCCGGGUAGUCCUAGCCGUAAACGAUGCUCGCUAGGUGUGGCGCAGGCUACGAGCCUGCGCUGUGCCGUAGGGAAGCCGUGAAGCGAGCCGCCUGGGAAGUACGUCUGCAAGGAUGAAACUUAAAGGAAUUGGCGGGGGAGCACUACAACCGGAGGAGCCUGCGGUUUAAUUGGACUCAACGCCGGACAUCUCACCAGCUCCGACAGCAGUAUGACGGUCAGGUUGAUGACCUUACCCGACGUGCUGAGAGGAGGUGCAUGGCCGCCGUCAGCUCGUACCGUGAGGCGUCCUGUUAAGUCAGGCAACGAGCGAGACCCGCACCUCUAGUUGCCAGCAGCAUC-UU-G-GAUGGCUGGGUACACUAGGGGGACUGCCGUCGCUAAGACGGAGGAAGGAACGGGCAACGGUAGGUCAGUAUGCCCCGAAUGAGCUGGGCUACACGCGGGCUACAAUGGCCAAGACAGUGGGAUGCGACACCGAGAGGUGAAGCUAAUCUCCUAAACUUGGUCGUAGUUCGGAUUGCGGACUGAAACCCGUCCGCAUGAAGCUGGAUUCGGUAGUAAUCGCGUGUCAG-AAGCGCGCGGUGAAUACGUCCCUGCUCCUUGCACACACCGCCCGUCAAAGCACCCGAGUGGGGUCCGGAUGAGGCCUGG----CU---CCAGGUCGAAUCUGGGCUCCGCAAGGGGGCUU
>D26490 Sulfolobus solfataricus
AUCCGGUUGAUCCUGCCGGACCCGACCGCUAUCGGGGUGGGGCUAAGCCAUGGGAGUCGUACGCUCCCGGGCA-AGGGAGCGUGGCGGACGGCUGAGUAACACGUGGCUAACCUACCCUGAGGAGGGAGAUAACCCCGGGAAACUGGGGAUAAUCUCCCAUAGGCGAGGAGUCCUGGAACGGUUCCUCGCUGAAAGGCUCAUGGGCUUCCGCUCAUGAGCGCCUCAGGAUGGGGCUGCGGCCCAUCAGGUAGUUGGGGGGGUAAGGGCCCCCCAAGCCUAUAACGGGUAGGGGCCGUGAGAGCGGGAGCCCCCAGUUGGGCACUGAGACAAGGGCCCAGGCC-UACGGGGCGCACCAGGCGCGAAACGUCCCCAAUGCGCGGAAGCGUGAGGGCGCCACCCCGAGUGCUCCC--GUAA--GGGAGCUUUUCCCCGCUCUACAAAGGCGGGGGAAUAAGCGGGGGGCAAGUCUGGUGUCAGCCGCCGCGGUAAUACCAGCCCCGCGAGUGGUCGGGACUCUUACUGGGCCUAAAGCGCCCGUAGCCGGCCCGACAAGUCACUCCUUAAAGACCCCGGCUCAACCGGGGGAA-UGGGGGUGAUACUGUCGGGCUAGGGGGCGGGAGAGGCCAGCGGUACUCCCGGAGUAGGGGCGAAAUCCUCAGAUCUCGGGAGGACCACCAGUGGCGAAAGCGGCUGGCUAGAACGCGCCCGACGGUGAGGGGCGAAAGCCGGGGCAGCAAAAGGGAUUAGAUACCCCUGUAGUCCCGGCUGUAAACAAUGCAGGCUAGGUGUCACAUGGGCUUAGAGCCCAUGUGGUGCCGCAGGGAAGCCGUUAAGCCUGCCGCCUGGGGAGUACGGUCGCAAGACUGAAACUUAAAGGAAUUGGCGGGGGAGCACCACAAGGGGUGGAACCUGCGGCUCAAUUGGAGUCAACGCCUGGAAUCUUACUAGGGGAGACCGCAGGAUGACGGCCAGGCUAACGACCUUGCCUGACUCGCGGAGAGGAGGUGCAUGGCCGUCGCCAGCUCGUGUUGUGAAAUGUCCUGUUAAGUCAGGCAACGAGCGAGACCCCCACCACUAGUUGGUAUCCUGGUC-UCCG-GGCC-GGGACCACACUAGUGGGACUGCCGGCG-UAAGCCGGAGGAGGGAGGGGGCCACGGCAGGUCAGCAUGCCCCGAAACCCCUGGGCCGCACGCGGGUUACAAUGGCAGGGACAGCGGGAUCCGACCCCGAAAGGGGAAGGUAAUCCCUUAAACCCUGCCGCAGUUGGGAUCGAGGGCUGAAACUCGCCCUCGUGAACGAGGAAUCCCUAGUAACCGCAGAUCAAC-AAUCUGCGGUGAAUACGUCCCUGCUCCUUGCACACACCGCCCGUCGCUCCACCCGAGUAGGAGAGGGGUGAGGCCCCUUGCUUUGUGGGGGGUCGAGCUUCUCUCCUGCAAGGGGGGAG
>FJ712371 uncultured archaeon
-UCCGGUUGAUCCUGCCAGAGGUUACUGCUAUCAGGGUUCGACUAAGCCAUGCGAGUUAAGUG---UUCUUCGUGAA---CACGGCGAACUGCUCAGUAACACGCGGAUAAUCUACCCUUAGGUUUGGGAUAACCCCGGGAAACUGGGGAUAAUAUCGGAUAUUUCAAGGUUGCUGGAAUGCACUUUGAUUAAAA--GC-------UCCG-------GC-GCCUAAGGAUGAGUCUGUGGCCUAUCAGGUAGUAGUGGGUGUAAAGUACCUACUAGCCAGUGACAGGUACGGGUUGUGAGAGCAAGAUCCCGGAGAUGGAUUCUGAGACACGAAUCCAGGCCCUACGGGGUGCAGCAGGCGCGAAACCUUUACAAUGCGCGAAAGCGCGAUAAGGGAACCCUGAGUGCCAGCACACA-GUGUUGGCUGUCCAACUGUUCAAAAAACAGUGAUAC-AAGGGCCGGGCAAGACCGGUGCCAGCCGCCGCGGUAACACCGGCGGCCCGAGUGGUAACCGAUUUUAUUGGGCUUAAAGCGUUCGUAGCCGGUUUGGAAAGUCUCUUAGGAAAUCUGGCAGCUUAACUGCUAGGCGUCUAAGAGAUACUGUUAA-CUUGGGACCGGGAGAGGUAGGAGGUACUCCAUGGGUAGGGGUGAAAUCGUGUAAUCCUUGGAGGACCAUCGAUGGCGAAGGCAUCCUACCAGAACGGGUCCGACGGUGAGGGACGAAAGCUGGGGGCACAAACCGGAUUAGAUACCCGGGUAGUCCCAGCUGUAAACGAUGCUCGCUAGGUGUCGGGUACGGUGCGUCCGUAUUCGGUGCCGUAGGGAAACCGCGAAGCGAGCCGCCUGGGAAGUACGGUCGCAAGGCUGAAACUUAAAGGAAUUGGCGGGGGAGCACUACAACGGGUGGAGCCUGCGGUUUAAUUGGAUUCAACGCCGGAAAACUCACCAGACCAGACAGCAGUAUGAAGGUCAGGCUGAAGACCUUACCUGAUCCGCUGAGAGGAGGUGCAUGGCCGUCGUCAGUUCGUACUGUGAAGCAUCCUGUUAAGUCAGGUAACGAGCGAGACCCGUGCCUACAGUUGCCAGCAGCUUC-GCAA-GAAGGAUGGGCACACUGUAGGGACCGCCGUCGCUAAGACGGAGGAAGGCGCGGGCAACGGUAGGUCAGUAUGCCCCGAAUGGUCUGGGCUACACGCGGGCUACAAUGGCUGGGACAAUGGGCACCUACCCCGAAAGGGGAUGGAAAUCUC-UAAACCUAGCCGUAGUUCGGAUCGAGGACUGUAACUCGUCCUCGUGAAGCCGGAAUCCGUAGUAAUCGCGCUUCAA-CAUAGCGCGGUGAAUACGUCCCUGCUCCUUGCACACACCGCCCGUCAAACCAUGCGAGUGAGGUCUGAGUGAGGGCGCGGAGUUUUGCCGUGUUCGAACUUGGGCUUCGCGAGUGGGGUU
>4005056 4005056
--CUGGUUGAUCCUGCCAGAGGNUACUGCCAUCANAGUUCGAUUAAGCCAUGUUAGUCGAGGG-UGCUUUUCG-AUGUAACCCGGCGGACGGCUCAGUAACACGUGGAUAACUUGCCCUUGGGUCUGGGAUAACCCCGAGAAAUUGGGGACAAUACCGGAUAGGGCAUCGUAGCUGGAAUGCGCGAUGUCCAAAA--GC-------UGAG-------GC-GCCCAAGGAUAGGUCUGCGGCCGAUUAGGUUGUUGUUGAUGUAAUGGAUCAACAAGCCUGCAAUCGGUACGGGUUGUGAGAGCAAGAGCCCGGAGAUGGGUUCUGAGAAAAGAACCCAGGUCCUACGGGACGCAUCAGGCGCGAAAACUUUACAAUGUGCGAAAGCACGAUAAGGGAACUCUGAGUGCCUCC--UAU---GGAGGCUGUUCAGGUGUCUAAAAAGCACUGA-AU-AAGGGCUGGGUAAGACCGGUGCCAGCCGCCGCGGUAACACCGGCAGCCCAAGUGGUAGCCACGAUUAUUGGGUCUAAAGCGUCCGUAGCCGGCCAGGUAAGUUCUUUGGGAAAUUUAACCGCUCAACGGUUAAGCUUUCAGGGAAUACUGCUUGGCUUGGGACCGGGAGAGGUCAGAGGUACUUCAAGGGUAGGGGUGAAAUCCGUUAAUCCUUGAGGGACCACCAGUAGCGAAGGCGUCUGACCAGACCGGGUCCGACGGUGAGGGACGAAGGCUAGGGUCGCGAACCGGAUUAGAUACCCGGGUAGUCCUAGCUGUAAACGAUGCGGGCCAGGUGUUGGCAUUACUGCGAGUGAUGUCAGUGCCGAAGGGAAGCCGUUAAGCCCGCCAUCUGGGGAGUACGUUCGCAAGGCUGAAACUUAAAGGAAUUGGCGGGGGAGCACCACAACGGGUGGAGCCUGCGGUUCAAUUGGAUUCAACGCCGGGAAACUCACCGGAGGCGACAGCAAGAUGAAGGUCAGGCUGAAGACCUUACUGGAUUAGCUGAGAGNUGGCGCAUGGCCGUCGACAGUUCGUGUCGUGAAACAUCCUGUUAAGUCAGGCAACGGGCGAGACCCGCGCUCACAGUUGCCAGCAUCUCC-GUAA-GGAGGAUGGGAACUCUGUGAGGACUGCCGCCCUUAAGNUGGAGGAAGAACCGGGCCACGGUAGGUCAGUAUGCCCCGAAUCCUCCGGGCUACACGCGUGCUACAAUGGAUAGUACAAUGAGUAUCGACCCCGAAAGGGGAAGGUAAACCCCUAAAACUAUCCUUAGUUGGGAUCGAGGGCUGCAACUCGCCCUCGUGAACCUGGAAUCCGUAGUAAUCGCAUCUCAA-AAUGGUGCGGUGAAUAUGUCCCUGCUCCUUGCACACACCGCCCGUCAAGCCAGCCGAGUGGGAUUUAGGUGAGGCCAUGUU-UUU-GGCAUGUUCGAACCUAAGUCUCGUAAGGGGGGCU
>4005233 4005233
--CUGGUUGAUCCUGCCAGAGGCUACUGCCAUCAGAGUUCGAUUUAGCCAUGUUAGUCGAGGG-UGCUUUUCG-AAGUAACCCGGCGGACGGCUCAGUAACACGUGGAUAACUUGCCCUUGGGUCUGGGAUAACCCCGAGAAAUUGGGGACAAUACCAGAUAGGGCAUCGUAGCUGGAAUGCGCGAUGUCCAAAA--GC-------UGAG-------GC-GCCCAAGGAUAGGUCUGCGGCCGAUUAGGUUGUUGUUGAUGUAAUGGAUCAACAAGCCUGCAAUCGGUACGGGUUGUGAGAGCAAGAGCCCGGAGAUGGGUUCUGAGAAAAGAACCCAGGUCCUACGGGACGCAUCAGGCGCGAAAACUUUACAAUGUGCGAAAGCACGAUAAGGGAACUCUGAGUGCCUCC--UAU---GGAGGCUGUUCAGGUGUCUAAAAAGCACUGA-AU-AAGGGCUGGGUAAGACCGGUGCCAGCCGCCGCGGUAACACCGGCAGCCCAAGUGGUAGCCACGAUUAUUGGGUCUAAAGCGUCCGUAGCCGGCCAGGUAAGUUCUUUGGGAAAUUUAGUCGCUCAACGGUUAAGCUUUCAGGGAAUACUGCUUGGCUUGGGACCGGGAGAGGUCAGAGGUACUUCAAGGGUAGGGGUGAAAUCCGUUAAUCCUUGAGGGACCACCAGUAGCGAAGGCGUCUGACCAGACCGGGUCCGACGGUGAGGGACGAAGGCUAGGGUCGCGAACCGGAUUAGAUACCCGGGUAGUCCUAGCUGUAAACGAUGCGGGCCAGGUGUUGGCAUUACUGCGAGUGAUGUCAGUGCCGAAGGGAAGCCGUUAAGCCCGCCAUCUGGGGAGUACGGUCGCAAGGCUGAAACUUAAAGGAAUUGGCGGGGGAGCACCACAACGGGUGGAGCCUGCGGUUCAAUUGGAUUCAACGCCGGGAAACUCACCGGAGGCGACAGCAAGAUGAAGGUCAGGCUGAAGACCUUACCAGAUUAGCUGAGAGGUGGCGCAUGGCCGUCGACAGUUCGUGUCGUGAAACAUCCUGUUAAGUCAGGCAACGGGCGAGACCCGCGCUCACAGUUGCCAGCAUCUCC-GCAA-GGAGGAUGGGAACUCUGUGAGGACUGCCGCCGCUAAGGUGGAGGAAGAAGCGGGCCACGGUAGGUCAGUAUGCCCCGAAUCCUCCGGGCUACACGCGUGCUACAAUGGAUAGUACAAUGAGUAUCGACCCCGAAAGGGGAAGGUAAACCCCUAAAACUAUCCUUAGUUGGGAUCGAGGGCUGCAACUCGCCCUCGUGAACCUGGAAUCCGUAGUAAUCGCAUCUCAA-AAUGGUGCGGUGAAUAUGUCCCUGCUCCUUGCACACACCGCCCGUCAAGCCAGCCGAGUGGGAUUUAGGUGAGGUCAUGUU-UUU-GGCAUGUUCGAACCUAAGUCUCGUAAGGGGGGCU
>4012509 4012509
--CUGGUUGAUCCUGCCAGAGGCUACUGCCAUCAGAGUUCGAUUAAGCCAUGUUAGUCGAGGG-UGCUUUUCG-AGGUAACCCGGCGGACGGCUCAGUAACACGUGGAUAACUUGCCCUUGGGUCUGGGAUAACCCCGAGAAAUUGGGGACAAUACCGGAUAGGGCAUCGUAGCUGGAAUGCGCGAUGUCCAAAA--GC-------UGAG-------GC-GCCCAAGGAUAGGUCUGCGGCCGAUUAGGUUGUUGUUGAUGUAAUGGAUCAACAAGCCUGCAAUCGGUACGGGUUGUGAGAGCAAGAGCCCGGAGAUGGGUUCUGAGAAAAGAACCCAGGUCCUACGGGACGCAUCAGGCGCGAAAACUUUACAAUGUGCGAAAGCACGAUAAGGGAACUCUGAGUGCCUCC--UAU---GGAGGCUGUUCAGGUGUCUAAAAAGCACUGA-AU-AAGGGCUGGGUAAGACCGGUGCCAGCCGCCGCGGUAACACCGGCAGCCCAAGUGGUAGCCACGAUUAUUGGGUCUAAAGCGUCCGUAGCCGGCCAGGUAAGUUCUUUGGGAAAUUUAACCGCUCAACGGUUAAGCUUUCAGGGAAUACUGCUUGGCUUGGGACCGGGAGAGGUCAGAGGUACUUCAAGGGUAGGGGUGAAAUCCGUUAAUCCUUGAGGGACCACCAGUAGCGAAGGCGUCUGACCAGACCGGGUCCGACGGUGAGGGACGAAGGCUAGGGUCGCGAACCGGAUUAGAUACCCGGGUAGUCCUAGCUGUAAACGAUGCGGGCCAGGUGUUGGCAUUACUGCGAGUGAUGUCAGUGCCGAAGGGAAGCCGUUAAGCCCGCCAUCUGGGGAGUACGGUCGCAAGGCUGAAACUUAAAGGAAUUGGCGGGGGAGCACCACAACGGGUGGAGCCUGCGGUUCAAUUGGAUUCAACGCCGGGAAACUCACCGGAGGCGACAGCAAGAUGAAGGUCAGGCUGAAGACCUUACCGGAUUAGCUGAGAGGUGGCGCAUGGCCGUCGACAGUUCGUGUCGUGAAACAUCCUGUUAAGUCAGGCAACGGGCGAGACCCGCGCUCACAGUUGCCAGCAUCUCC-GUAA-GGAGGAUGGGAACUCUGUGAGGACUGCCGCCGCUAAGGUGGAGGAAGAAGCGGGCCACGGUAGGUCAGUAUGCCCCGAAUCCUCCGGGCUACACGCGUGCUACAAUGGAUAGUACAAUGAGUAUCGACCCCGAAAGGGGAAGGCAAACCCCUAAAACUAUCCUUAGUUGGGAUCGAGGGCUGCAACUCGCCCUCGUGAACCUGGAAUCCGUAGUAAUCGCAUCUCAA-AAUGGUGCGGUGAAUAUGUCCCUGCUCCUUGCACACACCGCCCGUCAAGCCAGCCGAGUGGGAUUUAGGUGAGGUCAUGUU-UUU-GGCAUGCUCGAACCUAAGUCUCGUAAGGGGGGCU
>4000377 4000377
uACUGGUUGAUUCUGCCAGAGGCUACUGCCAUCAGAGUUCGAUUAAGCCAUGUUAGUUAAGGG-GACUUUUCG-AGGUAACCCGGCAGACGGCUCAGUAACACGUGGACAACUUACCCUUGGGACCGGGAUAACCCCGGGAAACUGGGGCUAAUACUGGAUAGAGCAUCGCUGCUGGAAUGCGCGAUGUUCGAAA--GC-------UGAG-------GC-GCCCAAGGAUAGGUCUGCGGCUGAUUAGGUUGUUGUUGAUGUAACGGAUCAACAAGCCCGCGAUCGGUACGGGUUGUGAGAGCAAUAGCCCGGAGAUGGGUUCUGAGAAAAGAACCCAGGUCCUACGGGACGCAUCAGGCGCGAAAACUUUACAAUGUGCGAAAGCGCGAUAAGGGAACUCUGAGUGCCUCC--UAA---GGAGGCUGUUCAGGUGUCUAAAAAGCAUUGG-AU-AAGGGCUGGGCAAGACCGGUGCCAGCCGCCGCGGUAACACCGGCAGCUCAAGUGGUAGCCAUGCUUAUUGGGUCUAAAGCGUCCGUAGCCGGCUGAGUAAGUUCCUUGGGAAAUUUGACCGCUUAACGGUUAAGCUAUCAGGGAAUACUGCUUGGCUUGGGACCGGGAGAGGUCAGAGGUACUCCAGGGGUAGGGGUGAAAUCUAUUAAUCCUUGGGGGACCACCGGUAGCGAAGGCGUCUGACCAGACCGGGUCCGACGGUGAGGGACGAAGGCUGGGGUCGCGAACCGGAUUAGAUACCCGGGUAGUCCCAGCUGUAAACGAUGCGGGCCAGGUGUUGGCAUUACUGCGAGUGAUGUCAGUGCCAAAGGGAAGCCGUUAAGCCCGCCAUCUGGGGAGUACGGUCGCAAGGCUGAAACUUAAAGAAAUUGGCGGGGGAGCACCACAACGGGUGGAGCCUGCGGUUCAAUUGGAUUCAACGCCGGAAAACUCACCGGAGGCGACAGCGAGAUGAAGGUCAGGCUGAAGACCUUACCGGAUUAGCUGAGAGGUGGCGCAUGGCCGUCGGCAGUUCGUGUCGUGAAACAUCCUGUUAAGUCAGGCAACGGGCGAGACCCGCGCUCACAGUUGCCAGCAUGUUC-UUCG-GAACGAUGGGCACUCUGCGAGGACUGCCACCGCUAAGGUGGAGGAAGAAGCGGGCCACGGUAGGUCAGUACGCCCCGAAUCUUCCGGGCUACACGCGUGCUACAAUGGACAGUACAAUGGGUAUCAACCCCGAAAGGGGAAGGUAAUCUCCUAAAACUGCCCUCAGUUGGGAUCGAGGGCUGCAACUCGCCCUCGUGAACCAGGAAUCCGUAGUAAUCGCCUCUCAA-AAUGAGGCGGUGAAUAUGUCCCUGCUCCUUGCACACACCGCCCGUCAAGCCAGCCGAGUGGGGUUCAGGUGAGGACAUCUC-UUU-GUGGUGUUCGAACCAGAGUCUCGCAAGGGGGGCU
>4001778 4001778
uACUGGUUGAUUCUGCCAGAGGCUACUGCCAUCAGAGUUCGAUUAAGCCAUGUUAGUUAAGGG-GACUUUUCG-AGGUAACCCGGCAGACGGCUCAGUAACACGUGGACAACUUACCCUUGGGACCGGGAUAACCCCGGGAAACUGGGGCUAAUACUGGAUAGAGCAUCGCUGCUGGAAUGCGCGAUGUUCAAAA--GC-------UGAG-------GC-GCCCAAGGAUAGGUCUGCGGCUGAUUAGGUUGUUGUUGAUGUAACGGAUCAACAAGCCCGCGAUCGGUACGGGUUGUGAGAGCAAUAGCCCGGAGAUGGGUUCUGAGAAAAGAACCCAGGUCCUACGGGACGCAUCAGGCGCGAAAACUUUACAAUGUGCGAAAGCGCGAUAAGGGAACUCUGAGUGCCUCC--UAA---GGAGGCUGUUCAGGUGUCUAAAAAGCAUUGG-AU-AAGGGCUGGGCAAGACCGGUGCCAGCCGCCGCGGUAACACCGGCAGCUCAAGUGGUAGCCAUGCUUAUUGGGUCUAAAGCGUCCGUAGCCGGCUGAGUAAGUUCCUUGGGAAAUUUGACCGCUUAACGGUUAAGCUAUCAGGGAAUACUGCUUGGCUUGGGACCGGGAGAGGUCAGAGGUACUCCAGGGGUAGGGGUGAAAUCUAUUAAUCCUUGGGGGACCACCGGUAGCGAAGGCGUCUGACCAGACCGGGUCCGACGGUGAGGGACGAAGGCUGGGGUCGCGAACCGGAUUAGAUACCCGGGUAGUCCCAGCUGUAAACGAUGCGGGCCAGGUGUUGGCAUUACUGCGAGUGAUGUCAGUGCCAAAGGGAAGCCGUUAAGCCCGCCAUCUGGGGAGUACGGUCGCAAGGCUGAAACUUAAAGAAAUUGGCGGGGGAGCACCACAACGGGUGGAGCCUGCGGUUCAAUUGGAUUCAACGCCGGAAAACUCACCGGAGGCGACAGCGAGAUGAAGGUCAGGCUGAAGACCUUACCGGAUUAGCUGAGAGGUGGCGCAUGGCCGUCGGCAGUUCGUGUCGUGAAACAUCCUGUUAAGUCAGGCAACGGGCGAGACCCGCGCUCACAGUUGCCAGCAUGUUC-UUCG-GAACGAUGGGCACUCUGCGAGGACUGCCACCGCUAAGGUGGAGGAAGAAGCGGGCCACGGUAGGUCAGUACGCCCCGAAUCUUCCGGGCUACACGCGUGCUACAAUGGACAGUACAAUGGGUAUCAACCCCGAAAGGGGAAGGUAAUCUCCUAAAACUGCCCUCAGUUGGGAUCGAGGGCUGCAACUCGCCCUCGUGAACCAGGAAUCCGUAGUAAUCGCCUCUCAA-AAUGAGGCGGUGAAUAUGUCCCUGCUCCUUGCACACACCGCCCGUCAAGCCAGCCGAGUGGGGUUCAGGUGAGGACAUCUC-UUU-GUGGUGUUCGAACCAGAGUCUCGCAAGGGGGGCU
>4015098 4015098
uACUGGUUGAUUCUGCCAGAGGCUACUGCCAUCAGAGUUCGAUUAAGCCAUGUUAGUUAAGGG-GACUUUUCG-AAGUAACCCGGCAGACGGCUCAGUAACACGUGGACAACUUACCCUUGGGAUCAGGAUAACCCCGGGAAACUGGGGCUAAUACUGGAUAGAGCAUCGCUGCUGGAAUGUGCGAUGUUCGAAA--GC-------UGAG-------GC-GCCCAAGGAUAGGUCUGCGGCUGAUUAGGUUGUUGUUGAUGUAACGGAUCAACAAGCCCGCGAUCGGUACGGGUUGUGAGAGCAAUAGCCCGGAGAUGGGUUCUGAGAGAAGAACCCAGGUCCUACGGGACGCAUCAGGCGCGAAAACUUUACAAUGUGCGAAAGCGCGAUAAGGGAACUCUGAGUGCCUCC--UAA---GGAGGCUGUUCAGGUGUCUAAAAAGCAUUGG-AU-AAGGGCUGGGCAAGACCGGUGCCAGCCGCCGCGGUAACACCGGCAGCUCAAGUGGUAGCCAUGCUUAUUGGGUCUAAAGCGUCCGUAGCCGGCUGAGUAAGUUCCUUGGGAAAUUUGACCGCUUAACGGUUAAGCUAUCAGGGAAUACUGCUUGGCUUGGGACCGGGAGAGGUCAGAGGUACUCCAGGGGUAGGGGUGAAAUCUAUUAAUCCUUGGGGGACCACCGGUAGCGAAGGCGUCUGACCAGACCGGGUCCGACGGUGAGGGACGAAGGCUGGGGUCGCGAACCGGAUUAGAUACCCGGGUAGUCCCAGCUGUAAACGAUGCGGGCCAGGUGUUGGCAUUACUGCGAGUGAUGUCAGUGCCAAAGGGAAGCCGUUAAGCCCGCCAUCUGGGGAGUACGGUCGCAAGGCUGAAACUUAAAGAAAUUGGCGGGGGAGCACCACAACGGGUGGAGCCUGCGGUUCAAUUGGAUUCAACGCCGGAAAACUCACCGGAGGCGACAGCGAGAUGAAGGUCAGGCUGAAGACCUUACCAGAUUAGCUGAGAGGUGGCGCAUGGCCGUCGGCAGUUCGUGUCGUGAAACAUCCUGUUAAGUCAGGCAACGGGCGAGACCCGCGCUUACAGUUGCCAGCAUGUUC-UUCG-GAACGAUGGGCACUCUGCGAGGACUGCCACCGCUAAGGUGGAGGAAGAAGCGGGCCACGGUAGGUCAGUACGCCCCGAAUCUUCCGGGCUACACGCGUGCUACAAUGGACAGUACAAUGGGUAUCAACCCCGAAAGGGGAAGGUAAUCUCCUAAAACUGCCCUCAGUUGGGAUCGAGGGCUGCAACUCGCCCUCGUGAACCAGGAAUCCGUAGUAAUCGCCUCUCAA-AAUGAGGCGGUGAAUAUGUCCCUGCUCCUUGCACACACCGCCCGUCAAGCCAGCCGAGUGGGGUUCAGGUGAGGACAUCU----------------------------------------
>17354019 ANME sp. CONS3730F07b2b1
uACUGGUUGAUCCUGCCAGAGGCUACUGCCAUCAGAGUUCGAUUAAGCCAUGUUAGUCGAGGG-UACCUUUCG-AGGUAACCCGGCGGACGGCUCAGUAACACGUGGAUAACUUGCCCUUGGGUCUGGGAUAACCCCGGGAAACUGGGGCUAAUACCGGAUAGAGCAUCGUCGCUGGAAUGCAUGAUGCUCGAAA--AC-------UACG-------GU-GCCCAAGGAUAGGUCUGCGGCUGAUUAGGUUGUUGUUGAUGUAAUGGACCAACAAGCCUACGAUCGGUACGGGUUGUGAGAGCAAUAGCCCGGAGAUGGGUUCUGAGAAAAGAACCCAGGUCCUACGGGACGCAUCAGGCGCGAAAACUUUACAAUGUGCGAAAGCACGAUAAGGGAACUCUGAGUGCCCCC--UAA---GGGGGCUGUUCUAGUGUCUAAAAAGCAAAGA-AU-AAGGGCUGGGCAAGACCGGUGCCAGCCGCCGCGGUAACACCGGCAGCCCAAGUGGUAGCCACGUUUAUUGGGUCUAAAGCGUUCGUAGCCGGCUUGGUAAGUUCCUUGGUAAAUUUAGCCGCUUAACGGUUAAGCUUUCAGGGAAUACUGCUUGGCUUGGGACUGGGAGAGGUCAGAGGUACUCCAGGGGUAGGGGUGAAAUCCAUUAAUCCUUGGGGGACCACCGGUAGCGAAGGCGUCUGACCAGACCAGCUCCGACGGUGAGGGACGAAGGCUAGGGGCGCGAACCGGAUUAGAUACCCGGGUAGUCCUAGCUGUAAACGAUGCGGGCUAGGUGUUGGCAUUACUGCGAGUGGUGCCAGUGCCGAAGGGAAGCCGUUAAGCUCGCCAUCUGGGGAGUACGGUCGCAAGGCUUAAACUUAAAGGAAUUGGCGGGGGAGCACCACAACGGGUGGAGCCUGCGGUUCAAUUGGAUUCAACGCCGGAAAACUCACCGGAGGGGACAGCGAGAUGAAGGUCAGGCUGAAGACCUUACCAAAUUAGCUGAGAGGUGGCGCAUGGCCGUCGGCAGUUCGUGUUGUGAAACAUCC---------------------------------------------------------------------------------------------------------------------------------------------------------------------------------------------------------------------------------------------------------------------------------------------------------------------------------------------------------------------------------------------------------------------
>17483980 ANME sp. SA
uACUGGUUGAUCCUGCCAGAGGCUACUGCUAUCAGAGUUUGAUUAAGCCAUGUUAGUCGAGGG-UAUCUCUCG-AGGUAA-CCGGCGGACGGCUCAGUAACACGUAGACAACUUACCCUUGGGACCGGGAUAACCCUGGGAAACUGGGGCUAAUACCGGAUAGUGCAUCGUCGCUGGAAUGCACGAUGUACGAAA--GC-------UGAG-------GC-GCCCAAGGAUAGGUCUGUGGCCGAUUAGGUUGUUGUUGAUGUAACGGAUCAACAAGCCUACGAUCGGUACGGGUUGUGAGAGCAAUAGCCCGGAGAUGGGUUCUGAGAGAAGAACCCGGGUCCUACGGGACGCAUCAGGCGCGAAAACUUUACAAUGUGCGAAAGCACGAUAAGGGAACUCUGAGUGCCUCC--UAA---GGAGGCUGUUCAGAUGUUUAAAAAGCAUUGG-AG-AAGGGCUGGGCAAGACCGGUGCCAGCCGCCGCGGUAACACCGGCAGCCCAAGUGGUGGUCAUGCUUACUGGGUCUAAAGCGUCCGUAGCCGGCCAGGUAAGUUCCUUGGGAAAUUUGAUCGCUUAACGAUCAAGCUACCUGGGAAUACUACCUGGCUUGGGACCGGGAGAGGUCAGAGGUACCUCAAGGGUAGGGGUGAAAUCCGUUAAUCCUUGGGGGACCACCGGUAGCGAAGGCGUCUGACCAGACCGGAUCCGACGGUGAGGGACGAAGGCUAGGGGAGCGAAGCGGAUUAGAUACCCGCGUAGUCCUAGCUGUAAACGAUGCGGGCUAGGUGUUGGCAUUACUGCGAGUGAUGCCAGUGCCGAAGGGAAGCCGUUAAGCCCGCCAUCUGGGGAGUACGGUCGCAAGGCUGAAACUUAAAGGAAUUGGCGGGGGAGCACCACAACGGGUGGAGCUUGCGGUUCAAUUGGAUUCAACGCCGGAAAUCUCACCGGAGGGGACAGCGAGAUGAAGGUCAGGCUAAAGACCUUACCAGAUUAGCUGAGAGGUGGUGCAUGGCCGUCGGCAGUUCGUGUCGUGAAACAUCCUGUUAAGUCAGGCAACGGGCGAGACCCGUGCUCACAGUUGCCAGCAUGUUC-UCUAAGAACGAUGGGCACUCUGCGAGGACCGCCACCGCUAAGGUGGAGGAAGAGGCGGGCCACGGUAGGUCAGUAUGCCCCGAAUCCUCCGGGCUACACGCGUGCUACAAUGGGUAGUACAAUGGGUAUCGACUCCGAGAGGGGGAGGUAAUCCCCUAAAACUACCUUCAGUUGGGAUCGAGGGCUGCAACUCGCCCUCGUGAACCUGGAAUCCGUAGUAAUCGCCCCUCAA-AAUGGGGCGGUGAAUAUGUCCCUGCUCCUUGCACACACCGCCCGUCAAGCCAACCGAGUGGGAUUUAGGUGAGGGCAUCUC-UCU-GAGGUGUUCGAACCUAAGUCUCGUGAGGGGGGCU
>4001742 4001742
uACUGGUUGAUUCUGCCAGAGGCUACUGCCAUCAGAGUUCGAUUAAGCCAUGUUAGUUAAGGG-GACUUUUCG-AGGUAACCCGGCAGACGGCUCAGUAACACGUGGACAACUUACCCUUGGGACCGGGAUAACCCCGGGAAACUGGGGCUAAUACUGGAUAGAGCAUCGCUGCUGGAAUGCGCGAUGUUCAAAA--GC-------UGAG-------GC-GCCCAAGGAUAGGUCUGCGGCUGAUUAGGUUGUUGUUGAUGUAACGGAUCAACAAGCCCGCGAUCGGUACGGGUUGUGAGAGCAAUAGCCCGGAGAUGGGUUCUGAGAAAAGAACCCAGGUCCUACGGGACGCAUCAGGCGCGAAAACUUUACAAUGUGCGAAAGCGCGAUAAGGGAACUCUGAGUGCCUCC--UAA---GGAGGCUGUUCAGGUGUCUAAAAAGCAUUGG-AU-AAGGGCUGGGCAAGACCGGUGCCAGCCGCCGCGGUAACACCGGCAGCUCAAGUGGUAGCCAUGCUUAUUGGGUCUAAAGCGUCCGUAGCCGGCUGAGUAAGUUCCUUGGGAAAUUUGACCGCUUAACGGUUAAGCUAUCAGGGAAUACUGCUUGGCUUGGGACCGGGAGAGGUCAGAGGUACUCCAGGGGUAGGGGUGAAAUCUAUUAAUCCUUGGGGGACCACCGGUAGCGAAGGCGUCUGACCAGACCGGGUCCGACGGUGAGGGACGAAGGCUGGGGUCGCGAACCGGAUUAGAUACCCGGGUAGUCCCAGCUGUAAACGAUGCGGGCCAGGUGUUGGCAUUACUGCGAGUGAUGUCAGUGCCAAAGGGAAGCCGUUAAGCCCGCCAUCUGGGGAGUACGGUCGCAAGGCUGAAACUUAAAGAAAUUGGCGGGGGAGCACCACAACGGGUGGAGCCUGCGGUUCAAUUGGAUUCAACGCCGGAAAACUCACCGGAGGCGACAGCGAGAUGAAGGUCAGGCUGAAGACCUUACCGGAUUAGCUGAGAGGUGGCGCAUGGCCGUCGGCAGUUCGUGUCGUGAAACAUCCUGUUAAGUCAGGCAACGGGCGAGACCCGCGCUCACAGUUGCCAGCAUGUUC-UUCG-GAACGAUGGGCACUCUGCGAGGACUGCCACCGCUAAGGUGGAGGAAGAAGCGGGCCACGGUAGGUCAGUACGCCCCGAAUCUUCCGGGCUACACGCGUGCUACAAUGGACAGUACAAUGGGUAUCAACCCCGAAAGGGGAAGGUAAUCUCCUAAAACUGCCCUCAGUUGGGAUCGAGGGCUGCAACUCGCCCUCGUGAACCAGGAAUCCGUAGUAAUCGCCUCUCAA-AAUGAGGCGGUGAAUAUGUCCCUGCUCCUUGCACACACCGCCCGUCAAGCCAGCCGAGUGGGGUUCAGGUGAGGACAUCUC-UUU-GUGGUGUUCGAACCAGAGUCUCGCAAGGGGGGCU
>4008206 4008206
uACUGGUUGAUUCUGCCAGAGGCUACUGCCAUCAGAGUUCGAUUAAGCCAUGUUAGUUAAGGG-GACUUUUCG-AGGUAACCCGGCAGACGGCUCAGUAACACGUGGACAAUUUACCCUUGGGACCAGGAUAACCCCGGGAAACUGGGGCUAAUACUGGAUAGAGCAUCGCUGCUGGAAUGCGCGAUGUUCAAAA--GC-------UGAG-------GC-GCCCAAGGAUAGGUCUGCGGCUGAUUAGGUUGUUGUUGAUGUAACGGAUCAACAAGCCCGCGAUCGGUACGGGUUGUGAGAGCAAUAGCCCGGAGAUGGGUUCUGAGAGAAGAACCCAGGUCCUACGGGACGCAUCAGGCGCGAAAACUUUACAAUGUGCGAAAGCGCGAUAAGGGAACUCUGAGUGCCUCC--UAA---GGAGGCUGUUCAGGUGUCUAAAAAGCAUUGG-AU-AAGGGCUGGGCAAGACCGGUGCCAGCCGCCGCGGUAACACCGGCAGCUCAAGUGGUAGCCAUGUUUAUUGGGUCUAAAGCGUCCGUAGCCGGCUGAGUAAGUUCCUUGGGAAAUUUGACCGCUUAACGGUUAAGCUAUCAGGGAAUACUGCUUGGCUUGGGACCGGGAGAGGUCAGAGGUACUCCAGGGGUAGGGGUGAAAUCUAUUAAUCCUUGGGGGACCACCGGUAGCGAAGGCGUCUGACCAGACCGGGUCCGACGGUGAGGGACGAAGGCUGGGGUCGCGAACCGGAUUAGAUACCCGGGUAGUCCCAGCUGUAAACGAUGCGGGCCAGGUGUUGGCAUUACUGCGAGUGAUGUCAGUGCCAAAGGGAAGCCGUUAAGCCCGCCAUCUGGGGAGUACGGUCGCAAGGCUGAAACUUAAAGAAAUUGGCGGGGGAGCACCACAACGGGUGGAGCCUGCGGUUCAAUCGGAUUCAACGCCGGAAAACUCACCGGAGGCGACAGCGAGAUGAAGGUCAGGCUGAAGACCUUACCGGAUUAGCUGAGAGGUGGCGCAUGGCCGUCGGCAGUUCGUGUCGUGAAGCAUCCUGUUAAGUCAGGCAACGGGCGAGACCCGCGCUCACAGUUGCCAGCAUGUUC-UUCG-GAACGAUGGGCACUCUGCGAGGACUGCCACCGCUAAGGUGGAGGAAGAAGCGGGCCACGGUAGGUCAGUACGCCCCGAAUCUUCCGGGCUACACGCGUGCUACAAUGGGCAGUACAAUGGGUAUCAACCCCGAAAGGGGAAGGUAAUCUCCUAAAACUGUCCUCAGUUGGGAUCGAGGGCUGCAACUCGCCCUCGUGAACCAGGAAUCCGUAGUAAUCGCCUCUCAA-AAUGAGGCGGUGAAUAUGUCCCUGCUCCUUGCACACACCGCCCGUCAAGCCAGCCGAGUGGGGUUCAGGUGAGGGCAUCUC-UUC-GUGGUGUCCGAACCAGAGUCUCGCAAGGGGGGCU
>4008247 4008247
uACUGGUUGAUUCUGCCAGAGGCUACUGCCAUCAGAGUUCGAUUAAGCCAUGUUAGUUAAGGG-GACUUUUCG-AGGUAACCCGGCAGACGGCUCAGUAACACGUGGACAAUUUACCCUUGGGACCAGGAUAACCCCGGGAAACUGGGGCUAAUACUGGAUAGAGCAUCGCUGCUGGAAUGCGCGAUGUUCAAAA--GC-------UGAG-------GC-GCCCAAGGAUAGGUCUGCGGCUGAUUAGGUUGUUGUUGAUGUAACGGAUCAACAAGCCCGCGAUCGGUACGGGUUGUGAGAGCAAUAGCCCGGAGAUGGGUUCUGAGAGAAGAACCCAGGUCCUACGGGACGCAUCAGGCGCGAAAACUUUACAAUGUGCGAAAGCGCGAUAAGGGAACUCUGAGUGCCUCC--UAA---GGAGGCUGUUCAGGUGUCUAAAAAGCAUUGG-AU-AAGGGCUGGGCAAGACCGGUGCCAGCCGCCGCGGUAACACCGGCAGCUCAAGUGGUAGCCAUGUUUAUUGGGUCUAAAGCGUCCGUAGCCGGCUGAGUAAGUUCCUUGGGAAAUUUGACCGCUUAACGGUUAAGCUAUCAGGGAAUACUGCUUGGCUUGGGACCGGGAGAGGUCAGAGGUACUCCAGGGGUAGGGGUGAAAUCUAUUAAUCCUUGGGGGACCACCGGUAGCGAAGGCGUCUGACCAGACCGGGUCCGACGGUGAGGGACGAAGGCUGGGGUCGCGAACCGGAUUAGAUACCCGGGUAGUCCCAGCUGUAAACGAUGCGGGCCAGGUGUUGGCAUUACUGCGAGUGAUGUCAGUGCCAAAGGGAAGCCGUUAAGCCCGCCAUCUGGGGAGUACGGUCGCAAGGCUGAAACUUAAAGAAAUUGGCGGGGGAGCACCACAACGGGUGGAGCCUGCGGUUCAAUCGGAUUCAACGCCGGAAAACUCACCGGAGGCGACAGCGAGAUGAAGGUCAGGCUGAAGACCUUACCGGAUUAGCUGAGAGGUGGCGCAUGGCCGUCGGCAGUUCGUGUCGUGAAGCAUCCUGUUAAGUCAGGCAACGGGCGAGACCCGCGCUCACAGUUGCCAGCAUGUUC-UUCG-GAACGAUGGGCACUCUGCGAGGACUGCCACCGCUAAGGUGGAGGAAGAAGCGGGCCACGGUAGGUCAGUACGCCCCGAAUCUUCCGGGCUACACGCGUGCUACAAUGGGCAGUACAAUGGGUAUCAACCCCGAAAGGGGAAGGUAAUCUCCUAAAACUGUCCUCAGUUGGGAUCGAGGGCUGCAACUCGCCCUCGUGAACCAGGAAUCCGUAGUAAUCGCCUCUCAA-AAUGAGGCGGUGAAUAUGUCCCUGCUCCUUGCACACACCGCCCGUCAAGCCAGCCGAGUGGGGUUCAGGUGAGGGCAUCUC-UUC-GUGGUGUCCGAACCAGAGUCUCGCAAGGGGGGCU
>4012529 4012529
--CUGGUUGAUCCUGCCAGAGGCUACUGCCAUCAGAGUUCGAUUAAGCCAUGUUAGUCGAGGG-UGCUUUUCG-AGGUAACCCGGCGGACGGCUCAGUAACACGUGGAUAACUUGCCCUUGGGUCUGGGAUAACCCCGAGAAAUUGGGGACAAUACCGGAUAGGGCAUCGUAGCUGGAAUGCGCGAUGUCCAAAA--GC-------UGAG-------GC-GCCCAAGGAUAGGUCUGCGGCCGAUUAGGUUGUUGUUGAUGUAAUGGAUCAACAAGCCUGCAAUCGGUACGGGUUGUGAGAGCAAGAGCCCGGAGAUGGGUUCUGAGAAAAGAACCCAGGUCCUACGGGACGCAUCAGGCGCGAAAACUUUACAAUGUGCGAAAGCACGAUAAGGGAACUCUGAGUGCCUCC--UAU---GGAGGCUGUUCAGGUGUCUAAAAAGCACUGA-AU-AAGGGCUGGGUAAGACCGGUGCCAGCCGCCGCGGUAACACCGGCAGCCCAAGUGGUAGCCACGAUUAUUGGGUCUAAAGCGUCCGUAGCCGGCCAGGUAAGUUCUUUGGGAAAUUUAACCGCUCAACGGUUAAGCUUUCAGGGAAUACUGCUUGGCUUGGGACCGGGAGAGGUCAGAGGUACUUCAAGGGUAGGGGUGAAAUCCGUUAAUCCUUGAGGGACCACCAGUAGCGAAGGCGUCUGACCAGACCGGGUCCGACGGUGAGGGACGAAGGCUAGGGUCGCGAACCGGAUUAGAUACCCGGGUAGUCCUAGCUGUAAACGAUGCGGGCCAGGUGUUGGCAUUACUGCGAGUGAUGUCAGUGCCGAAGGGAAGCCGUUAAGCCCGCCAUCUGGGGAGUACGGUCGCAAGGCUGAAACUUAAAGGAAUUGGCGGGGGAGCACCACAACGGGUGGAGCCUGCGGUUCAAUUGGAUUCAACGCCGGGAAACUCACCGGAGGCGACAGCAAGAUGAAGGUCAGGCUGAAGACCUUACCGGAUUAGCUGAGAGGUGGCGCAUGGCCGUCGACAGUUCGUGUCGUGAAACAUCCUGUUAAGUCAGGCAACGGGCGAGACCCGCGCUCACAGUUGCCAGCAUCUCC-GUAA-GGAGGAUGGGAACUCUGUGAGGACUGCCGCCGCUAAGGUGGAGGAAGAAGCGGGCCACGGUAGGUCAGUAUGCCCCGAAUCCUCCGGGCUACACGCGUGCUACAAUGGAUAGUACAAUGAGUAUCGACCCCGAAAGGGGAAGGCAAACCCCUAAAACUAUCCUUAGUUGGGAUCGAGGGCUGCAACUCGCCCUCGUGAACCUGGAAUCCGUAGUAAUCGCAUCUCAA-AAUGGUGCGGUGAAUAUGUCCCUGCUCCUUGCACACACCGCCCGUCAAGCCAGCCGAGUGGGAUUUAGGUGAGGUCAUGUU-UUU-GGCAUGCUCGAACCUAAGUCUCGUAAGGGGGGCU
>4028420 ANME sp. SCGC AAA252-L18
uACUGGUUGAUUCUGCCAGAGGCUACUGCCAUCAGAGUUCGAUUAAGCCAUGUUAGUUAAGGG-GACUUUUCG-AGGUAACCCGGCAGACGGCUCAGUAACACGUGGACAAUUUACCCUUGGGACCAGGAUAACCCCGGGAAACUGGGGCUAAUACUGGAUGGAGCAUCGCUGCUGGAAUGCGCGAUGCUCGAAA--GC-------UGAG-------GC-GCCCAAGGAUAGGUCUGCGGCUGAUUAGGUUGUUGUUGAUGUAACGGAUCAACAAGCCCGCGAUCGGUACGGGUUGUGAGAGCAAUAGCCCGGAGAUGGGUUCUGAGAAAAGAACCCAGGUCCUACGGGACGCAUCAGGCGCGAAAACUUUACAAUGUGCGAAAGCGCGAUAAGGGAACUCUGAGUGCCUCC--UAA---GGAGGCUGUUCAGGUGUCUAAAAAGCAUUGG-AU-AAGGGCUGGGCAAGACCGGUGCCAGCCGCCGCGGUAACACCGGCAGCUCAAGUGGUAGCCAUGCUUAUUGGGUCUAAAGCGUCCGUAGCCGGCUGAGUAAGUUCCUUGGGAAAUUUGACCGCUUAACGGUUAAGCUAUCAGGGAAUACUGCUUGGCUUGGGACCGGGAGAGGUCAGAGGUACUCCAGGGGUAGGGGUGAAAUCUAUUAAUCCUUGGGGGACCACCGGUAGCGAAGGCGUCUGACCAGACCGGGUCCGACGGUGAGGGACGAAGGCUGGGGUCGCGAACCGGAUUAGAUACCCGGGUAGUCCCAGCUGUAAACGAUGCGGGCCAGGUGUUGGCAUUACUGCGAGUGAUGUCAGUGCCAAAGGGAAGCCGUUAAGCCCGCCAUCUGGGGAGUACGGUCGCAAGGCUGAAACUUAAAGAAAUUGGCGGGGGAGCACCACAACGGGUGGAGCCUGCGGUUCAAUUGGAUUCAACGCCGGAAAACUCACCGGAGGCGACAGCGAGAUGAAGGUCAGGCUGAAGACCUUACCGGAUUAGCUGAGAGGUGGCGCAUGGCCGUCGGCAGUUCGUGUCGUGAAACAUCCUGUUAAGUCAGGCAACGGGCGAGACCCGCGCUCACAGUUGCCAGCAUGUUC-UUCG-GAACGAUGGGCACUCUGCGAGGACUGCCACCGCUAAGGUGGAGGAAGAAGCGGGCCACGGUAGGUCAGUACGCCCCGAAUCUUCCGGGCUACACGCGUGCUACAAUGGACAGUACAAUGGGUAUCAACCCCGAAAGGGGAAGGUAAUCUCCUAAAACUGCCCUCAGUUGGGAUCGAGGGCUGCAACUCGCCCUCGUGAACCAGGAAUCCGUAGUAAUCGCCUCUCAA-AAUGAGGCGGUGAAUAUGUCCCUGCUCCUUGCACACACCGCCCGUCAAGCCAGCCGAGUGGGGUUCAGGUGAGGACAUCUC-UUU-GUGGUGUUCGAACCAGAGUCUCGCAAGGGGGGCU
>10669028 ANME sp. CONS3730B06UFb1
cACUGGUUGAUCCUGCCAGAGGCUACUGCCAUCAGAGUUCGAUUUAGCCAUGUUAGUCGAGGG-UGCUUUUCG-AAGUAACCCGGCGGACGGCUCAGUAACACGUGGAUAACUUGCCCUUGGGUCUGGGAUAACCCCGAGAAAUUGGGGACAAUACCGGAUAGGGCAUCGUUGCUGGAAUGCACGAUGUCCAAAA--GU-------UGAG-------GC-GCCCAAGGAUAGGUCUGCGGCCGAUUAGGUCGUUGUUGAUGUAAUGGAUCAACAAGCCUGCAAUCGGUACGGGUUGUGAGAGCAAGAGCCCGGAGAUGGGUUCUGAGAAAAGAACCCAGGUCCUACGGGACGCAUCAGGCGCGAAAACUUUACAAUGUGCGAAAGCACGAUAAGGGAACUCUGAGUGCCUCC--UAU---GGAGGCUGUUCAGGUGUCUAAAAAGCACUGA-AU-AAGGGCUGGGUAAGACCGGUGCCAGCCGCCGCGGUAACACCGGCAGCCCAAGUGGUAGCCAUGCUUAUUGGGUCUAAAGCGUCCGUAGCCGGCCAGGUAAGUUCUUUGGGAAAUUUAACCGCUCAACGGUUAAGCUUUCAGGGAAUACUGCUUGGCUUGGGACCGGGAGAGGUCAGAGGUACUUCAAGGGUAGGGGUGAAAUCCGUUAAUCCUUGAGGGACCACCAGUAGCGAAGGCGUCUGACCAGACCGGGUCCGACGGUGAGGGACGAAGGCUAGGGUCGCGAACCGGAUUAGAUACCCGGGUAGUCCUAGCUGUAAACGAUGCGGGCCAGGUGUUGGCAUUACUGCGAGUGAUGUCAGUGCCGAAGGGAAGCCGUUAAGCCCGCCAUCUGGGGAGUACGGUCGCAAGGCUGAAACUUAAAGGAAUUGGCGGGGGAGCACCACAACGGGUGGAGCCUGCGGUUCAAUUGGAUUCAACGCCGGAAAACUCACCGGAGGCGACAGCAAUAUGAAGGUCAGGCUGAAGACCUUACCCGAUUAGCUGAGAGGUGGCGCAUGGCCGUCGACAGUUCGUGUCGUGAAACAUCCUGUUAAGUCAGGCAACGGGCGAGACCCGCGCUCACAGUUGCCAGCAUCUCC-GCAA-GGAGGAUGGGAACUCUGUGAGGACUGCCGCCGCUAAGGUGGAGGAAGAAGCGGGCCACGGUAGGUCAGUAUGCCCCGAAUCCUCCGGGCUACACGCGUGCUACAAUGGAUAGUACAAUGAGUAUCAACCCCGAAAGGGGAAGGUAAACCCCUAAAACUAUCCCUAGUUGGGAUCGAGGGCUGCAACUCGCCCUCGUGAACCUGGAAUCCGUAGUAAUCGCAUCUCAA-AAUGGUGCGGUGAAUAUGUCCCUGCUCCUUGCACACACCGCCCGUCAAGCCAGCCGAGUGGGAUUUAGGUGAGGGCCUGUU-UUU-GGCAUGUUCGAACCUAAGUCUCGUAAGGGGGGCU
>3975580 ANME sp. Wang
-------------------AGGCUACUGCUAUCGGGGUUCGAUUAAGCCAUGCGAGUUAAAUG---UUCUUCGUGAA---CAUAGCGAACUGCUCAGUAACACGUGGAUAACCUACCCUUAGGACCGGAAUAACCCCGGGAAACUGGGGAUAAUACCGGAUAAGCCAUAGACGCUGGAAUGCCCUAUGGUUCAAA--GC-------UCCG-------GC-GCCUAAGGAUGGAUCUGCGGUCUAUCAGGUUGUAGUGGGUGUAACGUACCUACUAGCCGACGACGGAUACGGGUUGUGAGAGCAAGAGCCCGGAGAUGGAUUCUGAGACACGAAUCCAGGCCCUACGGGGUGCAGCAGGCGCGAACACUUUACAAUGCGGGAAACCGCGAUAAGGGAACCCCGAGUGCCAGCAUCAA-AUGUUGGCUGUCCAGAUGGUUAAAAAUCAUUGUUAC-AAGGGCCGGGCAAGACCGGUGCCAGCCGCCGCGGUAACACCGGCGGCCCGAGUGGUAGCCGUUUUUAUUGGGUCUAAAGGGUCCGUAGCCGGCCUGAUAAGUCCUUUGGGAAAUCUGACAGCUUAACUGUCAGGCUUCUAAGGGAUACUGUCAGGCUUGGGACCGGAAGAGGUAAGGGGUACUCCAGGGGUAGGAGUGAAAUCUUGUAAUCCCUGGGGGACCAUCUGUGGCGAAGGCGCCUUACCAGAACGGGUCCGACGGUGAGGGACGAAAGCUAGGGGAGCAAACCGGAUUAGAUACCCGGGUAGUCCUAGCUGUAAACGAUGCUCGCUAGGUGUCAGACACGGUGCGACCGUGUUUGGUGCCGCAGGGAAGCCGUUAAGCGAGCCACCUGGGAAGUACGGUCGCAAGGCUGAAACUUAAAGGAAUUGGCGGGGGAGCACUACAACGGGUGGAGCCUGCGGUUUAAUUGGAUUCAACGCCGGAAAACUCACCGGGUGCGACAGCAAUAUGUAGGUCAGGCUGAAGGUCUUACCUGAAUCGCUGAGAGGAGGUGCAUGGCCGUCGUCAGUUCGUACUGUGAAGCAUCCUGUUAAGUCAGGCAACGAGCGAGACCCGCGCCCACAGUUGCCAGCAUGUUC-UCUG-GAACGAUGGGUACACUGUGGGGACCGCCGCUGCUAAAGCGGAGGAAGGAACGGGCUACGGUAGGUCAGUAUGCCCCGAAUCUCCCGGGCUACACGCGGGCUACAAUGGUUGGGACAAUGGGCACCUACCCUGAAAAGGGACGGUAAUCUCCGAAACCCAACCGUAGUUCGGAUUGAGGGCUGUAACUCGCCCUCAUGAAGCUGGAAUCCGUAGUAAUCGCGUUUCAA-CAUAGCGCGGUG------------------------------------------------------------------------------------------------------------
>3870763 ANME sp. HR1
uUCUGGUUGAUCCUGCCAGAGGUUACUGCUAUCGGGGUUCGAUUAAGCCAUGCAAGUUAAAUG---UUUUUCGUAAA---CAUAGCGAACUGCUCAGUAACACGUGGAUAACUUAACCUUAGGUCCGGCAUAACCCCGGGAAACUGGGGAUAAUUCCGGAUGUAUCAAGGAUGCUGGAAUGCCCUUUGGUUCAAA--GC-------UUUU-------GU-GCCUAAGGAUAGGUCUGCGGUCUAUCAGGUNGUAGUGGGUGUAACGUACCUACUAGCCGACGACGGAUACGGGUUGUGAGAGCAAGAGCCCGGAGAUGGAUUCUGAGACACGAAUCCAGGCCCUACGGGGUGCAGCAGGCGCGAACACUUUACAAUGCGGGAAACCGCGAUAAGGGAACCCCGAGUGCCAGUACUAA-GUGCUGGCUGUCUAGAUGAAUAGAUAUCAUUAAUAC-AAGGGCCGGGCAAGACCGGUGCCAGCCGCCGCGGUAACACCGGCGGCCCGAGUGGUAACCGAUAUUAUUGGGUCUAAAGGGUCCGUAGCCUGUUUAAUAAGUCCUUUGGGAAAUCUGGCAGCUUAACUGUCAGGCUGCUAAAGGAUACUGUUAAACUUGGGACCGGUAGACGUAGGGGGUACUCCAGGGGUAGGAGUGAAAUCUUGUAAUCCCUGGGGGACCAUCUGUGGCGAAGGCGCCCUACGAGAACGGGUCCGACGGUGAGGGACGAAAGCUAGGGGAGCAAACCGGAUUAGAUACCCGGGUAGUCCUAGCUGUAAACGAUGCUCGCUAGGUGUCAGGCACGGUGCGUCCGUGUCUGGUGCCGCAGGGAAGCCGUUAAGCGAGCCACCUGGGGAGUACGGUCGCAAGGCUGAAACUUAAAGGAAUUGGCGGGGGAGCACUACAACGGGUGGAGCCUGCGGUUUAAUUGGAUUCAACGCCGGAAAACUCACCGGGAGCGACAGCACUAUGUAGGUCAGGCUGAAGGUCUUACCUGAAUCGCUGAGAGGAGGUGCAUGGCCGUCGUCAGUUCGUACUGUGAAGCAUCCUGUUAAGUCAGGCAACGAGCGAGACCCGCGCCCACAGUUGCCAGCAUGUUC-UUCG-GAACGAUGGGACCACUGUGGGGACCGCCGCUGCUAAAGCGGAGGAAGGAACGGGCUACGGUAGGUCAGUAUGCCCCGAAUCUCCCGGGCUACACGCGGGCUACAAUGGUUAGGACAAUGGGUACCUACCUCGAAAGGGGAUGGAAAUCUC-UAAACCUAAUCGUAGUUCGGAUUGAGGGCUGUAACUCGCCCUCAUGAAGCUGGAAUCCGCAGUAAUCGCGUUUCAA-CAUAGCGCGGUGAAUACGUCCCUGCUCCUUGCACACACCGCCCGUCAAACCAUGCGAGUGGGGUCUGGGUGAGGGCGUGCU--UC-AACACGUUCGAACCUGGGCUUCGCAAGUGGGGUU
>4004048 4004048
uUCUGGUUGAUCCUGCCAGAGGUUACUGCUAUCGGAGUUCGAUUAAGCCAUGCGAGUCUAAAG-GUUUCUUCG-GAAAC-CUUGGCGGACUGCUCAGUAACACGUGGAUAACCUACCCUUGGGACUGGAAUAACCCCGGGAAACUGGGGAUAAUACCGGAUAGAUCAGGGAUGCUGGAAUGCGCCUUGAUCCAAA--GC-------UCCG-------GC-GCCCAAGGAUGGGUCUGCGGCCUAUCAGGUUGUAGUGGGUGUAACGUACCUACUAGCCGACGACGGGUACGGGUUGUGAGAGCAAGAGCCCGGAGAUGGAUUCUGAGACACGAAUCCAGGCCCUACGGGGUGCAGCAGGCGCGAAACCUUUACAAUGUGCGAAAGCAUGAUAAGGGAACUCCGAGUGCCAGUAUCUA-AUGCUGGCUGUCCUUGUGCCUAAAACGCACAGAUAC-AAGGGCCGGGUAAGACCGGUGCCAGCCGCCGCGGUAACACCGGCGGCCCGAGUGGUAGCCGCUAUUAUUGGGUCUAAAGGGUCCGUAGCCGGUUCGAUAAGUCCUCUGGGAAAUCUGGUUGCUUAACAAUCAGACUGCCAAGGGAUACUGUCGAACUUGAGACCGGGAGAGGUAAGAGGUACUUCAGGGGUAGGAGUGAAAUCUUGUAAUCCCUGGGGGACCAUCUGUGGCGAAGGCGUCUUACCAGAACGGGUCUGACGGUGAGGGACGAAAGCUGGGGGCGCAAACCGGAUUAGAUACCCGGGUAGUCCCAGCCGUAAACGAUGCUCGCUAUGUGUCAGGUACGGUGUGACCGUAUCUGGUGCCGUAGGGAAGCCGUGAAGCGAGCCACCUGGGAAGUACGGUCGCAAGACUGAAACUUAAAGGAAUUGGCGGGGGAGCACUACAACGGGUGGAGCCUGCGGUUUAAUUGGAUUCAACGCCGGAAAUCUUACCGGGGGAGACAGCAGCAUGAAGGUCAGGCUGAAGACCUUACCAGAUCCGCUGAGAGGAAGUGCAUGGCCGUCGUCAGUUCGUACUGUGAAGCAUCCUGUUAAGUCAGGCAACGAGCGAGACCCGUGCCCACAGUUGCCAGCAUACCC-UUCG-GGGUGAUGGGUACUUUGUGGGGACCGCCGCUGCUAAAGCGGAGGAAGGAGCGGGUUACGGUAGGUCAGUAUGCUCCGGAACUCCCGGGCUACACGCGGGCUACAAUGGUUGGGACAAUGGGAAUCAACACCGAAAGGUGAAGGCAAUCUCCUAAACCCAAUCGAAGUUCGGAUUGAGGGCUGCAACUCGCCCUCAUGAAGCUGGAAUCCGUAGUAAUCGCGUUUCAA-CACAGCGCGGUGAAUACGUCCCUGCUCCUUGCACACACCGCCCGUCAAACCAUCUGAGUGAGGUUUGGAUGAGGGUCUUCC-UUA-GGGGGAUUCGAAUCUGGGCUUCGCAAGGAGGGUU
>4004091 4004091
uUCUGGUUGAUCCUGCCAGAGGUUACUGCUAUCGGAGUUCGAUUAAGCCAUGCGAGUCUAAAG-GUUUCUUCG-GAAAC-CUUGGCGGACUGCUCAGUAACACGUGGAUAACCUACCCUUGGGACUGGAAUAACCCCGGGAAACUGGGGAUAAUACCGGAUAGAUCAGGGAUGCUGGAAUGCGCCUUGAUCCAAA--GC-------UCCG-------GC-GCCCAAGGAUGGGUCUGCGGCCUAUCAGGUUGUAGUGGGUGUAACGUACCUACUAGCCGACGACGGGUACGGGUUGUGAGAGCAAGAGCCCGGAGAUGGAUUCUGAGACACGAAUCCAGGCCCUACGGGGUGCAGCAGGCGCGAAACCUUUACAAUGUGCGAAAGCAUGAUAAGGGAACUCCGAGUGCCAGUAUCUA-AUGCUGGCUGUCCUUGUGCCUAAAACGCACAGAUAC-AAGGGCCGGGUAAGACCGGUGCCAGCCGCCGCGGUAACACCGGCGGCCCGAGUGGUAGCCGCUAUUAUUGGGUCUAAAGGGUCCGUAGCCGGUUCGAUAAGUCCUCUGGGAAAUCUGGUUGCUUAACAAUCAGACUGCCAAGGGAUACUGUCGAACUUGAGACCGGGAGAGGUAAGAGGUACUUCAGGGGUAGGAGUGAAAUCUUGUAAUCCCUGGGGGACCAUCUGUGGCGAAGGCGUCUUACCAGAACGGGUCUGACGGUGAGGGACGAAAGCUGGGGGCGCAAACCGGAUUAGAUACCCGGGUAGUCCCAGCCGUAAACGAUGCUCGCUAUGUGUCAGGUACGGUGUGACCGUAUCUGGUGCCGUAGGGAAGCCGUGAAGCGAGCCACCUGGGAAGUACGGUCGCAAGACUGAAACUUAAAGGAAUUGGCGGGGGAGCACUACAACGGGUGGAGCCUGCGGUUUAAUUGGAUUCAACGCCGGAAAUCUUACCGGGGGAGACAGCAGCAUGAAGGUCAGGCUGAAGACCUUACCAGAUCCGCUGAGAGGAAGUGCAUGGCCGUCGUCAGUUCGUACUGUGAAGCAUCCUGUUAAGUCAGGCAACGAGCGAGACCCGUGCCCACAGUUGCCAGCAUACCC-UUCG-GGGUGAUGGGUACUUUGUGGGGACCGCCGCUGCUAAAGCGGAGGAAGGAGCGGGUUACGGUAGGUCAGUAUGCUCCGGAACUCCCGGGCUACACGCGGGCUACAAUGGUUGGGACAAUGGGAAUCAACACCGAAAGGUGAAGGCAAUCUCCUAAACCCAAUCGAAGUUCGGAUUGAGGGCUGCAACUCGCCCUCAUGAAGCUGGAAUCCGUAGUAAUCGCGUUUCAA-CACAGCGCGGUGAAUACGUCCCUGCUCCUUGCACACACCGCCCGUCAAACCAUCUGAGUGAGGUUUGGAUGAGGGUCUUCC-UUA-GGGGGAUUCGAAUCUGGGCUUCGCAAGGAGGGUU
>4007297 4007297
uUCUGGUUGAUCCUGCCAGAGGUUACUGCUAUCGGAGUUCGAUUAAGCCAUGCGAGUCUAAAG-GUUUCUUCG-GAAAC-CUUGGCGGACUGCUCAGUAACACGUGGAUAACCUACCCUUGGGACUGGAAUAACCCCGGGAAACUGGGGAUAAUACCGGAUAGAUCAGGGAUGCUGGAAUGCGCCUUGAUCCAAA--GC-------UCCG-------GC-GCCCAAGGAUGGGUCUGCGGCCUAUCAGGUUGUAGUGGGUGUAACGUACCUACUAGCCGACGACGGGUACGGGUUGUGAGAGCAAGAGCCCGGAGAUGGAUUCUGAGACACGAAUCCAGGCCCUACGGGGUGCAGCAGGCGCGAAACCUUUACAAUGUGCGAAAGCAUGAUAAGGGAACUCCGAGUGCCAGUAUCUA-AUGCUGGCUGUCCUUGUGCCUAAAACGCACAGAUAC-AAGGGCCGGGUAAGACCGGUGCCAGCCGCCGCGGUAACACCGGCGGCCCGAGUGGUAGCCGCUAUUAUUGGGUCUAAAGGGUCCGUAGCCGGUUCGAUAAGUCCUCUGGGAAAUCUGGUUGCUUAACAAUCAGACUGCCAAGGGAUACUGUCGAACUUGAGACCGGGAGAGGUAAGAGGUACUUCAGGGGUAGGAGUGAAAUCUUGUAAUCCCUGGGGGACCAUCUGUGGCGAAGGCGUCUUACCAGAACGGGUCUGACGGUGAGGGACGAAAGCUGGGGGCGCAAACCGGAUUAGAUACCCGGGUAGUCCCAGCCGUAAACGAUGCUCGCUAUGUGUCAGGUACGGUGUGACCGUAUCUGGUGCCGUAGGGAAGCCGUGAAGCGAGCCACCUGGGAAGUACGGUCGCAAGACUGAAACUUAAAGGAAUUGGCGGGGGAGCACUACAACGGGUGGAGCCUGCGGUUUAAUUGGAUUCAACGCCGGAAAUCUUACCGGGGGAGACAGCAGCAUGAAGGUCAGGCUGAAGACCUUACCAGAUCCGCUGAGAGGAAGUGCAUGGCCGUCGUCAGUUCGUACUGUGAAGCAUCCUGUUAAGUCAGGCAACGAGCGAGACCCGUGCCCACAGUUGCCAGCAUACCC-UUCG-GGGUGAUGGGUACUUUGUGGGGACCGCCGCUGCUAAAGCGGAGGAAGGAGCGGGUUACGGUAGGUCAGUAUGCUCCGGAACUCCCGGGCUACACGCGGGCUACAAUGGUUGGGACAAUGGGAAUCAACACCGAAAGGUGAAGGCAAUCUCCUAAACCCAAUCGAAGUUCGGAUUGAGGGCUGCAACUCGCCCUCAUGAAGCUGGAAUCCGUAGUAAUCGCGUUUCAA-CACAGCGCGGUGAAUACGUCCCUGCUCCUUGCACACACCGCCCGUCAAACCAUCUGAGUGAGGUUUGGAUGAGGGUCUUCC-UUA-GGGGGAUUCGAAUCUGGGCUUCGCAAGGAGGGUU
>4027291 4027291
uUCUGGUUGAUCCUGCCAGAGGUUACUGCUAUCGGAGUUCGAUUAAGCCAUGCGAGUCUAAAG-GUUUCUUCG-GAAAC-CUUGGCGGACUGCUCAGUAACACGUGGAUAACCUACCCUUGGGACUGGAAUAACCCCGGGAAACUGGGGAUAAUACCGGAUAGAUCAGGGAUGCUGGAAUGCACCUUGAUCCAAA--GC-------UCCG-------GC-GCCCAAGGAUGGGUCUGCGGCCUAUCAGGUAGUAGUGGGUGUAACGUACCUACUAGCCAACGACGGGUACGGGUUGUGAGAGCAAGAGCCCGGAGAUGGAUUCUGAGACACGAAUCCAGGCCCUACGGGGUGCAGCAGGCGCGAAACCUUUACAAUGUGCGAAAGCAUGAUAAGGGAACUCCGAGUGCCAGUAUCUA-AUACUGGCUGUCCUUGUGCCUAAAACGCACAGAUAC-AAGGGCCGGGUAAGACCGGUGCCAGCCGCCGCGGUAACACCGGCGGCCCGAGUGGUAGCCGCUAUUAUUGGGUCUAAAGGGUCCGUAGCCGGUUCGAUAAGUCCUCUGGGAAAUCUGGUUGCUUAACAAUCAGACUGCCAAGGGAUACUGUCGAACUUGAGACCGGGAGAGGUAAGAGGUACUUCAGGGGUAGGAGUGAAAUCUUGUAAUCCCUGGGGGACCAUCUGUGGCGAAGGCGUCUUACCAGAACGGGUCUGACGGUGAGGGACGAAAGCUGGGGGCGCAAACCGGAUUAGAUACCCGGGUAGUCCCAGCCGUAAACGAUGCUCGCUAUGUGUCAGGUACGGUGUGACCGUAUCUGGUGCCGUAGGGAAGCCGUGAAGCGAGCCACCUGGGAAGUACGGCCGCAAGGCUGAAACUUAAAGGAAUUGGCGGGGGAGCACUACAACGGGUGGAGCCUGCGGUUUAAUUGGAUUCAACGCCGGAAAUCUUACCGGGGGAGACAGCAGCAUGAAGGUCAGGCUGAAGACCUUACCAGAUCCGCUGAGAGGAAGUGCAUGGCCGUCGUCAGUUCGUACUGUGAAGCAUCCUGUUAAGUCAGGCAACGAGCGAGACCCGUGCCCACAGUUGCCAGCAUACCC-UUCG-GGGUGAUGGGUACUUUGUGGGGACCGCCGCUGCUAAAGCGGAGGAAGGAGCGGGUUACGGUAGGUCAGUAUGCUCCGAAACUCCCGGGCUACACGCGGGCUACAAUGGUUGGGACAAUGGGAAUCAACACCGAAAGGUGAAGGCAAUCUCCUAAACCCAAUCGAAGUCCGGAUUGAGGGCUGCAACUCGCCCUCAUGAAGCUGGAAUCCGUAGUAAUCGCGUUUCAA-CACAGCGCGGUGAAUACGUCCCUGCUCCUUGCACACACCGCCCGUCAAACCAUCUGAGUGAGGUUUGGAUGAGGGUCUUCC-UUA-GGGGGAUUCGAAUCUGGGCUUCGCAAGGAGGGUU
>17384547 ANME sp. Agg-C10
------------------------------------------------------------------------------------------------------------------------------------------------------------------------------------------------------------------------------------------------------------------------------------------------------------------------------------------------------------------GCAAA-GCGAAAACUUUACAAUGUGCGAAAGCAUGAUAAGGGAACUCCGAGUGCCAACAUCUA-AUGUUGGCUGUCCUUGUGCCUAAAACGCACAGAUAC-AAGGGCCGGGUAAGACCGGUGCCAGCCGCCGCGGUAACACCGGCGGCCCGAGUGGUAGCCACUAUUAUUGGGUCUAAAGGGUCCGUAGCCGGUUCGAUAAGUCCUCUGGGAAAUCUGGUUGCUUAACAAUCAGACUGCCAAGGGAUACUGUCGAACUUGAGACCGGGAGAGGUAAGAGGUACUUCAGGGGUAGGAGUGAAAUCUUGUAAUCCCUGGGGGACCAUCUGUGGCGAAGGCGUCUUACCAGAACGGGUCUGACGGUGAGGGACGAAAGCUGGGGGCGCAAACCGGAUUAGAUACCCGGGUAGUCCCAGCCGUAAACGAUGCUCGCUAUGUGUCAGGUACGGUGUGACCGUAUCUGGUGCCGUAGGGAAGCCGUGAAGCGAGCCACCUGGGAAGUACGGCCGCAAGGCUGAAACUUAAAGGAAUUGGCGGGGGAGCACUACAACGGGUGGAGCCUGCGGUUUAAUUGGAUUCAACGCCGGAAAUCUUACCGGGAGAGACAGCAGCAUGAAGGUCAGGCUGAAGACCUUACCAGAUCCGCUGAGAGGAAGUGCAUGGCCGUCGUCAGUUCGUACUGUGAAGCAUCCUGUUAAGUCAGGCAACGAGCGAGACCCGUGCCCACAGUUGCCAGCAUACCC-UUCG-GGGUGAUGGGUACUUUGUGGGGACCGCCGCUGCUAAAGCGGAGGAAGGAGCGGGUUACGGUAGGUCAGUAUGCUCCGGAACUCCCGGGCUACACGCGGGCUACAAUGGUUGGGACAAUGGGAAUCAACACCGAAAGGUGAAGGCAAUCUCCUAAACCCAAUCGAAGUUCGGAUUGAGGGCUGCAACUCGCCCUCAUGAAGCUGGAAUCCGUAGUAAUCGCGUUUCAA-CACAGCGCGGUGAAUACGUCCCUGCUCCUUGCACACACCGCCCGUCAAACCAUCUGAGUGAGGUUUGGAUGAGGAUCUUCC-UUA-GGGGGAUUCGAAUCUGGGCUUCGCAAGGAGGGUU
>17486650 ANME sp. COP1
uUCUGGUUGAUCCUGCCAGAGGUUACUGCUAUCGGAGUUCGAUUAAGCCAUGCGAGUCUAAAG-GUUUCUUCG-GAAAC-CUUGGCGGACUGCUCAGUAACACGUGGAUAACCUACCCUUGGGACUGGGAUAACCCCGGGAAACUGGGGAUAAUACCGGAUAGAUCAAGGAUGCUGGAAUGCACCUUGAUCCAAA--GC-------UCCG-------GC-GCCCAAGGAUGGGUCUGCGGCCUAUCAGGUUGUAGUGGGUGUAACGUACCUACUAGCCGACGACGGGUACGGGUUGUGAGAGCAAGAGCCCGGAGAUGGAUUCUGAGACACGAAUCCAGGCCCUACGGGGUGCAGCAGGCGCGAAACCUUUACAAUGUGCGAAAGCAUGAUAAGGGAACUCCGAGUGCCAGUAUCUA-AUGCUGGCUGUCCUUGUGCCUAAAACGCACAGAUAC-AAGGGCCGGGUAAGACCGGUGCCAGCCGCCGCGGUAACACCGGCGGCCCGAGUGGUAGCCGCUAUUAUUGGGUCUAAAGGGUCCGUAGCCGGUUCGAUAAGUCCUCUGGGAAAUCUGGUUGCUUAACAAUCAGACUGCCAAGGGAUACUGUCGAACUUGAGACCGGGAGAGGUAAGAGGUACUUCAGGGGUAGGAGUGAAAUCUUGUAAUCCCUGGGGGACCAUCUGUGGCGAAGGCGUCUUACCAGAACGGGUCUGACGGUGAGGGACGAAAGCUGGGGGCGCAAACCGGAUUAGAUACCCGGGUAGUCCCAGCCGUAAACGAUGCUCGCUAUGUGUCAGGUACGGUGUGACCGUAUCUGGUGCCGUAGGGAAGCCGUGAAGCGAGCCACCUGGGAAGUACGGUCGCAAGACUGAAACUUAAAGGAAUUGGCGGGGGAGCACUACAACGGGUGGAGCCUGCGGUUUAAUUGGAUUCAACGCCGGAAAUCUUACCGGGAGAGACAGCAGCAUGAAGGUCAGGCUGAAGACCUUACCAGAUCCGCUGAGAGGAAGUGCAUGGCCGUCGUCAGUUCGUACUGUGAAGCAUCCUGUUAAGUCAGGCAACGAGCGAGACCCGUGCCCACAGUUGCCAGCAUACCC-UUCG-GGGUGAUGGGUACUUUGUGGGGACCGCCGCUGCUAAAGCGGAGGAAGGAGCGGGUUACGGUAGGUCAGUAUGCUCCGGAACUCCCGGGCUACACGCGGGCUACAAUGGUUGGGACAAUGGGAAUCAACACCGAAAGGUGAAGGCAAUCUCCUAAACCCAAUCGAAGUUCGGAUUGAGGGCUGCAACUCGCCCUCAUGAAGCUGGAAUCCGUAGUAAUCGCGUUUCAA-CACAGCGCGGUGAAUACGUCCCUGCUCCUUGCACACACCGCCCGUCAAACCAUCUGAGUGAGGUUUGGAUGAGGGUCUUCC-UUA-GGGGGAUUCGAAUUUGGGCUUCGCAAGGAGGGUU
>17491070 ANME sp. COP2
uUCUGGUUGAUCCUGCCAGAGGUUACUGCUAUCGGAGUUCGAUUAAGCCAUGCGAGUCUAAAG-GUUUCUUCG-GAAGC-CUUGGCGGACUGCUCAGUAACACGUGGAUAACCUGCCCUUAGGUCCGGCAUAACCCCGGGAAACUGGGGAUAAUUCCGGAUAGAUCAGGGUCGCUGGAAUGCGCCCUGAUCCAAA--GC-------UCCG-------GU-GCCUAAGGAUGGGUCUGCGACCUAUCAGGUUGUAGUGGGUGUAAUGUACCUACUAGCCGACGACGGGUACGGGUUGUGAGAGCAAGAGCCCGGAGAUGGAUUCUGAGACACGAAUCCAGGCCCUACGGGGUGCAGCAGGCGCGAAACCUUUACAAUGUGCGAAAGCAUGAUAAGGGAACUCCGAGUGCCAGCAUUAA-AUGUUGGCUGUCCUUGUGCCUAAAACGCACAGAUAC-AAGGGCCGGGUAAGACCGGUGCCAGCCGCCGCGGUAACACCGGCGGCCCGAGUGGUAGUCGCUAUUAUUGGGUCUAAAGGGUCCGUAGCCGGUUUGAUAAGUCUUCUGGGAAAUCUGAUUGCUCAACAAUCAGGCUGCCAAGGGAUACUGUCAAACUUGAGACCGGGAGAGGUAAGAGGUACUUCAGGGGUAGGAGUGAAAUCUUAUAAUCCUUGGGGGACCGUCUGUGGCGAAGGCGUCUUACCAGAACGGGUCUGACGGUGAGGGACGAAAGCUGGGGGCGCGAACCGGAUUAGAUACCCGGGUAGUCCCAGCCGUAAACGAUGCUCGCUAUGUGUCAGAUACGGUGCGACCGUAUCUGGUGCCGUAGGGAAGCCGUGAAGCGAGCCACCUGGGGAGUACGGCCGCAAGGCUGAAACUUAAAGGAAUUGGCGGGGGAGCACUACAACGGGUGGAGCCUGCGGUUUAAUUGGAUUCAACGCCGGAAAUCUUACCGGGGGAGACAGCAGCAUGAAGGUCAGGCUGAAGACCUUACCAGAUCCGCUGAGAGGAAGUGCAUGGCCGUCGUCAGUUCGUACUGUGAAGCAUCCUGUUAAGUCAGGCAACGAGCGAGACCCGUGCCCACAGUUGCCAGCAUACCC-UUCG-GGGUGAUGGGUACUUUGUGGGGACCGCCGCUGCUAAAGCGGAGGAAGGAGCGGGUUACGGUAGGUCAGUAUGCUCCGGAACUCCCGGGCUACACGCGGGCUACAAUGGUUGGGACAAUGGGAAUCAACACCGAGAGGUGAAGGCAAUCUCCUAAACCCAAUCGAAGUUCGGAUUGAGGGCUGCAACUCGCCCUCAUGAAGCUGGAAUCCGUAGUAAUCGCGCUUCAA-CACAGCGCGGUGAAUACGUCCCUGCUCCUUGCACACACCGCCCGUCAAACCACCUGAGUGAGGUUUGGGUGAGGGUUUUCC-UUA-GGGAAAUUCGAAUCUGGGCUUCGCAAGGGGGGUU
>17495495 ANME sp. HMMV
uUCUGGUUGAUCCUGCCAGAGGUCACUGCUAUCAGUGUUCGACUAAGCCAUGCAAGUCAAAUG---UUCUUCGUGAA---CAUGGCGAACUGCUCAGUAACACGUGGAUAACCUGCCCCUGGGAUUGGCAUAACACCGGGAAACUGGUGAUAAUACCGAAUAGACCAUCAUUGCUGGAAUGCUUUUUGGUCCAAA-GGC-------UUCG-------GCCGCCUAUGGAUGGAUCUGCGGCCUAUCAGGUAGUAGUGGGUGUAAUGUACCUACUAGCCUACGACGGGUACGGGUUGUGAGAGCAAGAGCCCGGAGAUGGAUUCUGAGACAUGAAUCCAGACCCUACGGGGUGCAGCAGGCGCGAAAACUUUACAAUGCGGGAAACCGCGAUAAGGGGACACUGAGUGCCAGCAUAUU-AUGUUGGCUGUCCACAUGUUUAAAAACCAUUGUUAC-AAGGGCCGGGCAAGACCGGUGCCAGCCGCCGCGGUAACACCGGCGGCCCGAGUGGUGAUCACUUUUAUUGGGUCUAAAGGGUCCGUAGCCGGUUUGAUCAGUCUUCCGGGAAAUCUGACAGCUCAACUGUUAGGCUUCCGGUGGAUACUGUCAGACUUGGGACCGGGAGAGGUAAGAGGUACUACAGGGGUAGGAGUGAAAUCUUGUAAUCCCUGUGGGACCACCAGUGGCGAAGGCGUCUUACCAGAACGGGUCCGACGGUGAGGGACGAAAGCUAGGGGCACGAACCGGAUUAGAUACCCGGGUAGUCCUAGCCGUAAACGAUGUUCGCUAGGUGUCAGGGACGGUGCGACCGUUUCUGGUGCCGCAGGGAAGCCGUGAAGCGAACCACCUGGGAAGUACGGCCGCAAGGCUGAAACUUAAAGGAAUUGGCGGGGGAGCACUACAACGGGUGGAGCCUGCGGUUUAAUUGGACUCAACGCCGGAAAACUCACCGGGGGCGACAGCAAUAUGUAGGUCAGGCUAAAGACCUUACCUGAAUCGCUGAGAGGAGGUGCAUGGCCGUCGUCAGUUCGUACUGUGAAGCAUCCUGUUAAGUCAGGCAACGAGCGAGACCCGUGCCCACUGUUGCCAGCAUGUCC-UUCG-GGAUGAUGGGUACUCUGUGGGGACCGCCGCUGCUAAAGCGGAGGAAGGUGCGGGCUACGGUAGGUCAGUAUGCCCCGAAUCUCCCGGGCUACACGCGGGCUACAAUGAUUGGGACAAUGGGUCCCUACUCCGAAAGGAGAUGGUAAUCUCAUAAACCCAACCUUAGUUCGAAUUGAGGGCUGUAACUCGCCCUCAUGAAGCUGGAAUCCGUAGUAAUCGCGUUUCAA-CAUAGCGCGGUGAAUACGUCCCUGCUCCUUGCACACACCGCCCGUCAAACCACCCGAGUGAGGUAUGGGUGAGGGCAUGGACUUUGUCCGUGUUCGAACCUAAAUUUCGCAAGGGGGGUU
>ARB_377C20FB 17411838 SCAL_r0001 16S ribosomal RNA [Candidatus Syntrophoarchaeum caldarius]
-ACUGGUUGAUCCUGCCAGAGGCUACUGCUAUCGGAGUCCGACUAAGCCAUGCGAGUCGAGGG-GCUUCUUCG-GAguAACCCGGCGGACUGCUCAGUAACACGUGGAUAACCUACCCUUGGGACUGGGAUAACCCCGGGAAACUGGGGAUAAUACCAGAUAGGCCAUCGAUGCUGGAAUGCACGGUGGCUCAAA--GC-------UCCG-------GC-GCCCAAGGAUGGGUCUGCGACCGAUUAGGCUGUUGCCGGGGUAACGUCCCGACAAACCUAUAAUCGGUACGGGUUGUGAGAGCAAAAGCCCGGAGAUGGAUUCUGAGACACGAAUCCAGGCCCUACGGGGCGCAGCAGGCGCGAAACCUUUACAAUGCACGCAAGUGUGAUAAGGGGACUCCGAGUGUCGGCACCUG--UGUCGACUGUCCGGAUACCUAAAAAGUAUCGAUAC-AAGGGCCGGGUAAGACCGGUGCCAGCCGCCGCGGUAACACCGGCGGCUCGAGUGGUAGCCACUAUUAUUGAGUCUAAAGCGUCCGUAGCCGGUUUGAAAAGUCCUAUGGGAAAUCCUGCAGCUUAACUGUCGGGCUUCCAUGGGAUACUCUCAGACUUGAGACCGGGAGAGGUUGGAGGUACUUCAGGAGUAGGAGUGAAAUCCUGUGAUCCCUGGGGGACCACCGGUGGCGAAGGCGUCCAACUGGAACGGGUCUGACGGUGAGGGACGAAAGCUAGGGGCGCGAACCGGAUUAGAUACCCGGGUAGUCCUAGCCGUAAACGAUGUGAGCUAGGUGUCAGUCACACUGCGAGUGUGGCUGGUGCCGUAGGGAAGCCGUGAAGCUCACCACUUGGGGAGUACGGCCGCAAGGCUGAAACUUAAAGGAAUUGGCGGGGGAGCACCACAACAGGUGGAGC-UGCGGUUUAAUUGGAUACAACGCCGGAAAUCUCACCGGGGGCGACAGCAAUAUGAAGGUCAGGCUGAAGACCUUACCUGAUUCGCUGAGAGGAGGUGCAUGGCCGUCGUCAGUUCGUACUGUGAAGCAUCCUGUUAAGUCAGGCAACGAGCGAGACCCAUGCCCACAAUUGCCAGCAUAUCC-UCAG-GGAUGAUGGGCACAUUGUGGGGACCGCCUCUGCUAAAGAGGAGGAAGGAAUGGGCAACGGUAGGUCAGUAUGCCCCGAAUCUCCCGGGCUACACGCGGCAUACAAUGGACGGGACAAUGAGUAUCGACCCCGAGAGGGGAAGGCAAUCCCAUAAACCCGUUCGUAGUUCGGAUUGAGGGCUGCAACUCGCCCUCAUGAAGCUGGAAUCUGUAGUAAUCGCGUGUCAA-CAUCACGCGGUGAAUGUGUCCCUGCUCCUUGCACACACCGCCCGUCAAACCACCCGAGUGGGGUCUGGGUGAGGCUGUGGU-UCU-GCCACAUUCGAACCUAGGUUCCGCAAGGGGGGUU
>ARB_44FBAE47 17414526 SBU_r0002 16S ribosomal RNA [Candidatus Syntrophoarchaeum butanivorans]
-ACUGGUUGAUCCUGCCAGAGGCUACUGCUAUCGGAGUCCGACUAAGCCAUGCGAGUUUGGUG-CCCUCUUCG-GAguAACCCGGCGGACGGCUCAGUAACACGUGGAUAACCUGCCCUUGGGACCGGGAUAACCCCGGGAAACUGGGGAUAAUACCGGAUAGGCCACCGAUGCUGGAAUGCGCGGUGGCUCAAA--GC-------UACG-------GC-GCCCAAGGAUGGGUCUGCGGCCGAUUAGGCUGUUGCCGGGGUAACGUCCCGGCAAACCUGUGAUCGGUACGGGUUGUGAGAGCAAGAGCCCGGAGAUGGAUUCUGAGACACGAAUCCAGGCCCUACGGGGCGCAGCAGGCGCGAAACCUUUACAAUGCACGCAAGUGUGAUAAGGGGACUCCGAGUGUCGGCACCU--GUGUCGACUGUCCGGAUACCUAAAAAGUAUCGAUAC-AAGGGCCGGGUAAGACCGGUGCCAGCCGCCGCGGUAACACCGGCGGCUCGAGUGGUAGCCACUAUUAUUGAGUCUAAAGCGUCCGUAGCCGGUCUGAAAAGUCCCUUGGGAAAUCCUACAGCUUAACUGUCGGGCUUCCAAGGGAUACUUUCAGACUUGAGACCGGGAGAGGUUGGAGGUACUUCAGGAGUAGGAGUGAAAUCCUGUGAUACCUGGGGGACCACCUGUGGCGAAGGCGUCCAACUGGAACGGGUCUGACGGUGAGGGACGAAAGCUAGGGGCGCGAACCGGAUUAGAUACCCGGGUAGUCCUAGCCGUAAACGAUGUGGGCUAGGUGUCAGCCACACUGCGAGUGUGGCUGGUGCCGUAGGGAAGCCGUGAAGCCCACCACUUGGGAAGUACGGCCGCAAGGCUGAAACUUAAAGGAAUUGGCGGGGGAGCACCACAACGGGUGGAGC-UGCGGUUUAAUUGGAUACAACGCCGGAAAUCUCACCGGGGGAGACAGCGAGAUGAAGGUCAGGCUGAAGACCUUACCAGAUUAGCUGAGAGGAGGUGCAUGGCCGUCGUCAGUUCGUACUGUGAAGCAUCCUGUUAAGUCAGGCAACGAGCGAGACCCGCGCCCACAAUUGCCAGCAUGUCC-UCCG-GGACGAUGGGCACAUUGUGGGGACCGCCUCUGCUAAAGAGGAGGAGGGAGCGGGCAACGGUAGGUCAGUAUGCCCCGAAUCUCCCGGGCUACACGCGGCAUACAAUGGACGGGACAAUGGGUAUCGACCCCGAGAGGGGGAGGCAAUCCCAUAAACCCGUUCGUAGUUCGGAUUGAGGGCUGCAACUCGCCCUCAUGAAGCUGGAAUCCGUAGUAAUCGCGUGUCAA-CAUCACGCGGUGAAUGUGUCCCUGCUCCUUGCACACACCGCCCGUCAAACCACCCGAGUGGGGUCUGGGUGAGGCUGUGGU-UCU-GCCACAUUCGAACCUAGGUUCCGCAAGGGGGGUU
>ARB_61A6CB77 3944956 MPEBLZ_00932 16S ribosomal RNA [Candidatus Methanoperedens sp. BLZ1]
cUCUGGUUGAUCCUGCCAGAGGCUACUGCUAUCGGGGUCCGAUUAAGCCAUGCGAGUUGAGAGGGG---UAAG----CC-CUCGGCAUAUUGCUCAGUAACACGCGGAUAACCUGCCCUUGGGUUCGGGAUAACCCCGGGAAACUGGGACUAAUACCGGAUAGAUCAAAGAAACUGGAAUGUUCUCUGGUUUAAA--AC-------UCUG-------GU-GCCCAAGGAUGGGUCUGCGGCCUAUCAGGUAGUAGUGGGUGUAACGUACCUACUAGCCUGCGACGGGUAAGGGUUGUGAGAGCAAGAGCC-UGAGAUGGAUUCUGAGACAUGAAUCCAGGCCCUACGGGGUGCAGCAGGCGCGAAAACUUUACACUGCGGGAAACCGCGAUAAGGGGACCCCGAGUGCCAGCACCUA-GUGCUGGCUGUCCAGCUGUCCAAAUAACAGUGUUAC-AAGGGCCGGGCAAGACCGGUGCCAGCCGCCGCGGUAACACCGGCGGCCCGAGUGGUAGCCGUUAUUAUUGGGUUUAAAGGGUCCGUAGCCGGCCUAUUAAGUCUCUUGGGAAAUCUGGCGACUCAAUCGUCAGUCGUCCAAGAGAUACUGGUAGGCUUGGGACCGGGAGAGGUGGGAGGUACUCCAGGGGUAGGGGUGAAAUCUCGUAAUCCUUGGGGGACCACCGAUGGCGAAGGCAUCCCACCAGAACGGGUCCGACGGUGAGGGACGAAAGCUGGGGGCACGAACCGGAUUAGAUACC-GGGUAGUCCCAGCCGUAAACGAUGCUCGCUAGGUGUCAGGUGCGGUGCGACCGCAUCUGGUGCCGCAGUGAAAACUUGAAGCGAGUCACCUGGGAAGUACGGUCGCAAGGCUGAAACUUAAAGGAAUUGGCGGGGGAGCACUACAACGGGUGGAGCCUGCGGUUCAAUUGGAUUCAACGCCGGAAAGCUUACCGGGUCAGACAGCAAUAUGAAGGUCAAGCUAAAGACUUUACCGAAUUCGCUGAGAGGAGGUGCAUGGCCGUCGUCAGUUCGUAUCGUGAGACAUCCUGUUAAGUCAGGCAACGAGCAAGACCCGUGCCCACAGUUGCCAGCAUACCC-UCCG-GGGUGAUGGGCACACUGUGGGGACCGCCGCUGCUAAAGCGGAGGAAGGCGCGGGCUACGGUAGGUCAGUAUGCCCCGAAUCAUCCGGGCUACACGCGGGCUACAAUGGUUGGGACAAUGGGCACCUACACCGAGAGGUGAUGGUAAUCUCCUAAACCCAGCCUUAGUUCGGAUUGAGGGCUGCAACUCGCC-UCAUGAAGCCGGAAUCCGUAGUAAUCGCGUAUCAAU-AUCACGCGGUGAAUACGUCCCUGCUCCUUGCACACACCGCCCGUCAAACCAUGCGAGUGAGGUCUGAAUGAGGGCACGCU--UUUGGCGUGUUCGAAUUUGGGCUUCGCGAGUGGGGUU
>ARB_89A0DB55 3954014 2515322110 ANME2D_01340 16S [Candidatus Methanoperedens nitroreducens]
-------------------AGGUUACUGCUAUCGGGGUCCGACUAAGCCAUGCGAGUUGAGAGGGG---AAAG----CC-CUCAGCAUACUGCUCAGUAACACGCGGAUAACCUGCCCUUGGGUCCGGGAUAACCCCGGGAAACUGGGACUAAUACCGGAUAGGCCAUAGAUGCUGGAAUGCCCUAUGGCUGAAA--GC-------UCCG-------GU-GCCCAAGGAUGGAUCUGCGGCCUAUCAGGUUGUAGUGGGUGUAACGUACCUACUAGCCUACGACGGGUAAGGGUUGUGAGAGCAAGAGCCCUGAGAUGGAUUCUGAGACAUGAAUCCAGGCCCUACGGGGUGCAGCAGGCGCGAAACCUUUACAAUGCGGGCAACCGCGAUAAGGGGACCCCGAGUGCCAGCACCUA-GUGCUGGCUGUCCCGCUGUGUAAAAAGCAGGGUUAC-AAGGGCCGGGCAAGACCGGUGCCAGCCGCCGCGGUAACACCGGCGGCCCGAGUGGUAACCGCUUUUAUUGGGUUUAAAGGGCCCGUAGCCGGCCUAUUAAGUCUCUUGGGAAAUCUGGCGGCUUAAUCGUCAGGCGUCCAAGAGAUACUGGUAGGCUUGGGACCGGGAGAGGUGGGAGGUACUCCAGGGGUAGGGGUGAAAUCUCGUAAUCCUUGGGGGACCACCGAUGGCGAAGGCAUCCCACCAGAACGGGUCCGACGGUGAGGGACGAAAGCUGGGGGCACGAACCGGAUUAGAUACCCGGGUAGUCCCAGCUGUAAACGAUGCUCGCUAGGUGUCAGGUGCGGUGCGACCGCAUCUGGUGCCGCAGUGAAAACUUGAAGCGAGUCACCUGGGAAGUACGGUCGCAAGGCUGAAACUUAAAGGAAUUGGCGGGGGAGCACUACAACGGGUGGAGCCUGCGGUUCAAUUGGAUUCAACGCCGGGAAUCUUACCGGGUUCGACAGCAAUAUGAAGGUCAGGCUAAAGACCUUACCGGAUUCGCUGAGAGGAGGUGCAUGGCCGUCGUCAGUUCGUAUCGUGAGACAUCCUGUUAAGUCAGGCAACGAGCAAGACCCGUGCCCACAGUUGCCAGCAUUCUC-GCAA-GAGAGAUGGGCACACUGUGGGGACCGCCGCUGCUAAAGCGGAGGAAGGAGCGGGCUACGGUAGGUCAGUAUGCCCCGAAUGACCCGGGCUACACGCGGGCUACAAUGGUUGGGACAAUGGGCACCUACACCGAGAGGUGACGGUAAUCUCCUAAACCCAGCCCUAGUUCGGAUUGAGGGCUGCAACUUGCCCUCAUGAAGCCGGAAUCCGUAGUAAUCGCGUAUCAA-CAUCACGCGGUG------------------------------------------------------------------------------------------------------------
>ARB_A7D36659 ANME sp. CONS3730H04p2b1
-UCCGGUUGAUCCUGCCAGAGGCUACUGCCAUCAGAGUUCGAUUAAGCCAUGUUAGUCGAGGG-UACCUUUCG-AGGUAACCCGGCGGACGGCUCAGUAACACGUGGAUAACUUGCCCUUGGGUCUGGGAUAACCCCGGGAAACUGGGGCUAAUACCGGAUAGAGCAUCAUCGCUGGAAUGCCUGAUGCUCGAAA--AC-------UACG-------GU-GCCCAAGGAUAGGUCUGCGGCUGAUUAGGUUGUUGUUGAUGUAAUGGACCAACAAGCCUACGAUCGGUACGGGUUGUGAGAGCAAUAGCCCGGAGAUGGGUUCCGAGAAAAGAACCCAGGUCCUACGGGACGCAUCAGGCGCGAAAACUUCACAAUGUGCGAAAGCACGAUAAGGGAACUCUGAGUGCCCCC--UAA---GGGGGCUGUUCUAGUGUCUAAAAAGCAAAGA-AU-AAGGGCUGGGCAAGACCGGUGCCAGCCGCCGCGGUAACACCGGCAGCCCAAGUGGUAGCCACGUUUAUUGGGUCUAAAGCGUUCGUAGCCGGCUUGGUAAGUUCCUUGGUAAAUUUAGCCGCUUAACGGUUAAGCUUUCAGGGGAUACUGCUUGGCUUGGGACUGGGAGAGGUCAGAGGUACUCCAGGGGUAGGGGUGAAAUCCAUUAAUCCUUGGGGGACCACCGGUAGCGAAGGCGUCUGACCAGACCAGCUCCGACGGUGAGGGACGAAGGCUAGGGGCGCGAACCGGAUUAGAUACCCGGGUAGUCCUAGCUGUAAACGAUGCGGGCUAGGUGUUGGCAUUACUGCGAGUGGUGCCAGUGCCGAAGGGAAGCCGUUAAGCUCGCCAUCUGGGGAGUACAGUCGCAAGGCUUAAACUUAAAGGGAUUGGCGGGGGAGCACCACAACGGGUGGGGCCUGCGGUUCAAUUGGAUUCAACGCCGGAAAACUCACCGGAGGGGACAGCGAGAUGAAGGUCAGGCUGAAGACCUUACCAAAUUAGCUGAGAGGUGGCGCAUGGCCGUCGGCAGUUCGUGUUGUGAAACAUCCUGUUAAGUCAGGCAACGGGCGAGACCCGCGCUCACAGUUGCCAGCAUCUCU-UUCG-AGAGGAUGGGUACUCUGUGAGGACCGCCACCGCUAAGGUGGAGGAAGGAGCGGGCCACGGUAGGUCAGUACGCCCCGAAUCUUCCGGGCUACACGCGUGCUACAAUGGGUGGUACAAUGGGUAUCAACCCCGAAAGGGGAAGGCAAUCCCCUAAAACUAUCCUCAGUUGGGAUCGAGGGCUGCAACUCGCCCUCGUGAACCCGGAAUCCGUAGUAAUCGCCCCUCAA-AAUGGGGCGGUGAAUAUGUCCCUGCUCCUUGCACACACCGCCCGUCAAGCCAGCCGAGUGGGGUUUAGGUGAGGCCAUGUU-UAU-GGCAUGUUCGAACCUAAGUCUCGCAAGGGGGGCU
>ARB_D3092F67 ANME sp. CONS7142G09b1
-UCCGGUUGAUCCCGCCAGAGGCUACUGCUAUCGGGGUUCGAUUAAGCCAUGCGAGUUAAAUG---UUCUUCGUGAA---CAUAGCGAACUGCUCAGUAACACGUGGAUAACCUACCCUUAGGACCGGAAUAACCCCGGGAAACUGGGGAUAAUACCGGAUAAGCCAUAGACGCUGGAAUGCCCUAUGGUUCAAA--GC-------UCCG-------GC-GCCUAAGGAUGGAUCUGCGGUCUAUCAGGUUGUAGUGGGUGUAACGUACCUACUAGCCGACGACGGAUACGGGUUGUGAGAGCAAGAGCCCGGAGAUGGAUUCUGAGACACGAAUCCAGGCCCUACGGGGUGCAGCAGGCGCGAACACUUUACAAUGCGGGAAACCGCGAUAAGGGAACCCCGAGUGCCAGCAUCAA-AUGUUGGCUGUCCAGAUGAUUAAAAAUCAUUGUUAC-AAGGGCCGGGCAAGACCGGUGCCAGCCGCCGCGGUAACACCGGCGGCCCGAGUGGUAGCCGUUUUUACUGGGUCUAAAGGGUCCGUAGCCGGCCUGAUAAGUCCUUUGGGAAAUCUGGCAGCUUAACUGUCAGGCUUCUGAGGGAUACUGUCAGGCUUGGGACCGGAAGAGGUAAGGGGUACUCCAGGGGUAGGAGUGAAAUCUUGUAAUCCCUGGGGGACCAUCUGUGGCGAAGGCGCCUUACCAGAACGGGUCCGACGGUGAGGGACGAAAGCUAGGGGAGCAAACCGGAUUAGAUACCCGGGUAGUCCUAGCUGUAAACGAUGCUCGCUAGGUGUCAGACACGGUGCGACCGUGUUUGGUGCCGCAGGGAAGCCGUUAAGCGAGCCACCUGGGAAGUACGGUCGCAAGGCUGAAACUUAAAGGAAUUGGCGGGGGAGCACUACAACGGGUGGAGCCUGCGGUUUAACUGGAUUCAACGCCGGAAAACUCACCGGGUGCGACAGCAAUAUGUAGGUCAGGCUGAAGGUCUUACCUGAAUCGCUGAGAGGAGGUGCAUGGCCGUCGUCAGUUCGUACUGUGAAGCAUCCUGUUAAGUCAGGCAACGAGCGAGACCCGCGCCCACAGUUGCCAGCAUGUUC-UCCG-GAACGAUGGGUACACUGUGGGGACCGCCGCUGCUAAAGCGGAGGAAGGAACGGGCUACGGUAGGUCAGUAUGCCCCGAAUCUCCCGGGCUACACGCGGGCUACAAUGGUUGGGACAAUGGGCACCUACCCUGAAAAGGGACGGUAAUCUCCUAAACCCAACCGUAGUUCGGAUUGAGGGCUGUAACUCGCCCUCAUGAAGCUGGAAUCCGUAGUAAUCGCGUUUCAA-CAUAGCGCGGUGAAUACGUCCCUGCUCCUUGCACACACCGCCCGUCAAACCAUGCGAGUGAGGUCUGGGUGAGGGCAUGUU--UA-GACAUGUUCGAACCUGGGCUUCGCAAGUGGGGUU
>ARB_5C36647C ANME sp. CONS3730F09p3b1
-UCCGGUUGAUCCCGCCAGAGGUUACUGCUAUCGGGGUUCGAUUAAGCCAUGCAAGUUAAAUG---UUUUUCGUAAA---CAUAGCGAACUGCUCAGUAACACGUGGAUAACUUAACCUUAGGUCCGGCAUAACCCCGGGAAACUGGGGAUAAUUCCGGAUGUAUCAAGGAUGCUGGAAUGCCCUUUGGUUCAAA--GC-------UUUU-------GU-GCCUAAGGAUAGGUCUGCGGUCUAUCAGGUAGUAGUGGGUGUAACGUACCUACUAGCCGACGACGGAUACGGGUUGUGAGAGCAAGAGCCCGGAGAUGGAUUCUGAGACACGAAUCCAGGCCCUACGGGGUGCAGCAGGCGCGAACACUUUACAAUGCGGGAAACCGCGAUAAGGGAACCCCGAGUGCCAGUACUAA-GUGCUGGCUGUCUAGAUGAAUAGAUAUCAUUAAUAC-AAGGGCCGGGCAAGACCGGUGCCAGCCGCCGCGGUAACACCGGCGGCCCGAGUGGUAACCGAUAUUAUUGGGUCUAAAGGGUCCGUAGCCUGUUUAAUAAGUCCUUUGGGAAAUCUGGCAGCUUAACUGUCAGGCUGCUAAAGGAUACUGUUAAACUUGGGACCGGUAGACGUAGGGGGUACUCCAGGGGUAGGAGUGAAAUCUUGUAAUCCCUGGGGGACCAUCUGUGGCGAAGGCGCCCUACGAGAACGGGUCCGACGGUGAGGGACGAAAGCUAGGGGAGCAAACCGGAUUAGAUACCCGGGUAGUCCUAGCUGUAAACGAUGCUCGCUAGGUGUCAGGCACGGUGCGUCCGUGUCUGGUGCCGCAGGGAAGCCGUUAAGCGAGCCACCUGGGGAGUACGGUCGCAAGGCUGAAACUUAAAGGAAUUGGCGGGGGAGCACUACAACGGGUGGAGCCUGCGGUUUAAUUGGAUUCAACGCCGGAAAACUCACCGGGAGCGACAGCACUAUGUAGGUCAGGCUGAAGGUCUUACCUGAAUCGCUGAGAGGAGGUGCAUGGCCGUCGUCAGUUCGUACUGUGAAGCAUCCUGUUAAGUCAGGCAACGAGCGAGACCCGCGCCCACAGUUGCCAGCAUGUUC-UUCG-GAACGAUGGGACCACUGUGGGGACCGCCGCUGCUAAAGCGGAGGAAGGAACGGGCUACGGUAGGUCAGUAUGCCCCGAAUCUCCCGGGAUACACGCGGGCUACAAUGGUUAGGACAAUGGGUACCUACCUCGAAAGGGGAUGGAAAUCUC-UAAACCUAAUCGUAGUUCGGAUUGAGGGCUGUAACUCGCCCUCAUGAAGCUGGAAUCCGCAGUAAUCGCGUUUCAA-CAUAGCACGGUGAAUACGUCCCUGCUCCUUGCACACACCGCCCGUCAAACCAUGCGAGUGGGGUCUGGGUGAGGGCGUGCU--UC-AACACGUUCGAACCUGGGCUUCGCAAGUGGGGUU
>ARB_5F81F562 ANME sp. Meyerdierks
------UUGAUCCUGCCAGAGGCUACUGCCAUCAGAGUUCGAUUAAGCCAUGUUAGUCGAGGG-UGCUUUUCG-AAGUAACCCGGCGGACGGCUCAGUAACACGUGGAUAACUUGCCCUUGGGUCCGGGAUAACCCCGAGAAAUUGGGGACAAUACCGGAUAGGGCAUCGUAGCUGGAAUGCGCGAUGUCCAAAA--GC-------UGAG-------GC-GCCCAAGGAUAGGUCUGCGGCCGAUUAGGUUGUUGUUGAUGUAAUGGAUCAACAAGCCUGCAAUCGGUACGGGUUGUGAGAGCAAGAGCCCGGAGAUGGGUUCUGAGAAAAGAACCCAGGUCCUACGGGACGCAUCAGGCGCGAAAACUUUACAAUGUGCGAAAGCACGAUAAGGGAACUCUGAGUGCCUCC--UAU---GGAGGCUGUUCAGGUGUCUAAAAAGCACUGA-AU-AAGGGCUGGGUAAGACCGGUGCCAGCCGCCGCGGUAACACCGGCAGCCCAAGUGGUAGCCACGAUUAUUGGGUCUAAAGCGUCCGUAGCCGGCCAGGUAAGUUCUUUGGGAAAUUUAACCGCUCAACGGUUAAGCUUUCAGGGAAUACUGCUUGGCUUGGGACCGGGAGAGGUCAGAGGUACUUCAAGGGUAGGGGUGAAAUCCGUUAAUCCUUGAGGGACCACCAGUAGCGAAGGCGUCUGACCAGACCGGGUCCGACGGUGAGGGACGAAGGCUAGGGUCGCGAACCGGAUUAGAUACCCGGGUAGUCCUAGCUGUAAACGAUGCGGGCCAGGUGUUGGCAUUACUGCGAGUGAUGUCAGUGCCGAAGGGAAGCCGUUAAGCCCGCCAUCUGGGGAGUACGGUCGCAAGGCUGAAACUUAAAGGAAUUGGCGGGGGAGCACCACAACGGGUGGAGCCUGCGGUUCAAUUGGAUUCAACGCCGGAAAACUCACCGGAGGCGACAGCAAGAUGAAAGUCAGGCUGAAGACCUUACUGGAUUAGCUGAGAGGUGGCGCAUGGCCGUCGACAGUUCGUGUCGUGAAACAUCCUGUUAAGUCAGGCAACGGGCGAGACCCGCGCUCACAGUUGCCAGCAUCUCC-GUAA-GGAGGAUGGGAACUCUGUGAGGACUGCCGCCGCUAAGGUGGAGGAAGAAGCGGGCCACGGUAGGUCAGUAUGCCCCGAAUCCUCCGGGCUACACGCGUGCUACAAUGGAUAGUACAAUGAGUAUCGACCCCGAAAGGGGAAGGUAAACCCCUAAAACUAUCCUUAGUUGGGAUCGAGGGCUGCAACUCGCCCUCGUGAACCUGGAAUCCGUAGUAAUCGCAUCUCAA-AAUGGUGCGGUGAAUAUGUCCCUGCUCCUUGCACACACCGCCCGUCAAGCCAGCCGAGUGGGAUUUAGGUGAGGUCAUGUU-UUU-GGCAUGUUCGAACCUAAGUCUCGUAAGGGGGGCU
>ARB_966083CC ANME sp. GoMg1
-------UGAUUCUGCCAGAGGCUACUGCCAUCAGAGUUCGAUUAAGCCAUGUUAGUUAAGGG-GACUUUUCG-AGGUAACCCGGCAGACGGCUCAGUAACACGUGGACAAUUUACCCUUGGGACCGGGAUAACCCCGGGAAACUGGGGCUAAUACUGGAUAGAGCAUCACUGCUGGAAUGCGCGAUGUUCGAAA--GC-------UGAG-------GC-GCCCAAGGAUAGGUCUGCGGCUGAUUAGGUUGUUGUUGAUGUAACGGAUCAACAAGCCCGCGAUCGGUACGGGUUGUGAGAGCAAUAGCCCGGAGAUGGGUUCUGAGAGAAGAACCCAGGUCCUACGGGACGCAUCAGGCGCGAAAACUUUACAAUGUGCGAAAGCGCGAUAAGGGAACUCUGAGUGCCUCC--UAA---GGAGGCUGUUCAGGUGUCUAAAAAGCAUUGG-AU-AAGGGCUGGGCAAGACCGGUGCCAGCCGCCGCGGUAACACCGGCAGCUCAAGUGGUAGCCAUGCUUAUUGGGUCUAAAGCGUCCGUAGCCGGCUGGGUAAGUUCCUUGGGAAAUUUGACCGCUUAACGGUUAAGCUUUCAGGGAAUACUGCUUGGCUUGGGACCGGGAGAGGUCAGAGGUACUCCAGGGGUAGGGGUGAAAUCUAUUAAUCCUUGGGGGACCACCGGUAGCGAAGGCGUCUGACCAGACCGGGUCCGACGGUGAGGGACGAAGGCUGGGGUCGCGAACCGGAUUAGAUACCCGGGUAGUCCCAGCUGUAAACGAUGCGGGCCAGGUGUUGGCAUUACUGCGAGUGAUGUCAGUGCCAAAGGGAAGCCGUUAAGCCCGCCAUCUGGGGAGUACGGUCGCAAGGCUGAAACUUAAAGAAAUUGGCGGGGGAGCACCACAACGGGUGGAGCCUGCGGUUCAAUCGGAUUCAACGCCGGAAAACUCACCGGAGGCGACAGCAAGAUGAAGGUCAGGCUGAAGACCUUACCAGAUUAGCUGAGAGGUGGCGCAUGGCCGUCGGCAGUUCGUGUCGUGAAACAUCCUGUUAAGUCAGGCAACGGGCGAGACCCGCGCUCACAGUUGCCAGCAUGUUC-UUCG-GAACGAUGGGCACUCUGCGAGGACUGCCACCGCUAAGGUGGAGGAAGAAGCGGGCCACGGUAGGUCAGUACGCCCCGAAUCUUCCGGGCUACACGCGUGCUACAAUGGACAGCACAAUGGGUAUCAACCCCGAAAGGGGGAGGUAAUCUCCUAAAACUGCCCUCAGUUGGGAUCGAGGGCUGCAACUCGCCCUCGUGAACCAGGAAUCCGUAGUAAUCGCCUCUCAA-AAUGAGGCGGUGAAUAUGUCCCUGCUCCUUGCACACACCGCCCGUCAAGCCAGCCGAGUGGGGUUCAGGUGAGGACAUCUC-UUU-GUGGUGUUCGAACCAGAGUCUCGCAAGGGGGGCU
>ARB_8BA1E596 ANME sp. GoMg2
-----GUUGAUCCUGCCAGAGGCUACUGCCAUCAGAGUUCGAUUAAGCCAUGUUAGUUGAGGG-UAUCUUUCG-AGGGAACCCGGCAGACGGCUCAGUAACACGUGGAUAACUUGCCCUUGGGUCUGGGAUAACCCCGGGAAACUGGGGCUAAUACCGGAUAGGGCAUUGCCGCUGGAAUGCGCAAUGCUCGAAA--AC-------UUAG-------GU-GCCCAAGGAUAGGUCUGCGGCUGAUUAGGUCGUUGUUGAUGUAAUGGACCAACAAGCCUACGAUCGGUACGGGUUGUGAGAGCAAUAGCCCGGAGAUGGGUUCUGAGAAAAGAACCCAGGUCCUACGGGACGCAUCAGGCGCGAAAACUUUACAAUGUGCGAAAGCACGAUAAGGGAACUCUGAGUGCCUCC--AAA---GGAGGCUGUUCAGGUGUCUAAAAAGCAAUGA-AU-AAGGGCUGGGCAAGACCGGUGCCAGCCGCCGCGGUAACACCGGCAGCCCAAGUGGUAGCCACGUUUAUUGGAUCUAAAGCGUUCGUAGCCGGCCAGGUAAGUUCCUUGGUAAAUUUAGCCGCUCAACGGUUAAGCUUUCAGGGAAUACUGCUUGGCUUGGGACUGGGAGAGGUCAGAGGUACUCCAAGGGUAGGGGUGAAAUCCAUUAAUCCUUGGGGGACCACCGGUAGCGAAGGCGUCUGACCAGACCAGCUCCGACGGUGAGGGACGAAGGCUAGGGGCGCGAACCGGAUUAGAUACCCGGGUAGUCCUAGCUGUAAACGAUGCGGGCUAGGUGUUGGCAUUACUGCGAGUGGUGCCAGUGCCGAAGGGAAGCCGUUAAGCCCGCCAUCUGGGGAGUACGGUCGCAAGGCUUAAACUUAAAGGAAUUGGCGGGGGAGCACCACAACGGGUGGAGCCUGCGGUUCAAUUGGAUUCAACGCCGGAAAACUCACCGGAGGGGACAGCGAGAUGAAGGUCAGGCUGAAGACCUUACCAAAUUAGCUGAGAGGUGGCGCAUGGCCGUCGGCAGUUCGUGUUGUGAAACAUCCUGUUAAGUCAGGCAACGGGCGAGACCCGCGCUCACAGUUGCCAGCAUCUCC-GCAA-GGAGGAUGGGCACUCUGUGAGGACCGCCACCGCUAAGGUGGAGGAAGGAUCGGGCCACGGUAGGUCAGUACGCCCCGAAUCUUCCGGGCUACACGCGUGCUACAAUGGGUGGUACAAUGGGUAUCAACCCCGAAAGGGGAAGGUAAUCUCCUAAAGCCAUCCUCAGUUGGGAUCGAGGGCUGCAACUCGCCCUCGUGAACCAGGAAUCCGUAGUAAUCGCCCCUCAA-AAUGGGGCGGUGAAUAUGUCCCUGCUCCUUGCACACACCGCCCGUCAAGCCAGCCGAGUGGGGUUUAGGUGAGGCCAUGUU-UUU-GGCAUGUUCGAACCUAAGUCUCGCAAGGGGGGCU
>ARB_47A97993 ANME sp. GoMg3.2
------UUGAUCCUGCCAGAGGCUACUGCCAUCAGAGUUCGAUUAAGCCAUGUUAGUCGAGGG-UGCUUUUCG-AAGUAACCCGGCGGACGGCUCAGUAACACGUGGAUAACUUGCCCUUGGGUCCGGGAUAACCCCGAGAAAUUGGGGACAAUACCGGAUAGGGCAUCGUAGCUGGAAUGCACGAUGUCCAAAA--GC-------UGAG-------GC-GCCCAAGGAUAGGUCUGCGGCUGAUUAGGUUGUUGUUGAUGUAAUGGAUCAACAAGCCUGCAAUCGGUACGGGUUGUGAGAGCAAGAGCCCGGAGAUGGGUUCUGAGAAAAGAACCCAGGUCCUACGGGACGCAUCAGGCGCGAAAACUUUACAAUGUGCGAAAGCACGAUAAGGGAACUCUGAGUGCCUCC--UAU---GGAGGCUGUUCAGGUGUCUAAAAAGCACUGA-AU-AAGGGCUGGGUAAGACCGGUGCCAGCCGCCGCGGUAACACCGGCAGCCCAAGUGGUAGCCACGAUUAUUGGGUCUAAAGCGUCCGUAGCCGGCCAGGUAAGUUCUUUGGGAAAUUUAACCGCUCAACGGUUAAGCUUUCAGGGAAUACUGCUUGGCUUGGGACCGGGAGAGGUCAGAGGUACUUCAAGGGUAGGGGUGAAAUCCGUUAAUCCUUGAGGGACCACCAGUAGCGAAGGCGUCUGACCAGACCGGGUCCGACGGUGAGGGACGAAGGCUAGGGUCGCGAACCGGAUUAGAUACCCGGGUAGUCCUAGCUGUAAACGAUGCGGGCCAGGUGUUGGCAUUACUGCGAGUGAUGUCAGUGCCGAAGGGAAGCCGUUAAGCCCGCCAUCUGGGGAGUACGGUCGCAAGGCUGAAACUUAAAGGAAUUGGCGGGGGAGCACCACAACGGGUGGAGCCUGCGGUUCAAUUGGAUUCAACGCCGGGAAACUCACCGGAGGCGACAGCAAGAUGAAGGUCAGGCUGAAGACCUUACCGGAUUAGCUGAGAGGUGGCGCAUGGCCGUCGACAGUUCGUGUCGUGAAACAUCCUGUUAAGUCAGGCAACGGGCGAGACCCGCGCUCACAGUUGCCAGCAUCUCC-GUAA-GGAGGAUGGGAACUCUGUGAGGACUGCCGCCGCUAAGGUGGAGGAAGAAGCGGGCCACGGUAGGUCAGUAUGCCCCGAAUCCUCCGGGCUACACGCGUGCUACAAUGGAUAGUACAAUGAGUAUCGACCCCGAAAGGGGAAGGUAAACCCCUAAAACUAUCCUUAGUUGGGAUCGAGGGCUGCAACUCGCCCUCGUGAACCUGGAAUCCGUAGUAAUCGCAUCUCAA-AAUGGUGCGGUGAAUAUGUCCCUGCUCCUUGCACACACCGCCCGUCAAGCCAGCCGAGUGGGAUUUAGGUGAGGUCAUGUU-UUU-GGCAUGUUCGAACCUAAGUCUCGUAAGGGGGGCU
>ARB_35AF22F8 ANME sp. GoMg4
----GGUUGAUCCUGCCAGAGGCUACUGCUAUCAGAGUUCGAUUAAGCCAUGUUAGUCGAGGG-UGCUUUUCG-UAGUAACCCGGCGGACGGCUCAGUAACACGUGGACAACUUAUCCUUCGGACCGGGAUAACCCCGGGAAACUGGGGCUAAUACCGGAUAGAGCAUUGCCGCUGGAAUGCGCGAUGCUCGAAA--GC-------CGAG-------AC-GCCAAAGGAUAGGUCUGCGGCCGAUUAGGUUGUUGUUGAUGUAACGGAUCAACAAGCCUCCGAUCGGUAUGGGUUGUGAGAGCAAUAUCCCAGAGAUGGGUUCUGAGAGAAGAACCCAGGUCCUACGGGACGCAUCAGGCGCGAAAACUUUACAAUGUGCGAAAGCACGAUAAGGGAACUCUGAGUGCCUCC--UAA---GGAGGCUGUUCAGGUGUUUAAAAAGCAUUGA-AU-AAGGGCUGGGCAAGACCGGUGCCAGCCGCCGCGGUAACACCGGCAGCCCAAGUGGUGGCCACUUUUACUGGGUCUAAAGCGUCCGUAGCCGGCUAAGUAAGUUCCUUGGGAAAUUUGAUCGCUUAACGAUCAAGCUUCCAGGGAAUACUGCUUGGCUUGGGACCGGGAGAGGUCAGAGGUACCUCAAGGGUAGGGGUGAAAUCCGUUAAUCCUUGGGGGACCGCCAGUAGCGAAGGCGUCUGACCAGACCGGAUCCGACGGUGAGGGACGAAGGCUAGGGUAGCGAACCGGAUUAGAUACCCGGGUAGUCCUAGCUGUAAACGAUGCGGGCUAGGUGUUGGCAUUACUGCGAGUGAUGCCAGUGCCGAAGGGAAGCCGUUAAGCCCGCCAUCUGGGGAGUACGGUCGCAAGGCUGAAACUUAAAGGAAUUGGCGGGGGAGCACUACAACGGGUGGAGCCUGCGGUUCAAUUGGAUUCAACGCCGGGAAACUCACCGGAGGCGACAGCGAGAUGAAGGUCAGGCUGAAGACCUUACCGGAUUAGCUGAGAGGUGGCGCAUGGCCGUCGGCAGUUCGUGUCGUGAAACAUCCUGUUAAGUCAGGCAACGGGCGAGACCCGCGCUCACAGUUGCCAGCAUCUCC-GCAA-GGAGGAUGGGCACUCUGUGAGGACUGCCGCCGCUAAGGUGGAGGAAGAAGCGGGCCACGGUAGGUCAGUAUGCCCCGAAUCCUCCGGGCUACACGCGUGCUACAAUGGGUGGUACAAUGGGUACCGACCCCGAAAGGGGAAGACAAUCUCCUAAAGCUACCCUCGGUUGGGAUCGAGGGCUGCAACUCGCCCUCGUGAACAUGGAAUCCGUAGUAAUCGCCCCUCAA-AAUGGGGCGGUGAAUAUGUCCCUGCUCCUUGCACACACCGCCCGUCAAGCCAGCCGAGUGGGAUUUAGGUGAGGCCAUCUU-UUU-GGGGUGUUCGAACCUAAGUCUCGUAAGGGGGGCU
>17620990 ANME sp. GB60
--------------------GGCUACUGCUAUCAGAGUUCGAUUAAGCCAUGUUAGUCGAGGGGUGGUCCUUG-GGCCAAACCGGCGGACGGCUCAGUAACACGUGGACAACCUACCCUUGGGUCCGGGAUAACCCCGGGAAACUGGGGCUAAUACCGGAUGGGACAUCGUUGCUGGAAUGCAGGAUGUCCGAAA--GC-------UGAG-------GC-GCCCAAGGAUGGGUCUGCGGCCGAUUAGGUAGUUGUUGAUGUAACGGAUCAACAAGCCUACGAUCGGUACGGGUUGUGAGAGCAAUAGCCCGGAGAUGGGUUCUGAGAAAAGAACCCAGGUCCUACGGGACGCAUCAGGCGCGAAAACUUUACAAUGUGCGAAAGCACGAUAAGGGAACUCUGAGUGCCUCC--UAA---GGAGGCUGUUCAGGUGCCUAAAAAGCACUGG-AU-AAGGGCUGGGUAAGACCGGUGCCAGCCGCCGCGGUAACACCGGCAGCCCAAGUGGUAGCCACUUUUAUUGGGUCUAAAGCGUCCGUAGCCGGUUGAGUAAGUUCCUUGGGAAAUUUGGCUGCUUAACAGUCAAGCUUCCAGGGAAUACUGCUCGACUUGGGACUGGGAGAGGUCAGAGGUACUCCAGGGGUAGGGGUGAAAUCCGUUAAUCCCUGGGGGACCACCGGUAGCGAAGGCGUCUGACCAGACCAGGUCCGACGGUGAGGGACGAAGGCUAGGGUCGCGAACCGGAUUAGAUACCCGGGUAGUCCUAGCAGUAAACGAUGCGGGCUAGGUGUUGGCAUCACUGCGAGUGGUGCCAGUGCCGAAGGGAAGCCGUUAAGCCCGCCAUCUGGGGAGUACGGUCGCAAGGCUGAAACUUAAAGGAAUUGGCGGGGGAGCACCACAACGGGUGGAGCCUGCGGUUCAAUUGGAUUCAACGCCGGAAAACUCACCGGAGGAGACAGCGAGAUGAAGGUCAGGCUGAAGACCUUACCAGAUUAGCUGAGAGGUGGCGCAUGGCCGUCGGCAGUUCGUGCUGUGAAGCAUCCUGUUAAGUCAGGCAACGGGCGAGACCCGCGCUCACAGUUGCCAGCAUCUCC-ACAA-GGAGGAUGGGCACUCUGUGAGGACCGCCACCGCUAAGGUGGAGGAAGGAGCGGGCCACGGUAGGUCAGUAUGCCCCGAAUCCUCCGGGCUACACGCGUGCUACAAUGGGUAGUACAAUGGGUACCGACCCCGAAAGGGGAAGGAAAUCCCCUAAAGCUACCCUAAGUUGGGAUCGAGGGCUGCAACUCGCCCUCGUGAACCCGGAAUCCGUAGUAAUCGCCCCUCAA-AAUGGGGCGGUGAAUAUGUCCCUGCUCCUUGCACACACCGCCCGUCAAGCCAGCCGAGUGGGGUUCAGGUGAGGACAUCCU-UAU-GGGGUGUUCGAACCUGAGCCUCGCAAGGGGGGCU
>17622042 ANME sp. GB37
----------------------------CCAUCAGAGUUCGAUUAAGCCAUGUUAGUCGUGGG-UGCUUUUCGGAGGUAACCCGGCGGACGGCUCAGUAACACGUGGACAACUUGCCCUUGGGUCUGGGACAACCCCGGGAAACUGGGGCUAAUACCGGAUAGGGCAUCGCAGCUGGAAUGCGCGAUGCUCGAAA--GC-------AGAG-------GC-GCCCAAGGAUAGGUCUGCGGCCGAUUAGGUCGUUGUUAAUGUAACGGAUUAACAAGCCGACGAUCGGUACGGGUUGUGAGAGCAAUAGCCCGGAGAUGGGUUCUGAGAGAAGAACCCAGGUCCUACGGGACGCAUCAGGCGCGAAAACUUUACAAUGCGCGGAAGCGCGAUAAGGGAACUCUGAGUGCCUCC--AAC---GGAGGCUGUUCAGGUGUCUAAAGAGCACUGA-AG-AAGGGCUGGGUAAGACCGGUGCCAGCCGCCGCGGUAACACCGGCAGCUCAAGUGGUAGCCACGUUUAUUGGGUCUAAAGCGUCCGUAGCCGGCUGGGUAAGUUCCUUGGGAAAUUUGACCGCUUAACGGUCAGGCGUUCAGGGAAUACUGCUCGGCUUGGGACCGGGAGAGGUCAGAGGUACUCCAGGGGUAGGGGUGAAAUCUUUUAAUCCUUGGGGGACCACCGGCAGCGAAGGCGUCUGACCAGACCGGGUCCGACGGUGAGGGACGAAGGCCAGGGUCGCGAACCGGAUUAGAUACCCGGGUAGUCCUGGCUGUAAACGAUGCGGGCUGGGUGUUGGCAUUGCUGCGAGCGAUGUCAGCGCCGAAGGGAAGCCGUUAAGCCCGCCAUCUGGGGAGUACGGUCGCAAGGCUGAAACUUAAAGGAAUUGGCGGGGGAGCACCACAACGGGUGGAGCCUGCGGUUCAAUUGGAUUCAACGCCGGAAAACUCACCGGAGGGGACAGCGAGAUGAAGGUCAGGCUGAAGACCUUACUGGAUUAGCUGAGAGGUGGCGCAUGGCCGUCGGCAGUUCGUGUUGUGAAGCAUCCUGUUAAGUCAGGCAACGGGCGAGACCCGCACUCGCAGUUGCCAGCAUUUCC-GCAA-GGAAGAUGGGCACUCUGCGAGGACUGCCGCCGCUAAGGUGGAGGAAGAAGCGGGCCACGGUAGGUCAGUACGCCCCGAAUCUUCCGGGCUACACGCGUGCUACAAUGGGCAGUACAAUGGGUAACGACCCCGAAAGGGGAAGGUAAUCCCCUAAAGCUGCUCCUGGUUGGGAUCGAGGGCUGCAACUCGCCCUCGUGAACGAGGAAUCCGUAGUAAUCGCCCCUCAA-AAUGGGGCGGUGAAUAUGUCCCUGCUCCUUGCACACACCGCCCGUCAAGCCAGCCGAGUGGGGUUUAGGUGAGGCCGCGUU-UCU-GACGCGUUCGAACCUAAGUCUCGCAAGGGGGGCU
>17619395 ANME sp. E20
---------------------------GCUAUCGGAGUUCGAUUAAGCCAUGCGAGUCUAAAG-GUUUCUUCG-GAAAC-CUUGGCGGACUGCUCAGUAACACGUGGAUAACCUACCCUUGGGACUGGAAUAACCCCGGGAAACUGGGGAUAAUACCGGAUAGAUCAUGGAUGCUGGAAUGCGCCUUGAUCAAAA--GC-------UCCG-------GC-GCCCAAGGAUGGGUCUGCGGCCUAUCAGGUUGUAGUGGGUGUAACGUACCUACUAGCCGGCGACGGGUACGGGUUGUGAGAGCAAGAGCCCGGAGAUGGAUUCUGAGACACGAAUCCAGGCCCUACGGGGUGCAGCAGGCGCGAAACCUUUACAAUGUGCGAAAGCAUGAUAAGGGAACUCCGAGUGCCAGUAUCUA-AUACUGGCUGUCCUUGUGCCUAAAACGCACAGAUAC-AAGGGCCGGGUAAGACCGGUGCCAGCCGCCGCGGUAACACCGGCGGCCCGAGUGGUAGCCGCUAUUAUUGGGUCUAAAGGGUCCGUAGCCGGUUCGAUAAGUCCUCUGGGAAAUCUGGUUGCUUAACAAUCAGACUGCCAAGGGAUACUGUCGGACUUGAGACCGGGAGAGGUAAGAGGUACUUCAGGGGUAGGAGUGAAAUCUUGUAAUCCCUGGGGGACCAUCUGUGGCGAAGGCGUCUUACCAGAACGGGUCUGACGGUGAGGGACGAAAGCUGGGGGCGCAAACCGGAUUAGAUACCCGGGUAGUCCCAGCCGUAAACGAUGCUCGCUAUGUGUCAGGUACGGUGUGACCGUAUCUGGUGCCGUAGGGAAGCCGUGAAGCGAGCCACCUGGGAAGUACGGUCGCAAGACUGAAACUUAAAGGAAUUGGCGGGGGAGCACUACAACGGGUGGAGCCUGCGGUUUAAUUGGAUUCAACGCCGGAAAUCUUACCGGGGGAGACAGCAGCAUGAAGGUCAGGCUGAAGACCUUACCAGAUCCGCUGAGAGGAAGUGCAUGGCCGUCGUCAGUUCGUACUGUGAAGCAUCCUGUUAAGUCAGGCAACGAGCGAGACCCGUGCCCACAGUUGCCAGCAUACCC-UUCG-GGGUGAUGGGUACUUUGUGGGGACCGCCGCUGCUAAAGCGGAGGAAGGAGCGGGUUACGGUAGGUCAGUAUGCUCCGGAACUCCCGGGCUACACGCGGGCUACAAUGGUUGGGACAAUGGGAAUCAACACCGAAAGGUGAAGGCAAUCUCCUAAACCCAAUCGAAGUUCGGAUUGAGGGCUGCAACUCGCCCUCAUGAAGCUGGAAUCCGUAGUAAUCGCGUUUCAA-CACAGCGCGGUGAAUACGUCCCUGCUCCUUGCACACACCGCCCGUCAAACCAUCUGAGUGAGGUUUGGAUGAGGGUCUUCC-UGA-GGAGGAUUCGAAUCUGGGCUUCGCAAGGAGGGUU
>17638367 ANME sp. HMMV-459B1
uUCUGGUUGAUCCUGCCAGAGGUUACUGCUAUCGGAGUUCGAUUAAGCCAUGCGAGUCUAAAG-GUUUCUUCG-GAAAC-CUUGGCGGACUGCUCAGUAACACGUGGAUAACCUACCCUUGGGACUGGAAUAACCCCGGGAAACUGGGGAUAAUACCGGAUAGAUCAGGGAUGCUGGAAUGCGCCUUGAUCCAAA--GC-------UCCG-------GC-GCCCAAGGAUGGGUCUGCGGCCUAUCAGGUUGUAGUGGGUGUAACGUACCUACUAGCCGACGACGGGUACGGGUUGUGAGAGCAAGAGCCCGGAGAUGGAUUCUGAGACACGAAUCCAGGCCCUACGGGGUGCAGCAGGCGCGAAACCUUUACAAUGUGCGAAAGCAUGAUAAGGGAACUCCGAGUGCCAGUAUCUA-AUACUGGCUGUCCUUGUGCCUAAAACGCACAGAUAC-AAGGGCCGGGUAAGACCGGUGCCAGCCGCCGCGGUAACACCGGCGGCCCGAGUGGUAGCCGCUAUUAUUGGGUCUAAAGGGUCCGUAGCCGGUUCGAUAAGUCCUCUGGGAAAUCUGGUUGCUUAACAAUCAGACUGCCAAGGGAUACUGUCGAACUUGAGACCGGGAGAGGUAAGAGGUACUUCAGGGGUAGGAGUGAAAUCUUGUAAUCCCUGGGGGACCAUCUGUGGCGAAGGCGUCUUACCAGAACGGGUCUGACGGUGAGGGACGAAAGCUGGGGGCGCAAACCGGAUUAGAUACCCGGGUAGUCCCAGCCGUAAACGAUGCUCGCUAUGUGUCAGGUACGGUGUGACCGUAUCUGGUGCCGUAGGGAAGCCGUGAAGCGAGCCACCUGGGAAGUACGGUCGCAAGACUGAAACUUAAAGGAAUUGGCGGGGGAGCACUACAACGGGUGGAGCCUGCGGUUUAAUUGGAUUCAACGCCGGAAAACUCACCGGGUGCGACAGCAAUAUGUAGGUCAGGCUGAAGGUCUUACCUGAAUCGCUGAGAGGAGGUGCAUGGCCGUCGUCAGUUCGUACUGUGAAGCAUCCUGUUAAGUCAGGCAACGAGCGAGACCCGUGCCCACAGUUGCCAGCAUACCC-UUCG-GGGUGAUGGGUACUUUGUGGGGACCGCCGCUGCUAAAGCGGAGGAAGGAGCGGGUUACGGUAGGUCAGUAUGCUCCGGAACUCCCGGGCUACACGCGGGCUACAAUGGUUGGGACAAUGGGAAUCAACACCGAAAGGUGAAGGCAAUCUCCUAAACCCAAUCGAAGUUCGGAUUGAGGGCUGCAACUCGCCCUCAUGAAGCUGGAAUCCGUAGUAAUCGCGUUUCAA-CACAGCGCGGUGAAUACGUCCCUGCUCCUUGCACACACCGCCCGUCAAACCAUGCGAGUAAGGUCUGGGUGAGGG-CAUGU-UUA-GACAUGUUCGAACUUGGGCUUUGCAAGUGGGGUU
