# Supplementary material for: Comparative genomics reveals electron transfer and syntrophic mechanisms differentiating methanotrophic and methanogenic archaea
Source: PLoS Biol. 2022 Jan 5;20(1):e3001508. doi: 10.1371/journal.pbio.3001508 (PMC9012536; doi:10.1371/journal.pbio.3001508)
Supplement: S1 Data — (ZIP) [file pbio.3001508.s017.zip › S1_Data/Fig01A.tre]

#NEXUS
begin taxa;
	dimensions ntax=189;
	taxlabels
	'3944956 MPEBLZ_00932 16S ribosomal RNA [Candidatus Methanoperedens sp. BLZ1]_ARB_61A6CB77'
	'3954014 2515322110 ANME2D_01340 16S [Candidatus Methanoperedens nitroreducens]_ARB_89A0DB55'
	4027291_4027291
	'ANME sp. Agg-C10_17384547'
	'ANME sp. CONS3730B06UFb1_10669028'
	'ANME sp. CONS3730F07b2b1_17354019'
	'ANME sp. CONS3730F09p3b1_ARB_5C36647C'
	'ANME sp. CONS3730H04p2b1_ARB_A7D36659'
	'ANME sp. CONS7142G09b1_ARB_D3092F67'
	'ANME sp. COP1_17486650'
	'ANME sp. COP2_17491070'
	'ANME sp. E20_17619395'
	'ANME sp. GB37_17622042'
	'ANME sp. GB60_17620990'
	'ANME sp. GoMg1_ARB_966083CC'
	'ANME sp. GoMg2_ARB_8BA1E596'
	'ANME sp. GoMg3.2_ARB_47A97993'
	'ANME sp. GoMg4_ARB_35AF22F8'
	'ANME sp. HMMV-459B1_17638367'
	'ANME sp. HMMV_17495495'
	'ANME sp. HR1_3870763'
	'ANME sp. Meyerdierks_ARB_5F81F562'
	'ANME sp. SA_17483980'
	'ANME sp. SCGC AAA252-L18_4028420'
	'ANME sp. Wang_3975580'
	'Aciduliprofundum boonei T469_CP001941'
	'Aciduliprofundum sp. MAR08-339_CP003168'
	'Archaeoglobus fulgidus DSM 4304_AE000782'
	'Archaeoglobus fulgidus DSM 8774_CP006577'
	'Archaeoglobus profundus DSM 5631_CP001857'
	'Archaeoglobus sulfaticallidus PM70-1_CP005290'
	'Archaeoglobus veneficus SNP6_CP002588'
	'Candidatus Methanomassiliicoccus intestinalis Issoire-Mx1_CP005934'
	'Candidatus Methanomethylophilus alvus Mx1201_CP004049'
	'Candidatus Methanoplasma termitum_CP010070'
	'Candidatus Syntrophoarchaeum butanivorans_ARB_44FBAE47'
	'Candidatus Syntrophoarchaeum caldarius_ARB_377C20FB'
	'Ferroglobus placidus DSM 10642_CP001899'
	'Ferroplasma acidarmanus fer1_CP004145'
	GZfos10C7_clone_GZfos10C7_4000377
	GZfos12E1_3436647_1_4001742
	GZfos12E1_clone_GZfos12E1_4001778
	GZfos18C8_2773103_1_4004091
	GZfos18C8_4004048
	GZfos1C11_4005056
	GZfos1D1_clone_GZfos25D1_4005233
	GZfos26E7_4007297
	GZfos27G5_3436039_1_4008247
	GZfos27G5_4008206
	GZfos34G5_2773114_1_4012529
	GZfos34G5_4012509
	GZfos5F4_3634761_1_4015098
	'Geoglobus acetivorans_CP009552'
	'Halalkalicoccus jeotgali B3_CP002062'
	'Haloarcula hispanica ATCC 33960_CP002921'
	'Haloarcula marismortui ATCC 43049.2_AY596297'
	'Haloarcula marismortui ATCC 43049_AY596298'
	'Haloarcula sp. CBA1115_CP010529'
	'Halobacterium salinarum NRC-1_AE004437'
	'Halobacterium salinarum R1_AM774415'
	'Halobacterium sp. DL1_CP007060'
	'Haloferax mediterranei ATCC 33500_CP001868'
	'Haloferax volcanii DS2_CP001956'
	'Halogeometricum borinquense DSM 11551_CP001690'
	'Halomicrobium mukohataei DSM 12286_CP001688'
	'Halopiger xanaduensis SH-6_CP002839'
	'Haloquadratum walsbyi C23_FR746099'
	'Haloquadratum walsbyi DSM 16790_AM180088'
	'Halorhabdus tiamatea SARL4B_HF571520'
	'Halorhabdus utahensis DSM 12940_CP001687'
	'Halorubrum lacusprofundi ATCC 49239.45_CP001366'
	'Halorubrum lacusprofundi ATCC 49239_CP001365'
	'Halostagnicola larsenii XH-48_CP007055'
	'Haloterrigena turkmenica DSM 5511_CP001860'
	'Halovivax ruber XH-70_CP003050'
	'Methanobacterium formicicum_CP006933'
	'Methanobacterium lacus_CP002551'
	'Methanobacterium paludis_CP002772'
	'Methanobacterium sp. MB1_HG425166'
	'Methanobrevibacter ruminantium M1_CP001719'
	'Methanobrevibacter smithii ATCC 35061_CP000678'
	'Methanobrevibacter sp. AbM4_CP004050'
	'Methanocaldococcus bathoardescens_CP009149'
	'Methanocaldococcus fervens AG86_CP001696'
	'Methanocaldococcus infernus ME_CP002009'
	'Methanocaldococcus jannaschii DSM 2661_L77117'
	'Methanocaldococcus sp. FS406-22_CP001901'
	'Methanocaldococcus vulcanius M7_CP001787'
	'Methanocella arvoryzae MRE50_AM114193'
	'Methanocella conradii HZ254_CP003243'
	'Methanocella paludicola SANAE_AP011532'
	'Methanococcoides burtonii DSM 6242_CP000300'
	'Methanococcoides methylutens MM1_CP009518'
	'Methanococcus aeolicus Nankai-3_CP000743'
	'Methanococcus maripaludis C5_CP000609'
	'Methanococcus maripaludis C6_CP000867'
	'Methanococcus maripaludis C7_CP000745'
	'Methanococcus maripaludis X1_CP002913'
	'Methanococcus maripaludis_BX950229'
	'Methanococcus vannielii SB_CP000742'
	'Methanococcus voltae A3_CP002057'
	'Methanocorpusculum labreanum Z_CP000559'
	'Methanoculleus bourgensis MS2_HE964772'
	'Methanoculleus marisnigri JR1_CP000562'
	'Methanohalobium evestigatum Z-7303_CP002069'
	'Methanohalophilus mahii DSM 5219_CP001994'
	'Methanolacinia petrolearia DSM 11571_CP002117'
	'Methanolobus psychrophilus R15_CP003083'
	'Methanomethylovorans hollandica DSM 15978_CP003362'
	'Methanopyrus kandleri AV19_AE009439'
	'Methanoregula boonei 6A8_CP000780'
	'Methanoregula formicica SMSP_CP003167'
	'Methanosaeta concilii GP6_CP002565'
	'Methanosaeta harundinacea 6Ac_CP003117'
	'Methanosaeta thermophila PT_CP000477'
	'Methanosalsum zhilinae DSM 4017_CP002101'
	'Methanosarcina acetivorans C2A_AE010299'
	'Methanosarcina barkeri 227_CP009530'
	'Methanosarcina barkeri 3_CP009517'
	'Methanosarcina barkeri MS_CP009528'
	'Methanosarcina barkeri str. Fusaro_CP000099'
	'Methanosarcina barkeri str. Wiesmoor_CP009526'
	'Methanosarcina horonobensis HB-1 = JCM 15518_CP009516'
	'Methanosarcina lacustris Z-7289_CP009515'
	'Methanosarcina mazei C16_CP009514'
	'Methanosarcina mazei Go1_AE008384'
	'Methanosarcina mazei LYC_CP009513'
	'Methanosarcina mazei S-6_CP009512'
	'Methanosarcina mazei SarPi_CP009511'
	'Methanosarcina mazei Tuc01_CP004144'
	'Methanosarcina mazei WWM610_CP009509'
	'Methanosarcina siciliae C2J_CP009508'
	'Methanosarcina siciliae HI350_CP009507'
	'Methanosarcina siciliae T4/M_CP009506'
	'Methanosarcina sp. Kolksee_CP009524'
	'Methanosarcina sp. MTP4_CP009505'
	'Methanosarcina sp. WH1_CP009504'
	'Methanosarcina sp. WWM596_CP009503'
	'Methanosarcina thermophila CHTI-55_CP009502'
	'Methanosarcina thermophila TM-1_CP009501'
	'Methanosarcina vacuolata Z-761_CP009520'
	'Methanosphaera stadtmanae DSM 3091_CP000102'
	'Methanosphaerula palustris E1-9c_CP001338'
	'Methanospirillum hungatei JF-1_CP000254'
	'Methanothermobacter marburgensis str. Marburg_CP001710'
	'Methanothermobacter thermautotrophicus str. Delta H_AE000666'
	'Methanothermococcus okinawensis IH1_CP002792'
	'Methanothermus fervidus DSM 2088_CP002278'
	'Methanotorris igneus Kol 5_CP002737'
	'Natrialba magadii ATCC 43099_CP001932'
	'Natrinema pellirubrum DSM 15624_CP003372'
	'Natrinema sp. J7-2_CP003412'
	'Natronobacterium gregoryi SP2_CP003377'
	'Natronococcus occultus SP4_CP003929'
	'Natronomonas moolapensis 8.8.11_HF582854'
	'Natronomonas pharaonis DSM 2160_CR936257'
	'Palaeococcus pacificus DY20341_CP006019'
	'Picrophilus torridus DSM 9790_AE017261'
	'Pyrococcus abyssi GE5_HE613800'
	'Pyrococcus furiosus COM1_CP003685'
	'Pyrococcus furiosus DSM 3638_AE009950'
	'Pyrococcus horikoshii OT3_BA000001'
	'Pyrococcus sp. NA2_CP002670'
	'Pyrococcus sp. ST04_CP003534'
	'Pyrococcus yayanosii CH1_CP002779'
	'Sulfolobus solfataricus_D26490'
	'Thermococcus barophilus MP_CP002372'
	'Thermococcus cleftensis_CP003651'
	'Thermococcus eurythermalis_CP008887'
	'Thermococcus gammatolerans EJ3_CP001398'
	'Thermococcus kodakarensis KOD1_AP006878'
	'Thermococcus litoralis DSM 5473_CP006670'
	'Thermococcus nautili_CP007264'
	'Thermococcus onnurineus NA1_CP000855'
	'Thermococcus paralvinellae_CP006965'
	'Thermococcus sibiricus MM 739_CP001463'
	'Thermococcus sp. 4557_CP002920'
	'Thermococcus sp. AM4_CP002952'
	'Thermoplasma volcanium GSS1_BA000011'
	'Thermoplasmatales archaeon BRNA1_CP002916'
	'uncultured archaeon.104_FR682483'
	'uncultured archaeon.142_HQ916488'
	'uncultured archaeon.143_HQ916487'
	'uncultured archaeon.146_CP009479'
	'uncultured archaeon.149_FJ712371'
	'uncultured archaeon.42_KJ881619'
	'uncultured archaeon.68_JQ407243'
	'uncultured archaeon_AB329824'
	'uncultured sediment archaeon_FN553696'
;
end;
begin trees;
	tree tree_1 = [&R] ('Haloarcula sp. CBA1115_CP010529':0.004043,('Haloarcula marismortui ATCC 43049_AY596298':0.008634,(('Halomicrobium mukohataei DSM 12286_CP001688':0.052669,(('Halorhabdus tiamatea SARL4B_HF571520':0.007048,'Halorhabdus utahensis DSM 12940_CP001687':0.007692)[&label=100]:0.087009,(((((('Methanolacinia petrolearia DSM 11571_CP002117':0.106665,('Methanoculleus marisnigri JR1_CP000…
end;
begin figtree;
	set appearance.backgroundColorAttribute="Default";
	set appearance.backgroundColour=#ffffff;
	set appearance.branchColorAttribute="User selection";
	set appearance.branchColorGradient=false;
	set appearance.branchLineWidth=1.0;
	set appearance.branchMinLineWidth=0.0;
	set appearance.branchWidthAttribute="Fixed";
	set appearance.foregroundColour=#000000;
	set appearance.hilightingGradient=false;
	set appearance.selectionColour=#2d3680;
	set branchLabels.colorAttribute="User selection";
	set branchLabels.displayAttribute="Branch times";
	set branchLabels.fontName="sansserif";
	set branchLabels.fontSize=8;
	set branchLabels.fontStyle=0;
	set branchLabels.isShown=false;
	set branchLabels.significantDigits=4;
	set layout.expansion=0;
	set layout.layoutType="RECTILINEAR";
	set layout.zoom=0;
	set legend.attribute=null;
	set legend.fontSize=10.0;
	set legend.isShown=false;
	set legend.significantDigits=4;
	set nodeBars.barWidth=4.0;
	set nodeBars.displayAttribute=null;
	set nodeBars.isShown=false;
	set nodeLabels.colorAttribute="User selection";
	set nodeLabels.displayAttribute="label";
	set nodeLabels.fontName="sansserif";
	set nodeLabels.fontSize=8;
	set nodeLabels.fontStyle=0;
	set nodeLabels.isShown=true;
	set nodeLabels.significantDigits=4;
	set nodeShape.colourAttribute=null;
	set nodeShape.isShown=false;
	set nodeShape.minSize=10.0;
	set nodeShape.scaleType=Width;
	set nodeShape.shapeType=Circle;
	set nodeShape.size=4.0;
	set nodeShape.sizeAttribute=null;
	set polarLayout.alignTipLabels=false;
	set polarLayout.angularRange=0;
	set polarLayout.rootAngle=0;
	set polarLayout.rootLength=100;
	set polarLayout.showRoot=true;
	set radialLayout.spread=0.0;
	set rectilinearLayout.alignTipLabels=false;
	set rectilinearLayout.curvature=0;
	set rectilinearLayout.rootLength=100;
	set scale.offsetAge=0.0;
	set scale.rootAge=1.0;
	set scale.scaleFactor=1.0;
	set scale.scaleRoot=false;
	set scaleAxis.automaticScale=true;
	set scaleAxis.fontSize=8.0;
	set scaleAxis.isShown=false;
	set scaleAxis.lineWidth=1.0;
	set scaleAxis.majorTicks=1.0;
	set scaleAxis.origin=0.0;
	set scaleAxis.reverseAxis=false;
	set scaleAxis.showGrid=true;
	set scaleBar.automaticScale=true;
	set scaleBar.fontSize=10.0;
	set scaleBar.isShown=true;
	set scaleBar.lineWidth=1.0;
	set scaleBar.scaleRange=0.0;
	set tipLabels.colorAttribute="User selection";
	set tipLabels.displayAttribute="Names";
	set tipLabels.fontName="sansserif";
	set tipLabels.fontSize=8;
	set tipLabels.fontStyle=0;
	set tipLabels.isShown=true;
	set tipLabels.significantDigits=4;
	set trees.order=false;
	set trees.orderType="increasing";
	set trees.rooting=true;
	set trees.rootingType="User Selection";
	set trees.transform=false;
	set trees.transformType="cladogram";
end;
