# Supplementary material for: Comparative genomics reveals electron transfer and syntrophic mechanisms differentiating methanotrophic and methanogenic archaea
Source: PLoS Biol. 2022 Jan 5;20(1):e3001508. doi: 10.1371/journal.pbio.3001508 (PMC9012536; doi:10.1371/journal.pbio.3001508)
Supplement: S1 Data — (ZIP) [file pbio.3001508.s017.zip › S1_Data/Fig04E.faa]

>3834000
-------------------MEINGTVIEDTFSEAFTGRCVRATITARDMETVRRAAYDST
ATPGAVIG-RVEGGVES-FHS------ADETPDGRPGATVQFY----YAL------PDLE
KFQVELSYRIRQDILVKPFTALYNST--P-------D----PEGY-MDMMK-HVGHCGDG
YEW--IEEFGGREMINIPIAVPDFKIESKMGYRDAIMGANFWYMCRDPETVLEAGRAAIN
AIG-EVEGVVTPF--DICSA-ASKPET---NY-PW-IGPTTNHPYCPSLRDLLGD-KSKV
PEGVGYIPEIVINGLSLEALEEAMRAGIETVCRYDGVLMVSAGNYDGKLGDHRIDLHGVL
-----------
>17395251
----------------------MNAEIEDTYAEAFNGLYCRVVVTADDEEVLRKAAEDAT
ATPSIVIG-RIEGGIEK-WLD------KKETPDGRKGAILQFWGEIENGKPLDNSA---K
KLEVELSYRIRQDILVNPFTAIFDAL--P-------N----PAGK-IDMME-RVGHCGDS
FEW--EEKLHGRNMIVVPIMVSDFLIERHLGYARGIMGANFWYMCKTKRAVMEAGRKALK
AIS-KIEGVITPF--DICSA-GSKPET---KF-PW-IGPTTNHPYCPTLKERLGK-ESKV
PEGVNYIPEIVINGVSIDAVKEAMKVGIQSAGNVNGVVKISAGNYGGKLGRHKIYLRELF
V----------
>3762579
-------------MKDMKQFESNESKIEDTYCEAFAGLCCRVIVTADDNETLQRAAYDAT
STPGTVIG-RVEGGIES-WLG------EDETPDGRKGVILQFW----YGK------NDLT
KFEVELSYRIRQDILVKPFTSLFDASVNP-------------AGK-IGTMK-QVGHCGDG
YEW--EEELYGRQMIVVPIAIPDFKIESQLGYMNGVMGANFWYMCSTKEAVLEAGRSALK
AIE-EVEGVIAPF--DICSA-ASKPET---NY-PW-IGPTTNHPYCPSLKEKLGE-VSMV
PEDVKYVPEIVINGLNLEAVKEGTKVAIEALMNFDDVLKVSAGNYEGKLGDYKIYLKELF
K----------
>3760456
------------------------MNMENTYCEAFDGICCRVIVTADNNEILQRAAYDAT
ATPGTVIG-RVEGGIEG-WLS------ADETPDGRKGAVLQIW----YPK------EDIK
KFEVELSYRIRQDILVKPFTALFDASKNP-------------AGK-MDMMR-DVGHCGDG
YEW--EEENYGRNMIVVPIAIPDFQIERDVGYMRGIMGANFWYMCSTKEAVMEAGMEALN
AIG-EVEGAITPF--DICSA-ASKPET---NY-PW-IGPTTNHPYCPSLKKTLEE-ESMV
PNNVKYIPEIVINGLSINITKKAMKAGIEAVMDIDGVVSVSAGNYGGQLGDHKIYLNELF
E----------
>3776284
--------------------MVNYDKVEDTFFESFDGMYIRALITAEDELTVKEAAYDAT
ATPSAVIG-RVEAGVES-FVS------GDKTPDGRPGAIVQFW----------LTD-DLA
KFEKELSYRIRQDILVKPFTRVFSIT--E-------N----PVGS-IPMME-SVGHCGDG
YEW--EIEEYGRKMINVPIAVPDFQIESELAYAEGIMGGNFWYMCSTKEAVLKAGRIIID
TIM-EVDGVCTPF--GICSA-ASKPET---NF-PE-IGPSTNHPYCPSLRERLGK-ESKV
PEGVNYIPEIVINAVSQEAMNLAIKKAVDAIIDIGGVERISAGNFEGQLGEHKTNLLDIL
KE---------
>3774810
-------------------MSYE--RVENTFFEAFEGQYVRALITGPTKELVERAAYDST
STPSAVIG-RVEGGVEG-FLA------KSETPDGRYGAVVQYW----LGG------DNVE
KFAFELSYRIRQDILVKPFMRVFDYP--D-------E----KSDEYIEMMD-IVGHCGDG
YEW--TVEEYGRKLINVPIAVPDFQIEEKLSLNKGTMGGNFWYLCETQEAVLEGGKRVLD
AIQ-SVTGAIAPF--DICSA-ASKPET---NY-PE-IGPTTNHVYCPSLKERLGS-ESKV
PGEVNYIPEIVINAVSEDAMNEAVKAGIDAALEVDGVISISAGNYDGKLGDKNINLLDIL
K----------
>17382987
-----------------MNLSINNIPVDDTYCEAFSGVFTRFIVTAKDKKRLRRAAYLST
ALPSTVFS-KSEGGIES-WLS------PSETPDGRMGAVIQIW----VND----IKGSRD
ILTSEMGWRIRQGILVVPTTSVFNAL----------D----SKQN-IDMIE-PVGYCADG
YHH--EETMYDRETIVLPLMMGDFIIERYLGISGGVMGGNVWFFCDSIDSALEAGDRAVE
AVD-TVEGAVTTF--DICSA-GSKPVYPQQEH-PE-VGPSTNHPYCPTLQGKIPD--YMV
PEGIKSIPEIVINGANENALKNAMKAAMYAAAEVAGVKRISSGNYEGKLGKFNILLKDIL
-----------
>10652186
------------------------------------------------------------
--------------------------------------IIQIW----VND----IKGSRD
ILASEMGWRIRQGILVVPTTSVFNAL----------D----SKQN-IDMIE-PVGYCADG
YHH--EETMYDRETIVLPLMMGDFIIERYLGISGGVMGGNVWFFCDSIDSALEAGDRAVE
AVD-TVEGAVTTF--DICSA-GSKPVYLQQEH-PE-VGPSTNHPYCPTLQGKIPD--YMV
PEGIKSIPEIVINGVNENALKNAMKAAMYAAAEVAGVKRISSGNYEGKLGKFNILLKDLL
-----------
>17340237
-----------------MNLSINNIPVDDTYCEAFSGVFTRFIVTAKDKKRLRRAAYLST
ALPSTVFS-KSEGGIES-WLS------PSETPDGRMGAIIQIW----VND----IKRSRD
ILASEMGWRIRQGILVVPTTSVFNAL----------D----SKQN-IDMIE-PVGYCADG
YHH--EETMYDRETIVLPLMMGDFIIERYLGISGGVMGGNVWFFCDSIDSALEAGDRAVE
AVD-TVEGAVTTF--DICSA-GSKPVYPQQEH-PE-VGPSTNHPYCPTLQGKIPD--YMV
PEGIKSIPEIVINGVNENALKNAMKAAMYAAAEVAGVKRISSGNYEGKLGKFNILLKDLL
-----------
>3870109
-----------------MNLSINNIPVDDTYCEAFSGVFTRFIVTAKDKKRLRRAAYLST
ALPSTVFS-KSEGGIES-WLS------PSETPDGRMGAIIQIW----VND----IKGSRD
ILASEMGWRIRQGILVVPTTSVFNAL----------D----SKQN-IDMIE-PVGYCADG
YHH--EETMYDRETIVLPLMMGDFIIERYLGISGGVMGGNVWFFCDSIDSALEAGDRAVE
AVD-TVEGAVTTF--DICSA-GSKPVYPQQEH-PE-VGPSTNHPYCPTLQGKIPD--YMV
PEGIKSIPEIVINGVNENALKNAMKAAMYAAAEVAGVKRISSGNYEGKLGKFNIFLKDLL
-----------
>17330192
-----------------MNLSINNIPVDDTYCEAFSGVFTRFIVTAKDKKRLRRAAYLST
ALPSTVFS-KSEGGIES-WLS------PSETPDGRMGAIIQIW----VND----IKGSRD
ILASEMGWRIRQGILVVPTTSVFNAL----------D----SKQN-IDMIE-PVGYCADG
YHH--EETMYDRETIVLPLMMGDFIIERYLGISGGVMGGNVWFFCDSIDSALEAGDRAVE
AVD-TVEGAVTTF--DICSA-GSKPVYPQQEH-PE-VGPSTNHPYCPTLQGKIPD--YMV
PEGIKSIPEIVINGVNENALKNAMKAAMYAAAEVAGVKRISSGNYEGKLGKFNILLKDLL
-----------
>3971729
-----------------MKLNINNITVDDTYCEAFSGVFTRFIITAGDKKRLKRAAYLST
ALPSTVFG-KSEGGIEA-WLD------PADTPDGRIGAVVQIW----VND----IKDSDR
ILAFELGWRIRQGILVVPTTSVFNAL--E------------SGTS-IDLMA-PVGYCADG
YQV--EEKRYGRQTIVLPLMMGEFIIERYLCTARGVMGGNVWFFCDSIDSALEAGDKAVV
AVD-GVKGAVSTF--DICSA-GSKPVYPGQAH-PE-VGPSTNHPYCPTLKGKIPD--FAV
PDGIESIPEIVINGVDEKAVGNAMKAAMYAASGVQGLKRISAGNYDRKLGKFRIYLKDLL
-----------
>17328238
-----------------MNLNINNIIVDDTYCEAFSGVFTRFIITAGDKKRLKRAAYLST
ALPSTVFG-KSEGGIEA-WLD------PADTPDGRIGAVVQIW----VND----IKDSDR
ILASELGWRIRQGILVVPTTSVFNAL--E------------SGTS-IDMMA-PVGYCADG
YQV--EEEHYGRQAIVLPLMMGEFIIERHLGTARGVMGGNVWFFCDSVDTALKAGDRAVE
AVD-GVEGAVSTF--DICSA-GSKPVYPGQAH-PE-VGPSTNHPYCPTLKGKIPD--FAI
PDGIGSIPEIVINGVDEKAVGNAMKAAMYAASGVQGVKRISSGNYDGKLGKFRIYLKDLL
-----------
>17498375
-----------------MNLHINNITVDDTYCEAFSGVFTRFIITASDKKRLKRAAYLST
ALPSTVFG-KSEGGIEA-WLD------PADTPDGRIGAVVQIW----VND----IKDSDR
ILASELGWRIRQGILVVPTTSVFNAL--E------------SGTS-IDMMA-PVGYCADG
YQV--EEEHYGRQAIVLPLMMGEFIIERHLGTARGVMGGNVWFFCDSVDTALKAGDRAVE
AVD-GVEGAVSTF--DICSA-GSKPVYPGQAH-PE-VGPSTNHPYCPTLKGKIPD--FAV
PDGIGSIPEIVINGVDEKAVGNAMKAAMYAASGVQGVKRISAGNYDGKLGKFRIYLKDLL
-----------
>17412882
-------------------MGLVVMEVEDTFCEVFDGRYVRLIVTAADSRRLRRATYSST
ALPSTVFG-EAEGGLER-WLG------EDETPDGRSGSIIQIW----VNK----KGDSKK
VLEIELSKRIRQGILVVPTTTVFNAL--E------------SDEM-IDIWE-RVGHCGDG
YEW--EEERYGRKMINIPLMMGEFLIERKLGLGDGFMGGNVWFYCDSIEHALAIGDRAVA
AIE-EVEGAITSF--DICAA-GSKVET---NY-PE-IGPTTNHLYCPTLRDRIPD--SKV
PEGVRSIPEIVINARSIEEIKEAMRASIKAVDGMDGLLGISSGNYGGKLGSHKIYLRDL-
-----------
>17622492
----------------------MKMKIEETYCEAFEGLFVRLCVTAGDEKRLKRAAYSAT
ALPCTVFG-ESEGGVEK-WLNEGEGEGENETPDGRVGALVQVW----VNSDSAVEVGTAK
RLEYEVSKRIRQGVLVVPTTAVFNAF--P-------TTH--ADGK-IDTMQ-RVGHCGDG
HET--VDQRFGREVVAVPIMMGEFLVERYLGYGKGVMGGNLWFFCESLESALEAGEKAVA
AVN-GVEGAVAPF--EICAA-GSKPET---KY-PE-IGPTTNHLYCPSLKRRLRGSESKV
PAGVNFIPEVVINGVSLDAVREAMRAAVESVQDVKGVVKVSAGNYGGKLGRYKIYLDELL
SLRKRGD----
>10667625
------------------------MEIEKTYCEAFDGLVARICITARDDKSLKRAAFGAT
ALPSTVFG-ESEGGVEK-WLN------EDETPDGRKGALVQLW----VNY----GENAVK
KLDYEISKRIRQGILVVPTTSVFNAL----------D----SEVK-IDTMN-RIGHCGDG
YET--IEHKFGREVIAVPIMVGEFLVEHRIGYKKGVMGGNLWFLAETLEAALDASETAIR
AID-QIEGAITPF--DVCAA-GSKPET---KY-PE-IGPTTNHLYCPTLMHKISG--SKV
PDSVTAIPEIVINGLSLDSVKSAMKAAVNSVRDIEGVVKISAGNYGGSLGRYKIYLDELG
LSH--------
>3964798
------------------------MEIEKTYCEAFDGLVARICITARDEKSLKRAAFGAT
ALPSTVFG-QSEGGVEK-WLN------EDETPDGRKGALVQLW----VNY----GEDAVK
KLDYEISKRIRQGILVVPTTSVFNAL----------D----SEVK-IDTMN-RIGHCGDG
YET--IERRFGREVVAVPIMVGEFLVEHRIGYKKGVMGGNIWLLAETLEAALEASETAIS
AID-RIDGAITPF--DVCAA-GSKPET---KY-PE-IGPTTNHPYCPTLRHKISG--SKV
PDGVTAIPEIVINGLSLDSVKRAMKAAVDSVRDVEGVVKLSAGNYGGRLGRYKIYLAEL-
-----------
>4018315
------------------------MEIEKTYCEAFDGLVARICITARDEKSLKRAAFGAT
ALPSTVFG-ESEGGIEK-WLN------EDETPDGRKGALVQLW----VNY----GKDAVK
KLDYEISKRIRQGILVVPTTSVFNAL----------D----SEVK-IDTMN-RIGHCGDG
YET--IERRFGRDVIAVPIMVGEFLVEHRIGYKKGVMGGNIWLLAETLEAALEASETAIS
AID-RIEGAITPF--DVCAA-GSKPET---KY-PE-IGPTTNHLYCPTLKDNISG--SKV
PDGVTAIPEIVINGLSLDSVKGAMKAAVDSVRNVEGVVKVSAGNYGGSLGRYKIYLDDL-
-----------
>17486454
------------------------MEIEATYCEAFDGLVVGLYITASDETRLKQAAYNAT
ALPSTVFG-ESEGGIER-WLK------ERETPDGRKGALIQVW----VNY----DEGAPK
KLEYELSKRIRQGVLVVPTTSVFNAL----------D----SPER-IDTMD-RIGHCGDG
YES--IEQRFGRKVIVVPIMMGEFVLERYVSYKKGVMGGNLWFFCESVASALEAGEKAVA
AIS-DVEGAITPF--GICAA-GSKPET---NY-PE-IGPTTNHLYCPTLKRRING--SKV
PDGVTCIPEIVINGVSLESVKEAMRAAMERVRDVKGLVKISAGNYGGKLGSSKIFLKELM
G----------
>17620846
----------------------MEIEIEDTYCEAFDGLFTRICVTARDEKRLKQAAYNAT
ALPCTVFG-ESEGGIER-WLS------EHETPDGRKGAVIQFW----VNY----SEDAPK
KLEYEVSKRVRQGILVVPTTSVFNAL--E-------S----SAGK-IDVMG-RIGHCGDG
YET--IEQRFGREVIAVPIMMGEFLVEHYLSYKKGVMGGNIWFFCKSIEAALEAGEKALE
AIK-SVEGAITPF--GICAA-GSKPET---NY-PE-IGPTTNHLYCPTLVQKLSG--SKV
PRGVHSIPEIVINGVSLDTVKEAMSAAIESVQDVEGVVRISAGNYGGKLGNYKIFLKELA
YLTKRTLAERL
>17606394
------------------------MEIESTYCEAFEGLFARICITAKDEKRLERAAYSAT
ALPCTVFG-EAEGGIEK-WLS------EHETPDGRKGAIAQIW----VNYAKSKGEDAAE
KLEYEISKRIRQGILVVPTTSVFNAIEIP-------------DGNFIDTVD-RIGHCGDG
YET--IEQRFGREVVVVPIMMGEFLVERHLGYKKGVMGGNLWFFCSSIEAALETGEKAIN
AIN-KIGGAITPF--DICSA-GSKPET---KY-PE-IGPTTNHSFCPTLKHKISG--SKV
PEGVQCIPEIVINGASLDTVKEAMKAAIDSVRNVEGIVKISAGNYGGKLGRYKIYLEDII
PQPL-------
>17607208
------------------------MEIEDTYCEAFDGLFARICVTAKDEKRLKRAAYSAT
ALPCTVFG-ESEGGIEQ-WLN------EHETPDGRKGAIVQIW----VNY----GEDASQ
KLEYELSKRIRQGILVVPTTSVFNAV--D-------S----SDGK-INVMD-KIGHCGDG
YES--VEQRFGREVIAVPIMMGEFHVEHFLGYKKGVMGGNLWFFCESLESALEVGEKAVD
AVH-QVEGAIAPF--DICSA-GSKPET---KY-PE-IGPTTNHLYCATLKHRISG--SKV
PDGVACIPEIVINGVSLDVVRAAMKAAIDSVRDVTGLVKISAGNYDGKLGKYKIYLDELI
L----------
>17352890
------------------------MEIEETYCEAFEGLFARLCVTASDEKRLKRAAYSAT
ALPCTVFG-ESEGGIEQ-WLD------EHETPDGRKGAIVQIW----VNY----GKDAAQ
KLEYELSKRVRQGILVVPTTSVFNAL--E-------T----SEGK-IDVME-KIGHCGDG
YES--VEQRFGREVIAVPIMMGEFCVEHYLGYKKGVMGGNLWFFCESLDAALEVGEKAVD
AVN-RVEGAIAPF--DICSA-GSKPET---KY-PE-IGPTTNHVYCATLKHRISG--SKV
PDGVTCIPEIVFNGVSRDVVVEAMKTVIDSVRDVTGLVK---------------------
-----------
>10664907
------------------------MEIENTFCEAFEGLFARLCVTASDEKRLKRAAYSAT
ALPCTVFG-ESEGGIEQ-WLD------EHETPDGRKGAIVQIW----VNY----GKDAAQ
KLEYELSKRVRQGILVVPTTSVFNAL--E-------T----SEGK-IDVME-KIGHCGDG
YES--VEQRFGREVIAVPIMMGEFCVEHYLGYKKGVMGGNLWFFCESLDAALEVGEKAVD
AVN-RVEGAIAPF--DICSA-GSKPET---KY-PE-IGPTTNHVYCATLKHRISG--SKV
PDGVTCIPEIVFNGVSRDVVVEALKTVIDSVRDVTGLVKISAGNYGGKLGKYKIYLDE--
-----------
>3847583
------------------LVEINGVPVEDTFCEAFKGLYARFIVTAADERPLREAAENVA
ALPATVFG-ESEAGVER-WLD------PEETPDGRPGFVAQMW----VEY----GDDAVK
KLEHELGKRIRQGVLVRPTTRVFDAC--E-------D----PDGY-IDTER-PIGRCADG
YEY--TDVRFDREMVHVPIMMGEFLIERRLGYAEGVAGGLVWLFCEDVDAALEAGYRAVE
ALR-DVEGVITPF--NVCAA-GSKPET---IY-PD-IGPTTNHPYCPTLRDRILD--SKV
PEGVEAIPEIVINGVSLDVVKRAIGIAIEAATEVDGVVKVSAGNFGGKLGDYRIPLRECI
RE---------
>17427182
-----------------------MVEVEDTYCEAFSGIYTRLIVTAKYKYLLEKAVYSAT
ALPSTVFG-ESEAGVER-WLS------PEETPDGRVGAVIQIW----VPK----TKKFMD
VLLREMGKRIRQGILVVPTTRVFNAC---------------EGEK-IDVEI-NVGRCGDG
YEW--FEERWGREVIVVPIMFGEFVIERYIGYAEGVAGGNIWYFCESEESALEVGERAVE
ALK-DVDGVITPF--DVCSA-GSKPET---KF-PE-IGPTTNHPYCPSLKGKIPD--SKV
PEGVKAIPEIVINGVSLEAVKEAMKVCIEVGMNVDGVVKISAGNYGGKLGKYKIYLRELI
-----------
>17426107
------------------MLELNGVPVDDTYCEAFDGIYSRIIVTAKHKWLLKKAAYSAT
ALPSTVFG-EAEGGVEK-WLS------PQETPDGRLGAICQIW----VQK----SKKFLD
VLMREMGKRIRQGILVVPTTRVFNAT--E------------SETK-FDAEI-NVGRCGDG
YEW--EDEMWGRKVIRVPIMFGEFIIERYIGYAEGIAGGNIWYFCESEEAALEAGEAAVE
ALK-QLDGVITSF--DICSA-GSKPET---KY-PE-MGPSTNHYFCPTLKGKIPD--SKV
PDGVKSIPEIVINGIKREVVEKAMFVCMDVVSKIDGVVRISAGNYEGKLGQHKIYLKDLI
EKYS-------
>17435754
-----------------MALELNGVPVDDTYCEAFDGIYSRFIITAKHRWLLKSAAYGAT
ALPSTVFG-ESEGGIDR-WLS------PSETPDGRHGAIAQVW----VQK----SKKFMD
VLTREMSKRIRQGVLVVPTTRVFNAT----------D----SETK-FDAEL-NIGRCGDG
YEW--EEEMWGRKVIRVPIMFGEFIIERYIGYAEGVAGGNIWYFCDSEESALEAGELAVE
ALK-EIDGVITSF--GICSA-GSKPET---KY-PE-IGPTTNHYFCPTLKNKIPD--SKV
PDGVKSIPEIVINGINLDVLKKAMYVCMEVASKVDGVLRISSGNYDGKLGQHKIYLRDII
EEYS-------
>17431467
------------------MLEINGVPVEDTYCEAFEGIYSRIIVTAKHGWLLKKAAYGAT
ALPSTVFG-ESEGGIEA-WLS------PEETPDGRVGAILQIW----VPK----TKNFMD
KLMREMGKRIRQGILVVPTTRVFNAT--Q------------SDTS-FDAEI-NVGRCGDG
YEW--EEECWGRKVVVVPIMFGEFTIERYIGYAEGVAGGNVWFFCESEEAALEAGEAAVE
ALK-KVEGVITSF--DICSA-GSKVET---KY-PE-IGPTTNHYYCPTLKGKIPD--SKV
PDGVKSIPEIVINGVSLEAVEKAMYVCMDVASKVDGVVKLSAGNYGGKLGKYKIYLKDLV
EKFEQ------
>17441269
-----------------MKLEINGVPVEDTYCEAFDGIYSRLLITAKHRWLLKKAAYGST
ALPSTVFG-ESEGGVEK-FVS------PEETPDGRQGAIIQIW----VQK----TKNFKD
VLMRELGKRIRQGILVVPTTRLFNAT--Q------------SENY-IDAEI-NVGRCGDG
YEW--EEEMWGRKVIRIPIMFGEFIIERYLGYAEGIAGGNVWFFCESEEAALEAGEAAVE
ALK-NMEGVITSF--DICSA-GSKPET---KY-PE-IGPTTNHYYCPTLKGKIPD--SKV
PEGVKSIPEIVINGVNIEAVKKAMYVCLEVASKVDGVVKLSAGNYGGKLGQHKIYLKDII
EEYGE------
>17418298
-----------------MGLELNGVPVEDTYCEAFDGIYSRILITAKQKWLLKKAAYNST
ALPSTVFG-ESEGGVEK-FVS------PEETPDGRIGAIAQIW----VAK----SKNFES
ILTREMSKRIRQGILVVPTTRVFNAT----------D----SDTH-FDAEL-NIGRCGDG
YEW--EEEMWGRKVIRVPIMFGEFIIERYIGYAEGVAGGNVWFFCDSEESALEAGEAAVE
ALK-NMDNVITSF--DICSA-GSKPET---KY-PE-IGPTTNHYYCPTLKNKISD--SMV
PDGVKSIPEIVINGTTLEDVKKAMYVCMEVVSRIDGVLRISAGNYGGKLGQHKIYLRDII
EQYG-------
>17447799
-----------------MELELNGVPVEDTYCEAFDGIYSRILITAKQKWLLKKAAYNST
ALPSTVFG-ESEGGVEK-FVS------PQETPDGRLGAIAQIW----VAK----SKNFES
VLMREMSKRIRQGILVVPTTRVFNAT--E------------SDKF-FDAEL-NVGRCGDG
YEW--EEEMWGRKVIRVPIMFGEFIIERYIGYAEGVAGGNVWFFCDSEESALEAGEAAVE
VLR-NMDNVITSF--DICSA-GSKPET---KY-PE-IGPTTNHYYCPTLKGKIPD--SKV
PEGVKSIPEIVINGTTLEDVKKAMYVCMEVVSRIDGVLKISAGNYGGKLGQHKIYLRDIL
QEYGE------
>17401362
-------------------MKINDVLIEDTFAEIFSMYTARILITATTRRWALESALETK
GLGRSATLPPSEASIER-AAS------GTETPDTRPGYILQVG---DRKR---------E
EFKHWLVTRIRKGVFPIPTTAVFNALPQE------------MAEDFVDMENTPVQLFGDG
YEE--IVEIFGRKMYKIPRMDGFLYVEKKLGVTKGVAGGNFLIMGDSQGATLLAAETALE
AIM-EV-----PYVTGRIAASGTKVGGK--LY-KD-AVATTNDPYCACISDKVKN--SKI
PDGVHCVYEMIINGLSLEHVKKAMKAGVEKAVSVRGVKKITAGNYGGKLGKERIYLHDLM
R----------
>17402860
------------------MFRYNGVEVEDTFAEIFSMWMGRALITADNEKWALTAARSAT
GLATSIIMSPAEAGIEG-IVT------PDKTPDGRVGALIQIY---HHAR---------R
DLKSQIVLRIGQCVMTCPTTAAFDAL--P-------E----AKRR-LKVGR-SLRLFGDG
FQR--RDVVAGRKVWRIPVMEGEFIVEDNFGAVKAIAGGNFLILAENRKAGLQAAEEAVS
AIGRKGEGIILPFPGGVCRA-GSKSGSM--KY-K--LNASTFHSFCPRLKKIVSD--SRV
PENVNSVYEIVINGLNLDVVKRAMAEGIKAAVRVPGVVKISAGNYGGKLGPYRAYLKEVL
EIK--------
>3846861
-------------------VEINGVEIEDTFAEAFEAKMARVLITAASHKWAMIAVKEAT
GFGTSVIMCPAEAGIDCGYVP------PEETPDGRPGVTIMIG---HNDE---------D
ELKEQLLDRIGQCVMTAPTASAFDAM--P-------EAEKEDEDR---VGY-KLSFFGDG
YQE--EDELDGRKVWKIPVVEGEFIVEDSFGITTGVAGGNFYIMAESQPAGLQAAEAAVD
AIK-GVEGAYAPFPGGIVAS-ASKVGSK--QY-DF-LPASTNDAYCPT----VED--NEL
PEGVKCVYEIVINGLNEEAVKEAMRVGIEAACQQPGVVKISAGNFGGKLGQYEIHLHDLF
-----------
>3788488
-------------------MKINNVEIEDTYAEAFPIQVSRVLITAATEYYARIAATEAT
GFGTSVIGCPAEAGIDC-FVP------STKTPDGRPGYVIMIC---HPKK---------D
HVKEQLVERLGECVLTAPTTAIFNWL--PFERMEDKT----LEKK-VDV---KLHFFGDG
FES--KQVVGGRNVYAIPIMEGDFICEEEYGVQKGVAGGNFFIMAETQGSALMAAQAAVD
AIN-QVEGCILPFPGGIVAS-GSKVGSL--KYSKF-MKASTNHRMAPTLKSKVED--TQM
PANVNAAYEIVIDGIDEATVAKAMTVGIKAACTIPGVVKISAGNYGGKLGPYKFELTKLL
Q----------
>3793652
-------------------MKYNNVEIDDTYAEAFPAQVSRVLITAVTEYYAKVAAIEAT
GFGTSVIGCPAEAGIDC-FVP------ADKTPDGRPGYVIMIC---HPNK---------D
KLKEQLIERIGECVLTAPTTAVFNWL--PFERLPDKT----QEKR-IDV---KLHFFGDK
FEY--QTKVGDRNVWAIPIMGGEFICEEEYGYKKGVAGGNFFVMGETQGSALMGAQAAVD
AIA-QIEGCITPFPGGIVSS-GSKVGS---KY-KF-MKASTNEKMAPTLKSKVPD--TQL
PPNVNAAYEIVIDGLDEATVGKAMAAGIKAACHVPGVVKISAGNYGGKLGPYKFELAKLL
Q----------
>3789690
-------------------MKYNNVEIDDTYAEAFPVTVSRVLITAATEYWAKVAATEAT
GFGTSVIGCPAEAGIDC-FVP------ADKTPDGRPGYAIMIV---QMGK---------D
KLKEQLIERLGECVLTAPTAAAFNWL--PFERLEDKT----QEKR-LDV---KLHFFGDK
FEY--QTEVGGRKVWAIPIMNGDFIVEEEYGYKKGVGGGNFFIMGETQGSALMAAQAAVD
AIS-HVEGCITPFPGGIVAS-GSKVGS---KY-KF-MKASTNEKMAPSLKGKVE---SQL
PPEAKAAYEIVIDGIDEAAVAKAMTVGIKAACKIPGVVKISAGNYGGKLGPFKFELVKLL
Q----------
>3832533
-------------------MEFNGVPIDDTYAEAFPIWISRVLITAATMDLAYTAAVEAS
GFATSCIGCTAECGVDT-FVP------AEETPDGRPGYSMLIC---NPSK---------K
KLKEQLIERIGECILTAPTTAAFNGL--P-------G----AEEK---IPV-KLHFFGDG
YEY--QQKVGDRDCWAIPLMGGEFIIEEEYGAVKGVAGGNFFVMGENQMAALVGAQAASD
AIS-GVEGAITSFPGGIVAS-GSKVGSK--KY-KF-MNASTNEAYCPSLKGKVED--SKI
PDGVNSVFEIVIDGVDAETVADAMGAGIRAACMIPGVKFISAGNYGGSLGPHQFQLKDLF
-----------
>3801443
-------------------MEFNGVILEDTYAEGFPVWAARVIITAVTKEWAYKAATEAT
GFATSTIGCPCEAGIER-FVP------ASETPDNRPGYAVMFC----CGK---------K
ALKEQVLERIAECVLTAPTTAVFNGK---------------AGLE-EIIPV-KLHFFGDG
YES--KVVVGGINCWSIPIMGGDFIIEEEVGAIKGVAGGNFLIMGDSQMSALIAAQAAVD
AIS-CVPGTITPFPGGVVSS-GSKVGSN--KY-KF-MGASTNEKFCPTIREKVPD--TEI
PEGVKAVYEIVIDGVSEAAVNEAMKAGVQAACRVPGVVKITAGNYGGNLGPFKFHLKDCI
-----------
>3863953
-------------------MELNGVPIDNTFAEGFPIWVSRVIITGVTREWAMTAAMEAT
GFATSAIGCPCEAGIEG-YVS------ADETPDGRPGVSILIC----ASK---------K
KVPEQVMERIAECVLTAATTSVFNGM--P-------D----AEEK-FDI---KIHFFGDK
FES--KVEIGGRQCWKIPIMEGDYVGEEVFGMVKGVAGGNFFVMADNQMTALMGAKAAAD
AIF-EVKGTITSFAGGIVAS-GSKVGSK--NY-KFPIPATTNEQYCPTIREKVPD--TKV
PDGVKSIYEIVINGVDEASVKKAMAAGIKAAVKVPGVSFISAGNYEGKLGPFQFKLAELF
-----------
>3813680
-------------------MELNGVTIDNEYAEAFPNWACRVIITAISEKWAIKAATEAT
GFATSAIGCPCEAGIER-ILC------PCETPDNRPGVAVMFF---AGGK---------K
KLKEQVLERIAECVLTQPTTAAFDGM--P-------D----AEEK---IDV-KLHFFGDG
YEY--KKEVGGRQCWAIPIMNGEYVGEESFGIVKGIAGGNFFIMGETQPSALMAAEAAVE
AIQ-NEEGTICSFP--VVAS-GSKVGSN--KY-KF-MAASTNEKYCPSIRDKVAD--TKI
PEGVKAVYEIVIDGVDEASIRKATKVGVTAASKIPGVKLISAGNFGGNLGPFKFHLHEIL
Q----------
>3744842
-------------------MELNGVQIEDEFAEAFPNWACRVIITAITEKWALQAATEAT
GFATSAIGCPCEAGIER-ILP------ASETPDGRPGVAVLFF---AGGK---------K
KLKEQVVERLAECVLTQPTTAVFDGM--P-------E----AEER---IDV-KLHFFGDG
YEY--QKEVGGRNCWAIPIMNGEYIGEENFGIVKGIAGGNFFIMGENIPAALMAADAAVA
AIR-NVPGCMCSFP--IVAS-GSKVGSN--KY-KF-MAASTNEKYCPTIRDRVED--TKV
PEGVKAVYEIVIDGIDEAAIKASTKAGIEAAVKIPGIKLITAGNFGGNLGPYQFKLYEIL
-----------
>3742214
-------------------MELNGVKIDDNYAEAFPNWACRVIITAINEQWAIQAATEAT
GFATSAIGCPCEAGIEG-AVD------ASETPDGRPGISVLFF---AGGK---------K
KLKEQVIERLAECVLTQPTTAVFDGM--P-------D----AEER---IDV-KLHFFGDG
FEY--KKEVGGRECWAIPIMNGEYIGEENFGIVKGVAGGNFFIMGENIPAALMAAESAVD
AIM-LVPGCMCSFP--VVAS-GSKVGSN--KY-KF-MPATTNEKYCPSIRDKVEG--SLV
PEGVGAVYEIVIDGVDEDSIKEATKAGIEAATMIPGIKFITAGNFGGSLGPFKFDLKEIL
GL---------
>3726996
-------------------MELNGVTIDDTYAEAFPTWVARPIITAVTEEWAYKAAVEAV
GFATSTIGCPAEAGIDC-FVS------PDETPDGRPGYAIMIC----ASK---------K
KLKEQVVERLAECVLTAPTTAVFDGL--S-------DVVAEVPEK---LPV-KLHFFGDG
YEE--KREVGGRTVWAIPIMEGEYIGEEEFGAVKGVAGGNFFIMGENQMAALTAAQAAVD
AIS-GVCGVITPFPGGIVAS-GSKVGSN--KY-KF-MGASTNEAYCPTLRDKVEN--SKV
PEGVKAIYELVIDGVDEDSIKTAMAEGIRAATRVPGVKFISAGNFGGSLGPFKFELKDVL
AEYL-------
>3729451
-------------------MEYNGVTIDDEYAEAFPTWVSRIIITAVTEDWAYRAANEAT
GFATSAIGCPCEAGIEG-FLS------GDETPDGRPGVAILIC----AGK---------K
KLKEQVVERLAECVLTAPTTAVFDGL--P-------E----AEER---IAV-KLHFFGDG
YEY--QKEVGGRKCWAIPIMNGEYVGEEDFGIVKGVAGGNFFVMGENQMAALMGAQAAVD
AIA-GVGGVITSFPGGIVAS-GSKVGSK--KY-KF-MPASTNEKYCPTLREKVED--TKV
PEGVKAIYEIVIDGLDEDCVKEAMAEGVRAACMVPGVVFISAGNFGGNLGPFKFNLADLF
-----------
>3745835
-------------------MEINGVTIDDTYAEAFPTWVCRVIITAVTKDWALKAATEAT
GFATSAIGCPCEAGIES-ILS------GSETPDGRPGVSILIC----ASK---------K
KLKEQVVERLAECVLTAPTTAVFNGI--T-------D----AEEK---IPV-KLHFFGDG
YEY--QKEVGGRKCWVIPIMNGEYVGEEEFGIVKGVAGGNFFIMGENQMAALVAAEAAVD
AID-EVKGVITSFPGGIVAS-GSKVGSL--KY-KF-MPASTNEKYCPTLREKVAD--TKI
PAGVKAVYEIVIDGVDEKSVAAAMGAGVRAAVKVPGVKFISAGNFGGSLGPFKIELFKVI
-----------
>3745835
-------------------MEINGVTIDDTYAEAFPTWVCRVIITAVTKDWALKAATEAT
GFATSAIGCPCEAGIES-ILS------GSETPDGRPGVSILIC----ASK---------K
KLKEQVVERLAECVLTAPTTAVFNGI--T-------D----AEEK---IPV-KLHFFGDG
YEY--QKEVGGRKCWVIPIMNGEYVGEEEFGIVKGVAGGNFFIMGENQMAALVAAEAAVD
AID-EVKGVITSFPGGIVAS-GSKVGSL--KY-KF-MPASTNEKYCPTLREKVAD--TKI
PAGVKAVYEIVIDGVDEKSVAAAMGAGVRAAVKVPGVKFISAGNFGGSLGPFKIELFKVI
-----------
>3806585
-------------------MQLNGVTIDDTYAEAFPTWIARVIITAATLEWARKAATEAT
GFATSAIGCPCEAGIEC-ELS------PDETPDGRPGVAILIC----AGK---------K
KLKEQVVERLAECVLTSPTTAVFNGL--L-------N----TEEK---IPV-KLHFFGDG
YEY--QKEVGGRKCWVIPIMEGEYVGEEEFGIVKGVAGGNFFVMGENQMAALMGAQAASD
AIA-RVRGVITSFPGGIVAS-GSKVGSN--KY-KF-MPASTNEKYCPTIRDKVPD--SKV
PAGVNAVYEIVIDGLDEKVVAEAMAKGIKAAVRVPGVKFISAGNFGGNLGPYKIELHKIL
-----------
>3820339
-------------------MEINGVQIDDTFAEAFPIKMARVQITAVTERWALEAAREAT
GFGTSVIGCPAEAGIEC-LVD------GRETVDGRPGVNILLC---NMGF---------K
NLENSLLMRLGQCVLTAPTAAAFSGM--H-------D----AEKQ-FDTGK-KLSFFGDG
YQK--TEEMFGRNIWKILLMSGDFIIENSFGAVEGIAGGNFLILGQNQMSGLMAAEAAID
SIR-KVKGAITPFPGGVVSS-GSKVGS---KY-KF-LKASTNSAFCTSLRED-GV--CVL
AEDVSCVFEIVINGVDREAIENAMRAGIHAACQVPGILKITAANYEGKLGIHHFPLHSVL
E----------
>3749955
-------------------MEISGVEIEDTFAEGFPIKVARVLITAITERWAMEAAREAT
GFGTSVIMCPAEAGIER-LAR------RAETPDGRPGVYIQIC---NMSF---------K
NLEASLLARIGQCVLTAPTTAVFNGL--P-------E----AEKQ-FDTGA-KLKFFGDG
FQK--EMAYCDRGVCSIPVMSGDFIVEEKMGAVDGIAGGNFYIMAENQAAALMAAEAAVD
AIR-EEEGTITPFPGGVVAS-GSKVGS---RY-KF-LKASTNERFCPTLQDE-GV--CIL
PPSIRASYEVVINGVSREAIERSMRSGIMAACKVPGVVKISAGNFEGKLGPHLFKLHEIL
G----------
>3818931
-------------------MEINGVEIDDTFAEAFPIKIGRVLITAISERWALEAAREAT
GFGTSVIMCPAEAGIEC-IVP------STETPDGRPGVYIQIC---NMSW---------K
SLETSLLARIGQCVLTAPTTAVFNGL--P-------E----AEKQ-FDTGK-KLGYFGDG
YQC--EIKYCNRNFCKIPIMEGDFLVEETIGAVDGIAGGNFYILGQNQPAALMAAEAAVD
AIS-KLRGTITPFPGGVVAS-GSKVGS---RY-KF-LKASTNVAFCPSLKEQ-GV--CAL
PENVTAGYEIVINGISREAIEEAMRVGIRAACTVPGVLRISAGNFGGKLGPHQFHLHRIL
D----------
>3796026
-------------------MELNGVVIEDTFAEGFPIWVSRVLITAATERLAKAAATEAT
GFACSVIMCPAEAGIEK-YVS------PAETPDGRPGYIIEIC---HPKK---------A
ELEHQLLERIGQCVLTAPTTAVFNAM-GE-------D----ATEE-LKVGF-KLKYFGDG
YEKKVKCEECGKTLYSVPIMGGDFLIESKLGIRKGVAGGNFFIMAENNMAALMAAEAAID
AIN-AVEKTITPFTGGIVAS-GSKVGYTNPKY-SF-MAATTNEKMCPTLKDTVEG--SEI
PADVNGVYEIVIDGIDEASVAAAMKAGIKAAVTIPDVKKITAGNYGGKLGPFQIKLQELF
-----------
>3722517
-------------------MELNGVVIEDTFAEGFPIWVSRVLITAATERLAKAAATEAT
GFACSVIMCPAEAGIEK-YVS------PAETPDGRPGYIIEIC---HPKK---------A
EIEHQLLERIGQCVLTAPTTAVFNAM-GE-------D----ATEE-LKVGF-KLKYFGDG
YEKKVKCEECDKTLYSIPIMGGDFLIESKLGIKKGVAGGNFFIMAENNMAALMAAEAAVD
AIS-EVEKTITPFTGGIVAS-GSKVGYTNPKY-SF-MAATTNEKMCPTLKDTVEG--TEI
PADVNGVYEIVIDGIDEASVAAAMKAGIKAAVTIPGVKKITAGNYGGKLGPYQIKLQELF
-----------
>3840045
-------------------MEINGVVIEDTFAEAFPIWVSRILVTAATEKLAKIAATEAT
GFGCSVIMCPAEAGIEK-YVP------PTETPDGRPGYIIQIC---HPKK---------S
ELEHQMLERIGQCVLTAPTTAAFDAM-GD-------E----AEEQ-LKVGF-KLKFFGDG
YEK--KDKVGDKTVYKIPIMSGEFITESKFGIKKGVAGGNFFILAENQTSALVAAEAAID
AIN-SVDGVITPFPGGIVAS-GSKVGASNPKY-KF-MTATTNHKMCPTLKGVVED--SEV
PEDVNGIYEIVIDGVSEEAVKEAMKVGILAATKVPGVKKITAGNYGGKLGKYQIKLHDLF
E----------
>3779840
-------------------MEINGVYIEDTFAEAFPIYVSRVLITAATKKWAKIAATEAT
GFGCSVIMCPAEAGIEK-YVP------PSETPDGRPGFIIQIC---HPKK---------S
ELEHQMLERLGQCVLTCPTTAIFDAM-GD-------K----AEEQ-LKVGF-KLKFFGDG
YEK--KDEMYGRKVYRIPIMGGEFITEAKFGIKKGVAGGNFFIMADTNASALIAAEAAVN
AIA-SVEGVITPFPGGVVAS-GSKVGASNPKY-KF-MVATTNHKMCPTLKGVVED--SEV
PEDVNGVYEIVIDGVDEEAVKEAMKQGILAATKVPGVKKITAGNYGGKLGKYQFNLRELF
E----------
>3842715
-------------------MEINGVYIEDTFAEAFPIWVSRVLITAATKKWAKIAATEAT
GFGCSVIMCPAEAGIEK-YVP------PSKTPDGRPGFIIQIC---HPKK---------S
ELEHQMLERLGQCVLTCPTTAIFDAM-GD-------M----ADEQ-LKVGF-KLKFFGDG
YEK--KDELYGRKVYKIPIMGGEFITEAKFGIKKGVAGGNFFIMADTNASALIAAEAAVN
AIA-SVDGVITPFPGGVVAS-GSKVGASNPKY-KF-MVATTNHKMCPTLKGVVED--SEI
PEDVNGVYEIVIDGVDEESVKEAMKQGILAATRVKGVKKITAGNYGGKLGKYQFNLRELF
E----------
>3836919
-------------------VEINGVFIEDTFAEAFPIWVSRVLITAATERLAKIAATEAT
GFGCSVIMCPAEAGIEK-YVS------PEETPDGRPGYIVEIC---HPKK---------S
ELEHQLLERLGQCVLTAPTTAVFDAM-GE-------D----ADEQ-LKVGF-KLKFFGDG
YEK--KDKVGERTVYKIPIMGGEFIVENKLGVKKGVAGGNFFIMADSNMTALTAAEAAID
AIN-TVEKTITPFPGGIVAS-GSKVGYTNPKY-KF-MVATTNHKMCPTLKGVVED--SEV
PEDVNGVYEIVIDGVDEEAIKEATKAGILAATTVKGVKKITAGNYGGKLGKFQIKLRELF
E----------
>3796381
-------------------MEINGVFIEDTFAEAFPIWVSRVLITAATEKLAKIAATEAT
GFGCSVIMCPAEAGIEK-YVP------ATETPDGRPGYIIEIC---HPKK---------S
ALEHQLLERLGQCVLTAPTTAVFDAM-GE-------D----ATEH-LKVGF-KLKFFGDG
YET--KEKLNDKVMYSVPIMGGDFKIESKLGIKKGVAGGNFFIMADSNSSALVAAEAAID
AIN-GVEKTITPFPGGIVAS-GSKVGYTNPKY-SF-MAATTNQKMCPTLKDSVED--SEI
PADVNGVYEIVIDGVDEEAVKEATKVGILAATKIEGVKKITAGNYGGKLGPHQIKLCELF
E----------
>3763823
-------------------MEINGVEIEDNFAEAFGIQVSRILVTAATKKLAKVAATEAT
GYGTSVIGCPAEAGIDC-YVP------PQETPDGRPGYIIMIC---NMSK---------K
KLDHELLERIGMCILTAATTAVFDAM--E-------D----ADEK-FKTGH-KLKFYGDG
YEK--VLDIDGRKIHSIPLMSGDFLVESELGIKAGVAGGNLFILAENQPAGLLAADAAVD
AIK-AVPGAITPFPGGIVAS-GSKVGSN--KYSKF-LNASTNEKMCVTLKGEVEG--CQI
PEDVDGVYEIVIDGVDEAAVKAAMKAGIEAAVKVNGVKQISAGNFGGNLGKYQIKLQELF
-----------
>3761093
-------------------MEINGVEIEDTFAEAFGIQVSRILVTAATKKLAKIAATEAT
GYGTSVIGCPAEAGIDC-YVP------PEETPDGRPGYMIMIC---NMSK---------K
KLDHELLERVGMCLLTAATTAAFDAL--D-------D----ADEK-LNVGF-KLKFFGDG
FEK--ELNIDGRTVYSVPIMSGDFLVEGEFGIKSGIAGGNFFIMGDSQSSALIAAEAAVD
AIG-AVEGAITPFPGGVVAS-GSKVGSN--KY-KF-LGASTNEKMCVTLKNEVED--SDI
PADVNGVYEIVIDGASEEAVKEAMKVGITAATKVPGVLKISAGNFGGNLGTCNIKLHEIF
-----------
>3834845
-------------------MEINGVEIEDTFAEAFGIKVSRVLVTAATKKLAKIAATEAT
GYGTSVIGCPAEAGIDC-YVP------PEETPDGRPGYIIMIC---NPSK---------K
NLDHELLERIGMGILTAPTTAVFDAL--D-------D----EDEK-LNVGF-KLKFFGDG
YEK--ELEIDGRKIHSIPIMSGDFLIESEFGIKDGVAGGNFFIMGDSQASALLAAQAAVD
AIA-AVEGTVTPFPGGVVAS-GSKVGSN--KY-KF-LNASTNEKMCVTLKDEVEG--SEI
PENVNGVYEIVIDGVNEEVVREAMKEGIKAACTVPGIIKISAGNYGGNLGAYQIKLHDLF
-----------
>3776932
-------------------MEINGVEIKETYAEGFGIKVTRILVTAATAKLAKIAATEAT
GYATSVIGCPAEAGIDC-FVP------SECTPDGRPGYAIMIC---HASK---------K
ALDHELMERIGMCVLTAPTAAAFNLL--E------------SEDE-LKTAF-KLKYFGDG
FEK--DCCIDGRKVHSIPIMSGDFIVESTFGFKAGVAGGNFFILAKDQITGVKAAQMAVA
AIR-NIPGTITPFPGGMVAS-GSKVGSN--KY-SF-LPASTNEKMCVTLKDQVD---SDI
REDAEGVFEIVIDGLDEESVKKAMKAGIVAACSVDGVLEISAGNFDGKLGAYILNLHDLF
-----------
>3773825
-------------------MEINGVEIKDNYAEGFGIKVTRILVTAATERLAKIAATEAT
GYGTSVIGCPAEAGIDC-YVP------PTETPDGRPGYVIMLC---QGSK---------K
QLDHELLERIGMCILTAPTTAAFNVL--D-------D----ADEE-LKTGF-KLKFFGDG
FED--ELEIDGRKMHSIPIMSGDFLVESTFGFKAGVAGGNFFILAENQMAGVMAAEAAVD
AIS-AVEGVITPFPGGMVAS-GSKVGCN--NY-KF-LNASTNEKMCVTLKDKVD---SDI
REDANGVFEIVIDGIDEESVRDAMKAGIEAACNVPGVLEIDAGNFGGNLGAYKINLQDLF
-----------
>17613611
-----------------MGLELEGVEIEDTFAEAFPIKVARVLITAVNEKWAMVAAKETT
GFGTSVIMCPAEAGVDV-VVP------AEATPDGRPGVAVLIC---TFGY---------K
ALDAQLLARIGQCVLTCATASAFNGLNAE-------E----AEKE-FNTGF-KLSFFADG
FQT--KEELDGRTVWRLPVMGGEFVVENDLRAKAGVAGGNFFILAKDQMTALKAAEDAVA
AIG-KVEGTITPFTGGVVAS-GSKTGSL--KY-KF-MHATVNEKYCPTLKDKIEG--SEL
PADVNGVFEIVIDGVSEEVVKEAMRVGIQAAVKVPGVVKITAGNFGGTLGKYHFQLKDVL
GL---------
>10669159
-------------------MELEGVEIEDTFAEAFPIKVARVLITAVNEKWAMTAAKEMT
GFGTSVIMCPAEAGIDK-LAS------PEETPDGRPGVYAMMC---TFGY---------K
ALDAQLLARIGQCILTSPTAAVFNAM--T-------E----SEKE-FNTGF-KLKFFGDG
FES--EEELGGREVARVPIMGGEFVIEKNLGAKEGVAGGNIFILAKDQMAALTAAEDAVA
AIQ-SVECTITPFTGGVVAS-GSKPSSN--AY-KF-MHATINEKYCPTLKDKVED--TEL
PADVNGIFEIVINGVSEDAVKDGMKAGIKAAVKVPGVVKITAGNFGGNLGKYQLRLKDVL
GL---------
>17610010
-------------------MEFEGVEIEDTFAEAFPIKVARVLITAVNEKWAMTAAKEMT
GFGTSVIMCPAEAGIDK-IAS------PEETPDGRPGVYVMMC---TFGY---------K
ALDEQLLARIGQCVFTCPTTAVFNAM--P-------E----SEKE-FNTGF-KLKFFGDG
FES--EEELNGREVVRVPIMGGEFVMEKNMGAKAGVAGGNIFILAKDQMAALAAAEDAVA
AIL-EVENTITPFTGGVVAS-GSKPSSN--AY-KF-MHASINEKYCPTLKDKIED--SEL
PADVNGVFEIVINGVSEEVVKDGMKAGIKAAVKVPGVVKITAGNFGGNLGKYHLELKDVM
GL---------
>3968628
-------------------MEFEGVEIEDTFAEAFPIKVARVLITAVNEKWAMTAAKEMT
GFGTSVIMCPAEAGIDK-IAS------PEDTPDGRPGVYVMMC---TFGY---------K
ALDEQLLARIGQCVFTCPTTAVFNAM--T-------E----SEKE-FNTGF-KLKFFGDG
FES--EEELNGREVVRVPIMGGEFVMEKNMGAKAGVAGGNIFILAKDQMAALAAAEDAVA
AIL-EVENTITPFTGGVVAS-GSKPSSN--AY-KF-MHASINEKYCPTLKDKIED--SEL
PADVNGVFEIVINGVSEDVVKDGMKAGIKAAVKVPGVVKITAGNFGGNLGKYHLELKDVL
GL---------
>17606803
-------------------MELEGVEIEDTFAEAFPIKVARVLITAVNEKWALEAAKEMT
GFGTSVIMCPAEAGIDK-IAA------SGETPDGRPGVYVMVC---TFGY---------K
AMDEQLLARIGQCVLTSPTAAVFNAL--E-------N----GEKE-FNIGF-KLKFFGDG
FES--EEELGGREVARVPIMGGDFVIEKNLSAKPGVAGGNIFILAKDQMSALTAAEDAVS
AIR-QVEGTITPFTGGVVAS-GSKPSSN--KY-KF-MHATINEKYCPTLKDKIED--SEL
PADVNGIFELVINGVSEEAVKEGMKAGIKAAVKAPGVVKITAGNFGGTLGKYHLQLKDVL
GL---------
>10665194
-------------------MEFEGVEIEDTFAEAFPIKVARVLITAVNEKWAMTAAKEMT
GFGTSVIMCPAEAGIDR-IAS------SDETPDGRPGVYAMIC---TFGY---------K
ALDAQLLARIGQCVLTSPTAAVFNAL--E-------N----GEKE-FNIGF-KLKFFGDG
FET--EEELNGREVARVPIMGGEFVIEKNLSAKAGVAGGNLFILAKDQMSALTAVEAAVE
AIM-QVEGTITPFTGGVVAS-GSKPSSS--KY-KF-MHATINEKYCPTLKDKIED--SEL
PADVNGVFEIVINGVSEEAVKEATKIGIEAAVKVPGVVKITAGNFGGTLGQYKIQLKEVL
GL---------
>17352369
-------------------MEFEGVEIEDTFAEAFPIKVARVLITAVNEKWAMTAAKEMT
GFGTSVIMCPAEAGIDR-IAS------SDETPDGRPGVYAMIC---TFGY---------K
ALDAQLLARIGQCVLTSPTAAVFNAL--E-------N----GEKE-FNIGF-KLKFFGDG
FET--EEVLNGREVARVPIMGGEFVIEKNLSAKVGVAGGNLFILAKDQMSALTAVEAAVE
AIM-QVEGTITPFTGGVVAS-GSKPSSS--KY-KF-MHATINEKYCPTLKDKIED--SEL
PADVNGVFEIVINGVSEEAVKEATKIGIEAAVKVPGVVKITAGNFGGTLGQYKIQLKEVL
GL---------
>17373957
-------------------MELEGVEIEDTFAEAFPIKVARVLITAVNEKWAMTAAKEMT
GFGTSVIMCPAEAGIDR-IAS------SDETPDGRPGVYAMIC---TFGY---------K
ALDAQLLARIGQCVLTSPTAAVFNAL--E-------N----GEKE-FNIGF-KLKFFGDG
FET--EEVLNGREVARVPIMGGEFVIEKNLSAKAGVAGGNLFILAKDQMAALTAVEAAVE
AIM-QVEGTITPFTGGVVAS-GSKPSSS--KY-KF-MHATINEKYCPTLKDKIED--SEL
PADVNGVFEIVINGVSEEAVKEATKIGIEAAVKVPGVVKITAGNFGGTLGEYKIQLKEVL
GL---------
>17626902
------------MKLEGFEGAGEGVEIEDTFAEAFPIKVARVLVTAVNERWALEAAREAT
GFGTSVIMCPAEAGIDR-IAS------PEETPDGRPGVYVMFC---TFGY---------K
ALDEQLLARIGQCVLTCPTTAVFNGLTKE-------E----SEKE-FNTGF-KLKFFGDG
FET--EEELGGRAVARVPIMGGEFVVEKNLGAKAGVAGGNFFILAKDQLSALTAAENAVS
EIRQQVEGTITPFTGGVVAS-GSKPGSQ--KY-KF-MHATINEKYCPTLKEKVAE--TDL
PAEVNGVFEVVINGVSEEAVKAAMKAGIKAAVKVPGVVKITAGNFGGKLGKYQIRLHEVL
E----------
>17621897
------------MKLEGFEGAGEGVEIEDTFAEAFPIKVARVLVTAVNERWALEAAREAT
GFGTSVIMCPAEAGIDR-IAS------PEETPDGRPGVYVMFC---TFGY---------K
ALDEQLLARIGQCVLTCPTTAVFNGLTKE-------E----SEKE-FNTGF-KLKFFGDG
FET--EEELGGRAVARVPIMGGEFVVEKNLGAKAGVAGGNFFILAKDQLSALTAAENAVS
EIRQQVEGTITPFTGGVVAS-GSKPGSQ--KY-KF-MHATINEKYCPTLKEKVAE--TDL
PAEVNGVFEVVINGVSEEAVKAAMKAGIKAAVKVPGVVKITAGNFGGKLGKYQIRLHEVL
E----------
>17605512
-----------------MGLELEGVEIEDTFAEAFPIKVARVLITAVNEKWVMEAAKEAT
GFGTSVIMCPAEAGIDK-IAS------REETPDGRPGAYIIMC---TFGY---------K
ALDEQLLARIGQCVLTCPTTAVFNALKAE-------E----SEKE-FNTGF-KLKFFGDG
FES--EEELYGREVSRTPIMGGEFVIEKNMGAKQGVAGGNLFILAKDQMSALTAAEDAVS
AVG-EVEGAITPFTGGVVAS-GSKIGSQ--KY-KF-MHATINEKFCPTLKDKIEG--SEL
PADVNGVFEVVINGLSEEAVKEAMRAGIKAAVKVPGVVKITAGNFDGKLGKYQFKLKDVL
GL---------
>17485701
-------------------MELEGVEIEDTFAEAFPIKVARVLITAVNERWAMEAAKETT
GFGTSVIMCPAEAGVDV-TVP------PEETPDGRPGVYIMIC---TFGY---------K
ALDEQLLARIGQCVLTCPTTAVFNGLKPE-------E----TEKE-FNTGF-KLKFFGDG
FES--EEELDGRAVARIPIMGGEFVVEKNLGAKEGVAGGNIFILAKDQMSALKAAEEAVS
AIR-HVEGTITPFTGGVVAS-GSKPGSL--KY-KF-MHATINEKFCPTLKDKVE---SEL
PAEVNGVFEVVINGVSEEAVKEAMRAGIKAAVEVPGVVKITAGNFEGKLGKYQFKLKDVL
GL---------
>17619973
-------------------MELNGVEIEDTFAEAFPIKVARVVITAVTERWAEEAAREAT
GFATSVIGCPAEAGIDM-MLS------RADTPDGRPGVAIMIC---HFKK---------D
GMKAQLIERLGECVLTAPTTAMFNGL--E------------AEEK---LPV-KLHFFGDG
FEY--EKEIGGRKVWAIPMMEGEFICEEEYGVKTGVAGGNLFILAKNQMSALAAAENAVS
AIR-CVEGTITPFPGGIVAS-GSKPGSH--KY-KF-MHASTNEKFCPTLRDKVED--TEI
PEGVNSVYEIVINGVSEEAVKEAMRAGIEAAVKVPDVVKITAGNFGGKLGKYQLRLKDVL
GL---------
>4029018
------------------------------------------------------------
----------------------------------------MIC---HFKK---------D
GVKGQLLGRLGQCVMTAPTTAMFNGL--E------------AEEK---LPV-KLHFFGDG
FEY--EKEVGGHKVWVIPIMGGEFICEEEYGVKAGVAGGNLFILAKDQMSALAAAEDAVS
AIG-QVEGTITSFTGGVVAS-GSKIGSQ--KY-KF-MHATINEKFCPTLKDKIEG--SEL
PADVNGVFEVVINGLSEDAVKEAMRAGIKAAVKVPGVVKITAGNFGGKLGKYQFRLKDVL
GL---------
>4003501
-----------------MRLELEGVEIEDTFAEAFPIKVARVLITAVNEKWVMEAAKETT
GFGTSVIACPAEAGIEK-ILS------PEETPDGRPGVAIMIC---HFKK---------D
GVKGQLLGRLGQCVMTAPTTAMFNDL--E------------AEEK---LPV-KLHFFGDG
FEY--EKEVGGHKVWVIPIMGGEFICEEEYGVKAGVAGGNLFILAKDQMSALAAAEDAVS
AIG-QVEGTITSFTGGVVAS-GSKIGSQ--KY-KF-MHATINEKFCPTLKDKIEG--SKL
PADVNGVFEVVINGLSEEAVKEAMRAGIKAAVKVPGVVKITAGNFGGKLGKYQFKLKDVL
GM---------
>4003554
-----------------MRLELEGVEIEDTFAEAFPIKVARVLITAVNEKWVMEAAKETT
GFGTSVIACPAEAGIEK-ILS------PEETPDGRPGVAIMIC---HFKK---------D
GVKGQLLGRLGQCVMTAPTTAMFNDL--E------------AEEK---LPV-KLHFFGDG
FEY--EKEVGGHKVWVIPIMGGEFICEEEYGVKAGVAGGNLFILAKDQMSALAAAEDAVS
AIG-QVEGTITSFTGGVVAS-GSKIGSQ--KY-KF-MHATINEKFCPTLKDKIEG--SKL
PADVNGVFEVVINGLSEEAVKEAMRAGIKAAVKVPGVVKITAGNFGGKLGKYQFKLKDVL
GM---------
>4010904
-----------------MRLELEGVEIEDTFAEAFPIKVARVLITAVNEKWVMEAAKETT
GFGTSVIACPAEAGIEK-ILS------PEETPDGRPGVAIMIC---HFKK---------D
GVKGQLLGRLGQCVMTAPTTAMFNDL--E------------AEEK---LPV-KLHFFGDG
FEY--EKEVGGHKVWVIPIMGGEFICEEEYGVKAGVAGGNLFILAKDQMSALTAAEDAVS
AIG-QVEGTITSFTGGVVAS-GSKIGSQ--KY-KF-MHATINEKFCPTLKDKIEG--SKL
PADVNGVFEVVINGLTEDAVKEAMRAGIKAAVKVPGVVKITAGNFGGKLGKYQFKLKDVL
GL---------
>4010941
-----------------MRLELEGVEIEDTFAEAFPIKVARVLITAVNEKWVMEAAKETT
GFGTSVIACPAEAGIEK-ILS------PEETPDGRPGVAIMIC---HFKK---------D
GVKGQLLGRLGQCVMTAPTTAMFNDL--E------------AEEK---LPV-KLHFFGDG
FEY--EKEVGGHKVWVIPIMGGEFICEEEYGVKAGVAGGNLFILAKDQMSALTAAEDAVS
AIG-QVEGTITSFTGGVVAS-GSKIGSQ--KY-KF-MHATINEKFCPTLKDKIEG--SKL
PADVNGVFEVVINGLTEDAVKEAMRAGIKAAVKVPGVVKITAGNFGGKLGKYQFKLKDVL
GL---------
>4013849
-----------------MRLELEGVEIEDTFAEAFPIKVARVLITAVNEKWVMEAAKETT
GFGTSVIACPAEAGIEK-ILS------PEETPDGRPGVAIMIC---HFKK---------D
GVKGQLLGRLGQCVMTAPTTAMFNDL--E------------AEEK---LPV-KLHFFGDG
FEY--EKEVGGHKVWVIPIMGGEFICEEEYGVKAGVAGGNLFILAKDQMSALAAAEDAVS
AIG-QVEGTITSFTGGVVAS-GSKIGSQ--KY-KF-MHATINEKFCPTLKDKIEG--SKL
PADVNGVFEVVINGLTEDAVKEAMRAGIKAAVKVPGVVKITAGNFGGKLGKYQFKLKDVL
GL---------
>4013914
-----------------MRLELEGVEIEDTFAEAFPIKVARVLITAVNEKWVMEAAKETT
GFGTSVIACPAEAGIEK-ILS------PEETPDGRPGVAIMIC---HFKK---------D
GVKGQLLGRLGQCVMTAPTTAMFNDL--E------------AEEK---LPV-KLHFFGDG
FEY--EKEVGGHKVWVIPIMGGEFICEEEYGVKAGVAGGNLFILAKDQMSALAAAEDAVS
AIG-QVEGTITSFTGGVVAS-GSKIGSQ--KY-KF-MHATINEKFCPTLKDKIEG--SKL
PADVNGVFEVVINGLTEDAVKEAMRAGIKAAVKVPGVVKITAGNFGGKLGKYQFKLKDVL
GL---------
>17416491
-------------------MKVNGVEIEDTFAEAFSIKIARALVTASSEKWVLNAVQEAT
GFGTSVIGCPAECGIEC-MVP------PSDTPDGRPGAYIQIC---TFGY---------K
SLDEQLLERIGQCILTSATARVFNGL--P-------D----AEKQ-FNTGF-KLKFFADG
FER--EGEIAGRKVYFIPMMQGEFAIEENIGAVEGVAGGNFFILGKTQEAALAAAEAAVD
AIM-EVEGTITPFPGGVVAS-GSKPGSN--KY-SF-LKASTNERFCPTLKERVED--TKV
PPDVEAIYEIVINGLNLDVVKEATRVGIEAATSADGIVRITAGNYGGDLGPYRIELHELF
-----------
>17412458
-------------------MEINGVEIEDTYAEAFGIKIARVLITAASEKWVLNAAREAT
GFGTSVIGCPAECGIER-MVD------GSETPDGRPGAYIQIC---TFGY---------K
SLEEQLLERIGQCVLTSATARAFNGL--P-------D----AEKQ-FNTGF-KLKFFADG
FER--VDEIDGRKMFFIPMMQGEFGVEENIGAVAGVAGGNFFILGKTQEKALAAAEAAVD
AIM-ELEGSITPFPGGIVAS-GSKPGSN--KY-SF-LKASTNEKFCPTLKDKVEG--SIV
PPDVDAIFELVINGLDVDAVKLATKKGIEAATACDGIVKITAGNYGGDLGEYKINLHELF
-----------
>17433305
-------------------MKLNGVEIEDTFAEAFDIYVARVLITAYDYGLAEVAATEAT
GFGTSIIMCPAEAGIEG-KAK------PEETPDGRPGVYIQIC---HPSK---------K
TLEQQLIARIGQCILTAPTARAFDAL--P-------D----AEER-FDTGN-KLRYFGDG
FEK--QLEIGDRKVWAIPIMEGDFIVENDFGVVQGVAGGNFFIMGENQPAALAAARAAVD
AIS-SVKHVITPFPGGIVAS-GSKVGAN--KY-KF-LKATTNERFAPSLKGQVE---SDV
PEGVNAIYEIVINGLSVEAVSEAMRAGIMAAVKVPGIVKITAGNYGGKLGRHAIYLKDLL
-----------
>17436819
-------------------MKVNGVEIEDTFAEAFGIKVARVLITAYDYDWAKVAATEAT
GFGTSVIMCPAEAGIEK-KAL------PSETPDGRPGYYIQIC---HMSK---------K
GLEEQLLARIGQCVLTAPTTAAFNGL--P-------D----AENK-FDIGF-KLKFFADG
YEK--ELEVGGRKCWAVPMMEGDFIVENDIGYVDGVAGGNFFIFAETQPSGLAAAKAAVQ
AIE-DVEGVITPFPGGIVAS-GSKVGAN--KY-KF-LKATTNEKFAPSIRDQIED--TQI
PENVKAVYELVINGISIDAVKEATKVGILAATKIPGVVKITAGNYGGKLGQHLINLHELF
-----------
>17426380
-------------------MKVNGVEVEETFAEAFDIKIARVLITGYDYYWAWVAANEAT
GFGTSVIMCPAEAGIEI-KAK------PSETPDGRPGYYIQIC---HMSK---------K
GLEEQLLARLGQCVLTAPTTAVFNGL--P-------D----AEEK-FDTGF-KLKFFADG
YEK--EVEVGGRKCWAVPMMEGDFIIENDIGYTNGIAGGNFFIMAETQPSALAAAKAAVD
AIS-DVEGVITPFPGGIVAS-GSKVGAN--KY-KF-LKASTNEKFAPSIRDQVEG--TQI
PEGVKAVYEIVINGLNADAIKEATRVGILAATKIPGVVKITAGNYGGKLGKHIINLNELF
-----------
>17442663
-------------------MKVNGVEVEETYAEAFDIKVARVLITAYDYYWAYVAANEAT
GFGTSVIMCPAEAGIEK-KAL------PSETPDGRPGYYIQIC---HMSK---------K
GLEEQLLARLGQCVLTAPTTAVFNGL--P-------D----AEEK-FDTGN-KLRFFGDG
YEK--QVDLYGRKMWAVPMMEGDFLIENEIGYVNGIAGGNFFILGENQPSALAAAKAAVD
AIF-EVEGVITPFPGGIVAS-GSKVGAN--KY-KF-LKASTNEKFAPTIRDQVPD--TQI
PEGVKAVYEIVINGISVDAVKEAMRVGIEAATKIPGVVKITAGNYGGKLGKHLIYLNELF
-----------
>17421490
-------------------MKVNGVEVEETFAEAFDIKIARVLITAYDYDWAHVAANEAT
GFGTSVIMCPAEAGIEK-RAL------PSETPDGRPGYYIQIC---HMSK---------K
GLEQQLLARLGQCVLTAPTTAVFNGL--P-------D----AEEK-FDTGN-KLRFFADG
FEK--QLDVGGRKMWAIPMMEGDFLIENDIGYVNGIAGGNFFIMGETQPSALAAAKAAVQ
AIA-DVEGVITPFPGGIVAS-GSKVGAN--KY-KF-LNATTNERFAPSIRDQVPE--THV
PEGVKAIYEIVINGISVEAIKEATRVGIEAATRIPGVVKITAGNYGGKLGKHLIHLNELF
-----------
>17446478
-------------------MKVNGVEVEETFAEAFDIKIARVLITAYDYDWAYVAANEAT
GFGTSVIMCPAEAGIEK-KAL------PSETPDGRPGYYIQIC---HMSK---------K
GLEQQLLARLGQCVLTAPTTAVFNGL--P-------D----AEEK-FDTGN-KLRFFADG
FEK--QVDVGGRKMWAIPMMEGDFLIENDIGYVNGIAGGNFFIMGETQPSALAAAKAAVQ
AIA-DVEGAITPFPGGIVAS-GSKVGAN--KY-KF-LNATTNEKFAPSIRGQVPD--TQV
PEGVKAIYEIVINGISIEAVKEATRVGIEAATKIPGVVKITAGNYGGKLGKHLIHLNELF
-----------
>3733232
-------------------MEVNGVEVEETFAEAFPIKVSRILITAATKYWAKVAAQEAT
GFGTSVIMCPAEAGIER-FAN------WNETPDGRPGYYIQIC---NFSY---------K
DLEDQVLKRLGQCVLTAPTTAVFNGL--L-------E----AKKQ-FDTGY-KLKFFGDG
MES--ETQILDRKMYSIPIMEGDFLIEESIGAVEGVAGGNFFIFGDSQMSALNAAQSAVE
AIN-KVEGTITPFPGGIVAS-GSKPGAN--KY-TF-LKATANEKYCPSIKDKVEG--SMI
PKDVNAVYEIVINGLDTDVVSEAIETGVKAAVTLPGIKKISAGNYGGNLGPHQFYLKEIL
K----------
>3857757
-------------------MEINGVEIEDTYAEAFPIKIARVLITAATKRWALVAATEAT
GFATSVIMCPAEAGIER-LAS------PSETPDGRPGVYVQIC---TFKY---------E
ALEEQLLERIGQCVLTAPTTAVFNGL--P-------E----AEKQ-FNVGF-KLKFFADG
MES--ETQIAGRKVYKVPIMEGDFLAEENIGAIAGIAGGNFFIFGDSQMTALTAAEAAVD
TIA-ELEGTITPFPGGIVAS-GSKSGAN--KY-KF-LKATANERFCPSIKDKIEN--TEI
PADVNAVYEIVINGLDEESIKAAMKAGIKAAVTVPGVKKISAGNYGGKLGKYQFKLHELF
-----------
>3848514
-------------------MEINGVEIEDTYAEAFPIKIARVLITAATKRWAQVAATEAT
GFATSVIMCPAEAGIEK-FAS------PSETPDGRPGVYVQIC---TFKY---------E
ALEEQLLERIGQCVLTAPTTAVFNGL--P-------D----AEKQ-FNIGF-KLKFFGDG
MES--EAQVAGRKVYKVPIMEGDFVTEENIGAIAGIAGGNFFIFGDSQMSALTAAEAAVD
AIE-ELEGTIAPFPGGIVAS-GSKSGAN--KY-KF-LKATANEKFCPSIKDKVEN--TEV
PADVNAIYEIVINGLDEASIKAAMKAGIEAAVTVPGIKKISAGNYGGKLGKYQFKLHELF
-----------
>3854680
-------------------MEINGVEIEDTYAEAFPIKIARVLITAVTKRWAQVAATEAT
GFGTSVIMCPAEAGIER-FAS------PSETPDGRPGAYIQIC---TFKY---------E
ALEEQLLERIGQCVLTAPTTAVFNGL--P-------D----SEKQ-FNVGF-KLKFFGDG
MES--EAQIAGRKVFKVPIMEGDFVTEDNIGAIAGIAGGNFFIFGDSQMSALTAAEAAVD
AIA-ELEGTITPFPGGIVAS-GSKSGAN--KY-KF-LKATANEKFCPSIKDKVEN--TEI
PADVNAVYEIVINGLDEASIKAAMKAGIEAAVTVPGIKKISAGNYGGKLGKYQFKLHELF
-----------
>3737742
-------------------MEINGVEIEDTFAEAFSIKIARVLITAATKRWAEVAAMEAT
GFGTSVIMCPAEAGIER-YAS------PQETPDGRPGYYIQIC---TFGY---------D
ALEHQLLERLGQCVLTAPTTAVFNGL--P-------A----AEKQ-FNVGF-KLKFFGDG
MES--VKEIAGRKMHSIPIMGGDFLVEENIGAIPGIAGGNFFIFGDSQMTALTAAELAVD
AIK-ELEGTITPFPGGIVAS-GSKAGSH--KYAKF-MKATANEKFCPTIRDKVEG--TEI
PADVKAVFELVINGLDEASIKKAMQIGIKAATTVPGVKKITAGNYGGKLGKFQFHLKDLV
-----------
>3812710
-------------------MEINGVEIEDTFAEAFPIKIGRVLITAATKRWAEIAATEAT
GFGTSVIMCPAEAGIER-FAT------CDETPDGRPGVYIQIC---TFKF---------D
ILEHQLLERLGQCVLTAPTTAVFNGM--P-------E----AEKQ-FNVGF-KLKFFGDG
MES--QKEIDGRKMHSIPLMEGDFLVEENIGAVSGIAGGNFFILGDSQMSALTAAEVAVD
AIK-ELEGTITPFPGGIVAS-GSKAGSN--NYAKF-MKATANEKFCPSIRDKVPD--TEI
PADVKSVYEIVINGVSEEAIKKAMAVGIKAAVTVPGVKKITAGNYGGKLGKYQFRLHDLF
-----------
>3808457
-------------------MEINGVEIEDTFAEAFPIKISRVLITAATKRWAEIAALEAT
GFGTSVIMCPAEAGIEK-FVG------PDETPDGRPGVYIQIC---TFGY---------E
SLEHQLLERLGQCVLTAPTTAVFNGM--P-------E----AEKQ-FNVGF-KLKFFGDG
MES--ETEVDGRKMYSIPIMEGDFLVEENIGAVAGIAGGNFFIFGDSQMTALTAAEVAVD
AIK-DLEGTITPFPGGIVAS-GSKAGFN--NY-KF-MKATANEKFCPSIRDKVEG--TEI
PEGVKAVYELVINGVDEDAIQKAMKAGIEAAIAVPGVSKITAGNYGGKLGKYQFHLKDLC
-----------
>17338680
-------------------MEINGIEIEDTYAEAFPIKIARVLITGATKHWALVAATEAT
GFGTSVIACPAEAGIEK-VVC------GSETPDGRPGVYVQIC---TFGY---------K
GLEEQLMNRLGQCVLTAPTAHMYNGL--P-------D----AQKQ-FDTGF-KLKFFGDG
QEF--ELDVGGRKAFGIPMMEGDFITEHSIGAVEGIAGGNFFMLAENKMAALTAAEAAVD
AIA-EVEGVITPFPGGIVAS-GSKVGAN--TY-SF-MHATSNEKFSPSIKDKVEG--SNV
PADVNGIYEIVINGLNEKVISEATRAGIEAAIQIPGMKKISAGNFGGTLGPYKFKLHDIM
K----------
>3870773
-------------------MEINGIEIEDTYAEAFPIKIARVLITGATKHWALVAATEAT
GFGTSVIACPAEAGIEK-VVC------GSETPDGRPGVYVQIC---TFGY---------K
GLEEQLMNRLGQCVLTAPTAHMYNGL--P-------D----AQKQ-FDTGF-KLKFFGDG
QEF--ELDVGGRKAFGIPMMEGDFITEHSIGAVEGIAGGNFFMLAENKMAALTAAEAAVD
AIA-EVEGVITPFPGGIVAS-GSKVGAN--TY-SF-MHATSNEKFSPSIKDKVEG--SNV
PADVNGIYEIVINGLNEKVISEATRAGIEAAIQIPGMKKISAGNFGGTLGPYKFKLHDIM
K----------
>17645822
-------------------MELNGVEIEDTYAEAFPIKIARVLITGATERWALVAAREAT
GFGTSVIACPAEAGIEK-VVG------GDETPDGRPGVYIQIC---SFGF---------K
SLDEQLLNRLGQCVLTAPTAHVYNGL--P-------D----AEKQ-FDIGF-KLKFFGDG
MES--ELEMGGRKAYRIPMMEGDFIAEHGIGGVAGIAGGNFFMLAENQMAALAAAEAAVD
AID-KVDGVITPFPGGIVAS-GSKVGAN--NY-SF-MKATSNEKFSPSIKNKVEG--SNV
PADVNGIYEIVINGLDEKVISQAMLAGIKAAVMIPGVKKISAGNFGGNLGPYKFNLHDIV
K----------
>10637938
-------------------MELNGIEIEDTFAEAFPIKIASVLITGATERWALVAAREAT
GFGTSVIACPAEAGIEK-VVG------GDETPDGRPGVYIQIC---TFGY---------K
AMDEQLLNRLGQCVLTAPTAHMFNGL--P-------D----AEKQ-FDTGF-KLKFFGDG
IES--ELDVGGRKSYAVPMMEGDFIAEHSIGAVEGIAGGNFFMLAENQMAALAAAEVAVD
AIS-EIEGVITPFPGGIVAS-GSKVGAN--NY-SF-MKATSNEKFSPSVKDKVEG--SNV
PADVNGIYEIVINGLDAKVISEAMLAGIKAAVQIPGMKKITAGNFGGNLGPHKFNLHDIV
K----------
>17498144
-------------------MELNGIEIEDTFAEAFPIKIARVLITGATERWALVAAREAT
GFGTSVIACPAEAGIEK-VVG------GDETPDGRPGVYIQIC---TFGY---------K
AMDEQLLNRLGQCVLTAPTAHMFNGL--P-------D----AEKQ-FDTGF-KLKFFGDG
IES--ELDVGGRKSYAVPMMEGDFIAEHSIGAVEGIAGGNFFMLAENQMAALAAAEVAVD
AIS-EVEGVITPFPGGIVAS-GSKVGAN--NY-SF-MKATSNEKFSPSVKDKVEG--SNV
PADVNGIYEIVINGLDAKVISEAMLAGIKAAVQIPGMKKITAGNFGGNLGPHKFNLHDIV
K----------
>17329140
------------------------------------------------------------
------------------------------------------------------------
----------GQCVLTAPTAHMFNGL--P-------D----AEKQ-FDTGF-KLKFFGDG
IES--ELDVGGRKSYAVPMMEGDFIAEHSIGAVEGIAGGNFFMLAENQMAALAAAEVAVD
AIS-EVEGVITPFPGGIVAS-GSKVGAN--NY-SF-MKATSNEKFSPSVKDKVEG--SNV
PADVNGIYEIVINGLDAKVISEAMLAGIKAAVQIPGMKKITAGNFGGNLGPHKFNLHDIV
K----------
>3971737
-------------------MELNGIEIEDTFAEAFPIKIARVLITGATERWALVAAREAT
GFGTSVIACPAEAGIEK-VVG------GDETPDGRPGVYIQIC---TFGY---------K
AMDEQLLNRLGQCVLTAPTAHMFNGL--P-------D----AEKQ-FDTGF-KLKFFGDG
IES--ELDVGGRKSYAVPMMEGDFITEHSIGAVEGIAGGNFFMLADNQMAALAAAEVAVD
AIA-KVEGVITPFPGGIVAS-GSKVGAN--NY-SF-MKATSNEKFSPSVKDKVEG--SNV
PADVNGIYEIVINGLDAKVISEAMLAGIKAAVQIPGMKKITAGNFGGNLGPHKFNLHDIV
K----------
>17642834
-------------------MELNGIEIEDTFAEAFPIKIARVLITGATERWALVAAREAT
GFGTSVIACPAEAGIEK-VVG------GDETPDGRPGVYIQIC---TFGY---------K
AMDEQLLNRLGQCVLTAPTAHMFNGL--P-------D----AEKQ-FDTGF-KLKFFGDG
IES--ELDVGGRKSYAVPMMEGDFITEHSIGAVEGIAGGNFFMLADNQMAALAAAEVAVD
AIA-EVEGVITPFPGGIVAS-GSKVGAN--NY-SF-MKATSNEKFSPSVKDKVEG--SNV
PADVNGIYEIVINGLDTKVISEAMLAGIKAAVQIPGMKKITAGNFGGKLGPHKFNLHDIV
K----------
>3953298
MSLPEKDEYFQVHQSEGYTMELNGVEIEDTFAEAFPIKIARVLITGATKKWALVAAQEAT
GFGTSVIMCPAEAGIEK-IVK-------NETPDGRPGVYIQIC---TFGF---------K
ALEEQLLKRLGQCVLTAPTAAMWNGL--P-------K----AEKQ-FDTGF-KLKFFGDG
FES--EASIGGRKAYRIPMMQGDFIAEHSIGAQDGIAGGNFFIMADNQMAALAAAENAVD
TIA-QIEGTITPFPGGIVAS-GSKVGSI--NYAKF-MKATTNEKYSPSIKDRIKD--TNV
PADVNAIYEIVINGLSTEAISKSMRAGIEAAVKIPGVKKISAGNYGGTLGPYKFNLKELF
-----------
>3950059
-------------------MELNGVEIEDTFAEAFPIKIARILITGSTRRWAMVAAQEAT
GFGTSVIMCPAEAGIEK-VVD------GSETPDGRPGVYIYIC---TFGY---------K
SLEEQLLKRLGQCVLTAPTAAMWNGL--P-------N----AEKQ-FDTGF-KLKFFGDG
FES--ETNIGGRKAYKIPMMQGDFITEHSIGAQEGIAGGNFFIMADTQMTALTAAENAAD
SIM-MQTGTITPFPGGIVAS-GSKVGFT--NY-KF-MKATTNEKFSPSIKAKIKD--TNV
PADVNAIYEIVINGLDTESISRSMKAGIAAAVRVPGVKKISAGNYGGTLGPHKFYLKDLI
-----------
>3894864
-------------------MELNGVEIEDTYAEAFGIKVARVLITGASKHWAMVAATEAT
GFGTSVIMCPAEAGIEC-VVD------GSETPDGRPGVYIQIC---AFGY---------K
ALEDQVLKRIGQCVLTAPTTAVWNGL--P-------D----AEKQ-FDTGF-KMKFFADG
YES--EIEVGGRKAYAIPMMEGDFIIEHGIGAVEGVAGGNFFILADNQMAGLAAAENAVE
AVM-QCKGSITPFPGGIVAS-GSKPGAD--TY-TF-MQATTNQRFAPTLKDKVED--TNI
PADVNAVYELVINGVDLEAVTAATKAGIEAAVKIPGVKKITAGNYGGSLGAFKVNLGDLF
-----------
>17652524
-------------------MELNGVEIDDTYAEAFGIKVARVLITGASKHWAMVAATEAT
GFGTSVIMCPAEAGIEC-VVD------GSETPDGRPGVYIQIC---TFGY---------K
ALEDQLLKRIGQCVLTAPTTAVWNGL--P-------D----AEKQ-FDTGF-KMKFFADG
YES--EIEVGGRKAYAIPMMEGDFIIEHGIGAVDGVAGGNFFILADNQMAGLAAAENAVE
AVL-QCEGSITPFPGGIVAS-GSKPGAD--TY-TF-MQATTNQRFAPTLKDKVED--TNI
PADVNAVYELVINGVDLEAVTAATKAGIEAAVKIPGVKKITAGNYGGSLGAFKVNLGDLF
-----------
>17490580
-------------------MELNGVEIEDTYAEAFGIKVARVLITGASKHWAMVAATEAT
GFGTSVIMCPAEAGIEC-IVD------GSETPDGRPGVYIQIC---TFGY---------K
ALEDQLLKRIGQCVLTAPTTAVWNGL--P-------D----AEKQ-FDTGF-KMKFFADG
YES--EIEVGGRKAYAIPMMEGDFIIEHGIGAVEGVAGGNFFILADNQMAGLAAAENAVE
AVM-QCEGSITPFPGGIVAS-GSKPGAD--TY-TF-MQATTNQRFAPTLKDTVDD--TNI
PADVNAVYELVINGVDLEAVTAATKAGIEAAVKIPGVKKITAGNYGGSLGAFKVNLGDLF
-----------
>17615486
-------------------MELNGVEIEDTYAEAFGIKVARVLITGVSKRWAMVAATEAT
GFGTSVIMCPAEAGIER-VVD------GSETPDGRPGVYIQMC---TFGY---------K
ALEEQLLERIGQCVLTAPTTAVWNGL--P-------D----AEKQ-FDTGF-KMKFFADG
YES--ELEVGGRKAYAIPMMEGDFIIEHGIGAVEGVAGGNFFILADSQMTGLTAAENAVD
AIM-QCVGSITPFPGGIVAS-GSKPGAD--TY-TF-MQATTNQRFAPTLKDKVED--TNI
PADVNAVYELVINGIDVDAVAAATKAGIEAAVKVPGVKKITAGNYGGSLGAFKVNLGDLF
-----------
>17488038
-------------------MELNGVEIEDTYAEAFGIKVARVLITGVSKRWAMVAATEAT
GFGTSVIMCPAEAGIEC-VVD------GSETPDGRPGVYIQIC---TFGY---------K
ALEDQLLKRIGQCVLTAPTTAVWNGL--P-------D----AEKQ-FDTGF-KMKFFADG
YES--ELEVGGRKAYAIPMMEGDFIIEHGIGAVEGVAGGNFFILADSQMTGLTAAENAVD
AVM-QCKGSITPFPGGIVAS-GSKPGAD--TY-TF-MQATTNQRFAPTLKDKVED--TNI
PADVNAVYELVINGVDLEAVTAATKAGIEAATKVPGVKKITAGNYGGSLGAFKVNLGDLF
-----------
>17647545
-------------------MELNGVEIEDTYAEAFGIKVARVLITGASEHWAMVAATEAT
GFGTSVILCPAEAGIEC-VVD------GSETPDGRPGVYIQIC---TFGY---------K
ALEEQLLNRISQCVLTAPTTAVWNGL--P-------D----AEKQ-FDTGF-KLKFFADG
YES--ELEVSGRKAYAIPMMEGDFIIEHGIGAVDGVAGGNFFILADTQANGLEAAKDAVA
AVL-QCEGSITPFPGGIVAS-GSKPGAD--TY-TF-MTATTNQRFAPTLKDKVED--TSI
PADVNAVYELVINGVDIEAVTAATKAGIEAAVKVPGVKKITAGNYGGSLGAFKVNLGDLF
-----------
>17638226
-------------------MELNGVEIEDTYAEAFGIKVARVLITGATEHWAMVAATEAT
GFGTSVILCPAEAGIEC-VVD------GSETPDGRPGVYIQIC---TFGY---------K
ALEDQVLRRISQCVLTAPTTAVWNGL--P-------D----AEKQ-FDTGF-KLKFFADG
YES--ELEVGGRKAYAIPMMEGDFVIEHGIGAVDGVAGGNFFILADTQANGLEAAKDAVE
AVL-KCKGSITPFPGGIVAS-GSKPGAD--TY-TF-MTATTNQRFAPTLKDKVED--TNI
PADVNAVYELVINGVDLEAVTVATKAGIEAAVKVPGVKKITAGNYGGSLGAFKVNLGDLF
-----------
>3845827
-------------------MELNGVEIEDTFAEAFPIKISRILITAATKRWATVAAQEAT
GFGTSVIGCPAEAGIEK-YAD------ASETPDGRPGVYIQFC---TFGF---------K
SLEEQLLERVGQCILTAPTTAVFNGL--P-------D----AEKQ-FDTGR-KLKYFADG
TES--ETEVGGRKMHVIPMMEGDFLVEDTLGAVTAIAGGNFFIFGDTQMTTLTAAENAVD
AIG-AVDGTITPFPGGIVAS-GSKAGAN--KY-KF-LKATANEKFCPSIKDKVEG--SEI
PADVNCVYEIVINGLDFESIAKATEMGIRAAVAVPGIKKITAGNYGGSLGPHKFNLHDLF
-----------
>17659390
-------------------MELNGVEIEDTFAEAFPIKMARVLITAATMRWATVAAQEAT
GFGTSVIGCPAEAGIEM-FVD------GSETPDGRPGVYIQIY---TFGY---------K
SLEGQLLERIGQCVLTAPTTAVFNGF--P-------D----AEKQ-FDTGN-KLRYFADG
TES--QTEVGGRKMHVIPMMEGDFLVEDSLGAIEAIAGGNFFIFADSQMNALTAAENAVD
SIQ-AVEGVVTPFPGGIVAS-GSKAGAN--KY-KF-LKATANEKFCPSIKDTVEG--SEI
PADVNCVYEIVINGVDADAINEAMAAGVEAAVNVPGVKKITAGNYGGNLGPHKFNLHDLF
-----------
>17662947
-------------------MELNGVEIEDTFAEAFPIKMARVLITAATMRWATVAAQEAT
GFGTSVIGCPAEAGIEM-YVD------GSETPDGRPGVYIQIY---TFGY---------K
SLEGQLLERIGQCILTAPTTAVFNGL--P-------D----AEKQ-FDTGN-KLRYFADG
TES--QKEVGDRKMHVIPMMEGDFLVEDSIGGVEAIAGGNFFIFADTQMNALTAAENAVD
SIQ-AVEGVVTPFPGGIVAS-GSKAGAN--KY-KF-LKATANEKFCPSIKDKVEG--SEI
PADVNCVYEIVINGVDADVINEAMAAGIEAAVAVPGVKKITAGNYGGNLGPHKFNLHDLL
-----------
>17494671
-------------------LELNGVEIEDTYAEAFPIKVARVLITAATKHWALVAAQEAT
GFGTSVIMCPAEAGIEK-VVG------GDETPDGRPGVYIQIC---TFGF---------K
SLEQQVLERVGQCILTAPTTAVFNGL--P-------D----AEKQ-FDTGF-KLKFFADG
TES--ETEIAGRKMYRVPMMEGDFLVEHSIGAVTGVAGGNFFMLADSQMSGLTAAEVAVE
AIQ-QLEGSITPFPGGIVSS-GSKPGAN--KY-KF-LKATANEKFCPSIKDQIEG--TEI
PDDVNAVYEIVINGIDIDAVGKATAAGIKAAVTIPGVKSITAGNYGGTLGPHKFNLHDLL
-----------
>17499735
-------------------LELNGVEIEDTYAEAFPIKVARVLITAATKHWAQVAAQEAT
GFGTSVIMCPAEAGIEK-FVS------GDETPDGRPGVYIQIC---TFGY---------K
SLEQQLLERVGQCVLTAPTTAVFNGL--P-------D----AEKQ-FDTGF-KLKFFADG
TET--ETEIAGRKMHRIPMMEGDFLIENSIGAVDGVAGGNFFMLADSQMSGLTAAEVAVA
AIQ-ELEGSITPFPGGIVSS-GSKPGAN--KY-KF-LKATANEKFCPSIKDQIEG--TEI
PADVNAVYELVINGISVDAVGKATAAGIKAAVTIPGVKSITAGNYGGTLGPHKFNLHDLL
-----------
>3735934
-------------------MEINGVEIEDTFAEAFPIKIGRVLITAVNEKWARVAAQEAT
GFGTSVIMCPAEGGIER-VAS------PDETPDGRPGVYIQIC---TFGY---------K
SLEEQLLERLGQCVLTAPTTAMFNGL--P-------D----AEKQ-FDTGF-KLKFFADG
TES--ETEVGGRKAYKIPMMEGDFITEHSMGGVKGVAGGNFFIFGDCQMSALNAAEAAVE
AIE-KVEGSITPFPGGIVAS-GSKPGAN--KY-TF-LKATANEKFCPSIRDQIED--TQI
PEGVGAVYEIVINGVSEEAISSAMSAGIKASVKVPGIKKISAGNYGGNLGPYKFNLHDLV
-----------
>3824089
-------------------MELNGVEIEDTFAEAFPIKMGRVLITAATRKWAEVAAQEAT
GFGTSVIMCPAEAGIER-FVS------GDSTPDGRPGVYIQIC---TFGY---------K
SLEEQLLERLGQCVLTAPTTAMYNGL--P-------D----AEKQ-FDTGF-KLKFFADG
MES--EDEMNGRKVYRIPLMEGDFIAEHSVGAVEGVAGGNFFILGDCQMSALTAAEVAVD
AIQ-QTEGSITPFPGGIVAS-GSKPGAN--KY-KF-LKATANERFCPSIKDKIED--TQV
PEDVNGIYEIVINGLDVDAVSTAMAAGIKAAVKIPGIKKITAGNYGGNLGPYKFNLHEIL
-----------
>3746242
-------------MGGERTMEIGGAVILDTFAEAFPVWISRVLVTADTPGWALAAAAEAT
GFATSKIACPCEAGIER-PLA------RGETPDKRPGYSILIC----TEK---------K
EMKAQVAARVSQCILPAPTASAFDGL--P------------AAKDRFYT---RMHYFGDT
YEE--RCVVGGRQCWKIPVMEGWYTGEERFGLMKGIAGGNFLVMAEDRAAALSGAEAAMA
KVA-GTPGIIASFPGGIVGS-GSKVGCK--NY-RFPMPASTNHRWCPALKNKIPD--SLV
PDGVGAVYEIVINGFDEAAIAGAMREGIRAAAATGKVSCIGASNFEGKLGQTRINLHALF
S----------
>3746242
-------------MGGERTMEIGGAVILDTFAEAFPVWISRVLVTADTPGWALAAAAEAT
GFATSKIACPCEAGIER-PLA------RGETPDKRPGYSILIC----TEK---------K
EMKAQVAARVSQCILPAPTASAFDGL--P------------AAKDRFYT---RMHYFGDT
YEE--RCVVGGRQCWKIPVMEGWYTGEERFGLMKGIAGGNFLVMAEDRAAALSGAEAAMA
KVA-GTPGIIASFPGGIVGS-GSKVGCK--NY-RFPMPASTNHRWCPALKNKIPD--SLV
PDGVGAVYEIVINGFDEAAIAGAMREGIRAAAATGKVSCIGASNFEGKLGQTRINLHALF
S----------
>3814303
-------------------MKINGVEIIDTYAEAFPIWFSRVIITADSYELAKIAAVEAT
GFATSAIYCPCEAGIER-LYE------PSETPDGRPGISIFIC----TAR---------K
SLKENVADRVSQCILTAATTAVFDGF--P-------D---VKTTR-FNT---QIRFFGDK
YES--RVEVGGRKCWSIPVMEGDFICEDRFGGVKGIAGGNFFIMGKDRASALKAAQEAVK
AFE-NTEGIIASFPGGIVAS-GSKVASK--NY-KFPMPASTNHKFCPSLKGKIED--SEV
PDGVNAIYEIVINGLNAEVISAAMKKGILAATGVDGILYIGAGNYGGKLGTNNFYLHKIL
EGC--------
>3743423
-------------------MQINGTEIVDTYAEAFPIWLSRVIITADTHELAMVAATEAT
GFATSTIMCPCEAGIER-YYS------PEETPDKRPGVSIFIC----TAR---------K
SMKENVAARISQCVLTAATASAFDGF--P-------D---AAGTR-FHI---KMHYFGDS
YES--RCTVGGRKCWKIPVMEGDYTGEESFGAVKGIAGGNFLIMGKNKESALSAAQAAIE
AIR-NREGIITGFPGGIVAS-GSKVASK--NY-RFPMSASTNHRLCPTLKGKIED--SLV
PEGVNSIYEIVINGTDTGVIEAAMRDGILAATEKEGIMYIGAGNYDGKLGSNNFHLHEIL
KNVNKT-----
>3739599
-------------------MKIEGTEIVDTYAEAFPIWLSRIIITADSLELAMVAATEAT
GFATSTIMCPCEAGIER-YYS------PAETPDGRPGVSIFIC----TAR---------K
SMKENVSARISQCVLTAATASAFDGF--P-------D----AKTR-YHI---KMHYFGDS
YES--RCIVGGRKCWKIPIMEGDYIGEESFGAVKGIAGGNFLIMGEDRQSALKAAQAAVE
AIK-NREGIITGFPGGIVAS-GSKVASK--NY-RFPMSASTNHRFCPTLKDKIED--SLV
PDGVNSIYEIVINGTDEEVIAGAMRDGILAAVKEEGILYIDAGNYDGKLGTNNFYLHEIL
KDSV-------
