# Supplementary material for: Comparative genomics reveals electron transfer and syntrophic mechanisms differentiating methanotrophic and methanogenic archaea
Source: PLoS Biol. 2022 Jan 5;20(1):e3001508. doi: 10.1371/journal.pbio.3001508 (PMC9012536; doi:10.1371/journal.pbio.3001508)
Supplement: S1 Data — (ZIP) [file pbio.3001508.s017.zip › S1_Data/Fig05A.faa]

>17485049
---MEKKAFSELAKKIEAKEFVFTGELEPHR-SIDLTEVKEWATTLKEIGKIIAANVTDN
PRSDSAISSLVAAYLIQRDTGLECVYQLRVTDRNRLALVSDILGAGALGLKNILALAGDH
TRVGTTPKAKPVFDLDSANLIDLIHRMVYEGKDLDGNEIHGPRPEINVGTAGGIMAEPLE
MEVFKLKRKAKVGADFIQTQAVFDVNLAVRYLKAVKEVG------I--PTLIGIFPPRSY
AQAEFFGKFVPGVIVPKEFMDDFKKMSEITDKAVRKEKIKEYNVNYFVDFIKEVR-KEGA
AGCHIMAVGYPDPIAPIIEGVIGK---
>17416875
----MGEAFSELMKKIKAGEFVYTGELEPHNLSTDISDVVEWAKTLKSIGKIVAANVTDN
PQSFSAMTSLAASFIIQRDSGLEMIYQLRTADKNRLALASDILAASALGLRNILALTGDH
THMGNTPDAKPVFDLDSAQLVDLIHHMVYEGVDLAGNEVQGPRPQINIGVAGNPNQEPLE
IEVLKMERKVEVGADFIQTQVVFDLDIALTYLDAIEHLN------T--PTLIGIFPPRSY
GQAEFFDKFVSGVTVPPEFLEAFKKFKQISDKAERKKKIDEFNIEYFIDFIKEIKKKKNC
AGCHIMAVGYPDVIAPIIEGVEK----
>17414007
----MGEAFSELMKKIKAGEFVYTGELEPHNLSTEIGDVVEWAKTLKGIGKITAANVTDN
PQSFSAMSSLAASFIIQRDSGLEMVYQLRTADKNRLALASDILAAAAFGLKNILALTGDH
THMGNTPDAKPVFDLDSAQLVDLIHHMVYEGTDLSGNEVQGPRPEINIGVAGNPNQEPLE
IEVLKMERKAEVGADFIQTQVVFDVDIALTYLESIEHIG------I--PTFIGIFPPRSY
GQAEFFDKFVSGVTVPPEFLKTFKEFKAISDKAERKKKIDEFNIDYFVNFVKEIRKKKNC
AGCHIMAVGYPDVIAPIIEGAEK----
>17415025
------------MRNIKEGKFVFTGELEPEK-TTDLTELVESAKKL--LGHCVACNVTDN
PQSMAYMSSLVASYVVQRDAGMECVYQLRCSDRNSIALTSDLLGAGALGIKNVLALTGDH
TTLGDYPGAKPVFDLDSGQLVYLIRKMVDEGVDLYGRPIHNP-PKFHVGVAGNPNADPLE
SEILKLKRKIDAGAEFIQTQVIFDIEVAKTFLKEMERFK------V--PVLIGIFPLKNY
GTADYFDKYIPGVHVPKDLLAEMKKASEISDKEKRNERYDEINLEYYGDFVHEIAHTTSA
AGIHVMAVAYERITPALIERAKI----
>17412375
------------MKKIKEGKFVFTGELEPEK-TTDLTELVESAKKL--LGHCVACNVTDN
PQSMAYMSSLVASHIVQRDSGMECVYQLRCSDRNSIALTSDLLGAGALGIRNVLALTGDH
TSLGDYPGSMPVFDLDSGQLVYLIRRMVDEGVDLNGKPIEHP-PRFHVGVAGNPNADPLD
SEILKLKRKVEAGAEFVQTQVIFDIEIAKTFLKEMEKYK------V--PVLIGIFPLKNY
GTADYFDKYIPGVHVPKDLLAKMKEASEIGDKKKKMERYDEINLDYYGDFVHEIAHNTSA
AGIHVMAVAYERITPPLIECAKI----
>17619563
------------------------------------------------------------
---------------------MECIYQLRCADRNRLALCSDVMAAGILGLKNILALTGDY
VSLGDTPRAKPVYDLDSTTLTRMIHTLVHEGKDISGTEIPNP-PKLHVGAAAGPGVDPLE
PELYKMKRKALAGAEFFQTQVVYLPEVLDRFFKGVKELN------IETPILVGIFPAKSY
GAAKFFDEYVTGVDVPPDFLKELEATKQIKDKEKRKEEVDRVNIEYFTGFLEHLK-DTPA
VGCHIMAVGYPRIIPELKKVME-----
>17619561
---MGDEVYSQLMKELKEGKYVFTGELEPEK-AGDVEEPIKAAREL--VGLVTACNVTDN
PQSFAYVSSLAASYKIQQETGMECIYQLRCADRNRNALLSDILGAGVLGLRNILALTGDH
VSLGDTPDAKPVYDLDSTTLIALIRKVVDEGKDLAGNEIHNP-PKLHVGAAAAPGAAVLK
AEIAKVKRKIKVGAEFIQTQVVYYPEVLDRFFKELGKVD------I--PVLVGIFPAKTY
AQADFFDKYVAGVDVPPDYLQNMKATKQIKDKEKRKEEVDRVNIEFFTSFLEHLK-DTPA
AGCHIMAVGYPRIIPELKKVME-----
>17607960
---MAKEVYSQMMKELGEGKYVFTGELEPEK-AGNVDAPIKAAKEM--MGLVCACNVTDN
PQSFAYVSSLAAAYKIQLETGMECVYQLRCSDRNRMALLSDVLGAGTLGLKSILALAGDH
VALGDTPDAKPVFDLDSTTLIHMIRKIVDEGKDLGGNEIEDP-PKLNVGGAAAPGAAHLP
SEVAKVKRKIKVGVDYIQTQVVYYQDVLDKFFKELGPTD------V--PILVGIYPAKSF
GSADFFDKYVAGVDVPPDYLVAMKETKAIKDKEKKREEVDRINLEFFTDFLEHLK-GTPA
AGCHMMAVGYPRIVGPLKKVMD-----
>17625447
MKRRSDEIYSDLMRELEEGRYVFTGELEPEK-AGDVNEPIEMAREL--LDLVVACNVTDN
PQSFAYVSSLAASYQIQKETGMECVYQLRCADRNRMALLSDVLGAGVLGIKNILALAGDH
VSLGDTPDAKPVFDLDSTTLIKLIRTVVSEGKDLAGNEIHNP-PKLHVGGAAAPGAAHLK
AEVAKVKRKIKAGVEYLQTQVVYFTDVLDKFFKELGPVD------V--PILVGIFPARTF
GQADFFDKFVAGVDVPPDYLENMRATKQIKDKEKRKEEVDRVNVEFFTGFLEHLK-GTPA
AGCHMMAVGYPRVIPALKKIME-----
>17621997
MKRRSDEIYSDLMRELEEGRYVFTGELEPEK-AGDVNEPIEMAREL--LDLVVACNVTDN
PQSFAYVSSLAASYQIQKETGMECVYQLRCADRNRMALLSDVLGAGVLGIKNILALAGDH
VSLGDTPDAKPVFDLDSTTLIKLIRTVVSEGKDLAGNEIHNP-PKLHVGGAAAPGAAHLK
AEVAKVKRKIKAGVEYLQTQVVYFTDVLDRFFKELGPVD------V--PILVGIFPARTF
GQADFFDKFVAGVDVPPDYLENMRATKQIKDKEKRKEEVDRVNVEFFTGFLEHLK-GTPA
AGCHMMAVGYPRVIPALKKIME-----
>4030009
---MTDEVYSDLMREFKEGEYVFTGELEPEK-AGNVNEPIEMAKEL--LGLVVACNVTDN
PQSFAYVSSLAASYKIQKETGMECVYQLRCSDRNRMALLSDVLGAGTLGIKNILALAGDH
VSLGDTPDAKPVFDLDSTTLIHMIRKMVDEGKDLGGNDIEDP-PKLHVGGAAAPGAAHLK
AEVGKVKKKINVGVEYLQTQVVYYTDVLDKFFDELGKTD------V--PILVGIFPARTF
GQADFFDKYVAGVDVPPDYLEAMRKTKQIKDKEKKKEEVDRVNIEFFTGFLEHLK-GTPA
AGCHMMAVGYPRIIPPLKKIME-----
>4006900
---MTDEVYSDLMREFKEGKYVFTGELEPEK-AGNVNEPIEMAKEL--KGLVVACNVTDN
PQSFAYVNSMAASYLIQKEAGMECVYQLRCSDRNRMALLSDVLGAGALGLKNILALAGDH
VSLGDTPDAKPVFDLDSTTLIAMIRKMVDEGKDLGGNEIADP-PKLHVGGAAAPGAAHLK
AEVGKVKRKINAGVEYLQTQVVYYTDVLDKFFNELGETD------V--PILVGIFPARTF
GQADFFDKYVAGVDVPPDYLEAMRATKQIKDKEKKKEEVDRVNIEFFTGFLEHLK-GTPA
AGCHMMAVGYPRIIAPLKKVME-----
>10668979
---MGDEVYSDLMRELKEGKYVFTGELEPEK-AGDVNEPIEMAKEL--VGMVVACNVTDN
PQSFAYVNSMAASYLIQKEAGMECVYQLRCSDRNRMALLSDVLGAGALGLKNILALAGDH
VSLGDTKDAKPVFDLDSTTLIKLIRTMVDEGKDLGGNEIHNP-PKLHVGGAAAPGAAHLK
AEVGKVKRKINAGVEYLQTQVVYYTDVLDKFFNELGKVD------V--PILVGIFPARTF
GQADFFDKYVAGVDVPPDYLEAMRATKAIKDKEKKKEEVDRVNIEFFTGFLEHLK-GTPA
AGCHMMAVGYPRIIPPLKKLME-----
>4015068
---MGDEVYSDLMRELREGEYVFTGELEPEK-AGDVNEPIEMAREL--VGMVVACNVTDN
PQSFAYVNSMAASYLIQKETGMECVYQLRCSDRNRMALLSDVLGAGALGLKNILALAGDH
VSLGDTPDAKPVFDLDSTTLIKLIRTMVDEGKDLGGNEIHNP-PKLHVGGAAAPGAAHLK
AEVGKVKRKINAGVEYLQTQVVYYTDVLDKFFDELGKVD------V--PILVGIFPARTF
GQADFFDKYVAGVDVPPDYLEAMRKTKEIKDKDKKKEEVDRVNIEFFTGFLEHLK-GTPA
AGCHMMAVGYPRIIPPLKKIME-----
>4006310
---MGDEVYSDLMRELKEGKYVFTGELEPEK-AGDVNEPIEMAREL--VGMVVACNVTDN
PQSFAYVNSMAASYLIQKETGMECVYQLRCSDRNRMALLSDVLGAGALGLKNILALAGDH
VSLGDTPDAKPVFDLDSTTLIKLIRTMVDEGKDLGGNEIHNP-PKLHVGGAAAPGAAHLK
AEVGKVKRKINAGVEYLQTQVVYYTDVLDKFFDELGKVD------V--PILVGIFPARTF
GQADFFDKYVAGVDVPPDYLEAMRATKAIKDKDKKKEEVDRVNIEFFTGFLEHLK-GTPA
AGCHMMAVGYPRIIPPLKKLME-----
>4006360
---MGDEVYSDLMRELKEGKYVFTGELEPEK-AGDVNEPIEMAREL--VGMVVACNVTDN
PQSFAYVNSMAASYLIQKETGMECVYQLRCSDRNRMALLSDVLGAGALGLKNILALAGDH
VSLGDTPDAKPVFDLDSTTLIKLIRTMVDEGKDLGGNEIHNP-PKLHVGGAAAPGAAHLK
AEVGKVKRKINAGVEYLQTQVVYYTDVLDKFFDELGKVD------V--PILVGIFPARTF
GQADFFDKYVAGVDVPPDYLEAMRATKAIKDKDKKKEEVDRVNIEFFTGFLEHLK-GTPA
AGCHMMAVGYPRIIPPLKKLME-----
>17683629
---MGDEVYSDLMRELKEGEYVFTGELEPEK-AGDVNEPIEMAREL--VGMVVACNVTDN
PQSFAYVNSMAASYLIQKETGMECVYQLRCSDRNRMALLSDVLGAGALGLKNILALAGDH
VSLGDTPDAKPVFDLDSTTLIKLIRSMVDDGKDLGGNEIHNP-PKLHVGGAAAPGAAHLK
AEVGKVKRKINAGVEYLQTQVVYYTDVLDKFFDELGKVD------V--PILVGIFPARTF
GQADFFDKYVAGVDVPPDYLEAMRATKAIKDKEKKKEEVDRVNIEFFTGFLEHLK-GTPA
AGCHMMAVGYPRIIPPLKKLME-----
>17686726
---MGDEVYSDLMRELKEGEYVFTGELEPEK-AGDVNEPIEMAREL--VGMVVACNVTDN
PQSFAYVNSMAASYLIQKETGMECVYQLRCSDRNRMALLSDVLGAGALGLKNILALAGDH
VSLGDTPDAKPVFDLDSTTLIKLIRSMVDDGKDLGGNEIHNP-PKLHVGGAAAPGAAHLK
AEVGKVKRKINAGVEYLQTQVVYYTDVLDKFFDELGKVD------V--PILVGIFPARTF
GQADFFDKYVAGVDVPPDYLEAMRATKAIKDKEKKKEEVDRVNIEFFTGFLEHLK-GTPA
AGCHMMAVGYPRIIPPLKKLME-----
>3966874
---MGDEVYSDLMRELREGEYVFTGELEPEK-AGDVNEPIEMAREL--VGMVVACNVTDN
PQSFAYVNSMAASYLIQKETGMECVYQLRCSDRNRMALLSDVLGAGALGLKNILALAGDH
VSLGDTPDAKPVFDLDSTTLIKLIRTMVDEGKDLGGNEIHNP-PKLHVGGAAAPGAAHLK
AEVGKVKRKINAGVEYLQTQVVYYTDVLDKFFDELGKVD------V--PILVGIFPARTF
GQADFFDKYVAGVDVPPDYLEAMRATKAIKDKEKKKEEVDRVNIEFFTGFLEHLK-GTPA
AGCHMMAVGYPRIIPPLKKLME-----
>3971535
---MGDEVYSDLMRELREGEYVFTGELEPEK-AGDVNEPIEMAREL--VGMVVACNVTDN
PQSFAYVNSMAASYLIQKETGMECVYQLRCSDRNRMALLSDVLGAGALGLKNILALAGDH
VSLGDTPDAKPVFDLDSTTLIKLIRTMVDEGKDLGGNEIHNP-PKLHVGGAAAPGAAHLK
AEVGKVKRKINAGVEYLQTQVVYYTDVLDKFFDELGKVD------V--PILVGIFPARTF
GQADFFDKYVAGVDVPPDYLEAMRATKAIKDKEKKKEEVDRVNIEFFTGFLEHLK-GTPA
AGCHMMAVGYPRIIPPLKKLME-----
>4003912
---MGDEIYSDLMRELREGEYVFTGELEPEK-AGDVNEPIEMAREL--VGMVVACNVTDN
PQSFAYVNSMAASYLIQKETGMECVYQLRCSDRNRMALLSDVLGAGALGLKNILALAGDH
VSLGDTPDAKPVFDLDSTTLIKLIRTMVDDGKDLGGNEIHNP-PKLHVGGAAAPGAAHLK
AEVGKVKRKINAGVEYLQTQVVYYTDVLDKFFDELGKVD------V--PILVGIFPARTF
GQADFFDKYVAGVDVPPDYLEAMRATKAIKDKEKKKEEVDRVNIEFFTGFLEHLK-GTPA
AGCHMMAVGYPRIIPPLKKLME-----
>4003872
---MGDEIYSDLMRELREGEYVFTGELEPEK-AGDVNEPIEMAREL--VGMVVACNVTDN
PQSFAYVNSMAASYLIQKETGMECVYQLRCSDRNRMALLSDVLGAGALGLKNILALAGDH
VSLGDTPDAKPVFDLDSTTLIKLIRTMVDDGKDLGGNEIHNP-PKLHVGGAAAPGAAHLK
AEVGKVKRKINAGVEYLQTQVVYYTDVLDKFFDELGKVD------V--PILVGIFPARTF
GQADFFDKYVAGVDVPPDYLEAMRATKAIKDKEKKKEEVDRVNIEFFTGFLEHLK-GTPA
AGCHMMAVGYPRIIPPLKKLME-----
>17609785
---MGDEVYSDLMRELREGEYVFTGELEPEK-AGDVNEPIEMAREL--VGMVVACNVTDN
PQSFAYVNSMAASYLIQKETGMECVYQLRCSDRNRMALLSDVLGAGALGLKNILALAGDH
VSLGDTPDAKPVFDLDSTTLIKLIRTMVDDGKDLGGNEIHNP-PKLHVGGAAAPGAAHLK
AEVGKVKRKINAGVEYLQTQVVYYTDVLDKFFDELGKVD------V--PILVGIFPARTF
GQADFFDKYVAGVDVPPDYLEAMRATKAIKDKEKKKEEVDRVNIEFFTGFLEHLK-GTPA
AGCHMMAVGYPRIIPPLKKLME-----
>17373172
---MGDEVYSDLMRELKTGKYVFTGELEPEK-AGDVNEPIEMAREL--KGMVVACNVTDN
PQSFAYVNSMAASYLIQKEAGMECVYQLRCSDRNRMALLSDVLGAGALGLKNVLALAGDH
VSLGDTPDAKPVFDLDSTTLIKLIRTMVDEGKDLGGNEIHNP-PKLHVGGAAAPGAAHLK
AEVGKVKRKINVGVEYLQTQVVYYTDVLDKFFDELGKVD------V--PILVGIFPARTF
GQADFFDKYVAGVDVPPDYLEAMKKTKEIKDKEKKKEEVDRVNIEFFTGFLEHLK-GTPA
AGCHMMAVGYPRIIPPLKKLME-----
>17387689
---MGDEIYSDLMRDLETGNYVFTGELEPEK-AGDVNEPIEMAREL--KGMVVACNVTDN
PQSFAYVNSMAASYLIQKETGMECVYQLRCSDRNRMALLSDVLGAGALGLKNILALAGDH
VSLGDTPDAKPVFDLDSTTLIKLIRTMVDEGKDLGGNEIHNP-PKLHVGGAAAPGAAHLK
AEVGKVKRKINVGVEYLQTQVVYYTDVLDRFFDELGKVD------V--PILVGIFPARTF
GQADFFDKYVAGVDVPPDYLEAMRKTKAIKDKEKKKEEVDRVNIEFFTGFLEHLK-GTPA
AGCHMMAVGYPRIIPPLKKLME-----
>10660055
---MGDEVYSDLMRDLKSGNYVFTGELEPEK-AGDVNEPIEMAREL--KGMVVACNVTDN
PQSFAYVNSMAASYLIQKETGMECVYQLRCSDRNRMALLSDVLGAGALGLKNVLALAGDH
VSLGDTPDAKPVFDLDSTTLIKLIRTMVDEGKDLGGNEIHNP-PKLHVGGAAAPGAAHLK
AEVGKVKRKINVGVEYLQTQVVYYTDVLDRFFDELGKVD------V--PILVGIFPARTF
GQADFFDKYVAGVDVPPDYLEAMRKTKAIKDKEKKKEEVDRVNIEFFTGFLEHLK-GTPA
AGCHMMAVGYPRIIPPLKKLME-----
>17623514
---------LDFKRKIETGKFVVTTEVAPPR-GTDTTLLIEEADLL--SGCVDALNVSDN
QRSIMRMSPLGVAHVLQ-EQGHEVILHTTCRDRNRLALQSDLLGAWNLGVRNILAMTGDH
PLLGDTMGTKPVYDLDSTQLLQAIQNL-NRGHDIMNRRLDGG-TGFMAGAVVRPDPND-K
MQLLRLKRKVSCGARFIQTQPVYNTEEFKEFIEKVSHLN------T--HIIAGILPIFSL
KTVKFINDKLPGIIIPQEVVERIKNSTDPAEE----------GIELAAETIKKLQ--DVA
GGVHIMPIITHQHTEAILKRAGMLH--
>17628044
---------LDFKRKIETGKLVVTTEVAPPR-GTDTTLLIEEADLL--SGCVDALNVSDN
QRSIMRMSPLGVAHVLQ-EQGHEVILHTTCRDRNRLALQSDLLGAWNLGVRNILAMTGDH
PLLGDTMGTKPVYDLDSTQLLQAIQNL-NRGHDIMNRRLDGG-TGFMAGAVVRPDPND-K
MQLLRLKRKVSCGARFIQTQPVYNTEEFKEFIEKVSHLN------T--HIIAGILPIFSL
KTVKFINDKLPGIIIPQEVVERIKNSTDPAEE----------GIELAAETIKKLQ--DVA
GGVHIMPIITHQHTEAILKRAGMLH--
>3954706
---------LSFREKLSSGKFIITAEISPPK-GTDIADMIKEAGLI--KDIVDAVNITDN
QRAIMRMSPAAACSLLS-NRGYETIMHLTCRDRNRLALQSELLGASAMGIHNVLVVSGDH
TTKGDHEGAKPVYDLDSVQLLGLIQKL-NLGFDLSGNLLDGK-PDFCSGAVASVELN--E
PGFMKLKKKRRMGAEFIQTQAVFDTRKLSEFMNKIKSSE--AFDGI--KIIAGIIPLRSE
KNAIFLNKNIPGIKVPEPIIEQMRTAKDPVDK----------GMEIAAGLIKELQ--GLC
DGVHIMPVGNHENTARILEMAEIR---
>3950420
---------VSFISKLRSGKFIITAEISPPK-GTDTSRMLGDAALL--KGIADAVNVTDN
QRAAMRMSPIAACSILQ-EKGLETIMHITCRDRNRLALQSELIGAFALGIRNVLVMSGDH
PSKGDHEGAKPVYDLDSVQLLGMIQEL-NRGVDLSGNKLDGK-TDFCMGAVTNTELN--E
AGLLKLKKKIKI-ASFLQTQAVFDVKRFSEFIEKKSEIELKQSKQI--KIIAGIIPLRSE
RSALFLNK-VPGIRVPDDMIKQIKDAKYPEVE----------GMRITSDIIKELR--TLC
DGVHIMPVGNHEHTKKLLEMAGLI---
>17492664
------MMQSTFGEKLNSNKFIITAEITPPK-GVDASAALADAKIL--KGLVDALNITDN
QRAIMRMSPLALGKLLL-ERGYEVIMQMTCRDRNRLSIQSDILGAAALGIGNICLMSGDH
TTNGDHPGAKPVYDLDSVQLLSMVQKM-QNGFDISGNELEGV-PELVVGAVSNTDPSQV-
MQMMKLEKKVRMGARFIQTQAVYDVGQFEEFTGSVSHLD------I--PIIAGLIPLKSA
NAARFMNENIPGINVDDEIIARMESAGNPVQE----------GLMICSETIGMLK--KTC
RGIHLMPIGQHLNTPKLLEMAGLPVRR
>17500571
-------MQLTFGEKLNSNKFIVTAEITPPK-GVDTSAAITDAQIL--KGLVDAVNITDN
QRAVMRICPLALGKLLL-DEGHEVIMQMTCRDRNRLAIQSDILGAAALGIKNVCLMSGDH
TTKGDHPGAKPVYDLDSVQLISVVKKM-KDGFDFSGNKLEGV-PELIVGAVSNTDSSQL-
MQMIKLEKKIKMGAQFIQTQAVYDVGQFEEFIESVAHLD------V--PIIAGVIPLRSA
NAACFMNGNIPGINVNDEIIARMEYADDPVHE----------GLMICAETIGMVK--KIC
RGVHLMPIGQHLNTPKLLEMAGLSVR-
>10649267
---------MGLEEAIRSGKFIVTAEICPPK-GTDISGLFSEAALL--QGIVDAVNVTDC
PRAMVRMSPLVLSSELI-KMNIDTIMHLTCRDRNRIAIQSDLLAAHALGIRNVLAMSGDF
TTMGDHPYAKPVFDLDSVQMLQVITKM-NRGFDLMDNPLGGA-TSLYAGAVVNPGARPLG
FVRIKLQKKISAGARFIQTQAVFDADLFNEFMDEFKSLN------I--PVIAGIIPLRSA
KSAGFMIENIPGVKIPQAAINRMESASDPVTE----------GLKIAAETIDRIK--ENC
QGVHIMPIGNHDHTKRLLEMCSLL---
>17338734
---------MGLEEAIRSGKFIVTAEICPPK-GTDISGLFSEAALL--QGIVDAVNVTDC
PRAMVRMSPLVLSSELI-KMNIDTIMHLTCRDRNRIAIQSDLLAAHALGIRNVLAMSGDF
TTMGDHPYAKPVFDLDSVQMLQVITKM-NRGFDLMDNPLGGA-TSLYAGAVVNPGARPLG
FVRIKLQKKISAGARFIQTQAVFDADLFNEFMDEFKSLN------I--PVIAGIIPLRSA
KSAGFMIENIPGVKIPQAAINRMESASDPVTE----------GLKIAAETIDRIK--ENC
QGVHIMPIGNHDHTKRLLEMCSLL---
>3870260
---------MGLEEAIRSGKFIVTAEICPPK-GTDISGLFSEAALL--QGIVDAVNVTDC
PRAMVRMSPLVLSSELI-KMNIDTIMHLTCRDRNRIAIQSDLLAAHALGIRNVLAMSGDF
TTMGDHPYAKPVFDLDSVQMLQVITKM-NRGFDLMDNPLGGA-TSLYAGAVVNPGARPLG
FVRIKLQKKISAGARFIQTQAVFDADLFNEFMDEFKSLN------I--PVIAGIIPLRSA
KSAGFMIENIPGVKIPQAAINRMESASDPVTE----------GLKIAAETIDRIK--ENC
QGVHIMPIGNHDHTKRLLEMCSLL---
>17645436
---------MGFADALDSGKFIVTAEVSPPR-GTDLLDILSEAGQL--QGLVDAVNVTDN
QRAMMRMSPLVLCHKLA-ETGFDTIMHMTCRDRNRLALQSDLLAAHALGIHNILAMSGDY
PTMGDQPSSKPVFDLDSVQLLQLIEKM-NSGFDFQDGPLDSP-TSLCAGTVANPGARPLA
LQLLKLNKKVSAKARFIQTQAVFDAAVFNEFADAIKSIG------I--PIIAGIIPLRSA
RGARFMNDKIPGVNIPEDDIKRMETAADPVSE----------GLEIAAETIANIR--PTC
RGIHIMPIGGHGNTRRLLEICGLD---
>3973103
---------MGFADVLESGKFIVTAEVSPPK-GTDISGALAGAGLL--QGLVDAVNVTDN
QRSMMRMSPIVLCHKLG-ELGFETIMHMTCRDRNRLALQSDLLAAHALGVHNILAMSGDY
PTMGDQPSTKPVFDLDSVQLLQLIEKM-NKGFDFQDKPIDSP-TSLYTGAVANPGARPLG
PQLLKLNKKVSAKVRFIQTQAVFDASVFNEFADAARHTG------I--PVIAGIIPLRSV
QSARFMNEMIPGVNIPDEAISRMEAAEDPALE----------GIRIAAKTIADIR--TNC
QGIHIMPIGGHGNTRRLLEMCGLD---
>17324955
---MTGGCKMGFADVLGSGKFVVTAEVSPPR-GTDISGTLAGARLL--QGLVDAVNVTDN
QRSMMRMSPIVLCHKLG-EMGFETIMHMTCRDRNRLALQSDLLAAHALGVHNILAMSGDY
PTMGDMPSTKPVFDLDSVQLLQLIEKM-NNGSDFKDKPLDSP-TSLCAGAVANPGARPLG
PQLFKLNKKVSAKARFIQTQAVFDAAVFNEFADAARHTG------I--PIIAGIIPLRSA
QNARFMNEKIPGVNIPDEAISRMEAATDPALE----------GMKIAAETIADIR--TNC
QGIHIMPIGGHGNTRRLLEMCGLD---
>17498181
---------MGFADVLGSGKFVVTAEVSPPR-GTDISGALAGARLL--QGLVDAVNVTDN
QRSMMRMSPIVLCHKLG-EMGFETIMHMTCRDRNRLALQSDLLAAHALGIHNILAMSGDY
PTMGDMPSTKPVFDLDSVQLLQLIEKM-NNGSDFQDKPLDSP-TSLCAGAVANPGARPLG
PQLFKLNKKVLAKARFIQTQAVFDAAVFNEFADAARHTG------I--PIIAGIIPLRSA
QNARFMNEKIPGVKIPDEAISRMEAAADPALE----------GMRIAAKTIADIR--TNC
QGIHIMPIGGHGNTRRLLEMCGLD---
