# Supplementary material for: Comparative genomics reveals electron transfer and syntrophic mechanisms differentiating methanotrophic and methanogenic archaea
Source: PLoS Biol. 2022 Jan 5;20(1):e3001508. doi: 10.1371/journal.pbio.3001508 (PMC9012536; doi:10.1371/journal.pbio.3001508)
Supplement: S1 Data — (ZIP) [file pbio.3001508.s017.zip › S1_Data/S12Fig.faa]

>3787436
-MMEKEKPKAGNRMI--------VVRHTTLERLSHYANIVFLTALLLTGFCVY-------
-MG-----LPYLSYNDAFAIHVLSGAAFVAVNWIVVPYNAIV-----------NGK----
------LAEYWLWPSDIRRLARTLSSFFS-GKESPRYTIYDEQGRRFINRLHPVTKLLIY
SHYVALFIASFTGLVLYSTTLTVLDTNISGI-------VLKVLDFVAPTMSLSGLGLARL
LHIAAAYWFIIETVIHVGMVQLDPRKFLHIKSMFLTGKEDLMQDSTAEIVNTKED-----
----------------
>3792204
----------MDSMV--------ATRHTTLERLAHYVNIVSISLLLASGFIIY-------
-LG-----LPYLAYSDAYAIHVISAAVFISVNWIVMPYSAFV-----------NQA----
------IPGYFFWPADFRRLWGVVKNFFT-GSEYPQYTVYDIGKRRFTNRMHPVGKLLIY
VHYAALFVATVTGVALYSTSMSLMGVNLSGL-------VLRIMDVIAPSFHLSGLALARV
LHVAAAYLFIAEIIVHVGVVQLDPRKLQHLKSMFIDGKEDVLSDPTADIVDTSEGEGG--
------YAEKVVIRVK
>3791665
----------LDRLI--------VTRHTTLERLSHYTNIASLALLLASGFSMY-------
-LG-----LPYLSYGDSYSIHIISAAAFIANNWIVMPYTAFM-----------NRS----
------LSSYFFWPMDFRRLWGIIKNFFT-GSEYPPYSVYDIGKGRFANRLHPGAKLLLY
SHYAALFVATATGIVLYSGSVTVLGFGVSSL-------IVRALDMLAPSFHMPGMALALV
LHMAAAYWFVAEAIIHVGMVQLDPKKSQHIRSIFLHGKEDLYADPTADIVDTSESSKD--
------FEEKTAVEVK
>3809960
MRRRQRLTPEDKRIINLHDGERHIERYSFLERFAHFAHLLSLFVLLFTGFKIY-------
-LG-----WDFMSYHLALYVHMIFAIVFILANWVLIPYNIATTEVPHCEKCKSGEHNEFI
HSAMNIAGRYLLGPQDFKNMYHIMLNFIG-KGDYPAFTVYDVKNKGYIGKLHPVTKFLLV
FEGMAVAVIVFTGIVIYNINWGFFGIPVSPI-------LLAIGDFVAPLFGMGTIFFMRT
LHLAMAYFFIIEVIIHVGIIEMDPKVWKYHKAIFIGGHEDICDHSYVKLINTETEAEA--
----------------
>3855554
-MVRSAEKPASRRLV--------VERYTWLERVTHLVHLISMFVLLITGFKIY-------
-TG-----WGFMSFESARALHMIAVPFFLVANWLLVPYNIFSCK---------EEHCSIG
DRLYHFKESYLFGKDDAERLLDIIKNFFG-KGEYPAFTVYDERKGHYVTKLHPGMKLLLI
FESTAIVLVALTGIVLYSLTWSPFGIPVSEW-------ILSISWFFASMINMDGLALIRY
LHLLAAYWFVLELIIHVGILELDPDAWKYHKAIFWSGNEDLSDRHFVKVIEEKDQVGT--
-----LADQKRLLEEQ
>3858585
-MVQSAQTSASTRIV--------VERYTWLERVTHLVHLIAMFVLLITGFKIY-------
-FG-----WEFMAFQTARAWHTIAVPFFLVANWILVPYNLFSCK---------EERCSVR
DRIVHFKDSYFFGKDDAERLIGIIKNFFG-KGRYPAFSIYDETTGHYKTKLHPVMKILIV
LESIAIVIVAITGVVLYNLDWSPFGIPIASW-------ILSVTWYFASFFDVNALGLLRL
LHLLAAYWFVFELVVHVGIIEFDPYAWKYHKAIFWSGKEDLSDRHFVKVIDEDEQKKV--
-----TGEH-------
>3849664
-MVRHDEKLASGRMV--------VERYTWLERITHLVHLLAMFILLITGFRIY-------
-FG-----WDFMQFQTARAIHMIAVPFFLAANWILVPYNIFSCK---------GERWCVR
SRIDHFREAYIFEEEDAERLFDIIRNFFG-KGRYPAFTLYDEREGYYITKLHPMLKLLII
FESTAIVLIAITGIVLYDINWAPLGLPVSEW-------ILSIVWYFASMFNVNALGLIRT
GHLLAGYWFVFELVVHVGILEFDPKVWKYHKAIFWSGKEDLSDRNFVKVVEED-------
----------------
>3849659
------MKPKDNPMV--------VERYTVLDRTAHTIHAVAMLVLIITGFKIY-------
-AG-----WDFMSFHNARALHMITVPALLAVNWILIPYNIFS-----------ATEGGVQ
EKIAHFMDHYVFGPEDANRMKAIILNFFG-KGEYPAFTIYDEVSGHYKTKLHPLMKILIV
LEGTAIFVIAVSGIVIYRLDWALLGLPIGSW-------ILLAGDLVAPAFNMSSLQFYRA
LHLLMTYFFVFELVVHVGILEFNPHVWKYHKTIFWSGKEDLSDSRYAEIVKPKPKHLPDS
ELWHDSSEKAPEAIKE
>3858591
-----MKSKDNRSMV--------VERYTVTDRIAHTVHAIAMLVLIITGLKIY-------
-TG-----WDFMSFHTARGLHMIAVPFLLAVNWILIPYNILS-----------EGH-GFM
GKISHFKDHYIFGPKDAARMGGIIGNFFR-KGRYPAFSIYDETTGHYKTKLHPLMKILIV
LEGTALFFIAVSGVVLYSLNWSLFGLPIASW-------ILSITGFISPIFNLSALQFLRL
LHLLLTYWFVFELVVHVGILEFDPHVWKYYKAIFLTGKEDLADTHYSEVVTAKTKYLP--
------TEERP-----
>3855548
----MKSNNNPKTMV--------VERYTITDRIAHTVHAIAMIVLIITGLKIY-------
-AG-----WEFMSFHTARTLHMIAVPFLLAVNWILIPYNIFS-----------EGH-GLM
GKISHFVDHYIFGPKDLARLVGIIKNFFG-KGEYPAFTVYDEKTGHYKTKLHPLMKILIP
LEGLALFLITVSGIVLYKLDWSLFGLPVAQW-------IISISGMIAPTFGMTPVGFLRV
LHLLMTYWFIFELVVHVGILEFDPRVWKYYKAIFWSGKEDLSDRHFVEVARNNPNHLPDR
ELWRDPSDK-PSEVKE
>3855691
----MKSNNNPKAMV--------VERYTITDRIAHTVHAIAMIVLIITGLKIY-------
-AG-----WEFMSFHTARTLHMIAVPFLLAVNWILIPYNIFS-----------EGH-GLM
GKISHFTDHYIFGPKDAVRLGGIIKNFFR-KGRYPAYSIYDEEKGHYETKLHPVMKVLIV
LEGTALFLITVSGIVLYKLDWSLFGLPIAQW-------IISISGMIAPTFGMTPVGFLRL
LHLLMTYWFIFELVVHVGILGFDPHVWKYYKAIFWSGKEDFSDPYYSEYVEKYSRFDAKK
EHKQVNANKEHGHQKH
>17491627
-------MSQSNGLV--------TERYDPKGMRAHAFHLFSCVTLVITGWYMAKQFNMCT
IMGASANAWQLIPYESVRFFHVFAALIFIIAVWILIPYNLLT-----------SGH----
------LLSEIFFIQDAIQLKNLVLSLFG-KAEYPRFTVVDEKSGHYKNKLHPFVKLMVI
PENIAIVLIVISGVIMYDPEFAFWQELVKPA-------ILYAVGYVSPWFNMAPIGFVRT
IHQWAMYWFVVELAMHFGFLGMDPRTIKYFKAIFVNGSESMDP--YTEIISEPHKEKP--
----AKKARHPVVVLK
>17385249
-------MSQSNGLI--------TERYDPKGMRAHAFHLFSCVTLIITGWYMAKQFNMCS
MDA-----WHLIPYESVRLFHMFAALIFIIAVWIFTIYNLLT-----------SGH----
------LLSEIFFIPDAIQLKNMILSLFG-KAEYPRYVTVDQESGHYKNKLHPAIKLLVI
PENIAIVLIVATGVIMYAPEYAFWHAYIEPV-------ILSYIGYISTWFNMSPIGFVRT
IHLWAMYWFIVELALHFGLLGMDPRTMKYFNAVFVKGSEEMDQ--YTEIVRAPHKEKP--
---VGKGKHHPLVVVK
>17638594
-------MSQSNGLI--------TERYDPKSMRAHAFHLFSCVTLIITGWYMAKQFNMCA
MDA-----WHLIPYESVRLFHMFAALIFIIAVWIFTIYNLLT-----------SGH----
------LLSEIFFIPDAIQMKNMILSLFG-KAEYPRYVVVDQETGHYKNKLHPAIKLLVI
PENIAIVLIVATGVIMYAPEYAFWHTYIEPG-------ILYYIGYISTWFNMSPIGFVRT
VHLWAMYWFIVELALHFGLLGMDPRTTKYFNAVFVNGKEEMDK--YTEIIRAPHKEKP--
----AKKGHHPLVVLK
>17487602
-------MSQSNGLI--------TERYDPKSMRAHAFHLFSCVTLIITGWYMAKQFNLCT
MDA-----WHLIPYENVRLFHMFAALIFIIAVWIFTIYNLLT-----------SGH----
------LLSEIFFIPDAIQLKNMILSLFG-KAEYPRYVSVDQETGHYKNKLHPAIKLLVI
PENIAIFLIVATGVIMYAPEYVFWHTYVEPG-------ILYYIGYISPWFNMSPIGFVRT
VHLWAMYWFIVELALHFGLLGMDPRTMKYFNAIFVSGKEELDK--YTEIVRAPHKEKP--
----AKKGHHPLVVLK
>4012886
-------MSQSNGLT--------IERYDPKGMRAHAFHLFSCVTLIITGWYMAKQFNMCT
MDA-----WHLIPYENVRLFHMFAALIFIIAVWIFTIYNLLT-----------SGH----
------LLSEIFFIPDAIQMKNMILSLFG-KAEYPRYVSVDQESGHYKNKLHPAIKLLVI
PENIAIFLIVATGVIMYAPEYAFWSMYIEPG-------ILYYIGYISPWFNMSPIGFVRT
VHLWAMYWFIVELALHFGLLGMDPRTMKYFNAVFVSGKEELDR--YTEIVRAPHKEKP--
----AKKGHHPLVVLK
>4020216
-------MSQSNGMI--------IERYDPKGMRAHAFHLFSCVTLIITGWYMAKQFNMCT
MEA-----WQSIPYENVRLFHMFAALIFIIAVWIFTIYNLLT-----------SGH----
------LLSEIFFIPDAIQMKNMILSLFG-KAEYPRYVSVDQESGHYKNKLHPAIKLLVI
PENIAIVLIVATGVIMYAPEYAFWHAYIEPA-------ILYGVGFISPWFNMSPIGFIRT
IHLWAMYWFIIELALHFGLLGMDPRTMKYFKAVFLNGKEELDQ--YTEIVRAPHKEKP--
---AQKGKHHPLVVLK
>4021080
-------MSQSNGMI--------IERYDPKGMRAHAFHLFSCVTLIITGWYMAKQFNMCT
MEA-----WQSIPYENVRLFHMFAALIFIIAVWIFTIYNLLT-----------SGH----
------LLSEIFFIPDAIQMKNMILSLFG-KAEYPRYVSVDQESGHYKNKLHPAIKLLVI
PENIAIVLIVATGVIMYAPEYAFWHAYIEPA-------ILYGVGFISPWFNMSPIGFIRT
IHLWAMYWFIIELALHFGLLGMDPRTMKYFKAVFLNGKEELDQ--YTEIVRAPHKEKP--
---AQKGKHHPLVVLK
>4021129
-------MSQSNGMI--------IERYDPKGMRAHAFHLFSCVTLIITGWYMAKQFNMCT
MEA-----WQSIPYENVRLFHMFAALIFIIAVWIFTIYNLLT-----------SGH----
------LLSEIFFIPDAIQMKNMILSLFG-KAEYPRYVSVDQESGHYKNKLHPAIKLLVI
PENIAIVLIVATGVIMYAPEYAFWHAYIEPA-------ILYGVGFISPWFNMSPIGFIRT
IHLWAMYWFIIELALHFGLLGMDPRTMKYFKAVFLNGKEELDQ--YTEIVRAPHKEKP--
---AQKGKHHPLVVLK
>17616670
---------------------------------------------------MAKQFNMCT
AEA-----WQSIPYENVRLFHMFAALIFIIAVWIFTIYNLLT-----------SGH----
------LLSEIFFIPDAIQLKNMILSLFG-KAEYPRYVSVDQESGHYKNKLHPAIKLLVI
PENIAIFLIVATGVIMYAPEYAFWHTYIEPA-------ILYGVGYISPWFNMSPIGFIRT
VHLWAMYWFIVELALHFGLLGMDPRTMKYFNAVFVSGKEELDK--YTEIIRAPHEEEP--
---AKKG-HHPLVVLK
>17339075
------MQGNQEVVV--------GKRYGLKEMVAHNLHMLTCVILIISGLYMMKQFNICA
ADS-----WGFISYDPLRLIHIVVAILFLLMNWVLIPYNLIS-----------SGH----
------IFQYIFGPKDIARLKDAFVGIFN-KEQYPKYTIYNKTTGHYENALHPVVKLLCI
FEGMAIVLIALTGFIMIDLNFVVIHFDIPLWNDLMTWLVEDVIGFFAAFINMTGVQLVRS
VHLWATYWFVIELIFHLGFLFIDPRSGKYFKAMFLTGKEEMDE--YTEVTEGGHEEKK--
-------EKHPIIVFR
>3870717
------MQGNQEVVI--------GKRYGLKEMVAHNLHMLTCVILIISGLYMMKQFNICA
ADS-----WGFISYDPLRLIHIVVAILFLLMNWVLIPYNLIS-----------SGH----
------IFQYIFGPKDIVRLKDAFVGIFN-KEQYPKYTIYNKTTGHYENALHPVVKLLCI
FEGMAIVLIALTGFIMIDLNFVVIHFDIPLWNDLMTWLVEDVIGFFAAFINMTGVQLVRS
VHLWATYWFVIELIFHLGFLFIDPRTGKYFKAMFLTGKEEMDE--YTEVTEGGHEEKK--
-------EKHPIIVFR
>17645771
------------------------------------------------------------
------------------------------------------------------------
---------------------------------------------------------MVV
FEAMAILFIGLTGIIMIDLKFGFINFDIPLWNNFMAWFVNDITGSAAAFIGMSGVELIRI
IHLWATYWFVLELIIHLGFLGTDPRMSQNVKALFITGKETMNE--YVDVVEGVHEEHE--
---KKPREKRPLIVFR
>3975389
--MQGNQNFDNDV-V--------GRRYRLRDMIAHQSHMITCVLLLITGLYMAIQFNTCS
LHA-----WDLMSYQTLRLIHVIAGILFLVINWSFIPFNLIT-----------SGH----
------LLNDLFGLKDFTRLYQAIVGVFKPPEEYPKYTIYDKTTGHYKNKLHPGYKLMVV
FEAMAILFIGLTGIIMIDLKFGFVNFDIPVWNNFMAWFVNDITGSAAAIIGMSGVQLIRS
LHLWATYWFVLELIIHLGFLGTDPRMSQNVKALFLTGKETMNE--YVEIVEGAHEEHE--
---KKPREKRPLIVFR
>17641631
--MQGNQNFDNDVVV--------GKRYRLRDMIAHQSHMITCVLLLITGLYMAIQFNTCS
LHA-----WELMSYQTLRLIHVIAGILFLVINWTFIPFNLIT-----------SGH----
------LLNDLFGLKDFARLYQAIVGVFKPPEEYPKYTIYDKTTGHYKNKLHPGYKLMVV
FEAMAILFIGLTGIIMIDLKFGFMNFDIPVWNNFMAWFVNDITGSAAAFIGMSGVELIRM
IHLWATYWFVLELIIHLGFLGTDPRMSQNVKALFLTGKETMNE--YVDVVEGAHEEHKNK
PGEKRPREKRPLIVFR
>17324520
--MQGNQNFDNDVVV--------GKRYRLRDMIAHQSHMITCVLLIITGLYMAIQFNTCS
LHA-----WELMSFQTLRLVHVIAGILFLVINWTFIPFNLIT-----------SGH----
------LLNDLFGPKDITRLYQAIVGVFKPPEEYPKYTIYDKTTGHYKNKLHPGYKLMVV
FEAMAILFIGLTGIIMIDLKFGFMNFDIPVWNNFMAWFVNDITGSAAAVIGMSGVQLIRT
IHLWATYWFVLELIIHLGFLGTDPRMSQNVKALFITGKETMNE--YVEVVEGAHEEHK--
---KKPREKRPLIVFR
>17499026
--MQGNQNFDNDVVV--------GKRYRLRDMIAHQSHMITCVLLIITGLYMAIQFNTCS
LHA-----WELMSFQTLRLVHVIAGILFLVINWTFIPFNLIT-----------SGH----
------LLNDLFGPKDITRLYQAIVGVFKPPEEYPKYTIYDKTTGHYKNKLHPGYKLMVV
FEAMAILFIGLTGIIMIDLKFGFMNFDIPVWNNFMAWFVNDITGSAAAVIGMSGVQLIRT
IHLWATYWFVLELIIHLGFLGTDPRMSQNVKALFITGKETMNE--YVEVVEGAHEEHK--
---KKPREKRPLIVFR
>10636930
--MQGNQNFDNDVIV--------GNRYRLRDMIAHQSHMITCVLLIITGLYMAIQFNTCS
LHA-----WELMSFQTLRLIHVIAGILFLVINWTFIPFNLIT-----------SGH----
------LLNDLFGPKDITRLYQAIVGVFKPPEEYPKYTIYDKTTGHYKNKLHPGYKLMVV
FEAMAILFIGLTGIIMIDLKFGFMNFDIPVWNNFMAWFVNDITGSAAAVIGMSGVQLIRT
IHLWATYWFVLELIIHLGFLGTDPRMSQNVKALFITGKETMNE--YVEVVEGAHEEHK--
---KKPREKRPLIVFR
