# Supplementary material for: Comparative genomics reveals electron transfer and syntrophic mechanisms differentiating methanotrophic and methanogenic archaea
Source: PLoS Biol. 2022 Jan 5;20(1):e3001508. doi: 10.1371/journal.pbio.3001508 (PMC9012536; doi:10.1371/journal.pbio.3001508)
Supplement: S1 Data — (ZIP) [file pbio.3001508.s017.zip › S1_Data/S8Fig.faa]

>11_17484235
----------------------------------------------------------------------------------------------------------------------------------------------------------------------------MSVLVIGGGYAGIKAVLDRAAANDEVHFVVSTPNIGGLFSRLHVVEGK------HPSDILSPLLQQLKENEKIHVFTNSTIERVKEDNHGFAVRIRRKPVRIDETKCDLCG-ECWKICPIK--PPDRCNEWLITRNAVYAPEE---ALSYAIE--RETPFCQATCPVSLDIRGYVGLIADGKFKEAYELIRKKVPFPGVLGRVCVHLCEERCKRSLLEEPISIANLKRFVADYVYEH-GEVMK--------PEPVPSYRGKKIAIIGAGPAGLTAAHDLKLLRYDVTVFEKLPVAGGMMAACIPRYRLPRAVLEREIEFIQAMG--LEIRTNEEIDKNKFGELRRTYDAVFISVGAQESMKLRIPGEDLEGVLPGVEFLRDI----GLGKEVRIGKKVAIVGGGNVAIDAARSALRLGSEVFIVYRRSRAEMPASKEELEALEAEGIKIIFLANPTRILGSNRVERIECVRMELGPPDESGRRSPVPVEGSEFILDVDTVIPAIGQASDLRFLEGCGVETPKGRVISTSEDCKTTVEGMFAGGDVATGPATVIEAIAAGKRAALAIHEYLSGEKEPDFKVASEIDLEEYEEREKLKLSKNYFPYKDVEQHERAKMPELPVEERIRTFDEVELGYDEQMAIEEANRCLSCRKCIGCGICAEVCPKDAIEYEQVEESIDLKVDQIIFAVELEEKVPRG--EYR---YHNVVTQMEFERMLSESGP-YGGLVLRPYD--------------------------GDVPKKIAFIQ---TDEDE----------------------YA-PIAFKFLLDEATSAKEK--GVNACIFA----------KRIYEGTEDIKSVTIQDITIT-----EIEETKNVRLKYVVEGEKEEKEKEEEFEMVVLSAGFAIPEHGKEISKLIGVKPEEIKGRMPT------IEAEITEVEKDGVFVVV-----------------------------------------------------------------------------------------------------------------------------------------------------------------------------------------------------------------------------------------------------------------------------------------------------------------
>10_4007164
----------------------------------------------------------------------------------------------------------------------------------------------------------------------------MSVLVIGGGYAGLKAALDCA-KDEEVFFVLRTPNIGGFFSKLHLVEEK------HPFDILSPLIEQIKENDKIHVFTNSAVERMKEEDHGFRVSVRRKPITIDETKCDSCG-ECWKMCPVT--SPDRCNGWLSNRNAIYTPED---ALSYAIE--RETPFCQATCPVSLDIRGYAGFIADGKFKEAYDLIREKVPFPGVLGRVCTHPCEDLCKRGLVDESISIAKLKRFVADHVYENYGEEIK--------LEPIPATKGKKVAIIGAGPAGLSAAYDLKTFGYDITVFEKLPVVGGMMAVGIPKYRLPRATLEREIGFVRAVG--VEIKTNVEVDTDMFAELRRTYDTTFISVGAHVSGKLGIPGEDLEGVIPDIDFLRALNLNLNLGNEVKIGKSVVVVGGGNVAIDAARSVLRLGSKVFIVYRRSRAEMPASREELESLEEEGIKIIFLANPTKILGSSRVEGVECVRMELGPPDDTGRRRPVPVEGTEFVIDVDTVIPAIGQASDLQFLEGSGVDTPGGRRISTFEDGRTTVAGIFAGGDAATGAKTVIEAIAAGKRAALSINEYLSGEKRADFKVESEIDLGEREAREKSNLSRNYFPIMDIALQKRVKMPKLPGEERITNFEEEELGYDAKMAVEEANRCLSCRKCIGCGICAEVCPQDAIVYDQTEERLELKVEKLIFAADMEENVPPG--EYM---YSNVVTQIEFERMLSESGP-YGGIIMRPFD--------------------------GDIPREIAFIHVLDADEDE----------------------CS-PLAFEFLVQEAKSAKER--DVDSCIFA----------RELYEDTGDIKSVKIDDITVT-----ELEETKNLRLQYVVEGEKEKEKEEKEVDMVVLSVGFSLPEYVKKRGELVGIKPEELKSKMWGKPGKGLVEVEIMKTEKEGVFIAA-----------------------------------------------------------------------------------------------------------------------------------------------------------------------------------------------------------------------------------------------------------------------------------------------------------------
>10_3965291
----------------------------------------------------------------------------------------------------------------------------------------------------------------------------MSVLVIGGGYAGLKAALDCA-KDEEVFFVLRTPNIGGFFSKLHLVEEK------HPFDILSPLIEQIKENDKIHVFTNSAVERMKEEDHGFRVSVRRKPIRIDETKCDSCG-ECWKMCPVT--SPDRCNGWLSNRNAIYTPED---ALSYAIE--RETPFCQATCPVSLDIRGYAGFIADGKFKEAYDLIREKVPFPGVLGRVCTHPCEDLCKRGLVDESISIAKLKRFVADHVYENYGEEIK--------LEPIPATKGKKVAIIGAGPAGLSAAYDLKTFGYDITVFEKLPVVGGMMAVGIPKYRLPRATLEREIEFVRGVG--VEIKTNVEVDTDMFAELRRTYDTTFISVGAHVSGKLGIPGEDLEGVIPDIDFLRALN--LNLGNEVKIGKSVVVVGGGNVAIDAARSVLRLGSKVFIVYRRSRAEMPASREELESLEEEGIKIIFLANPTKILGSSRVEGVECVRMELGPPDDTGRRRPMPVEGTEFVIDVDTVIPAIGQASDLQFLEGSGVDTPGGRRISTFEDGRTTVAGIFAGGDAATGAKTVIEAIAAGKRAALSINEYLSGEKRADFKVESEIDLGEREAREKSNLSRNYFPIMDIALQKRVKMPKLLGEERITNFEEEELGYDAKMAVEEANRCLSCRKCIGCGICAEVCPQDAIVYDQTEERLELKVEKLIFAADMEENVPPG--EYM---YSNVVTQIEFERMLSESGP-YGGIIMRPFD--------------------------GDIPREIAFIHALDADEDE----------------------CS-PLAFEFLVQEAKSAKER--DVDSCIFA----------RELYEDTGDIKSVKIHDITVT-----ELEETKNLRLQYVVEGEKEKEEKEKEVDMVVLSVGFSLPEYVKKRGELVGIKPEELKSKMWGKPGKGLVEVEIVKTEKEGVFIAA-----------------------------------------------------------------------------------------------------------------------------------------------------------------------------------------------------------------------------------------------------------------------------------------------------------------
>11_10662021
----------------------------------------------------------------------------------------------------------------------------------------------------------------------------MSVLIIGGGYAGLKAALDCA-RVEEVFFVLRTPNLGGFFSELHLVDGK------HPSDILSPLIEQIKENEKIQVFTNSVIEKVKEVDHGFKVSVRRKQIRIDETKCDSCG-ECWKLCPVC--VPDRCNEWLIDRNAIYAPEV---ALSYAIE--RETPFCQATCPVSLDIRGYAGLIADGKFKEAYDLIREKVPFPGVLGRVCTHPCEDRCKRGLVDEPISIAKLKRFVADYVYSNTGEAIK--------SEHVPSTTGKKVAVIGAGPAGLTAAYDLKSFGYDVTVFEKLPVMGGMMAAGIPKYRLPRATLEREIGFVKGIG--VEIKTGVEVDKDMFVELRRTYDALFISVGAHVSGKLRIPGEDLEGVIPGIDFLRAL----NLGNEVKIGKSVVVVGGGNVAIDAARSVLRLGSKVSIVYRRSRAEMPASTEELESLEEEGIKIIFLANPTKILGTNRVEGIECVRMELGPPDDTGRRRPEPVEGSEFVIAVDTVIPAIGQASDLKFLEGSGVDTQGGRRISTADDGRTAVTGIFAGGDAATGAKTVIEAIAAGKSAALSINEYLTGEKRAGFRVESEIDLEECEAREKLKLSKEYFTIKDIAPQERVEMPKVAAEDRISNFDEEELGYDAKMAVEEANRCLSCRKCIGCGICAEVCPQDAIVYDQTEERLDLKVEKLIFAADMEENIPPE--EYQ---YSNVVTQIAFERMLSESGP-YGGIILRPSD--------------------------GDIPREIAFIHVLDADV------------------------CT-PIAFEFLLQAAKSAKEW--DVNSCIFA----------RELYGDAGDIKSVKIQDIRVT-----ELEETKNLRLQYVVEGEKE----EKEFDMVVLSVGFSLPEYVKKMGKLVGIKPEEIEPRMWGEPGKDLVDVEIRKTDKDGVFIAA-----------------------------------------------------------------------------------------------------------------------------------------------------------------------------------------------------------------------------------------------------------------------------------------------------------------
>11_10669586
----------------------------------------------------------------------------------------------------------------------------------------------------------------------------MSVLVIGGGYAGLKAALDCA-KEEEVFFVLRTPDLGGFFSKLHLVDGK------PPSDILAPLIEQIKENDKIHVFTNSAIERVKEVDHGFKVSVRRKPIRIDETKCDSCG-ECWKICPVT--APDRCNEWLSNRNAIYAPEV---ALSYAIE--RETPFCQATCPVSLDIRGYAGLIADGKFKEAYDLIREKVPFPGVLGRVCTHPCEDRCKRGLVDEPISIAKLKRFVADYVYGDYEEAIK--------PELVPSTIGKKVAVIGAGPAGLTAAHDLKFLGYNVTVFEKLPVLGGMMAVGIPKYRLPRPTLEREIEFVTGIG--VEIKTNVEVDKALFEELCRTYDAVFVSVGAHESGKLGIPGEDLEGVIPGIDFLRAL----NLGNEVKIGKSVVVVGGGNVAIDAARSVLRLGSDVFIVYRRSRAEMPASQEELESLEEEGINIIFLANPTRIMGSKSVEGLECVRMELGPPDKTGRRRPEPIDE-LFEIDVDTVIPAIGQASDLKFLEGSGVDTPGGRRISTAEGGRTAVAGIFAGGDAATGPKTVIEAIAAGKSAALSIHEYITGDKKAGFKVESEIDLDEYEAREKLKLSKEYFTIKDIAPQERVKMPKVEADVRMTNFEEEERGYDAKMAVEEANRCLSCRKCIGCGICAEVCPQDAIVYNQTEERLELSAEKLIFAADMEENDPPG--EYM---YSNVVTQIAFERMVSKSGP-YGGTILRPFD--------------------------GDIPREIAFIHVLDADEDK----------------------SS-HLAFEFLVQAAKSAKER--DVESCIFA----------RELYEDTGDIKSVKIPDIRVT-----ELEETKNLRLRYVVEGETE--EQEKEFDMVVLPEGFSLPEYVKKMGELVGIKPEEIESRMCGKSGKDLVEVEIVKTEKEGVFIAV-----------------------------------------------------------------------------------------------------------------------------------------------------------------------------------------------------------------------------------------------------------------------------------------------------------------
>4N_17605691
----------------------------------------------------------------------------------------------------------------------------------------------------------------------------MGIAVIGGGVAGITAALDLADSGYKVHLIEKNAELGGKMEELAEC-----------QMGLSPYIAKVENHPNIDLMLSSELERLSGTAGDFKLSVSGNE--------------------------------------------------------------------------------------------------------------------------------------------------------------------------------------------------------------------------------------------------------------------------------------------------------------------------------------------------------------------------------------------------------------------------------------------------------------------------------------------------------------------------------------------------------------------------------------------------IGVESVVLASGYDIP-EV-AKSYGFG-SPDVVVSLDFEGILKAATVSETGELVRPSD--------------------------GKRVKRLGFIKCVGSRCQE-------------------NEICS-TACCAYTAKEAWEVKERFPDMEIYIFYMDIRVFGKD-EELVAELKDKYGVKYIRSRVPEVIPEE------GALTVKFENLEKGTIEKLDLDMVVLAVGLLPSKTLSKLAEITGVKTDKYGYIETSL-------TSPLETSVPGILACGTATAPMKVRESVAQASGAALKAAGLSQRT----EPIPGQEEHKYIE-V-----------------------------------------------------------------------------------------------------------------------------------------------------------------------------------------------------------------------------------------------------------------
>4N_10670080
----------------------------------------------------------------------------------------------------------------------------------------------------------------------------MGIAVIGGGAAGITAALDLANSGYKVYLVEKNAELGGKMAELAEC-----------KVGLSPKIVEIENHPNIELMLSSELESLSGSAGNFTLKVSGTK--------------------------------------------------------------------------------------------------------------------------------------------------------------------------------------------------------------------------------------------------------------------------------------------------------------------------------------------------------------------------------------------------------------------------------------------------------------------------------------------------------------------------------------------------------------------------------------------------VEAESVILAPGYDVFDNI-AKSYGFG-SPDVVTSLDFEGMLRAST--ASGELLRPSD--------------------------NKPVKKIGFIKCVGSRCQE-------------------NEICS-TACCAYTAKEVWVLKERFPKMDVSVFYMDIRVFGKD-EELVAELKDKYGVKYIRSRVPEVIPER------GSLKVKYEDLKKGAIANLDFDLIVLAVGLLPSKTLGRLSEITGVKTDEYGYVETSI-------TSPLETNVPGVFACGTATAPMKVRESVAQASGAALKAAILAQRT----EPIPGQEERKYIE-V-----------------------------------------------------------------------------------------------------------------------------------------------------------------------------------------------------------------------------------------------------------------
>4N_3968175
----------------------------------------------------------------------------------------------------------------------------------------------------------------------------MGIAIIGGGVAGITAALDLANSGYKVYLVEKNAELGGKMAELAEC-----------KVGLSPRIVEIENHPNIELMLSSELESLSGSAGNFTLKVSGTT--------------------------------------------------------------------------------------------------------------------------------------------------------------------------------------------------------------------------------------------------------------------------------------------------------------------------------------------------------------------------------------------------------------------------------------------------------------------------------------------------------------------------------------------------------------------------------------------------IETESVILAPGYDVFDNI-AKSYGFG-SPDVVTSLDFEGMLRAST--TSGELLRPSD--------------------------TKPVKKIGFIKCVGSRCQE-------------------NEICS-TACCAYTAKEVWELKERYPDVDVSVFYMDIRVFGKD-EELVAELKDKYGVKYIRSRVPEVIPER------GSLKVKYEDLKKGAIANLDFDLIVLAVGLLPSKTLGRLSEITGVKTDKYGYVETSI-------TSPLETNVPGVFACGTATAPMKVRESVAQASGAALKAAILSQRT----EPIPGQEERKYIE-V-----------------------------------------------------------------------------------------------------------------------------------------------------------------------------------------------------------------------------------------------------------------
>4C_17605691
---------------------------GDELKTGVFICGCEGEVANTVDIPAVAERTNELKDVAYVNSETNT-LKEAMDAIESGIVDQGLNR-IVFAGQSPRECEDIVRDACARAGLNPYLLEMVNLREQCAWVQD--PKDATEAAVDMLKMAVERAKYLEEIPV-ERYPVIPKALVIGGGISGMNAALGIADAGYEVHLVEKRAELGGGLRESAELQGPG---GEQAADILNELVDKVTTNERMNVYTNAKEEEVVGRAGSFKAKIVAEGS--------------------------------------------------------------------------------------------------------------------------------------------------------------------------------------------------------------------------------------------------------------------------------------------------------------------------------------------------------------------------------------------------------------------------------------------------------------------------------------------------------------------------------------------------------------------------------------------AEDAEIEFGACVIATGARR-DFVPEGYFGYGKEKNVTTVSEFGKMLAGKL----------------------------------------DANTIALIQDVP-------------------GEGVTARYS-----SIEVVDSALKAKEKNPDANVFVLYQDIKTYGK-WEVLYKDA-REKGVIFLRYDKEKPPKY---EDG--IVSVYDVIF--NDEIQIKPDLVVLSTPTMPAEANERLSETFKIPLKK-GFFMEKP-ERPKMVLTPVDTVNEGVFICGSAVYPAMIDECLAMSSAAASRACVLLAKDFLETPAMISVVDEEICAGCGVCEAICPVDAIELTEEPVPVVTFGVTTVVGGTKKVAKTGDGCIGCGSCASYCPSGAMSLKNFRDRQVYAQLDYAM-------------------------------------------------------------------------------------------------------------------------------------------------------------------------------------
>4C_3968175
---------------------------GDEQKIGVFICGCEGEVANSMDIPAVVEQVKQWRDVVLVNGDTNT-TKEVLEAIESGIVDQGLNR-IVFAGYTPREYENIFRDAVAKAGLNPYLLEFVNLREQCAWVHD--KAEATAAAAGMLRMAVGRARYLEAIPI-EQYPVIPKALVIGGGVSGMNAALGIADAGYDICLVEKGPELGGGLRETGELQS-----GENASDILKELADKVASNKQITVYKNAKEENVSGRAGSFKANIVGDGV--------------------------------------------------------------------------------------------------------------------------------------------------------------------------------------------------------------------------------------------------------------------------------------------------------------------------------------------------------------------------------------------------------------------------------------------------------------------------------------------------------------------------------------------------------------------------------------------N--EEIEFGACVIATGAK--EVAPEGYSGN----EVITQAEFGKMLGGTV----------------------------------------SANTIAMIQDV--------------------GEGVAAKYS-----SIELVTNALKAKEKNPNLNIFVLYQDIKTYGK-WEVLYKEA-REKGVIFLRYE--TAPKY---EGG--IVTVFDVIL--NDDVQIKPDLVVLSTPTVPADDNERLSKMFKVPLRN-GFFMEAQ-ERPKMVLTPVDTVNEGVFICGSAVYPAMIDECMAMSTAAASRACVLLAKNSLETPAVTSVVDEQICVGCGVCVDVCPVEAIELTEELVPVVTFGVATVISGMKKVAKVGDGCIGCGSCASYCPSGAMSLKHFRDRQLYAQLDYAL-------------------------------------------------------------------------------------------------------------------------------------------------------------------------------------
>4C_10670080
---------------------------GDEQKIGVFICGCEGEVSDSVDIPAVVEQVKQLRDVVLVNGDTNT-TKEVLEAIESGIVDQGLNK-IVFAGYTPREYETIFRDSVAKAGLNPYLLEFVNLREQCAWVHD--KAEATVVAGDMLRMAVGRARYLEAIQI-EQYPVIPKALVIGGGVSGMNAALGIADAGYDVYIVEKESELGGGLRETGELQS-----GEKASDILKDLADKVAKNKQITVYKNAKEENVSGRAGSFKANIVGDGV--------------------------------------------------------------------------------------------------------------------------------------------------------------------------------------------------------------------------------------------------------------------------------------------------------------------------------------------------------------------------------------------------------------------------------------------------------------------------------------------------------------------------------------------------------------------------------------------N--EELEFGACVIATGAK--EVAPEGYSGN----DVITQAEFGKMLGGTV----------------------------------------SANTIAMIQDV--------------------GVGVDAKYS-----SIELVANALKAKEKNHNVNIFVLYKDIKTYGK-WEVLYKEA-REKGVIFLRYE--TAPKY---EGG--IVSAFDVIL--NDDVQIKPDLVVLSTPTVPAEDNERLSKMFKVPLKK-GFFMEAQ-ERPKMVLTPVDTVNEGVFICGSAVYPAMIDECMAMSTAAASRACVLLAKNFMETPAVSSVVDELICVGCGVCVDVCPVEAIELTEELVPVVTFGVATVVSAMKKVAKVGDGCIGCGSCASYCPSSAMSLKHFRDRQLYAQLDYAL-------------------------------------------------------------------------------------------------------------------------------------------------------------------------------------
>MA3128_HdrA1
-------------------------MTDGLNKAAVFICHCSGNISEHVDIDAVKKTLKAE--GISVFDYEYMCSSQGQALIKKKIVEGSLDR-VVIGSCTPSKHGTLFKKCIQETGLNRAGLEIANLREQCAWVHP-DRTGATEKALSLLRAKLKRLENVEPLDE-IKVDIAQQALVIGGGIAGITAALNLADNGVSTVLVENNSSIGGQMAKIGKIFSPDKLAEECAMCSLSPLMNEVAAHPKITLLTRTEVESLSGSAGNFTIRLRKKPRYVK-DSCTACG-RCSRVCPVQ--VEDEFNCGHMDKKAISLRFSQSVPKIYCIDPDYCLQLN----------------------------------------------------------------------------------------------------------------------------------------------------------------------------------------------------------------------------------------------------------------------------------------------------------------------------------------------------------------------------------------------------------------------------------------------------------------------------------------------------------GEACGKCADACKNEAIDFSQKEEIVELNVGAVVVATGFEEYDVSQKPQYGYGIFENVLTQMELARVLGINGP-TKGELLRVSDFSKASSDPTPATCDSRCEDSSDESQGTDTPKRIVMIQCVGSRDEKE----------------GGNRYCS-RYCCMAALKHASLIKKKHPETEITICYIDVRAFGF--YENYYRAVQETGVNFVRGRPAEVIEKPDK---SLVVR-VEDTL-DQKMRELPADLVVLSAAMVPSPGTRKIASVLNLSQDESGFIKERH-----SKLKPVDSSLDGIFVCGTAQSPKDVTDTIAQAGLAAVRARAFITDSPKVLDNEIATINQLLCTRCGECL-KCPFDALSVNE----------------SGRVVLDPLICTGCGYCTKLCGEGAVQIAGFTKLQLKAEMEGVLEEGDVLG----------------------------------FVNSGIASLTCDNIGNSVLTYPSNVKLIKVPTGLVVDRDLVLHAFRHGASSVLFVEDPPDNPRA---EVIYPLTVSHFEELKEELGDSGNRIYFKKAYVPNTKGLAGTFTSLAREGEMIR--------------------
>17496196HMMV1
-------------------------MTISNEHIGVFICHCGGNISDAIDIPSVKQEIGTS--DIPVFDCEYLCSNIGQDLIKTIIDKHSLDK-VVIGACTPAKHEKLFKKCIGDAGLNTSMLEIANLREQCSWVHT-GNPAATKKSISLLNGKIKRIQTAHPLTP-VQVTINPNAMVIGGGIAGINTALNLANNDIHTYLIEQDVTIGGNTAKIGKIFSPEKLAEECAMCSLSPLMNEVGSHPNITLLTYTEVESASGNVGDFKVTMRKKARYVK-DNCMACG-RCSEVCPVY--AENDFNCGVKDKKAISMRFAQSVPQVYSIDPDHCIELA----------------------------------------------------------------------------------------------------------------------------------------------------------------------------------------------------------------------------------------------------------------------------------------------------------------------------------------------------------------------------------------------------------------------------------------------------------------------------------------------------------GTDCGKCLDVCKVDAIDFGQKDEFIDINVGAIVVATGFDEYDASLKPQYGYGIFKNVITQMELARILGVNGP-TLGKLARPSD--------------------------NSTPKNIVMIQCVGSRDEHA----------------GGNKYCS-RYCCMAALKHASLISKKYPDANVTICYIDIRAFGL--YENYYRAVQDMGISFVRGRPAEVVERSNN---NLIVK-IEDTL-TQELKEIPADMVVLSSAMEASSGTKQIARILDVTLSEDGFIKEKH-----SKLRPVDTSRDGIFVCGTAQSPKDVTDTIAQSGLAAARASAFISNKVISFNPHIAHMDHSLCNSCGECL-KCPFDAISKNG----------------SGNISINPLVCNGCGYCTKLCSKNAISIDGYKEEQIMAEIDGILEKGDVLV----------------------------------FLSREIPYATADNIGNSVARYPANVKIIKVPTTTIVARSTIEHAFECGSRAVLMVEEPTDNTIG---EFIYPLALENFERIKAELGDKSARLHFKKAYIPNYRGLADTFTSLTEMEDGE*--------------------
>17499998HMMV2
--VLIG-----QYYIP--NTSKYEDMNHSKDHVGVFICHCGGNISDIIDIRSVKQEIRSD--NISTFDCEYLCSNVGQDLIKTSIYKHSLDK-VIIGACTPAKHEKLFKKCVEDAQLNASMLEIANLREQCSWVHP-NNLATTNKAISLLNGKIKRIQTALPLIP-IQIPINPNAMVIGGGIAGINSALNLANNGIHTYLIEKEVTIGGNSAKIGKMFSPEKLAEECSMCSLSPLMNEVGSHPNITLITCSEVENVNGSAGDFRVTIRKKPRYVK-DNCMACG-RCSKVCPTY--VENDYNCGVKDKKAISMRFAQSVPQIYSIDPDHCIELT----------------------------------------------------------------------------------------------------------------------------------------------------------------------------------------------------------------------------------------------------------------------------------------------------------------------------------------------------------------------------------------------------------------------------------------------------------------------------------------------------------GGECGKCRDICKVNAIDFEQKDEMIELDVGAIVVATGFDEYDASRKPQYGYGLFENVVTQMELARILGVNGP-TLGKFARPSD--------------------------NSMPHNIVMIQCVGSRDESK----------------SGNKYCS-RYCCMAALKHASLIVKKYPDANVIICYIDIRAFGL--YENYYRAVQDMGVSFVRGRPAEVVQKANH---NLVVK-IEDTL-TQELKEIPADMVVLSSAMEASAGTKQVANILNITLSEDGFIKEKH-----SKLKPVDTSRDGIFVCGTAQSPKDVTDTIAQSGLAAARTSAFISDKVIRLDPQIAQIERSLCNNCDECI-KCPFEAISKDK----------------LGNVDINPLVCNGCGYCTKLCSKDAISIAGYKEEQIMAEIDGVIEKGDVLA----------------------------------FLSREIPYATADNIGNSVAEYPANIKIVQVPTTTIITKAMIEHALIRGSQAVLMVEEPTDNPVG---SFIYPLALKNFEQLKGELGKKGARLHFKKAYIPHYRGLAETFISLAQMEDIE*--------------------
>1_3972866
---------------------------MSGQKTGVYLCRCGGNISDAVDVEAIAEKVSGMDSVAIANVQDYLCSSAGQGKIKSDIETGMIDR-VVIGSCSPKLHLETFRAMAKMAGINPMLLEIANIREQCSWVHE-DQQEATRKAKGLITGAVFRMNSLESLEP-IIKDLEDRVLVVGGGISGITAALEMANE-HEVILVENKAYIGGQMIGLSKTFPT----FDCSQCTLTPKMVEVFNHPNITLYTQTEVASVNGNVGDFKVTLRRMPRYVDVDACTSCG-RCAQECPED---------------AIALPFVQAIPQAYIINM---------------------------------------------------------------------------------------------------------------------------------------------------------------------------------------------------------------------------------------------------------------------------------------------------------------------------------------------------------------------------------------------------------------------------------------------------------------------------------------------------------------EKCVECGLCEKVCDVGAVKLDDREENIEVNVGAITIATGFEPIDPSIIEEYNYARHPDIITAIEFEEMLSAMSR-TGMRLQK--S-------------------------DGTMPQKVAFVLCVGSRDFN-----------------RANKYCS-KVCCLYSQKQAQLVLKMNKDADVTVFYIDMRAAGRRMEEFYQHA-QEVGVNFIRGRVAEVNPL---DGGVLQLR-YEDTL-LGEIGSDEFDMVVLCPSLNPSAGTHELADQLGVHVGSDGFIEEKH-----VKIDPVNTLNQGVFAAGCALGPKDIHDSVTEAMSAALKVSGFLGKGMISISPEKP-VIKDACDGCGICVKECPYGALSMEN-----------------KAPVLEALSCNACGICAAVCPQEAVEIANYTRKQLKAQAEGILDAGMGVI----------------------------------VYIDPAAYAAADIAGVNRSPYSPLIRFVQVPSIHVLDADIVNHAYEHGAGGVMMIEGTTDEALTSRS-------KDLYSKLKKATKEHKRPIRYSHIETAQYEKLMNLLNVFAEQVAAKAAKKAGKKEA-----------
>1_3869828
---------------------------MSDKSIGVYLCRCGGNIGDVVDVESIAAEVSKMDGVALTNIQDYLCSSAGQGRIKEDIEAGRIKR-VIIASCSPKLHLETFRAAVRKAGIDPLLLEITNIREQCSWVHE-DHKEATRKAMGLIKGAISRMHSLESLTP-ITRDLKDRVLVVGGGIAGITAALEMADE-REVILIEKKSYIGGQMIGLSKTFPT----LDCSQCILTPKMVEVFNHPNITLYTQTEVESVDGNTGDFTVTLLRSPRYVDIEACTSCG-RCAQKCPED---------------AITLPFAQAIPQAYIIDM---------------------------------------------------------------------------------------------------------------------------------------------------------------------------------------------------------------------------------------------------------------------------------------------------------------------------------------------------------------------------------------------------------------------------------------------------------------------------------------------------------------DKCIECGACEKACTAGAIKLDDAEQQIIVNVGAITIATGFEPIDPSIIEEYNYA-HPDVITAIEFEDMVSARSK-TGMRLQK--S-------------------------DGTFPEKVAFVLCVGSRDFN-----------------RGNKHCS-KVCCLYAQKQAQLVLKINKDANATIFFIDIRSAGRRMEEFYHHV-QEVGVNFVRGRVAEVNPQ---DDGRLQVR-YEDTF-LGEAGQDEFDMVVLCPSLIPSKGSRELADQLGVPVGSDGFIEEKH-----VKIDPVNTLNQGVFAAGCAIGPKDIHDSVTEGISAAHKVSRFLGKGVISISPEKP-VISDACDGCGLCVQDCPYSALAISD-----------------SRPVLDPFSCNACGICAAVCPQNAVEIANYTKEQLMTQVEGILDAGMGVI----------------------------------VYIDPAAYAAADLAGVNRSVYSPLIRFIQVPSIHLLNADIVNHAYECGAGGVMLIEGTTDEMLTSRS-------KDLFSRLKKETKVHKKPIRYSHIETAQYEKLISLLNVFAEQVAAKAAKGAKKTKNK----------
>1_17652760
---------------------------MTSEKIGVYLCRCGGNIGDVVDVEAIADEVSGINGVAHTNVQDYLCSSAGQSRIESDIKKGLIDR-VVIGSCSPKLHLETFRAMAQKAGANPMFLEITNIREQCSWVHE-DCEEATRKARGLVKGAISRMRNLESLNP-ITKDVKDSVLVVGGGIAGITAALEMADD-REVVLIERAPYIGGQMIGLSKTFPT----LDCSQCILTPKMVAVFNHPNITLYTQTEVASVDGSAGDYSVTLLRSPRYVDIDACTSCG-RCAAKCPKD---------------AIYLPFAQAIPQAYIIDR---------------------------------------------------------------------------------------------------------------------------------------------------------------------------------------------------------------------------------------------------------------------------------------------------------------------------------------------------------------------------------------------------------------------------------------------------------------------------------------------------------------ELCIECGACEKACSAGAIRLDDCEEEIQVDCGAITIATGFESIDPSIIEEYHYKDHPDIITAIEFEEMVSAKSK-TGMRLQK--A-------------------------DGTFPERVAFVLCVGSRDFN-----------------RGNKHCS-KVCCIYSQKQAQLVHKMKPDAGVTIFYIDMRSAGRRMEEFYQHT-QEIGVNFVRGRVAEVNPLNSNDGSRLQVR-YEDTF-LGEVGEAEFDMVVLCPSLIPSKGSRELADQLGVPVGGDGFIEEKH-----VKIDPVNTLNQGVFVAGCAVGPKDIHDSVTEAISAAHKIHQFLGKGTISVSPEKP-VISDACDGCGVCAAECPYGALAMVGGDG------------GKPVPVLDPLSCNTCGICAAVCPQGAVEIANYTREQLLAQAEGILDAGMGVI----------------------------------VYIDPAAYAAADLAGVNRTQYSPLIRFIQVPSIHLLDADIVGHAFESGAGGVMLIEGTTDEALTSRS-------KELYSRLKKETKAFKLPIRYSHIETAQYEKLMNLLNVFADQVAAKAAKRAE---------------
>3C_3954832
----------------------------PEPRIGVFVCHCGINIGSVVNVPDVVEYAKTLPDVAYAREMLYACSSDSQVTIKDAIEKNNLNR-VVVASCTPRTHEPLFQNTCREAGLNPYLFELANIREHCSWVHMKEKEKATEKAKGIVQMAVAKSALFQPLYK-QKVPLINKALVLGGGVAGMTAALDIADNGYEVTLIEKEKELGGMLKHTTELYDG----K-KPSDVLDVLTCRVYENNRIRVLNEARLTKVEGYLGNFKGIILSKGE----------------------------------------------------------------------------------------------------------------------------------------------------------------------------------------------------------------------------------------------------------------------------------------------------------------------------------------------------------------------------------------------------------------------------------------------------------------------------------------------------------------------------------------------------------------------------------------------EVPVDFGAAVVATGARNFEPVG--LFNYGKDAHVITQAQLERMLG--------------E-------------------------G-ISANNTTMIQCVGARNKD-------------------REYCG-RTCCIDAVKNAVRIKRANSKSSVYVLYRDMRTYGV-MERLYEDA-RELGVIFIKYTRDPE--V-----QYGSVVVHDSML-N-EDIEIASDLVVLSTPLVAGE-NEVINQLFKIPLDKNGFFLEAH-----PKLRPVDFATDGVFLCGSAQAPKLMSEAISQASAAASRACTILSREFIETEGAVSVVDEARCIGCGTCVAVCPYNAPSLQEVTVTSE-----EVSYIAKKSRINPAACKGCGSCAAACPVGAITAQHFSSKEIGEAIDAFNKDIGLIE--PKTGTVEAVV------------------------------------------------------------------------------------------------------------------------------------------------------------------
>3C_17644860
----------------------------DEIRTGVVVCRCGINIGNIVDVPDVVEYAKTLPHVAFAKEEVYACSTDSLAGIADLVKEHNLNH-MVVASCTPRTHEPLFRETLMEAGLNPYLFELANIREHCSWVHQNDKEEATKKAKDIVRMSVSRANLLQPLYQ-EKIEFNNNALVLGGGIAGMTAALDIAEKDFKVTLLEKESELGGMLLKFTHLQDG----R-TTKEVLEPIVQKVESNPNITVHKETELTEQEGSMGNFKGHIKGANV----------------------------------------------------------------------------------------------------------------------------------------------------------------------------------------------------------------------------------------------------------------------------------------------------------------------------------------------------------------------------------------------------------------------------------------------------------------------------------------------------------------------------------------------------------------------------------------------DEDIEFGVAIIATGANELEPEG--YFSYGEYSNIITQSQLEQRLD--------------E-------------------------G-VDAKNVVIIQCAGGRNDE-------------------RPYCS-RACCTVAVKNAIRLKESDPDRNITILYRDIRTFGV-WEELYTKA-RELGVVFMRYTEDNEPVV-----SEKSVRVYDHLM-N-MDFEINYDLMVLSAPMVTPETNELIAPMFKVTLDANRFFLEAH-----IKLRPVECATDGVFLAGTSQAPKLVDESVSQASAAASRACTILSRDFLETIGNVSVVDSELCIGCGRCTLVCPYKAPELKEVTVETE-----EIVYITKKSEINPAVCKGCGCCAAECPTGAITARHFTTPQIMAVIKAYGEGI----------------------------------------------------------------------------------------------------------------------------------------------------------------------------------
>3C_17654188
---------------------------AEEPRIGVVVCDCGINIASVVDVPAVVEYVKTLPHVVHAYEQTYACSTDSLDIIKEKIEDHDLNR-VVVASCTPRTHEPLFQDTCRGAGLNPYLFELANIREQCAWVHQQEPEKATEKAKEIIRMSVARVALLDPLYT-QKLDFNHAGLVIGGGVTGMTAALDIAEKGFTTYLIEREHELGGLLRKFTRLQDG----R-TTSEILDPMIAAVESNPNIAVHTGTTLEEVEGAMGSFKGKLSS-------------------------------------------------------------------------------------------------------------------------------------------------------------------------------------------------------------------------------------------------------------------------------------------------------------------------------------------------------------------------------------------------------------------------------------------------------------------------------------------------------------------------------------------------------------------------------------------------GEEIEFGATIIATGANEFAPEG--YFGYGSD-NVITQSTLEVQLE--------------E-------------------------GTVDAKNVVMIQCAGGRNDE-------------------RPYCS-RVCCTTAVKNAIRLKEDDPERNIYVLYRDLRTYGV-WEELYTRA-RELGVLFMRYTEDDEPIV-----GNGTVTITDKLL-NDTKFEIATDIVVLSAPLVAPDGVEDTAMLFKVPIDSNKFFLEAH-----IKLRPVDFATDGVFLAGCAQAPKLVDESISQASAAASRACTILAKDQLETSGVMSVVDEDVCIGCGRCVEVCPYGAPTLKEVEVVTE-----EITYITRKSEINPAICKGCGSCAAECPTGAITSRHFTTKQISAVIDAFAYADGRIE--EVA-------------------------------------------------------------------------------------------------------------------------------------------------------------------------
>3N_3954832
--------------------------------------------------------------------------------------------------------------------------------------------------------------------------MKGSVAVVGGGIAGIQAALDLADSGFKTYLIESRPSIGGVMSQLDKTFPT----NDCAMCILSPKLVEIGRHPNIELLSYSDVKSISGEAGDFKVKVVKKARYVDEAKCTGCG-SCTEKCPSK--VLDEYNAGMSKRKSIYIPFAQAIPRVATIDAAHCLYLTK----------------------------------------------------------------------------------------------------------------------------------------------------------------------------------------------------------------------------------------------------------------------------------------------------------------------------------------------------------------------------------------------------------------------------------------------------------------------------------------------------------GKCGVCKKVCGPKAVDYEMKDKEIELDVGSVILATGFKPFDPSLLKQYRFD-HPDVITSLQFERLLSASGP-TQGHVTRQSD-------------------------G-KVPKRIAFIQCVGSRNPR-----------------IDRKHCS-SVCCMYATKESIIAKEHDPELDITIFHIDIRAFGKNFEEFYNRAQEEYGIRYINSRPPETIVD-AR--NNLSLR-YE-DFDSGELKTEAFDMVILSIGLDPSDSTRDLAQSSGIALDDFGNI--AT-----GIEKPVETSISGVYVCGAAQGPKDIPDTVAQASAAAAKAAALLSKERGTMIKEREFPDEKPLL-------------------------------------------------------------------------------------------------------------------------------------------------------------------------------------------------------------------------------------------------------------------
>3N_17644860
-----------------------------------------------------------------------------------------------------------------------------------------------------------------------MSKLVGAVAIAGGGIAGIQSAIDLASSGLKVYLIESSTTIGGKMAQLDKTFPT----LDCSMCTLSPKLAEVARHPNIELMTYSEITGIEGEPGDFTVTVKKKATYVDYDKCTACE-LCVSKCPVK--VPDEYNEGQNNRKAIYLAFPQAVPRVFTIDAEHCLYLTK----------------------------------------------------------------------------------------------------------------------------------------------------------------------------------------------------------------------------------------------------------------------------------------------------------------------------------------------------------------------------------------------------------------------------------------------------------------------------------------------------------GKCGNCQKACENDAINFEDTDKEVDINVGSIILNTGFEPYDASNLEQYRVD-HPNVVTSLEFERQLSSSGP-FEGHVTL-AD-------------------------G-SHPKRIAWIQCIGSRSPE-----------------IGRNTCS-SVCCMYATKEAMVAMEHDLDLETTIFNIDVRAFGKGFEEFYQKAKNEKGIRFINSRPSGVEVDPVT--DNISLK-YE-AEDGSGIKREEFDMIVLSIGLTPSKSSKNLAQIAGVEMDDNEFV--KT-----KIDSPLETSKPGIFVCGAMQAPKDIPDTVADASGAASKASSLLSSVRGTLVTEKKYPPERGMG-------------------------------------------------------------------------------------------------------------------------------------------------------------------------------------------------------------------------------------------------------------------
>3N_17654188
-----------------------------------------------------------------------------------------------------------------------------------------------------------------------MAELVGAVAVAGGGIAGIQSALDLADSGLKVYLIESSPSIGGVMAQLDKTFPT----LDCSMCTLSPKLAEVARHPNIELLPYSEIKSISGAAGNFDVTVTRKATYVDPDKCTACE-LCLAKCPSK--VLDEYNEGTSKRKAIYLPFPQAVPRVMVIDAEHCLYLTK----------------------------------------------------------------------------------------------------------------------------------------------------------------------------------------------------------------------------------------------------------------------------------------------------------------------------------------------------------------------------------------------------------------------------------------------------------------------------------------------------------GKCGNCKKVCENDAIDYEMKDRDEVIKVGSVILSTGFKPYDPTPLEQYHYE-HPDVVTSIEFERLLSASGP-SEGHVQL-AD-------------------------G-TTPKKIAWLQCIGSRNPE-----------------IGRPNCS-AVCCMYATKEAMVAMEHDNELETAIFNIDVRAFGKGFEQFYQRAKGEKGVRFIRSRPSGVDIDPVT--NRLSVR-YE-VEESTETAGEEFDMIVLSIGLTPSDSSKKLAEIAGVEMDEYGNV--AT-----AIDAPMTTSVPGIFACGTIVAPKDIPDTVADASGAASKAHSILASERGTLVTERTYPPEKDIT-------------------------------------------------------------------------------------------------------------------------------------------------------------------------------------------------------------------------------------------------------------------
>12_17484237
--------------------------MTEEIRIGVFICHCGINIGGVVDVPAVVEYASTLPNIVHAERNLYTCSSEGLESIKAAIKEHNLNR-VTVASCTPRTHEPLFRATCKEVGLNPYLFEFVNIRDQCSWVHMHEPERATEKAKDLLRMGVAKAARLEPLEE-LTSDVIPSAVVIGAGISGMTAALSVARNGFSVHLIEKEKEIGGMLRNLYRLYPT----DEPAEEFLEQRIKAVKEHKRIALRLSSAVRAVEGYVGKFKVILDENGI----EKSI------------------------------------------------------------------------------------------------------------------------------------------------------------------------------------------------------------------------------------------------------------------------------------------------------------------------------------------------------------------------------------------------------------------------------------------------------------------------------------------------------------------------------------------------------------------------------------------DAGVIIVATGAEEFEPEGLYEYD---GERVITQLQLEEQLKKGD-----------L-------------------------NWAGIKNVMMIQCAGARGE-------------------VVGYCS-RICCMNAIKNAKLIKEAHPDINVFVAHNELQAYGEVYELYYRDA-KKAGVRFLRFPLERRPKVRRS-DGNLVVDVFHER--MRLDIPLEADLVVLSVPLVQNPDATQLSKMLKVPLGQDKFFFEAH-----VKLRPVDFATDGIFLCGTAHGPKDIGESIAQGYAAASRATIPLARGYVHSEPIISSVNEELCIGCGICESVCPYGAIEVVETE-------------EGGRARVTGVRCKGCGTCGSSCIKRAIKMYHFTDEQLIAQERAAVVTEVIS-------------------------------------------------------------------------------------------------------------------------------------------------------------------------------
>12_10662019
--------------------------MTEELRIGVFICHCGTNIGGVVDVPVVAEYASTLKNVVHAECNLYTCSSDGLECIKSAIKEYELNR-VVVASCTPRTHEPLFRATCEEAGLNSYLFEFVNIRDQCSWVHMHEPKLATEKAKDLVRMGVAKAALLEPLEE-LSSDVIPSAVIIGAGISGMTAALSIAKNGFYVHLIEKESGMGGLLRRLYKLYPT----EELADDFLEQRIKAVGGHERVEVHLSASIKNITGYVGQFKVILYENGA----EKTI------------------------------------------------------------------------------------------------------------------------------------------------------------------------------------------------------------------------------------------------------------------------------------------------------------------------------------------------------------------------------------------------------------------------------------------------------------------------------------------------------------------------------------------------------------------------------------------DCGVIIVATGAKELEPEGLYEYD---GEQVITQLQLEETLRRDA-----------L-------------------------NPESIKNVVMIQCAGARGE-------------------VVRYCS-KICCMNAIKNAKLIKEANPDLNVFIAHNELQAYGEEYELYYRAA-KMAGVRFLRFPLETRPKVRKS-DGKLVVDVFHDR--MQMNIPLEADLVVLSVPLVQNPDAESLSKLLKVPLGQDRFFFEAH-----VKLRPVDFATDGIFLCGTAQGPKDIEESISQGYAAASRATIPLAKGYVLSAAITSSVDEAKCVGCGICESVCAYGAIAVVETE-------------EGRKAKVTSVKCKGCGTCGSSCIKKAVTMRHFTDEQLIAQERTAFVTEEVVS------------------------------------------------------------------------------------------------------------------------------------------------------------------------------
>12_10669584
--------------------------MTEALRIGVFVCHCGINIGGVVDVPAVAEYASTLENVAHTECNLYTCSSDGLECIKSAILEYELNR-VVVASCTPRTHEPLFRATCEEAGLNSYLFEFVNIRDQCSWVHMHEPELATEKAKDLVRMGVAKAALLEPLEE-LSSEVIPSAVVIGAGISGMTAALSMAKNGFYVHVIEKEREMGGLLRRLYKLYPT----EELADDFLEQRINAVAGHERVELHLAASIKDITGYVGQFKVILEESGA----EKSI------------------------------------------------------------------------------------------------------------------------------------------------------------------------------------------------------------------------------------------------------------------------------------------------------------------------------------------------------------------------------------------------------------------------------------------------------------------------------------------------------------------------------------------------------------------------------------------DCGVIIVATGAKELEPEGLYEYD---GERVITQLQLEEKLRRDA-----------S-------------------------NLEGIENVVMIQCAGARGE-------------------VVGYCS-KICCMNAIKNAKLVKDANPDINVFIAHNELQAYGEEYELYYRAA-KKAGVRFLRFPLEMRPKVRTS-DGKLVVDVFHDR--MQMNIPLDADLVVLSVPLVQNPDAERLSKLLKVPLGQDRFFFEAH-----VKLRPVDFATDGIFLCGTAQGPKDIEESISQGYAAASRATIPLAKGYVRSAAITSLVDEVKCVGCGICESVCPYGAIAVVETE-------------EGRRARVTGVKCKGCGTCGSSCIKKAVTMHHFTNEQLLAQERAALAVDEVVSG-----------------------------------------------------------------------------------------------------------------------------------------------------------------------------
>13_10662018
-------------------------------------------------------------------------------------------------------------------------------------------------------------------------MKDKSVLVIGGGVAGMQAAFDLAEAGIKICLVERTPSIGGRMAQLDKTFPT----NDCAICILAPKMMDCYRHENIEVLTLSEVIAIEGEIGTFKVKICEKPRFVDAEKCTGCG-DCARVCPMG--IRNKFDMDLRVRSGANVPFMQAVPLIYSLDR---------------------------------------------------------------------------------------------------------------------------------------------------------------------------------------------------------------------------------------------------------------------------------------------------------------------------------------------------------------------------------------------------------------------------------------------------------------------------------------------------------------DKCMRCGLCESVCGKDAIRYNQKPGIVERDVSAIIVAIGFDPFDPSGLTEYGYGRYDNVITALEFERLICAAGP-TGGHVIR--K-------------------------DGKEIKRIAWIQCVGARDTR-----------------DNRPYCS-SVCCMYATKEAILTKEHYPEAETFILYTDLRCFGKGFQEYVNRAENDYGVEYIRAKPGEIREKENK---NLEIF-YSP--ASDKVEKLEVDMVVLSTALIPSEGVEKLAAILGTELDEYNFFELKD-----P-YNPTETTRAGIFVAGYCQAPRDIPECIAHGSAAASRAMEVVLGGYYDRRA------------------------------------------------------------------------------------------------------------------------------------------------------------------------------------------------------------------------------------------------------------------------------
>13_10669583
-------------------------------------------------------------------------------------------------------------------------------------------------------------------------MEDKSVLVIGGGVAGMQAAFDLAEAGIKPCLVEQTLSIGGRMAQLDKTFPT----NDCAICILAPKMMDCYRHENIEVLTFSEVIAIEGGIGTFKVKISKKPRFVDEAKCNGCG-DCARVCPMG--ILNKFDMDLRVRSGAYVPFMQAVPLIYALDR---------------------------------------------------------------------------------------------------------------------------------------------------------------------------------------------------------------------------------------------------------------------------------------------------------------------------------------------------------------------------------------------------------------------------------------------------------------------------------------------------------------DKCMRCGLCESVCGQGAIRYNQKEEIVEREVSAIIVAIGFDPLDPSELTEYGYGKYDNVLTALEFERLICAAGP-TGGHVIR--K-------------------------DGKEVKRIAWIQCVGARDTR-----------------NNRPYCS-SVCCMYATKEAILTKEHYPEAETFILYTDLRCFGKGFQEYVDRAGDDYGVEYIRGKPGEIREKENK---NLEIF-YSP--SSDIVETLDVDMVVLSTALIPCEGVEKLAEILGTELDDYNFFKLKD-----P-YNPTETTRAGIFVAGYCQAPRDIPECIAHGSAAASRAMEVVLGGSYDRSA------------------------------------------------------------------------------------------------------------------------------------------------------------------------------------------------------------------------------------------------------------------------------
>13_17484238
-------------------------------------------------------------------------------------------------------------------------------------------------------------------------MGERSVLVIGGGVAGMQAAFDLAEAGIKVFLVERTLSIGGRMAQLDKTFPT----NDCAICILAPKMMDCYRHENIEVLTFSEVISVEGEVDSFNVKILRNPRFIDEEICNGCG-DCAKVCPMG--ILNKFDMDLRVRGGAYIPFLQAVPLIYALDR---------------------------------------------------------------------------------------------------------------------------------------------------------------------------------------------------------------------------------------------------------------------------------------------------------------------------------------------------------------------------------------------------------------------------------------------------------------------------------------------------------------EKCMRCGLCKVVCGKDAIQYDQRPEIVEMTVSAIIVATGFDALDPSSITEYGYGRYENVITALEFERLICAAGP-TGGHVMG--K-------------------------DGKEVKSIAWIQCVGARDMR-----------------DNRPYCC-SVCCMHATKEAILTKEHYPEVETYIFYTDLRCFGKGFQEYVNRAKDDYGVEYIRGKPGEIREKEDT---NLEIF-YSP--SSDKVERLEVEMVVLCTALIPSEGVEALAGVLGVELDEYKFFKLKD-----P-YNFTETTRDGIFVAGYCQAPRDIPECIAHGSAAASRAMEVVLGGNRNHEKSQ----------------------------------------------------------------------------------------------------------------------------------------------------------------------------------------------------------------------------------------------------------------------------
>6_17605686
-----------------------------------------------------------------------------MT-----------------AKA-----E----------------------GEVEEEKAGISTEQITRDTMQSIKST-VESSLLEKAEG-KEVDVVPEALVIGGGIAGMYAALDIADAGFKVHLVERLPSIGGHMAQLDKTFPT----LDCSACILTPRLVDVGAHPNINLMSCSEVIGVEGSVGNFKVKVLKHAKYVDEATCTGCM-MCEDACRLKGRFPNEFDLGLMKRAPIYRPFPFAIPAAYSIDAGTCLMIRKGKCGKA-----------------------------------------------TLE-----------------------------------STI---------------------------------------------------------------------------------EAVKK------------------------------------------------------------------------------------RD------RGE------------------------------------------------------------------------------------------------------------------------------------------------------------------------E-------------------------------------------ITKDEAPPCVLACGPNCIHHDMEDETVELNVGGIIVATGYDIIPPETMPEYKYGVYPHVINGLEFERYSSASGP-TMGKINV--A-------------------------GMPEPKDAVFISCVGSRNKQ-----------------TGYEYCS-RVCCMYLAKQAHLLQEKVPSCNISVLYQDVRAFGKDFEEFYTRV-KGEGLSYRRGLPSEIYKKPGS--DRVVVR-AEDTM-LGEPIELEADLVVLGVGLKPSEGMDKLLELMGVTLTPDNFAKEAH-----PKFRPVDTDVPGVFVTGCAQGPKDIPDSVAQAKGAAGALLSLLARGKASVGPTVTEMEEAMCVGSNSLREMAAK--------------------------------IEAGAGA-----------------------------------------------------------------------------------------------------------------------------------------------------------------------------------------------------------------
>6_4006119
--------------------------------LHLYLWHYDITLWQ-----------EKTKNLYIDCNRLFSRGERGMATEAETD-EEEVKEAEEVKEAEEEVKE----------------------AEKAKGELGTKKIEATRHLMESIKDT-VEKSLLEKIEE-KEVDVVPEALVIGGGIAGMYAALDIADAGFKVHLVERLPSIGGHMAQLDKTFPT----LDCSACILTPRLVDVGVNPNINLMSCSEVIGVEGSVGNFKVKVRKNAKYVDETICTGCM-MCEEACRLKGRFPNEFDLGLMKRGPIYRPFPFAIPAAYSIDGKTCLMIKKGKCGKA-----------------------------------------------TLE-----------------------------------STI---------------------------------------------------------------------------------EAVKK------------------------------------------------------------------------------------RE------RGE------------------------------------------------------------------------------------------------------------------------------------------------------------------------E-------------------------------------------ITKDEAPPCVLACGPNCIHHDMEDEIVELNVGGIIVATGFDVMEPECMPEYKYGVYPNVVHGLEFERYSSASGP-TMGRMQI--A-------------------------GMPEPKDAVFLSCVGSRNSQ-----------------TGYEYCS-RVCCMYLAKQAHLLQEKVPDCNITVLYQDVRAFGKGFEEFYDRV-KGEGLSYRRGLASEIYKKPGS--DRVIVR-AEDTM-LGEPYELEADLIVLGIGLKPSEGSEKLLEMLGVSLTSDNFAKEAH-----PKLRPVDTEVEGVFVTGCAQGPKDIPDSVAQAKAAAGAILALLARGKAKIRPSVAEIDEEMCIGSNSLIEMAEK--------------------------------IGA---------------------------------------------------------------------------------------------------------------------------------------------------------------------------------------------------------------------
>6_3969075
-----------------------------------------------------------------------------MATEAETD-EEEVKEAEEVKEAE-EVKE----------------------AEKAKDELGTKKIEATRHLMESIKDT-VEKSLLDKIEE-TEVDVVPEALVIGGGIAGMYAALDIADAGFKVHLVERLPSIGGHMAQLDKTFPT----LDCSACILTPRLVDVGVNPNINLMSCSEVIGVEGTEGNFKVKVKKNAKYVDEAICTGCM-MCEEACRLKGRFPNEFDLGLMKRAPIYRPFPFAIPAAYSIDAGTCLMIKKGKCGKA-----------------------------------------------TLE-----------------------------------STI---------------------------------------------------------------------------------EAVKK------------------------------------------------------------------------------------RE------RGE------------------------------------------------------------------------------------------------------------------------------------------------------------------------E-------------------------------------------ITKAEAPPCVLACGPNCIHHDMEDEIVELNVGGIIVATGFDVIEPECMPEYKYGVYPNVVHGLEFERYSSASGP-TMGRMQI--A-------------------------GMPEPKDAVFLSCVGSRNSQ-----------------TGYEYCS-RVCCMYLAKQAHLLQEKVPDCNITVLYQDVRAFGKGFEEFYDRV-KGEGLSYRRGLASEIYKKPGS--DRVIVR-AEDTM-LCEPIELEADLVVLGIGLKPSEGSEKLLEMLGVSLTSDNFAKEAH-----PKFRPVDTEVEGVFVTGCAQGPKDIPDSVAQAKAAAGAILALLARGKVKIRPSVAEIDEEMCIGSNSLIEMAEK--------------------------------IGA---------------------------------------------------------------------------------------------------------------------------------------------------------------------------------------------------------------------
>7_4017496
-----------------MAMEEKEEPKEEEPRIGVYVCHCGINIAQTVDVEKVRDYAATLPNVVLARNYIYMCSDPGQGLIKEDIKAGKVNR-VIVASCSPRMHEPTFRKTCVAAGLNPYYFEQANIREQCSWTSDDK-EANTSKAVDLVKSAVARTNLLESLEYPKEVDIVPETLIIGAGITGMYAALDIADGGYKVHLVDRNPYVGGHMAQLDKTFPT----LDCSACIITPRMVDVGSHPNIDLMTYSELAEVGGYIGNFDVKIKRKARFVDEKLCTGCD-LCAQACRLHNKFPNEFDEGLGMRSPIYIAFPYAVPAVYTIDKDQCLMQTKGKCGKA-----------------------------------------------TLE-----------------------------------STR---------------------------------------------------------------------------------EGIKK------------------------------------------------------------------------------------TG------RGE------------------------------------------------------------------------------------------------------------------------------------------------------------------------E-------------------------------------------VSKNEVPPCVAACGPNCINHDAKDEIEELKVGTIIVATGYDIIDPKVSAEYKYGVYPNILTGMEFERYSSASGP-TLGKMEI--N-------------------------G-KVPKDAVFISCVGSRNKQ-----------------TGYEYCS-RVCCMYLAKQAHLLMEKVPDCNVSVLYQDVRAFGKGFEEFYDRV-HKEGVQYRRGLPGEIYKKPGS--DRVVVR-GEDTM-LGEPYELEADLVVLGVGLRPSDGVEEMVKLTKLSQSADKFFLEAH-----PKLRPIDTAIDGMFIAGCAQGPKDIPDSVAQGKAASSASLMYLASGKGEIEAAISEIDEDICTGCRQCEEVCPYGTLSLDEEK---------------NVMTVNEAICKGCGACAATCPSGAASMKHYRDLQVYAQIGALTEGLTN--------------------------------------------------------------------------------------------------------------------------------------------------------------------------------
>7_10667825
-----------------MVIDEKDEPEEEEPRIGVYVCHCGINIAQTVDVEKVRDYAATLPNVVLARDYIYMCSDPGQGLIKNDIKAGKINR-VIVASCSPRMHEPTFRKTCVAAGLNPYYFEQANIREQCSWTSEDK-EANTSKAVDLVKSAVARTNLLESLEYPKEVDVVPETLIIGAGITGMYAALDIANGGYKVHLVDRNPYVGGHMAQLDKTFPT----LDCSACIITPRMVDVGSHPNIDLMTYSELAEVGGYIGNFDVKIKRKARFVDEKLCTGCD-MCAQACRLHNRFPNEFDEGLGKRSPIYIAFPYAVPAIYTIDKDQCLMQTKGKCGKA-----------------------------------------------TIE-----------------------------------STR---------------------------------------------------------------------------------EGIEK------------------------------------------------------------------------------------KG------RGE------------------------------------------------------------------------------------------------------------------------------------------------------------------------E-------------------------------------------VTKNEVPPCVAACGPNCINHDAKDEIEELKVGTIVVATGYDIIDPKVSAEYKYGVYPNVITGLEFERYSSASGP-TLGEMEI--N-------------------------G-KIPKDAVFISCVGSRNKQ-----------------TGYEYCS-RVCCMYLAKQAHLLMDKVPDCNVSVLYQDVRAFGKGYEEFYDRV-HKEGVHYRRGLPGEIYKKPGS--DRVVVR-GEDTM-LGEPYELEADLVVLGVGLRPSDGVEELVKLTKLSQSADKFFLEAH-----PKLRPIDTAIDGMFIAGCAQGPKDIPDSVAQGKAASSACLMYLSSGKGEIEAAISEIDEELCTGCCQCEEVCPYSTLSLDEEK---------------NVMMVNEAICKGCGACSAACPSGAASMKHYRDLQVYAQIGALTEGLTS--------------------------------------------------------------------------------------------------------------------------------------------------------------------------------
>5_17605685
MGDLEEEYDYTKIPPTGSVEGIAAGAPEDSPRIGVYVCHCGINIKMVVDVGDVTRYAASLPNVVVARHYIFMCSDPGQDLIRKDLAEGRVNR-VIVASCSPRMHEPTFRKTCSDSGLNPFYYEMANIREHCSWPHGDFHKEATEKAKELVRSAVARSALLEPLEE-KLVDVKPEVLVIGGGVTGMYAALDIANGGYKVHLVEKKPSIGGHVAQLSRTFPT----LERAASLLTPRMIEVGAHPNIDLMTYSEVEEIGGYIGNFDVKVKRKPRYIDTEKCKDCE-KCVAACPVT-DVPDEFNEGLSTRSAIYIPFPFAVPPVYTVDAEHCLLLKEGKCGDA-----------------------------------------------TLD-----------------------------------GVK---------------------------------------------------------------------------------EG-------------------------------------------------------------------------------------------------------------------------------------------------------------------------------------------------------------------------------------------------------------------------------------------------------------------------KEAPPCLEAC-PGAIDFGQKEEIEELTVGTVIVATGYDIVEPTVSAEYKYGVYPNVITALEFERLTSPSGP-TGGKIVV--N-------------------------G-KEPKDVVFISCVGSRNKQ-----------------VGNEYCS-RVCCMYIAKQAHQVKEQLPDANVIVTFQDVRAFGKGFEEFYGDV-KKEGVFYMRGLPGEIYKKPGR--DRVVVR-GENTL-LGEPYEQEADLVVLGVGLAPNKGVESIISMLKLSTSVDGFLMEAH-----PKLRPVDTATDGIFIAGCCASPKDITDSIAQGKATASGSLLYLVQGRAVIEPAISQINEEICIGCARCVDVCPYGALELDEVR---------------HVMTVNEAVCKGCGGCNSVCPSGAATMKHYRDRQVYAQIEALTEITDVGMLAELESAAAAVAAEASAGATDTGSETGEGEGTE--------TEAVPSAG-----------------------------------------------------------------------------------------------------------------------------
>5_4006118
--MAEEEYDYTKIPMEGYVEGIAAGAPEDAPRIGVYVCHCGINIKMVLDVEKIMKYAAALPNVVLARHYIFMCSDPGQDLIRKDLAAGRVNR-VIVASCSPRMHEPTFRKTCSDSGLNPFYYEMANIREHCSWPNMDYRELALEKAKELVSSAVARSALLESIEE-REVEVTPETLVIGGGVTGMYAALDIANGGYKVHLVEKNPSIGGHVAQLSRFFPT----LERATSLLTPRMIEVGAHPNINLMDYSEVVEIGGYIGNYDVKIKRKPRYIDSAKCKDCT-PCIEACPVK-DIPDEFNEGLSTRSAIYLPFPFAVPPSYTIDAENCLLLKEGKCGDA-----------------------------------------------TLE-----------------------------------TIK---------------------------------------------------------------------------------DG-------------------------------------------------------------------------------------------------------------------------------------------------------------------------------------------------------------------------------------------------------------------------------------------------------------------------KAVPPCMAAC-PGAIDFEQKEEIEELTVGTVIVATGYDLVDPRVSAEYKYGVYPNVITSLEFERLLAPGGP-TGGKIEL--N-------------------------G-KEPKDIIFISCVGSRNKQ-----------------VGNEYCS-RVCCMYLAKQAYLAKEQLPDANVTVTFQDVRAFGKGFEEFYGDV-KQSGVLYMRGLPGEIYKKAGS--DRVVIR-AENTL-LGEPYETEADLVVLGMGLKPNQGVESIIDMLKLSKSVDGFLMEAH-----PKLRPVDTATDGIFIAGCCASPKDITDSIAQGKATASGSLLYLVQLKAKIEPAISQINEEICIGCGTCAEVCPYGALELDEVM---------------QVMTVNEAVCKGCGGCNSVCPSGAATMKHYRDRQVYAQLEALTERGLQ--IVELESVVETVEAP--AGE---APEPEEGASVE--------AEQVTE-------------------------------------------------------------------------------------------------------------------------------
>5_3969077
--MAEEEYDYTKIPMEGYVEGVAAGAPEDAPRIGVYVCHCGINIKMVLDVEKIMKYAAALPNVVLARHYIFMCSDPGQDLIRKDLAAGRVNR-VIVASCSPRMHEPTFRKTCSDSGLNPFYYEMANIREHCSWPNMDYRELALEKAKELVSSAVARSALLESIEE-REVEVTPETLVIGGGVTGMYAALDIANGGYKVHLVEKEPSIGGHVAQLSRFFPT----LERATSLLTPRMIEVGAHPDINLMDYSEVVEIGGYIGNYDVKIKRKPRYIDSDKCKDCT-PCIEACPVK-DIPDEFNEGLSTRSAIYLPFPFAVPPTYTIDAENCLLLKEGKCGDA-----------------------------------------------TLE-----------------------------------SIK---------------------------------------------------------------------------------EG-------------------------------------------------------------------------------------------------------------------------------------------------------------------------------------------------------------------------------------------------------------------------------------------------------------------------KAVPPCMAAC-PGAIDFEQKEEIEELTVGTVIVATGYDLVDPRVSAEYKYGVYPNVITSLEFERLLSPSGP-TGGKIEL--N-------------------------G-KEVKDIVFISCVGSRNKQ-----------------VGNEYCS-RVCCMYLAKQAYLAKEQLPDANVTVTFQDIRAFGKGFEEFYGDV-KQSGVLYMRGIPGEIYKKPGS--DRVVVR-AENTL-LGEPYETEADLVVLGMGLKPNQGVESIIDMLKLSKSVDGFLMEAH-----PKLRPVDTATDGIFIAGCCASPKDITDSIAQGKATASGSLLYLVQLKAKIEPAISQINEEICIGCGTCAEVCPYGALELDEVM---------------QVMTVNEAVCKGCGGCNSVCPSGAATMKHYRDRQVYAQLEALTERGLQ--IVELESVVEAAEAP--AGG---APEPEEGASVE--------AEQATE-------------------------------------------------------------------------------------------------------------------------------
>3870179
------------------------------MHIGIYICHCGSNIAGYLDVKSVCTFARDLPDVVVSKNIIYACGDQGQDEIKQDIEDHKLDR-IVIAACSPLLHEITFSRAAQAAGLNPYMVEIVNIREQCSWVHKDSYDYATQKAKDLIAMGVARVRNLTPLTV-ESVPVNKDVLVIGGGITGIQCALNLADSGVKVHLVEKDSSIGGWMARLNEVFPT----NDCSMCVLAPKMTEVADHPYITLHTYSTINKIKGHIGDFQVSVVHKPRYVDESKCKGCIELCESVCPIQ--VPDEVDRGLSLHKAIYLPMSQAVPHIAVIDP---------------------------------------------------------------------------------------------------------------------------------------------------------------------------------------------------------------------------------------------------------------------------------------------------------------------------------------------------------------------------------------------------------------------------------------------------------------------------------------------------------------VHCVGCKLCEKACEPEAINFDQKEDIVEFNVGAVIVATGYKIFDAARKPEYGYGSIKNVITSIELEQMLNASGP-TYGQVVRPYD-------------------------G-HPAKRIAFIQCVGSRDEL-----------------VGNPYCS-RICCMAAIKNAGLIKDRNPQANVSIHYIDIRAGGEDYEEYYIRN-QKKGVEFIRGRVASVKQV----DGEAVIT-YEDTLVA-DIVDETVDLVVLSVGLEPNSEVNDIISDLKLTRRPDKFIRPAH-----PKMRPVDTHTRGVFVAGCASGPKEIQVSIAQGMAASARAMGLLHSGEIQKDIMSIKVIEDLCRGCGLCEEVCSYGRITVK-----------------DGKAVVDDLTCGGCGLCAAACPQGALQPRHSTDDQILAQIKAAT------------------------------SDIKEMPLIIGFLCQWCSYAAADLAGSQGISYPTNIRIIKVRCTGRVNPSFVMEALKRGADGVLVAGCRPDDCHYLNGRIKAGQRIDILKELMSNKGIEPQRVRIISIAASEGTKFASEITQFVDDLIEIGPIGSELE*------------
>17490487
------------------------------MQIGVYICHCGLNIGGILDIDSIVAQAERLESVCIVRAIDFACSDAGQEQIKADIRG-GVDR-VVVAACSPRMHQTTFEHLLEDSELNPHLLVMVNIREQCSWVHADNRALATQKAIDLVRMGVAQAKERTAIPK-RTIPINQDVLVVGAGVSGITAALDLAESGTTVHLIEREPTIGGRAILYGHLFPT----NDCAICIIAPTMTDVLNHRNIDLHTYSEIVEVTGSVGNFAVRGVKKPRFLKEEICKGCIDDCAHVCPIT--VPNEFDFDIGSRKAIYVPVPQSVPMIACIDS---------------------------------------------------------------------------------------------------------------------------------------------------------------------------------------------------------------------------------------------------------------------------------------------------------------------------------------------------------------------------------------------------------------------------------------------------------------------------------------------------------------DHCVGCGLCEEACPLDAIDYFQKEEEFEFNVGAIIVATGWKPFDASRKEEYGYGRHRDVITSLQLERMLNASGP-THGRVIQPST-------------------------G-EIAQRIVFIQCVGSRDAT-----------------VGNNYCS-VVCCMAAIKNSQLIMKKNPKTDISIHYIDVRACGAGYEEYYQRT-QELGVDFVRGRVSEVLTH----GKSPVIR-YEDTLSDGGIVEKECDLVVLSVGLEADT-D--TGIGITMRTRADGFLQVAH-----PKLRPVEAPTDGIAIAGCASGPKDIQTSVAQATAAASRVKTLLSRDRLEINPMSTHVDSDTCVGCGICAAVCEFGCIRMV-----------------DGKAVVDELACKGCGSCSAACPEDAIAPYIHTDPQILSQIHALTEGDQPTTEDA--------IAPSRANSSPVRVSKSECPLIVAFLCNWCAYACADLAGVLRVSYPTNIRVIRVMCAGRVNPAFVLEALRCGADGVLVAGCRIGECHYVHGNEHAGHRMAALAGVLDGVGIDARRLRVEWIDASESERFSRIVSDFVDELKRIGPIGSEL*-------------
>MA2868_HdrA2
------------------------------MRIGVYICHCGLNIAGVIDVSALEAMANELEDVVLAREVQFLCSDSGQEGIIKDIKDNKLDR-VVVAACSPRLHEKTFRHVMEKAGLNPYLMEMVNIREQCSWVHADDPQMATQKAFDLIRMGVAKARFLRELSA-TNSKASRNVLIIGGGVAGIEAALNLAEAGFPVTMVEKESTIGGKMALMNEVFPT----NDCSICVLAPKMTEVQNHPNITLYTYSEVTDISGSVGKFHVRVKRKPRFVLEDKCKGCVDLCSGVCPVE--IENPMNYGIGKTRAIYMPIPQSVPQVVLIDP---------------------------------------------------------------------------------------------------------------------------------------------------------------------------------------------------------------------------------------------------------------------------------------------------------------------------------------------------------------------------------------------------------------------------------------------------------------------------------------------------------------DHCVGCGLCQLACPAEAVDYEQKPEEIEFEAGAIIVSTGYQLFDASRKKEYGFGKYPDVITNMQLERMLNSAGP-TGGRVLVPST-------------------------G-EPPKSVAFIQCVGSRDKT-----------------VGNEYCS-RVCCMAALKNSQMVKERYPDTDVTIHYIDIRAAGEMYEEYYTRT-QEMGVDFIRGKVAEVYSG---EDGRPVVR-FENTLES-SVEEEAHDLVVLSTGYEPTKAAEGIGRMLNLARRPDRFFASAH-----PKMRPVDAPVSGVFLAGCASGPKEIQVSIAQGSACASKVMQLLGTGELEADPMGAHVDPDKCIGCRTCVEVCKFGKISIE-----------------NKKAVVDEVSCYGCGDCSAACPVGAIQMRNFENEQILAQVREAT------------------------------AHKSQCPFIVAFLCNWCSYACADLTGMSRIRYPTNIRVIRTMCSARVNPEFVLEALKGGADGVLVAGCRMDECHYIHGNFDAKKRMDILKEVIKEIGLDPKRLRTLWISAAEGERFSNTINEFVKELEEIGPIGSEFKQECAVPGVEEVTQ
>17499929
------------------------------MRIGVYICHCGLNIANIINIDTLRKKTEELADVAIVTDIQFMCSDSGQESIIEDIKEHNIDR-VVVAACSPRLHEQTFKGVLEKAGLNPHLLEIVNIREHVSWVHMDYPQMATQKAFDLVRMGVAKARLLVPLKN-KIIKVNKDVLVVGGGVAGIEAALNLADSGFHVYMVEKESTIGGKMALLNEVFPT----NDCSICVLAPKMTDVQNHPNIDLFTFSEITDITGSVGNFQIKGIKKPRYVSEDKCKGCVEECARVCPVE--ISNPFDFGLGKAKAIYMPIPQAVPQVVCIDS---------------------------------------------------------------------------------------------------------------------------------------------------------------------------------------------------------------------------------------------------------------------------------------------------------------------------------------------------------------------------------------------------------------------------------------------------------------------------------------------------------------EYCVGCGLCKQACPADAIDYDQKEEQFALEVGAIIIATGYQLFDATRKEEYGYGIYPDVITNMELERMLNASGP-TRGRAVVPSS-------------------------G-EIPKRVAFIQCVGSRDAT-----------------VDNPYCS-RVCCMSAMKNAQLLKERYQDIDIVIHYIDIRASGEMYEEYYERT-QSMGVDFIRGKVAEVLKN---KDGSPSLR-FEDTLEC-EIREEQYDLVVLSTGMESNI-DDNISGLLNLSRRTDRFLSIAH-----PKMRPVDSHINGVFIAGCASGPKEIQVAIAQGGAAAAKAVILLNKGELETDPLSAHVDVNKCIGCRICVDVCKFSKIHIV-----------------DKKAVVDELSCHGCGACSAACPIDAICMRNYTDNQILAQVHAAL------------------------------EVKDEFPLIVAFLCNWCSYACADLAGTSRIQYPTNVRIIRTMCAGRVDPIFVLSALEDGADGVLVAGCRLDECHYLHGNYNAKHRMNALGGVLEDIGLSPKRLKVEWISAAEGERFAKSIESFVDVLKELGPIGSEISEDSE*--------
>9_10670497
------------------------------MKIGVYICHCGTNIAATVDVEAVAKFAETLPDVAVSRAYVYMCSDPGQELIKADILDAKLDR-VVVASCSPRMHEITFRSACEEAGLNAYCLEMANIREQCSWVHS-DREKGTEKAKELVASAVAKAALLESLEP-MRVGVTPSALIIGGGIAGIQCALDIADAGFQVYLVEKEPSVGGHMAQLDKTFPT----LDCSACVLTPKMVDVARHDKIELITYATVDSVEGYVGSFKVKVKKTPRYVDEDKCTGCG-ECAIVCPVKEVVPNEFDLGLSKRGAVYIPFPQAIPMVYTIDKMGGIPPCRLGCPANVNVQGYVALIAQGRYREAIDLIREVNPLPAICGYVCPHPCENECNRVEIDDPIAIGALKRFAADNIDYEDETDAETEEEDNETEDATDVERAEKIAIIGSGPAGLTAAFYLAKCGYHVRILEKLPVPGGMLAVGIPEYRLPKDILKKEVEYIKREGGRIEIDTGVEIDKDGFERLKIDYKAIFVSIGADKSRAFGIEGEGLKGVVHGVEFLREL----NLGNTVVPGKKVAVVGGGDVAIDAARCALRLGSDVTLVYRRSREEMPARDEEIADAEAEGVKITFLTNPSRFIGDGFVQGMECVKMELGEQDGSGRRRPVPVAGSEYIQDVDTVILAVGQQSALEFLEGSGIELEG-NRIKADGDGRTNIECVFAAGDAVTGPATVVDAIAGGRRAAEAIDRYLRGEPLPELEREEK---------KRIVLEDIKARLPELEKDERREVAKIPAERRRDSFEVVELGFIEADAIEEAKRCMTCGICADCRLCETACEADAISQDMEEEFVQLEVGAIIAATGYDSFDPSLEPNYGYE-YDEVITSMEFERLCNASGP-TNGHIEI--N-------------------------G-ETPKEVVFISCVGSREKYKGQ--------TGTGEMAGNAYCS-RVCCMYIAKQAHLVREHISDANATVFYTDVRAFGKGFEEFYWRV-KEEGVNYIRRELTDDLKVDKD--GDGQLR-VKTVS-GGRQVEKEADLVVLATGIVPKEDVRETARKLKITQSGDKFFLEAH-----PKLRPVDTLTNGIFIAGCCQSPKDIPDTVAQASATASRACSILSKEYVEVEPITAEVDETLCCGCGICESVCPYGAIEVIETE-------------EGRRARVTGVKCHGCGTCGSSCIKKAVKMHQFTDEQLIAQERAALATEKVVS------------------------------------------------------------------------------------------------------------------------------------------------------------------------------
>9_17611005
------------------------------MKIGVYVCHCGTNIAATVDVEEVAKFAESLPDVAVSRDYVYMCSDPGQELIKRDIRDAKLDR-VVVASCSPRMHEVTFRRACEEAGLNAYCLEMANIREQCSWVHS-NREKGTEKAKELIASAVAKASLLESLEP-MRVGVTPSALIIGGGIAGIQCALDIADAGFQVYLVEKEPSVGGHMAQLDKTFPT----LDCSACVLTPKMVDVARHDKIKLITYAAVDSVEGYIGNFKVRVKKTPRYVDEAKCTGCG-ECANICPIKDAVPNDFDLGLSKRGAVYIPFPQAIPMVYTIDKMGGIPPCRLGCPANVNVQGYVALIAQGRYREAIDLIREVNPLPAICGYVCPHPCEEECNRVEIDDPIAICALKRFAADNIDYDAETDDETEEA-DETEDATKEERAEKIAIIGSGPAGLTAAFYLAKSGYQVRIVEKLPVPGGMLAVGIPEYRLPRDILKKEVEYIKREGGRIEIETGVEIDKDGFERLNRDYNAIFVSIGADKSRALGIEGENLKGVVHGVDFLREL----NLGNTVELGKKVAVVGGGDVAIDAARCALRLGSDVTIVYRRSREEMPARDEEIEDAEAEGVKITYLTNPSRISGEDIVQGMECVRMELGEPDKSGRRRPVPVEGSEFILDVDTVILSVGQQSALGFLEGSGIEIDG-NWIKVDGHGRTNVEDVFAAGDAVTGPATVIDAIAGGKHAAEAIDRYLRGEPLPELDSEEK---------KRIELEDIKARLPELEKHERRKVAKLPAERRKDSFEVVELGFTETDAIEEAERCMKCGICADCRLCETVCEADAIFHEMGEELEEIEVGAIIAATGYDLFDPSLEPNYGYE-YDEVITSMEFERLCNASGP-TTGHIEI--N-------------------------G-KTPKEVVFISCVGSREGGKGQ--------RAKGERAGNEYCS-RVCCMYIAKQAHLVREHISDANATVFYTDVRAFGKGFEEFYWRV-KEEGVNYIRRELTDELKVDKD--GNGQLR-VKTVS-DGVPIEKEADLVVLATGIIPKEDVRETARKLKITQSGDKFFLEAH-----PKLRPVDTLTNGIFIAGCCQSPKDIPDTVAQASATASRACSILCKEYVEVEPITAEVDETLCCGCAICESVCPYGAIEVVDTE-------------EGRRARVTSVKCHGCGTCGSSCIKKAVKMHQFTDEQLIAQERAALATEEVVS------------------------------------------------------------------------------------------------------------------------------------------------------------------------------
>9_3965287
MPP--ER----IIYYC--SMYRRAKREVKTMKIGVYICHCGTNIAATVDVEEVAKFAETLPDVAVSRAYVYMCSDPGQELIKNDIRDAKLDR-VVVASCSPRMHEVTFRSACEEAGLNAYCLEMANIREQCSWVHS-DREKGTEKAKELVASAVAKASLLESLEP-MRVGVTPSALIIGGGIAGIQCALDIADAGFQVYLVEKEPSVGGHMAQLDKTFPT----LDCSACVLTPKMVDVARHDKIKLITYAAVDSVEGYVGNFKVKVKKTPRYVDEDKCTGCG-ECANVCPIKDVVPNDFDLGLSKRGAVYIPFPQAIPMVYTIDKMGGIPPCRLGCPANVNVQGYVALIAQGRYREAIDLIREVNPLPAICGYVCPHPCEEECNRGEIDDPIAIAALKRFAADNIDYDD----ETEEA-DETEDATKEERAEKIAIIGSGPAGLTAAFYLAKSGYQVRILEKLPVPGGMLAVGIPEYRLPRDILKKEVEYIKREGGRIEIETGVEIDKDGFEKLNRNYNAIFVSIGADKSRALGIEGENLKGVVHGVNFLREL----NLGNTVERGKKVAVVGGGDVAIDAARCALRLGSDVTLVYRRSREEMPARDEEIEDAEAEGVKITYLTNPSRIIGDDIVQGMECLRMELGEPDESGRRRPVPVDGSEFILDVDTVILAVGQQSALGFLEGSGIEIDG-NWIKVDGHGRTNVECVFAAGDAVTGPATVIDAIAGGKHAAEAIDRYLREESLPELDSKEK---------KRIELEDIKARLPELEKNERRKVAKVPAERRKDSFEVVELGFTKTDAIEEAKRCMKCGICADCRLCETVCEADAIFHEMEEELVELEVGAIIAATGYDLFDPSLEPNYGYE-YDEVITSMEFERLCNASGP-TTGHIEI--N-------------------------G-KTPKEVVFISCVGSREGGKGQ--------RERGEREGNEYCS-RVCCMYIAKQAHLVREHISDANATVFYTDVRAFGKGFEEFYWRV-KEEGVNYIRRELTDELKVDKD--GYGQLR-VKTVS-DGVPIEKEVDLVVLATGIVPKEDVRETARKLKITQSGDKFFLEAH-----PKLRPVDTLTNGIFIAGCCQSPKDIPDTVAQASATASRACSILCKEYVEVEPITAEVDETLCCGCGICESVCPYGAIEVVDTK-------------EGRRARVTSVKCHGCGTCGSSCIKKAVKMHQFTDEQLIAQERAALATKEVVF------------------------------------------------------------------------------------------------------------------------------------------------------------------------------
>9_4007162
------------------------------MKIGVYICHCGTNIAATVDVEEVAKFAETLPDVAVSRDYVYMCSDPGQELIKKDILDAKLDR-VVVASCSPRMHEVTFRSACEEAGLNAYCLEMANIREQCSWVHS-DREKGTEKAKELVASAVAKASLLESLEP-MRVGVTPSALIIGGGIAGIQCALDIADAGFQVYLVEKEPSVGGHMAQLDKTFPT----LDCSACVLTPKMVDVARHDKIKLITYATVDSVEGYIGNFKVRVKKTPRYVDEDKCTGCG-ECANVCPIKDVVPNDFDLGLSKRGAVYIPFPQAIPMVYTIDKMGGIPPCRLGCPANVNVQGYVALIAQGRYREAIDLIREVNPLPAICGYVCPHPCEEECNRTEIDDPIAIAALKRFAADNIDYDD----ETEEA-DETEDATKEERAEKIAIIGSGPAGLTAAFYLAKSGYQVRILEKLPVPGGMLAVGIPEYRLPRDILKKEVEYIKREGGRIEIETGVEIDKDGFEKLNRDYNAIFVSIGADKSRALGIEGENLKGVVHGVDFLREL----NLGNTVELGKKVAVVGGGDVAIDAARCALRLGSDVTIVYRRSREEMPARDEEIADAEAEGVKITYLTNPSRIIGDDIVQGMECVRMELEEPDESGRRRPVPVEGSEFILDVDTVILAVGQQSALGFLEGSGIELDG-NWIKADGHGRTNVECVFAAGDAVTGPATVIDAIAGGKRAAEATDRYLRGEPLPELDSEEK---------KRIELEDIKARLPELEKNERRKVAKLPAERRKDSFEVVELGFAEADAIEEAKRCMKCGICADCRLCETVCEADAIFHEMEEELVELEVGAIIAATGYDLFDPSLEPNYGYE-YDEVITSMEFERLCNASGP-TTGHIEI--N-------------------------G-KTPKEVVFISCVGSREGGKGQ--------RERGERAGNEYCS-RVCCMYIAKQAHLVREHISDANATVFYTDVRAFGKGFEEFYWRV-KEEGVNYIRRELTDELKVDKD--GNGQLR-VKTVS-DGVPIEKEADLVVLATGIVPKEDVRETARKLKITQSGDKFFLEAH-----PKLRPVDTLTNGIFIAGCCQSPKDIPDTVAQASATASRACSILCKEYVEVEPITAEVDETLCCGCAICESVCPYGAIEVVDTE-------------EGRRARVTSVKCYGCGTCGSSCIKKAVKMHQFTDEQLIAQERAALAAEEVVF------------------------------------------------------------------------------------------------------------------------------------------------------------------------------
>8_10670498
-----------------------------------------------VDVKAVAEFAGGLPSVVIARDYQYMCSDPGQELIKSDIRDLGLNR-VVVASCSPRMHEPTFRNACADAGLNPYCFEMANIREQCAWVHS-KG--ATDKAKDLVASAVAKAALLEPLER-KKVNVVPRALVIGGGVAGIYAALEIADKGFETYLVEKYPSIGGHMAQLDKTFPT----LDCSACILTPKMVEVARHKNIQLLTYSEVKEVNGYIGNYKVKIRKKPRYLDELKCTGCG-ECANACRLHGIILNEFDLGLSKRAARYVPFPQAVPLVYTVDSDRCI-------------------------------------------YITK------------------------------------------------------------------------------------------------------------------------------------------------------------------------------------------------------------------------------------------------------------------------------------------------------------------------------------------------------------------------------------------------------------------------------------------------------------GKCGKSPACVDACPADAIDFDQKEEVLEVEVGTIVVATGYDLLDPVKRPEYGYK-YTEVLTGLEFERLSVASGP-TSGQILI--N-------------------------G-KEPKEVVFISCVGSRERNGITNSNEDIQASKMEGAARNEYCS-RVCCMYIAKQAHLVRDKIPDARVRILYNDMRAYGKGFEEFYNRV-VAEGVEYIRKELEDEVEVLKRSEEDDNVV-VRTRS-GG--IELEADLVVLANALVPRKDADELAKILKITKSGDGFYLEAH-----PKLRPLDTFTEGIFIAGCCQSPKDIPDSVAQAVGAAIRASIPLMRGEVEVEPLVAFVNDGICVGCGTCEAICPFDALSLE-----------------AGVMHVNEVVCKGCGSCRSACPSGAITMRHFKDEQIYAQIDAMCIQKV---------------------------------------------------------------------------------------------------------------------------------------------------------------------------------
>8_3965285
---------------------------METIRTGVYICHCGVNIAAAVDVKAVAEFAGGLPSVVIARDYQYMCSDPGQELIKSDIKDLGLNR-VVVASCSPRMHEPTFRNACADAGLNPYCFEMANIREQCAWVHH-KG--ATEKAKDLVASAVAKAALLEPLER-KKVGVIPRALVIGGGVAGIYTALEIADKGFETYLVEKEPSIGGHMAQLDKTFPT----LDCSACILTPKMVEVARHKNIQLLSYSEVKEVNGYIGNYKVKIRKKPRYVDEDKCTGCG-ECANACLLRGRVPNEFDTGLAKRAAIYVPFPQAVPLVYTVDADRCI-------------------------------------------YITK------------------------------------------------------------------------------------------------------------------------------------------------------------------------------------------------------------------------------------------------------------------------------------------------------------------------------------------------------------------------------------------------------------------------------------------------------------GKCGKSPACIEACSADAIDFDRKGEEIEVEVGTIVVATGYEMLDPAERPEYGNK-YAEVLTGLEFERLSVASGP-TGGQIII--K-------------------------G-KEPKEVVFISCVGSRERRGEKGEGG----GERGEGARNEYCS-RVCCMYIAKQAHLVSEKIPDARVRILYNDMRAYGKGFEEFYNRV-VAEGAEYIRKELEDEVEVIKRSEDDDKVV-VRTIS-KGEKIELEADLVVLANALVPRKDADELAKILKITKSGDGFYLEAH-----PKLRPLDTFTDGIFIAGCCQSPKDIPDSVAQAVGAAIRASIPLMQGEVEVEPIVAFVDEGVCVGCGTCEAICPFDALSLE-----------------AGVMHVNEVVCKGCGSCRSACPSGAITMRHFKDEQIYAQIEAICLQNV---------------------------------------------------------------------------------------------------------------------------------------------------------------------------------
>8_17611004
---------------------------METIRTGVYICHCGVNIAAAVDVKAVAEFAEGLPSVVIARDYQYMCSDPGQELIKSDIKDLGLNR-VVVASCSPRMHEPTFRNACADAGLNPYCFEMANIREQCAWVHH-KG--ATEKAKDLVASAVAKAALLEPLER-KKVGVIPRALVIGGGVAGIYAALEIADKGFETYLVEKEPSIGGHMAQLDKTFPT----LDCSACILTPKMVEVARHKNIQLLSYSEVKEVNGYIGNYKVKIRKKPRYVDEAKCTGCG-ECANACRLHGIIPNEFDMGLSKRAARYIPFPQAVPLVYTVDPDRCI-------------------------------------------YLTK------------------------------------------------------------------------------------------------------------------------------------------------------------------------------------------------------------------------------------------------------------------------------------------------------------------------------------------------------------------------------------------------------------------------------------------------------------GKCGKSPACVDACPADAIDFDQKEEELEVEVGTIVVATGYEMLDPAERPEYGYK-YAEVLTGLEFERLSVASGP-TGGRIII--N-------------------------G-KEPKEVVFISCVGSRERRRENGEGG----GERGEGARNEYCS-RVCCMYIAKQAHLVSEKIPDARVRILYNDMRAYGKGFEEFYNRV-VAEGAEYIRKELEDEVEVIKRSEDDDKVV-VRTIS-KGEKIELEADLVVLANALVPRKDADELAKILKITKSGDGFYLEAH-----PKLRPLDTFTDGIFIAGCCQSPKDIPDSVAQAVGAAIRASIPLMQGEVEVEPLVAFVDEDVCVGCGTCEAVCPFDALSLE-----------------AGVMHVNEVVCKGCGSCGSACPSGAITMRHFKDEQIYAQIEAMCLQNV---------------------------------------------------------------------------------------------------------------------------------------------------------------------------------
>5ODH_M_wolfeii
---------------------------MEEPRIGVYVCHCGVNIGGTVDCPDVTEFAKTLKNVVVARDYKYMCADPGQEMIKKDIKEHNLNR-VVVAACSPRLHEPTFRRCVAEAGLNPFLFEFANIREHCSWVHMHEKEKATEKAKDLVRMAVAKARLLEPLEF-IKVGVTQRALVIGGGVAGIQTALDLGDMGFETILVEKTPSVGGRMAQLDKTFPT----NDCSICILAPKMVDVAKHPNVKLYAYSEVVDVQGYVGNFKVKIMKKARYIDETKCTGCG-QCSEVCPID-VPN-EFDMGIGMRKAIYKPFPQAVPAKYTIDK---------------------------------------------------------------------------------------------------------------------------------------------------------------------------------------------------------------------------------------------------------------------------------------------------------------------------------------------------------------------------------------------------------------------------------------------------------------------------------------------------------------EHCIECGLCAKVCGPNAIDFDQEPEIIEAEVGTIICAIGYDAFDPTVREEYGYGVYDNVVTALELERMINASGP-TGGKVIRLSD-------------------------G-QKPKRIAFIQCVGSRDAK-----------------VGNKYCS-NVCCMYAMKNSQLIKEKSPDTEIDIYYMDIRAFSKGYEEFYERSAKQYGIKFMRGRPSQVIEDP--ETGNLVVR-AEDTL-LGEILEKEYDLVVLSVGMVPTKSADEVQKILGISRTPDQFFMEAH-----PKLRPVDTATDGVYLAGACQGPKDIPASVAQGSAAASRAAIPLAKGEVEVEPIIASVDAEICGGCGVCVKQCPYGAPRLVEKD-------------GKVVAEVISALCKGCGTCPAGCPSGALEQDHFKTIQLFKQIEGMFRDTA---------------------------------------------------------------------------------------------------------------------------------------------------------------------------------
>2_3974843
--------------MT--EQEAITNEEPEELRIGAFICECGVNIAGAVDCYAVADYISTLPNVVTSVVNKYTCSDAGQAEIKNAIKDLNLNR-VLVASCTPKTHEPIFRACVEEAGLNQYLFEFVNIREHCSWIHMWEKEDATRKAKELVRMGVARAALLEPLES-SEVPVTNKALVIGAGVTGMQAAMDIGDMGFQVYLVEQGPSIGGKMAQLDKTFPT----NDCSICILGPKMVEVARNENIEIMSYSEVEEVDGYVGNFKVKVKHKPRYLNIDECTGCG-LCTEKCPVE-VPYTEFNEGIGTRKAIYTPFPQAVPLRALVDK---------------------------------------------------------------------------------------------------------------------------------------------------------------------------------------------------------------------------------------------------------------------------------------------------------------------------------------------------------------------------------------------------------------------------------------------------------------------------------------------------------------SICIDCGACIKACERGAIDMDQQETFSELDVGVIIVTAGYDVYDPEPNHDFGFGLYDNVITTMEFERLINASGP-TMGKVVRPSD-------------------------V-QPPKRIGFVQCVGSRDTN-----------------S-NIYCS-SFCCMASLKNAQLLKEKYPETEVYIMYMDMRTPFRMYEEFYNRA-RDMGIRFIRGRPAEVTEN---EDHNIIAR-IEDTL-TNEIVNLELDLMVLSVGAVASESTETVRQILKVSKAADGFMMEAH-----PKLKPVDTTLDGIFIGGMTQGPKDIPYSISQGSACAARATRFLAQGKALTEGITAKVDEDICVGCGVCVPMCPFQALSVE-----------------DDKLKIITALCKGCGTCMAACPTGALNQSHFKNEQLLAQVKNVFAYGEV--------------------------------------------------------------------------------------------------------------------------------------------------------------------------------
>2_17653870
-------------------------MENEEPRIGVFVCECGVNIGGYLDTQAVADYALTLPNVVHTKVNKFTCADSGQAEIQAGIKEHNLNR-VVVASCTPRTHEPTFRACCKEAGVNPYQFEFVNIRDQCSWIHMWDWEGATAKAKDLVRMGVARSRLLEPLEE-SSVPVDQNVLVIGAGVAGMQAAIDFGDMGYNVYLVEKGPSIGGRMARFDKVFPT----NDCSICILGPKMVEVARNKNINIMSYSEVTDVEGFVGNFEVTVLHKPRYLDTDICTGCG-SCQEVCPVE-LPS-EFNENFGTRKAIYIPFPQAVPMRAVLDM---------------------------------------------------------------------------------------------------------------------------------------------------------------------------------------------------------------------------------------------------------------------------------------------------------------------------------------------------------------------------------------------------------------------------------------------------------------------------------------------------------------ENCISCKACEKACEPGAIRYDQEPIYEKLKVGVITVAVGMDAFDPLPHNNYGYGLYDNVITTMEFERLLNAAGP-TGGHVVRPSD-------------------------A-VEPITVGFINCVGSRDVN-----------------E-NIYCSGGVCCMFSIKNAQLLKEKRPETNHFVFYMDIRSTMRGFEEAYNRA-RDLGVKFIRGKPVEITEK---ENGNIVVR-VEDTL-KGEIVNVELDLLVLGTGLVPNEGINEMGSILKLPRSADGFLTELH-----PKLAPVDTTTDGVFVAGCAAGPRDIAYATAHGSATAGRATRLLSVGSAPIMGITARIDEDKCVVCGVCVDKCPYGVFEIVGTN-------------GDRRINVVEALCKGCGTCVTACPTGALEQSHFKNDQVLAQVRNVFLYGGE--------------------------------------------------------------------------------------------------------------------------------------------------------------------------------
>2_3954834
MSDTKGT----DVPVE--SKDNQDKGNQDEKRVGVFVCECGVNIGGVVDTHAVADYIATLPGVKATSVNKFTCSDSGQADIQQKIKEHNLNR-VVVAACSPKTHEPTFRACIEQMGLNQYFLEFVNIRDHCSWIHMWEKDKATEKSKDLVRMGVERSKLLEPLEA-SEVPVTDTALVVGGGVAGMQASLDLADMGFKVYLVEKEPSIGGRMARFDKVFPT----NDCSICILGPKMVEVVRNKNIMIMSYSEVKEVDGYVGNFNVKIEHKPRYLDTSKCTGCA-KCSEVCPVE-VPY-DFNEGFGTRKAIYVPFPQAVPLRAVLDK---------------------------------------------------------------------------------------------------------------------------------------------------------------------------------------------------------------------------------------------------------------------------------------------------------------------------------------------------------------------------------------------------------------------------------------------------------------------------------------------------------------ENCINCKACARACESKAIDYDMQTTYTDLNAGIIIGAVGFKTYDPEPGHDFGYGLYDNVITAMEFERLLNAAGP-TGGHVIRPSD-------------------------C-REPIRVGFVNCVGSRDKN-----------------T-NIYCS-GVCCMYTIKNAQLLKEKRPETDHTIMYIDIRTPFRSYEESYNRA-RNLGVKFLRGRPVEVKENP--ENKNIMVR-VEDTL-ANEIRNLEFDLLVLSTGVVPHDGIHKLQQLLKLSKAADGFLMEAH-----PKLRPVDTTIDGVYLAGVASGPKDIPYAVSQGSACAGRATILLKNRKAITEGITAVVDPDVCAGCGVCVPMCPFQAIKMDEEA-------------G--KANVVKALCKGCGTCVTACPTGALEQSHFKNDQVLAQVKNVFRFQEAAV------------------------------------------------------------------------------------------------------------------------------------------------------------------------------
