# Supplementary material for: Comparative genomics reveals electron transfer and syntrophic mechanisms differentiating methanotrophic and methanogenic archaea
Source: PLoS Biol. 2022 Jan 5;20(1):e3001508. doi: 10.1371/journal.pbio.3001508 (PMC9012536; doi:10.1371/journal.pbio.3001508)
Supplement: S1 Data — (ZIP) [file pbio.3001508.s017.zip › S1_Data/Fig04D.faa]

>3793717
---------------------------MISVNENVTKYVDTLL----DREEEYGIKSYYL
ENKATVIDCGVSMPGSIGAGILFAEISLGGLGKVSVV--PGIID-SYYINFAQVYMDQPA
IACLGSQKPGWKLKTEGFSGTAYGPARALSQKPKAIYTAIDYSD-DSEVAVINIEAQAMP
GVKEMDYIAKQCSTDPECMVALVARPNSIVGSVVNGTRAVEWAMNRLLQ-LGYDVKNVSS
ASGACPIAPLKKDDMQFIGASFDGISYYGLAYLYVKAR-------------DDRFRDATS
QTSKSYGRGFLALLKESQGDYSKVDPTL-FAPARIMVNGLQDGSLEAYGKLDPAMLLGSY
G--LKS-----
>3790575
---------------------------MISVNENVTKFIDKLL----DREEELGIKSYYL
ENKATVIDCGVNTVGSIGAGILFADISLAGLGKVSVV--PGIID-SYYINFAQVYVDRPA
IACLGSQKPAWKLKSEGFVGTGFGPARAISQKPKNIYAAINYTD-DAETAVINIETQVLP
AAKELDYVAKQCSTDPECVVALAARPNSIAGSVVNGTRVVEWAMNRLFQ-LGYDVKDIQS
ASGACPIAPLRKEEPMFMGASFDSIAYYGMAYLYAGTR-------------NDTFKEAVS
ASSKSYGKSFNALLKESQDDFSKVDPAM-FAPARLMINGIQDGSLETYGKLDPAMLLESY
G--LKR-----
>17428944
---------------------------MLSVNERAYQIVEDLM----EFAEDYCVDVHEL
RNGATVVDCGVNARGSYDAGMFFIQISMGGLAGVNIQ--LEDIK-DISIPFVYVYTDYPA
LACLGCQMAGWKIEVNGFKGYASGPARALALKPKKVFELLNYED-DTEYAVVTIEADRLP
DEDVAEFIAYECDVDTSEVYMLVTKPNSLVGAIEIVGRVVEVALFKLNN-LGFDVKMIRN
AMGKCPIPPVCEKTSVI---ANDFIAYYGSVHIIADTY-------------SDLFESVTF
DKTAYYGK----SFEEFGEDFYAIDPSA-FSPAQLVVNAGDVTKVF--GKKNPDSILRHF
T----------
>3726632
---------------------------MLSVNRTAMPAVRELI----DRRDEHGIAVAEQ
ENGATCIDCGVHVPGSYRAGALFVETCLAGLATTAIT--MGRVG-DVPVPFLHLTVSRPA
LACLGSQKAGWVLKAGGYSAMASGPARALSLKPKNTYKMLGYRD-TSRTGILALEADSLP
DEEVTGFIAEKCGIEPENLYVLVAPTRSLVGSVQISGRVVTATLHKLEE-KGYDVLRISH
AAGRSPIAPIKRTGIEAMGTTNDCNIYYGSVSLVAEGY-------------DPVFATLPS
RTSPDYGRPFARVLKDAGYDFLKVDSLLAFSPAEVTVNDSESGEVHHFGRLNADVLLESF
G--FL------
>3741057
---------------------------MISINQLTEPIVQEMI----QRQSELEISSHTL
ENKATVIDCGVNVRGSYQAGLMYVKACLGGLATAGIT--TGHIN-GIPFPFLDLTIQHPP
VACLGSQKAGWIIKTDSYSAMASGPARALAKKPKKTYSSIGYSD-VSETAVIALESDRFP
DINTLDYIAEICGIEPSGLTVLIAPINSLVGSIQISGRVVTMVLHSLEE-NGSDLNLIRY
ATGRSPIAPVKKNRMEAMGTTNDCNIYYGSVCLTTDRY-------------DPVYEKLIS
QSSPDYGRPFYRIFKEAGYDFLKIDSKLAFSPAEITVNDCSTGEIFSFGSLNGDVILESF
G--LH------
>3864511
---------------------------MISVNTNALPVVLDMI----RNAEILGIKVHSL
ENGATLIDCGVMENGCHEAGLQFLKVCAGGLIEPTIV--HQPIA-GQIFPFVHLTVKHPI
IACLGSQKAGWVIKRNRFFAMGSGPARALALKPKGTYQAIQYYD-TSDVAIITLEAGMLP
DAEVCEYIADKCGVKPSCLYALVASTRSIVGSIQISGRIVTMAMHKLED-MGYDLSNIVN
AAGRSPVAPVKRTFEQAMGVTNDCNIYYGSVIISTRFY-------------SDDFSRITS
DNSEMYGRPFYELFRNANYDIVNIGSYLGFSPAELTVNDCTTGKIYHFGRLNEEVLLESF
QATYERV----
>17402832
-----------------------MHRLRLSVNHTAWPLVKKLC----EKAEEYGVIVEEK
KSGATLIDAGIEARGGFLAGKIITEICLGGYGEARIF--CKQYN-DLELPSIFVYTDHPA
IATLGSQFAGWQIKVGAYFAMGSGPARALARKPRELYEEIGYWD-EADVAVLVLETNREP
PDDVIAYISGQCKVTPDHLSLILVPTTTISGSTQISGRVVETGLHKLMR-LGLDPKMITH
ACGYAPIAPVHPGSAEAMGRTNDAILYAGVGCYVISYD--D------DGKLKELVERAPS
IASKGYGRPFLEIFKEANYDFYQIDPGL-FAPALLIVNNAKTGSTFQAGKINMEVLKRSI
G--L-------
>3749915
-----------------------------------------ML----DYADELRVGVVEL
DNGTVVADAGVEAKGGLGAGIYLARLCMADLADIQPT--PIEID-GITIPGVQVATDHPA
ISCMASQCAMWQVKAGNYFAMGSGPARILARKTKELYDALEFEE-YSDVGVLFLESDTLP
DEAAADKIAEACGIDPADLRLAVAPTDSVAGLVQVSARVVETGLHKLFT-LGFDVRTIRN
GWGRAPIAPVVGKATRCMGASNDAIIYGGETYYTVEYE--P------FDELLGYVKAIPS
DTSRDYGAPFYKTFKECGFDFFKVDHHV-FAPAKVVVNDLRSRRTLVAGRLNPQVLKESF
G--FEVANREG
>3820194
------------------------VFLLMGINEMGFEVFEEML----DYGDELQIEVYEL
ENGTVVIDAGVKAQGGIGAGIYLSRLCMSDLADIQLA--PCDIG-GILLPGVQVATDYPA
VSCMASQCAMWQIKADKYFAMGSGPARVLAGKTRDLYEKIGFEE-FSDIGVIVLESNKLP
DEKVSASIAQKCGIDPADLRIAIAPTDSVAGLVQVSARVVETGLHKLFT-MGFDINTIKS
GWGRAPISPITGDATNCMGSSNDAIIYGGETYYTLLYE--D------TEELQRYLKGMPS
SASRDWGAPFYQTFKAAGFDFFKVDHNV-FAPAKVVMNEIKSRRTFVCGKTDHEVLMESF
H--LECLDSSV
>3817570
----------------------------MSINEMGFEVFEEML----DLADDLRVDVIEL
ENGAVVIDAGVKAPGGLWAGIFISRICMADLADIQIV--PYGLK-GISVPGIQVTTDHPA
ISCMGSQCAMWQIKVDKYFAMGSGPARALARKTKDLYERIGFDE-YSDVGAIVLEASRIP
DAAVAARIAEMCGIEPSDLRIAVAPTDSVAGMVQVSARIVETGMHKLFT-MGFDITKIKS
GWGVAPIAPVAGDATMCMGASNDAIIYGGDTYYTIEYE--N------LEELKDYVRKMPS
SASRDYGVPFYSAFKAAGFDFFKVDHNI-FAPARVVMNELISRTTIVSGRLNHDVLMESF
G--IQVL----
>17415865
---------------------------MLSVNEHGLEVFEDML----DFADELNCEVVEL
DNGATIIDAGVNAKGGFEAGIYLARLCMANLADVRFS--TFEVG-DLTFPAVEVTTDSAV
IACMASQYAGWRIKIGDYFAMGSGPARALSKNPKKLYEEIGYED-LADVAVLALEASAFP
DEKVTEEIAKACDLEPKDLCIVIAPTASIAGSVQVSARVVETGIHKMES-VGFDINAIRS
GYGIAPIAPVVGDDTRCMGSSNDCIIYCGRTFYTVNYP--D------TEELADYLRKVPS
NTSPDYGKPFYVTFKEAGFDFFKVDAGM-FAPAEVTINELTTGMTLTGGKINPEILLESF
N--IKRV----
>17413564
---------------------------MLSVNEHGIEVFEDML----DFADELNCEVVEL
DNGTTIIDAGVNAKGGFEAGIYLSRLCMANLADVRLS--TFELG-GISFPAVEVTTDNAV
IACMASQYAGWRISVDKYFAMGSGPARALSKNPKNLYDEIGYED-VADVAVLVLEASALP
DEKITAKIAEDCDLEPEDLCIVIAPTASIAGSVQVSARVVETGIHKMES-IGFDINTIQS
GYGIAPIAPVVGDDTKCMGSSNDCIIYCGRTFYTVNYP--D------TDELEAYLKKVPS
STSSDYGKPFYVTFKEADFDFFKVDAGM-FAPAEVTINELTTGMTLTSGKIDTEILLESF
R--LKRV----
>17613887
---------------------------MISVNEYGLDVFEEMM----DFADELQIGIAEL
DNGTTLIDAGVEEKGGFGAGLFVSRICMADLVDITFS--SFDLG-KVVVPAIELTTDNPV
IACMASQFAGWRIKVKKFFAMGSGPARALSLNPKELYEKINYAD-DATEAVLVLESSTMP
DAEVTAEIAKACRVEPEDLYIVVAPTKSIAGSVQISARGIETGIHRLEV-LGFDINRIKH
AHGIIPISPLASDDLKCMGSTNDCIMYCGRTYYTVDYD--N------VEELKGYVKDVPS
QNSKDYGKPFYVTFKEAEFDFYKIDAAS-FAPAEITVNEMNSGKTFTSGKINPEVLLESF
G--IETV----
>17483955
---------------------------MVSVNEYGLDVFEEMM----DNADELNVGIEEL
DNGTTIIDAGVEEEGGFEAGLYVARICMADLADLKFS--SFNLG-KLVVPAIEVTTDHPI
IACMASQFAGWRIKVKKFFGMGSGPARALSLNPRELYEQIRYTD-EADEAVLVLESSTIP
DEEVASEIAKACRVEPEDLYIVVVPTASVAGTVQISARVVETGIHKLET-LGFDINTIKH
ARGVVPISPLVGDDVKCMGSTNDCIIYCGRVYYAVEYE--K------VEELKGYVQKVPS
RNSRDYGQPFFVTFKNAGFDFFKVDSAM-FAPAEITVNELTSGKTFTSGEINPEVLLESF
G--IETL----
>17621325
LHLFKGVVFKGVVRLKRKVFEGEGEKKMISVNEYGLGVFEEML----DNSEELQVGISEF
ENGTTVIDAGVEEEGGFEAGLCVARICMADLADIRLT--TFDLG-KLVVPAVELSTDYPV
LACMASQFAGWRVKVKKYFGMGSGPARALSLNPRELYDKIMYAD-EADEAVLVLESDALP
DEEVTAKIAADCRVEPEDLYIVVVPTASVAGSVQISARGIETGIHKLES-LDFDINTIKH
GHGIIPISPVVGDDVKCMGSTNDCIIYCGRMYYAVDYG--NRDGNEGLAELKEFVKSVPS
LNSRDYGKPFYTTFKEAGFDFFKVDAGM-FAPAEITVNELNSGKTFTSGRINPEVLLESF
G--VETV----
>17353860
---------------------------MISVNEYGIDVFEEMM----DNSEELQVGILEL
DNGTTIIDAGVEETGGFEAGLYVSRICMADLADIRFS--TFDLG-TISCPAIELTTDHPI
IACMASQFAGWSISVKKFFGMGSGPARALSLNPKELYEKIGYED-DTPEAVLVLESSVIP
DEEVTAKIAADCKVDSEDLYIVVAPTASIAGSVQIAARGVETGIHKFES-IGFDINSITH
GYGIIPIAPIVGNDVECMGSTNDCIIYCGRMSYTIDYD--N------VEELKDYVKKVPS
HTSKDYGQPFYKTFKEAGFDFYKVDAGM-FAPAEVTVNEINSGKTFTSGKINTDVLLESF
G--VESL----
>10663445
---------------------------MISVNEYGIDVFEEMM----DNSEELQVGILEL
DNGTTIIDAGVEETGGFEAGLYVSRICMADLADIRFS--TFDLG-TISCPAIELTTDHPI
IACMASQFAGWSISVKKFFGMGSGPARALSLNPKELYEKIGYED-DTPEAVLVLESSVIP
DEEVTAKIAADCKVDSEDLYIVVAPTASIAGSVQIAARGVETGIHKFES-IGFDINSITH
GYGIIPIAPIVGNDVECMGSTNDCIIYCGRMSYTIDYD--N------VEELKDYVKKVPS
HTSKDYGQPFYKTFKEAGFDFYKVDAGM-FAPAEVTVNEINSGKTFTSGKINTDVLLESF
G--VESL----
>17375550
---------------------------MISVNEYGIDVFEEMM----DNSEELQVGILEL
DNGTTIIDAGVEETGGFEAGLYVSRICMADLADIRFS--TFDLG-TISCPAIELTTDHPI
IACMASQFAGWSISVKKFFGMGSGPARALSLNPKELYEKIGYED-DTPEAVLVLESSAIP
DEEVTSKIAEDCKVDSEDLYIVVAPTASIAGSVQIAARGIETGIHKFES-IGFDINSITH
GYGIIPISPIVGNDVECMGSTNDCIIYCGRMSYTIDYD--N------VEELKDYVKKVPS
HTSKDYGQPFYKTFKAAGFDFYKVDAGM-FAPAEVTVNEINSGKTFTCGKINTDVLLESF
G--LESL----
>10667827
---------------------------MISVNEYGLDVFEEML----DNADELQVGIEEL
ANGTTIIDAGVVEEGGFEAGLYLSRICMADLADLKFS--SFDLG-GMLVPAIEITTDHPV
IACMASQFAGWRITVNKFFGMGSGPARALSLNPRELYEKIGYED-DANEAVLVLECDSIP
DEEVTEEIAKACRVEPEDLYIVVAPTASIAGSVQISARGVETGVHKLES-LGFDINCIEH
AQGVIPISPIVGNDVQCMGSTNDCIIYCGHVYYALKYD--D------VEDLKSYVKKVPS
HVSKDYGKPFYTTFKNASFDFYKVDAAM-FAPAQITVNELNSGKTFTSGKINKEVLLESF
G--IEAL----
>3966970
--------------------------MMISVNEYGLDVFEEMM----DNADELQVGIEEL
ANGTTIIDAGVEEKGGLEAGLYLSRICMADLADLKFS--SFDLG-EMVVPAIEVTTDHPV
IACMASQFAGWRISVNKFFGMGSGPARALSLNPKELYEKIGYED-DANEAVLVLECSSIP
DEEVTEEIAKACRVEPEDLYIVVAPTASIAGSVQISARGVETGVHKLES-LGFDINCIEH
AHGIIPISPIVGDDVKCMGSTNDCIIYCGRIYYTIKYD--D------VEDLKGYVKKMPS
QVSKDYGKPFYTTFKNAGFDFYKVDAAM-FAPAEITVNELNSGKTFTSGNINKEVLLESF
G--IESL----
>4004889
---------------------------MISVNEYGLDVFEEMM----DNADELQVGIEEL
ANGTTIIDAGVEEEGGLEAGLYVSRICMADLADLKFS--SFDLG-EMIVPAIEITTDHPV
IACMASQFAGWRISVNKFFGMGSGPARALSLNPKELYEKIGYED-DSNDAVLVLESGSIP
DEEVTEEIAKACRVEPEDLYIVVAPTASIAGSVQISARGVETGVHKLES-LGFDINCIEH
AHGIIPISPIVGDDVKCMGSTNDCIIYGSHIYYVIKYD--D------VEDLKGYLKKVPS
QISKDYGKPFYTTFKNAGFDFYKVDAAM-FAPAQITVNELNSGKTFTSGKINREVLRESF
G--IESL----
>4004935
---------------------------MISVNEYGLDVFEEMM----DNADELQVGIEEL
ANGTTIIDAGVEEEGGLEAGLYVSRICMADLADLKFS--SFDLG-EMIVPAIEITTDHPV
IACMASQFAGWRISVNKFFGMGSGPARALSLNPKELYEKIGYED-DSNDAVLVLESGSIP
DEEVTEEIAKACRVEPEDLYIVVAPTASIAGSVQISARGVETGVHKLES-LGFDINCIEH
AHGIIPISPIVGDDVKCMGSTNDCIIYGSHIYYVIKYD--D------VEDLKGYLKKVPS
QISKDYGKPFYTTFKNAGFDFYKVDAAM-FAPAQITVNELNSGKTFTSGKINREVLRESF
G--IESL----
>4017498
--------------------------MMISVNEYGLDVFEEMM----DNADELQVGIEEL
ANGTTIIDAGVEEEGGLEAGLYLSRICMADLADLKFS--SFDLG-EMVVPAIEITTDHPV
IACMASQFAGWRISVNKFFGMGSGPARALSLNPKELYEKIGYED-DANEAVLVLESGSMP
DEEVTEEIAKACRVEPEDLYIVVAPTASIAGSVQISARGVETGVHKLES-LGFDINRIEH
AHGIIPISPIVGDDVKCMGSTNDCIIYGSRIYYVIKYD--D------VEDLKGYLKKVPS
QISNDYGKPFYTTFKNAGFDFYKVDAAM-FAPAQITVNELNSGKTFTSGKINEEVLRESF
G--IESL----
>4017551
--------------------------MMISVNEYGLDVFEEMM----DNADELQVGIEEL
ANGTTIIDAGVEEEGGLEAGLYLSRICMADLADLKFS--SFDLG-EMVVPAIEITTDHPI
IACMASQFAGWRISVNKFFGMGSGPARALSLNPKELYEKIGYED-DANEAVLVLECGSMP
DEEVTEEIAKACRVEPEDLYIVVAPTASIAGSVQISARGVETGVHKLES-LGFDINRIEH
AHGIIPISPIVGDDVKCMGSTNDCIIYGSHIYYVIKYD--D------VEDLKGYLKKVPS
QISKDYGKPFYTTFKNAGFDFYKVDAAM-FAPAQITVNELNSGKTFTSGKINREVLRESF
G--VEAL----
>17619914
------------------------MMINVSVNEYGLDVFEEMM----DNAEELQVDILEL
DNGTTIIDAGVEVEGGFEAGLYVARICMADLADIRFS--TFDLG-KLSVPALELTTDHPV
IACMASQYAGWRIKVKKFFGMGSGPARALSLNPRELYEKIGYED-DATEAVLILESSAIP
DEEVTDKIAEDCRVDTEDLYIVVVPTASLAGSVQISARGIETGIHKFDS-LGFDINTIKH
AHGIIPVSPVVGSDVECMGSTNDCIIYCGRMYYTVEYE--D------VEELKEYVKKVPS
LNSPDYGKPFYRTFKDAGFDFFKVDAGM-FAPAEITVNEIKSGKTFTSGKINTEILLESF
G--IETL----
>4000403
---------------------------MISVNEYGLDVFEEMI----DNSEALQVGIEEL
DNGTTIVDAGVGEEGGFEAGLYVARICMADLADIKFS--SFDLG-KVVVPAVELTTDHPV
VACMASQYAGWRIKAKDFFGMGSGPARALSLNPRELYDKILYAD-EADDAVLVLESDKIP
DEEVTSEIAKACRVEPEDLYIVVVPTASIAGSVQISARVVETGIHKLDS-IGFDINSIEH
AHGIIPLSPVVGNDVKCMGSTNDCIIYCGRTYYTVDYD--N------VEELKEYVKKVPS
LNSKDYGKPFYTTFKEAGFDFFKVDAGM-FAPAEITVNEVNSGKTFTSGKINTEVLLESF
G--VESL----
>4000350
---------------------------MISVNEYGLDVFEEMI----DNSEALQVGIEEL
DNGTTIVDAGVGEEGGFEAGLYVARICMADLADIKFS--SFDLG-KVVVPAVELTTDHPV
VACMASQYAGWRIKAKDFFGMGSGPARALSLNPRELYDKILYAD-EADDAVLVLESDKIP
DEEVTSEIAKACRVEPEDLYIVVVPTASIAGSVQISARVVETGIHKLDS-IGFDINSIEH
AHGIIPLSPVVGNDVKCMGSTNDCIIYCGRTYYTVDYD--N------VEELKEYVKKVPS
LNSKDYGKPFYTTFKEAGFDFFKVDAGM-FAPAEITVNEVNSGKTFTSGKINTEVLLESF
G--VESL----
>17605871
--------------------------MMISVNEYGLDVFEEMM----DNSEALQVGIEEL
DNGTTIVDAGVGEEGGFEAGLYVARICMADLADIKFS--SFDLG-KVVVPAVELTTDHPV
VACMASQYAGWRIKGKDFFGMGSGPARALSLNPRELYDKILYAD-EADDAVLVLESDKIP
DEGVTAEIAKACRVEPEDLYIVVVPTASIAGSVQISARVVETGVHKLDS-LGFDINCIEH
AHGIIPISPVVGNDVKCMGSTNDCIIYCGRTYYTVDYD--N------VEELKEYVKKVPS
LNSKDYGKPFYTTFKEAGFDFFKVDAGM-FAPAEITVNEVNSGKTFTSGKINTEVLLESF
G--LETL----
>4030507
---------------------------MISVNEYGLDVFEEMM----DNSEALQVGIEEL
DNGTTIVDAGVGEEGGFEAGLYVARLCMADLADIKFS--SFDLG-KVVVPAVELTTDHPV
VACMASQYAGWRIKGKDFFGMGSGPARALSLNPRELYDKILYAD-EADDAVLVLESDKIP
DEEVTSEIAKACRVEPEDLYIVVVPTASIAGSVQISARVVETGIHKLDS-LGFDINCIEH
AHGIIPLSPVVGNDVKCMGSTNDCIIYCGRTYYTVDYD--N------VEELKEYVKKVPS
LNSKDYGKPFYTTFKEAGFDFFKVDAGM-FAPAEITVNEVNSGKTFTSGKINTEVLLESF
G--LETL----
>4001736
--------------------------MMISVNEYGLDVFEEMM----DNSEALQVGIEEL
DNGTTIVDAGVGEEGGFEAGLYVARICMADLADIKFS--SFDLG-KVVVPAVELTTDHPV
VACMASQYAGWRIKGKDFFGMGSGPARALSLNPRELYDKILYAD-EADDAVLVLESDKIP
DEEVTSEIAKACRVEPEDLYIVVVPTASIAGSVQISARGIETGVHKLDS-LGFDINCIEH
AHGIIPLSPIVGNDVKCMGSTNDCIIYCGRTYYTVDYD--N------VEELKEYVKKVPS
LNSKDYGKPFYTTFKEAGFDFFKVDAGM-FAPAEITVNEVNSGKTFTSGKINTEVLLESF
G--LETL----
>4001772
--------------------------MMISVNEYGLDVFEEMM----DNSEALQVGIEEL
DNGTTIVDAGVGEEGGFEAGLYVARICMADLADIKFS--SFDLG-KVVVPAVELTTDHPV
VACMASQYAGWRIKGKDFFGMGSGPARALSLNPRELYDKILYAD-EADDAVLVLESDKIP
DEEVTSEIAKACRVEPEDLYIVVVPTASIAGSVQISARGIETGVHKLDS-LGFDINCIEH
AHGIIPLSPIVGNDVKCMGSTNDCIIYCGRTYYTVDYD--N------VEELKEYVKKVPS
LNSKDYGKPFYTTFKEAGFDFFKVDAGM-FAPAEITVNEVNSGKTFTSGKINTEVLLESF
G--LETL----
>4018105
--------------------------MMISVNEYGLDVFEEMM----DNSEALQVGIEEL
DNGTTIVDAGVGEEGGFEAGLYVARICMADLADIKFS--SFDLG-KVVVPAVELTTDHPV
VACMASQYAGWRIKGKDFFGMGSGPARALSLNPRELYDKILYAD-EADDAVLVLESDKIP
DEEVTSEIAKACRVEPEDLYIVVVPTASIAGSVQISARGIETGVHKLDS-LGFDINCIEH
AHGIIPLSPIVGNDVKCMGSTNDCIIYCGRTYYTVDYD--N------VEELKEYVKKVPS
LNSKDYGKPFYTTFKEAGFDFFKVDAGM-FAPAEITVNEVNSGKTFTSGKINTEVLLESF
G--LETL----
>4008200
---------------------------MISVNEYGLDVFEDMM----DNSEALQVGIEEL
DNGTTIVDAGVGEEGGFEAGLYVARICMADLADIKFS--SFDLG-KVVVPAVELTTDHPV
VACMASQYAGWRIKAKDFFGMGSGPARALSLNPRELYDKILYAD-EADDAVLVLESDKIP
DEEVTSEIAKACRVEPEDLYIVVVPTASIAGSVQISARVVETGVHKLDS-LGFDINCIEH
AHGIIPLSPIVGNDVKCMGSTNDCIIYCGRTYYTVDYD--N------VEELKEYVKKVPS
LNSKDYGKPFYTTFKEAGFDFFKVDAGM-FAPAEITVNEVNSGKTFTSGKINTEVLLESF
G--LETL----
>4008241
---------------------------MISVNEYGLDVFEDMM----DNSEALQVGIEEL
DNGTTIVDAGVGEEGGFEAGLYVARICMADLADIKFS--SFDLG-KVVVPAVELTTDHPV
VACMASQYAGWRIKAKDFFGMGSGPARALSLNPRELYDKILYAD-EADDAVLVLESDKIP
DEEVTSEIAKACRVEPEDLYIVVVPTASIAGSVQISARVVETGVHKLDS-LGFDINCIEH
AHGIIPLSPIVGNDVKCMGSTNDCIIYCGRTYYTVDYD--N------VEELKEYVKKVPS
LNSKDYGKPFYTTFKEAGFDFFKVDAGM-FAPAEITVNEVNSGKTFTSGKINTEVLLESF
G--LETL----
>17652305
---------------------------MVSVNKYGYRAFNEML----DNAEELHVEVSEL
KNGATVVDAGVKAAGGYGAGMYLSRLCLADLADLQYV--PYQLN-EHTVAGIQVAIDDPV
IACMASQYAGWRIIVGKYFAMGSGPARALSLDPKELYEEIGYKD-SSDKAVIVLEAGELP
SEEVADKIAEKCGVDPKEVYIAVAPTSSIAGSVQISARIVETGIHKIHD-LGFDITSIKH
GFGIIPISPIVGDDTRCMGSTNDCIIYCGKTYYTVDYP--D------IDELTDYVKRVPS
ETSRDYGKPFYDTFKAAGFDFFKVDGAM-FAPAEITVNDLNSKKTITSGTANPHVLLQSF
G--LTKV----
>17491898
---------------------------MVSVNKYGYRAFNEMV----DNAEELHVEVSEL
KNGATVVDAGVKAAGGYGAGMYLSRLCLADLADLQYI--PYQLN-EHTVAGIQVAIDDPV
IACMASQYAGWRIVVGKYFAMGSGPARALSLDPKELYEEIGYKD-SSDKAVIVLESGELP
SEEVADKIAEKCGVDPKEVYIAVAPTSSIAGSVQISARIVETGIHKMHD-LGFDITSIKH
GFGIIPISPIVGDDTKCMGSTNDCIIYCGKTYYTVDYP--D------IDELTDYVKKVPS
ETSRDYGKPFYDTFKAAGFDFFKVDGAM-FAPAEITVNDLRSKKTITSGTANPHVLLQSF
G--LTKV----
>17384705
---------------------------MVSVNKYGYRAFKEML----DCAEELDIEVSEL
KNGATIVDAGVNAAGGYGAGMYLSRLCLADLADLNYI--PYQLG-DYTVPGIQVAIDNPV
IACMASQYAGWRIIVGKYFAMGSGPARALSLDPKELYEEIGYKD-SSDKAILVLEAGELP
NEEVTDMIAKKCGVDPKELYIAVAPTSSIAGSVQISARIVETGIHKMHD-LGFDITSIKN
GFGIIPISPIVGDDTKCMGTTNDCIIYCGKTFYTVDYP--D------IDELTDYVKKVPS
ETSRDYGKPFYDTFKAAGFDFFKVDGAM-FAPAEITVNDLKSKKTIECGTANPDILIQSF
G--MSKV----
>17649467
---------------------MLGDSQMVSVNKYGYRAFKEML----DCAEELDIGVSEL
KNGATIVDAGVKAAGGYGAGMYLSRLCLADLADLKYM--PYQLG-DYTVPGIQVAIDDPV
IACMASQYAGWRIIVGKYFAMGSGPARALSLNPKELYDEIGYKD-SSDKAVLVLEASELP
NEEVTDMIAEKCGVDPKELYIAVAPTSSVAGSVQISARIVETGLHKIHD-LGFDITTIKN
GFGVIPISPVVGDDTKCMGSTNDCIIYCGKTYYTVDYP--D------IAELTDYVKKVPS
ETSRDYGKPFFDTFKAAGFDFFKVDGAM-FAPAEITVNDLASKKTITSGTANPDILIQSF
G--ITKV----
>4006977
---------------------MLGDSQMVSVNKYGYRAFKEML----DCAEELDIEVSEL
KNGATIVDAGVNVAGGYGAGMYLSRLCLADLADLKYI--PYQLG-DYTVPGIQVAIDNPV
IACMASQYAGWRIIIGKYFAMGSGPARALSLDPKELYDEIGYKD-SSDKAILVLEASELP
NEEVTDMIAKKCGVDPKELYIAVAPTSSIAGSVQISARIVETGIHKMHD-LGFDITTIKN
GFGIIPISPVVGDDTKCMGSTNDCIIYCGKTYYTVDYP--D------IAELTDYVKKVPS
ETSRDYGKPFFDTFKAAGFDFFKVDGAM-FAPAEITVNDLKSKKTITSGTANPHVLIQSF
G--INKV----
>4006994
---------------------MLGDSQMVSVNKYGYRAFKEML----DCAEELDIEVSEL
KNGATIVDAGVNVAGGYGAGMYLSRLCLADLADLKYI--PYQLG-DYTVPGIQVAIDNPV
IACMASQYAGWRIIIGKYFAMGSGPARALSLDPKELYDEIGYKD-SSDKAILVLEASELP
NEEVTDMIAKKCGVDPKELYIAVAPTSSIAGSVQISARIVETGIHKMHD-LGFDITTIKN
GFGIIPISPVVGDDTKCMGSTNDCIIYCGKTYYTVDYP--D------IAELTDYVKKVPS
ETSRDYGKPFFDTFKAAGFDFFKVDGAM-FAPAEITVNDLKSKKTITSGTANPHVLIQSF
G--INKV----
>17617748
---------------------------MVSVNKYGYRAFKEML----DCTEELDIGVSEL
KNGATIVDAGVNATGGYGAGMYLSRLCLADLADIKYI--PYQLG-DYTVPGIQVAIDDPV
IACMASQYAGWRIIVGKYFAMGSGPARALSLDPKELYDEIGYKD-SSDKAILVLEASELP
DEEVTDMIAEKCGVDPKELYIAVAPTSSIAGSVQISARIVETGIHKMHD-LGFDITTIRN
GFGIIPISPVVGDDTKCMGSTNDCIIYCGKTYYTVDYP--D------IDELTDYVKKVPS
ETSRDYGKPFFDTFKAAGFDFFKVDGAM-FAPAEIIVNDLKSKKTITSGTANPHVLIQSF
G--INKV----
>4000323
---------------------------MVSVNKYGYRAIQEML----DCAEELNIEVSEL
KNGATIIDAGVKAAGGYGAGMYLSRLCLADLADLKYI--PYQLG-DYTVPGIQVAIDDPV
IACMASQYAGWRIIAGKYFAMGSGPARALSLDPKELYEEIGYKD-SSDKAILVLEASELP
DEEVTDMIAEKCGVDPKELYIAVAPTSSIAGSVQISARIVETGIHKMHD-LGFDITSIKN
GFGIIPISPIVGDDTKCMGTTNDCIIYCGKTYYTVDYP--D------LDELTDYVKKVPS
ETSRDYGKPFFDTFKAAGFDFFKVDGAM-FAPSEITVNDLKSKKTIASGTANPHVLLQSF
G--ISKV----
>4017122
----------------MQNLCDVGDSQMVSVNKYGYRAFQEML----DCAEELDIGVSEL
KNGATIVDAGVKAAGGYGAGMYLSRLCLADLANLKYI--PYQLG-DYTVPGIQVAIDDPV
IACMASQYAGWRIIAGKYFAMGSGPARALSLDPKELYEEIGYKD-SSDKAVLVLEAGELP
NEEVTDMIAEKCGVDPKELYIAVAPTSSIAGSVQISARIVETGIHKMHD-LGFDITSIKN
GFGIIPISPIVGDDTKCMGTTNDCIIYCGKTYYTVDYP--D------FDELTDYVKKVPS
ETSRDYGKPFYDTFKAAGFDFFKVDGAM-FAPAEITVNDLKSKKTIASGTANPHVLIQSF
G--ISKV----
>4019772
----------------MQNLCDVGDSQMVSVNKYGYRAFQEML----DCAEELDIGVSEL
KNGATIVDAGVKAAGGYGAGMYLSRLCLADLANLKYI--PYQLG-DYTVPGIQVAIDDPV
IACMASQYAGWRIIAGKYFAMGSGPARALSLDPKELYEEIGYKD-SSDKAVLVLEAGELP
NEEVTDMIAEKCGVDPKELYIAVAPTSSIAGSVQISARIVETGIHKMHD-LGFDITSIKN
GFGIIPISPIVGDDTKCMGTTNDCIIYCGKTYYTVDYP--D------FDELTDYVKKVPS
ETSRDYGKPFYDTFKAAGFDFFKVDGAM-FAPAEITVNDLKSKKTIASGTANPHVLIQSF
G--ISKV----
>17640636
---------------------------MVSVNKYGYRAFQEML----DCAEELDIGVSEL
KNGATIVDAGVKAAGGYGAGMYLSRLCLADLADLKYI--PYQLG-DYTVPGIQVAIDDPV
IACMASQYAGWRIIAGKYFAMGSGPARALSLDPKELYEEIGYKD-SSDKAILVLESSELP
DEEVTDMIAKKCGVDPKELYIAVAPTSSVAGSVQISARIVETGIHKMHD-LGFDITTIKN
GFGIIPISPIVGDDTKCMGTTNDCIIYCGKTFYTVDYP--D------IDELTDYVKKVPS
ETSRDYGKPFFDTFKAAGFDFFKVDGSM-FAPAEITVNDLKSKKTITSGTANPHVLIQSF
G--INKV----
>3945831
----------------------MRDQIMISVNETGLCVFNEML----DFANEMNLEIHEQ
KNGSTVIDAGVSVAGGYEAGLYLSRICLADLADLEYT--TFDLG-GIMVPAIRVSTDHPI
VACMASQYAGWRISVGKYFAMGSGPARALSLNPKKLYAEINYKD-SYSDAVLVLESDKLP
PEEVTEKIAKDCNVDPSNLHIVVAPTASIAGSVQISARIVETGIHKMES-IGFDINTIKS
GYGIAPISPIVGDSTKCMGSTNDCIIYCGKTYYNVRYD---------MEKVKELIVKVPS
GTSSSYGKPFFTTFKEAGFDFFKVDAGV-FAPSEITINELNSAKTFTSGKIDQEVLMKSF
G--ISRL----
>3858963
---------------------------LISVNEMGSNVIEEML----DWSEDLKTEVLKL
NNGATVIDCGVKAEGGYEAGMYLARLCLADLADLKYT--TFDLN-GLKWPAIQVATDNPV
IACMASQYAGWRISVGNYFGMGSGPARALGLKPKELYEEIGYED-DFEAAVLVMESDKLP
DEKVVEFIAKHCSVDPENVMIAVAPTASIAGSVQISARVVETGIHKFES-VGFDINCIKS
GYGVAPIAPVVGKDVQCMGSTNDCVIYCGETNYTVRFD-GE------LAELEEFVKKVPS
TTSQDFGKPFYQTFKEANFDFFKVDAGM-FAPARLTVNDLNSTKTISSGGLYPEILLQSF
G--IRNV----
>3850236
---------------------------LISVNEMGSYVIEEML----DWSEDLKTEVTKL
NSGATIIDCGVKAEGGYEAGMYLARLCLGDLADLKYS--TFDLN-GIKWPAIQVATDNPL
IACMASQYAGWRISVGDYFGMGSGPARALGLKPKELYEEIGYED-DFEVAVLVMESDKLP
DEKVVEYIAKHCGVEPENVMIAVAPTASIAGSVQISARVVETGIHKFES-IGFDINCIKS
GYGIAPIAPVVGNDVQCMGSTNDCVIYCGETNYTVRFE-GE------LAELEDFVKKVPS
TTSNDFGKPFYQTFKAANFDFFKVDAGM-FAPARVTVNDLKSTKTISSGGLYPEILLESF
G--IRNV----
>3856044
---------------------------LISVNEMGSYVIEEML----DWSEDLKTEVIKL
ENGATIIDCGIKAEGGYEAGMYLARLCLADLADLKYS--TFDLN-GIKWPAIQVATDNPV
IACMASQYAGWRISVGNYFGMGSGPARALGLKPKELYEEIGYED-DFEAAVLVMESDKLP
DEKVVEYIAKHCSVDPENVMIAVAPTASIAGSVQISARVVETGIHKFES-IGFDINCIKS
GYGIAPIAPIVGNDVQCMGSTNDCVIYCGETNYTVSFE-GE------LAKLEDFVRKVPS
TTSDDFGKPFYQTFKAANFDFFKVDAGM-FAPARVTVNDLKNKKTISSGGLYPEILLESF
G--IRKV----
>3733012
---------------------------VISVNEKGLYIIDEML----DWEEELKIESKEL
ENGATIIDCGVNVEGGYDAGMYLSRLCVADLAELTYT--KFDLD-GVTVPAIQVATDQPN
IACMASQYAGWMISVGDYFGMGSGPARALGLKPKSLYEEIGYKD-DIEVAVLVLESSTLP
DEEVVEYIAKHCGVETDNVYIAVAPTSSIAGSVQVSARVVETGIHKLES-VGFDINKIKS
GFGVAPIAPVVGGDTKCMGSTNDCVIYCGETYYTVKYGSDN------VEEFEDFVKKTPS
ANSRDYGKPFYDTFKEANFDFYKIDANM-FAPAKITVNDLTNKKTVTSGRINPGILLDSF
G--VKNL----
>3823405
---------------------------MVSVNEKGLYIIDEML----DWEEELKVESQEL
ENGAIVIDCGVNAEGGYDAGMYLSRLCLADLADINYT--KFDLN-GIPVPAIQVATDLPT
IACMASQYAGWRISVGKYFGMGSGPARSLGLKPKELYEEIDYKD-DFSAAVLVMESNKIP
NEEVVEYIAKHCSVDPENVFIAVAPTASIAGSVQISARVVETGIHKLES-IGFDINSIKS
GFGVAPIAPIVGDDTKCMGSTNDCVIYCGETYYTVEYE--D------TEKLKDFVQKTPS
VTSKDYGKPFYTTFKEADFDFFKVDAGM-FAPAKITVNDLASQKTFTSGKINPDILLESF
G--IESL----
>3735031
---------------------------VISVNEKGLAIIDEML----DWEDEINVESKQL
ENGATIIDCGVNAQGGYDAGMYLSRLCLADLAEITYT--KFNLD-GLPVPAIQVVTDHPT
IACMGSQYAGWRISVGKYFGMGSGPARALGLKPKELYKEIDYQD-DAEAAVLVMESGKLP
DEGVVEYIAKHCSVDPENVYIAVAPTASIAGSVQISARIVETGIHKMES-VGFDINTIKS
GFGVAPIAPIVGDDTKCMGSTNDCVIYCGETYYTVDYG---------QDDLEEYVKKTPS
TTSRDFGKPFYTTFKEAEFDFFKVDAGM-FAPARITVNDVASKKSYTAGRINPGILLESF
G--IKEV----
>17494135
---------------------------MISVNEKGLDIIDDML----DWEEELKVESKEL
KNGATIIDCGVNVDGGYDAGMYLSRLCLADLAEISYT--KFDLD-GLPVPAIQVYTDQPT
IACMGSQYAGWRIAVGKYFGMGSGPARALGLKPKELYEEIGYKD-DSEVAVLVMESSALP
DEEVVEYIAKHSNVDTENVYIAVAPTASIAGSVQISARIVETGIHKLES-IGFDINKIKS
GFGVAPIAPIVGDDTKCMGSTNDCIIYCGETYYTVVDD--D------VEKLEEHVKNAPS
TTSKDYGKPFFVTFKEADFDFFKVDAGM-FAPAKITINDLTSKKSFTSGRINPGILLESF
G--IKNV----
>17502392
---------------------------MISVNEKGLSIIDEML----DWEEELKIESKEL
ANGATIIDCGVNMEGGYDAGMYLSRLCLADLADISYT--KFDLD-GLPVPAIQVYTDNPT
IACMGSQYAGWRIAVGKYFGMGSGPARALGLKPKELYEEIGYKD-DSECAVLVMESGALP
DEEVVEYIAKHSNVETENVYIAVAPTASIAGSVQISARIVETGIHKLES-IGFDINTIQS
GFGIAPIAPIVGDDTKCMGSTNDCIIYCGETYYTVAYD--D------VEKLEEHVKNAPS
TTSKDYGKPFFTTFKEADFDFFKVDAGM-FAPAKITINDRTSNKSFTSGRINPGILLESF
G--IKNV----
>3844831
---------------------------MISVNEKGLAIIDEML----DWEEDVKIESKVL
ENGATIIDCGVNVEGGYDAGMYLSRLCLADLAEISYT--KVDLE-GLAVPAIQIATDHPT
IACMASQYAGWRIAVGDYFGMGSGPARGLGLKPKELYEEIGYKD-EADAAVLVMESDKLP
TEEIVEYIAKHCSVEPQNVFIAVAPTSSIAGSVQISARVVETGIHKLES-IGYDINKIKS
GFGVAPIAPIVGDDTKCMGSTNDCIIYCGETYYTVEDG--N------AEELEDFVKKAPS
STSRDFGKPFYTTFKEAGFDFFKVDAGM-FAPAKITINDLKSKKSFTSGRINPGILLESF
G--IKNV----
>17656550
---------------------------MISVNEKGLAIIDEML----DWEEEIKVESKEL
ENGATIIDCGVNVEGGYDAGMYLSRLCLADLAEISYT--KVDLD-GLPVPAIQVATDHPT
IACMASQYAGWRIAVGDYFGMGSGPARGLGLKPKELYEEIGYKD-DADAAVLVMESDKLP
TEEIVEYIAKHCSVEPQNVYVAVAPTSSIAGSVQISARVVETGIHKLES-IGFDINTIKS
GFGVAPIAPIVGDDTKCMGSTNDCIIYCGETYYTVDYG--D------AEKLEDFVKKAPS
TTSRDFGKPFFTTFKEAGFDFFKVDAGM-FAPAKITINDVATKKSFTSGRINPGILLESF
G--IKNV----
>17662545
---------------------------VISVNEKGLAIIDEML----DWEDEIKVESKEL
ENGATIIDCGVNVEGGYDAGMYLSRLCLADLAEISYT--KVDLD-GLAVPAIQVATDHPT
VACMASQYAGWRISVGDYFGMGSGPARGLGLKPKELYEEIGYKD-DADAAVLVMESDKLP
TEEIVEYIAKHCSIDPKDVYIAVAPTSSIAGSVQISARVVETGIHKLES-IGFDINTIKS
GFGVAPIAPIVGDDTKCMGSTNDCIIYCGETYYTVEYG--D------AEKLEDFVKKAPS
STSRDFGKPFYTTFKEAGFDFFKVDAGM-FAPAKITINDLATKKSFTSGRINPGILLESF
G--IKNV----
>3811782
---------------------------VISVNEKGLDIIDEML----DWEEELNVQSFEL
GNGATVIDCGVKMQGGYDAGLYLSRLCLADLADISYT--KFDLN-GLPVPAIQVATDHPV
VACMGSQYAGWRISVGKYFGMGSGPARALGLKPKELYEEIGYKD-DSEFAVLVMESSALP
TEEVVEYIAKHCNVDAENVYIAVAPTASIAGSVQISARVVETGIHKLES-IGFDINTIKS
GFGVAPIAPIVGDDTKCMGSTNDCIIYCGETYYTVEYG--D------DEQLADYVKKAPS
TTSRDYGKPFFNTFKEAGFDFFKVDAGM-FAPAKITINDKKTQKSFTSGRINPGILLDSF
G--IKEV----
>3739041
----------------MTGNQLYKSDNVISVNEKGIAIIDEML----DWEEELKIKSTEL
DNGATIIDCGVDMEGGYDAGMYLSRLCVADLADLSYT--KFDIG-GLPMPAIQVATDHPT
IACMASQYAGWRISVGKYFGMGSGPARALGLKPKELYEEIGYKD-DSEFAVLVMESSALP
TEEVVEYIAKHCSVDTENVYIAVAPTASIAGCVQISARVVETGIHKLES-IGFDINTIKS
GFGVAPIAPIVGDDTKCMGSTNDCIIYCGETYYTVEYG--D------AEKLEEFVKKAPS
TTSKDFGKPFYNTFKEAGFDFFKVDAGM-FAPAKITINDLKSKKSFTSGKINPGILLESF
K--VKEV----
>3807002
------------------------VINVISVNEKGLAIIDEML----DWEEELKVKSIEL
DNGATVIDCGVNVEGGYDAGMYLSRLCLADLADISYT--KFDLD-GLPVPAIQVATDHPT
IACMASQYAGWRIAVGKYFGMGSGPARALGLKPKELYEEIGYKD-DSEFAVLVMESSEIP
NEEVVEYIAKHCSVDPENVYIAVAPTASIAGCVQISARIVETGIHKLES-IGYDINTIKS
GFGVAPIAPVVGDDTKCMGSTNDCIIYCGETYYTVEYG--D------VEKLEELVKKAPS
TTSRDFGKPFYTTFKEAEFDFFKVDAGM-FAPAKITVNDVKSKKSFTSGRINPGILLESF
G--IKEI----
>3847386
----------------------------VSVNENALPLVERMI----ERAELLNVEVQEL
ENGTTVIDCGVEAAGGFEAGLLFSEVCMGGLATVELT--EFEHD-GLCLPAVQVTTDHPA
VSTLAAQKAGWQVQVGDYFAMGSGPARALALKPKETYEEIDYED-DADVAILCLESSELP
DEDVAEHVADECGVDPENLYLLVAPTASIVGSVQVSARVVETGLYKLLEVLEYDVTRVKY
ATGTAPIAPVADDDGEAMGRTNDCILYGGTVYLYVEGD----------DELPEVVEELPS
EASEDYGKPFMKIFEEADYDFYKIDPGV-FAPARVVVNDLSTGKTYTAGEINVDVLKESF
G--L-------
>3774425
---------------------------MVSVNLEAKKTVDVMI----EKQDELNIAVSQL
SNGATIIDCGVNVDGSFKAGELYTKVCLGGLADVGISI-PGDLSEKFALPSVKIKTDSPA
ISTLGSQKAGWSVSVGDFFALGSGPARAICKKPVETYEEIGYEDTEADLAILTLEADVLP
GEDVAQYIADECNVDVKDVYLLVAPTSSLVGSIQISGRVVENGTYKMLEAIKFDVTKVKH
AAGIAPIAPIDPDGLKAMGKTNDAVLFGGRTYYYVESD--E------NDDIADVAAKLPS
SAADGYGKPFFDVFKEAEFDFYKIDKGM-FAPAEVVINDLTTGKIYKEGYVNVDLLKKSF
G--VDN-----
>3776518
---------------------------MVSVNLEAKKTVDVMI----EKADDLNIAVSKL
ENGATVIDCGVNVAGSFKAGELYTKVCLGGLADVGISI-PGDLSEKFALPSVKIKTDFPA
ISTLGAQKAGWSVSVGDFFALGSGPARALSLKPAETYEEIDYKD-EADLAILTLEADVLP
GEDVAQYIADECGVDVANVFLLVAPTASLVGSIQIAGRVVENGTYKMLEFLKFDVKKVVH
AAGIAPIAPIDPDGLKAMGKTNDAVLFGGRTYYYVKSE--E------GDDIAAVAAQLPS
SAADGYGKPFFDVFKDAGFDFYQIDKGM-FAPAEVVINDLTTGKLYKEGFVNAELLKKSF
G--IE------
>3762073
---------------------------MVSVNLEAKKTVDQMI----EKADMLNIAVSKL
ENGSTVIDCGVNVSGSFKAGELYTKVCLGGLAEVGISI-PGDLSENFAIPSVKIKTNFPA
ISTLGAQKAGWSVSVGDFFALGSGPARALALKPAETYEEIGYKD-DANVAILTLEADKLP
GADVADSIASDCGVSPENVYLLVAPTSSLVGSIQIAGRVVENGTYKMLEFIKFDVTKVKH
AAGIAPIAPVDPDGLKAMGKTNDAVLFGGRTYYYVESE--E------GDDIKSVAEQLPS
SSSDGYGKPFYDVFKEAGFDFYKIDKGM-FAPAEVVINDLRTGEMFRAGSVNVELLKKSF
G--L-------
>3758818
---------------------------MVSVNLEAKKTVDLMI----KNADELNISVEKL
ENGSTVIDAGVNVDGSLKAGELYTKVCLGGLAEVGISI-PGDLSEKFALPSVKIKTNSPA
ISTLGAQKAGWSVSVGDFFALGSGPARALAKKPAHTYEVIGYED-DADIAILTLEADKLP
GADVTDAIAKDCGVSPENVIVLVAPTSSIVGSIQIAGRVVENGTYKMMEALDFDVTKVKF
AAGIAPIAPVDPDGLKAMGKTNDAVLFGGRTYYYIQSE--E------GDDLKALAENLPS
SASEGYGKPFYDVFKEAEYDFYKIDKGM-FAPAEVVINDLRTGELFRAGYVNAELLQKSF
G--L-------
>3834367
---------------------------MVSVNIEAKKIVDRMI----EGADDLKISVDKL
ENGSTVIDCGVNVDGSIKAGELYTAVCLGGLADVGISI-PGDLSERFALPSVKIKTDFPA
ISTLGAQKAGWSVSVGDFFALGSGPARALALKPAETYEEIGYQD-EADIAVLTLEADKLP
GEDVTDKIAEECDVSPENVYVLVAPTSSLVGSIQISGRVVENGTYKMLEALHFDVNKVKY
AAGIAPIAPVDPDSLKAMGKTNDAVLFGGRTYYYIESE--E------GDDIKSLAENLPS
SASEGYGKPFYDVFKEADYDFYKIDKGM-FAPAEVVINDLRTGEVFRAGFVNEELLMKSF
G--L-------
>3838644
---------------------------MLSVNLKSFEIVKRMM----ENAEELNIEVKKL
ENGSTVLDCGVNVPGSWEAGKLFTKICLGGLAHVGISLSPCSCG-GFNLPQVKIKTSHPA
IATLGAQKAGWAIKVGKYFAMGSGPARALAKKPKETYEEIGYED-NAGVAVLCLEASALP
NEEVAEHVANQCNLEPSNVYLLVAPTSSLVGSIQISGRVVENGTYKMLEVLDFDVKKVKY
AAGIAPVAPIIGDDFAMMGATNDMVLYGGRTFYYIESD--E------NDDIEALCKSLPS
CTSNDYGKPFMEVFKAANYDFYKIDKGM-FAPAVVTINDMRTGKVYTYGEINVEVLKKSL
K--ITELKKE-
>3779892
---------------------------MLSVNKKALEIVNKMI----ENKEELNIDVLKL
ENGATVLDCGVNVTGSWEAGKLYTKVCLGGLAHVGISLSPCECT-GLNLPYVKVKTSHPS
IATLGAQKAGWAVKVGKFFAMGSGPARALAKKPKKTYDEIGYED-DADVAVLCLESSKLP
NEEVADYVAKECGVESENVYLLVAPTASLVGSIQISGRVVENGTYKMLEVLEFDVSKVKY
AAGLAPVAPIIGDDFAMMGATNDMVLYGGITYYYIKSD--E------NDDIESLCKSLPS
NNSKDYGKPFMEIFKAADYDFYKIDKGM-FAPAVVIINDITNGKVYKAGKVNAEVIKKSL
G--WVEL----
>3844073
---------------------------MLSVNKKALEIVNKMI----ENKEEINIDVIKL
ENGATVLDCGVNVPGSWKAGKLFTKICLGGLAHVGISLSPCECK-GITLPYVKIKTSHPA
IATLGAQKAGWAVKVGKYFAMGSGPARALAKKPKKTYEEIGYED-DADVAVLCLEASKLP
NEEVAEYVAKECGVEVENVYLLVAPTASLVGSIQISGRVVENGTYKMLEVLEFDVNKVKY
AAGLAPIAPIIGDDFAMMGATNDMVLYGGITYYYIKSD--E------NDDIESLCKALPS
CASKDYGKPFMEVFKAADYDFYKIDKGM-FAPAVVVINDMTTGKVYRAGKVNAEVLKKSL
G--WTEL----
>3794644
---------------------------VISVNLASLPIVEDMI----NRKEDLNIEVIKL
ENGATVLDCGVNVMGSFEAGKLFTKICLGGLAHVGISI-SGSLDNKLVLPCVKIKTSHPA
IATLGAQKAGWSVSVGKYFAMGSGPARALAMMPKATYEEIDYKD-EADVAILCLESSQLP
DENVADHVAEKCGVDVSKVYLLVAPTASMVGAVQISGRVVENGTYKMLEALHFDVRKVKF
AAGIAPVAPVIGDDLKMMGATNDMVLYGGRTYYYVKSD--E------GDDIENLCKSLPS
CSAETYGKPFLDVFKEANYDFYKIDKGI-FAPAVVTINDLRTGKLMSYGETNVDVIKKSL
K--FSQL----
>3722088
---------------------------VLSVNLASLPIVEEMI----SRKEDLNIEVIKL
ENGATVLDCGVNVMGSFEAGKLFTKICLGGLAHVGISI-SGSLDNKLVLPCVKIKTSHPA
IATLGSQKAGWSVSVGKYFAMGSGPARALAMMPKATYEEIDYRD-EADVAILCLESSQLP
DENVADHVAEKCGVDVSKVYLLVAPTASMVGAVQISGRVVENGTYKMLEALHFDVRKVKF
AAGIAPVAPVIGDDLKMMGATNDMVLYGGRTFYYVKSD--E------GDDIENLCKSLPS
CSAETYGKPFLDVFKEANYDFYKIDKGM-FAPAIVTINDLRTGKLMSYGETNVDVIKKSL
K--FSQL----
>3796593
---------------------------MLSVNLKSLPIVENMI----EKAEEMNIEVIKL
ENGATVLDCGVNVMGSIEAGKAFTKICLGGLAHVGVSI-AGTVSDEMVLPCVKVKTSHPA
IATLGSQKAGWTINIGKFFAMGSGPARALAKIPKATYEEINYED-NADVAILCLEASQLP
NEEVAEFVAEKCGVDVSKVYLLVAPTSSLVGSIQISGRVVENGTYKMLEALHFDVNKVKF
AAGIAPVAPIIGDDLAMMGATNDMVLYGGRTYYYIESD--E------NDDVEALCKALPS
CSSQDYGKPFLETFKAANYDFYKIDKGM-FAPAVVVINDMRTGKLVTYGKPHVDVLKKSL
G--YKELE---
>3838362
---------------------------MVSVNLKALPIVEEMI----NKKRDLNIDVIKL
ENGATVLDCGVNVSGSFEAGKAYTKVCLGGLAHVGVSI-NGTLNDELVLPCVKIKTAHPA
IATLGAQKAGWSIKVGKYFAMGSGPARALAKMPKATYEEIGYED-DADIAILCLESSKLP
NEEVAEYVAEKCGVKTENVYMLVAPTASLVGSIQISGRVVENGTYKMLEFLHFDVNKVKF
AAGIAPVAPIVGDDLVMMGATNDMVLYGGRTYYYIESD--E------NDDIEALCKALPS
CSSSDYGKPFLETFKAANYDFYKIDKGM-FAPAIVVINDMRTGKLMSSGKTHIEVIKKSL
G--YKEL----
>3801244
---------------------------LVSVNELGLDLFEELV----ENADLFNVAYHEL
DNGSRVVDCGVSVPGGYGAGDYFTRICMGGLGDIAFR--QGMVG-QFPMTFIDVNTDFPA
ISCLGSQKAGWTVKLDNFFAMGSGPARALSLQPKHTYEVIGYED-DSDAAVICLEADRLP
SGAVMEMIAEKCKVDVANVCALVAPTSSIVGSIQVAGRCVETAVYKLNE-LGFDTTKIIA
AAGTAPIPPVRGAKL-AMGVTNDATIYHGQINLTMNAP-----------EIVDYLEKIPS
CSSNGYGKPFNEIFKEAGYDFYKIDKSL-FSPAEVIINEVSTGKVYQVGKVDTAVTLKSF
G--LA------
>3813101
---------------------------MISVNELALDIFEELA----EYPEDYNVEFHQL
DNGARLVDCGVKTKGGYLAGKRFTEICMGGLAEVTFR--NGNIN-GVPMPFIDINTDFPA
ISCLGSQKAGWTVKVGNFFAMGSGPARALSLMPKHTFEVIEYED-ECDCAVICLESDKLP
TAEVMDEIAKKCNVEPSNVCAVVAPTASIVGSIQVAGRCVETAIYKLNE-LGFDTKKIQA
AMGTAPIPPVKKDSTRAMGCTNDATIYHGQIYLTMRAP-----------EIVDYLDKIPS
CKSSSYGEPFYDTFKAAGFDFYKIDTSL-FSPAEVIINELTEGKVYRTGSVNPEVTLKSF
G--LL------
>3742407
---------------------------MISVNEIALDLFEDLA----EFPEDYNVEFHQL
DNGARLVDCGVSAIGGYQAGKRFTEICMGGLSEITFR--NGKIN-EIPMPFIDVNTDFPA
ISCLGAQKAGWTVKVGNFFAMGSGPARALSLMPKHTYEVIEYED-ESDYAVICLESDKLP
NGEVMENIAEKCGVDVANVCAVVAPTASIVGSIQVSGRCVETAIYKLNE-LGFDTKKVES
AMGTAPIPPVKKDSTRAMGCTNDATIYHGQIYLTMRAP-----------EIKDYLDKIPS
NKSSSYGEPFYDTFKKANFDFYQIDTNL-FSPAEVVINELSEGVVYRVGAINPEVTLKSF
G--LL------
>3740521
---------------------------LISVNELALDIFEGLA----EFPEDYNVEFHQM
DNGARFVDCGVNTKGGYSAGRIFTEICMGGLGEVTFR--NGQIN-GVPMPFIDVNTDFPS
ISCLGAQKAGWTVKAGKFFAMGSGPARALSLMPKHTYEVIEYED-ESDYAVICLESDTLP
DEAVMEHIAEKCGVDVANVCALVAPTASIVGSIQVAGRCVETAIYKLNE-LGFDTKKIES
AMGTAPIPPVKKDSTKAMGCTNDATIYHGQIYLTMRAP-----------EITDYLEKIPS
NKSSSYGEPFYDTFKKANFDFYQIDTSL-FSPAEVIINELTEGETYRVGAVNPEVTLKSF
G--LL------
>3727036
---------------------------MLSVNELALDIFEELF----EYAEELHAVPHEL
DNGARIVDCGVSTSGGYLTGRRFTEICMGGLGEVDIS--MGKIR-DFPIPFIEVSTDFPS
IACLGAQKAGWTVNVNKYFAMGSGPARALSLKPKHTYEVIEYED-EFDYAVICLESDHLP
NAAVMENIAEACNVDVANTCAVVAPTASLVGSIQVAGRCVETAVYKLNE-LGFDTKKITA
GIGHAPIAPVKKDGTKAMGSTNDATIYHGSIMLTMNAP-----------EIKDYLDKIPS
NKSKGYGKPFYDIFKEANFDFYQIDTSL-FSPAEVVINELSEGKVYHVGAVNPEVTLKSF
G--FI------
>3730523
---------------------------MLSVNEQALDIFNDIF----EYPEDYNAAAHEL
DNGARIVDAGVSVEGGYRAGRVFTDICLGGLAEINFT--MGQIK-GIPMPFIEVSTDFPA
IACLGAQKAGWTVKVGNYFAMGSGPARALSLKPKHTYEVIGYED-ECDTAVICLESDHLP
NGEVMQKIAESCKVDVANTCAIVAPTSSIVGSIQVAGRCVETAVYKLNE-LGFDTRKIIS
GFGTAPIPPVRGPKL-AMGVTNDATIYHGQISLTMKAP-----------EIKDYLEKIPS
CTSQGYGKPFNEIFKEAGYDFYKIDTSL-FSPAEVIINELSEGVIYRVGGVNPEVTLKSF
G--LQ------
>3862631
---------------------------MISVNELALEIFDNLA----NYSEDFNVAYHEL
DNGAKIVDCGVSVPGGYAAGRAFTEICMGGLGEVNFR--MGQIK-HVPMPFIEVSTDYPA
ISCLGAQKAGWTVKAGNYFAMGSGPARALALKPKHTYEVIGYED-ESDDAVIALESDHLP
NGEVMEKIAKDCGIDVENLCAVVAPTASLVGSIQVCGRCVETAVYKLNE-LGFDTRKITA
AMGTAPIPPVKADATKAMGTTNDATIYHGQISLTMKAP-----------DIVDFLEKIPS
NKSKGYGKPFYEIFKEANFDFYQIDTSL-FSPAEVTINELTEGKVYHVGEVNPDVTLKSF
G--YL------
>3832313
---------------------------VLSVNELALEIFENLA----EFAEEFNAAYHEL
GNGARIVDCGVSTRGGYSAGRAFTEICMGGLGEVNFR--MGEIS-GIPMPFIDVNTDFPS
ISCLGAQKAGWTVKVGNYFAMGSGPARALALKPKHTYEVIGYED-DFDSAVIALESDHLP
NGEVMEKIAAECHVDVGNVCAVVAPTASPVGSIQVSGRCVETAIYKLNE-LGFDTTKIIS
AIGSAPIPPVKKDATRAMGCTNDATIYHGRILLTMKAP-----------EIKDYLDKIPS
NKSKGYGKPFYDIFKEAEFDFYKIDTSL-FSPAEVIINELTEGVVYHVGAVNPEVTLKSF
G--LL------
>3745923
---------------------------MLSVNELALEIFDNLA----DLAEEFNAVYHEL
DNGARIVDCGVSTRGGYAAGRAFTEICMGGLGEVNFR--MGQIK-EFPQPFIDVNTDFPS
IACLGAQKAGWTVKVGNYFAMGSGPARALSLKPKHTYEVIDYED-DYDCAVICLESDHLP
NAEVMNKIAEECHVDVANTCAVVAPTSSIVGSIQVSGRCVETAIYKLNE-LGFDTRKIAS
AIGTAPIPPVRGAK-RAMGVTNDATIYHGQIQLTMNAP-----------EIKDYLEKIPS
SKSKGYGKPFNDIFKEAGYDFYKIDTSL-FSPAEVIINELSDGSVYRVGAVNTDVTLKSF
G--LQ------
>3745923
---------------------------MLSVNELALEIFDNLA----DLAEEFNAVYHEL
DNGARIVDCGVSTRGGYAAGRAFTEICMGGLGEVNFR--MGQIK-EFPQPFIDVNTDFPS
IACLGAQKAGWTVKVGNYFAMGSGPARALSLKPKHTYEVIDYED-DYDCAVICLESDHLP
NAEVMNKIAEECHVDVANTCAVVAPTSSIVGSIQVSGRCVETAIYKLNE-LGFDTRKIAS
AIGTAPIPPVRGAK-RAMGVTNDATIYHGQIQLTMNAP-----------EIKDYLEKIPS
SKSKGYGKPFNDIFKEAGYDFYKIDTSL-FSPAEVIINELSDGSVYRVGAVNTDVTLKSF
G--LQ------
>3806560
--------------------MVKGVLHVLSVNELALEIFENLA----EYAEEFNATYHEL
DNGARIIDCGVSTRGGYAAGRAFTEICMGGLGEVNFR--MASIK-DYPIPFIDVFTDFPS
IACLGSQKAGWTIKHNNYFAMGSGPARALSLKPKHTYEVIEYED-DFDSAVIALESDHLP
NAQVMEKIAEDCHVDVANVCAVVAPTSSIVGSIQVSGRCVETAVYKLNE-LHFDTRKITA
AIGTAPVPPVRGPKM-AMGVTNDATIYHGRIMLTMKAP-----------EIRDYLEKIPS
NKSKGYGKPFNDIFKEAGYDFYKIDTSL-FSPAEVVINEISEGVVYHCGAVNPEVTLKSF
G--LL------
>3788497
---------------------------LISINEISYSIVEEML----DFAEDYRIEPHTL
ANDSVVIDCGVKAKAGYEAGLLFTQVCMGGLAQTSLT--HKKLKHEVFYPFIEVSTDFPA
IACLAAQKAGWRISQDGYFAMGSGPARALALKPKHTYEVIEYED-DYDFAVIALEADKLP
NEKVMDYIASECGVDSSDVVALVAPTNSPVGSVQIAGRVVEMAIYKLAE-LGFDTRHIVS
AFGSAPIPPVKKDAAVAMGTTNDASIYHGSVTLTVDGG-----------NIKDFVPKIPS
STSKDYGKPFYTVFKEAKFDFYKLDPGI-FAPAEVVVNDISTGETYIAGKINADVCMESF
G--FKKL----
>3792797
-----------------MVIILANNYRDISINDISYDIVGDMI----DYPDDYKVEVHTL
GNDSIVVDCGVKAKGGYEAGLAFTQICMGGLSSPSIT--HKKLKHEIFYPFIEVYTDYPT
LACLAAQKAGWRISQEGYFAMGSGPARALALKPKHTYEVIEYED-DSDFAVIALEASALP
SEKVMDYIASECGVETSNVVAIVAPTNSLVGSIQIAGRVVEVAVYKLNE-MGFDTRHIIS
AFGSAPIPPVKKDPAVAMGTTNDASIYHGSVTLTVDGG-----------NIKDFVAKVPS
SSSKDYGRPFYTVFKEAKFDFYKLDPSI-FAPAEIIVNDVSVGETYVAGGINADVTMESF
G--FKKV----
>3789792
-----------------LVIILANNYKDISINDRAYEIVGEMI----DYPEDFKVDIHTL
GNDSIVIDCGVNTKGGYEAGLAFTNVCMGGLAVPAIT--HKKLKHEIFYPFIEVYTDYPT
LACLAAQKAGWRVNQEGFFAMGSGPARALALKPKHTYEVIEYED-ESDFAVIALEASTLP
NEKVMDYVASECGVEASNTVAIVAPTNSPVGSVQIAGRVVEMAIYKLNE-MGFDTRHIVS
AYGSAPIPPVKKDSAVAMGTTNDASIYHGTVTLIVDGG-----------NIKDFVPKLPS
STSSSYGRPFYTVFKEAKFDFYKIDTSI-FAPAEVVVNDISTGETYIAGKVDADVLMESF
G--FKKI----
>17489820
---------------------------MLSVNEEALEIVYDLI----DWSEELKIGAHTL
ANGSTVIDCGVEVTGSYEAGLRYTEVCMGGLGMATLN--VRRIG-NVPLTAIDVVTDHPC
IACLGAQTAGWQISVEKYVAMGSGPARALAQKPEDTFEKIAYHD-DASCAVIALESDKLP
DEGIMQFIADECGVDVKNVFALVAPTSCIVGSVQVSGRVIETGIRRLSE-LGFDTRKIQH
AAGTAPIAPVVPDEMRAIGATNDSIIYHGSVVITTSGF--D----------EDIFKQVPA
RTSKSYGKPLYKLLEGTGYNFSAIDRAI-FAPAEITVSDLDSGKTYHTGYLSDEVITESY
K--IRGI----
>17647917
---------------------------MLSVNETALDIVEDMI----DLSEEFKIKANTL
DNGATVIDCGVEVTGSYEAGLAFTDACMGGLGTATLC--MRSVG-NVPLAFVDIITDHPC
IASLGAQTAGWQICVGKYVAMGSGPARALSQKPPALFERIAYHD-DADCAVIVLESNKLP
DDAVMQFIADDCGVNVGDVFALVAPTACIVGSVQVSGRVVEAAIRRLDH-LGFDTRKIER
AAGTAPVAPVMLDEMRAIGVTNDSIIYYGSVVLATSGF--E----------EEIFKQVPA
RTSQDYGKPFYRTFESAGYDFSRIEMDI-FAPSEITVNDLDTGKTHHTGYLSEEVILESY
E--ISGI----
>17617664
---------------------------MLSVNETALDIVEEMI----DLSEEFKIKAHTL
DNGATVIDCGVEVTGSYEAGLAFTDACMGGLGVATIC--VRSVG-NVPLTFIDIITDYPC
IASLGAQTAGWQICVGKYVAMGSGPARALSQKPTALFERIAYHD-DADCAVIVLESNKLP
DDAVMQFIADSCGVGVGDVFALVAPTACIVGSVQVSGRVIETAIRRLDD-LGFDTRKIEH
AAGTAPIAPVMIDEMRAIGATNDSIIYYGSVVLATSGF--E----------EEIFKQVPA
RTSQDYGKPFYKTFESEGYDFSRIETDI-FAPAEITVNDLDTGKTYHTGYPSEEVILESY
E--ISGI----
>17384758
---------------------------MLSVNETALDIVEEMI----DLSEEFKIKAHTL
DNGATVIDCGVEVAGSYEAGLAFTDVCMGGLGTATLC--MRSVS-NVPLAFVEVVTDHPC
IASLGAQTAGWQICVGKYVAMGSGPARALSQKPAALFERIAYHD-DADCAVIVLESNKLP
DEEVMQFIAEGCGVAAPDVFALVAPTACIVGSVQVSGRVIETAIRRLDD-LGFDTRKIER
AAGTAPVAPVVLDEMRAIGATNDSIIYHGAVVLATREF--E----------EEIFKQVPA
RTSQDYGKPFYKTFESAGYDFSRIEMDI-FAPAEITVNDLDTGKTYHTGYPNEEVILESY
E--ISGI----
>4014571
---------------------------MLSVNETALDIVEEMI----DLSEEFKIKAHTL
DNGATVIDCGVEARGSYEAGLAFTDACMGGLGTATLC--MRSVG-NVPLAFVDVVTDHPC
IAALGAQTAGWPICVGKYVAMGSGPARALSQKPAALFERIAYHD-DADCAVIVLESNKLP
DDEVIQFIADSCEVATADVFALVAPTACIVGSVQVSGRVIETAIRRLDD-LRFDTRKIER
AVGTAPVAPVMLDEMRAIGATNDSIIYYGSVVLATSGF--E----------EEIFKQVPA
RTSQDYGKPFYKTFESAGYDFSRIEMDI-FAPAEITVNDLDAGKTYHTGYPGEEVILESY
E--ISGI----
>4019111
---------------------------MLSVNETALDIVEEMI----DLSEEFKIKAHTL
DNGATVIDCGVEARGSYEAGLAFTDACMGGLGTATLC--MRSVG-NVPLAFVDVVTDHPC
IAALGAQTAGWPICVGKYVAMGSGPARALSQKPAALFERIAYHD-DADCAVIVLESNKLP
DDEVIQFIADSCEVATADVFALVAPTACIVGSVQVSGRVIETAIRRLDD-LRFDTRKIER
AVGTAPVAPVMLDEMRAIGATNDSIIYYGSVVLATSGF--E----------EEIFKQVPA
RTSQDYGKPFYKTFESAGYDFSRIEMDI-FAPAEITVNDLDAGKTYHTGYPGEEVILESY
E--ISGI----
>17489550
---------------------------MLSVNETALDIVEEMI----DLSEEFKIKAHTL
DNGATIIDCGVEVAGSYEAGLAFTDACMGGLGTATLC--MRSVG-NVPLAFVDVVTDHPC
IASLGAQTAGWQICVGKYVAMGSGPARALSQKPATLFERIAYHD-DADYAVIALESNKLP
DDEVIQFIADRCGVATPDVFALVAPTACIVGSVQVSGRVIETVIRRLDD-LGFDTRKIER
AAGTAPIAPVMLDEMRAIGATNDSIIYCGSVVLATSGF--E----------EEIFKQVPA
RTSQDYGKPFYKTFESAGYDFSKIEMDI-FAPAEITVNDLDTGKTYHTGYPSEEVILESY
E--ISGI----
>17637525
---------------------------MLSVNETALDIVEEMI----DLSEEFKIKAHTL
DNGATIIDCGVEVAGSYEAGLAFTDACMGGLGTATLR--VRSVG-NVPLAFVDVVTDHPC
IASLGAQTAGWQICVGKYVAMGSGPARALSQTPAALFERIAYHD-DADCAVIVLESNKLP
DDEVMQFIADSCGVATSDVFALVAPTACIVGSVQVSGRVIETAIRRLDD-LGFDTRKIER
AVGTAPIAPVMLDEMRAIGATNDSIIYYGSVVLATRGF--E----------EEIFKQVPA
RTSQDYGKPFYKTFECAGYDFSRIEMDI-FAPAEITVNDLDTGKTYHTGYPSEEVILESY
E--ISGI----
>3955463
-----------------------------------MEIAEEMI----DWSDELKVKAIEL
KNGSRIIDCGINVDGSYEAGLLFTDICMGGFGSSSIT--VHKVN-DIPFAFIDITTDHPA
ISCLGAQKAGWRISVDKYFAMGSGPARALALKPKKTYERIKYED-DYDHAVIALESNQLP
DEKVIDTIADACHVESSNVIALVAPTASIVGSVQVSGRVVETAVFKLNE-LGYDTTRIVS
GTGSAPIAPVVKDDVKAMGSTNDSVIYYGSVYLTVRGI--D----------EERFKQVPS
STSRDYGKPFYRTFKDAGYDFFKIDANV-FAPAEITVNDLETGKTYHTGHLNGEVILESY
G--INRI----
>3943275
-----------------------------------MEIAEEMM----DWSEELKIKAMEL
KNGGKVIDCGINVPGGYEAGLLFTEICMGGFGGCSVS--VHKIS-DIPLAFIDVTTDHPA
ISCLGAQKAGWRISVDKYFAMGSGPARALALKPKKTYERIKYED-DYEYAVIALESNQLP
DEKVIDTIAEACHVDSENVIALVAPTASIVGSVQVSGRVVETAIFKLNE-LGYDTTKIIS
GTGCAPIAPVVKDDLMAMGSTNDSVIYYGSVFLTVRGF--E----------EEKFKMVPS
STSKDYGKPFYKTFKDAGYDFFKIDANV-FAPAEITVNDLETGKTYHAGHLNSEVILESY
G--ISGI----
>17623711
---------------------------MLSVNEKAMEIAEEML----DWAEELKIESAKL
ENNARVIDCGVNTPGGYDAGLMFTDICMGGLNTSSIS--VHKIG-DVPLSFIDITTDHPS
IACLGAQKAGWSISVDKYFAMGSGPARALALKPKHTYDRIGYTD-DSDCAVIALESAQLP
DEKVMEFIAKECGVDVENTVALVAPTASIVGSVQVSGRVVETGVYKLNE-LGYDTTKIIC
GSGTAPIAPVVKDDTMAMGATNDSVIYYGSVDLTIRGF--E----------EEIFKKVPS
TTSADYGKPFFKTFKAAGYDFYKIDVNI-FAPGEVTVNDLETGKTYHSGYLNGEVILESY
E--ITSL----
>17627608
---------------------------MLSVNEKAMEIAEEML----DWAEELKIESAKL
ENNARVIDCGVNTPGGYDAGLMFTDICMGGLNTSSIS--VHKIG-DVPLSFIDITTDHPS
IACLGAQKAGWSISVDKYFAMGSGPARALALKPKHTYDRIGYTD-DSDCAVIALESAQLP
DEKVMEFIAKECGVDVENTVALVAPTASIVGSVQVSGRVVETGVYKLNE-LGYDTTKIIC
GSGTAPIAPVVKDDTMAMGATNDSVIYYGSVDLTIRGF--E----------EEIFKKVPS
TTSADYGKPFFKTFKAAGYDFYKIDVNI-FAPGEVTVNDLETGKTYHSGYLNGEVILESY
E--ITSL----
>10649585
---------------------------MLSVNEKGLEIAEEMM----DWSEELKVKTIEL
KNGSKVIDCGVNESGSYDAGLMFTDICMGGLATTSIS--VQKVS-EIPLAFIDVTTDHPS
IACLGAQKAGWQVQVDKFFAMGSGPGRALALKPKHTFDRIQYED-EFDYCVIALESNAIP
DEKVMQHIADECKVDVEKTIALVAPTASIVGSVQVSGRVVETGIFKLNE-LGFDTTQVVC
GTGTAPIAPVVENDLKAMGSTNDSVIYYGSIALTTRGF--D----------EELFKRVPS
VTSSDYGKPFFKTFKDAGYDFYKIDANI-FTPAELTVNDLDNGKTYHSGHLNSEVILESY
G--ISGI----
>3869879
---------------------------MLSVNEKGLEIAEEMM----DWSEELKVKTIEL
KNGSKVIDCGVNESGSYDAGLMFTDICMGGLATTSIS--VQKVS-EIPLAFIDVTTDHPS
IACLGAQKAGWQVQVDKFFAMGSGPGRALALKPKHTFDRIQYED-EFDYCVIALESNAIP
DEKVMQHIADECKVDVEKTIALVAPTASIVGSVQVSGRVVETGIFKLNE-LGFDTTQVVC
GTGTAPIAPVVENDLKAMGSTNDSVIYYGSIALTTRGF--D----------EELFKRVPS
VTSSDYGKPFFKTFKDAGYDFYKIDANI-FAPAELTVNDLDNGKTYHSGHLNSEVILESY
G--ISGI----
>17646071
---------------------------MLSVNEKGLEIAEEMM----DWAEELKVKTIEL
KNNAHVIDCGVNVSGSYDAGLMFTDICMGGLCTTGIS--VHKVG-DIPLAFIDVTTDHPA
ISCLGAQKAGWQISVDKYFAMGSGPARALSMKPKHTYERIQYED-EYDHTVIALESNKIP
DEKVMQFIADACNVPVENTIALVSPTASIVGSVQVSGRVVETGIFKLNE-LGFDTTQIVS
GTGTAPIAPVVKDDLKAMGCTNDSVIYYGSIVLTTRGF--D----------EELFKQVPS
STSSDYGKPFFKTFKDAGYDFYKIDPYI-FAPAEMTVNDLDTGKTYHSGHLNAEVLTESY
G--ISGI----
>17324712
----------------------MVGDWMLSVNEKGLEIANEMM----DWAEELKIKTVEL
KNGANVIDCGVNVSGSYDAGLMFTDICMGGLNSSSIT--VHKVG-DIPLAFIDISTDHPS
ISCLGAQKAGWQVSVDKYFAMGSGPARALSLKPKHTYERIQYED-EFDSTVIALESNAIP
DEKVMQFIADECNVPVENTVALVAPTASIVGSVQVSGRVVETGIFKLNE-LGFDTTQIVC
GTGTAPIAPVVKDDLKAMGCTNDSVIYYGSIVLTTRGF--D----------EELFKQVPS
STSSDYGKPFFKTFKDAGYDFYKIDANI-FAPAEVLVNDLDTGMTYHSGHLNAEVIMESY
G--ISGL----
>10637016
----------------------MVGDWMLSVNEKGLEIANEMM----DWAEELKIKTVEL
KNGANVIDCGVNVSGSYDAGLMFTDICMGGLNSSSIT--VHKVG-DIPLAFIDISTDHPS
ISCLGAQKAGWQVSVDKYFAMGSGPARALSLKPKHTYERIQYED-EFDSTVIALESNAIP
DEKVMQFIADECNVPVENTVALVAPTASIVGSVQVSGRVVETGIFKLNE-LGFDTTQIVC
GTGTAPIAPVVKDDLKAMGCTNDSVIYYGSIVLTTRGF--D----------EELFKQVPS
STSSDYGKPFFKTFKDAGYDFYKIDANI-FAPAEVLVNDLDTGMTYHSGHLNAEVIMESY
G--ISGL----
>17498818
---------------------------MLSVNEKGLEIANEMM----DWAEELKIKTVEL
KNGANVIDCGVNVSGSYDAGLMFTDICMGGLNSSSIT--VHKVG-DIPLAFIDISTDHPS
ISCLGAQKAGWQVSVDKYFAMGSGPARALSLKPKHTYERIQYED-EFDSTVIALESNAIP
DEKVMQFIADECNVPVENTVALVAPTASIVGSVQVSGRVVETGIFKLNE-LGFDTTQIVC
GTGTAPIAPVVKDDLKAMGCTNDSVIYYGSIVLTTRGF--D----------EELFKQVPS
STSSDYGKPFFKTFKDAGYDFYKIDANI-FAPAEVTVNDLDTGKTYHSGHLNSEVIQESY
G--ISGL----
>17641454
---------------------------MLSVNEKGLEIAEYMM----DEAEELKIKTVEL
KNGANVIDCGVNVSGSYDAGLMFTDICMGGLNSSSIT--VHKVG-DIPLAFIDITTDHPA
ISCLGAQKAGWQVSVDKYFAMGSGPARALSLKPKHTYERIQYED-EYDSTVIALESSALP
DEKVMQFIADECNVPVENTVALVAPTASIVGSVQVSGRVVETGIFKLNE-LGFDTTQIVS
GTGTAPIAPVVKDDLKAMGCTNDSVIYYGSIVLTTRGF--D----------EELFKQVPS
STSSDYGKPFFKTFKDAGYDFYKIDANI-FAPAEVTVNDLDTGKTYHSGHLNAEVIMESY
G--ISGI----
>3972228
---------------------------MLSVNEKGLEIAEYMM----DEAEELKIKTVEL
KNGANVIDCGVNVSGSYDAGLMFTDICMGGLNSSSIT--VHKVG-DVPLAFIDISTDHPS
ISCLGAQKAGWQVSVDKYFAMGSGPARALSLKPKHTYERIQYED-EFDSTVIALESSALP
DEKVMQFIADECNVPVENTVALVAPTASIVGSVQVSGRVVETGIFKLNE-LGFDTTQIVC
GTGTAPIAPVVKDDLKAMGCTNDSVIYYGSIVLTTRGF--D----------EELFKQVPS
STSSDYGKPFFKTFKDAGYDFYKIDANI-FAPAEVLVNDLDTGKTYHSGHLNAEVIMESY
G--ISGL----
>17435039
---------------------------MVSVNELAFSLIEEILDYEEDYEEEYRINVETL
DNGATIIDCGVNVPGGYTAGILYTQVCMGGLADVDVY--LDTVK-NIPLTFIKEYTDHPA
LACLGCQKAGWQIKVGDYFAMGSGPARALALKPKKTYELLDYED-DAEYAIIALESDRLP
DEKVVEYIAKECDVEPEDVYVLVAPTASIVGSVQISGRIIEMALYRMAE-LGYDVNRTLS
ATGRCPIAPVLGDNLKAMGATNDSLLYYGSVYLTVDGY-------------SEELDAIAS
CESSDYGRPFYEIFKDADYDFYKIDPKL-FAPAHVAITDMRTGKTRVHGKLNADVLLQSY
D--LS------
>17441158
---------------------------MVSVNELALEIVEEML----DYEEELRIESKKL
DNGAVVIDCGVNVEGSIEAGKLYTLVCMGGLAEINIG--VEEIE-GIPFMFIYEYTDFPA
IACLGSQKAGWAIKVDKYFAMGSGPARALALKPKKTYEQIEYED-DADYAVIALEASKLP
DEKVMEYIAKECGVKPEDVYALVAPTASIVGSVQISGRIVETAIYKMAE-IGYDPKKIVS
GAGKCPIAPVLEDDLKAMGATNDSMMYYGSVFLTIKEY-------------DEILKNVPS
STSRDYGKPFFEIFKEANYDFYKIDPHL-FAPALVAFNDLSSGKTYVHGKLNAEVLLKSY
Q--VVKE----
>17418130
---------------------------LISVNELALNIVEDML----DFEEELRIESKKL
ENGATVIDCGVNVSGSYEAGIMYTEICMGGLAKIDIV--VDYVN-DIPFAFITEYTDHPA
VACLGSQKAGWAISVDKYFAMGSGPARALALKPKKTYELIDYKD-DASYAVIALEANKLP
DEKVMEHIAKECDVDPEDLYAVVAPTASIVGSVQISGRIVETGIYKMAE-IGYDPKKILY
GAGKCPIAPILENDLKAMGATNDSMLYYGSVYLTVTEY-------------DEILKNVPS
NTSRDYGKPFYEIFKDANYDFYKIDPHL-FAPAQIVINDKSTGKTYVHGKLNSEVLLKSY
Q--IVTE----
>17447516
---------------------------LVSINEMALDIVEDML----DFEEELRIESKKL
ENGATVIDCGVNVPGSYNAGIMYTEICMGGLASVDIV--VDHVN-DIPFAFITEYTDHPA
IACLGSQKAGWAISVDKYFAMGSGPARALALKPKKTYEQIEYED-DADYAVIALEASKLP
DEKVIEYIAKECDVEPSNVYAVVAPTASIVGSVQISGRIVETGIYKMAE-IGYDPKKILY
GAGKCPIAPILEDDLKAMGATNDSMMYYGSVYLTVTEY-------------DEILKNVPS
NTSRDYGKPFYEIFKAANYDFYKIDPHL-FAPAQIVINDKSTGKTYVHGKLNAEVLLKSY
Q--IVTE----
>17425819
---------------------------MLSVNEIAAEIVEDML----DYEEELRIESKKL
ENGAIVVDCGVNVPGSYDAGIMYTQVCMGGLADVDIV--VDTIN-DVPFAFVTEYTDHPA
IACLGSQKAGWQIKVDKYFAMGSGPARALALKPKKTYERIEYED-DADVAVIALEANQLP
DEKVMEFIAKECDVDPENVYALVAPTASIVGSVQISGRIVETAIFKMNE-IGYDPKLIVS
GAGRCPISPILENDLKAMGSTNDSMMYYGSVFLTVKKY-------------DEILKNVPS
CTSRDYGKPFYEIFKAANYDFYKIDPNL-FAPAQIAVNDLETGKTYVHGKLNAEVLFQSY
Q--IVLEE---
>17439226
---------------------------MVSINEMAMDIVEDML----DFEEELRIESKKL
ENGATVIDCGVNVPGGYEAGILYTQICMGGLAEIEIV--TDTIN-DVPFAFITEYTDHPA
VACLGSQKAGWAISVGKYFAMGSGPARALALKPKKTYEKIEYQD-DSEYAVIALEASKLP
NEEVMEFIAKECDVDPENVYAVVAPTASIVGSVQISGRIVETAIYKMTE-IGYDPKLIVS
GAGRCPIAPIVGDDLKAMGSTNDSMMYYGSVFLTVKEY-------------DEILKNVPS
NTSKDYGKPFYEIFKDANFDFYKIDPNL-FAPAQIAVNDLSTGKTYVHGKLNAEVLFKSY
N--IQL-----
