# Supplementary material for: Comparative genomics reveals electron transfer and syntrophic mechanisms differentiating methanotrophic and methanogenic archaea
Source: PLoS Biol. 2022 Jan 5;20(1):e3001508. doi: 10.1371/journal.pbio.3001508 (PMC9012536; doi:10.1371/journal.pbio.3001508)
Supplement: S1 Data — (ZIP) [file pbio.3001508.s017.zip › S1_Data/Fig10.faa]

>Geobacter_metallireducens_GS-15_3652096_3652096
------------------------------MKKKILLSAGLAVTAILGFAAVNWAVVPPP
PVNQNGGIYDTTFSALTRADCLQAA--PCHVSDTV----------VVPRHHNLTLPPRQ-
-LSC---YGDPTANPVTGCHQLVPDGAGGFT-FADFRDCLRCHSKTPHHI--TTQAQQQD
CKFCHGSFIDNPLDGHTIPT---YAKSS----VTP-ETKWRGNNPTSPQNYG---GCAAC
HQAAVASPTVGPK---DIKSNADNHHGTGLGAPTSTTGQPIQVGDC-----TWCH-----
-GGVPGDVNFLDIRTCERCHGIKSLHNIENPSGAGPNGSTLGTNVVPGAMPLGYGHIGAD
FDCWGCH-GTFKK----YATDPS-------------------PAGAVVPFVSDLSTRVLI
ANQSNALTITGGSFTN-QSNGV-DFTSSVTLTNGS--VTVNVQPTSITVSEIQVNIPA--
LPVGTYDLLVVK-GDKQSNLTRVAVLPLLTIKSASV-SGGTV-TITGSGFGDAPATDVNT
GLGLFAAD--------GSQIPVSFWGNGKIVGSS-TAVKAGSTVTVKTLYGPTSALVTGA
GKKAKR----------
>Geobacter_bemidjiensis_Bem_3627475.293_3627475
------------------------------MQKKMIKLLAAAAAVLVSA-SLAVAAT-PP
PAPQGIYIKDTVYKNFSGSNYKLCR--DCH--TPGWVTATDSDLKLKDKHHALINQPGGV
VVSCNNASGTLPANLATGCHYITTDPVSGVTAVQNPRPCFNCHTKGPHHL--TDQAAAQN
CKHCHGSAIDNPKDGHWIPTSTDYAMDTSFNGMTPAPVGRSVVDPTDPTKTVIVQGCEAC
HQADATL---------QIFANKDTHHSTGIGQDLS------PVGNC-----TWCH-----
--ASTGTENNFTIRACEACHGIASLHNIQADS---PNAANLGG-IVASNEDPGFGHVGNN
WDCVGCHYSWT------GTAASD--------------------TTATAPFVNEISAITLP
AGVANTLTLTGMGFTNLDAVGN-SYIPTVVLTRGT--ETFTLIPFSTSVSEVKVALPA-T
LVAGVYEVRINKGGETVSNLKTLTLTPKLTATNALL-TSTTL-TITGIGFGTAPAAEYQE
LLGVFVDG---------VQANVVSWSNTKIVVTG-TNFAAGKLAVVKAVYGEVSKPIVVP
IKK-------------
>Geobacter_sp._M21_3568752.571_3568752
------------------------------MEKKTIKLLVAAAAMLVSA-SLAFAT--PP
PAPQTVGIKDTVFKNFSGSNYKLCR--DCH--TPGWVTATDSDLVLKDKHHALINQPGGV
VVSCNNASGTLPANLATGCHYITTDPATGVTAVQDPRPCFNCHTKGPHHL--TDQAAAQN
CKYCHGSAIDNPGDGHWIPTSTDYAMDTTFNGMTPAPVGRSVVDPADPTKTIIVQGCEAC
HQADTTL---------QIFANKDTHHSTGIGQDLS------PVGNC-----TWCH-----
--AATGSENNFTIRACEACHGIASLHNIQADS---PNAANLGT-IVASNEEPGFGHVGNN
WDCVGCHYSWT------GTAVSD--------------------TTATAPFVNEISAITLP
AGVANTLTLTGMGFTNLDATGN-NYIPTVVLTRGT--ETFNLIPFSTSVSEIKVALPT-T
LVAGVYEVRVNKGGETVSNLKSLTLTPRLAATNALL-TSTTL-TITGTGFSTAPANEYQG
LMGVFVDG---------VQARVISWSNTKIVATG-TNFAAGKLAVVKSVYGDVTRPITVP
IKK-------------
>Geobacter_sulfurreducens_KN400_3606039.848_3606039
------------------------------MALRSLRGIVSAAAGVAALASISWSQVLPP
PANQYLGMFDTVPSYQSTED---CT--VCHTGSDT----------VAFRHHALI-NTTTP
PVSCVNYTGN-PASLANGCHVLIPDGSGGYT-LQDFRTCGVCHVSSPHHS--TQAALQLD
CKSCHGSFVDNPGDGHYIPS---YDLGGS---MAPHHHGYDVVDPVTGRTIT-VNGCAAC
HQADPTAIDPRTGVVRPVFDNADTHHATQL--------------DC-----AVCH-----
---PGSDPASTTIRSCEACHGPDTLHNIQMDS---PTAENLGI-IVPFKEQAGWGHVGSN
WDCIGCHYSWLEVSWLAASAGPW---------------------SATVPYLKEQSAYTLP
AGSARNLTLTGSGFVNVGGDGQ-TYSSVVVLDNGR--SPVTIQPAAITDREIRILLPA--
LTAGNYTLRVVK-SDKQSNRAALTVVPPLRIGRVTLGADRTI-TITGSGFGPAPPTGYKA
GLGIFAGT---------TEATVISWSPTRIIATS-PAFARGTTVTVKTINGAVSGSVLTT
AKHLR-----------
>Geobacter_sulfurreducens_PCA_3648935.1126_3648935
------------------------------MALPSLWGILSAAAGVAALASISWSQVLPP
PANQYLGMFDTVPSFQSTED---CT--VCHTGSDT----------IAFRHHALI-NTTTP
PVSCVNYTGN-PASLANGCHVLIPDGSGGYT-LQDFRTCGACHVSSPHHS--TRAALQLD
CKSCHGSFVDNPGDGHYIPS---YDLGGS---MAPHHHGYDVKDPVTGKTIT-VNGCAAC
HQADPTAVDPRTGVVRPVFDNADTHHATQL--------------DC-----AVCH-----
---PGSDPASTTIRSCEACHGPDTLHNIQMDS---PTAENIGI-IVPFKEQAGWGHVGSN
WDCIGCHYSWLEVSWLAASAGPW---------------------SATVPYLKEQSAYTLP
AGSARNLTLTGSGFVNVGGDGQ-TYSSVVVLDNGR--SPVTIQPAAITDREIRILLPA--
LTAGNYTLRVVK-SDKQSNRATLTVVPPLRISRITLGAAGTL-TITGSGFGPAPPTGYKA
GLGIFAGT---------TEATVISWSPTRIVATS-PAFARGTAVTVKTINGTVSGSVLTT
SKHLR-----------
>Geobacter_sulfurreducens_KN400_3606792.1401_3606792
------------------------------MKKKVLIGASLAAVVLTGA-AMVGAAVPPP
PVNQFLGIYDTKFPNLTKAD---CL--ECHVSDTV----------LVQQHHALI-NTVTP
PASCINTSGTVPPTLATGCHVMVPDGSGGFT-FQDFRNCFNCHTQTPHHT--SPAAVAKD
CKYCHGNFIDNPLDGHYIPT---YSASS----VTP-MPSGRSVTATDGNVVI-VQGCEAC
HQAAPNAIDPKTNTVRPIFSNQDTHHGTGIT-------------DC-----NLCH-----
-----NTSSNVPIRQCEVCHGVNSLHNIQKDS---PNAANLGT-VKPGLEDLGWGHIGNN
WDCQGCHWSWF------GNSSPY--------------------TNATVPAINGQSSYTVT
AGKEAVLTIVGSSFVNVGPDGVTTYQPTVALVSGS--TSLTLTPFSVTESEIKVSVPA--
LVEGVYELRITK-ANKVSNLAKLTVAPARIIASATLATGKTL-TITGTGFGPAPSSEYDA
GIGVYAGT---------TQANVISWSDTKVVATS-PDFATNGYVTVKTINGPLSGKILAA
PKKVKR----------
>Geobacter_sulfurreducens_PCA_3649673.1679_3649673
------------------------------MKKKVLIGASLAAVVLTGA-AMVGAAVPPP
PVNQFLGIYDTKFPNLTKAD---CL--ECHVSDTV----------LVQQHHALI-NTVTP
PASCINTSGTVPPTLATGCHVMVPDGSGGFT-FQDFRNCFNCHTQTPHHT--SPAAVAKD
CKYCHGNFIDNPLDGHYIPT---YSASS----VTP-MPSGRSVTATDGNVVI-VQGCEAC
HQAAPNAIDPKTNTVRPIFSNQDTHHGTGIT-------------DC-----NLCH-----
-----NTSSNVPIRQCEVCHGVNSLHNIQKDS---PNAANLGT-VKPGLEDLGWGHIGNN
WDCQGCHWSWF------GNSSPY--------------------TNATVPAINGQSSYTVT
AGKEAVLTIVGSSFVNVGPDGVTTYQPTVALVSGS--TSLTLTPFSVTESEIKVSVPA--
LVEGVYELRITK-ANKVSNLAKLTVAPARIIASATLATGKTL-TITGTGFGPAPSSEYDA
GIGVYAGT---------TQANVISWSDTKVVATS-PDFATNGYVTVKTINGPLSGKILAA
PKKVKR----------
>ANME-2b_ANME_sp._HR1_3870192.1942_3870192
------------------------------LKFNRLVYLASVVAVLMAI-SIAFADIPPP
PVDQNVGLPDTAFGEFTEPE---CR--ECH--SSG----------LVDRHHLLI-DEGY-
--TC------------TQCHNV---NDQGLE-F--TRDCVVCHESSPHHV--TQAAIDRI
CTECHGSIIDDYNDGHEIPT---YEPSL----VTP-DTSFTYQSGT--LKIG---GCEAC
HEAGGE----------NIHTNAATHHGTGV--------------SC-----DLCH-----
----SGEAGALDIRKCEDCHGVRSLHIIQYDY-----NNTEGL--------DGYGHIGSD
WDCWGCH-GWYDM----SPGAQAQNTVMSALSITSMGDSP--GGDLIVPTASEIT-NPVE
VGK--TATITGIDFTS--AQG--DESPVVTVLAGD----VEITPTTISDNEITFEVTS--
-STGNLDIYVKKNLGDDSVLSNKLVLSVIEPS-----QDAVI-LIRN-------------
------------------------------------------------------------
----------------
>ANME-2b_ANME_sp._CONS3730E01UFb2_17334034.2210_17334034
----------------------------------------------MAI-SIAFADIPPP
PVDQNVGLPDTAFGEFTEPE---CR--ECH--SSG----------LVDRHHLLI-DEGY-
--TC------------TQCHSV---NDQGLE-F--TRDCVVCHESSPHHV--TQAAIDRI
CTECHGSIIDDYNDGHEIPT---YEPSL----VTP-DTSFTYQSGT--LKIG---GCEAC
HEAGGE----------NIHTNAATHHGTGV--------------SC-----DLCH-----
----SGEAGALDIRKCEDCHGVRSLHIIQYDY-----NNTEGL--------DGYGHIGSD
WDCWGCH-GWYDM----SPNAQAQNTVMSALSITSMGDSP--GGDLIVPTASEIT-NPVE
VGK--TATITGIDFTS--AQG--DVSPDVTVLAGD----VEITPTTISDNEITFEVTS--
-STGNLDIYVKKNLGDDSVLSNKLVLSVIEPS-----QDAVI-LIRN-------------
------------------------------------------------------------
----------------
>ANME-2b_ANME_sp._CONS3730F09p3b1_17339927.2487_17339927
----------------------------------------------MAI-SIAFADIPPP
PVDQNVGLPDTAFGEFTEPE---CR--ECH--SSG----------LVDRHHLLI-DEGY-
--TC------------TQCHNV---NDQGLE-F--TRDCVVCHESSPHHV--TQAAIDRI
CTECHGSIIDDYNDGHEIPT---YEPSL----VTP-DTSFTYQSGT--LKIG---GCEAC
HEAGGE----------NIHTNAATHHGTGV--------------SC-----DLCH-----
----SGEAGALDIRKCEDCHGVRSLHIIQYDY-----NNTEGL--------DGYGHIGSD
WDCWGCH-GWYDM----SPGAQAQNTVMSALSITSMGDSP--GGDLIVPTASEIT-NPVE
VGK--TATITGIDFTS--AQG--DVSPDVTVLAGD----VEITPTTISDNEITFEVTS--
-STGNLDIYVKKNLGDDSVLSNKLVLSVIEPS-----QDAVI-LIRN-------------
------------------------------------------------------------
----------------
>ANME-2a_ANME_sp._Wang_3974156.2772_3974156
----------------MQRSKILILMEENTLVRKGLIYLTTTLMILLLV-SLAMANVPPA
PANQNLGLYDTVFTGFTTEE---CKNIECH-GDEN----------LPNRHHLLIANEGY-
--NC------------LDCHAL---TNGAFE-A--FRNCSDCHSISPHHL--TDDAQNFN
CSECHGSFVDDYNDGHVIPT---YAKTI----ITP-DSSYKYIDDS-GVKIG---GCEAC
HEPDLTADP-------QIGSNSNTHHNLSGFTAY----------NC-----NLCHSSDDT
TGTPGEGGAVLDIRYCERCHGIKSLHSIQYEN-----DDISGE--------LGYGHIGNS
WDCWGCH-GFQESNALSSLDDSVGSSSEGGYP-----------GEATVPSVDEVIPNEIT
VGQDTVITIYGTSFEN-EYNKT-IYTSNVTLDNGT--VTIELEPDSITSTVIEVTIPG-T
LEPGIYDLRVVKDGDMSSNKVTLTVIPDV--------QIEMV-TIPG-------------
------------------------------------------------------------
----------------
>ANME-2a_ANME_sp._CONS7142H05b1_10636308.3040_10636308
MSKNEPVANNYSANTKCCGPEMLTLTEENKMIRKGLIYLTTTLMILLLV-SLAMAVIPPP
PANQEIGIYDTVFTGFTTEE---CK--ECH--TPP----------LADRHHLLV-EKGY-
--KC------------LDCHSL----TGGE--FDAFRDCSNCHLNSPHHA--TDAAQEFR
CSECHGDFVDDYNDEHVIPT---YDTSM----ITP-DSSYKYINSATGLKIG---GCEAC
HEPDPSADP-------AIESNPNTHHNLTYFSEN----------NC-----ALCH-----
----GNEGATLDIRLCERCHGVKSLHNIQYDY-----DNTIGD--------LGYGHIGDD
WDCWGCH-GWTELDISSASSLSNALSTISTPESETFSMVPPNGTGVTVPYIDTVDPCAIT
AGQNTTITIYGSNFIN-TFNNV-TYTSNVTLDNDL-----VLVPDSITTTEIVVTIPE-T
LEQGNYDLWAVKNEDVRSNKKSLSVLPEI-PQFIIV-QRKIV-E----------------
------------------------------------------------------------
----------------
>ANME-2a_ANME_sp._S7142MS1_17498673.3323_17498673
------------------------------MIRKGLIYLTTTLMILLLV-SLAMAVIPPP
PANQEIGIYDTVFTGFTTEE---CK--ECH--TPP----------LADRHHLLV-EEGY-
--KC------------LDCHSL----TGGE--FDAFRDCADCHLISPHHA--TNAAQEFR
CSECHGDFVDDYNDGHVIPT---YDTSM----ITP-DSSYKYINSATGLKIG---GCEAC
HEPDSSVDP-------AIESNPNTHHNLTYFSEN----------NC-----ALCH-----
----GNEGASLDIRLCERCHGVKSLHNIQYDY-----DNTIGD--------LGYGHIGDD
WDCWGCH-GWTELDISSASSLSDALSTISTSEDETFSMVPPNGTGVTVPYIDTVDPCAIT
AGQDTTITIYGTSFIN-EFNGT-IYTCNIVLDNDLLIEPVVIEPDSNTTTEIVVTISAGT
LEPGNYDLWAVKNGDVKSNKKSLSVLPEI-PQFIIV-ESEIV-E----------------
------------------------------------------------------------
----------------
>ANME-1_ANME_sp._CONS3730B06UFb1_10669397.3589_10669397
------------------------------MKRKITLLRLTIIIAVLASVGIAMAVIPPP
PADQTIGIYDTVYGGFDEAG---CR--ACH--SSG----------VPNTHHMLVENEGY-
--GC------------LDCHVL--DPDEG---IIAPRDCIVCHDASPHHTLDVDAAVARH
CSVCHGSFVDDYDDEHYIPT---YEPSL----VTP-NTTYRVLNTTTGKKWG---GCEAC
HEPDASMSP-------AIDSNPATHHAALAPI------------TCSGPLGNICH-----
----GVTGPEPPIRACEDCHGVKSIHNIQYDY-----VNTSGE--------LGYGHIGDN
WDCMGCH-AWYDPD---RGLLPV--------------------DLVIVPFMSSITPSSLV
TGEETVVTIVGLDFVT-TVEGT-THTSNV--DVGG--EIVE--PDNITATEITVTIPA--
LDTGNYGVHLVK-AELRSNMLPVVVAPVVKIDSVTVAKDGTTRTIKGAGFGDRDPSDLDS
SLGLTVVANKMKGTKIQRDPTVLSWSDTEVLFTYSAKLDEDSTVTITTVFGNDTANPGDT
----------------
>ANME-2c_ANME_sp._E20_17616767.3870_17616767
------------------------------VKKQRILYGLTMLIVVLSI-SIALAIVPPP
PANQNLGVYDTMYEGFAEDE---CR--ACH--SSG----------VPDTHHMLVPNEGY-
--NC------------TDCHKL--GPTGGID-TP-IRDCLVCHNASPHHT--ADEALARH
CSHCHGSLVDDYDDGHYIPT---YDPSL----ITP-DTSYTWINGTTNMKGG---GCEAC
HEANITPVSGA-----AIYDNYQTHHSIWPGDNG----------MC-----GVCH-----
----DVTGTNVSIRKCEECHGVKSLHNIQYDY-----ATTEGK--------LGYGHIGAS
WDCMGCH-SWFEA----SSTATQ---------------------GPITPNIANISSDELV
AGVGTVITITGSNLKN-TVDGV-DYTSEVVIDDGV--TNMTLIPDSVTDSKIVVTLPG--
IGKGNYGLRVAK-DDLKSKLVPIVVAPQVSIDSATI-RRDIV-TIRGSGFGDESGESYSE
LLGVTITC---EGDD--LETSIISWDDTRIVGDC-PSATVGALATVTTLYGSDSATITGS
RRR-------------
>ANME-2c_ANME_sp._ERB4_4013533.4148_4013533
------------------------------VKRTRILYGLTILVAVLSI-SIALAIVPPP
PANQDLGIYDTVYGGFAEDE---CR--ACH--SSG----------VPDAHHMLVPNEGY-
--NC------------TDCHKL--GPSGGID-SP-IRDCVKCHLASPHHE--ADEALDRH
CSYCHGSLVDDYDDGHYIPT---YNSSL----ITP-DTSYNWKNETTGKKWG---GCEAC
HEANTTPVSGA-----TIHDNYVTHHNIWPGDNE----------KC-----SVCH-----
---DMVAGANLTIRKCEDCHGVKSLHNIQYDY-----ATTEGE--------LGYGHIGDS
WDCMGCH-AWYEA----ASDAPR--------------------TGPITPSIDEISHGKLV
AGKETVVTITGNNFKN-TVNGI-YYTSDVVIVTGV--ETTTLTPDYITASQIVVTIPE--
MAEGTYGLRVAK-SDMKSKMVPIVVASQVTIDSAKI-RGATV-IVRGSGFGD---ELYDE
SLGVTIAC---EGND--LESSISSWDSTRIVVKC-LTAAAGDEVTVTTLYGSDSATIVGS
RIR-------------
>ANME-2c_ANME_sp._ERB4_4000289.4423_4000289
---------------------VFCDDKRTGYFNSPKVRILTIAVAGLAIVGIAIAAIPPP
PANQDLGIYDTVCGEFAEED---CR--ACH--SSG----------IPDAHHLLVQNEGY-
--EC------------TDCHPVQTDSDGNTG-VEVIRDCVVCHEASPHHG--APDAVARH
CSHCHGSYVDDYDDGHSIPT---YNPSL----ITP-DTSFRAKDNATGKKWG---GCEAC
HEPD-EAVP-------AIYSNPETHHNLGNLSL-----------EC-----DICH-----
---GDSEVDLLNIRKCEECHGVRSLHNIQYDY-----TGTKGQ--------LGFGHVGDN
WDCTGCH-AWYVA----YSDAPQ--------------------TGPIIPGIDQVSPARMV
AGEVTVVNVTGTNFLN-TVGGV-NYTSDVVIDTGE--ETITLTPDFITDSEIVVTVPA--
LDSGRYGLYVVK-SEMRSKLVAITVAPPVAIDSATI-NGDNV-VTSGAGF-SEYDSAYRE
YLGVTVES----GTGAAVDCAIGSWSDTRIMITC-PDARTGDLAIVDALYGSDSAELSIS
IPASPHT---------
>Desulfuromonadales_sp._C00003096_3893508.4707_3893508
------------------------------VERRRLLSMLTIAVVGLAIVGIAIAAIPPP
PANQDLGIYDTVCGEFAEDD---CR--ACH--SSG----------VPDAHHLLVQNEGY-
--EC------------TDCHPVQTDSDGGTG-VEVIRNCVVCHKASPHHG--APEAVDRH
CSHCHGSFVDDYDDGHSIPT---YTPSL----ITP-DTSFRALDDATGKKWG---GCEAC
HEPDTAAVP-------AIYSNPDTHHNLGNLSL-----------EC-----DMCH-----
---GNSDEDLLNIRKCEECHGVRSLHNIQYDY-----TGTKGE--------FGYGHVGDN
WDCTGCH-AWYVA----YSDAPQ--------------------TGPIIPGINQVSPARIV
AGEETVVNVTGTNFLN-TVGGI-NYTSDVVIDTGE--EAITLAPDSITDSEIVVTFPA--
LDSGRYGLYVVK-SEMRSKLVAITVAPPVAIDSATI-EGDNV-VISGVGF-DEYGVSYEE
YLGVTVES---GTVVDAVDCAIVSWSDTEIVVTC-PDARPGDLVTVDALYGSDSAELSGL
IADIPEPSEPETLRIV
>ANME-2c_ANME_sp._COP1_17486811.4973_17486811
------------------------------VKRKRILYGLTILIVVLSI-GIALAIVPPP
PANQDLGIYDTLCEEFAEDD---CR--ACH--SSG----------VPDTHHLLVQNGVY-
--EC------------TDCHQVTTDPDGTG--VGVIRNCVECHDTSPHHE--AQEAVDRH
CSHCHGSYVDDYDDGHSIPT---YEPSL----ITP-DTSYTVEDGATGKKWG---GCEAC
HEPDSTSVP-------PIYSNPETHHNLGSLSL-----------EC-----NMCHG--DT
SLNDSVNENLLSIRKCEDCHGTKSLHNIQYNY-----TSTKGQ--------LGYGHVGDD
WDCAGCH-AWYVA----YSYAPL--------------------EGPVIPDIHEVSPTMIL
AGDETVATINGTNFVN-TVNGT-NYTSDVVIYIGT--GNITLAPDSITASEIVVTIPP--
LGAGNYGLRVVK-SGMESSLVPIVVVPQVTIDSATI-RRSIV-TIRGSGFSDES---YNG
CLGVTVAH---AGND--LETSIVTWDGTRIVVECSPSATVGDIVTVNALYGSDSATIG--
----------------
>ANME-2c_ANME_sp._HMMV-459B1_17638512.5253_17638512
-----------------MPCYKHKEEDIIVVKRQRILYGLTILIVVLTI-GVALAIVPPP
PANQDLGIYDTVCGEFAEED---CR--ACH--SSG----------VPDTHHLLVEDAGY-
--GC------------TDCHQVINNPDGSTG-VGVIRNCVECHDTSPHHG--AQEAVDGH
CSHCHGSFVDDYDDGHSIPT---YEPSL----ITP-DTSYTVEDAATGKKWG---GCEAC
HEPDKTLVP-------PIYSNPETHHSLGSLSL-----------EC-----TMCH-----
-GDTKSGESLLSIRKCEDCHGTKSLHNIQYDY-----NRTKGQ--------LGYGHVGDN
WDCAGCH-AWYVA----YSYAPQ--------------------EGPIVPSIDQVSPTSIV
AGAETVMNITGDNFVN-TVNGI-DYTSDVVIENGE--ETMTLTPNSITASEIVVTIPA--
IDAGSYGLRVVK-SGMNSNLVPIVVVPQVTIDSATV-RGNIV-TVRGTGFGDEPEEQYAE
LLGVTVAC---EGNV--LETDIISWSNARIVVNC-PSATGGDEVTVNALHGSDSATIG--
----------------
