# Supplementary material for: Comparative genomics reveals electron transfer and syntrophic mechanisms differentiating methanotrophic and methanogenic archaea
Source: PLoS Biol. 2022 Jan 5;20(1):e3001508. doi: 10.1371/journal.pbio.3001508 (PMC9012536; doi:10.1371/journal.pbio.3001508)
Supplement: S1 Data — (ZIP) [file pbio.3001508.s017.zip › S1_Data/Fig05B.faa]

>WP_088554036.1 5,10-methylenetetrahydrofolate reductase [Calderihabitans maritimus]
--------------MSLAEIL------ETKDFVVTVELCPPIGTTIQPLLDQAEKLKSVV
DAFNVTDNQRAVTRMSPVAICHFLEERGITSICQFTCRDRNRLALQSEMLSAAALGIKNL
LLITGDHTLLGDCPEAKPVFDLDSVQLMATANKLNSGKSLAGTLLNGR-TSFYIGGVVNP
APE---VREMQIWKLARKVNAGMKFVQTQAIYDSKEFIKFLEDIRD--------FNIHVL
AGIIPLKSAKMARFLNSKIPGIQVPEHLIQRLERA---ANPKEEGIRIARELIDELRNYC
KGVHIMPLGMEEHLPELLGMPAAPSY--------
>OYT62600.1 5,10-methylenetetrahydrofolate reductase [Methanosarcinales archaeon ex4484_138]
--------------MDFKRKI------ETGKFVVTTEVAPPRGTDTTLLIEEADLLSGCV
DALNVSDNQRSIMRMSPLGVAHVLQEQGHEVILHTTCRDRNRLALQSDLLGAWNLGVRNI
LAMTGDHPLLGDTMGTKPVYDLDSTQLLQAIQNLNRGHDIMNRRLDGG-TGFMAGAVVRP
DPN----DKMQLLRLKRKVSCGARFIQTQPVYNTEEFKEFIEKVSH--------LNTHII
AGILPIFSLKTVKFINDKLPGIIIPQEVVERIKNS---TDPAEEGIELAAETIKKLQDVA
GGVHIMPIITHQHTEAILKRAGMLH---------
>PHP45755.1 5,10-methylenetetrahydrofolate reductase [Methanosarcinales archaeon ex4572_44]
--------------MDFKRKI------ETGKLVVTTEVAPPRGTDTTLLIEEADLLSGCV
DALNVSDNQRSIMRMSPLGVAHVLQEQGHEVILHTTCRDRNRLALQSDLLGAWNLGVRNI
LAMTGDHPLLGDTMGTKPVYDLDSTQLLQAIQNLNRGHDIMNRRLDGG-TGFMAGAVVRP
DPN----DKMQLLRLKRKVSCGARFIQTQPVYNTEEFKEFIEKVSH--------LNTHII
AGILPIFSLKTVKFINDKLPGIIIPQEVVERIKNS---TDPAEEGIELAAETIKKLQDVA
GGVHIMPIITHQHTEAILKRAGMLH---------
>PPA80263.1 bifunctional homocysteine S-methyltransferase/5,10-methylenetetrahydrofolate reductase protein [ANME-2 cluster archaeon HR1]
--------------MGLEEAI------RSGKFIVTAEICPPKGTDISGLFSEAALLQGIV
DAVNVTDCPRAMVRMSPLVLSSELIKMNIDTIMHLTCRDRNRIAIQSDLLAAHALGIRNV
LAMSGDFTTMGDHPYAKPVFDLDSVQMLQVITKMNRGFDLMDNPLGGA-TSLYAGAVVNP
GAR---PLGFVRIKLQKKISAGARFIQTQAVFDADLFNEFMDEFKS--------LNIPVI
AGIIPLRSAKSAGFMIENIPGVKIPQAAINRMESA---SDPVTEGLKIAAETIDRIKENC
QGVHIMPIGNHDHTKRLLEMCSLL----------
>17338734 Ga0123308_1006.50 Ga0123308_100626 5,10-methylenetetrahydrofolate reductase
--------------MGLEEAI------RSGKFIVTAEICPPKGTDISGLFSEAALLQGIV
DAVNVTDCPRAMVRMSPLVLSSELIKMNIDTIMHLTCRDRNRIAIQSDLLAAHALGIRNV
LAMSGDFTTMGDHPYAKPVFDLDSVQMLQVITKMNRGFDLMDNPLGGA-TSLYAGAVVNP
GAR---PLGFVRIKLQKKISAGARFIQTQAVFDADLFNEFMDEFKS--------LNIPVI
AGIIPLRSAKSAGFMIENIPGVKIPQAAINRMESA---SDPVTEGLKIAAETIDRIKENC
QGVHIMPIGNHDHTKRLLEMCSLL----------
>10649267 Ga0123268_1119.3 Ga0123268_11192 5,10-methylenetetrahydrofolate reductase [ANME sp. CONS3730D10UFb2]
--------------MGLEEAI------RSGKFIVTAEICPPKGTDISGLFSEAALLQGIV
DAVNVTDCPRAMVRMSPLVLSSELIKMNIDTIMHLTCRDRNRIAIQSDLLAAHALGIRNV
LAMSGDFTTMGDHPYAKPVFDLDSVQMLQVITKMNRGFDLMDNPLGGA-TSLYAGAVVNP
GAR---PLGFVRIKLQKKISAGARFIQTQAVFDADLFNEFMDEFKS--------LNIPVI
AGIIPLRSAKSAGFMIENIPGVKIPQAAINRMESA---SDPVTEGLKIAAETIDRIKENC
QGVHIMPIGNHDHTKRLLEMCSLL----------
>TFH43257.1 methylenetetrahydrofolate reductase [ANME-2 cluster archaeon]
--------------MNFAQKL------KSGKFVITAEISPPKGPDMSGVLKDAVLLRDLV
DAVNVTDNQRAMMRMAPVALSHKLWEMGIEPIMHVTCRDRNRLALQSDLLAAQAMGVSNI
LAMSGDYPTMGDQSGTKPVYDLDSVQLLQLIEKMNNGIDFQDGTIDSQ-TSFIAGAVANP
GSR---PLDVQLIKLNKKVEAGASFIQTQAVFDVGAFMEFMDAIKY--------IKIPVI
AGIIPLRSARSARFMNEKIPGVRISEEIIKRMELA---SDPTAEGLIIAAETIQQIRPVC
QGVHIMPIGGHENTRHLLELSDQE----------
>17645436 NCGIHKKB_00510 hypothetical protein [ANME sp. HMMV-459A3]
--------------MGFADAL------DSGKFIVTAEVSPPRGTDLLDILSEAGQLQGLV
DAVNVTDNQRAMMRMSPLVLCHKLAETGFDTIMHMTCRDRNRLALQSDLLAAHALGIHNI
LAMSGDYPTMGDQPSSKPVFDLDSVQLLQLIEKMNSGFDFQDGPLDSP-TSLCAGTVANP
GAR---PLALQLLKLNKKVSAKARFIQTQAVFDAAVFNEFADAIKS--------IGIPII
AGIIPLRSARGARFMNDKIPGVNIPEDDIKRMETA---ADPVSEGLEIAAETIANIRPTC
RGIHIMPIGGHGNTRRLLEICGLD----------
>3973103 2566124494 ANME2a2_01238 10-methylenetetrahydrofolate reductase
--------------MGFADVL------ESGKFIVTAEVSPPKGTDISGALAGAGLLQGLV
DAVNVTDNQRSMMRMSPIVLCHKLGELGFETIMHMTCRDRNRLALQSDLLAAHALGVHNI
LAMSGDYPTMGDQPSTKPVFDLDSVQLLQLIEKMNKGFDFQDKPIDSP-TSLYTGAVANP
GAR---PLGPQLLKLNKKVSAKVRFIQTQAVFDASVFNEFADAARH--------TGIPVI
AGIIPLRSVQSARFMNEMIPGVNIPDEAISRMEAA---EDPALEGIRIAAKTIADIRTNC
QGIHIMPIGGHGNTRRLLEMCGLD----------
>17498181 EAHJLNLH_00693 hypothetical protein [ANME sp. S7142MS1]
--------------MGFADVL------GSGKFVVTAEVSPPRGTDISGALAGARLLQGLV
DAVNVTDNQRSMMRMSPIVLCHKLGEMGFETIMHMTCRDRNRLALQSDLLAAHALGIHNI
LAMSGDYPTMGDMPSTKPVFDLDSVQLLQLIEKMNNGSDFQDKPLDSP-TSLCAGAVANP
GAR---PLGPQLFKLNKKVLAKARFIQTQAVFDAAVFNEFADAARH--------TGIPII
AGIIPLRSAQNARFMNEKIPGVKIPDEAISRMEAA---ADPALEGMRIAAKTIADIRTNC
QGIHIMPIGGHGNTRRLLEMCGLD----------
>17324955 Ga0123279_1022.31 Ga0123279_102216 5,10-methylenetetrahydrofolate reductase
--------MTGGCKMGFADVL------GSGKFVVTAEVSPPRGTDISGTLAGARLLQGLV
DAVNVTDNQRSMMRMSPIVLCHKLGEMGFETIMHMTCRDRNRLALQSDLLAAHALGVHNI
LAMSGDYPTMGDMPSTKPVFDLDSVQLLQLIEKMNNGSDFKDKPLDSP-TSLCAGAVANP
GAR---PLGPQLFKLNKKVSAKARFIQTQAVFDAAVFNEFADAARH--------TGIPII
AGIIPLRSAQNARFMNEKIPGVNIPDEAISRMEAA---TDPALEGMKIAAETIADIRTNC
QGIHIMPIGGHGNTRRLLEMCGLD----------
>PKL52816.1 5,10-methylenetetrahydrofolate reductase [Candidatus Methanoperedenaceae archaeon HGW-Methanoperedenaceae-1]
-----------------METL------GSGKFIVTAEVSPPKGTDTTQMLRNAALLDGVA
DAINVTDNQCAVMRMSPLAACSILRSKGYETIMHMTCRDRNRLALQSELLGASSLGINSI
LVMSGDHPVKGDHKGAKPVYDLDSVQLLELVRELNRGYDFSGNTLEGK-TRIFAGAVTNT
ELS-----EVALIKFRKKISSGIHFIQTQAVFDTNSFSGFMEQVYS--IRSKYNPDVKII
AGIIPLKSVKSADFLNSNIAGIRVPDEIISRMQNA---ANPEKEGMEIAAGLISELRGLC
DGVHIMPVGNHENTAKIIEMAGI-----------
>TRZ88972.1 methylenetetrahydrofolate reductase [Methanosarcinales archaeon]
---------------MIREKL------LSGKFTITAEISPPKGTDISGMMKEAGMIKDAV
DAVCVTDNQRAIMRMSPVAACCALMREGFDTIMHLTCRDRNRLALQSELLGAASLGIKNI
IVMSGDYPTKGDHPGAKPVYDLDSVQLLDMISRLNNGIDLSGNRLEGK-TEFFAGAVSNT
ELT-----EVAIMKLEKKIKSGARFIITQAVFDPGKFYEFRDHVHD-----AGGEQIKII
AGIIPLRSRKTADFLNSNIAGVKVPDDMINRLTSS---SDPGALGIEMAAEIIKELRGIC
DGVHIMPVGTHENTRKILEMAGL-----------
>TAN46206.1 methylenetetrahydrofolate reductase [Candidatus Methanoperedens sp.]
--------------MSFREKL------LSGKFTVTAEISPPKGTDINGMMKEAGMIKDSV
DAVCVTDNQRAIMRMSPIAACSALSQEGFETIMHLTCRDRNRLALQSELLGAAHLGIKNL
LVMSGDYPTKGDHQGAKPVYDLDSVQLLAMISSLNSGVDLSGNSLEGE-TEFFTGAVSNT
ELT-----EVALMKLGKKIKAGARFIITQAVFDAGRFSEFMDKIHD-----AVCKQTGII
AGIIPLRSEKSAHFLNKNIPGVKVPHDMIRRIKAT---SEPEAVGIEIAADIIKELKGVC
DGVHIMPIRTHEYTLNILEMAGI-----------
>WP_116482647.1 methylenetetrahydrofolate reductase [Candidatus Methanoperedenaceae archaeon]
--------------MSFSSKL------RSGKFLITAEISPPKGTDTSPLLRDSALLEDIA
DAVNVTDNQRAVMRMSPLAACSILQGKGLETIMHITCRDRNRLALESDLIGAYSLGIRNV
LVMTGDHTSKGDHEGAKPVYDLDSVQLIGMIRKLDQGFDLCGNELNGR-TDFCVGAVTNT
ILN-----DVGLIKFRKKIKMGAVFFQTQAVFDVRGFAEFMEKTSE-----MRSRKVKII
AGIIPLRSESSAHFLNR-VPGIRVPDDMIKQMKDA---KDPKLEGMKIAAGLIRELRTMC
DGVHIMPIGNHENTRALLEMAGLL----------
>WP_097300083.1 5,10-methylenetetrahydrofolate reductase [Candidatus Methanoperedens sp. BLZ2]
--------------MSFISKL------RSGKFIITAEISPPKGTDTSRMLGDAALLKGIA
DAVNVTDNQRAAMRMSPIAACSILQEKGLETIMHITCRDRNRLALQSELIGAFALGIRNV
LVMSGDHPSKGDHEGAKPVYDLDSVQLLGMIQELNRGVDLSGNKLDGK-TDFCMGAVTNT
ELN-----EAGLLKLKKKIKI-ASFLQTQAVFDVKRFSEFIEKKSE--IELKQSKQIKII
AGIIPLRSERSALFLNK-VPGIRVPDDMIKQIKDA---KYPEVEGMRITSDIIKELRTLC
DGVHIMPVGNHEHTKKLLEMAGLI----------
>WP_096203620.1 5,10-methylenetetrahydrofolate reductase [Candidatus Methanoperedens nitroreducens]
--------------MSFRKKL------DSKKFIITAEISPPKGTDITGMQNDASMIKDVV
DAINITDNQRAVMRMSSLAACSILSQNGYETIMHLTCRDKNRLALQSELLGASALGIHNV
LVITGDHPAKGDHEGAKPVYDFDSVQLLGLIKELNRGFDFSGNPLHGK-PNLCAGAVAGT
GLN-----ELPFIKLEKKIKMGARFIQTQAVFDTRSFSEFMDKIKN----SETFREVKIL
AGIIPLRSEKNAAFLNKNMAGIKVPEDIIKQMRGA---RNPVFKGMEIAAELIKELRSVC
DGVHIMPVGNHEKTAGILEMAGIK----------
>KCZ71975.1 5,10-methylenetetrahydrofolate reductase [Candidatus Methanoperedens nitroreducens]
--------------MSFREKL------SSGKFIITAEISPPKGTDIADMIKEAGLIKDIV
DAVNITDNQRAIMRMSPAAACSLLSNRGYETIMHLTCRDRNRLALQSELLGASAMGIHNV
LVVSGDHTTKGDHEGAKPVYDLDSVQLLGLIQKLNLGFDLSGNLLDGK-PDFCSGAVASV
ELN-----EPGFMKLKKKRRMGAEFIQTQAVFDTRKLSEFMNKIKSSEA----FDGIKII
AGIIPLRSEKNAIFLNKNIPGIKVPEPIIEQMRTA---KDPVDKGMEIAAGLIKELQGLC
DGVHIMPVGNHENTARILEMAEIR----------
>WP_048180098.1 5,10-methylenetetrahydrofolate reductase [Methanosarcina sp. MTP4]
------------MLFNFREKL------NSSKFLVTAEISPPKGTNVAAPLEDASQLKGLA
DALNVTDNQCSIMHMSSLAFSKLLLDEGHEVIMQLTCRDRNRIGLQSDLLGAYALGLRNV
CVMTGDFPSCGDHPGSKPVYDLDSVQLLELVRKLDKGIDLAGNRLDGG-TSFCMGAVSGI
NPQ----EVLQLIKLEKKVSCGADFIQTQAVYDVGMFEEFVESTAH--------LEVPIL
AGLIPLKSLRMAEYMNEHISGIHVPEEILSRLKTA---SDPADEGFSIASETIKELTKLC
RGVHIMPIGSHKNTRRLLSMAGISRK--------
>RPJ78316.1 methylenetetrahydrofolate reductase [Alphaproteobacteria bacterium]
------------MLFNFREKL------NSSKFMVTAEVSPPKGTNFSASLENARQLKGIV
DAINVTDNQCSIMHMSSLAFSKLLLDEGHEPIMQLTCRDRNRIGLQSDLLGAYALGIRNV
CLMTGDFPSCGDHPGSKPVYDLDSVQLMQVVKKLNSGIDFAGNKLDGG-TSFCTGAVSGI
NPE----KTLQLIKLEKKAKCGADFVQTQAVYDVGMFEEFMESINH--------LEVPVI
AGLIPLRSLSMAEFMNENISGISVPEEIMFRMKEA---SNPAEEGLHIASETIKELMRLS
RGVHVMPIGSHKNTPRLLSMAGISGK--------
>OEU41145.1 5,10-methylenetetrahydrofolate reductase [Methanosarcina sp. Ant1]
------------MHFNFREKL------NSSKFLVTAEVSPPKGTNFSVPLEDARQLKGIA
DALNVTDNQCSIMHMSSLAFSKLLLDEGHEPIMQLTCRDRNRIGLQSDLLGAYALGIRNI
CLMTGDFPSCGDHPGAKPVYDLDSVQLMQVVSKLNSGVDFAGNKLDGG-TSFCTGAVSGI
NSE----KPLQIIKLEKKTKCGADFIQTQAVYDVGMFEEFMEAISH--------LEVPVI
AGLIPLKSFGMAEFMNKNISGISVPEEIMFRMKEA---SNPVEEGLSIASETIKELMSFS
RGVHIMPIGSHKNTPKLLSMTGISGK--------
>WP_048107447.1 5,10-methylenetetrahydrofolate reductase [Methanosarcina barkeri]
------------MLFNFREKL------NSSKFLVTAEVSPPKGTRFSVPLEDARQLKGIV
DAINVTDNQCSIMHMSSLAFSKFLLDEGHEPIMQLTCRDRNRIGLQSDLLGAYALGIRNI
CVMTGDFPSCGDHPGSKPVYDLDSVHLLQLVRKLDSGINFAGDRLDGG-TSFCAGAVSGI
DPD----KPLQLIKLEKKVRSGADFIQTQAVYDVGMFEEFMEAISY--------LEVPVI
AGLIPLKSLGMAEFMNRNISGVNVPEEIMFRIKDS---PDPVEEGLLIASETIKELMKLS
RGVHIMPVGSHNNTSRLLSMAGLSGK--------
>WP_095643653.1 5,10-methylenetetrahydrofolate reductase [Methanosarcina spelaei]
------------MLFNFREKL------NSSKFLVTAEVSPPKGTRFSVPLEDARQLKGIA
DAINVTDNQCSIMHMSSLAFSKLLLDEGHEPIMQLTCRDRNRIGLQSDLLGAYALGIRNI
CVMTGDFPSCGDHPGSKPVYDLDSVHLLQLVRKLDSGINFAGNRLDGG-TSFCAGAVSGI
DPD----KPLQLIKLEKKVRSGADFIQTQAVYDVGMFEEFMEAISY--------LEVPVI
AGLIPLKSLGMAEFMNKNISGVNVPEEIMFRIKDS---PDPVEEGLSIASETIKELMKLS
RGVHIMPVGSHNNTSRLLSMAGLSGK--------
>WP_011307282.1 5,10-methylenetetrahydrofolate reductase [Methanosarcina barkeri]
------------MLFNFREKL------NSSKFLVTAEVSPPKGTKFSVSLEDVRQLKGIA
DAINVTDNQCSIMHMSSLAFSKLLLDAGHEPIMQLTCRDRNRIGLQSDLLGAYALGIRNI
CVMTGDFPSCGDHPGSKPVYDLDSVQLLQLVRKLDSGINFTGNRLDGG-TSFCAGAVSGI
DPE----KPLQLIKLEKKVRCGADFIQTQAVYDVGMFEEFMEAISH--------IEVPVI
AGLIPLKSLGMAEFMNRNISGVHVPEEIMLRIKDA---PDPVEEGLSIASETIKEITKLS
RGVHIMPVGSHKNTARLLSMAGISGK--------
>WP_048118575.1 MULTISPECIES: 5,10-methylenetetrahydrofolate reductase [Methanosarcina]
------------MLFNFREKL------NSSKFLVTAEVSPPKGTKFSVSLEDARQLKGIA
DAINVTDNQCSIMHMSSLAFSKLLLDDGHEPIMQLTCRDRNRIGLQSDLLGAYALGIRNI
CVMTGDFPSCGDHPGSKPVYDLDSVQLLQLIRKLDSGINFAGNQLNGG-TSFCTGAVSGI
DPE----KPLQLIKLEKKVRCGADFIQTQAVYDVGMFEEFTEAIGH--------LEVPVI
AGLIPLKSLGMAEFMNKNISGIHVPEEIMLRIKDA---PDPVEEGLSIASETIKELMKLS
RGVHIMPIGSHKNTARLLSMAGISGK--------
>WP_048121088.1 5,10-methylenetetrahydrofolate reductase [Methanosarcina vacuolata]
------------MLFNFREKL------NSSKFLVTAEVSPPKGTRFSVPLEDAHQLKGIA
DAINVTDNQCSIMHMSSLAFSKLLLDEGHEPIMQLTCRDRNRIGLQSDLLGAYALGIRNI
CVMTGDFPSCGDHPGSKPVYDLDSVQLLQLVRKLDSSTNFAGNRLDGG-TSFCAGAVSGI
DPE----KPLQLIKLEKKVSCGADFIQTQAVYDVGMFEEFMEAISH--------LEVPVI
AGLIPLKSLGMAEFMNRNISGIHVPEEIMLRIKDA---PDPVEEGLSIASETIKELMKLS
RGVHIMPIGSHKNTARLLSMAGISGK--------
>WP_048156367.1 5,10-methylenetetrahydrofolate reductase [Methanosarcina sp. Kolksee]
------------MLFNFREKL------NSSKFLVTAEVSPPKGTRFSVPLEDAHQLKGIA
DAINVTDNQCSIMHMSSLAFSKLLLDEGHEPIMQLTCRDRNRIGLQSDLLGAYALGIRNI
CVMTGDFPSCGDHPGSKPVYDLDSVQLLQLVRKLDSSINFAGNKLDGG-TSFCAGAVSGI
DPE----KPLQLIKLEKKVSCGADFIQTQAVYDVGMFEEFMEAISH--------LEVPVI
AGLIPLKSLGMAEFMNRNISGIHVPEEIMLRIKDA---PDPVEEGLSIASETIKELMKLS
RGVHIMPIGSHKNTARLLSMAGISGK--------
>WP_128503853.1 methylenetetrahydrofolate reductase [Methanosarcina sp. MSH10X1]
------------MLFNFREKL------NSSKFLVTAEVSPPKGTRFSAPLEDARQLKGIA
DALNVTDNQCSIMHMSSLAFSKLLLDEGHEPIMQLTCRDRNRIGLQSDLLGAYALGIRNI
CLMTGDFPSCGDHPGSKPVYDLDSVQFLQLVRKLDSGIDFAGNRLDGG-TSFCAGAVSGI
DPE----KTIQLIKLEKKVRCGADFIQTQAVYDVGMFEEFMEATSH--------LEVPVI
AGLIPLKSLGMAEFMNKNISGINVPEEIMLRIKDA---PDPVEEGLSIASETIKELIKLS
RGVHIMPVGSHKNTPKLLSLAGLSGK--------
>WP_048166951.1 5,10-methylenetetrahydrofolate reductase [Methanosarcina thermophila]
------------MLTNFREKL------NSGKFLVTAEVSPPKGTRFSGSLEDARYLKGIA
DALNVTDNQCSIMHMSSLAFSKLLLDEGHEPIMQLTCRDRNRIGLQSDLLGAYALGIRNV
CLMTGDYPSCGDHPGSKPVYDLDSVQLLQLVRKLDSGIDFAGNKLDGG-TSFCAGAVTGI
DPG----KTIQLIKLEKKVRCGAEFIQTQAVYDVGMFEEFMEVTSH--------LEVPII
AGLIPLKSFSMAQFMNKYISGISVPEEIMSRIKDA---PDPVEEGLSIASETIKELMKLS
RGVHIMPVGSHKNTPRLLSMAGILGND-------
>WP_054299514.1 5,10-methylenetetrahydrofolate reductase [Methanosarcina flavescens]
------------MLTNFREKL------NSNKFLITAEVSPPKGTRFSVSLEDTRYLKGIA
DALNVTDNQCSIMHMSSLAFSKLLLDEGHEPIMQLTCRDRNRIGLQSDLLGAYALGIRNI
CLMTGDFPSCGDHPGSKPVYDLDSVQLLQLVRKLDSGIDFAGNKLDGG-TSFCAGAVTGI
DPE----KTIQLIKLEKKVRCGADFIQTQAVYDVGMFEEFMEVTNH--------LEVPVI
AGLIPLKSLRMAEFMNKNISGISVPEEIMFRIKDA---PDPVEEGLSIASETIKELMRLS
RGVHIMPVGSHKNTPRLLSMAGISGK--------
>WP_048170768.1 5,10-methylenetetrahydrofolate reductase [Methanosarcina siciliae]
------------MLFNFREKL------NSRKFLVTAEVSPPKGTRYSVPLEDARHLKGLA
DALNVTDNQCSIMHMSSLAFSKLLLDEGHEPIMQLTCRDRNRIGLQSDLLGAYALGIRNI
CLMTGDFPSCGDHPGSKPVYDLDSVQLIELVRKLDSGVDLAGNQLDGG-TSFCAGAVSSI
DPE----KILQLIKLEKKVRGGADFIQTQAVYDVGVFEEFTEAVNH--------LEVPII
AGLIPLKSLGMAEYMNKNISGIHVPDEIMLRMKEA---SSPLEEGLLIASETVKELTKLS
RGVHIMPIGSHKNTPKLLSMAGISEI--------
>AAM06877.1 5,10-methylenetetrahydrofolate reductase (FADH) [Methanosarcina acetivorans C2A]
------------MLFNFREKL------NSRKFLVTAEVSPPKGTRYSVPLEDARHLKGRA
DALNVTDNQCSIMHMSSLAFSKLLLDEGHEPIMQLTCRDRNRIGLQSDLLGAYALGIRNI
CLMTGDFPSCGDHPGSKPVYDLDSVQLIELVRKLDSGFDLAGNILDGG-TSFCAGAVSGI
DPD----KIIQLIKLEKKVRGGADFIQTQAVYDVGIFEEFMEAVNH--------LEVPII
AGLIPLKSLGMAEYMNKNISGIHVPDEIMLRMKEA---SSPLEEGLLIASETIKELTKLS
RGVHIMPIGSHKNTPRLLSMAGISEI--------
>WP_048124800.1 5,10-methylenetetrahydrofolate reductase [Methanosarcina lacustris]
------------MHFNFREKL------NSRKFLVTVEVSPPKGTRFSAPVEDVSQLKGVA
DALNVTDNQCSIMHMSSLAFSKLLLDQGHEPVMQLTCRDRNRIGLQSDLLGAYALGIRNI
CLMTGDYPTCGDHPGSKPVYDLDSVQLIELVRKLDSGIDLAGKKLDGG-TSFCAGAVSGI
DPE----NTMQLIKLEKKVRCGAEFIQTQAVYDVGMFEEFMEAVNH--------LEVPII
AGLIPLKSLVMAEYMNKNISGIHVPEETMLRMKDA---VSPIEEGLSIASETIKELIKLS
RGIHIMPIGSHKNTPKLLSMAGISEK--------
>WP_048126084.1 MULTISPECIES: 5,10-methylenetetrahydrofolate reductase [Methanosarcina]
------------MLFNFREKL------NSRKFLVTVEVSPPKGTRFSASLEDTCQLKGAV
DALNVTDNQCSIMHMSSLAFSKLLLDQGHEPIMQLTCRDRNRIGLQSDLLGAYALGIRNI
CLMTGDHPICGDHPGSKPVYDLDSVQLIELVRKLDSGIDFAGKKLDGS-TSFCAGAVSGI
DPE----NILQLIKLEKKVRCGADFIQTQAVYDVGRFEEFTEAVNH--------LEVPVI
AGLIPLKSLGMAEYMNKNISGIHVPEETMLRMKDA---ASPIEEGLLIASETIKELTKLS
RGVHIMPIGSHKNTPRLLSMAGISDKQRDPENSL
>WP_048132953.1 5,10-methylenetetrahydrofolate reductase [Methanosarcina sp. 1.H.T.1A.1]
------------MLFNFREKL------NSRKFLVTVEVSPPKGTRFSAPLEDACQLKGVA
DALNVTDNQCSIMHMSSLAFSKLLLDQGHEPIMQLTCRDRNRIGLQSDLLGAYALGIRNI
CLMTGDHPTCGDHPGSKPVYDLDSVQLIELVRKLDSGIDFAGKSLDGG-TSFCAGAVSGI
DPK----NTLQLIKLEKKVKCGADFIQTQAVYDVGMFEEFIEAVNH--------LEVPVI
AGLIPLKSLSMAEYMNKNISGIHVPEEIMLRMKDA---SSPIEEGLSIASDTIKELTTLS
RGVHIMPIGSHKNTPRLLSMAGISGK--------
>WP_048161975.1 MULTISPECIES: 5,10-methylenetetrahydrofolate reductase [Methanosarcina]
------------MLFNFREKL------NSRKFLVTVEVSPPKGTRFSAPLEDACQLKGVA
DALNVTDNQCSIMHMSSLAFSKLLLDQGHEPIMQLTCRDRNRIGLQSDLLGAYALGIRNI
CLMTGDHPTCGDHPGSKPVYDLDSVQLIELVRKLDSGIDFAGKSLDGG-TSFCAGAVSGI
DPK----NTLQLIKLEKKVKCGADFIQTQAVYDVGMFEEFIEAVNH--------LEVPVI
AGLIPLKSLSMAEYMNKNISGIHVPEEIMLRMKDA---SSPIEEGLSIASDTIKELTKLS
RGVHIMPIGSHKNTPRLLSMAGISGK--------
>WP_048138270.1 MULTISPECIES: 5,10-methylenetetrahydrofolate reductase [Methanosarcina]
------------MLFNFREKL------NSRKFLVTVEVSPPKGTMFSAPLEDACQLKGVA
DALNVTDNQCSIMHMSSLAFSKLLLDQGHEPIMQLTCRDRNRIGLQSDLLGAYALGIRNI
CLMTGDHPACGDHPGSKPVYDLDSVQLIELVRKLDSGIDFAGKRLDGG-TSFCAGAVSGI
DPE----NTLQLIKLEKKVRCGADFIQTQAVYDVGMFEEFMEAVNH--------LEVPVI
AGLIPLKSLSMAEYMNKNISGIHVPEEIRLRMKDA---SSPIEEGLSIASDTIKELTKLS
RGVHIMPIGSHKNTPRLLSMAGISGK--------
>TFH05339.1 methylenetetrahydrofolate reductase [Methanosarcina sp.]
------------MLFNFREKL------NSRKFLVTVEVSPPKGTRFSAPLEDACQLKGVA
DALNVTDNQCSIMHMSSLAFSKLLLDQGHEPIMQLTCRDRNRIGLQSDLLGAYALGIRNI
CLMTGDHPTCGDHPGSKPVYDLDSVQLIELVRKLDSGIDFAGKRLDGG-TSFCAGAVSGI
DPE----NTLQLIKLEKKVRSGADFIQTQAVYDVGMFEEFMEAVNH--------LEVPVI
AGLIPLKSLSMAEYMNKNISGIHVPEEIMLRMKDA---SSPIEEGLSIASDTIKELTKLS
RGVHIMPIGSHKNTPRLLSMAGISEK--------
>WP_048141246.1 5,10-methylenetetrahydrofolate reductase [Methanosarcina horonobensis]
------------MLFNFREKL------NSRKFLVTAEVSPPKGTRFSASLEDARQLRGIA
DALNVTDNQCSIMHMSSLAFSKLLLDEGHEPIMQLTCRDRNRIGLQSDLLGAYALGIRNI
CLMTGDYPTCGDHPGSKPVYDLDSVQLIELVRKLDSGIDLAGNKLDGG-TSFCAGAVSGI
DPE----KTMQLIKLEKKVRCGADFIQTQAVYDIGTFEEFMEAVNH--------LEVPVI
AGLIPLKSLGMAEFMNKNISGIHVPEEIMLRMKDA---SSPLEEGLSIASETIRELTKLS
RGVHIMPIGSHKNTPRLLSMAGILKND-------
>WP_011032391.1 MULTISPECIES: 5,10-methylenetetrahydrofolate reductase [Methanosarcina]
------------MLFNFREKL------NSRKFLVTAEVSPPKGTRFSASLEDASQLKGIA
DALNVTDNQCSIMHMSSLAFSKLLLDEGHEPIMQLTCRDRNRIGLQSDLLGAYALGIRNI
CLMTGDYPTCGDHPGSKPVYDVDSVQLIELVRKLDTGVDFAGNKLDGG-TSFCAGAVSGI
DPE----KTMQLIKLQKKVKCGADFIQTQAVYDIGMFEEFMDAVNY--------LEVPVI
AGLIPLKSLGMAEFMNKNISGIHVPEEIMLRMKDA---SSPMEEGLLIASETIKELTKLS
RGIHVMPIGSHRNTARLLSLAGISQK--------
>ADE37405.1 methylenetetrahydrofolate reductase [Methanohalophilus mahii DSM 5219]
MSLKTNVTYYPAMPSAFKDKL------LSDDFVITSEISPPKGVDVSSAFEEAGLVGNYV
DAFNVTDNQRAVMRMSSLAMGRLLKEQGLDVILQLTCRDRNRLALQSDLLGAYALGMENI
CIMSGDYPTKGDNPGTKPVYDLDSVQLLGATSRLEGGYDIAGNPLESV-PSFTKGAVCNT
EPD----QPLQLMKLEKKARMGIDFFQTQAVYDIGHFETFMDSISH--------MEVPVL
AGLIPLKSAHMARFMNDKIPGIRVGDELIERMEAS---TDPAEEGLLICAEQIRELRKVC
RGIHLMPIGHYRHITALFEIAGLHEKN-------
>WP_048902316.1 5,10-methylenetetrahydrofolate reductase [Methanohalophilus mahii]
------------MPSAFKDKL------LSDDFVITSEISPPKGVDVSSAFEEAGLVGNYV
DAFNVTDNQRAVMRMSSLAMGRLLKEQGLDVILQLTCRDRNRLALQSDLLGAYALGMENI
CIMSGDYPTKGDNPGTKPVYDLDSVQLLGATSRLEGGYDIAGNPLESV-PSFTKGAVCNT
EPD----QPLQLMKLEKKARMGIDFFQTQAVYDIGHFETFMDSISH--------MEVPVL
AGLIPLKSAHMARFMNDKIPGIRVGDELIERMEAS---TDPAEEGLLICAEQIRELRKVC
RGIHLMPIGHYRHITALFEIAGLHEKN-------
>WP_129598071.1 methylenetetrahydrofolate reductase [Methanohalophilus sp. SLHTYRO]
------------MPSAFKEKL------LSDEFVITSEISPPKGVDVSSAFEEAGLVRDYV
DAFNVTDNQRAVMRMSPLAMGHLLKGQGLDVVMQFTCRDRNRLALQSDLLGAYAMGMENV
CIMSGDYPTKGDNPGAKPVYDLDSVQLLGAMNRLEEGYDIAGNPLESA-PSFTKGAVCNT
EPG----KPLQLMKLEKKARMGIDFFQTQAVYDIGLFETFMDSISH--------VEVPVL
AGLIPLKSAHMARFMNEKIPGIHVGDELIARMESS---TDPAEEGLLICAEQIRELKKVC
RGIHLMPIGHYRHITALFEMAGLYEKN-------
>WP_072562289.1 5,10-methylenetetrahydrofolate reductase [Methanohalophilus halophilus]
------------MPSAFKEKL------LSDDFVITSEISPPKGVDVSSAFEEAGLIKDYV
DAFNVTDNQRAVMRMSPLAMGHLLKEQGLDVIMQFTCRDRNRLALQSDLLGAYAMGMENV
CIMSGDYPTKGDNPGAKPVYDLDSVQLLGAMNRLEEGYDIAGNPLESS-PSFTKGAVCNT
EPD----QPLQLMKLEKKAHMGIDFFQTQAVYDIGHFETFMDSISH--------MDVPVL
AGLIPLKSAHMARFMNEKIPGIRVGDELIARMESS---TDPAEEGLLICAEQIRELRKVC
RGIHLMPIGHYSHITALFEMAGLHEKN-------
>SDW74536.1 5,10-methylenetetrahydrofolate reductase [Methanohalophilus halophilus]
MSLKTNVTYYPAMPSAFKEKL------LSDDFVITSEISPPKGVDVSSAFEEAGLIKDYV
DAFNVTDNQRAVMRMSPLAMGHLLKEQGLDVIMQFTCRDRNRLALQSDLLGAYAMGMENV
CIMSGDYPTKGDNPGAKPVYDLDSVQLLGAMNRLEEGYDIAGNPLESS-PSFTKGAVCNT
EPD----QPLQLMKLEKKAHMGIDFFQTQAVYDIGHFETFMDSISH--------MDVPVL
AGLIPLKSAHMARFMNEKIPGIRVGDELIARMESS---TDPAEEGLLICAEQIRELRKVC
RGIHLMPIGHYSHITALFEMAGLHEKN-------
>WP_105460367.1 5,10-methylenetetrahydrofolate reductase [Methanohalophilus euhalobius]
------------MPSAFKEKL------LSDEFIVTSEISPPKGVDVSSVFEEAGLVRDYV
DAFNVTDNQRAVMRMSPLAMGHLLKEQGLDIIMQFTCRDRNRLALQSDLLGAYAMGMENV
CIMSGDYPTKGDNPGAKPVYDLDSVQLLGTINRLEKGFDIAGNPLESV-PSFTKGAVCNT
EPD----LPLQLMKLEKKARMGIDFFQTQAVYDIGHFETFMDSISH--------MEVPVL
AGLIPLKSAHMARFMNEKIPGIQVGDELIARMESS---TDPAEEGLLICAEQVRELKKVC
RGIHLMPIGHYRQITALFEMAGLYEKD-------
>KXS40984.1 methylenetetrahydrofolate reductase [Methanohalophilus sp. T328-1]
MSLKTNVTYYPAMPSAFKEKL------LSDEFIVTSEISPPKGVDVSSVFEEAGLVRDYV
DAFNVTDNQRAVMRMSPLAMGHLLKEQGLDIIMQFTCRDRNRLALQSDLLGAYAMGMENV
CIMSGDYPTKGDNPGAKPVYDLDSVQLLGTINRLEKGFDIAGNPLESV-PSFTKGAVCNT
EPD----LPLQLMKLEKKARMGIDFFQTQAVYDIGHFETFMDSISH--------MEVPVL
AGLIPLKSAHMARFMNEKIPGIQVGDELIARMESS---TDPAEEGLLICAEQVRELKKVC
RGIHLMPIGHYRQITALFEMAGLYEKD-------
>WP_096712157.1 5,10-methylenetetrahydrofolate reductase [Methanohalophilus euhalobius]
------------MPSAFKEKL------LSDEFIVTSEISPPKGVDVSSVFEEAGLVRDYV
DAFNVTDNQRAVMRMSPLAMGHLLKERGLDVIMQFTCRDRNRLALQSDLLGAYAMGMENV
CIMSGDYPTKGDNPGAKPVYDLDSVQLLGAMNQLEGGYDIAGNPLESA-PSFTKGAVCNT
EPD----QPLQLMKLEKKAHMGIDFFQTQAVYDIGHFETFMEGISH--------MEVPVL
AGLIPLKSAHMARFMNEKIPGIRVGDELIARMESS---TDPAEEGLLICAEQIRELKKVC
RGIHLMPIGHYRHITALFEMAGLHEKH-------
>ODV50116.1 methylenetetrahydrofolate reductase [Methanohalophilus sp. 2-GBenrich]
MSLKTNVTYYPAMPSAFKEKL------LSDEFIVTSEISPPKGVDVSSVFEEAGLVRDYV
DAFNVTDNQRAVMRMSPLAMGHLLKERGLDVIMQFTCRDRNRLALQSDLLGAYAMGMENV
CIMSGDYPTKGDNPGAKPVYDLDSVQLLGAMNQLEGGYDIAGNPLESA-PSFTKGAVCNT
EPD----QPLQLMKLEKKAHMGIDFFQTQAVYDIGHFETFMEGISH--------MEVPVL
AGLIPLKSAHMARFMNEKIPGIRVGDELIARMESS---TDPAEEGLLICAEQIRELKKVC
RGIHLMPIGHYRHITALFEMAGLHEKH-------
>RXG33615.1 methylenetetrahydrofolate reductase [Methanohalophilus sp. WG1-DM]
MSLKTNVTYYPAMPSAFKEKL------LSDEFIVTSEISPPKGVDVSSVFEEAGLVRDYV
DAFNVTDNQRAVMRMSPLAMGHLLKEQGLDIIMQFTCRDRNRLALQSDLLGAYAMGMENV
CIMSGDYPTKGDNPGAKPVYDLDSVQLLGAMNQLEDGYDIAGNPLESA-PSFTKGAVCNT
EPD----QPLQLMKLEKKAHMGIDFFQTQAVYDIGHFETFMENISH--------MEVPVL
AGLIPLKSAHMARFMNEKIPGIRVDDELIARMESS---TDPAEEGLLICAEQIRELKKVC
RGIHLMPIGHYGHITALFEMAGLHEKH-------
>WP_128754667.1 methylenetetrahydrofolate reductase [Methanohalophilus sp. WG1-DM]
------------MPSAFKEKL------LSDEFIVTSEISPPKGVDVSSVFEEAGLVRDYV
DAFNVTDNQRAVMRMSPLAMGHLLKEQGLDIIMQFTCRDRNRLALQSDLLGAYAMGMENV
CIMSGDYPTKGDNPGAKPVYDLDSVQLLGAMNQLEDGYDIAGNPLESA-PSFTKGAVCNT
EPD----QPLQLMKLEKKAHMGIDFFQTQAVYDIGHFETFMENISH--------MEVPVL
AGLIPLKSAHMARFMNEKIPGIRVDDELIARMESS---TDPAEEGLLICAEQIRELKKVC
RGIHLMPIGHYGHITALFEMAGLHEKH-------
>WP_123136403.1 methylenetetrahydrofolate reductase [Methanohalophilus sp. RSK]
------------MPSAFKEKL------LSDEFVITSEISPPKGVDVSSAFEEAGLVRDYV
DAFNITDNQRAVMRMSPLAMGHMLKEQGLDIIMQFTCRDRNRLALQSDLLGAYAMGMENV
CIMSGDYPTKGDNPGAKPVYDLDSVQLLGAMNRLEEGFDIAGNPLESS-PSFTKGAVCNT
EPD----QPLQLMKLEKKARMGIDFFQTQAVYDIGHFETFMESISH--------LEIPVL
AGLIPLKSAHMARFMNEKIPGIQVGDELIARMESS---TDPAEEGLLICAEQVRELKKVC
RGIHLMPIGHYRHITALFEMAGLHEKN-------
>WP_072361667.1 5,10-methylenetetrahydrofolate reductase [Methanohalophilus portucalensis]
------------MPSAFKEKL------LSDEFIVTSEISPPKGVDASSAFEEAGLVRDYV
DAFNVTDNQRAVMRMSPLAMGHLLKEQGLDIIMQFTCRDRNRLALQSDLLGAYAMGMENV
CIMSGDYPTKGDNPGAKPVYDLDSVQLLGAMNRLEEGFDIAGNPLESV-PSFTKGAVCNT
EPD----QPLQLMKLEKKARMGIDFFQTQAVYDIGHFETFMESISH--------IEVPVL
AGLIPLKSAHMARFMNEKIPGIRVDDELIARMESS---TDPAEEGLLICAEQIRELKKVC
RGIHLMPIGHYRHITDLFEMAGLHEKN-------
>OJH48627.1 methylenetetrahydrofolate reductase [Methanohalophilus portucalensis FDF-1]
MSLKTNATYYPAMPSAFKEKL------LSDEFIVTSEISPPKGVDASSAFEEAGLVRDYV
DAFNVTDNQRAVMRMSPLAMGHLLKEQGLDIIMQFTCRDRNRLALQSDLLGAYAMGMENV
CIMSGDYPTKGDNPGAKPVYDLDSVQLLGAMNRLEEGFDIAGNPLESV-PSFTKGAVCNT
EPD----QPLQLMKLEKKARMGIDFFQTQAVYDIGHFETFMESISH--------IEVPVL
AGLIPLKSAHMARFMNEKIPGIRVDDELIARMESS---TDPAEEGLLICAEQIRELKKVC
RGIHLMPIGHYRHITDLFEMAGLHEKN-------
>WP_013897385.1 5,10-methylenetetrahydrofolate reductase [Methanosalsum zhilinae]
------------MHSLFQDKI------RSGSFVITAEITPPKGTDTTKAIENADMLRGCV
DALNITDNNRAVMRMSPVALGAILQERGHEVIVQMTCRDRNRLALQSELLGACALGIGNI
CVMTGDHVKSGDHQGAKSVYDLDSVQLLSMIRKMMNGSDLYGNPLESA-PEFMVGAVSNI
DPG----QAMQMLKFKKKIIEGADFIQTQAVYDSDLFEGFMEYARE--------FKVPVI
AGIIPLKSAKMARFMNENVPGIQIGEDLIERMEQA---RDPVNEGLEISCEIISRIRPIC
QGIHLMPIGQHLNTQRLLEMAGFSKQ--------
>OPY23799.1 bifunctional homocysteine S-methyltransferase/5,10-methylenetetrahydrofolate reductase protein [Methanomethylovorans sp. PtaU1.Bin073]
------------MPAAFRDKL------QSDRFIITTEITPPKGVETSSFLTDAEQLKQYV
DAFNVTDNQRAVMRMNPVAVGKLLKDAGHETIVQLTCRDRNRLALQSDLLGAWALGIRNI
CVMTGDHTTKGDHPGTKPVYDLDSVQLLDTVKKLKEGYDLSGNRLEQS-PDFLVGAVSNT
DPS----QPMQHIKLRKKASIGIDFIQTQAVYDTEEFASFLQKVSD--------IHVPII
AGIIPLKSAKMARYMNSNIPGIRVPEELITRMENA---EEPASEGMEITSQIIRELKNMC
RGIHLMPVGQHTHTREILKMSGLTEGRTHNE---
>OPY19562.1 bifunctional homocysteine S-methyltransferase/5,10-methylenetetrahydrofolate reductase protein [Methanomethylovorans sp. PtaU1.Bin093]
------------MAVTFREKL------RSDRFIITTEITPPKGVKTSSFLSDAEQLKQHV
DAFNVTDNQRAVMRMSPLAVGKLLKDAGHEIILQITCRDRNRLALQSDLLGAWALGIQNI
CVMTGDHTTKGDHPGAKPVFDLDSVQLLEVVRKLKEGHDLSGNSLEQT-PDFVVGAVSNT
DPT----QTMQHIKLRKKVSMGLDFIQTQAVYDAEEFACFLEKISD--------IDVPII
AGVIPLRSAKMARFMNTSIPGIRIPDEIISRMESA---EEPVQEGMKIAVQLIRELKNMC
RGIHLMPIGQHTDSKEILKMSGSTPGRQYNEQ--
>WP_015325708.1 5,10-methylenetetrahydrofolate reductase [Methanomethylovorans hollandica]
------------MAVTFREKL------QSHRFIVTTEVTPPKGVETSYFLSDAEQLKQYV
DAFNVTDNQKAVMRMSPLAVGKLLKDAGHETILQITCRDRNRLALQSDLLGAWALGIRNI
CVMTGDHTTKGDHPDTKPVYDLDSVQLLDTIRKLKLGYDLSGNSLERS-PDFVVGAVSNT
DPT----QPMQHIKLRKKVSMGVDFIQTQAVYDTKEFACFLEKVKD--------IDVPII
AGIIPLRSAKMARFMNENIPGIRVPDELITRMEYA---KEPVQEGLEIAVQSIRELKNMC
RGIHLMPVGQHTHSKEILKMAGLAEGRTQNEQ--
>WP_015053731.1 methylenetetrahydrofolate reductase [Methanolobus psychrophilus]
------------MPRTFKEKL------LSDDFLVTAEITPPKGTDLNEALEDAEILRGLA
DAFNVTDNQRAVMRMSPLAVSKALLDKGHEVIMQLTCRDRNRLALQSDVLAAYSLGVRNI
SVMSGDHTTKGDHPRARPVFDIDSVQLLGAIRKMKEGFDLSGNEIGGM-PDLTVGAVSNT
DLS----KPMQLLKLRKKIKMGAEFIQTQAVYDTGQFQTFMEHIVD--------MDIPVI
AGVIPLKSAKMARFMNGNIPGINVPPEMIELMENA---EDPAWEGLSICAQTIRELKGLC
RGVHVMPIGSHSRTPELLEMAGIRKDN-------
>WP_091935688.1 5,10-methylenetetrahydrofolate reductase [Methanolobus profundi]
------------MSGTFKDKL------LSDNFLITAEISPPKGTDLSEAISDAEVTRGWV
DALNVTDNQKAVMRMSPLAVSRALLDAGHEVIMQLTCRDRNRLALQSDLLGAYAMGVRNI
CIMTGDHTTKGDHPKTKPVYDLDSVQLLTIIKKMKEGYDLAGNKIDEP-PEFVVGAVTNT
DPS----KAAQMMKLRKKAKTGIDFIQTQAVYDISKFEAFMEANGD--------IDIPII
AGVIPLKSAKMARYMNKNIPGINVPDDIIDTMERS---DDPIEQGMSICSEAISELKKLC
RGIHFMPIGKHDNTPIILEMAGIRKNDQ------
>WP_094228446.1 5,10-methylenetetrahydrofolate reductase [Methanolobus psychrotolerans]
------------MSRTFKDKL------TSNDFLITAEVSPPKGTDLTEMLSDAELTRGWV
DALNVTDNQKAIMRMSPLAVSKALLDSGHEVIMQLTCRDRNRLALQSDLLGAYSMGIRNI
CIMTGDHTTKGDHPRARPVYDLDSVQLLSIVRKMQEGFDLAGNVIENP-PAFIVGAVTNT
DSS----KTMQMMKLRKKTRTKLDFMQTQAVYDITQFETFMESIGD--------VKVPMI
AGVIPLKSANMARFMNKNVPGINVPAEIIERIDKA---EKPVEEGISICAETIIELKKLC
RGIHIMPIGKHNNTYRIFEMAGIRMNDQ------
>TQD27037.1 methylenetetrahydrofolate reductase [Methanolobus vulcani]
------------MSRTFKDKL------SSNDFLITAEVSPPKGTDLIDVLSDAELIRGWV
DALNVTDNQKAIMRMSPLAVSKSLLDSGHEVIMQLTCRDRNRLALQSDLLGAYSMGIRNI
CIMTGDHTTKGDHPKARPVYDLDSVQLLKIVRKMQEGFDLAGNVIENP-PQFVVGAVTNT
DPS----KKAQMMKLRKKVKTGINFMQTQAVYDISMFESFMESIGD--------IEVPII
AGVIPLRSANMARFMNGNIPGINVPDEIIERMESA---EKPKDEGMDICAETIKELKKLC
RGIHLMPIGKHNNTPTILEMADIRKKQ-------
>SDG32117.1 5,10-methylenetetrahydrofolate reductase [Methanolobus vulcani]
------------MSRTFKDKL------TSNDFLITAEVSPPKGTDLAEMLSDAELTRGWV
DALNVTDNQKAIMRMSPLAVSKALLDSGHEVIMQLTCRDRNRLALQSDLLGAYSMGIRNI
CIMTGDHTTKGDHPKARPVYDLDSVQLLNIIRKMQEGLDLAGNVIDNP-PQFVVGAVTNT
DPS----KKAQMMKLRKKVKTGIDFMQTQAVYDISMFEDFMESIGD--------IEVPII
AGVIPLRSANMARFMNGNIPGISVPDEIIERMDSA---ERPMEEGVAICAEAIKELQKLC
RGIHLMPIGKHNNTPTILELADIRKK--------
>WP_023845112.1 5,10-methylenetetrahydrofolate reductase [Methanolobus tindarius]
------------MSRTFKDKL------SSNDFLITAEVSPPKGTDLAEMISDAELTRGWV
DALNVTDNQKAIMRMSPLAVSKALLDGGHEVIMQLTCRDRNRLALQSDLLGAYSMGIRNI
CIMTGDHTTKGDHPKARPVYDLDSVQLLNIVRKMQRGIDLAGNVIENP-PQFVVGAVTNT
DPS----RKAQMMKLRKKVKTGIDFLQTQAVYDISMFEDFMESIED--------IEVPII
AGVIPLRSANMARFMNGNIPGINVPDEIIERMDST---EKPKEEGMVICAEAIKELQKLS
RGIHLMPIGKHNNTPTILEMADIRKKR-------
>KXS43747.1 methylenetetrahydrofolate reductase [Methanolobus sp. T82-4]
------------MSLTFKDKL------ESDHFLITAEISPPKGTDLSEALADAELIRDQV
DALNVTDNQRAVMRMSPLAVSRALLDAGHEVIMQLTCRDRNRLALQSELLGAYSMGIRNI
CVMTGDHTTKGDHPGARPVYDMDSVQLLDIVRRMREGYDLAGNTIDNP-PVFTVGAVTNT
DPS----KLMQMMKLRKKAKTGLDFIQTQAVYDTGQFQTFMEKTED--------IEVPII
AGLIPLKSAKMARFMNQNVPGINVPDEIIERIENA---ERPVDEGLAICAETARELRKLC
RGIHIMPIGKHDKTSQILEMAGIRKNI-------
>WP_135390411.1 methylenetetrahydrofolate reductase [Methanolobus sp. SY-01]
------------MSQTFKNKL------ISDDFLITAEVSPPKGTDLSESIADADIIRNWA
DALNVTDNQRAVMRMSPVAVSKNLLDAGHEVIMQLTCRDRNRLALQSELLGAFALGVRNM
CVMTGDHTTKGDHPGARPVYDMDSVQLLDIIRRMKEGHDLAGNVIDKP-PAFTVGAVTNT
DPS----KNMQMMKLRKKSKMGLDFIQTQAVYDIGQFEAFMEAIGD--------IEVPVI
AGLIPLKSAKMAHFMNENVPGINVPAEVTQRMANA---EKPIEEGISICSEAINELKELC
RGIHIMPIGKHVNTPKILEIAGIRKKNND-----
>WP_011499873.1 5,10-methylenetetrahydrofolate reductase [Methanococcoides burtonii]
------------MLSTFNDVL------NSDRFIVTAEVAPPKGTDISATLEDAELIRGLV
DAINITDNQRAVMRMSPIAVGKLLMDAGHEVIVQLTCRDRNRLALQSDILAASALGIENL
CVMTGDYTTKGDHVGAKAVYDLDSVQLLSLITKMMGGSDMAGNELAGA-PSFTVGAVSNT
DVT----KRMQMLKLKKKINAGARFIQTQAVYDVESFKDFSDLMGQ------IGPNVLVL
AGIIPLRSAAMAHFMNNNIPGIRVGDELIKRMENA---KDPIQEGLEIAAESILELRDLC
RGIHLMPIGGHGNTQRLLEMAGLDNR--------
>WP_135610390.1 methylenetetrahydrofolate reductase [Methanococcoides sp. AM1]
------------MLSTFNDAL------NSGRFIVTAEVAPPKGTDISAVLEDADLIRGWV
DAINITDNQRAVMRMSPVAVGKLLMDAGHEVIVQFTCRDRNRLALQSDVLAASVLGIRNL
CVMTGDYPTKGDHVGAKPVYDLDSVQLLSVITRMMGGHDMVGNELAGT-PSFTVGAVSNT
DAT----RRMQMIKLQKKIDAGAQFIQTQAVYDVEGFGEFVESFSH--------PDVPVI
AGIIPLRSAGMAHFMNANIPGIRVGDELISRMESA---EDPVQEGLEIAAESIRELRKMC
RGVHLMPIGGNSNTPKLLEMAGISSLQ-------
>WP_048193429.1 5,10-methylenetetrahydrofolate reductase [Methanococcoides methylutens]
------------MLSTFNDAL------NSDRFIVTAEVAPPKGIDISAVLEDADLIRGWV
DAINITDNQRAVMRMSPVAVGKLLMDAGLEVVVQFTCRDRNRLALQSDILAASALGISNL
CVMTGDYPTKGDHAGAKPVYDLDSVQLLSVITKMMGGHDMAGNELAGA-PSFTVGAVSNT
DAA----RRMQMIKLQKKVDAGAQFIQTQAVYDVEVFGEFMDSFSH--------PDVPVI
AGIIPLRSAGMARFMNANIPGIRVGDEMISRMEDA---EDPVQEGLEIAAESIRELRKMC
RGVHLMPIGGNSNTSKLLEMAGISALQ-------
>WP_091689193.1 5,10-methylenetetrahydrofolate reductase [Methanococcoides vulcani]
------------MLSTFNDAL------NSDRFIVTAEVAPPKGTDISATLEDADLIRGWV
DAINITDNQHAVMRMSPVVVGKLLMDAGHEVIVQFTCRDRNRLALQSDILAASVLGIRNL
CVMTGDYPTKGDHVGAKPVYDLDSVQLLSLITKMMDGHDMAGNELAGA-PSFTIGAVSNT
EAA----RRMQMIKLKKKIDAGAQFIQTQAVYDVEGFGEFMDSFTH--------PDVPVI
AGIIPLRSAGMARFMNGNVPGIRVGDELISRMEDA---EDPVQEGLEIAAESIRELRKMC
RGVHMMPIGGNSNTPKLLEMAGISALQ-------
>WP_048204384.1 5,10-methylenetetrahydrofolate reductase [Methanococcoides methylutens]
------------MLSTFNDAL------NSDRFIVTAEVAPPKGTDISAVLEDADLIRGWV
DAINITDNQRAVMRMSPVAVGKLLMDAGHEVIVQFTCRDRNRLALQSDILAASALGISNL
CVMTGDYPTKGDHTGTKPVYDLDSVQLLSVITKMMGGHDMAGNELAGA-PSFTVGAVSNT
DAA----RRMQMIKLKKKIDAGAQFIQTQAVYDVEGFGEFMDSFPD--------SDVPVL
AGIIPLRSAGMARFMNGNVPGIRVGDEMISRMEDA---EDPVQEGLEIAAESIRELRKMC
RGIHLMPIGGNSNTTKLLEMAGISALQ-------
>WP_135603657.1 methylenetetrahydrofolate reductase [Methanococcoides sp. NM1]
------------MLSTFNDAL------NSDRFIVTAEVAPPKGTDISAVLEDADLIRGWV
DAINITDNQRAVMRMSPIAVGKLLMDAGHEVIVQFTCRDRNRLALQSDILAASVLGIRNL
CVMTGDYPTKGDHAGAKPVYDLDSVQLLSLITKMMGGHDMAGNELSGA-PSFTVGAVSNT
DAA----RRMQMIKLKKKIDAGAQFIQTQAVYDVEGFGEFMDSFPD--------PDVPVI
AGIIPLRSAGMARFMNANVPGIRVGDEMISRMEDA---EDPVQEGLEMAAESIRELRKMC
RGVHLMPIGGNSNTPKLLEMAGISALQ-------
>WP_013193570.1 5,10-methylenetetrahydrofolate reductase [Methanohalobium evestigatum]
-------------MPSFGQKL------KSGEFVVTSEITPPKGSDISSVLKISDTLKGWV
DAINITDNNRAVMRMSPLALGKILADTGHNVIMQMTCRDRNRLAIQSDLLGANALGIDSI
CIMTGDHTTKGDHPGAKPVYDLDSVQLLSMVKKLTQGYDFSGNQLEGT-PHFTVGVVSNI
DIS----QKMQMMKLKKKAEMGVDFIQTQAVYDVDQFKEFTESVKH--------LSVPII
AGIIPLKSANMARFMNNNIPGIKIGDDIISRLEEA---KDPVYEGLAISAETINEIRDIC
NGVHIMPIGKSLNTVTLLEMAGFSPE--------
>17492664 ANME3_00104 hypothetical protein [ANME sp. HMMV]
-----------MMQSTFGEKL------NSNKFIITAEITPPKGVDASAALADAKILKGLV
DALNITDNQRAIMRMSPLALGKLLLERGYEVIMQMTCRDRNRLSIQSDILGAAALGIGNI
CLMSGDHTTNGDHPGAKPVYDLDSVQLLSMVQKMQNGFDISGNELEGV-PELVVGAVSNT
DPS----QVMQMMKLEKKVRMGARFIQTQAVYDVGQFEEFTGSVSH--------LDIPII
AGLIPLKSANAARFMNENIPGINVDDEIIARMESA---GNPVQEGLMICSETIGMLKKTC
RGIHLMPIGQHLNTPKLLEMAGLPVRR-------
>17500571 LBLEPAFP_00866 hypothetical protein [ANME sp. HMMV2]
------------MQLTFGEKL------NSNKFIVTAEITPPKGVDTSAAITDAQILKGLV
DAVNITDNQRAVMRICPLALGKLLLDEGHEVIMQMTCRDRNRLAIQSDILGAAALGIKNV
CLMSGDHTTKGDHPGAKPVYDLDSVQLISVVKKMKDGFDFSGNKLEGV-PELIVGAVSNT
DSS----QLMQMIKLEKKIKMGAQFIQTQAVYDVGQFEEFIESVAH--------LDVPII
AGVIPLRSANAACFMNGNIPGINVNDEIIARMEYA---DDPVHEGLMICAETIGMVKKIC
RGVHLMPIGQHLNTPKLLEMAGLSVR--------
>PLX84161.1 5,10-methylenetetrahydrofolate reductase [Desulfuromonas sp.]
-------------MSKLQQQL------DSGEFVVTAEIAPPKGTDVSGALAGARALNG-V
TAVNVTDNQGANMRMTPLAVAALLVREGIEPILQLTCRDRNRLALQSDLLGAAALGVENL
LLLSGDHVRFGDHPGAKAVFDLDSVQLLQVVNGLSGGQDMAGKSLAGS-PAFFAGAAVTP
EAE---PFELMFQKFSKKVESGARFFQTQAVYEPARLEQFMDEARP--------LGTPIL
LGVLLLKSARMARFLNEHIPGVRVPESLIARLEGA---ARPLDEGVAIAREMVGHAREHC
QGVHLMTLGHEERIPEILG---------------
>TLM80409.1 5,10-methylenetetrahydrofolate reductase [Actinobacteria bacterium]
--------------MSLSDAF------GSGRFVVTSEVGPPKGTDVAEMLATAEMLRAHV
DALNVTDNQAAVMRLCTLSACAHLATAGHEVVYQVTCRDRNRLALQSDLLGAASFGITNV
LALTGDHTRVGDHPGAKAVFDLESVQLLRVIQTLNAGADMADKALHGT-PGFFAGAVVTP
DSV---PLAPQLARFEKKVAAGARYFQTQAVYDLASFERFMEVARR--------FDVKVL
AGIVVLRSARMASFMNANLPGITVPERIVAELAAS---EDAAATGVEIAARFIRGARDMC
DGVHIMAIGAEHLAPRVLAEAGLARKVPA-----
>OGL47279.1 5,10-methylenetetrahydrofolate reductase [Candidatus Schekmanbacteria bacterium RBG_16_38_10]
--------------MSLKNIL------EKGKFVITAEIEPPKGTDVSKFFETSESLRGKV
DGLNITDQQGAVMRLGSLASCHLLIEKGFEVIFQITCRDRNCIALQSDLLSASVLGIENV
LILTGDHPQLGDHPDSKPVFDLDSVQLLQVAKTLEGGYDFSGNKLKKE-PKFFLGAATNP
GAD---PLEPEIIKAEKKVKAGAAFFQTQAIYDPVKFKNFIDKIKH--------LNIFIM
AGIVLLKSAKMARYMNENVAGINVPEELIKRMETA---SDAKKECIEISVSLIKEIKNFC
HGIHFMALGWEDLIPEIISKVNLPNE--------
>WP_066667148.1 5,10-methylenetetrahydrofolate reductase [Desulfotomaculum copahuensis]
--------------MKLSSLF------AQGKFVVTSEVGPPKGTDVSGMLAEAEHLKGVV
DAVNVTDNQSAVMRLGSLTASHLLKQKGFEPVFQLTCRDRNRLALQSDLLSAAVLGIENV
LCLTGDHVHAGDHPQAKPVYDFDSVQLLRTARELCNGFDAAGNQLDGK-PDFCLGAVVNP
GAD---PLEPQLIKLEKKIKAGAQFIQTQAVFDPAVFEKFIKQASS--------FGVPVV
AGIVLLKSAGMGRYMNENVSGVNVPDSLLREMADL-PAEKRKEKSAAIAVKLIKELKQMC
AGVHIMPLGWTDLVPGIVSAAV------------
>KRT77748.1 5,10-methylenetetrahydrofolate reductase [Armatimonadetes bacterium CSP1-3]
--------------MTLREAL------SSGRFVVTAEAQPPKGTAVDEALQQAERLRGRV
AAFNVTDQQSSVMRLGSLALCHLLVERGLEPIYQVTCRDRNRIALQSDLLSAAALGIENV
LCLTGDHVSLGDHPQAKPVFDLDAVTLLVAARELTQGHDLTGHELAGT-PRFFLGAVVSP
CAE---PVEPQLFKMEKKVRAGAGFFQTQAVFEAERFAAFMETARG--------FGVPVI
AGVILLKSAKMARFMNQNIPGIRVPDDLIKQMEGS---KDKEGTSAEIAARLVRDLRGLA
AGVHIMAMGWEHLIPRVLEFSGLPAPAEAA----
>RLE40728.1 5,10-methylenetetrahydrofolate reductase [Candidatus Acetothermia bacterium]
-------------MTALEQAL------TKGEFAVTAEVAPPKGTDVSEMMENAEFLRGKV
HAINVTDQQSSVMRLGSLASCHLLKEAGFEPVFQLTTRDRNRIALQSDLLSAYALGIENV
LCLTGDYVTLGDHPQAKPVFDLDSVSLLMAAKSLENGTDMAGESLEGA-PSFYLGAVVTP
GYE---PLELQLLKMERKIKAGAQFFQTQAVYDPEVFRRFMESAKE--------FGVPVM
LGCVLLKSAGMARYMNKNVAGVSVPDSIIDEMKKT---DDKVTTSIKIAARIIRETKEMC
QGVHLMPMGWERHVPDILDEAGIAI---------
>KUK27702.1 Methylenetetrahydrofolate reductase [Acetothermia bacterium 64_32]
-------------MMRLDRLF------EAGKFVVTVEVEPPKGTRVSEMLERAESLRGLV
DAINVTDQQSSVMRLGSLASCHLLKERGIEPVFQLTCRDRNRIALQSDLLSAWALGIENV
LCLTGDHVSLGDHPQAKPVFDLDSVSLLWTARRLKEGYDLAGNPLQGS-PDFCLGAVVTP
EAD---PLEPQILKMERKIRAGAQFFQTQAVYDPKAYERFTREIEG--------LKAPIL
VGIIPLKSAKMARFMNENIAGIKVPDGVIAEMERAKTREERRRKSAEICARIVQAVRPHC
QGIHLMPMGWEDLVPEILELAGINP---------
>HAF70824.1 5,10-methylenetetrahydrofolate reductase [Candidatus Acetothermia bacterium]
--------------MRLDRLF------EAGKFVVTVEVEPPKGTRVSEMLERAESLRGLV
DAINVTDQQSSVMRLGSLASCHLLKERGIEPVFQLTCRDRNRIALQSDLLSAWALGIENV
LCLTGDHVSLGDHPQAKPVFDLDSVSLLWTARRLKEGYDLAGNPLQGS-PDFCLGAVVTP
EAD---PLEPQILKMERKIRAGAQFFQTQAVYDPKAYERFTREIEG--------LKAPIL
VGIIPLKSAKMARFMNENIAGIKVPDGVIAEMERAKTREERRRKSAEICARIVQAVRPHC
QGIHLMPMGWEDLVPEILELAGINP---------
>OIP60671.1 5,10-methylenetetrahydrofolate reductase [Nitrospirae bacterium CG2_30_41_42]
--------------MGFKEVL------ESKKFVVTAEIGPMKGTDVQETLEDAELIKGKV
DAINVTDLQSSVMRLGSMAVCHLLKDHGIDPIFQMTCRDRNRLALQSDLLSAWVLGIRNV
LALTGDYPTVGDHPQAMPVFDLDSVILLKVISRLNEGFDMAGNQLKGA-TDFFSGAVVNP
GADTEAALEMQIIKMEKKIEAGARFFQTQGIFDLELFEKFMKRIEG--------FKAPVI
GGVILLKSAGMARFMNKNVAGVFVPEPLIKEMEEA---KDKVKTSIEIAARLIKGMKDIC
QGVHIMAIGWEKKIPMVLKEVGL-----------
>KPK92283.1 methylenetetrahydrofolate reductase [Deltaproteobacteria bacterium SM23_61]
--------------MGFQESL------AAGKFVITSEIGPPKGTHIQEMMADAELLRGRV
DAINVTDLQSSVMRLGSLAVCHLLQEKGLEPIFQVTCRDRNRLALQADLLSASVLGIRNV
LALTGDYASLGDHPQSKPVFDLDSVNLLKVIRTLEGGTDMVGNALQGA-PRFFPGAVVNP
GGN---PVEAQIIKMEKKIKAGANFFQTQAVYDVGAFEKFMKRVTP--------FRVPVL
AGIILLKSAGMARFMNKNVAGVFVPEPLIQKMAKA---GDRVKTSIEIGAELIQDLKGMC
QGVHIMPIGWESKVPALLDATKL-----------
>RLA85885.1 5,10-methylenetetrahydrofolate reductase [Deltaproteobacteria bacterium]
--------------MGLREAF------ASGKFVVTAEVGPLKGTDTTEIKEVAHLLKGKV
DGTNVTDQQSAVMRLGSMVTCYLLKQEGLDPILQVTCRDRNRLAIQSDLLSAYVLGIRNV
LAITGDFPSLGDHPDAKAVYDLDSVQLVWTINRMNQGYDIAGNELQGK-TDFFIGAVVTP
ITDTEAAMELQLIKMEKKIEAGARFFQTQAVYDVDAFAKFMKRAEK--------FGVPVL
AGIIPLKSVGMARYMNKNVAGVFVPDHLIEEMQKA---EKPAQKGLEIAARLIRDVKDLC
QGVHIMAIGWERKVPEILELAGLA----------
>RLA81002.1 5,10-methylenetetrahydrofolate reductase [Deltaproteobacteria bacterium]
--------------MAFKEAL------ESGKFTVTAEVGPLKGTDTTEIEEVAELLKGKV
DGVNVTDQQSAVMRLGSLATCHLLVEKGLDPIFQMTCRDRNRIALQSDLLNAHVLGIRNV
LAITGDYPTLGDHPDAKAVYDLDSVQLVWTIRRMNEGYDLAGNELEGK-TDFFVGAVVTP
VTDTDAAFELQLIKMEKKVEAGARFFQTQAVYDVDAFARFMKRAEE--------FGVPIL
AGIIPLKSVGMARYMNKNVAGVFVPEHLIEEMAKA---EEKARKGLEIAARLIKDLQDLC
QGVHIMAIGWEKKVPEILALAGLVQ---------
>RLA98649.1 5,10-methylenetetrahydrofolate reductase [Deltaproteobacteria bacterium]
--------------MAFKEAL------ESGKFTVTAEVGPLKGTDTTEIEEVAELLKGKV
DGVNVTDQQSAVMRLGSLATCHLLVEKGLDPIFQMTCRDRNRIALQSDLLNAHVLGIRNV
LAITGDYPTLGDHPDAKAVYDLDSVQLVWTIRRMNEGYDLAGNELEGK-TDFFVGAVVTP
VTDTDAAFELQLIKMEKKVEAGARFFQTQAVYDVDAFARFMKRAEE--------FGVPIL
AGIIPLKSVGMARYMNKNVAGVFVPEHLIEEMAKA---EEKARKGLEIAARLIKDLQDLC
QGVHIMAIGWEKKVPETLALAGLVQ---------
>RLA94674.1 5,10-methylenetetrahydrofolate reductase [Deltaproteobacteria bacterium]
--------------MAFKEAL------QSGKFTVTAEVGPLKGTDTTEVLEVAELLRGKV
DGVNVTDQQSAVMRLGSLVTCHLLIQKGLDPIFQMTCRDRNRIALQSDLLNAHVLGIKNV
LAITGDYPTLGDHPDAKAVYDIDSVQLVWTINRMNQGYDLAGNELQGK-TDFFVGAVVTP
ITDTEAAFELQLIKMEKKIEAGARFFQTQAVYDVDAFARFMKRAEG--------FGVPIL
AGIIPLKSVGMARYMNKNVAGVFVPEHLIEEMSKA---EDKAQRGLEIAARLIKDLKDLC
QGVHIMAIGWEKKVPEILELAGLA----------
>RLA78597.1 5,10-methylenetetrahydrofolate reductase [Deltaproteobacteria bacterium]
--------------MAFKEAL------ESGKFAVTAEVGPLKGTDTTEIMEVAELLKGKV
DGVNVTDQQSAVMRLGSLATCHLLVQKGLDPIFQMTCRDRNRIALQSDLLNAHVLGIRNV
LAITGDYPTLGDHPDAKAVYDLDSVQLVWTINRMNQGYDLAGNELEGK-TDFFVGAVVTP
ITDTEAAFELQLIKMEKKVEAGARFFQTQAVYDVDAFARFMKRAEG--------FGVPVL
AGIIPLKSVGMARYMNKNVAGVFVPEHLIEEMSKA---ENKAQKGLEIAARLIKDLKDLC
QGVHIMAIGWERKVPEILELAGLA----------
>RII00669.1 5,10-methylenetetrahydrofolate reductase [candidate division NPL-UPA2 bacterium Unc8]
--------------MSLQSLL------EAGKFVVTAEVGPLKGTDTTEIVEVAELLRGRV
DAANVTDQQSSVMRMGSLAVCHLLKESGLEPILQMTCRDRNRLALQSDLLSAYALGIENV
LALTGDLPSLGDHPQAKPVFDLDSVQLLWVIKRLNEGYDMVDNELKGK-PNFFPGAVVNP
GMGSEAAFELQLIKMEKKIATGARFFQTQAVYEPGAFAKFMKRVKG--------FGIPIL
VGIIPLKSAGMARYMNKNVAGVFVPEELINKMAEA---EDKAATGIEIAANLIKELRDIC
QGVHIMAIGWEKIVPGVLDVAGL-----------
>TES82324.1 5,10-methylenetetrahydrofolate reductase [Dehalococcoidia bacterium]
--------------MSLQPLF------DKGKFVITAEVGPLKGTDTTELMEAVEILKGKV
DAANVTDQQSSVMRLGSLAVCHLLKMKGLEPVFQVTCRDRNRLALQSDLLSAAVLGIENV
LSITGDLPVLGDHPEAKPVYDLDSVHLLWVMKKLSEGYDMQGNELKGK-PSFFPGAVVNP
GADTEAARELQLIKMEKKIEAGARFFQTQAVYDPDAFAKFMKRAGK--------FGVPIL
AGIIPLKSAGMARFMNKNVSGVFVPDELIEKMTAA---EDKTRMGVEIAADLVKELKGMC
QGVHIMAIGWEKKVPLVLEAAGI-----------
>RLG71270.1 5,10-methylenetetrahydrofolate reductase [Euryarchaeota archaeon]
--------------MKLAELF------ESGKFVVTAELGPPKGVDTNKMLQNADLLKGRV
DAVNITDQQSSVMRLGSLASAHLVKQHGLEPIYQLTCRDRNRIALQSDLLSASVLGIENI
LCITGDYVSLGDHPEAKPVFDLDSVSLLRAAKMLKNGYDMAGNKLLGA-PSFCLGAVVNP
TAE---PLELQVLKLEKKVVAGAEFIQTQAVYDPERFKEFVKQVKH--------LKIPIM
VGIVPLRSASMARFMNKHVAGIHVPEELIERMEKT---RDKTGTSIEICVELIKEMKPFC
QGVHIMAIGWEKIVPKILDACGL-----------
>TET46558.1 5,10-methylenetetrahydrofolate reductase [Dehalococcoidia bacterium]
--------------MSIVELI------KQGKFVVTAEVGPPKGVDIQEMLETAEVMRGRV
DAINATDQQSSAMRLGSLATCCILKQKGLEPVFQVTCRDRNRIALQSDLLSASVLGIENV
LCLTGDHVSLGDHPQAKPVFDLDSVSLLQAAKELEQGKDLAGKELEGS-PKFCLGAVVSP
ASE---PVEPQIIKMEKKVKAGAEFIQTQAVYEPKKFEEFIKATAH--------LKVPVM
VGIVLLKSAGMARFMNKNVAGVNVPDNLVEEMDEA---EDRAKKSIEIAARLIKEMKSMC
QGVHIMAIGWERKVPEVLDAAGL-----------
>TET38556.1 5,10-methylenetetrahydrofolate reductase [Dehalococcoidia bacterium]
-------------MSNLSEAL------KSGKFVVTAEIGPPKGVDIEEMLGDAELFRGRV
DAINVTDQQSSVMRLGSLATCHLLKERGLEPVFQMTCRDRNRIALESDLLCAHVLGIENV
LCLTGDYVSLGDHPEAKPVFDLDSVSLLETATLLQQGADLAGKELKGR-PNFFLGAVVTP
GAD---PLEPQIIKMEKKVRAGAQFFQTQAVYEPEEFERFVKEIKH--------LGVPVL
VGIVLLKSAGMARFMNKNVAGVHVPDSFIEEIDRA---ENKREKSIEIAARLIKEMKDLC
QGVHIMAIGWEKMVPRVLDAAGL-----------
>OIP26483.1 5,10-methylenetetrahydrofolate reductase [Dehalococcoidia bacterium CG2_30_46_19]
-------------MSKLSEAL------QSGKFVVTGEVGPPKGVSVQEMLESAKLYKGRV
AAVNVTDQQSAVMRLGSLAVCHLLKEMGIEPIFQVTCRDRNRIAIQSDLLSAYVLGIENV
LCLTGDYVTLGDHPKAKPVFDLDSVSLLQAAVQLQQGKDLAGKELDGI-PKFFLGATVTP
GAN---PLEPQIIKMEKKVKAGAQFFQTQAVFEPRKFEEFMQTVKH--------LNVPVL
AGIILLKSAGMARFMNKNVAGVHVPDSLIEEMEKA---ENRVDTSIEIAARLINELKGLC
QGVHIMPIGWEKRVPAVLGAAGL-----------
>RLE14077.1 5,10-methylenetetrahydrofolate reductase [Candidatus Aerophobetes bacterium]
--------------MKLSDLF------KKGKFVITSEIGPPKGTNIQPLLEEVELLRGKV
DAINVTDLQSSVMRLGSMAVCRLLKERNFEPVFQMTCRDRNRLALQSDLISAYVLGIRNV
LCLTGDYITLGDHPQAKPVFDLDSVNLLKAAKTLMEGKDMVGNKLDGA-PDFCLGAVANP
GAD---PLEPQIMKMELKVEAGAEFFQTQAVYDPKKFENFIKATEH--------LKVPIM
VGIVLLKSAGMARFMNANVSGVFVPENLIKIMASA-SKQDRPKKSVEIAASLIKQLKGMC
QGVHIMPLGWDRYVPDVLEKAGLI----------
>OGW71454.1 5,10-methylenetetrahydrofolate reductase [Omnitrophica bacterium GWA2_41_15]
--------------MALCEKI------KSGKFIITSEIAPPKGTDVEEILKDAELVRGRV
DAINVTDLQSSVMRTGSLAMCKLLIERGLEPVFQITCRDRNRLALQSDLLSAAVFGIQNV
LALTGDHPALGDHPGAKPVFDLDSMQLLEAIRGLQSGKDMAGKELKGS-PKFCVGAVVNP
GAD---PIEPEIIKMEKKIDSGAQFFQTQAIYEMHLFEKFLKASSH--------LKTTII
AGIVLLKSAGMARYMNKNVAGVFVPEDLIQEMEQT---KDKSAKSIEIAARLIKELKPMC
QGVHVMPIGWDKKVPLVLDAAGL-----------
>PIP67726.1 5,10-methylenetetrahydrofolate reductase [Candidatus Omnitrophica bacterium CG22_combo_CG10-13_8_21_14_all_43_16]
--------------MALCDKI------KSGKFIITSEIAPPKGIDVEEILKDAELVKGRV
DAINVTDLQSSVMRTGSLAICKLLIERGLEPVFQITCRDRNRLALQSDLLSAAVFGIENV
LALTGDHPALGDHPGAKPVFDLDSMQLLEAIRDLQAGKDMAGKELKGS-PKFCVGAVVNP
GAD---PIEPEIMKMEKKIQSGAQFFQTQAIYEMHLFEKFLKASEH--------LHTTII
AGIVLLKSAGMARYMNKNVAGVFVPDNLIEEIDKA---KDKSAKSIEIAARLIKELKPMC
QGVHVMPIGWDKKVPLVLDAAGL-----------
>OGW78509.1 5,10-methylenetetrahydrofolate reductase [Omnitrophica bacterium RIFCSPHIGHO2_02_FULL_46_20]
--------------MTFCDKI------KANKFIVTSEIGPPKGIDIKEALEDADLIKGKV
DAINVTDLQSSVMRLGSLAVCHLLKDRSIEPIFQIACRDRNRLALQSDLLSAAALGIENV
LALTGDYTTLGDHPEAKPVFDLGSIELLDVIKTLQEGKDMKGNALKGA-PKFCVGAVVNP
GAD---PLEPEIIKMEKKISSGALFFQTQAVYDIELFKRFLDAAKH--------LKTTIL
AGIVLLKSAGMAKYMNKNVAGVFVPDSLIKEMEET---KDKSAQSIEIAARLIKDLKPLC
QGIHIMPIGWDRKVPLVLSAAEL-----------
>OGW83712.1 5,10-methylenetetrahydrofolate reductase [Omnitrophica bacterium RIFCSPLOWO2_01_FULL_45_10]
--------------MTFCEKI------KQGKFLITSEIGPPKGIDLKETLEDAELIKNRV
DAINVTDLQSSVMRIGSLAVCRLLKERGIEAIFQLTCRDRNRLALQSDLLSAAALGIENA
LLLTGDYPTLGDHPEAKPVFDLGSVQLIEVARTLQEGKDMKGNPLKGT-PKFCIGAVVNP
GAD---PLEPEIIKMSLKVKAGAQFFQTQAVYEVEKFKLFLEEMKK------NDIKTTVM
AGIVLLKSAGMAKFMNKNVAGVYVPDNLIKEMEET---KDKSKESIEIAARLIKELKPLC
RGIHIMPIGWDKKVPLVLDAAGL-----------
>TBR15269.1 5,10-methylenetetrahydrofolate reductase [bacterium]
--------------MNFKEKL------YSGKFLVTSEVGPPKGIETSLILEEAQLVRGRV
DGINVTDLQSSVMRLGSLAVSSILKQNGFEPIYQLTCRDRNRLALQSDILSAAALGIENL
LILTGDHPTLGDHPEAKPVFDLDSVQLLEAVRKLQSGVDINGNKLEGKLPKFCVGAAVNP
GAD---PIEPQIMKMEKKLQAGAEFFQTQAVYDVKSFESFLGKVKH--------LNAKIM
AGIVLLKSEKMARYMNKNVPGIFVPDDIIKEMEDS---KDKSRACVEIAARLIRELKPMC
QGVHIMPIGWNKYVPKVLDEAGL-----------
>OGX21755.1 5,10-methylenetetrahydrofolate reductase [Omnitrophica WOR_2 bacterium GWF2_43_52]
--------------MTFKEKIQALLGGQAGKFLISSEVGPPKGIEFKTILEDVELVRGRV
DVINVTDLQSSVMRLGSLAVSIRLKEKGFEPIFQVTCRDRNRLALQSDLLSAASFGIENV
LALTGDHPKLGDHPHAKAVFDIDSVQLIEVIRQLEKGTDMAGKKLEGALPKFCVGAVVNP
GSE---PLEPQLFKMEKKIEAGAEFFQTQAVYDIKSFENFLSKTKH--------CKIPII
AGIVLLKSAGMAKYMNENVAGIFVPDNFIKEMQET---KDKQAKSIEIAARLIKELKPMC
QGIHIMPIGWDKLVPKVLDAAGL-----------
>RKY32954.1 5,10-methylenetetrahydrofolate reductase [Candidatus Omnitrophica bacterium]
--------------MSFKEKV------QSGKFVVTSEIGPPKGIETKVLLEDAELIRNKV
DAINVTDLQSSVMRLGSLAVCSLLKERGFEPIFQVTCRDRNRLALQSDILSAASLGIENL
LLLTGDHTTLGDHPDAKPVFDLDSVQLLDVVRTLQQGTDMKGNKLEGQAPKFFMGAVVNP
GAD---PLEPQIMKMEKKIAAGAQFFQTQAIYDIKIFENFLDKVKR--------LNVPIL
GGIVLLKSAGMAKYMNKNVAGVTVPDNLIKEMEST---KDKVATSIEIAARLIKELKPMC
QGIHIMPIGWDKIVPKVLDASGL-----------
>TRZ50264.1 5,10-methylenetetrahydrofolate reductase [bacterium]
--------------MTFKEKL------QAGKFVLTSEIGPPKGIETAQLLEDAELIRGRV
DGINVTDLQSSVMRLGSLAVCSLLKQRGFEPVFQLTCRDRNRLALQSDLLSAAALGIENV
LLLTGDHPTLGDHPEAKPVFDLDSVQLLQVAKKLQEGFDMKGNKLDGAAPKFCLGAVVNP
GAD---PIEPQIMKMEKKIVAGAEFFQTQAVYDVKVFENFLSKVKH--------LKVPIL
AGMVLLKSAGMAKYMNSNVAGVFVPDNLIKEMQES---KDKVATSIEIASRLIKELKPMC
QGIHIMPIGWDKVVPKVLDAAGFTA---------
>PIP18749.1 5,10-methylenetetrahydrofolate reductase [Candidatus Omnitrophica bacterium CG23_combo_of_CG06-09_8_20_14_all_41_10]
--------------MTFKEKL------QAGKFLVTSEIGPPKGIETKQLLEDAELIRTRV
DAINVTDLQSSVMRLGSLAVCSILKQHGFEPIFQMACRDRNRLALQSDLLSAAALGIENV
LILTGDHTTLGDHPNAKPVFDLDSVQLLQAARRLQEGSDMNENKLLGASPKFCLGAVVNP
GAD---PLEPQIMKMEKKIAAGAEFFQTQAVYDLKVFENFLNKTKH--------LKTKIM
AGIVLLKSAGMAKYMNKNVAGVFVPDNLIKEIEGA---QDKVARSVEIASRLIKELKPIC
DGIHIMSIGWGKVVPRVLDASAL-----------
>TRZ96453.1 5,10-methylenetetrahydrofolate reductase [bacterium]
--------------MDFKAKV------QAKKFMVTSEIGPPKGIDTKMILEDAELIRGRV
DAVNVTDLQSSVMRLGSLAVCALLKQKGFEPIFQITCRDRNRLALQSDILSAAALGIKNL
LILTGDHPSLGDHPEAKPVFDLDSSQLLLAVKKLQEGFDMKQNKLEGEPPKFCVGAVVNP
GAD---PLEPQILKMEKKIEAGAEFFQTQAVYDLKIFENFLNKTRH--------LKSTIL
AGIVLLKSAGMARYMNKNVAGVFVPDNLIKEMEET---KDKVSKSVEISARLIKELKPMC
QGIHIMPIGWDKKVPLVLDAAGL-----------
>OGX15358.1 5,10-methylenetetrahydrofolate reductase [Omnitrophica WOR_2 bacterium RBG_13_41_10]
--------------MTFKEKL------KSGKFLLTSEIGPPKGIETKQLLDDAELIRGRV
DAINVTDLQSSVMRLGSLAVCALLRREGFEPIFQITCRDRNRLALQSDVLSAAALGIENI
LVLTGDHPTLGDHPEAKPVFDLDSVQLLQVVHNLQKGFDMKQNKLVGTPPRFCVGAVVNP
GAD---PLEPQILKMEKKIEAGAEFFQTQAVYDLKVFENFLNKTRH--------LKTTVL
AGIVLLKSAGMARYMNKNVSGVFVPDNLIKEMEET---KDKVAQSVDIATRLIKDLRVMC
QGIHIMPIGWDTVVPKVLDSCGF-----------
