# Supplementary material for: Comparative genomics reveals electron transfer and syntrophic mechanisms differentiating methanotrophic and methanogenic archaea
Source: PLoS Biol. 2022 Jan 5;20(1):e3001508. doi: 10.1371/journal.pbio.3001508 (PMC9012536; doi:10.1371/journal.pbio.3001508)
Supplement: S1 Data — (ZIP) [file pbio.3001508.s017.zip › S1_Data/Fig04F.faa]

>3818283
------------------------------------------------------------
------------------------------------------------------------
----------------------------MAVCTGCSLLCDDIEV-SI--DGRRIAKT-KN
LCRKGFGRYRS---------LTSDRSVPRVD-------------GKQVGIDEAISRAAEM
LRDAKRPLLFGWSCSTLEAQRKGIELARKTRAIIDDTSSICQGEIVDMIIRGELP--TCT
LDDVRNYGDTLIFWGCDPSSSHPRHMSRFSYFPRGEKLQRGH------------------
-------------------------EEDRTAFLIDIRTSPTAKILA-GNFIQISP-----
----GGDADLIEAMLAVLDGKIPKVR-------DKKAMISMITTLKKADMGVIFPGLGLA
YSL--KGRMDRLKALVSRLNET--TRYNVIPMVGHYNMRGFNQLLFDETGFINRVSFG--
-D-G-----VDHGP-MYSVVEAL--KSCDLALVVGTDPISSLPAGIAKALAR--VPMITL
DPHRTLTTELSRVVIPTALSGIEAGGSALRMDGVRIEFDPIMKSE---YPSDEEVL----
---------SKILEEI--------------------------------------------
------------------------------------------------------------
------------------------------------------------------------
------------------------------------------------------------
------------------------------------------------------------
------------------------------------------------------------
------------------------------------------------------------
------------------------------------------------------------
------------------------------------------------------------
--------
>17383220
------------------------------------------------------------
------------------------------------------------------------
-----------------------MSDITTWICTGCALLCEDIQV-YA--ANGRVEKV-EH
ACMMGKSRVTG----------CKHIAKPMVD-------------HTEVTIDKAISKAAHI
LKNAGNPVLYGWGNSTSQAQIAGIELARVLNAVIDSTSSFCQGITINEILQGQMP--SCT
LEDVREKADVILYWGADPMSSHPRHLSKYSYFPRGDMRQHGY------------------
-------------------------EEDRKAIAIDVRQSRTARICK-DMFYRIPP-----
----GSDLEFMKALLDALDGKVPKLS----FDLDIKRLLELATLLKQCEFGVIFAGLGLV
YSI--KEDIQILSGLISKLNEL--SNFSLIPMVGHFNMRGFNHNLFNETGYIHRVKFT--
-DKG-----PVSGI-EFSIIEQL-KGNADAILIIGSDPLASLPGALSKRIED--IPLILI
DPCENLTTKAADVTIPCKASGIEEGGTAYRMDGEIIELSPFVQSK---GMSDEMII----
---------QRIIKEIN-------------------------------------------
------------------------------------------------------------
------------------------------------------------------------
------------------------------------------------------------
------------------------------------------------------------
------------------------------------------------------------
------------------------------------------------------------
------------------------------------------------------------
------------------------------------------------------------
--------
>10651036
------------------------------------------------------------
------------------------------------------------------------
-----------------------MSDITTWICTGCALLCEDIQV-YA--ANGRVEKV-EH
ACMMGKSRVTG----------CKHIAKPMVD-------------HTEVTIDKAISKAAHI
LKNAGNPVLYGWGNSTSQAQIAGIELARVLNAVIDSTSSFCQGITINEILQGQMP--SCT
LEDVREKADVILYWGADPMSSHPRHLSKYSYFPRGDMRQHGY------------------
-------------------------EEDRKAIAIDVRQSRTARICK-DMFYRIPP-----
----GSDLEFMKALLDALDGKVPKLS----FDLDIKRLLELATLLKQCEFGVIFAGLGLV
YSI--KEDIQILSGLISKLNEL--SNFSLIPMVGHFNMRGFNHNLFNETGYIHRVKFT--
DK-G-----PVSGI-EFSIIEQL-KGNADAILIIGSDPLASLPGALSKRIED--IPLILI
DPCENLTTKAADVTIPCKASGIEEGGTAYRMDGEIIELSPFVQSK---GMSDEMII----
---------QRIIKEIN-------------------------------------------
------------------------------------------------------------
------------------------------------------------------------
------------------------------------------------------------
------------------------------------------------------------
------------------------------------------------------------
------------------------------------------------------------
------------------------------------------------------------
------------------------------------------------------------
--------
>17330124
------------------------------------------------------------
------------------------------------------------------------
-----------------------MSDITTWICTGCALLCEDIQV-YA--ANGRVEKV-EH
ACMMGKSRVTG----------CKHIAKPMVD-------------HTEVTIDKAISKAAHI
LKNAGNPVLYGWGNSTSQAQIAGIELARVLNAVIDSTSSFCQGITINEILQGQMP--SCT
LEDVREKADVILYWGADPMSSHPRHLSKYSYFPRGDMRQHGY------------------
-------------------------EEDRKAIAIDVRQSRTARICK-DMFYRIPP-----
----GSDLEFMKALLDALDGKVPKLS----FDLDIKRLLELATLLKQCEFGVIFAGLGLV
YSI--KEDIQILSGLISKLNEL--SNFSLIPMVGHFNMRGFNHNLFNETGYIHRVKFT--
DK-G-----PVSGI-EFSIIEQL-KGNADAILIIGSDPLASLPGALSKRIED--IPLILI
DPCENLTTKAADVTIPCKASGIEEGGTAYRMDGEIIELSPFVQSK---GMSDEMII----
---------QRIIKEIN-------------------------------------------
------------------------------------------------------------
------------------------------------------------------------
------------------------------------------------------------
------------------------------------------------------------
------------------------------------------------------------
------------------------------------------------------------
------------------------------------------------------------
------------------------------------------------------------
--------
>3869264
------------------------------------------------------------
------------------------------------------------------------
-----------------------MSDITTWICTGCALLCEDIQV-YA--ANGRVEKV-EH
ACMMGKSRVTG----------CKHIAKPMVD-------------HTEVTIDKAISKAAHI
LKNADNPVLYGWGNSTSQAQIAGIELARVLNAVIDSTSSFCQGITINEILQGQMP--SCT
LEDVREKADVILYWGADPMSSHPRHLSKYSYFPRGDMRQHGY------------------
-------------------------EEDRKAIAIDVRQSRTARICK-DMFYRIPP-----
----GSDLEFMKALLDALDGKVPKLS----FDLDIKRLLELATLLKQCEFGVIFAGLGLV
YSI--KEDIQILSGLISKLNEL--SNFSLIPMVGHFNMRGFNHNLFNETGYIHRVKFT--
DK-G-----PVSGI-EFSIIEQL-KGNADAILIIGSDPLASLPGALSKRIED--IPLILI
DPCENLTTKAADVTIPCKASGIEEGGTAYRMDGEIIELSPFVQSK---GMSDEMII----
---------QRIIKEIN-------------------------------------------
------------------------------------------------------------
------------------------------------------------------------
------------------------------------------------------------
------------------------------------------------------------
------------------------------------------------------------
------------------------------------------------------------
------------------------------------------------------------
------------------------------------------------------------
--------
>17646814
------------------------------------------------------------
------------------------------------------------------------
-----------------------MTEMVTWTCTGCALLCEDIQV-SI--DDNRIEQV-EH
ACIKGRARIFG----------CKDKAIPSVN-------------GAKADIDDAIKVAARI
LKEAKNPLLYGWSNSTNEAQMAGIELARTLGGVIDSTSSFCQGITINEILNGTIQ--TCT
LDEVREKADVMVFWGADPMSSHPRHMSKYSYFPRGELRQRGY------------------
-------------------------EEDRTAISIDVRQSRTAKICK-NGFHRIPP-----
----QGDAEFMRGLIDALSGRVPKLS----FDYDVKKILELAAILKKAEFGVIFAGLGLV
YSI--KEDIALLSEFMGALNQF--SSFSLIPMAGHFNMRGFNHNLHEKTGHIYRVKFG--
-E-G----EAISGV-QYSVIEQIKSG-ADAVLVVGSDPLASLPASISRRLKD--IPVILV
DPCMNLTSLVADVTIPCSTSGIEVGGTAVRMDGKTMDITSIVQGN---NMSDEMII----
---------RQIIDEVG-------------------------------------------
------------------------------------------------------------
------------------------------------------------------------
------------------------------------------------------------
------------------------------------------------------------
------------------------------------------------------------
------------------------------------------------------------
------------------------------------------------------------
------------------------------------------------------------
--------
>10637827
------------------------------------------------------------
------------------------------------------------------------
---------------------MGMIEPITWTCTGCALLCEDIQV-YI--KDNRVEKV-EH
ACLKGKARVYG----------CKHTAVSTVD-------------QEEVDVNNAISQAAEI
LEKAKNPLLYGWSNSTSEAQVAGIELAQTLDACIDSTSSFCQGITINEIINGNVP--SCT
LEDVREKADVVVYWGADPMSSHPRHLSRFSYFPRGELRQRGY------------------
-------------------------EEDRTAICIDVTQSRTAKISK-GMFFSILP-----
----GGDAEFMRALMDGLAGRVPKLS----YDFDVKRILELAAVLKKAEFGVIFAGLGLV
YSI--KEEFDLISEFMNTLNRF--SNFFLIPMAGHFNMRGFNHNLHEETGYIHRVGFT--
-KNG-----PVSSV-EYSVVEQLKHG-ADAVMVVGSDPLASLPLSISRRLKD--IPLILV
DPCSNLTTRVADVTIPCGVSGIEVGGTAIRLDGKKMDISPLMQVD---GLSDEMIV----
---------RRIMEEVS-------------------------------------------
------------------------------------------------------------
------------------------------------------------------------
------------------------------------------------------------
------------------------------------------------------------
------------------------------------------------------------
------------------------------------------------------------
------------------------------------------------------------
------------------------------------------------------------
--------
>17325107
------------------------------------------------------------
------------------------------------------------------------
---------------------MGMTEPITWTCTGCALLCEDIQV-YI--KDNRVEKV-EH
ACLKGKARVYG----------CKHTAMSTVD-------------QEEVDVNNAISQAAEI
LEKAKNPLLYGWSNSTSEAQVAGIELAQTLGACIDSTSSFCQGITINEIINGNVP--SCT
LEDVREKADVVVYWGADPMSSHPRHLSKYSYFPRGELRQRGY------------------
-------------------------EEDRTAICIDVTQSRTAKISK-GMFFSILP-----
----GGDAEFMRALMDGLAGRVPKLS----YDFDVKRILELAAVLKKAEFGVIFAGLGLV
YSI--KEEFDLISEFMSTLNRF--SNFFLIPMAGHFNMRGFNHNLHEETGYIHRVGFT--
-KNG-----PVSSV-EYSVVEQLKHG-ADAVMVVGSDPLASLPLSISRRLKD--IPLILV
DPCSNLTTRVADVTIPCGVSGIEVGGTAIRLDGKKMDISPLMQVD---GLSDEMIV----
---------RRIMEEVS-------------------------------------------
------------------------------------------------------------
------------------------------------------------------------
------------------------------------------------------------
------------------------------------------------------------
------------------------------------------------------------
------------------------------------------------------------
------------------------------------------------------------
------------------------------------------------------------
--------
>17499233
------------------------------------------------------------
------------------------------------------------------------
-----------------------MTEPITWTCTGCALLCEDIQV-YI--KDNRVEKV-EH
ACLKGKARVYG----------CKHTAMSTVD-------------QEEVDVNNAISQAAEI
LEKAKNPLLYGWSNSTSEAQVAGIELAQTLGACIDSTSSFCQGITINEIINGNVP--SCT
LEDVREKADVVVYWGADPMSSHPRHLSKYSYFPRGELRQRGY------------------
-------------------------EEDRTAICIDVTQSRTAKISK-GMFFSILP-----
----GGDAEFMRALMDGLAGRVPKLS----YDFDVKRILELAAVLKKAEFGVIFAGLGLV
YSI--KEEFDLISEFMNTLNRF--SNFFLIPMAGHFNMRGFNHNLHEETGYIHRVGFT--
-KNG-----PVSSV-EYSVVEQLKHG-ADAVMVVGSDPLASLPLSISRRLKD--IPLILV
DPCSNLTTRVADVTIPCGVSGIEVGGTAIRLDGKKMDISPLMQVD---GLSDEMIV----
---------RRIMEEVS-------------------------------------------
------------------------------------------------------------
------------------------------------------------------------
------------------------------------------------------------
------------------------------------------------------------
------------------------------------------------------------
------------------------------------------------------------
------------------------------------------------------------
------------------------------------------------------------
--------
>3954615
------------------------------------------------------------
------------------------------------------------------------
--------------------------MVTCTCTGCALLCEDIDV-II--ENNRVKEV-KN
ACRRGAARIRG----------CVNRLEPSVN-------------KKQADIDTSIKKAAEI
LKNARSPMLFGWGNSTCEAQVKGIELAKRLNAIIDDNSSFCQGLLIERILKKKFR--TCS
LEDIRNRADVLIYWGSDAQDSQPRHLSRFSYFPRGEHRQHGY------------------
-------------------------EEDRTAAVIDVRESSTAKICK-GHFYRIPT-----
----GGDRELILALMDALSGKVPKYD---------KRVLELAGIMKKAECGAIFAGIGLT
YSI--KDDPDILVALADKL-----PNFNIMPMVGHYNMRGFNENLFKETGFVNRIRFE--
---G----RPVHNDG-YAVVEALRQKSIDALLVIGSDPLSSLPGSIVSHLAD--IPVICI
DPCVTLTSRIAAVTIPCAVSGVESGGSAVRMDGRVVELPGIIENN---HLSDQEIM----
---------TGLMEAL--------------------------------------------
------------------------------------------------------------
------------------------------------------------------------
------------------------------------------------------------
------------------------------------------------------------
------------------------------------------------------------
------------------------------------------------------------
------------------------------------------------------------
------------------------------------------------------------
--------
>3952435
------------------------------------------------------------
------------------------------------------------------------
----------------------------MVTCTGCALLCDDIEA-IV--ENNRIKEI-KN
ACRRGAARMKG---------CSNRLV-PSID-------------QKPTDIESSIKKAAQI
IRNSKAPMLFGLDNSTCEAQVKGIQFAKKINGILDDTSSFCQGILIERVLAQKFR--TCS
LDDIRNKADVLVYWGSDAQDSQPRHLSRFSYFPRGELRQRGY------------------
-------------------------EEDRIAIAIDVRESNTAKICK-GHFYRISP-----
----KGDREFILALIEALSGKVPAYD--------TKKMLELAGILKKAGFGAIFVGIGLT
YSI--KDDFDVLTALTQKL-----PNFNIMPMVGHYNMRGFNETMFKETGFVNKVKFN--
---G----KAVHDI-KYSIMESLNEKTADAIVVVGSDPVSSLPGPVLSRLAS--IPVICI
DPCVTMTSKIAAVTIPCATSGLESAGTAVRMDGKVIGLSKIIESE---YLTDEEIM----
---------KRLMEAV--------------------------------------------
------------------------------------------------------------
------------------------------------------------------------
------------------------------------------------------------
------------------------------------------------------------
------------------------------------------------------------
------------------------------------------------------------
------------------------------------------------------------
------------------------------------------------------------
--------
>3851421
------------------------------------------------------------
------------------------------------------------------------
------------------LCEAERMEKNYYVCTGCGMLCDDIEV-EA--EKNIVNKV-YT
ACRVGVAHMKE------------GTDNAVFR-----------VGDKPVDEATAVSEAVAI
LKNAKNPLIFGLGTSSNEAQKLAIELAKKTSATLDDPSSFRLGSLVEALLQNRFK--TCT
LDDVRNKADVTIYWGTNPSDSHPRHLSKHSYFPRGKEKQRGW------------------
-------------------------EEERTAIAIDVRKSHTAKICG-NYFFEIPP-----
----GGDAEFIDALIAALSGKLPKTS----YNFPPKRILELANILKGAKFGVVFVGLGLV
YSL---ENLEPLFRLMDALNEK--ANFHLIPMVGYSNTRGFNENLFEETGYVNSVKFE--
-D-G----AVKHGP-EYSIVESLKAKTVDAALIIGYDPFSSLPRSIAKNLLE--IPVISL
NPFETLTSRNAKVYINTAVGGVESGGTATRMDGVKVDFKPVVETK---RLSDEAVL----
---------KKIMEAL--------------------------------------------
------------------------------------------------------------
------------------------------------------------------------
------------------------------------------------------------
------------------------------------------------------------
------------------------------------------------------------
------------------------------------------------------------
------------------------------------------------------------
------------------------------------------------------------
--------
>3853373
------------------------------------------------------------
------------------------------------------------------------
------------------------MEKNYYVCTGCGMLCDDIEV-DV--ENNKINKV-YT
ACRIGVAHMKD-----------GKESAAFLV------------DNKPVDETTAISEAATI
LKNAKNPLIFGLGTSSNEAQKLAIELAKKTSATLDDASSFSLGEVIEALLNNKTK--VCT
LDDVRNKADVSIFWGTDPSDSHPRQLSKYAYFPRGTEKQRGW------------------
-------------------------EEERTAICIDVRKSHTAKICG-NYFFQIPP-----
----GGDAEFIDALIAALAGKLPKTS----YNFPPKRILELANILKGAKFGVVFAGRGLV
YSL---DNLEPLIRLMNALNEK--ANFHLVPMIRQYNTRGFNENLFKETGYVNSVKFE--
-D-G----TVKHGP-EYSVVESLKEKTVDAALIIGSDPFSILPRSIAKNLLE--VPVIVL
DPCETLTSRNAKVYISTAIDGVESGGSAIRMDGVKVDFKPAVETK---RPSDETVL----
---------KKIMEAL--------------------------------------------
------------------------------------------------------------
------------------------------------------------------------
------------------------------------------------------------
------------------------------------------------------------
------------------------------------------------------------
------------------------------------------------------------
------------------------------------------------------------
------------------------------------------------------------
--------
>3734856
------------------------------------------------------------
------------------------------------------------------------
------------------------LEREYHVCTGCALLCDDIELREE--EEENKTTI-DS
ACRKGVAWIKN----C------QQPLECTVD-------------AKNATPQDAIKRAAEI
LTNAKNPLIFGMGNSSLKAQEKAIELAKKTNAFIDDTSSFCQGPIVEAILNDTIK--SCT
LDEVRNKADVIVFWGCDPSNSHPRHLSKYSYFPRGKMRQRGW------------------
-------------------------EEDRTAIVIDVRKSDTAIICE-DNFYRIPP-----
----KADAEFVGALTEALSGKVPKVT----FGMKPKEILELANVLKKAEFGVIFAGLGLV
YSM---PDLSPMENLLEALNKK--TDFHLMPMVGQYNMRGFNHLLFDQTGFINRVSFE--
---G---ENTDHGP-QYSVVEVLKEKRTDAALIIGSDPLSSLPGSIAANLKE--IPTIVI
DPCKTFTSQIANVTIPAAVTGVECKGEAIRMDGVEIELKQMEKSD---KMADADIL----
---------KKIMEAI--------------------------------------------
------------------------------------------------------------
------------------------------------------------------------
------------------------------------------------------------
------------------------------------------------------------
------------------------------------------------------------
------------------------------------------------------------
------------------------------------------------------------
------------------------------------------------------------
--------
>3812062
------------------------------------------------------------
------------------------------------------------------------
------------------------LDNGPFVCTGCALLCDDITV-EL--QDSRVTGV-NT
ACLKGVSRMKG----------CASPMPCTVD-------------GKTVDENTAIKEAARI
LKEAKHPLIFGHGNSTLEAQTKSIELARKLGAHIDDTSSFCQGPLVEAILNGKLP--TCT
LDEVRHMADVIVFWGADPSHSHPRHLSMYSYFPRGKQRQRGW------------------
-------------------------EEDRTAVIIDVRRSDTAAVCS-DKLYEIPV-----
----GADPEFMGALLSALSSKVPKTS----FNMDPKRILELANILKKAEFGVVFAGLGMT
YSL---NSLDPLFSLMNKLNET--SKFHLIPMVGQYNMRGFDHTLFRETGHINRVYFG--
---G---EKVEHGP-QQSVVELISNDVIDAAMIIGSDPLASLPGAIAKKLSK--VPLITI
DPCENLTSRVSKVTIPSALSGVECGGTAIRMDGVEVVLKQIIDTK---KLADEQII----
---------TRIMEEI--------------------------------------------
------------------------------------------------------------
------------------------------------------------------------
------------------------------------------------------------
------------------------------------------------------------
------------------------------------------------------------
------------------------------------------------------------
------------------------------------------------------------
------------------------------------------------------------
--------
>3822683
------------------------------------------------------------
------------------------------------------------------------
---------------------VIPLNENYHVCPGCSLLCDDIEI-KV--EDNRITQV-NT
ACIKGVSRIKK-----------DSDSICRVD-------------GKEESVDKAINRAAHI
LKNSTNPLIFGLGNSTNEAQIKAIEMAKKTGAILDDTSSFCQGPILKAIFEDRIK--TCT
LDDVRNHADVIVYWGADPANSHPRHNSKFAYYPRGKERQRGW------------------
-------------------------DVDRKAIAVDVRMSHTAILCG-DNFYAVPA-----
----GKDEELIEAIISAIAGKVPKVS----FDMDTKRILQLANALKKAKFGVIFAGLGLV
YSL---NDIEPIIKLISKLNET--SNFHLLPMVGHYNMRGFNENLFTETGYINRVKFEIN
EN-M-NDVIVRHGP-EYSVIEQLRNKKVDSAMIIGSDPLISMPGFVAEHLKN--IPLIVI
DPCETLTTKIADVVIPSAISSIECSGSAIRMDGENVQFNPAVSGN---SLCDEQII----
---------ERIMEEL--------------------------------------------
------------------------------------------------------------
------------------------------------------------------------
------------------------------------------------------------
------------------------------------------------------------
------------------------------------------------------------
------------------------------------------------------------
------------------------------------------------------------
------------------------------------------------------------
--------
>3732842
------------------------------------------------------------
------------------------------------------------------------
----------------------LEDEDKYNVCTACSILCDDIEI-ET--ENNSITGV-YT
ACRKGVSRIQT----------CNEPMPCTLD-------------GKETDVDTTISETANI
LKKSENPLIFGLGNSTEGAQKKAIELAKQLNANLDDTSSFCQGPVVEAILNGEIN-YTCT
LDDVRNNADVIVYWGADPANSHPRHLSKYTYFPRGKNRQKGY------------------
-------------------------DEDRTAIAIDVRESSTAEICG-NNSYLIPP-----
----QKDEELIDALIDALSGKVPKVS----FEMNKKRILELANILKKAKYGVIFAGLGLV
YSL---DNLEPIKRLMDKLNEV--SNFYFNPMIGHYNMRGFNQNLFNETGYINRVKFE--
-D-S----EVKHGY-KYSVVELLKNKSVDSALIIGSDPMCSLPGSIARNLNE--IPIITI
DPCETLTSRKSRINIPSALSGVECGGSAIRMDGVRVNFEPMIETS---KISDEEIL----
---------RRVMEEL--------------------------------------------
------------------------------------------------------------
------------------------------------------------------------
------------------------------------------------------------
------------------------------------------------------------
------------------------------------------------------------
------------------------------------------------------------
------------------------------------------------------------
------------------------------------------------------------
--------
>17494243
------------------------------------------------------------
------------------------------------------------------------
--------------------MVTLLNENYHVCTGCALLCDDIEV-VT--GSGRITEV-KT
ACRKGVARMKG----------CSEPMSPTVD-------------GQEVDIDNAIGAAAGI
LSNARSPLVFGLGNSTNMAQKKAIELAKRIGAVIDDTSSFCQGPTLEAIFNENIR--STT
LDDVRNKADVIVYWGADASNSHPRHFSKYSYFPRGQERQRGW------------------
-------------------------EEDRIMITIDIRRSHTAKISG-DKFYQIPL-----
----QADAEFIDALIDALSGKVPKVS----FGFDIKRILELANILKKARFGTIFVGLGLV
YSI---DNMDPVVKLMDKLNEM--SNFHLIPMVGHYNMRGFNQNLFNETGYLNRVKFE--
-K-G-DSTDVQHGA-EFSIVETLNNKAADAALVIGSDPLSSLPRVIAEHLLN--IPVITI
DPCETFTSRKAKVTIPSALSGVECGGSAIRMDGVEVKFEPIIETN---RPPDEEIL----
---------TRIMEAL--------------------------------------------
------------------------------------------------------------
------------------------------------------------------------
------------------------------------------------------------
------------------------------------------------------------
------------------------------------------------------------
------------------------------------------------------------
------------------------------------------------------------
------------------------------------------------------------
--------
>17499934
------------------------------------------------------------
------------------------------------------------------------
--------------------MVILLNENYHVCTGCALLCDDIEV-VI--DANVITEI-KT
ACRKGVSRMKG----------CNDPMSPTVE-------------GQQVDIDVAIGAAADI
LKNSESPLIFGLGNSTDGAQKKAIELAKHIGAILDDTSSFCQGPTLEAIFNDKIK--SCT
LDDVRNKADVIVYWGADPSNSHPRHLSKFSYFPRGQERQRGW------------------
-------------------------EEDRTMISIDIRKSHTAKISG-DKFHQIPL-----
----QADEEFIDALIDALSGKVPKVP----FEYDPKRILELANIMKNARFGIIFVGLGLV
YSL---DNMDPIVKLMDKLNEL--SNFHLIPMVGHYNMRGFNQNLFNETGHLNRVKFE--
-K-G-NNTKVQHGA-EFSIVESLNEKKVDAALIIGSDPLSSLPRAVADHLLN--IPIITI
DPCETFTSRKAKVTIPSALSGVECGGSAIRMDGEEVMFEPIIETT---TLSDEEIL----
---------TRIMEAL--------------------------------------------
------------------------------------------------------------
------------------------------------------------------------
------------------------------------------------------------
------------------------------------------------------------
------------------------------------------------------------
------------------------------------------------------------
------------------------------------------------------------
------------------------------------------------------------
--------
>3844539
------------------------------------------------------------
------------------------------------------------------------
------------------------METEYYVCTGCGLLCDDIEI-EL--ENGKVSKV-NN
ACLKGVARLKK----------CDRPAECRIN-------------NEPATLEAAIIEAARI
LKEAKSPVIFGMGNSTSQAQKNAIEVAKKTDAYFDDTSSFCQGPIVEAILESRIR--TCT
LDEVKDKADVIVYWGADPSNSHPRHLSKYTYFPRGKERQRGW------------------
-------------------------EEDRTAICIDVRKSDTATICG-DKFYQIPP-----
----QADEELLNALTNGLSGKVPKVS----FGMSPKKILELANMLKKAEFGVICVGLGLV
YSL---EEIEPLVRLMDKLNEV--SNFHLIPMVGQYNMRGSNHNLHGETGYINRVKFT--
---G---DDVEHGP-HCSVVELLRKRTVDAALIIGSDPMSSLPGSIAKELLD--IPVITI
DPCNTLTSRKAKVSIPAATAGSECGGTAVRMDGVEVEFKAMIETD---RMCDAEIL----
---------ERIMGEL--------------------------------------------
------------------------------------------------------------
------------------------------------------------------------
------------------------------------------------------------
------------------------------------------------------------
------------------------------------------------------------
------------------------------------------------------------
------------------------------------------------------------
------------------------------------------------------------
--------
>17657590
------------------------------------------------------------
------------------------------------------------------------
------------------------VEQEYYVCTGCALLCDDIEI-EV--ADGKISRV-NN
ACLKGVARLKE----------CEKPAECRVD-------------GNNVSMDEAIKEAAGI
LKNADNPLIFGMGNSTSGAQKKAIGIAKKLNAYIDDTSSFCQGPVIEAILGNRIK--TCT
LEEVKDYGDVTVYWGADPSNSHPRHLSKYTYFPRGKERQRGW------------------
-------------------------EEDRTAICIDVRKSDTAIICA-DKFYQIPP-----
----QADEELIDALIAALSGKVPKVS----FGMGPKKILELANLLKKAKFGTICVGLGLI
YSL---PDVEPLVRLMEKLNEV--SNFHLIPMVGQFNMRGFDHNLHEETGYINRAKFG--
-ENG-----VEHGP-QCSVVELLRTKSVDAALVIGSDPMSSLPGSIAKELSG--IPVITI
DPCVTMTSAKAKVSIASATTGSDSGGTAIRMDGVEVDIKPMINTN---NLSDEEIL----
---------SRIMEAL--------------------------------------------
------------------------------------------------------------
------------------------------------------------------------
------------------------------------------------------------
------------------------------------------------------------
------------------------------------------------------------
------------------------------------------------------------
------------------------------------------------------------
------------------------------------------------------------
--------
>17662065
------------------------------------------------------------
------------------------------------------------------------
------------------------VEQEYYVCTGCALLCDDIEI-EV--TDNKLSKV-NN
ACLKGVARLKE----------CAKPAECKVD-------------GSNVNIDDAIKEASSI
LKNAPNPLIFGMGNSTTGAQKKAIELAKRTNAYIDDTSSFCQGPVIEAILGDRIR--TCT
LDEVKDYADVIVYWGADPSNSHPRHLSKYTYFPRGKERQRGW------------------
-------------------------EEDRTAICIDVRKSDTAIICG-DKFYQIPP-----
----QADEELIDALVSALSGKVPKVS----FGMGPKKILELANLLKKAKFGVVCVGLGLI
YSL---SDIEPLVKLMNKLNDV--SNFHLIPMVGQFNMRGFDHNLHEETGYINRARFQ--
ES-G-----VEHGP-QCSIVELLRTKNVDAALVIGSDPMSSLPGSIAKELLD--IPVITI
DPCMTMTSKKAKVAIASVTSGAECGGTAIRMDGVEVEFKPMIPTD---SLSDEEIL----
---------SRIMEAL--------------------------------------------
------------------------------------------------------------
------------------------------------------------------------
------------------------------------------------------------
------------------------------------------------------------
------------------------------------------------------------
------------------------------------------------------------
------------------------------------------------------------
------------------------------------------------------------
--------
>3738986
------------------------------------------------------------
------------------------------------------------------------
------------------------LDNNYYVCTGCALLCDDIGV-EL--EGGKLSKV-NT
ACRKGFAFMKG----------CSNPMECTVN-------------GERTDLDSAIKEAASI
LKNAERPLIFGHANSSSGAQKKAIDIARKTNGFIDDTSSFCQGPMVEAIMEGKLK--TCT
LDDVRHKADVIIYWGADPANSHPRHMSRYSYFPRGKERQRGW------------------
-------------------------EEDRTAITIDVRKSDTAEICGQNGFYQIPV-----
----KGDAEFMDAMVSALSGKIPKTS----YDLDKKELLELASILKKAKFGVIFAGLGMV
YAL---DDREPLYKLMDKLNSV--SNFHLIPMAGHYNMRGFNQNLFEETGYINRVKFS--
-S-G----EVLHGP-EYSVVEVLKQKAVDAALVIGADPLSSLPRSVVRYLEE--IPLIVI
DPCQTLTSAKANVTIPCGLVGVETGGSAIRMDGVEIEVKQIVDTD---RLSDEEIM----
---------TRISEAL--------------------------------------------
------------------------------------------------------------
------------------------------------------------------------
------------------------------------------------------------
------------------------------------------------------------
------------------------------------------------------------
------------------------------------------------------------
------------------------------------------------------------
------------------------------------------------------------
--------
>3807134
------------------------------------------------------------
------------------------------------------------------------
-------------------------LSEYYVCTGCALLCDDIEV-EI--ENSKIKTV-HA
ACRKGVARMKG----------CSDPLECTVD-------------GEKTDVDSAITKAAEI
LREAENPLIFGHGNSSSEAQKLSIGLAKKTGAYLDDTSSFCQGPVIEAILQEKLR--TCT
LDDIRHKADVIIFWGADPSNSHPRHLSRYSYFPRGKERQRGW------------------
-------------------------EEDRTAICVDVRKSETAVICGANRFYQIPM-----
----GGDEEFMDALVSALSSKVPKTS----FGFDAKRILELANVLKKAKFGVICVGLGLI
YSL---EDLEPLFRLIDKLNEV--SEFSLMPMVGQYNMRGFNQNLYEETGFINRVKFN-S
ET-G-E---AKHGP-EFSVVESLREKSVDAALIIGSDPLSSLPLSVSRYLAD--IPLITI
DPCRNLTSSKAEVTIPCAFGGVEYGGTAVRMDGVEVKLKKILDTE---NLPDAEIL----
---------RKITEAI--------------------------------------------
------------------------------------------------------------
------------------------------------------------------------
------------------------------------------------------------
------------------------------------------------------------
------------------------------------------------------------
------------------------------------------------------------
------------------------------------------------------------
------------------------------------------------------------
--------
>17621775
------------------------------------------------------------
------------------------------------------------------------
------MSRLGGEVNARLPPKRRERVTEAAVCPFCACLCDDLVI-SVDAEKNKITGV-KN
ACKLGVAKFRSAAAGSAERTDERRIKKPRVD-------------GEETDYEEAVQRAVEI
LRTAKKPLVYGLCNSGYEAQRVALKIAKLKRGVFDTSESVCHSLLYSALQKGRFPFHYAL
LDEIRENADVVVYWGANPVASHPRHLSKFSVYPVGRYAMRG-------------------
-------------------------VLDREVVCVEVVESELKKVS--RWFLQVKPGGGEG
EGDEGGDAKIAETLERLVKGEV-GEPSRTSEPSELKELVKIADRLKRAFYGVIFVGLGVL
ASEGAAKKIEAILSLVETLNRA-GVRFVLFPMKGHFNVTGAVQLLLRETGYPFGVDFS--
-R-GSQPPDKIFEPGRTTVLDVLKRGEVDAALVVGADPFSSFPKDAARRLCDCELPLILI
DPFETPTTQFASVVLPTAITGVETGGIAYRMDGLPLRLEKVLDCD---YPSDEETL----
---------KRILTGLKS------------------------------------------
------------------------------------------------------------
------------------------------------------------------------
------------------------------------------------------------
------------------------------------------------------------
------------------------------------------------------------
------------------------------------------------------------
------------------------------------------------------------
------------------------------------------------------------
--------
>17606667
------------------------------------------------------------
------------------------------------------------------------
------------------MEEETERIIESAVCPFCACLCDDVVI-SVDAEGNKITGI-RN
ACTIGVQKFLS-------TQNKGRIRNPRID-------------GKETNYEAAIQKAVDI
LRNAKKPLIYGLSNSGYNAQRVALEIAKHKKGVYDTSESICHSLLYSELLKGKYPFYYAL
LDEIRDNANVIIYWGANPIVSHPRHLSRYSVYPTGRYALKG-------------------
-------------------------VMDREIITIDVVDSELKKIS--RWFLRLNP-----
----GEDAKIAEVMTRLVKGETSGLRELVDDEIDFDSIVKITDRLKKAFYGVIFVGLGVL
SSEDAPQNIEAIFALVDALNKA-GVKFVLFPMKGHFNVMGAVQLLLRETGYPFGLDFS--
-R------DEIFEPGKTTVLDVL--DEVDAALIVGADPFSSFPVAKAKKLCD--MPIILI
DPFETPTTLISSVVFPTAITGVEAEGIAYRMDGVPLKLEKIVDCP---YPSDNEIL----
---------DRIYRGLAV-----------------------------------ASS----
------------------------------------------------------------
------------------------------------------------------------
------------------------------------------------------------
------------------------------------------------------------
------------------------------------------------------------
------------------------------------------------------------
------------------------------------------------------------
------------------------------------------------------------
--------
>10670356
------------------------------------------------------------
------------------------------------------------------------
-------------------MNGKEKIIESAVCPFCACLCDDVVI-SVDVERNRIKEI-RN
ACTFGVEKFLS------VEKTEHRLNGPVVN-------------GKETDYDNVIEKAVDI
LNAANKPLIYGLGNSGYNAQRVALEIAKLKKGVYDFTESICHNLLYMELLKK-YPFYYAL
LDEIRDNAQVVIYWGANPIVSHPRHLSKYSVYPVGRYAMKG-------------------
-------------------------VMDRELVTIDVVDSELKKIS--RWFLRVNP-----
----GEDAEIADIMRRMVKGE--SLEERITGEVDIATLRKMADRMKKAFYGVIFVGLGVL
SNKNGSKSIEAILALVDALNKE-GVNFVLFPMKGHFNVLGAVNLLLRETGYPFGVDFS--
-R------DTIFEPGKTTVLDVIARGEVDAALIIGADPFSSFPMAITRKLCD--LPIILI
DPFETPTTQFASAAIPTAITGVETAEIAYRMDGLPLKLEKIVDSK---YLSDRDIL----
---------ERILKGVKK------------S-----------------------------
------------------------------------------------------------
------------------------------------------------------------
------------------------------------------------------------
------------------------------------------------------------
------------------------------------------------------------
------------------------------------------------------------
------------------------------------------------------------
------------------------------------------------------------
--------
>4013944
------------------------------------------------------------
------------------------------------------------------------
-------------------MNGKEKIIETAVCPFCACLCDDVVI-SVDVERNRIKEI-RN
ACTFGVEKFLS------VEKTEQRLKKPVVD-------------GKKTDYDDAIEKAVDI
LNAANKPLIYGLGNSGYNAQRVALEIAKLKKGVYDFTESICHNVLYLELLKKG-PFYYAL
LDEIRDNAQVVIYWGANPIVSHPRHLSKYSVYPVGRYAMKG-------------------
-------------------------VMDRELITIDVVDSELKKIS--RWFLRVNP-----
----GEDAEIANILRRLVKGE--SLKELVTGKMDSDTLRKMADRLKKAFYGVIFVGLGVL
SNKNGSKSIESILALVDTLNKE-GVKFVLFPMKGHFNVLGAVNLLLRETGYPFGVDFS--
-R------DTIFEPGKTTVLDVIASGEVDAALIVGADPFSSFPMKIARKLRD--LPIILM
DPFETPTTQFASVVIPTAITGVETEEIAYRMDGLPLKLEKIVDCK---YPPDRAIL----
---------EQIRKGVKK------------S-----------------------------
------------------------------------------------------------
------------------------------------------------------------
------------------------------------------------------------
------------------------------------------------------------
------------------------------------------------------------
------------------------------------------------------------
------------------------------------------------------------
------------------------------------------------------------
--------
>17683595
------------------------------------------------------------
------------------------------------------------------------
-------------------MNGKERIIETAVCPFCACLCDDVVI-SVDVERNRIKEI-RN
ACTFGVEKFLS------AEKAEQRLKKPAVN-------------GKETDYDDAIEKAVEI
LNAANKPLIYGLGNSGYNAQRIALEIAKLKKGVYDITESICHNLLYLELMKKG-PFYYAL
LDEIRDNAQVVIYWGANPVVSHPRHLSKYSVYPVGRYAMKG-------------------
-------------------------VMDRELITIDVADSELKKIS--RWFLRVNP-----
----GEDAEIADILRRLVKGE--LLKEELTGGMDIDTLRKMADRLKKAFYGVIFVGLGIL
SNKNGSKSIEAILALVDALNKE-DVNFVLFPMKGHFNVLGAVNLLLRETGYPFGVDFS--
-R------DTIFEPGKTTVLDVIARGEVDAALIVGADPFSSFPMEIARKLRD--LPIILI
DPFETPTTQFASVAIPTAITGVETEEIAYRMDGLPLKLEKIVDCE---YLADKDIL----
---------EQILKGVNE-----------------------------------SQIPNRK
------------------------------------------------------------
------------------------------------------------------------
------------------------------------------------------------
------------------------------------------------------------
------------------------------------------------------------
------------------------------------------------------------
------------------------------------------------------------
------------------------------------------------------------
--------
>17686692
------------------------------------------------------------
------------------------------------------------------------
-------------------MNGKERIIETAVCPFCACLCDDVVI-LVDVERNRIKEI-RN
ACTFGVEKFLS------VEKTEQRLKKPVVN-------------GKETDYDDAIEKAVDI
LNAANKPLIYGLGNSGYNAQRIALEIAKLKKGVYDITESICHNLLYLELKKHPFY--YAL
LDEIRDNAQVIIYWGANPIVSHPRHLSKYSVYPVGRYAMKG-------------------
-------------------------VMDRELITIDVADSELKKIS--RWFLRVNP-----
----GEDAEIADILRRLVKGE-SLRE-QLTGGMDIDTLRKMADMLKKAFYGVIFVGLGVL
SNKNGSKSIEAILALVDALNKE-DVNFVLFPMKGHFNVLGAVNLLLRETGYPFGVDFS--
-R------DTIFEPGKTTVLDVIARGEVDAALIVGADPFSSFPMEIARKLRD--LPIILI
DPFETPTTQFASVAIPAAITGVETEEIAYRMDGLPLKLEKIVDCQ---YPSDREIL----
---------ERILEGVNE-----------------------------------SQIPNRK
------------------------------------------------------------
------------------------------------------------------------
------------------------------------------------------------
------------------------------------------------------------
------------------------------------------------------------
------------------------------------------------------------
------------------------------------------------------------
------------------------------------------------------------
--------
>3966826
------------------------------------------------------------
------------------------------------------------------------
-------------------MNGKEKIIETAVCPFCACLCDDVVI-LVDVERNRIKEI-RN
ACTFGVEKFLS------VEKTEQRLKKPVVD-------------GKETDYDDAIEKAVDI
LNAANKPLIYGLGNSGYNAQRIALEIAKLKKGVYDITESICHNLLYLELKKHPFY--YAL
LDEIRDNAQVIIYWGANPVVSHPRHLSKYSVYPVGRYAMKG-------------------
-------------------------VMDRELITIDVADSELKKIS--RWFLRVKP-----
----GEDAEIADILRRLVKGE-SLRE-QLTGEMDIDTLRKMADMLKKAFYGVIFVGLGVL
SSENGSKNIEAILALVDALNKE-GVNFVLFPMKGHFNVLGAVNLLLRETGYPFGVDFS--
-R------DTIFEPGKTTVLDVIARGEVDAALIVGADPFSSFPMEITRKLCD--QPIILI
DPFETLTTQFASVAIPTAITGVETEDIAYRMDGLPLKLEKIVDCQ---YPSDRDIL----
---------ERILKGVKK------------S-----------------------------
------------------------------------------------------------
------------------------------------------------------------
------------------------------------------------------------
------------------------------------------------------------
------------------------------------------------------------
------------------------------------------------------------
------------------------------------------------------------
------------------------------------------------------------
--------
>3971487
------------------------------------------------------------
------------------------------------------------------------
-------------------MNGKEKIIETAVCPFCACLCDDVVI-LVDVERNRIKEI-RN
ACTFGVEKFLS------VEKTEQRLKKPVVD-------------GKETDYDDAIEKAVDI
LNAANKPLIYGLGNSGYNAQRIALEIAKLKKGVYDITESICHNLLYLELKKHPFY--YAL
LDEIRDNAQVIIYWGANPVVSHPRHLSKYSVYPVGRYAMKG-------------------
-------------------------VMDRELITIDVADSELKKIS--RWFLRVKP-----
----GEDAEIADILRRLVKGE--SLREQLTGEMDIDTLRKMADMLKKAFYGVIFVGLGVL
SSENGSKNIEAILALVDALNKE-GVNFVLFPMKGHFNVLGAVNLLLRETGYPFGVDFS--
-R-D-----TIFEPGKTTVLDVIARGEVDAALIVGADPFSSFPMEITRKLCD--QPIILI
DPFETLTTQFASVAIPTAITGVETEDIAYRMDGLPLKLEKIVDCQ---YPSDRDIL----
---------ERILKGVKK------------S-----------------------------
------------------------------------------------------------
------------------------------------------------------------
------------------------------------------------------------
------------------------------------------------------------
------------------------------------------------------------
------------------------------------------------------------
------------------------------------------------------------
------------------------------------------------------------
--------
>17609773
------------------------------------------------------------
------------------------------------------------------------
-------------------MNGKEKIIETAVCPFCACLCDDVVI-SVDVERNRIKEI-RN
ACTFGVEKFLS------AENAEQRLKKAVVD-------------GKETDYEDAIEKAVDI
LNAANKPLIYGLGNSGYNAQRVALEIAKLKKGVYDVTESICHNLLYLELMKKG-PFYYAL
LDEIRDNAQVIIYWGANPVVSHPRHLSRYSVYPVGRYAMKG-------------------
-------------------------VMDRELITIDVVDSELKKIS--RWFLRVNP-----
----GEDAEIADIMRRLVKGE--LLKEQLTGERDIDTLRKMADLLKKAFYGVIFVGLGVL
SSENGSKSIEAILALVDALNKE-GVKFVLFPMKGHFNVLGAVNLLLRETGYPFGVDFS--
-R------DTIFEPGKTTVLDVIARGEIDAALIIGADPFSSFPMPTARKLRD--LPIILI
DPFETPTTQFASVAIPTAITGVETEEIAYRMDGLPLKLEKIVDCE---YPSDRDIL----
---------ERILKGVKK------------S-----------------------------
------------------------------------------------------------
------------------------------------------------------------
------------------------------------------------------------
------------------------------------------------------------
------------------------------------------------------------
------------------------------------------------------------
------------------------------------------------------------
------------------------------------------------------------
--------
>4015084
------------------------------------------------------------
------------------------------------------------------------
-------------------MNGEEKIIETAVCPFCACLCDDVVI-SVDVERNRIKEI-RN
ACTFGVEKFLS------AGKAERRLKKPVVD-------------GKETDYEDAIEKAVDI
LNAANKPLIYGLGNSGYNAQRVALEIAKLKKGVYDITESICHNLLYLELLKKG-PFYYAL
LDEIRDNAQVVIYWGANPIVSHPRHLSRYSVYPVGRYAMKG-------------------
-------------------------VMDRELITIDVADSELKKIS--RWFLRVNP-----
----GEDAEIADIMRRLVKGE--SLKEQLTGEMDIGTLRKMADRLKRAFYGVIFVGLGVL
SNKNGSKSIEAILALVDALNKE-GVKFVLFPMKGHFNVLGAVNLLLRETGYPFGVDFS--
-R-D-----TIFEPGKTTVLDVIARGEVDAALIVGADPFSSFPMEITRKLRD--LPIILI
DPFETPTTQFASVAIPTAITGVETEDIAYRMDGLPLKLEKIVDCK---YPSDRDIL----
---------ERIYKVSVQ-----------------------------------KSADF--
------------------------------------------------------------
------------------------------------------------------------
------------------------------------------------------------
------------------------------------------------------------
------------------------------------------------------------
------------------------------------------------------------
------------------------------------------------------------
------------------------------------------------------------
--------
>17386033
------------------------------------------------------------
------------------------------------------------------------
------------------------MIYEDIICPVCGMACDDIRV-EL--KEGEVIT--HN
TCLMGDAKFQE-------LISDHRIIEPTID-------------GDVVDWKDAIKRSADM
LKDARRPLIYMGSETSIEAMKVGIDIADYLGGIVDNNASMCHGPTVLGIQQRGVP--SCT
IGQMKNRADTVVFWGTNPLESHPCHESKRSVFPMGFFRKRG-------------------
-------------------------RNDRKIIVADPRFTNTAKQA--DLYVKIKP-----
----GYDIPLFSAMRAMLRGHELNEFTEEVTGVDVETIKKLMDMLLDSEFIGAFIGLGLA
SSRGKDKNIYILLELIAELNAY--TKCAVIANRGHCNVAGFNQVCTWRTGFPYAVDFS--
-R-G----YGRYSPGEFSATDVLARKDVDAMLLCCADLGAHLPRKAVEHMVD--IPLTTI
DVAPCPSTMVSDVVLPGVLDSMENEGTFYRLDNIPLRARKFTDPPFDFTTSNEDTL----
---------KQIFEEIKK------------------------------------------
------------------------------------------------------------
------------------------------------------------------------
------------------------------------------------------------
------------------------------------------------------------
------------------------------------------------------------
------------------------------------------------------------
------------------------------------------------------------
------------------------------------------------------------
--------
>10665982
------------------------------------------------------------
------------------------------------------------------------
------------------------MIYEDIICPVCGMACDDIRV-EL--KEGEVIT--HN
TCLMGDAKFQE-------LTSDHRIIEPTID-------------GDVVDWKDAIKRSADM
LKDARRPLIYMGSETSIEAMKVGIDIADYLGGIVDNNASMCHGPTVLGIQQRGVP--SCT
IGQMKNRADTVVFWGTNPLESHPCHESKRSVFPMGFFRKRG-------------------
-------------------------RNDRKIIVADPRFTNTAKQA--DLYVKIKP-----
----GYDMPLFSAMRAMLRGHELNEFTEEVTGVDVETIKKLMDMLLDSEFIGAFIGLGLA
SSRGKDKNIYILLELIAELNAY--TKCAVIANRGHCNVAGFNQVCTWRTGFPYAVDFS--
-R-G----YGRYNPGEFSATDVLARKDVDAMLLCCADLGAHLPRKAVEHMVD--IPLTTI
DVAPCPSTMVSDVVLPGVLDSMENEGTFYRLDNIPLRARKFTDPPFDFTTSNEDTL----
---------KQIFEEIKK------------------------------------------
------------------------------------------------------------
------------------------------------------------------------
------------------------------------------------------------
------------------------------------------------------------
------------------------------------------------------------
------------------------------------------------------------
------------------------------------------------------------
------------------------------------------------------------
--------
>3786837
------------------------------------------------------------
------------------------------------------------------------
------VISENIVKKDTSVTDGKKITCTDVTCPVCGMSCDDIVI-EL--TDDKVVT--KN
ACLMGDAKFQE-------LRSHHRITKPLLH-------------GQEADWDAVLDYTAEM
LVNAKRPLLFMGSETSTEAMSVGIAMAEYLGALVDGNATICHGPTVMGLQDAGCV--SAT
LGECRNRADLNIYWGCNPADSHPRHMSRHSHYQRGFWTEQG-------------------
-------------------------FKGRKMIVVDPRRSPTAAQA--DLHIQLRP-----
----GTDYEFMDALLTMMRGQEPHESTYETTGIPREQFVQFIDMIKACKFGVIWVGLGIA
SSHGKHYNASIAMRVTQECNKI--TKFVISANRGHCNVAGFNQVLSWQHGFPFAVDFS--
-R-G----IPRYQPGEYSTVDALYRGEVDAVLCMCADLGGHLPKKAVERLAE--IPVASI
EIAPGPMQFVSDAVMPGVLDGMECEGTFYRMDNVPIYARSFTTPPFDFTRSNEDTL----
---------RQLFERVKQ------------K----------------------KEARRQ-
------------------------------------------------------------
------------------------------------------------------------
------------------------------------------------------------
------------------------------------------------------------
------------------------------------------------------------
------------------------------------------------------------
------------------------------------------------------------
------------------------------------------------------------
--------
>3791897
------------------------------------------------------------
------------------------------------------------------------
--------LSNMVKTDLVKQEQEVIRCTDVTCPVCGMSCDDVEV-EL--TPTSVTT--KN
ACLMGDAKFQE-------LRSPHRFVYPTVN-------------GERVTWEEALNAAADI
LVKAKRPFFFIGSETSNEAMAAGIEIAEYLGGLVDGNATICHGPTVMAFQDVGMA--GCT
LGECRNRSDLAIYWGCNPADSHPRHMSRHSMYMRGFFVEQG-------------------
-------------------------YQGRKMIVVDPRRSPTAAQA--DLHVQVKP-----
----GRDFELLNAVMVALRGMELHPDTEKVTGVSVDTIKKMAEMIKECKFGVIWVGLGIA
STHGKHHNASMAMRLTQLANDY--TKFVILANRGHCNVAGFNQVLSWTCGFPFAVDYS--
-R-G----VPRYQPGEYSCVDALRRGEVDAMLVMCADLGAHLPKKAVERMMD--IPVISI
EIAPGPQAFVSDVILPGVLDGMECEGTFYRMDNVPIYARSFCKPPFDFTTSNEHTL----
---------KQLLKIIKE------------K----------------------KPK----
------------------------------------------------------------
------------------------------------------------------------
------------------------------------------------------------
------------------------------------------------------------
------------------------------------------------------------
------------------------------------------------------------
------------------------------------------------------------
------------------------------------------------------------
--------
>3721406
------------------------------------------------------------
------------------------------------------------------------
---------------------MVAETFKDIVCPVCGGTCDDIEV-EY--DKEKRDIVVRN
ACKMGAAKFRE-------IVSNHRITSPKIR------ING---KLEDSKWEDAIEKAAEI
LVNAKRPLFFMGSETSCEAMTVGLHMGEYLGGIVDSNSTICHGPSLMGVQEAGKA--GAT
AGETKNRADVVIYWGVNPMCSMPRHMSRYAVFPRGYFVQKG-------------------
-------------------------RKERKVITVDPRVSETAKGS--DIHLQLKP-----
----STDYELFSALMLAVKGKPIHPSIEQVTGISVEKILEVAQIMKNAKFGSIYGGLGLA
SSFGKHRNLECVLTLNKELQKY--AKFQIGLIRGHCNVAGFNVLASYLYGFPFGVDFS--
-R-G----YPRYNPGEHTTTDVLREKEVDAVFVMCADLGAHLAQDSVRYMHD--IPVICL
DIAPCPSTSVANVVLPGVIDALECDGTFYRFDEIPIYYKPFTQSPFDFTKSNEDTM----
---------EQLFEKVKE------------L----------------------KELKKNR
K-----------------------------------------------------------
------------------------------------------------------------
------------------------------------------------------------
------------------------------------------------------------
------------------------------------------------------------
------------------------------------------------------------
------------------------------------------------------------
------------------------------------------------------------
--------
>3795677
------------------------------------------------------------
------------------------------------------------------------
---------------------MVSRTFKDVVCPVCGGACDDIEI--VWDEEKRDLTV-RN
ACKLGAAKFKE-------VVSHHRIMSPQIR------KNG---VLVDVSWEEALEKAAEI
LANSKRPLLYMGAETSCEAMTTGLHMGEYLGGIVDSCSTV-HGPSLMGVQEAGKA--GST
AGETKNRADVVVYWGTNPMDSMPRHLSRYGVFPRGYFVEKG-------------------
-------------------------RNSRTVITIDPRKSATAKAS--DIHLQLNP-----
----NTDYELFSALLMASRGKRPHPSIEKVTGIPVETIMETAEILKNAKFASIYGGLGLA
SSFGKQRNLECVLTLVKELQRH--TKVTIGLIRGHCNVAGFNVLATYLYGFPFGLDFA--
-K-G----FPRYNPGEFTANDVLREKEVDCAFIMASDVGAHYPQDSVSHLKN--IPVITL
DIAPCPSTSVADVVLPGVIDALECDGTFYRFDEIPIYYKPFTKSPFDFTKSNEDTM----
---------EQLYDLVKE------------I----------------------REKNK--
------------------------------------------------------------
------------------------------------------------------------
------------------------------------------------------------
------------------------------------------------------------
------------------------------------------------------------
------------------------------------------------------------
------------------------------------------------------------
------------------------------------------------------------
--------
>3721405
------------------------------------------------------------
------------------------------------------------------------
---------------------MASQTFKDIVCPVCGGACDDIEI--VWDEEKRDLTV-RN
ACKLGAAKFKE-------IISHHRIMSPQIR------KNG---VLVDVSWEEALEKAAEI
LANSKRPLLYMGAETSCEAMTTGLHMGEYLGGIVDSCSTV-HGPSLMGVQEAGKA--GST
AGETKNRADVVIYWGTNPMDSMPRHLSRYGVFPRGYFVEKG-------------------
-------------------------RNSRTVITIDPRKSATAKAS--DIHLQLNP-----
----STDYELFSAFMMASRGKRPHPSIEKVTGIPVDTIMETVELIKNAKFASIYGGLGLA
SSFGKQRNIECVMTLVKELQRY--TKVTIGLIRGHCNVAGFNVLASYLYGFPFGLDFA--
-K-G----YPRYNPGEFTANDVLREKEVDCAFIMASDVGAHYPQDSVSHLKN--IPVITL
DIAPCPSTSVADVVLPGVIDALECDGTFYRFDEIPIYYKPFAKSPFDFTKSNEDTM----
---------EQLFELVKE------------I----------------------KERNGQ-
------------------------------------------------------------
------------------------------------------------------------
------------------------------------------------------------
------------------------------------------------------------
------------------------------------------------------------
------------------------------------------------------------
------------------------------------------------------------
------------------------------------------------------------
--------
>3796241
------------------------------------------------------------
------------------------------------------------------------
----------------------MKKVYRDINCPVCGMGCDDIVV-IYDKENNTIET--EN
VCKEGAPKFME-------VVSSHRLRKPLIK------KDK---DFEEVEWEKAIDEAAKV
LAKAKRPLLFLGAETSSEAQIVGLHMAEYLGGIADSNSTI-HGPTLMGVQEAGLP--TCT
AGEVKNRADLLIYWGCNPMHSHPRQISRYSGFARGYFTERG-------------------
-------------------------MKDRKMVVADPRVTDTAKLA--DVHFQLKP-----
----NSDYELFSALLIVLRGKKPHPSVEEITGITIEQMEAAIELIKESKYVMIYGGLGLP
ASKGSHRNIEMVLRLTNEINKY--TKCNIGALRGHCNVNGFNQIASYMYGYPYGLDFS--
-R-G----YPRYNPGEFTATDVLRDGEVDAIFLMAADLGAHMPRDCVKKIND--IPMVCI
DIAPGPSTTSADVVLPGVIDAMECDATFYRFDGLTQYAQPFTESPFSFTKSNEDTV----
---------KQLFEKVKE------------Y----------------------KEKMKNG
EEIE--------------------------------------------------------
------------------------------------------------------------
------------------------------------------------------------
------------------------------------------------------------
------------------------------------------------------------
------------------------------------------------------------
------------------------------------------------------------
------------------------------------------------------------
--------
>3838924
------------------------------------------------------------
------------------------------------------------------------
---------------------MAMKVFRGITCPVCGMACDDIEV-WY--DEEKQEIIARN
VCREGAPKFQE-------VVSPHRIREPMIK------KNG---EFIKVSWEEAINKAAEI
LGNAKRPLLFMGAETSAEAHIVGLHMAEYLGGVADSNSTI-HGPTLMGIQEAGLP--GCT
AGEVKNRADLIIFWGCNPMHSHPRHMSRYSVFARGYWTERG-------------------
-------------------------RKDRKIVVVDPRKTDTAKLA--DLHVQLKP-----
----NTDYELFSALLTILRGKKPHHSVEKITGVPIEVMEEMVEWMKNAKFVKIYGGLGLP
ASRGGYRNIEIILTLVRELNKY--TKCAIGALRGHCNVNGFNQVASYMYGYPYGIDFA--
-R-G----YPRYNPGEFTFADVLREREIDAILVVAADIVAHTPRDCAKYLNE--IPMVCI
DIAPGPTPYASDVILPGVIDGMECGSTFYRFDGFPIYAKPFTTSPFPFTKSNEDTL----
---------RQIFEKVKE------------I----------------------KEGKKN-
------------------------------------------------------------
------------------------------------------------------------
------------------------------------------------------------
------------------------------------------------------------
------------------------------------------------------------
------------------------------------------------------------
------------------------------------------------------------
------------------------------------------------------------
--------
>3819314
------------------------------------------------------------
------------------------------------------------------------
-----------------------MMVTKNIVCPVCGASCDDIQV-EL---EGQGLTV-RN
ACKMGNAKFQE-------VVSPHRIKEPLVR------VDG---DLRRASWDEAIEMTARI
LANSERPLLFMGSETSTEAMEVGIHMAEFLGGIADSNSTVCHGPTTMGIQEAGRV--GAT
AGQSKSRADLTVYWGSNPLESMPRHMSRYAVYPRGYWTQRG-------------------
-------------------------RFDRTVICVDPRRSITAENA--DLHIQLNP-----
----NTDYELLSALLTLLHGKRPHQTVEEVTGVSISEMERMLEMMKSCNYGAIYVGLGIA
SSYGKHRNAELAFNLVKELNSH--TKFVIGALRGHCNVAGFNQIASYLYGFPFGLDFA--
-R-G----YPRYNPGEYTAVDVLRDRDVDAAFILSADLVSHFPAACSEYLAQ--IPVACI
DIAPCPTTMISDVVLPGVIDAMECDGTFYRLDDVPIYFQPFTSSPFSFTESNVDTM----
---------NQIFKRVKR------------I----------------------KGK----
------------------------------------------------------------
------------------------------------------------------------
------------------------------------------------------------
------------------------------------------------------------
------------------------------------------------------------
------------------------------------------------------------
------------------------------------------------------------
------------------------------------------------------------
--------
>3749024
------------------------------------------------------------
------------------------------------------------------------
------------------------VVYKNVICPVCGASCDDIQV-EL---DGDRLTV-KN
ACKMGNAKFQE-------LVSAHRIREPMMT------VDG---EQRAVPWAEAIERAAEI
LIESKRPLIFMGSETSCEAMEVGLHLGEFLGAAVDSNSTVCHGPTAMGIQEAGRV--GAT
AGNSKIRGDLAVYWGSNPLESMPRHMSRYAIYPRGHWTRRG-------------------
-------------------------RFDRTVITVDPRRSPTAENS--DLHVQLKP-----
----NSDYELLSALLTLLHGKRPHPTVEETTGVPISLMEEMVDMMKGCNFGTIYVGLGIA
SSYGKHRNAELAFNLVKELNGH--TKFVIGALRGHCNVAGFNQMASYLYGYPFALDFA--
-R-G----YPRYNPGEYSAVDLLREKDADAALVVCADLVSHFPAVCAERLAE--IPVACI
DIAPCPTTMISEVVLPGVIDAMECDGTFYRLDDVPVYFTPFTTSPFSFTGSNEDTL----
---------RQIFDRVKE-----------------------------------GRRPSSL
P-----------------------------------------------------------
------------------------------------------------------------
------------------------------------------------------------
------------------------------------------------------------
------------------------------------------------------------
------------------------------------------------------------
------------------------------------------------------------
------------------------------------------------------------
--------
>3858312
------------------------------------------------------------
------------------------------------------------------------
------------------------MIYKNIVCPVCGAACDDIQV-EI--KDGKIEA--KN
VCKMGIFRFNE-------ITSPRRFKQPFLK------FGG---KLRPVSWDGALQIAADI
LSSAKRPLIFIGSETSCEAHKVGLMIGEHLGAIVD---TVGNGATVMGTQEAGRV--GAT
EGQKKNRADLLVYWGANPLESMPRQMSRYGVFPRGYWTKRG-------------------
-------------------------RFDRTIITVDPRKTLTARAS--DLHVQLKP-----
----GSDYELISALLTLLHGKTPHHSVEEITGVSISVMEEMLGIMKNCNFGTISVGIGLS
SSLGKYRNIEIAMNLVKELNNY--SKFTIGIIRSHCNAAGFTQVASYMYGYPFGLDFM--
-R-G----HPRYNPGEFTTVDLLREKDVDAAFVICSDLLSQIPTDCADYLAE--IPLICL
DTVPCPTTSISDIVLPGVIDSIECEGTFYRLDDVPIYFEPFLDSPFKFTQSNEDTL----
---------KQLFEKIKE------------E----------------------NDHTGFL
QSAFKQEEAMPAILPGVL------------------------------------------
------------------------------------------------------------
------------------------------------------------------------
------------------------------------------------------------
------------------------------------------------------------
------------------------------------------------------------
------------------------------------------------------------
------------------------------------------------------------
--------
>3849759
------------------------------------------------------------
------------------------------------------------------------
------------------------MFFKNIICPACGAACDDIQV-EF--KNGAIEA--KN
ICKVGNARFKA-------LTSSRRLKQPLIK------FEG---KLKSVSWDEALEKAADI
LVSAKRPLLFMGSDISCETHEIGLRIGEYLGAVVDSNTTLGNGPAAMGLQESGKT--AAT
EGQKKNRGDLVVYWGTNPLESMPRQMSRYGVFPRGYWTGRG-------------------
-------------------------RFDRTVITVDPRKTLTSEAS--DLHVQLKP-----
----NSDYELISGLLTLLHGKTPHPSIEEVTGIPIFLMERMLYMMKNCNFGSISVGVGLS
SSIGKHRNVEIAMNLVKELNNY--TKFTLGVLRSHCNAAGFNQIASGMYGYPFGLDFM--
-K-G----YPRYNPGEFTTADLLRERDVDAVFVIGTDLLNEVPADCAAYLSE--IPLICL
DIVPCPTIIVSDVVLPAVIDAMECDGTFYRLDDVAVHFEPFMDSSFEFTKSNEDTL----
---------KQLFVKIKE-----------------------------------KCNYKPV
KIS---------------------------------------------------------
------------------------------------------------------------
------------------------------------------------------------
------------------------------------------------------------
------------------------------------------------------------
------------------------------------------------------------
------------------------------------------------------------
------------------------------------------------------------
--------
>3852744
------------------------------------------------------------
------------------------------------------------------------
------------------------MIYKDIICPVCGAACDDIQV-EL--GDGKIEA--RN
ACKMGNAKFQE-------IFSPHRLKQSLVK------VGG---KLTPAAWDEALERAADI
LVSAKRPLLFMGSETSCEAHEVGLKIGEYLGALVDSNSTVCHGPTAMGIQEAGKV--GAT
EGQKKNRGDLIVYWGTNPLDSMPRQMSRYAVFPRGYWTKRG-------------------
-------------------------RFDRTVITVDPRRTPTAVAS--DLHVQLKP-----
----NSDYELISALLTLLHGKTPHPSVEEITGVPIPVIEEMLDMMKDCNFGAITVGLGLA
SSMGKYRNSEIAMNLVKELNNY--AKFTLGAIRGHCNVAGFNQIASYMYGYPFGLDFM--
-R-G----HPRYNPGEYTTVDVLREKDVDAALVVGADLVSHIPADCAAYLGK--IPMVCV
DITLCPTTVVSDVVLPGVIDAMECDGTFYRLDDVPVHVEPFTSSPFEFTQSNEDTL----
---------KQLFKKIKA-----------------------------------RK-----
------------------------------------------------------------
------------------------------------------------------------
------------------------------------------------------------
------------------------------------------------------------
------------------------------------------------------------
------------------------------------------------------------
------------------------------------------------------------
------------------------------------------------------------
--------
>3858509
------------------------------------------------------------
------------------------------------------------------------
-LSLDEEVLSAEDVVLKIYIGAVSMIFKNIICPVCGAACDDIQV-EF--GDGKIEV--KN
ACKMGNAKFQE-------IVSSHRIMQPLIK------VRG---KLTPAAWDEALEKAADI
LVSAKRPLLFMGSETSCEAHEIGLKIGEYLGAIVDSNSTVCHGPTAMGIQEAGKV--GAT
EGQKKNRGDLIVYWGTNPLESMPRQMSRYAVFPRGYWTKRG-------------------
-------------------------RFDRTIITVDPRKTPTTEAS--DLHVQLKP-----
----DSDFELISALLTLLHGKTPHPSVEEITGVPIPVMEDMLDLMKNCTFGAISVGLGLA
SSMGKYRNSEIAMNLVKELNNY--AKFTLGALRGHCNVAGFNQVAAYMYGYPFGIDFM--
-R-G----HPRYNPGEFTTVDVLREKDVDAAFVMCADLVSHIPADCAAYLAK--IPMICL
DIAPCPTVSASGIVLPGVIDAMECDGTFYRLDDVPVHFEPFTSSPFKFTKSNEDTL----
---------KQLFEKIRK------------K----------------------RDQAISL
PSINKEGE----------------------------------------------------
------------------------------------------------------------
------------------------------------------------------------
------------------------------------------------------------
------------------------------------------------------------
------------------------------------------------------------
------------------------------------------------------------
------------------------------------------------------------
--------
>3858060
------------------------------------------------------------
------------------------------------------------------------
------------------------MIYKNIVCPVCGAACDDIQV-EF--GDGKIEA--KN
ACKMGNAKFQE-------VVSSHRLRQPLIK------SEG---KLTPAAWDEALERAADI
LVSAKRPLLFMGSETSCEAHEIGLKLGEYLGAIVDSNATICHGPTAMGIQESGKV--GAT
EGQKKNRADLLIYWGTNPLESMPRQMSRYAVFPRGYWTKRG-------------------
-------------------------RFDRTVITVDPRKTPTAEAS--DLHVQLKP-----
----GSDYELISALMTLLHGKTPHPSVEEITGVPIPVMEEMLDMMKNCTFGAISVGLGLS
SSIGKHRNAEIAMNFVKELNNF--SKFTLGALRGHCNVAGFNQVAAYMYGYPFGLDFM--
-R-G----HPRYNPGEFTTVDLLREKDVDAAFVMCADLVCHIPADCASLLAE--MPMICL
DIAPCPTVAASDIVLPGVIDAMECDGTFYRLDDVAVHFEPFTSSPFEFTKSNEDTL----
---------KQLFEKIKA-----------------------------------RK-----
------------------------------------------------------------
------------------------------------------------------------
------------------------------------------------------------
------------------------------------------------------------
------------------------------------------------------------
------------------------------------------------------------
------------------------------------------------------------
------------------------------------------------------------
--------
>3848821
------------------------------------------------------------
------------------------------------------------------------
------------------------MIYKNIVCPVCGAACDDIQV-EY--GDGKIEA--RN
ACKMGNAKFKE-------VVSSHRIRQPLIK------DGG---KLTPAAWDEALERAADI
LVSAKRPLLFMGSETSCEAHEIGLKIGEYLGALVDSNATICHGPTAMGIQESGKV--GAT
EGQKKNRGDLIVYWGTNPLESMPRQMSRYGVFPRGYWTKRG-------------------
-------------------------RFDRTVITVDPRRTPTAAAS--DLHVQLKP-----
----SSDYELASALLTMLHGKTPHPSVEEITGVPIPVMEEMLDMMKNCNFGAISVGLGLS
SSIGKHRNAEIAMNLVKELNNY--AKFTLGALRGHCNVAGFNQVASYMYGYPFGLDFM--
-R-G----HPRYNPGEYTTVDVLREKDVDAALVMCADLVCHIPADCAAYLAE--IPMVCL
DIAPCPSTAASDVVLPGVIDAMECDGTFYRLDDVAVHFEPFTSSPFEFTKSNEDTL----
---------KQLFEKIKA-----------------------------------RK-----
------------------------------------------------------------
------------------------------------------------------------
------------------------------------------------------------
------------------------------------------------------------
------------------------------------------------------------
------------------------------------------------------------
------------------------------------------------------------
------------------------------------------------------------
--------
>3854931
------------------------------------------------------------
------------------------------------------------------------
----------------------VSMIYKNIVCPVCGAACDDIQV-EF--GDGKIEA--RN
ACKMGNAKFQE-------VVSSHRLRQPLIK------VNG---RLTAAAWDEALERAADI
LVSAKRPLLFMGSETSCEAHEVGLKIGEYLGALVDSNATICHGPTAMGIQESGKV--GAT
EGQKKNRGDLIVYWGTNPLESMPRQMSRYGVFPRGYWTKRG-------------------
-------------------------RFDRTVITVDPRKTPTTEAS--DLHVQLKP-----
----GSDYELISALLTLLHGKTPHPSVEEITGVPIPVMEEMLDMMKNCNFGAISVGLGLS
SSIGKHRNAEIAMNLVKELNNY--AKFTLGALRGHCNVAGFNQVASYMYGYPFGLDFM--
-R-G----HPRYNPGEYTTVDVLREKDVDAAFVMCADLVCHIPADCASYLAE--IPMVCL
DIAPCPSTAASDVVLPGVIDAMECDGTFYRLDDVAVHFEPFTSSPFEFTKSNEDTL----
---------KQLFEKIKA-----------------------------------RK-----
------------------------------------------------------------
------------------------------------------------------------
------------------------------------------------------------
------------------------------------------------------------
------------------------------------------------------------
------------------------------------------------------------
------------------------------------------------------------
------------------------------------------------------------
--------
>3735165
------------------------------------------------------------
------------------------------------------------------------
-------------------------MFKNIFCPVCGASCDDVQV-EL--KDNSITV--KN
ACKMGNAKFQE-------IVSDHRIRKPMIK------KDG---KFVEVSWEEALTKAAEI
LAASKKPMLFMGSETSCEAQEVGLHIGEYLGGTVDSNATICHGPTVMGIQEAGCA--AAT
AGTKKNRSDVNIYWGTNPLESMPRHMSKYGIFPRGYWTKRG-------------------
-------------------------RFDRKVITVDPRRTPTADAS--DLHVQLNP-----
----NSDYELFNALLTILNGKEPHHSVEKVTGVPISVMEEMVDMILDANFASFSVGLGVS
SSYGKHRNIEMALNVIKELNNNHGTKASIGALRGHCNVAGFNMVASYLYGYPFALDFT--
-R-G----YPRYNPGETSCVDILREKDTDAAMVVGADLIAHTPADCASYLTE--IPMVCI
DIAPGPTPTAADVILPGVIDAMECDGTFYRLDNVSVYFKPFTSSPFDFTESNEDTL----
---------KQLFAKVKE------------M----------------------KS-----
------------------------------------------------------------
------------------------------------------------------------
------------------------------------------------------------
------------------------------------------------------------
------------------------------------------------------------
------------------------------------------------------------
------------------------------------------------------------
------------------------------------------------------------
--------
>3810985
------------------------------------------------------------
------------------------------------------------------------
------------------------MVAKNIICPVCGASCDDIIV-DF--KGNTIDV--QN
ACKMGNAKFQE-------VVSEHRIREPMVR------ENG---KLRPATWDEALDRAAQI
LANSRRPFFFMGSETAIEAQEVGLHMGEYLGGAVDSNATICHGPTAMGIQEAGRS--GAT
AGQAKNRADLIIYWGTNPLESMPRHMSRYGVFPRGYWTKRG-------------------
-------------------------RFDRTVITVDPRKTPTTAAS--DLHVQLNP-----
----NTDYELLSALFTIVNGKKPHPSAEEITGIPIEVMEQVVTMMKESNFVSIYVGLGVS
SSYGKHRNIEIALNLAKEMNNY--TKCVLGALRGHCNVAGFNQLASYLYGYPFGLDFS--
-R-G----YPRYNPGEYTCVDLLREKDTDAALVLSADLVCHIPADAAEYMAQ--IPTICI
DIAPCPTTTVSEVVLPGVIDAMECDGTFYRLDDVPVYFQPFTESPFPYTKSNEDTM----
---------KQLFDRVKK------------L----------------------KEA----
------------------------------------------------------------
------------------------------------------------------------
------------------------------------------------------------
------------------------------------------------------------
------------------------------------------------------------
------------------------------------------------------------
------------------------------------------------------------
------------------------------------------------------------
--------
>3738784
------------------------------------------------------------
------------------------------------------------------------
------------------------MVYKNIICPVCGGSCDDIQV-EL--KDGKIDV--QN
ACKMGNAKFQE-------VVSSHRIKKPTVR------ENG---KVKEASWEEALDKAADI
LVNAKKPLFFLGSETSCEAQEVGLHIAEYLGGMADSNATICHGPTVMGIQEAGCV--GAT
AGQAKNRADVIIYWGVNALESMPRHMSRYGVFPRGYWTKRG-------------------
-------------------------RFDRTIVTVDPRVTPTAAAS--DMHIQLNP-----
----NSDYELLSAMFTILNGKEPHHSVEEITGIPIAVMKQTVEMMKEAKYVGIFVGLGVS
SSYGKHRNIEIALNMVKELNNY--TKCNLGALRGHCNVAGFNQLASYLYGYPFGIDFT--
-K-G----YPRYNPGETTTVDLLREKDVDAAFVMCGDLVNHIPADSAKYLAN--IPMICM
DIAPCPTTTAADVVLPGVIDAMECDGTFYRLDNVPVHFEPFTESPFPETKSNEETL----
---------KMLFEKVKA------------K----------------------KQQA---
------------------------------------------------------------
------------------------------------------------------------
------------------------------------------------------------
------------------------------------------------------------
------------------------------------------------------------
------------------------------------------------------------
------------------------------------------------------------
------------------------------------------------------------
--------
>3807441
------------------------------------------------------------
------------------------------------------------------------
------------------------MVYKNIICPVCGGSCDDVQV-DL-DTENRTIDV-QN
ACKMGNAKFQE-------VVSSHRILKPTIR------ENG---KVKDVSWEEALEMAADI
LVNARRPLFFLGSETSCEAQEVGLHIAEYLGAPADSNATICHGPTVMGIQESGMV--GAT
AGQAKNRADMTVYWGVNALESMPRHMSKYGVFPRGYWTKRG-------------------
-------------------------RFDRTMVTVDPRVTPTAVAS--DLHLQLNP-----
----SSDYELLSAMFTILNGKEPHPSVEEITGIPISVMKQTVEMMKEANFVAMYVGLGVS
SSYGKHRNIEIALNFVKEMNNY--TKCNIGALRGHCNVAGFNQLASYLYGYPFGLDFM--
-K-G----YPRYNPGETTTVDLLREKDVDAAFIMSADLVNHIPADAAKYLAD--IPMICL
DIAPCPSTTAADVVLPGVIDAMECDGTFYRLDNVPVYFEPFTDSPFPETKSNEDTL----
---------KQLFAKVKA------------K----------------------KEA----
------------------------------------------------------------
------------------------------------------------------------
------------------------------------------------------------
------------------------------------------------------------
------------------------------------------------------------
------------------------------------------------------------
------------------------------------------------------------
------------------------------------------------------------
--------
>3844492
------------------------------------------------------------
------------------------------------------------------------
------------------------MVFKNIMCPVCGASCDDIQV-EL--GDNEITV--KN
ACKMGNAKFQE-------VVSSHRLKDPLVK------KNG---KLEKAAWDEALTKAAEM
LVNAKRPLFFLGSETSCEAQEVGLHIAEYLGGVADSNATICHGPTVMGIQESGCA--GST
AGQVKNRADVNIYWGTNPLASMPRHMSKYAVFPRGYWSKRG-------------------
-------------------------RFDRKVITVDPRRTDTAVAS--DLHIQLKP-----
----NSDYELLSALLTILNGKRPHPSVEEITGVPISAMDEMIDVMVNANFGSISVGLGLG
SSMGKHRNVELGLNLVKELNNNHGTKFVLGALRGHCNVAGFNQVASYLYGYPFGIDFS--
-R-G----YPRYNPGETTTVDLLRDKDVDAAFVMCADLVNHIPADAASYLAE--IPMTCL
DIAPCPTTTASDVVLPGVIDAMENDGTFYRLDNVPMYFKPFTTSPFEFTQSNEDTL----
---------KQLFAKIKE------------I----------------------A------
------------------------------------------------------------
------------------------------------------------------------
------------------------------------------------------------
------------------------------------------------------------
------------------------------------------------------------
------------------------------------------------------------
------------------------------------------------------------
------------------------------------------------------------
--------
>17656636
------------------------------------------------------------
------------------------------------------------------------
------------------------MVFKNIMCPVCGASCDDIQV-EL--GDGEITV--KN
ACKMGNGKFQE-------IVSTHRLKDPQVR------KEG---KLQKAAWDEALTKAAEM
LVNAERPLFFLGSETSCEAQEVGLHIAEYLGGVADSNATICHGPTVMGIQESGCP--AAT
AGQTKNRSDVNIYWGSNPLASMPRHMSKYAVFPRGYWSKRG-------------------
-------------------------RFDRKVITVDPRRTDTAVAS--DLHVQLNP-----
----NTDYELFSALLTIINGKRPHPSVEQITGVPISVMDEMVETMINANFGSISVGLGLG
SSIGKHRNVELGLNLVKELNNNHGTKFVLGALRGHCNVAGFNQIASYLYGYPFGIDFS--
-R-G----YPRYNPGETTCVDVLREKDVDAAFVMCADLVNHIPADAASYLAE--IPMTCL
DIAPCPTVTASDVVLPGVIDAMENDGTFYRLDNVPMYFKPFTSSPFEFTQSNEDTL----
---------KQLFAKIKE------------I----------------------A------
------------------------------------------------------------
------------------------------------------------------------
------------------------------------------------------------
------------------------------------------------------------
------------------------------------------------------------
------------------------------------------------------------
------------------------------------------------------------
------------------------------------------------------------
--------
>17662649
------------------------------------------------------------
------------------------------------------------------------
------------------------MVFKNIMCPVCGASCDDIQV-EL--GDNEITV--KN
ACKMGNGKFQE-------IVSSHRLKDPQVR------KDG---KLQKAAWDEALTKAAEM
LVNAERPLFFLGSETSCEAQEVGLHIAEYLGGVADSNATICHGPTVMGIQESGCP--AAT
AGQTKNRADVNIYWGTNPLASMPRHMSKYAVFPRGYWSKRG-------------------
-------------------------RFDRKIITVDPRITDTTVAS--DLHVQLNP-----
----NTDYELFSALLTLLNGKRPHPSVEQITGVSISMMEDMVETMVNANFGSISVGLGLG
SSIGKHRNVELGLNLVKELNNNHGTKFVLGALRGHCNVAGFNQIASYLYGYPFGIDFS--
-R-G----YPRYNPGETTTVDVLREKDVDAAFVMCADLVNHIPADAASYLAE--IPMTCL
DIAPCPTVTASDVVLPGVIDAMENDGTFYRLDNVPMYFKPFTTSPFEFTQSNEDTL----
---------KQLFAKIKE------------I----------------------A------
------------------------------------------------------------
------------------------------------------------------------
------------------------------------------------------------
------------------------------------------------------------
------------------------------------------------------------
------------------------------------------------------------
------------------------------------------------------------
------------------------------------------------------------
--------
>17330134
------------------------------------------------------------
------------------------------------------------------------
------------------------MFSKNIICPVCGGSCDDIQV-EL--KGDEITV--KN
ACKMGNAKFQE-------VVSSHRIRDPMIK------DNG---KLKKAAWDKALTKAAEI
LTSAKRPLLFLGSETSCEAQEVGLHIGEYLGAAVDSNATICHGPTVMGIQESGCV--GAT
AGQTKNRANLSVYWGCNALESMPRHMSRYGIFPRGYWTKRG-------------------
-------------------------RFDRTVICVDPRKTPTADAA--DLHIQINP-----
----NTDYELFSGLLTILNGKTPHPSVAEITGVPLDQMNQMVEMMKESNFGAVYVGLGVG
SSYGKHRNVEMALNLIKELNNY--TKFSLGALRGHCNVAGFNQLASYLYGYPFGLDFA--
-K-G----YPRF------------------------------------------------
------------------------------------------------------------
------------------------------------------------------------
------------------------------------------------------------
------------------------------------------------------------
------------------------------------------------------------
------------------------------------------------------------
------------------------------------------------------------
------------------------------------------------------------
------------------------------------------------------------
------------------------------------------------------------
--------
>3869581
------------------------------------------------------------
------------------------------------------------------------
------------------------MFSKNIICPVCGGSCDDIQV-EL--KGDKITV--KN
ACKMGNAKFQE-------VVSSHRIRDPMIK------DNG---KLKKAAWDEALTKAAEI
LTSAKRPLLFLGSETSCEAQEVGLHIGEYLGAAVDSNATICHGPTVMGIQESGCV--GAT
AGQTKNRANLSVYWGCNALESMPRHMSRYGIFPRGYWTKRG-------------------
-------------------------RFDRTVICVDPRKTPTADAA--DLHIQINP-----
----NTDYELFSGLLTILNGKTPHPSVAEITGVPLDQMNQMVEMMKESNFGAVYVGLGVG
SSYGKHRNVEMALNLIKELNNY--TKFSLGALRGHCNVAGFNQLASYLYGYPFGLDFA--
-K-G----YPRFNPGEYTTVDVLRERDVDAAFVMCADLVCHTPADCASYLAQ--IPMVCL
DIAPCPTTVASDVVLPGVIDAMECDGTFYRLDNVPIYFKPFTSSPFEYTMSNEDTL----
---------KQLFAKIKS------------M----------------------S------
------------------------------------------------------------
------------------------------------------------------------
------------------------------------------------------------
------------------------------------------------------------
------------------------------------------------------------
------------------------------------------------------------
------------------------------------------------------------
------------------------------------------------------------
--------
>3973341
------------------------------------------------------------
------------------------------------------------------------
------------------------MFTKNIICPVCGGSCDDIQV-EL--GDGEITV--KN
ACKMGNAKFQE-------VVSSHRIRDPMIK------VNG---ELKKADWNDAITKAAEI
LTSAKRPLLFLGSETSCEAQEVGLHIGEYLGAAVDSNATICHGPTVMGIQESGIV--GAT
AGQTKNRTNLSVYWGCNALESMPRHMSRYGIFPRGYWTKRG-------------------
-------------------------RFDRTVICVDPRKTPTAAAA--DLHVQLNP-----
----NSDYELFNALQTILNGRDPHPSVEKITGVSISVMKEMVEMMKDCNFGAVYVGLGVG
SSYGKHRNVEAALNLIKELNNH--TKFTIGALRGHCNVAGFNQIASYLYGYPFGLDFA--
-R-G----YPRYNPGEYTMVDV--------------------------------------
------------------------------------------------------------
------------------------------------------------------------
------------------------------------------------------------
------------------------------------------------------------
------------------------------------------------------------
------------------------------------------------------------
------------------------------------------------------------
------------------------------------------------------------
------------------------------------------------------------
------------------------------------------------------------
--------
>17489454
------------------------------------------------------------
------------------------------------------------------------
------------------------MFTKNIVCPVCGGSCDDIQV-EL--GDGEITV--KN
ACKMGNAKFQE-------VVSTHRLRDPLIK------ENG---ELTKADWKDAITKTAEI
LTEAKRPLLFLGSETSCEAQEIGLHIGEYLGAAVDSNATICHGPTVMGIQEAGCV--GST
AGQTKNRANLSIYWGCNALESMPRHMSRYGIFPRGYWTKRG-------------------
-------------------------RFDRTVICVDPRKTPTAEAS--DRHVQLNP-----
----NSDYELFNALQTILNGKEPHPALAKTTGVPIPVMKEMVEMMKACNFGAIYVGLGVG
SSYGKHRNVEAALNLVKELNNH--TKFSLGALRGHCNVAGFNQVASYLYGYPFGLDFA--
-R-G----YPRFNPGEYTTVDVLRERDVDAAFVMCADLVCHIPADPASYLCE--IPLVCL
DIAPCPTTIASDVVLPGVIDAMECSGTFYRLDNVPVYFEGFTDSPFSFTKSNEDTM----
---------QQLFDKIKK------------M----------------------A------
------------------------------------------------------------
------------------------------------------------------------
------------------------------------------------------------
------------------------------------------------------------
------------------------------------------------------------
------------------------------------------------------------
------------------------------------------------------------
------------------------------------------------------------
--------
>4015294
------------------------------------------------------------
------------------------------------------------------------
------------------------MFTKNIICPVCGGSCDDIQV-EL--GDGEITV--KN
ACKMGNAKFQE-------VVSTHRLRDPMIK------ENG---ELNKVDWKDAITKAAEI
LTEADRPLLFLGSETSCEAQEIGLHIGEYLGAAVDSNATICHGPTVMGIQEAGCV--GST
AGQTKNRANLSIYWGCNALESMPRHQSRYGIFPRGYWTKRG-------------------
-------------------------RFDRTVICVDPRKTPTAKAA--DLHVQLNP-----
----NSDYELFNALQTILNGKEPHPAVAETTGVPVSVMKEMVEMMKACNFGAIYVGLGVG
SSYGKHRNVEAALNLTKELNNH--TKFSLGALRGHCNVAGFNQIASYLYGYPFGLDFA--
-R-G----YPRFNPGEYTTVDVLRERDVDAAFVMCADLVCHIPADPASYLCE--IPLVCL
DIAPCPTTIASDVVLPGVIDAMECSGTFYRLDNVPVYFEGFTDSPFSFTKSNEDTM----
---------QQLFDKIKK------------M----------------------A------
------------------------------------------------------------
------------------------------------------------------------
------------------------------------------------------------
------------------------------------------------------------
------------------------------------------------------------
------------------------------------------------------------
------------------------------------------------------------
------------------------------------------------------------
--------
>17648480
------------------------------------------------------------
------------------------------------------------------------
------------------------MFTKNIICPVCGGSCDDIQV-EL--GDGKITV--RN
ACKMGNAKFQE-------VVSTHRLRDPLIK------ENG---ELKKADWKDAITKTAEI
LTEADRPLLFLGSETSCEAQEIGLHIGEYLGAAVDSNATICHGPTVMGIQESGCV--GST
AGQTKNRANLSIYWGCNALESMPRHMSRYGIFPRGYWTKRG-------------------
-------------------------RFDRTVICVDPRKTPTAEAA--DLHVQLNP-----
----NSDYDLFNALSTILNGKEPHPSAEAVTGVPISDMKEMVEMMKASNFGTVYVGLGVG
SSYGKHRNVEAALNLIKELNNH--TKFSIGALRGHCNVAGFNQIASYLYGYPFGLDFA--
-K-G----YPRFNPGEYTTVDVLRDRDVDAAFVMCADLVCHIPADPATYLCE--IPLVCL
DIAPCPTTIASDVVLPGVIDAMESSGTFYRLDNVPIYFEGFTDSPFSFTKSNEDTM----
---------QQLFDKIKK------------M----------------------A------
------------------------------------------------------------
------------------------------------------------------------
------------------------------------------------------------
------------------------------------------------------------
------------------------------------------------------------
------------------------------------------------------------
------------------------------------------------------------
------------------------------------------------------------
--------
>17491385
------------------------------------------------------------
------------------------------------------------------------
------------------------------------------------------------
--------------------------VPQWT-----------------------------
-----------------------------------RTGAICHGPTVMGIQESGIV--GAT
AGQSKNRTNLSIYWGCNALESMPRHMSRYGIFPRGYWTKRG-------------------
-------------------------RFDRTVICVDPRKTPTAEAA--DLHVQLNP-----
----NSDYELFNALSTILNGKEPHPSVAGVTGVPVSVMKEMVEMMKASNFGTVYVGLGVG
SSYGKHRNVEAALNLIKELNNY--TKFSIGALRGHCNVAGFNQIASYLYGYPFGLDFA--
-K-G----YPRFNPGEYTMVDVLRDRDVDAAFVMCADLVCHIPADPATYLCE--IPLVCL
DIAPCPTTIASDVVLPGVIDAMECSGTFYRLDNVPVYFEGFTDSPFSFTKSNEDTM----
---------QQLFDKIKK------------M----------------------A------
------------------------------------------------------------
------------------------------------------------------------
------------------------------------------------------------
------------------------------------------------------------
------------------------------------------------------------
------------------------------------------------------------
------------------------------------------------------------
------------------------------------------------------------
--------
>4021260
------------------------------------------------------------
------------------------------------------------------------
------------------------MFTKNIICPVCGGSCDDIQV-EL--GDGEITV--RN
ACKMGNAKFQE-------VVSSHRLRDPLIK------ENG---ELTKADWNDAITKAAEI
LTEADRALLFLGSETSCEAQEIGLHIGEYLGAAVDSNATICHGPTVMGIQESGIV--GAT
AGQSKNRTNLSIYWGCNALESMPRHMSRYGIFPRGYWTKRG-------------------
-------------------------RFDRTVICVDPRKTPTAEAA--DLHVQLNP-----
----NSDYELFNALSTILNGKEPHPSVAGVTGVPVSVMKEMVEMMKASNFGTVYVGLGVG
SSYGKHRNVEAALNLIKELNNH--TKFSIGALRGHCNVAGFNQIASYLYGYPFGLDFA--
-K-G----YPRFNPGEYTMVDVLRDRDVDAAFVMCADLVCHIPADPASYLCE--IPLVCL
DIAPCPTTIASDVVLPGVIDAMECSGTFYRLDNVPVYFEGFTDSPFSFTKSNEDTM----
---------QQLFDKIKK------------M----------------------A------
------------------------------------------------------------
------------------------------------------------------------
------------------------------------------------------------
------------------------------------------------------------
------------------------------------------------------------
------------------------------------------------------------
------------------------------------------------------------
------------------------------------------------------------
--------
>17640387
------------------------------------------------------------
------------------------------------------------------------
------------------------MFTKNIICPVCGGACDDIQV-EL--GDGEITV--RN
ACKMGNAKFQE-------VVSSHRLRDPLIK------ENG---ELTKADWKDAITKSAEI
LTEADRPLLFLGSETSCEAQEIGLHIGEYLGAAVDSNATICHGPTVMGIQEAGIV--GAT
AGQSKNRTNLSIYWGCNALESMPRHMSRYGIFPRGYWTKRG-------------------
-------------------------RFDRTVICVDPRKTPTAEAS--DLHVQLNP-----
----NSDYELFNALSTILNGKEPHPSAAEVTGVPISDMKEMVEMMKASNFGTVYVGLGVG
SSYGKHRNVEAALNLIKELNNH--TKFSIGALRGHCNVAGFNQIASYLYGYPFGLDFA--
-R-G----YPRFNPGEYTTVDVLRDRDVDAAFVMCADLVCHIPADPASYLCE--IPLVCL
DIAPCPTTIASDVVLPGVIDAMECSGTFYRLDNVPVYFEGFTDSPFSFTKSNEDTM----
---------GQLFAKIKK------------M----------------------A------
------------------------------------------------------------
------------------------------------------------------------
------------------------------------------------------------
------------------------------------------------------------
------------------------------------------------------------
------------------------------------------------------------
------------------------------------------------------------
------------------------------------------------------------
--------
>17384772
------------------------------------------------------------
------------------------------------------------------------
------------------------VFTPNIICPGCGGSCDDIQV-EL--GDGKITV--KN
ACKMGNAKFQE-------VVSTHRLRDPLIK------ENG---ELTKADWKDAITKAAEI
LTEADRPLLFLGSETSCEAQEIGLHIGEYLGAAVDSNATICHGPTVMGIQEAGIV--GAT
AGQSKNRTNLSIYWGCNALESMPRHMSRYGIFPRGYWTKRG-------------------
-------------------------RFDRTVICVDPRKTPTAEAS--DLHVQLNP-----
----NSDYELFNALSTILNGKEPHPSVAEVTGVPISDMKEMVEMMKASNFGTVYVGLGVG
SSYGKHRNVEAALNLIKELNNH--TKFSIGALRGHCNVAGFNQIASYLYGYPFGLDFA--
-K-G----YPRFNPGEYTMVDVLRDRDVDAAFVMCADLVCHIPADPASYLCE--IPLVCL
DIAPCPTTIASDVVLPGVIDAMECSGTFYRLDNVPVYFEGFTDSPFSFTKSNEDTM----
---------QQLFDKIKK------------M----------------------A------
------------------------------------------------------------
------------------------------------------------------------
------------------------------------------------------------
------------------------------------------------------------
------------------------------------------------------------
------------------------------------------------------------
------------------------------------------------------------
------------------------------------------------------------
--------
>3834505
------------------------------------------------------------
------------------------------------------------------------
-----------------------MSVYKNVTCPVCGGSCDDIEV-LY---DGKTIKT-RN
ACRMGNAKFQE-------MVSSHRILRPQIK-----TESG----FRSAEWDEALDAAAEI
LTESKRPTLFMGSEMSTEAMAAGLELGEYLNAMVDSNATICHGPTLMGIQEAGQS--AAT
AGEIKNRADVIIYWGTNVMDSMPRHMSRYSIFMRGFFRERG-------------------
-------------------------KKDRTVISVDPRETATTKAS--DIHLQLKP-----
----NSDYELFSALLTVIRGNEPHRSIESITGISVETIKEVADIMLNAQFGAIYGGLGLA
SSEGKHRNVEMVLKLVAALNEH--TKFTIGAIRGHCNVAGFNQVASWEYGFPFGVDFT--
-R-G----YPRYNPGETTIVDLLQRKESDAVLVICSDLGAHLPKECVEYMKE--IPVICI
DIAPCPTTLVSDVVIPGVIDAMESSGTFYRFDNVPIHHKAFTTSPFPETESNEHTL----
---------RQILERVKS------------I----------------------KGE----
------------------------------------------------------------
------------------------------------------------------------
------------------------------------------------------------
------------------------------------------------------------
------------------------------------------------------------
------------------------------------------------------------
------------------------------------------------------------
------------------------------------------------------------
--------
>3837952
------------------------------------------------------------
------------------------------------------------------------
----------------------MKKVYKNIVCPVCGGSCDDIEV-EI--DSEKEEIVVKN
ACKMGAAKFKE-------IYSPHRIRNPMIK------KDG---KFENVSWNKALDKASEI
LANAKRPLFFMGSETSTEAMRVGLQMAEYLRGVADSNSTI-HGPTVMGIQESGHP--GAT
AGEIKNRADLVVYWGTNPMDSMPRHMSRYAVYTRGFFRERG-------------------
-------------------------KNDRFVITIDPRRTATAKAS--DWYIPIKP-----
----NSDYEAFAALLTILRGKEPHPSIEEITGISIEALKELAHKMSTCQFGALYGGLGLA
SSKGKHRNIEMIMKLIAELNKY--TKFTIGAIRGHCNVSGFNQIASWMYGYPFGIDFL--
-R-G----YPRYNPGETTTVDLLLNKEVDALFVVGADLGAHLPKECVEYMKD--IPVVCI
DIAPCPTTALADVVLPGVIDAMECGGTFYRFDNVPINYKPFTKSPFSFTESNYDTL----
---------KQLFEKIKE-----------------------------------KVNNNPE
RTASDVRIEV--------------------------------------------------
------------------------------------------------------------
------------------------------------------------------------
------------------------------------------------------------
------------------------------------------------------------
------------------------------------------------------------
------------------------------------------------------------
------------------------------------------------------------
--------
>3802765
MKMLMSSGRTIEQGKALYHKEAECYSRSTSVCYLHPMDMMDLDIENGETVLVSSPVSSVV
FTAIQSPETPRGIIYMPLGPYCNALLTGNTHSTGAPDFKGITVDV--SSTTDTSVSATDL
MTELGGVPFDLPTADKVPGCPDGEVVVQHAVCPMCGCVCDDLEI-HF--SNGKVTEV-VN
GCTLSAEKFKA----------AGRLLSPAVR------EGD---TWRYTDYDEAITKTALC
LARAKRPLLYGWSSTSAEAMQVGIELAEEVGGVIDNCSSECHGPTVLAIQEVGHP--GCT
LGQVKNRADVVVYWACNPQVAHPRHMSRYTTYTTGYFRKEG-------------------
-------------------------REDRTIIVVDIRESETAKLA--DVFLKIKP-----
----GSDFAIFNALRAIVSGKGDILP-DEIGGVEKGQLLRLGDILLSAQFGIFFTGVGLT
HSRGKYKNVRAGIELIDELSRH--TKYALSPLKGHWNVDGTCHIFSLTTGYPFAIDYS--
-R-G----IAYYNPGETSGIDLLERNEVDCCLVVSTDIGAHFPRTSIERLGK--IHTIVL
DPYVSLTTPFAKIQLPGSVIGVDAEGTAYRMDGIPIHVRKILDSS---VPSDKEIL----
---------ERILSEVRR------------I----------------------KKEQTEN
DLNSGELM----------------------------------------------------
------------------------------------------------------------
------------------------------------------------------------
------------------------------------------------------------
------------------------------------------------------------
------------------------------------------------------------
------------------------------------------------------------
------------------------------------------------------------
--------
>3728190
MHVLITSGRTIAQGRQLYYKDMPGYSYETARCFVNPFDLLELGASAGDYLLLSTGTGEEV
FVATPCDDLVSGTVFIPCGPHANAILHATTRGTGAPDYKWLEGTVTRTDLSPRSGWAILI
EEGGGACPPVPVPCGE---DGGGPVTIRDVACPLCGCLCDDLVV-KV--EGGAVTSV-DN
ACSLGSEKFLS----------QSRLRSPILR------DDN--QSWSPIGFAEGIRYAAEM
LADAERPLLFGWSGTSAEAQCIGIQIAETIGGVIDNCSSICHGPSIMGIQEAGHP--GCT
LGAVKNRADVVIYWGSNPIESHPRHLSRYTTFVNGKYRENG-------------------
-------------------------HHDRTLVVVDIRMTDTAKIA--DEFIRIKP-----
----GGDYAVFSALRAIIRGHADTLP-ASIGGVPRERLIWLADLCRNARFGALFTGIGLT
QSRGRYKNVRNAIQLVDELNRH--TKFTLTPMRGHWNVNGTNQTFSFLTGYPYGVDFS--
-R-G----TPYYNPGETTAVDLLGRGEADACLIIGADPGAHLPRRCNEHLAT--IPTIVI
DPFVSLSTSFADIHIPVACVGIDCEGTGYRMDSVPIRMKKVLSSG---LPTDEEVL----
---------SQILHLIQG------------R----------------------RPYGVNV
PKALSPEAPPVA------------------------------------------------
------------------------------------------------------------
------------------------------------------------------------
------------------------------------------------------------
------------------------------------------------------------
------------------------------------------------------------
------------------------------------------------------------
------------------------------------------------------------
--------
>3744798
LKLVMTSGRTIRQGEQLYYKDHPEYTAQTSLCYINPLDLLGIGVDDGQKVKISSEAGETI
FKAVSCADILQGMVFIPVGPHANYILHSKTHGTGAPDYKWVNVDVVPAGEDEEILTAWEI
LEHEGGCRFDIGDPVCVTKSPCGDCVIDDVVCPLCGCLCDDIRV-TI--KDNQITGV-DN
GCSLSNGKFTA----------RGRLKEPIMR-------DG--SGWKNISYDEAIDYTANM
LLDADRPLIFGFSGTYGEAQCMGISIAEMAGAVIDNCSSICHGPSIMAIQEVGHP--GCT
LGQIKNRADVIVYWGSNPIESHPRHMSRYSTYADGFFLNNA-------------------
-------------------------FRERKLIVVDIRETDIAKNA--DEFIQIKP-----
----GGDYAVFSALRAIVRGKRDVIP-PMVAGVKREQLFRVADMLLKAKFGVFFTGIGLT
ESPGKYKNVRNGVELVDELSRH--TKFTLTPMRGHWNVYGTNQTFAYLGGYPYAIDYS--
-R-G----TAFYNPGETSAVDLLRRKEADACIIIGSDPGAHFPRECVRRLSE--IPCVVI
DPFVALSTAVANVHIPVAACGIDAEGTGYRLDALPLWVKKVLEPT---MPNDLEVL----
---------TRIYNIIKE------------A----------------------KGL----
------------------------------------------------------------
------------------------------------------------------------
------------------------------------------------------------
------------------------------------------------------------
------------------------------------------------------------
------------------------------------------------------------
------------------------------------------------------------
------------------------------------------------------------
--------
>3813668
LKLLFTSGRTIRQGEQLYYKDNPKYTEQTSLCYINPLDLVEIGVFDGDLVRIKSCEGETV
FKVVETRDVQQGMVFIPCGPHANSILHSHTHGTGAPDYKWLDVDVVPAEEGDRILSAWEI
LESEGGLRYDNTYPGVLTKSPDGDCVVEDVTCPLCGCLCDDIKL-TI--KDNDIVGV-DN
GCALCSGKFLA----------KERLKAPIMR-----TENG----WKDISYDEAIEYTADI
LLKAKRPLLFGWSGTYGEAQCVGVSIAEAIGGVIDNCSSICHGPSIMAIQEAGHP--GCT
LGQIKNRADLIVYWGSNPIESHPRHMSRYSMYPDGFFLKDA-------------------
-------------------------FRDRKLIVVDIRETDVAKNA--DEFVKIKP-----
----GGDYAVFSALRAIVRGRSDVVP-ETVSGVKKTQLIRVAEMCMNAKFGVFFTGIGLT
ESPGKYKNVRNGIELVDELSRH--TKFTLTPMRGHWNVYGTNQTFTYMGGYPYAMDFS--
-R-G----TAFYNPGETSTVDLLLRGEVDACIIIGSDPGAHLPRKCNEALSK--IPCVVI
DPFPSMSTATANVQIPVAICGIDAEGTAYRLDSIPLWVKKVLEPT---QPNDEEIL----
---------TRIYDIIAR------------K----------------------KGIVKSE
DKIKAQSAEWEARK----------------------------------------------
------------------------------------------------------------
------------------------------------------------------------
------------------------------------------------------------
------------------------------------------------------------
------------------------------------------------------------
------------------------------------------------------------
------------------------------------------------------------
--------
>3805099
------------------------------------------------------------
------------------------------------------------------------
------------------------MRIEDVVCPFCGCLCDDLVV-SV--EGTKVLSV-EN
GCTLATEKFTG----------DHRLAHPIRR------TGG---AWEKTTYDDAIRETAEI
LLDAERPLLYGWSGTFVEAQTLGVHMAELLGAVIDNTSTVCHGPSIMAIQEVGHP--GCT
LGQVKNRADVIVYWGANPIEAHPRHMSRYTTFTDGFFVKSA-------------------
-------------------------FRERKVIVVDIRETDSSEIA--DEFVKVTP-----
----GGDYAVLTALRMIVRGKGDLVP-ATVSGVTREQLFRVAEICLSARFGAIFFGLGLT
MSRGKSKNIRNAIELTEELNRH--TKFTISPMRGHWNVYGSNEVFTWITGYPYAVDFS--
-R-G----IAFYNPGETTSVDLLRRKECDACLVVASDPGAHFPRACAEHLAS--IPTVQI
DPHVNATTHLSRIQIPVAVTGIDAEGTAYRMDGVPIRTRKLFSTG---YPDDVAVL----
---------GRIYSLVKE------------A----------------------KG-----
------------------------------------------------------------
------------------------------------------------------------
------------------------------------------------------------
------------------------------------------------------------
------------------------------------------------------------
------------------------------------------------------------
------------------------------------------------------------
------------------------------------------------------------
--------
>3864240
------------------------------------------------------------
------------------------------------------------------------
----------------------MVDKIRHVVCPYCGCLCDDIMI-EV--TDGKISGV-EN
ACTLGAHKFLD--------DAGNRLKGPIMR-------TG--DEWVDISYEEAIEFAVKV
LSEADRPLLYGWSGCATETQAIGAHLAELIGGVVDSTTSVCHGPSILAIQEVGHP--GCT
LGQVKNRADTIIYWGSNPIEAHPRHLSRYTNYADAYFLHNA-------------------
-------------------------FRERRVIVVDVRKTPTAEIA--TEFVQLEQ-----
----GGDYHVLSALRAIIRGRGDIIP-DMVAGVPKTQLIRVADMCKKAKFGALFFGVGIT
MTGGKYKNIRNAIEFVDELNRH--TKWTISPMRGHSNVYGSNEVFTWITGYPFAVDYS--
-R-G----IAFYNPGETTAVDILARKEADAALIMASDPGAHFPRICCEHLAK--IPTILF
DPYPSATTHLCTLQIPSAVNGIDAAGTAYRMDGIPIRTRKFIETG---YPTDTELM----
---------EKIYDRIRQ------------V----------------------KENA---
------------------------------------------------------------
------------------------------------------------------------
------------------------------------------------------------
------------------------------------------------------------
------------------------------------------------------------
------------------------------------------------------------
------------------------------------------------------------
------------------------------------------------------------
--------
>3729956
------------------------------------------------------------
------------------------------------------------------------
------------------------MIHRDMICPFCGCLCDDLVI-TT--EGNEVVQV-DN
ACTLGTHKLMG--------AWKNRLKNPIMR------DGG---GWRDASYEEAIEYAAGV
LLDADRPLLYGWSSTQGEAQGLGVSMAELLGGVIDSTTSVCHGPSILAIQEVGHP--GCT
LGQVKNRADLVIYWACNPTEAHPRHMSRYTTYADGFFLENA-------------------
-------------------------FRDRKLIVVDVRKSETTSIA--DEFVKVKP-----
----GGDYAVFAALRAIVRGRADVVP-DTVAGVTKEQLVRIGEMCKEAKFGALFFGVGLT
MAPGKYKNIRNAIELVDELNRY--TKWTLTPLRGHYNVYGSNEVFTWMTGYPYAVDFS--
-R-Q----IAFYNPGETTAVDILARKECDACLIVASDPGAHFPKACLEHLTK--IPTVLI
DPMNTVTTPLCRCQIPTAVNGIDAGGTAYRMDGVPIHVKKFMDLG---YPSDTEVI----
---------GRIFERIQE------------V----------------------KHP----
------------------------------------------------------------
------------------------------------------------------------
------------------------------------------------------------
------------------------------------------------------------
------------------------------------------------------------
------------------------------------------------------------
------------------------------------------------------------
------------------------------------------------------------
--------
>3727553
------------------------------------------------------------
------------------------------------------------------------
------------------------MIVKDAVCPFCGCLCDDIEV-EV--EEGRVVAV-TN
ACELGTTKFMG----------EKRMKNPILR-------DG--DRWKDITYDEAVRYAADM
LLEAERPLMYGWSGTHGEAQCVGVHMAELIRGVIDNTSSVCHGPSILAIQEVGHP--GCT
LGVVKNRADLVIYWGSNPIDAHPRHLSRYTRYAEGFFLENA-------------------
-------------------------FRDRTVIVVDVRKTETANIA--DEFVQIKP-----
----GGDYAVLSALRAIVQGKADTIP-RTVAGVTREQLVRVANLCKNAKFGAVYFGLGLT
MTQGKYKNIRNAIELVSELSRH--TKFTISAMRGHYNVYGSNEVNTWMTGYPFGIDFS--
-R-G----IAFYNPGETTAVDILARKECDAALVVGSDPAAHFPRKCLEHLAE--IPVVQL
DPYPNATTAFCTVQIPVAVTGIDAEGTAYRMDGVPIRTRKVISSD---YPSDEEIL----
---------ARMYALMQE------------A----------------------RER----
------------------------------------------------------------
------------------------------------------------------------
------------------------------------------------------------
------------------------------------------------------------
------------------------------------------------------------
------------------------------------------------------------
------------------------------------------------------------
------------------------------------------------------------
--------
>3743985
------------------------------------------------------------
------------------------------------------------------------
-----------------------MKTTANATCPFCGCLCDDLSV-TI--EDNRIIAV-DN
GCALANAKFFD----------DKRLQHPVIR------ENN---RLRESSYEEAIKISADL
LKNADRPLFFGWSGTQVEAQCAGVNLCEVLGGVIDNTSSICHGPSILAIQEVGHP--GCT
LGQVKNRADLVIYWGCNPSESHPRHLSKYTTYASGFFVKNA-------------------
-------------------------HRERKLIVVDVRKTESADLA--DEFVQINP-----
----GGDYAVLSALRAIVRGRSDFIP-ETVSGVPKAQLIRIVDICKDAKFGAIFFGLGLT
MSENKYKNVRNAIELTRELSRH--TKFTITPMRGHWNVYGANEAFTWLTGYPYAVDFA--
-R-G----TAYYNPGETSAVDILARRECDVMFVIGSDPGAHLPRKCLEYMSK--IPVILV
DPHINCTSVFADVQIPVAIAGIETSGTAYRMDGVPLMTKKLIETD---FPTDTEII----
---------NRIHEIVVG------------------------------------------
------------------------------------------------------------
------------------------------------------------------------
------------------------------------------------------------
------------------------------------------------------------
------------------------------------------------------------
------------------------------------------------------------
------------------------------------------------------------
------------------------------------------------------------
--------
>3742200
------------------------------------------------------------
------------------------------------------------------------
------------------------MKITDVICPFCGCLCDDLTV-TV--EGNRVTGV-DN
GCALAEAKFMH----------TERLNNPVIK-------DG--DRFRETGYEEAIGIAADI
LKDSERPLLFGWSGTQGEAQCAGVHLCELLGGVIDNTSSICHGPSILAIQEVGHP--GCT
LGQVKNRADLIIYWGANPVEAHPRHMSRYTNYADGFFLDNA-------------------
-------------------------FRERKLIVADVRKTESANLA--DEFIQIKP-----
----GGDYAVFSALRAIIRGKGDILP-DYVAGVAKSQLERVAKMCLEAKFGAIFFGLGLT
MSRNKYKNIRNAIELTDLLCRH--TKFTISAMRGHWNVYGSNEVMTWLTGYPYGVDFS--
-R-G----IAFYNPGETTAVDILAKKECDAMFVVASDPAAHMPKKCAEHMAE--IPVIQI
DPHINCTTLLSDVQIPVAVTGIETPGTAYRMDGIPLRTKKVIDSV---HPNDREII----
---------DRIYKKLLE------------V----------------------KKQ----
------------------------------------------------------------
------------------------------------------------------------
------------------------------------------------------------
------------------------------------------------------------
------------------------------------------------------------
------------------------------------------------------------
------------------------------------------------------------
------------------------------------------------------------
--------
>3775223
------------------------------------------------------------
------------------------------------------------------------
-------------MTYEPPVTDYDYIVENCTCAFCGCNCDDLDF-LV--KNGHVVAV-RH
ACRLGASKVME--------DMDQRLLVPMVR-----NEEG---VLEEVDWDTALDTAAEY
IANSIRPVFYGWSETSTECMKEGVELGEYIGAVLDNQATICHGPSLQAMQNAGYP--IQT
LGEVKNRADVIAYSGSNAMNSHPRHLARYAAFPRGYFRQRG-------------------
-------------------------RFDRTVITMDPKFSDTAKMS--DKWIGFEQ-----
----NGDYGFYNALRAVLKGK--KLQSESVSGIPAEDIYELAAEMEAAEFGVLFFGLGLT
HTLGKQRNIDIAIKLVQDLNTN--SKWGLTPMRGHFNVNGFNIFMAYETGWAFGVDFC--
-R-G----YGRYMMGETNTIDLLVRKEPDCFMVIAADPGAHFPNGANQHLAD--IPVIQI
DIHWGPSTELADVVLPGSFISVECGGTSYRMDGVPIWMKKAIDKP-ETCRDDEWIV----
---------RELKERVMK------------L----------------------REEPNVA
DEYVPNEGLACLLDK---------------------------------------------
------------------------------------------------------------
------------------------------------------------------------
------------------------------------------------------------
------------------------------------------------------------
------------------------------------------------------------
------------------------------------------------------------
------------------------------------------------------------
--------
>3773498
------------------------------------------------------------
------------------------------------------------------------
-------------MTYEPPVTDYDYIVENCTCAFCGCNCDDLDY-LV--KDNHVVAV-RH
ACRLGASKVME--------DMDQRLVVPMIR-----DEDG---ELMEVDWDTALDKAAEY
IANSIRPVFYGWSETSTECMKEGLELGEYIGAVLDNQATICHGPSLQAVQNAGYP--IQT
LGEVQNRADMVVYSGSNAMNSHPRHAARYAIFCRGYFRQRG-------------------
-------------------------RFDRTVVTMDPKFSDTAKIS--DKWIGFEQ-----
----NGDYGFYNAIRAVLRGK--EIYQDTISGIPKEDIYELVEEMKNAEFGVLFFGLGLT
HTLSKQRNIDIAIKMIQDLNKY--SKWGLTPMRGHFNVNGFNIFMAFETGFAFGVDFA--
-R-G----YTRYMLGETNTIDLLTRKEPDCFMVIAADPGAHFPNGANQHLAD--IPVIQV
DIHWGPSTELADVVLPGSFIAVECAGTSYRMDGVPIYMKKAIDKP-ETCRDDEWII----
---------RELKERVMK------------L----------------------REEPNVA
PKYVPNPNAL--------------------------------------------------
------------------------------------------------------------
------------------------------------------------------------
------------------------------------------------------------
------------------------------------------------------------
------------------------------------------------------------
------------------------------------------------------------
------------------------------------------------------------
--------
>3761744
------------------------------------------------------------
------------------------------------------------------------
-------------MAYEEPVTDYDKIVENCTCAFCGSNCDDLDY-LV--KDNHVVGV-RH
ACRLGASKIME--------DEDQRLLVPMVR-----DENG---ELVEVDWDTALDKAAEL
IANSVRPLFYGWSETSIECMKRGLELTEYVGAVIDNQATICHGPTVQAVQNVGYP--LMT
LGEVKNRADMVVYTGSNPMNAHPRHLSRYTTFPRGWFRQRG-------------------
-------------------------RFDRTLVTWDPKFSDTAKMS--DIWVPFEE-----
----NGDYEFVDAIRAVLKGK--ELKKDVIAGIPKEDIVELTEAMTKVEFGALFFGLGLT
HTLSKQRNIDIAIQLVQDLNAY--TKWVLLPMRGHYNVNGFNIFLSYEMGFPYGVDFC--
-R-G----YPRYMIGETTTIDLLNRKEPDVFMVIAADPGAHFPGGALKHLTE--IPVIQI
DIHWGPSTEIADIVLPGTFIGVETAGTSYRMDSVPIHMKKAIDPP-ETCREDEWIV----
---------NELFQRVKK------------I----------------------KEASK--
------------------------------------------------------------
------------------------------------------------------------
------------------------------------------------------------
------------------------------------------------------------
------------------------------------------------------------
------------------------------------------------------------
------------------------------------------------------------
------------------------------------------------------------
--------
>3760177
------------------------------------------------------------
------------------------------------------------------------
------------MANYEEPITDYDEIVENCTCAFCGCNCDDLDY-LV--KDGHVVAV-RH
ACRLGASKIME--------DMDQRLLVPMIR-----NEEG---ELEEVDWDAALDKAAEL
IAGAVRPVFYGWSETSIETMHHGLELGELVGAVLDNQATICHGPSIQAVQNVGYP--IFT
LGEGKNRADMVVYTGSNAMNSHPRHMARYSTFPRGYFRPRG-------------------
-------------------------RYDRTVVTMDPKYSDTAKMS--DVWIGFEQ-----
----NGDYEFYNAIRAVLKGK--KLKKDVISGIPKEDIYELTEKMKNAQFGTLYFGLGLT
HTLSKQRNIDIAIQMIADLNKY--SKWVLMPMRGHFNVNGFNIFMSYETGFPYGVDFS--
-R-G----YQRYMNGETNTIDLLTRKECDVFMVIAADPGAHYPGGAVKHLAE--IPVIQI
DIHWGPSTEIADVVLPGSFIGVEAAGTSYRMDGVPIYMKKAIDKP-ETCRDDEWIV----
---------KELLERVKK------------I----------------------KAEQGTS
QSEEGALAK---------------------------------------------------
------------------------------------------------------------
------------------------------------------------------------
------------------------------------------------------------
------------------------------------------------------------
------------------------------------------------------------
------------------------------------------------------------
------------------------------------------------------------
--------
>17402846
------------------------------------------------------------
------------------------------------------------------------
---------------------MRVSVISSVTCPVCGSFCDDIEV-TV--KNNVIIKV-KN
ACAVGEAKFLN--------YATHRNVKPLIR------KNG---ELVEASLDEAIQKSADI
LVDAAYPILYGWSSTSCEAIRVGLELAEEVGGVIDNTSTICHGPSILSIQDVGIS--SCT
LGQLRHRADLVFYWGSNPWSAHPRHIDRYTTFSSGRFQASAWKGYLLRQSAILAKKRLSR
AANLVLRRDVSAPPMMDRRLPYSLFRKERKMIVVDVRRTRSAELA--DYFIQVQP-----
----NKDYELLQAFRMLIRDE--EIDVDEVAGVPVDVLEDVAYLMIGCDLGVLFFGVGLT
MSEGKLRNIDAALSLVRDLNQR--TKFLIMPMRGHFNVTGANVVFTWQTGYPYAVDFS--
-Q-G----YPRYNPGETSVVDILCRGESDAGLVIASDPVAHFPREAVSNLVK--NPLIVI
DPQVTPTSLMADVVIPSTFVGIETEGTAYRMDHVPLPLRKIVEPP-GGCLPDEEIL----
---------QRILHEVRK------------S----------------------RGRRN--
------------------------------------------------------------
------------------------------------------------------------
------------------------------------------------------------
------------------------------------------------------------
------------------------------------------------------------
------------------------------------------------------------
------------------------------------------------------------
------------------------------------------------------------
--------
>17431548
------------------------------------------------------------
------------------------------------------------------------
--------------------------MKNAICTFCGNVCDDIEF------DGTVG---KN
LCPIGEAKFAA----------KRRMEAPTIE-------------GEKVSYEEAIERAAEI
LVNAKRPLLYGWASTVNEAIKLGVILAEKLGGIYDQCSSVCHAPSTLAMIEEGIP--GGT
LGQAKNRADVIVFWGCNPVEAHPRHPSRYSVMARGFLT-KG-------------------
-------------------------RQYRHIVVVDVRKTATAYLA--TEFYQIKP-----
----GYDFAVFTALRSIVNGHEDAVP-DEVGGLSKEKLKELADVLMDGKYGVIFYGLGLT
HSRGQDRNVECIVKLVQTLNRQ--TRYILQPMRGHFNVVGAGAVAAWEAGYEYAIDFS--
-R-G----YPRFSPSEFTAVEALLRKDCDAALIVASDPAAHFPKKAVERLAE--IPVIQI
DPHPNVTTLLADIVIPSAIVGIEAEGTVYRMDGIPLRVKKLRETE---YWSDYQIL----
---------RLMLDKVIQ------------M----------------------KGE----
------------------------------------------------------------
------------------------------------------------------------
------------------------------------------------------------
------------------------------------------------------------
------------------------------------------------------------
------------------------------------------------------------
------------------------------------------------------------
------------------------------------------------------------
--------
>17418373
------------------------------------------------------------
------------------------------------------------------------
---------------------------MDAVCTFCGNVCDDVEF-DVNTQKG------KR
FCALGLAKFRE----------KERIKSPMID-------------GKEASYEEAIEKAADI
LVSSKKPLLYGWASTVNEAIRYGVLLTEKVRGVYDQCASVCHAPGTLAVIEEGIP--GGS
LGAIKNRADVVIFWGSNPLEAHPRHPTRYSVMAKGFLIND--------------------
-------------------------RKDRKVIVVDVRKTKSAKMA--DKFIQIKP-----
----GYDYAIISALRALVKGE-DIEA-NEVGGVPKEELAELADMMKNAKYGVILYGLGVT
QSRGRDRNIENAVKLIQLLNRY--ARWIIWPMRGHYNVVGAGEVPAWEVGYQYAIDFS--
-R-G----YPRFSPAEFSAVEMLLRRDCDAMLVVSSDPAAHFPRRAVEHMKN--IPVIQI
DPFPNMTTLLSNVVIPSAVAGIEAEGWAYRMDGIPLRVKKLVDSP---YWSDEKIL----
---------KEMLRIVEE-----------KL----------------------EG-----
------------------------------------------------------------
------------------------------------------------------------
------------------------------------------------------------
------------------------------------------------------------
------------------------------------------------------------
------------------------------------------------------------
------------------------------------------------------------
------------------------------------------------------------
--------
>17447524
------------------------------------------------------------
------------------------------------------------------------
--------------------------MAYAICTFCGNVCDDVEF-DVNTQKG------KK
LCALGLAKFRE----------KERIKSPMVD-------------GKEVSYEEAIEKAVEI
LVSAKKPLLYGWASTVNEAIRYGVLLTEKVRGVYDQCASVCHAPGTLAVIEEGIP--GGS
LGAVKNRADMVIFWGSNPLEAHPRHPTRYSVMAKGFLIKN--------------------
-------------------------RKDRKVVVVDVRKTKSASMA--DKFIQIRP-----
----GYDYAIISALRALAKGE--DIEADEVGGVPKEELAELAEEMKSAKYGVIFYGLGVT
QSRGRDRNVENAVKLIQLLNRY--TRWIIWPMRGHYNVVGAGEVPAWEVGYQYGIDFS--
-R-G----YPRFSPAEFSAVEMLLRRDCDAMLVVSSDPAAHFPRKAVEHMKK--IPVIQI
DPFPNMTTLLSNVVIPSAVAGIEAEGNVYRMDGIVLRVKKLVDSQ---YWSDEKIL----
---------HEMLKIVEE-----------KL----------------------EG-----
------------------------------------------------------------
------------------------------------------------------------
------------------------------------------------------------
------------------------------------------------------------
------------------------------------------------------------
------------------------------------------------------------
------------------------------------------------------------
------------------------------------------------------------
--------
>17441150
------------------------------------------------------------
------------------------------------------------------------
--------------------------MENVVCTFCGSVCDDGVF-----ENGDI----RR
LCALGKSKFSK----------KERIKAPMID-------------GKEVSYEEAIEKAAEI
LVEAKRPLLYGWASTVNEAIRLGVLIAEKVGGIYDQCASVCHAPGTLALIEEGVP--GGT
LGSVKNRADVVIFWGANPVEAHPRHPTRYSVMAKGLLIKD--------------------
-------------------------RKDRKVVVIDVRETKTAKLA--DIFVQIKP-----
----GYDYAIISALRAIVKGE--KIEADEVGGVPVEKLYELAELMMNAKYGVIFYGLGVT
QSRGRDRNVENAIKLVQQLNRK--TRWIIWPMRGHYNVVGAGEVPAWEAGYQYAIDFS--
-R-G----YPRFSPAEFTAVEALVRRDCDAALIVASDPAAHFPRKAVEHLKK--IPVIQI
DPHPNLTTLLSNVVIPSAIAGLEAEGSVYRMDGIVLRVKKLVETE---YWSDVQIL----
---------EKMYEVVVK------------R----------------------VG-----
------------------------------------------------------------
------------------------------------------------------------
------------------------------------------------------------
------------------------------------------------------------
------------------------------------------------------------
------------------------------------------------------------
------------------------------------------------------------
------------------------------------------------------------
--------
>17425807
------------------------------------------------------------
------------------------------------------------------------
-----------------------MAESVNLVCTFCGSVCDDGQF-DV--EQFKS----KK
LCKLGSAKFSK----------KERIKAPMID-------------GKEVSYEEAIEKAAEI
LVNAKKPLLYGWASTVNEAIRLGVILTEKVGGVYDQCASVCHAPGTLAVIEEGLP--GGT
LGAIKNRADVVVFWGANPMEAHPRHGMRYSISAKGLLIKD--------------------
-------------------------RKQRKVIVVDVRPTKTAKLA--DEFIQIKP-----
----GYDYPIISALRAIISGNADAVP-DEVGGVSKEKLVELAETMKNAKYGAVLYGLGVT
QSRGRDRNVENAVKLIQLLNRH--TRWVIWPMRGHYNVVGAGEVPAWEVGYQYAIDFS--
-R-G----YPRFSPAEFSAVEVLKRKDCDAALIIASDPVAHFPRAAVKHLKE--IPVIQI
DPFPNMTTLVANVVIPSAVAGLEAEGTAYRMDGIALRVKKVVESS---YWSDEQIL----
---------EKLLEKVEE------------L----------------------KG-----
------------------------------------------------------------
------------------------------------------------------------
------------------------------------------------------------
------------------------------------------------------------
------------------------------------------------------------
------------------------------------------------------------
------------------------------------------------------------
------------------------------------------------------------
--------
>17438495
------------------------------------------------------------
------------------------------------------------------------
----------------------MAEELVNVICTFCGSVCDDVLF-DV--ENYKG----KK
FCKLGSGKFSP----------KERIKSPMID-------------GKEVSYEEAIEKAAEI
LVNAKRPLLYGWASTVNEAIRLGVILTEKVGGIYDQCASVCHAPGTLALIEEGVP--GGS
LGEIKNRADMVVFWGSNPLEAHPRHPMRYSVRAKGLLIKD--------------------
-------------------------RKDRKVVVVDVRKTKSANMA--DLFIKIKP-----
----GYDYPIISALRAIIKGEESAVP-SEVGGVKKELLKELADMMVNAKYGAVLYGLGVT
QSRGRDRNIENAIKLIQLLNRK--TRWIIWPMRGHYNVVGAGEVPAWEAGYTYAIDFS--
-R-G----YPRFSPGEFSANEVLQRKDCDAALIIASDPVAHFPRASVAHLKK--IPVIQI
DPFPNMTTLVSNVVIPSAVAGIEAEGTAYRMDGIPFRVKKVVETE---YWSDEQIL----
---------EKMLEKVDQ------------L----------------------MG-----
------------------------------------------------------------
------------------------------------------------------------
------------------------------------------------------------
------------------------------------------------------------
------------------------------------------------------------
------------------------------------------------------------
------------------------------------------------------------
------------------------------------------------------------
--------
>3748116
------------------------------------------------------------
------------------------------------------------------------
------------------------MIVEDVLCPFCGCLCDDVKV-EV--EEGKIVGV-KR
ACRLGSSKILG----------HERTAAPMVR------GDG---ELVETTYEEAYDRAARI
LKEAKRPLLYGWCSTVCETAKLGILLAEEVGGVVDSTATVCHGPSIIGIEEKGMA--GAT
LGQIKNRADLIVFWGANPAEAHPRHTGRYSSNARGMFTPEG-------------------
-------------------------RGGRKVIVVDVRETRTAKNA--DKFILIRP-----
----GTDYEVLSALRMIVKGKGEIVP-ETVAGVAKSDLEEAAAMMMAAKFGVVLIGLGLT
HSRGRYKNVDNALSLVADLNGF--TKFVVMAMRGHYNVAGFGQVCAWSTGFPMAVDLS--
-R-G----APYFNPGETAACDLLARKEADALMVVAADPASNFPRATVEAMAE--IPVIQI
DPFPNPTTLLADVVIPTAVCGIEAEGTAYRMDGLSLRMKKVVDSP---YPTDEEAV----
---------REILDRVRR-----------------------------------LGDDN--
------------------------------------------------------------
------------------------------------------------------------
------------------------------------------------------------
------------------------------------------------------------
------------------------------------------------------------
------------------------------------------------------------
------------------------------------------------------------
------------------------------------------------------------
--------
>3818400
------------------------------------------------------------
------------------------------------------------------------
------------------------LQIEDVLCTFCGCLCDDIKV-EV--DEGRIEKV-RG
ACRLGSSKIMG----------HNRIKSPMIR------VNG---ELKEISYEEAYRRAAEI
LINARHPLLYGWASTTCEALKKGILLAEEIGGVVDTTATVCHGPSIIGIEEKGAV--GST
LGQIKNRADLIVFWGCNPSEAHPRHTLRYSSNACGRFTPDG-------------------
-------------------------RKGRKVLVVDVRETRTARNA--DRFLRIQP-----
----GTDYEIISALRMIIGGKADSLP-EDVAGVSKKELIEIAEMMKSAKFGAIFFGLGLT
HSRGRYKNVDNALSLVSELNSH--TKFVIMAMRGHYNVTGAGQVLAWSSGYPMAVDYA--
-R-G----APYYNPGETSCCDLLSRRDVDAALIIASDPASNLPRGCVEALAE--MPVIQI
DPFENPTTLFADVVIPSAIAGIEVEGTAYRMDGLSLRLRKLVDVE---YPGDVEIL----
---------QAILDNVRR------------L----------------------RDDN---
------------------------------------------------------------
------------------------------------------------------------
------------------------------------------------------------
------------------------------------------------------------
------------------------------------------------------------
------------------------------------------------------------
------------------------------------------------------------
------------------------------------------------------------
--------
>17616371
------------------------------------------------------------
------------------------------------------------------------
-----------------------MPVIKDVVCTFCGCLCDDLEV-TV--EDNKITKV-GK
ACKLGRAKTMG---MF--LH--ERIEKPMIR------KNGKDSELEECSYDEAITKAAEI
LVAAKRPISYGWCSTSCEAIEKAVVLAEETGSLFDSTANVCHGPSALATQEKGAP--SCS
LGTAKNYADLIIFWGCNPVHAHPRHQTRYSTMAKGAFTPNG-------------------
-------------------------KKDKKMIVVDPRNTDTAKKA--DLLLQLNP-----
----GTDYVLVEALRAIVNGHADVLP-DEIAGIPKATVMEAAEMCKAAKFTVIYFGMGVT
QTRGRYKSGDNVSSLVSDLSQT--NKVVMIPMRGHYNVTGFGQVAAWEAGFPMALDFS--
-R-G----VAYYNPGETGTNDVLMRREVDAFITGAADPGAHFPQESIKYLYK--IPAIQV
DGYANPTTEFSDVVIPAAIAGVECEGTAYRMDSQPIRMKKLIETT---FKSDEEIL----
---------TEIIAKVRE------------L----------------------KGEGGA-
------------------------------------------------------------
------------------------------------------------------------
------------------------------------------------------------
------------------------------------------------------------
------------------------------------------------------------
------------------------------------------------------------
------------------------------------------------------------
------------------------------------------------------------
--------
>17489445
------------------------------------------------------------
------------------------------------------------------------
------------------------------------------------------------
------------------------------------------------------------
------------------------------------------------------------
------------------------------------------------------------
------------------------------------------------------------
-------------------------------------------MCKAAKFGVLYFGMGIT
QTRGRYKSGDNVSSLISDLNQI--TKFVMIGMRGHYNVTGFGQVAAWETGFPMAIDFS--
-R-G----YPYYNPGETGTNDVLMRREVDAFITGAADPGAHFPQESIKHLFK--IPAIQV
DGYANPTTEFSDVVIPAAIAGVECDGTAYRMDCQPIRLKKLVETT---FKSDEEIL----
---------TEIIAKVRE------------L----------------------KGAEGAK
GGA---------------------------------------------------------
------------------------------------------------------------
------------------------------------------------------------
------------------------------------------------------------
------------------------------------------------------------
------------------------------------------------------------
------------------------------------------------------------
------------------------------------------------------------
--------
>3895166
------------------------------------------------------------
------------------------------------------------------------
------------------------------------------------------------
------------------------------------------------------------
------------------------------------------------------------
-------------------------------MAKGAFTPDG-------------------
-------------------------KKDRKMVVVDPRNTDTAKKA--DLLLQLKP-----
----GTDYVLIEALRAIVNGHEDVLP-DEIAGLPKEKVLEFAEMCKAAKFGALYFGMGIT
QTRGRYKSGDNVSSLISDLNQI--TKFVMIGMRGHYNVTGFGQVASWETGFPMAIDFS--
-R-G----YPYYNPGETGTNDVLMRREVDAFITGAADPGAHFPQESIKHLFN--IPAIQI
DGYANPTTEFSDVVIPAAIAGVECDGTAYRMDCQPIRMKKLVETT---FKTDEEIL----
---------TEIIAKVRE------------L----------------------KGNGAKG
GA----------------------------------------------------------
------------------------------------------------------------
------------------------------------------------------------
------------------------------------------------------------
------------------------------------------------------------
------------------------------------------------------------
------------------------------------------------------------
------------------------------------------------------------
--------
>4015287
------------------------------------------------------------
------------------------------------------------------------
-----------------------MPVIKDVVCTLCGCLCDDLEA-TV--EDNKITKV-GK
ACKLGRAKTMG-------PFLHERIEKPMIR------ENG---ELKECSYDEAITKAAEI
LVAAKRPMSYGWCSTSCEAIEKAILLAEETGSLIDSTANVCHGPSALAAQEKGAP--SCS
LGTAKNYADLIIFWGCNPVHAHPRHQTRYSTMAKGAFTPNG-------------------
-------------------------KKDKKMVVVDPRNTDTAKKA--DLLLQLKP-----
----GTDYVLIEALRAIVNGHEDVLP-DEIAGLPKAKVLELAEMCKAAKFGIIYFGMGIT
QTRGRYKSGDNVSSLISDLNQI--TKFVMIGMRGHYNVTGFGQVASWETGFPMAIDFS--
-R-G----YPYYNPGETGTNDVLMRREVDAFITGAADPGAHFPQESVKHLFK--IPAIQI
DGYANPTTEFSDVVIPAAIAGVECDGTAYRMDCQPIRMKKLVETT---FKTDEEIL----
---------TEIIAKVRE------------L----------------------KGNGAKG
GA----------------------------------------------------------
------------------------------------------------------------
------------------------------------------------------------
------------------------------------------------------------
------------------------------------------------------------
------------------------------------------------------------
------------------------------------------------------------
------------------------------------------------------------
--------
>17648466
------------------------------------------------------------
------------------------------------------------------------
-----------------------MPVIKDVVCTLCGCLCDDLEA-TV--EDNKITKV-GK
ACKLGRAKTMG-------PFLHERIEKPMIR------ENG---ELKECSYDEAITKAAEI
LVAAKRPMSYGWCSTSCEAIEKAILLAEETGSLIDSTANVCHGPSALAAQEKGAP--SCS
LGTAKNYADLIIFWGCNPVHAHPRHQTRYSTMAKGAFTPNG-------------------
-------------------------KKDKKMVVVDPRNTDTAKKA--DLLMQLKP-----
----GTDYVLIEALRAIVNGHEDVLP-DEIAGLPKAKVLELAEMCKAAKFGIIYFGMGIT
QTRGRYKSGDNVSSLISDLNQI--TKFVMIGMRGHYNVTGFGQVASWETGFPMAIDFS--
-R-G----YPYYNPGETGTNDVLMRREVDAFITGAADPGAHFPQESIKHLFN--IPAIQV
DGYANPTTEFSDVVIPAAIAGVECDGTAYRMDCQPIRMKKLVETT---FKTDEEIL----
---------TEMIAKVRE------------L----------------------KGAEGTT
GGA---------------------------------------------------------
------------------------------------------------------------
------------------------------------------------------------
------------------------------------------------------------
------------------------------------------------------------
------------------------------------------------------------
------------------------------------------------------------
------------------------------------------------------------
--------
>17649597
------------------------------------------------------------
------------------------------------------------------------
-----------------------MPVIKDVVCTLCGCLCDDLEA-TV--EDNKITKV-GK
ACKLGRAKTMG-------PFLHERIEKPMIR------ENG---ELKECSYDEAITKAAEI
LVAAKRPMSYGWCSTSCEAIEKAVLLAEETGSLIDSTANVCHGPSALAAQEKGAP--SCS
LGTAKNYADLIIFWGCNPVHAHPRHQTRYSTMAKGAFTPNG-------------------
-------------------------KKDKKMVVVDPRNTDTAKKA--DLLMQLKP-----
----GTDYVLIEALRAIVNGHEDVLP-DEIAGLPKAKVLELAEMCKAAKFGIIYFGMGIT
QTRGRYKSGDNVSSLISDLNQI--TKFVMIGMRGHYNVTGFGQVASWETGFPMAIDFS--
-R-G----YPYYNPGETGTNDVLMRREVDAFITGAADPGAHFPQESIKHLFN--IPAIQV
DGYANPTTEFSDVVIPAAIAGVECDGTAYRMDCQPIRMKKLVETT---FKTDEEIL----
---------TEIIAKVRE------------L----------------------KGNGANG
GA----------------------------------------------------------
------------------------------------------------------------
------------------------------------------------------------
------------------------------------------------------------
------------------------------------------------------------
------------------------------------------------------------
------------------------------------------------------------
------------------------------------------------------------
--------
>3733152
------------------------------------------------------------
------------------------------------------------------------
----------------------MAEVIKDAICSFCGTLCDDITV-TV--ENNKITNA-ER
ACILGQNKMVG-------MFEHGRIESPMIR------KDG---ELVEVSYDEAIEKAAET
LVNSNRTLSYGWASTSCEAIREGIQLAEETRSVIDSTANVCHGPSALAIQEKGLP--AAT
VGQMKNRADVIVFWGCNPVHAHPRHMGRYSSYAKGFFTPKG-------------------
-------------------------RKNRKIVTVDVRNTDTAKLS--DKLVQVEQ-----
----GKDLLLLTAIRSAINENEDVIP-DSVAGVSKDDILEVADTLKNANYSCIFFGMGTT
QSRSKYKNGDAVSSLVADINQH--SKCVMLSMRGHYNVAGFGQTALWEVGFPMAIDFS--
-H-G----YAYYNPGETGANDLLYREEADAALIAAADPGSHFPQKSVRQLAN--IPLIQI
DPFENPTTHIADVVIPSAVVGIEAEGTAYRMDNIPLRMKKLVDTE---FNSDEQIV----
---------RDLIQKVRE------------L----------------------KQR----
------------------------------------------------------------
------------------------------------------------------------
------------------------------------------------------------
------------------------------------------------------------
------------------------------------------------------------
------------------------------------------------------------
------------------------------------------------------------
------------------------------------------------------------
--------
>3822223
------------------------------------------------------------
------------------------------------------------------------
-----------------------MKVITDVVCPFCGSLCDDLTV-KV--EDNVITDI-QR
ACILGHNKIAG-------VCLHDRIESPMIR------KDG---ELVEVSYEEAIEKAAEI
LANSKRNLSYGWASTSCEAVSKAIQLAEETGALIDSTANVCHGPTVLAVHEKGSP--AAS
LGQVKNRADLVVFWGCNPVHAHPRHMSRYSTYARGFFTKKG-------------------
-------------------------RKARNIAVVDVRETDTAKLA--DKYVQVEP-----
----GGDYMLLCAIRSVINENEDVIP-AEVAGIPKEEIIELATMLKEAKFSCIFYGMGTT
QSRSKYKNGAAVSALLYDLNQY--SKSVMIPMRGHYNVTGFGQVANWETGYPNAIDFN--
-R-K----LAYYNPGETGASDVLLRGDVDSALIAAGDPGAHFAQEAVRCLAQ--IPLIQI
DPYHNATTELADVVIPAAVVGVEVEGTAYRMDSIPLRMKKLIDTT---FKSDEEIV----
---------TDLIEKVRE------------I----------------------KGGA---
------------------------------------------------------------
------------------------------------------------------------
------------------------------------------------------------
------------------------------------------------------------
------------------------------------------------------------
------------------------------------------------------------
------------------------------------------------------------
------------------------------------------------------------
--------
>3849348
------------------------------------------------------------
------------------------------------------------------------
-----------------------MPVIKDAVCSLCGSLCDDITV-TV--EDNKITKI-EN
ACILGHSKFVG-------MFEHDRIETPMIR------KDG---ELVPVSYEEAIEAAAKI
LVNSRRILSYGWCSTSCEAVSGAIELAEETGSVIDSTANVCHGPSALAAQEKGSP--SAS
LGEIKNRADVIVFWGCNPVHAHPRHMSRYSSFSKGFFTEKG-------------------
-------------------------RKGRTMVVIDVRKTDTAKLA--DNYVEIEQ-----
----GSDLLLITALRSIVNGHEDVVP-ETVAGVPKAEVLELAETLKNAKFVCIFFGMGVT
QSRSKYKNGDAVSSLISDLNQH--TKAVMIGMRGHYNVTGFGQVATWETGFPMAIDFA--
-R-G----YPYYNPGETGANDLLVREEPDAAIIAAADPGAHFPQKAVRHLAK--IPVIQI
DPYANPTTEIADVVIPSAIVGIEAEGTAYRMDAISLRMKKLIDTR---FKTDEEIV----
---------KDLTAKVRE------------L----------------------KRGA---
------------------------------------------------------------
------------------------------------------------------------
------------------------------------------------------------
------------------------------------------------------------
------------------------------------------------------------
------------------------------------------------------------
------------------------------------------------------------
------------------------------------------------------------
--------
>3855352
------------------------------------------------------------
------------------------------------------------------------
-----------------------MPVIKDAVCSLCGSLCDDITV-TV--EDNKITKI-EN
ACILGHSKFVG-------MFEHDRIETPMVR------KDG---ELVPVSYEEAIEAAAKI
LVNSRRTLSYGWCSTSCEAVSGAIQLAEETGSIIDSTANVCHGPTALAAQEKGSP--SAS
LGEIKNRADVIVFWGCNPVHAHPRHMSRYSSFSKGFFTEKG-------------------
-------------------------RKGRKMVVIDVRKTDTAKIA--DKYVEIEQ-----
----GSDLLLVTALRSIVNGHEDVVP-ETVAGVPKAEVLELAETLKNAKFTCIFFGMGVT
QSRSKYKNGDAVSSLISDLNQH--TKAVMIGMRGHYNVTGFGQVATWETGFPMAIDFS--
-R-G----YPYYNPGETGANDLLVREEPDAAIIAAADAGAHFPQKAVRHLAR--IPVIQI
DPYANPTTEIADVVIPAAVVGIEAEGTAYRMDAISLRMKKLIDTE---FKTDEEIV----
---------KDLTAKVRE------------M----------------------KRGV---
------------------------------------------------------------
------------------------------------------------------------
------------------------------------------------------------
------------------------------------------------------------
------------------------------------------------------------
------------------------------------------------------------
------------------------------------------------------------
------------------------------------------------------------
--------
>17496497
------------------------------------------------------------
------------------------------------------------------------
-----------------------MAVITDAICSLCGSLCDDITV-TV--ENNVITDV-ER
ACILGRNKFVG-------MFLHDRIESPMIR------KNG---ELVDVSYEEAIDEAAKI
LVNSKRTLSYGWCSTSCEAISKAIQLAEETGSLIDSTANVCHGPSALAVQEKGGP--SAT
LGVVKNRADLIIFWGCNPAHAHPRHMSRYSSFSKGFFTQKG-------------------
-------------------------RKDRKMVVVDVRKTDTAKLA--DKYVELEQ-----
----GSDYLYLAAIRSIVNGHEDVVP-EVVAGVPKEEIIEVANTLKEAKFSCIFYGMGVT
QSRSKYKNGDMVSSLISDLNQH--SKSVMIGMRGHYNVTGFGQVATWETGFPMAIDFT--
-R-G----APYYNPGETGANDVLVRGDVDAAIIAAADAGAHFPQESLKYLAK--IPVIQI
DPYANPTTELSDVVFPAAVVGVEAEGTAYRMDGISLRMKKLIDTK---FKTDEEIT----
---------VDLINKVRE------------L----------------------KGGA---
------------------------------------------------------------
------------------------------------------------------------
------------------------------------------------------------
------------------------------------------------------------
------------------------------------------------------------
------------------------------------------------------------
------------------------------------------------------------
------------------------------------------------------------
--------
>17500980
------------------------------------------------------------
------------------------------------------------------------
-----------------------MVVITDAICSLCGSLCDDITV-TV--EDNVITNV-ER
ACILGRNKFVG-------MFLHDRIESPMIR------KNG---ELVDVSYEEAIDEAAKI
LVNSKRTLSYGWCSTSCEAISKAIQLAEETGSLIDSTANVCHGPSALAVQEKGGP--SAT
LGAVKNRADVVIFWGCNPAHAHPRHMSRYSSFSKGFFTQKG-------------------
-------------------------RKDRKMIVIDVRKTDTAKLA--DTYVEIEQ-----
----GSDYLLVTALRSAINGHEDVIP-DAVAGVSKEDILELANVLKEAKYTCVFYGMGVT
QSRSKYKNGDGVSSLISDINQH--SKAVMIGMRGHYNVTGFGQVATWETGFPMAIDFT--
-R-G----APYYNPGETGANDVLVRGDVDAAIISAADAGAHFPQDSLKYLAK--IPVIQI
DPYANPTTELSDVVFPAAVVGVEAEGTAYRMDGISLRMKKLIDTK---FKTDEEIT----
---------VDLINKVRE------------L----------------------KGGA---
------------------------------------------------------------
------------------------------------------------------------
------------------------------------------------------------
------------------------------------------------------------
------------------------------------------------------------
------------------------------------------------------------
------------------------------------------------------------
------------------------------------------------------------
--------
>17624112
------------------------------------------------------------
------------------------------------------------------------
-----------------------MAEITDAICSFCGSLCDDLTV-KV--EDNRIVDV-RR
ACRLGSKKILG----------HERIPAPMIR-----NDSG---ELVETSYDEAIDRTAEI
LAGSKHPLLYGWASTSCEAQSKGVLLAEVIGGAIDNTASVCHGPSTLAVQEKGLP--TAS
LGQMKNRADLVIFWGCNPVHAHPRHMSRYSVYQRGFFLDRG-------------------
-------------------------RQNRKFVTVDVRMTDTAAIS--DEFIQIEQ-----
----GSDYLILSAIRALVNGKGDVVP-DTVAGVPREELVRIAEMMTSCKFGMILYGMGLT
QSRSKYKNIDITLSLVNDLNTK--TKFVVTPMRGHYNVTGFGQVCSWLTGFP-TVDLA--
-R-G----VPYYNPGEISANDLLMRDEVDSAMVIAGDAGAHFPGASIRNLAK--VPLIQI
DPYANPTTEFADVVIPAAIVGIECEGTAYRMDGASLRLRKLVESD---YLSDEEIL----
---------DKIIEKVRK------------I----------------------KGE----
------------------------------------------------------------
------------------------------------------------------------
------------------------------------------------------------
------------------------------------------------------------
------------------------------------------------------------
------------------------------------------------------------
------------------------------------------------------------
------------------------------------------------------------
--------
>17627639
------------------------------------------------------------
------------------------------------------------------------
-----------------------MAEITDAICSFCGSLCDDLTV-KV--EDNRIVDV-RR
ACRLGSKKILG----------HERIPAPMIR-----NDSG---ELVETSYDEAIDRTAEI
LAGSKHPLLYGWASTSCEAQSKGVLLAEVIGGAIDNTASVCHGPSTLAVQEKGLP--TAS
LGQMKNRADLVIFWGCNPVHAHPRHMSRYSVYQRGFFLDRG-------------------
-------------------------RQNRKFVTVDVRMTDTAAIS--DEFIQIEQ-----
----GSDYLILSAIRALVNGKGDVVP-DTVAGVPREELVRIAEMMTSCRFGMILYGMGLT
QSRSKYKNIDITLSLVNDLNTK--TKFVVTPMRGHYNVTGFGQVCSWLTGFP-TVDLA--
-R-G----VPYYNPGEISANDLLMRDEVDSAMVIAGDAGAHFPGASIRNLAK--VPLIQI
DPYANPTTEFADVVIPAAIVGIECEGTAYRMDGASLRLRKLVESD---YLSDEEIL----
---------DKIIEKVRK------------I----------------------KGE----
------------------------------------------------------------
------------------------------------------------------------
------------------------------------------------------------
------------------------------------------------------------
------------------------------------------------------------
------------------------------------------------------------
------------------------------------------------------------
------------------------------------------------------------
--------
>17330186
------------------------------------------------------------
------------------------------------------------------------
------------------------MIIKDVICPFCGCLCDDLAV-EV--ENNKIIDV-KH
ACKIGAAKIRG--------H--NRIEAPMMR------ESK-TDEFREVSYDEAINEAAKI
LVDSKRPLMYGWASGLCEMMKKGVLLAEEVGGILDNTASVCHGPSALGVQEKGIP--TGT
LGQFANRSDLVIFWGCNPVQAHPRHMSRYSVFAKGFFTNKG-------------------
-------------------------RKDRKIVVVDVRKTDTAEMA--DEYIQVNP-----
----GEDYKLLAAFRAAVADKADVIP-DTVSGVSKEKIVELAAAMKDAKYGIVYFGMGVT
QTRCKYKNIDIAVSLTTDLNAY--TKFSIIPMRGHYNVTGAGQVFAWETGYVNGIDMS--
-R-G----VPYYNPGETCSNDMLMREELDSAFVIGGDAGAHFPAQSIARMAK--IPVIQV
DPFHNPTTEMANIVIPVKVSGVELAGTAYRMDSVCLRMRKLVDVD---FPSDEEVL----
---------DKILAKVKE------------I----------------------KGVS---
------------------------------------------------------------
------------------------------------------------------------
------------------------------------------------------------
------------------------------------------------------------
------------------------------------------------------------
------------------------------------------------------------
------------------------------------------------------------
------------------------------------------------------------
--------
>17497712
------------------------------------------------------------
------------------------------------------------------------
------------------------------------------------------------
------------------------------------------------------------
--------LYGWASGLCEMMAKGILLNEEVGGIIDNTASVCHGPSVLGVHEKGLP--TGT
LGQFANRADLVVFWGCNPVQAHPRHMSRYSVFNKGFFASKG-------------------
-------------------------RKSRKVVVFDVRKTDTAEMA--DEYVQVNP-----
----GEDYIVMSALRAIIADKADVVP-DSVGGVPKEKLVELAEAMKSAKFGIVYFGMGLT
QSRGKYKNIDNAVSLITELNAH--GKHSIIPMRGHYNVGGFGQVCAWTTGYAGAVDMS--
-R-G----IPYYNPGETCSNDLLMREEIDAAFVIAGDAGAHFPAQSIARMSK--VPVIQV
DPFHNPTTEMANIVIPTKVSGVELEGTAYRMDCVSLRMRKLVDVD---FPSDEEVL----
---------DKIIAKVRE------------I----------------------KGASS--
------------------------------------------------------------
------------------------------------------------------------
------------------------------------------------------------
------------------------------------------------------------
------------------------------------------------------------
------------------------------------------------------------
------------------------------------------------------------
------------------------------------------------------------
--------
>17642478
------------------------------------------------------------
------------------------------------------------------------
------------------------MIIKDVLCPFCGCLCDDLAV-EV--ENNKVVDV-KH
ACKIGTSKIMG----------HDRIKAPMMR----DDKNG---EFREVSYDEAINESAKI
LANSKRPLLYGWASGVCEMMKKGVLLNEEVGGIIDNTASVCHGPSALGVHEKGLP--TGT
LGQFANRSDLVVFWGCNPVQAHPRHMSRYSVFNKGFFTAKG-------------------
-------------------------RKSRKVVVFDVRKTDTAEMA--DEYVQVNP-----
----GEDYMVLSALRAIVADKADVVP-DSVGGVPKEKLIELGEAMKGAKYGAVYFGMGLT
QSRGKYKNIDNAVSLITELNAH--GKHSILPMRGHYNVTGFGQVCAWETGFVNAVDMS--
-R-G----IPYYNPGETCSNDLLMREEIDAAFVIAGDAGAHFPAQSIARMGK--VPVIQV
DPFHNPTTEMANIVIPTKVSGVELEGTAYRMDAVSLRMRKLVDVD---FPSDEEVL----
---------DKIIAKVRE------------I----------------------KGASS--
------------------------------------------------------------
------------------------------------------------------------
------------------------------------------------------------
------------------------------------------------------------
------------------------------------------------------------
------------------------------------------------------------
------------------------------------------------------------
------------------------------------------------------------
--------
>17497655
------------------------------------------------------------
------------------------------------------------------------
------------------------------------------------------------
------------------------------------------------------------
--------LYGWASGVCEMMKKGVLLNEEVGGIIDNTASVCHGPSALGVHEKGLP--TGT
LGQFANRSDLVVFWGCNPVQAHPRHMSRYSVFNKGFFTAKG-------------------
-------------------------RKSRKIVVFDVRKTDTAEMA--DEYVQVNP-----
----GEDYLVISALRAVVADKADVVP-DSVGGVPKEKLVELGEAMKGAKYGMVYFGMGLT
QSRGKYKNIDNAVSLITELNAH--GKHSILPMRGHYNVTGFGQVCAWETGFANAVDMS--
-R-G----IPYYNPGETCSNDLLMREEIDSAMIIAGDAGAHFPAQSIARMSK--VPVIQV
DPFHNPTTEMANIVIPTKVSGVELEGTAYRMDSVSLRMRKLVDVD---FPSDEEVL----
---------DKIIAKVRE------------I----------------------KGASS--
------------------------------------------------------------
------------------------------------------------------------
------------------------------------------------------------
------------------------------------------------------------
------------------------------------------------------------
------------------------------------------------------------
------------------------------------------------------------
------------------------------------------------------------
--------
>3975719
------------------------------------------------------------
------------------------------------------------------------
------------------------MIIKDVLCPFCGCLCDDLTV-EV--ENNKVVDV-KH
ACKIGTSKIMG----------HDRIKAPMMR----DDKNG---EFREVSYDEAINESAKI
LANSKRPLLYGWASGVCEMMKKGVLLNEEVGGIIDNTASVCHGPSALGVHEKGLP--TGT
LGQFANRTDLVVFWGCNPVQAHPRHMSRYSVFNKGFFTTKG-------------------
-------------------------RKSRKVVVFDVRKTDTAEMA--DEYVQVNP-----
----GEDYMVISALRAVVADKADVIP-DSVGGVPKEKLVELGEAMKGAKYGMVYFGMGLT
QSRGKYKNIDNAVSLITELNAH--GKHSILPMRGHYNVTGFGQVCAWETGFANAVDMS--
-R-G----IPYYNPGETCSNDLLMREEIDSAMIIAGDAGAHFPAQSIARMSK--VPVIQV
DPFHNPTTEMANIVIPTKVSGVELEGTAYRMDSVSLRMRKLVDVD---FPSDEEVL----
---------DKIIAKVRE------------I----------------------KGASS--
------------------------------------------------------------
------------------------------------------------------------
------------------------------------------------------------
------------------------------------------------------------
------------------------------------------------------------
------------------------------------------------------------
------------------------------------------------------------
------------------------------------------------------------
--------
>3954353
------------------------------------------------------------
------------------------------------------------------------
-----------------------MTVITDALCPLCGCMCDDITV-VV--EDNKITEV-KH
ACKLGAAKIMG--------H--DRIKAPMMR------TDK-NSDFKEVSYEEAIDAAARI
LAGSKRPLLYGWASALCEVHKKGILLTEELGGIIDNTASVCHGPSALAVHEKGLP--SST
LGQIKNRADVVVFWGSNPAHAHPRHMGRYSVFARGFFSEKG-------------------
-------------------------RKGRKVIVVDVRKTDTARIA--DEYIQVQY-----
----GSDYLVISALRAILAGHADVVP-DTVGGVPKEQLVKLVDTLKTAKFGAVFFGMGLT
QSKARYKNIDNAISLTTELNSF--TKFVIMPMRGHYNVTGFGQVCTWETGFVTAVDFS--
-R-G----APYYNPGETAANDVLARKEIDAAMIIAGDAGAHFPANSVRYLAR--IPVVQV
DPYWNPTTEIANIVIPTAICGIEVEGTGYRMDGVSLRYRKMIEPV---HPTDIEVL----
---------DRILERVRE------------L----------------------RGE----
------------------------------------------------------------
------------------------------------------------------------
------------------------------------------------------------
------------------------------------------------------------
------------------------------------------------------------
------------------------------------------------------------
------------------------------------------------------------
------------------------------------------------------------
--------
>3945546
------------------------------------------------------------
------------------------------------------------------------
-----------------------MTVITDALCPFCGCLCDDLTI-VV--EDNKITDV-KQ
ACKLGASKIMG--------H--HRIKAPMMR------KDK-NSEFKEVSYEEAINEAANI
LSNSKRPLLYGWASAVCEVHKKGILLAEELGAIIDNTATVCHGPSTLAVHEKGLP--SAT
LGQVKNRADVIVFWGSNPVHAHPRHMGRYSVFAKGLFSEKG-------------------
-------------------------RKGRKVVVVDVRKTDTANMA--DQFVQLEQ-----
----GSDYLVISALRAILSGHADVVP-ESVGGVSKEQLSKLVDTLKTGKFVGIFFGMGLT
QSKSRYKNIDNAISLVTELNAF--TKCVITPMRGHYNVTGFGNVCAWETGFATAVDFA--
-R-G----APYYNPGETAANDVLLRKETDAAMIIAGDAGAHFPADSVRHLAK--IPVVQI
DPYWNPTTEVANVVIPVAICGVEVEGTAYRMDGVSLRMRKMVEPT---HLPDTEVL----
---------EKITERVKA------------L----------------------RGE----
------------------------------------------------------------
------------------------------------------------------------
------------------------------------------------------------
------------------------------------------------------------
------------------------------------------------------------
------------------------------------------------------------
------------------------------------------------------------
------------------------------------------------------------
--------
>17415056
------------------------------------------------------------
------------------------------------------------------------
---------------------MATETVTDVICPLCGSLCDDIEV-IV--EAGRITNV-KK
ACPLGKSKIMG----------HGRIRAPMVR------EGG---ELREVSYDVAIERSAEI
LSDAKRPLLYGWSSLICEAQRKGVELAEEIGALIDNTASVCHGPTVIGVQGKGSP--GCT
LGEVKNRADLVVFWGCNPAEAHPRHRARYSHAAKGFFRPGG-------------------
-------------------------KKDRKVYVVDVRETKTAKVA--DEFIRVEP-----
----GYDYMVFSALRTILAGHEDVVP-DTVGGVEKSKLIEMVDAMKSCEFGIIFGGMGLT
HSRGRYKNLENVISLVDELNAH--TKFTLMPMRGHYNVTGSGHTFAWLTGYPFAVDFS--
-R-G----YAWYNPGETAANDVLLRGEVDAMMAIAADPGAHFPGESLRHMAK--IPLIQI
DPYPNPTTELADVVIPSAISGVEVAGTAYRMDGVPIRTRKIVDTD---YLSDEEIL----
---------ERILTRVRE------------L----------------------RR-----
------------------------------------------------------------
------------------------------------------------------------
------------------------------------------------------------
------------------------------------------------------------
------------------------------------------------------------
------------------------------------------------------------
------------------------------------------------------------
------------------------------------------------------------
--------
>17411942
------------------------------------------------------------
------------------------------------------------------------
---------------------MAAETVSNVVCPLCGCLCDDIEV-IV--ENGKISNV-KK
ACPLGKNKIMG----------HDRIKAPMIR------ENG---EFKEVSYDDAIEKSAQI
LAQAKRPLLYGWASLICEAQRKGVELAEEIGALIDTTASVCHGSTVVGVQGRGAP--GCT
LGEVKNRADLVIYWGCNPQEAHPRHRARYAHSVKGMYRPNG-------------------
-------------------------KKDRKVFVIDVRETKTAKVA--DEFVKIDP-----
----GYDYMAFSALRTILAGHADVVP-DTVGGVAKEKLVEMVDAMKSCEFGVIFGGMGLT
QTRCRYKNLENVISLVDELNAH--TKFTLIPMRGHYNVNGSGHTLAWLTGYPFAIDFS--
-R-G----YAWYNPGETASNDVLLRREVDAMMAIAGDPGAHFPGESLRHMAK--IPLIQI
DPYANPTTELADVVIPTAISGVEVDGTAYRMDGVPIRTRKVVETE---YLTDEEVL----
---------ERILTRVRE------------L----------------------KGGN---
------------------------------------------------------------
------------------------------------------------------------
------------------------------------------------------------
------------------------------------------------------------
------------------------------------------------------------
------------------------------------------------------------
------------------------------------------------------------
------------------------------------------------------------
--------
>17486137
------------------------------------------------------------
------------------------------------------------------------
-----------------------MVTVTDVVCPLCGSVCDDIEV-EV--EDRKITKV-TG
ACAVGKSKLLG----------HERIKSPMIR------EDD---VLRECSYDEAIKKAAEL
LAKSRRPLLYGWSSTVCETHKAGIELTEEIGGVIDNTASVCHGPSVLAVQDVGVP--GST
LGQIKNRADLVIYWGSNPTAAHMNHMKRYTYISKGYFLPGG-------------------
-------------------------KKDKKLAVVDVRETSTAKMA--QLFVQVEP-----
----GKDFLLFSALRAVLMGYEDIVP-DVVGGIPKEKIVALAKAAKEARFFVTFFGMGVT
QSRCRQANIANAIHTTRAGHMH--TKGLIWPMRGHYNVNGFNQVCTWETGYPFAVDFA--
-R-G----YAWYNPGETAATDLLGRRECDVALIIASDPASHLPADAVKHLAR--IPVIQI
DPYANPTTEFADIVIPCAISGIETEGSVYRMDNVPIRLRKIVDTE---YMTDEEIV----
---------KRILEEVRA------------I----------------------KEKIGE-
------------------------------------------------------------
------------------------------------------------------------
------------------------------------------------------------
------------------------------------------------------------
------------------------------------------------------------
------------------------------------------------------------
------------------------------------------------------------
------------------------------------------------------------
--------
>17619976
------------------------------------------------------------
------------------------------------------------------------
-----------------------MVQITDVVCPLCGCVCDDIVV-EV--EDNRVTKV-RG
ACAVGKSKLMG----------HGRIKSPAIR------ENG---ALKDCSYDEAIKKAAEI
LAAARRPLLYGWSSTVCEAAKVGVELAEEIGAVIDNTASVCHGPSVLAIQDVGLP--SCT
LGEVKNRASLIIYWGSNPTSAHGNHMKRYSYISKGYFLPGG-------------------
-------------------------KKDRKLVVVDVRETKTAKMA--DKFLRVEP-----
----GKDYLVFSALRAILYGYEDVVP-DEVGGVSKKDLLEVASMMKEVQFGIIFFGMGVT
HSRGRHNNIVNAIQTTRAAHTH--TKFNIMPMRGHYNVAGFNQVCTWETGFPFAVDLS--
-L-G----YPWYNPGETSSTDLLIRRECDAALIIASDPGAHFPGESVKHLAK--IPVIQI
DPFPNPTTEFADVVIPTAISGIESEGSVYRMDNIPLRVRKLVDTE---YMSDEAVM----
---------KRILEEVKA------------I----------------------KAKEGE-
------------------------------------------------------------
------------------------------------------------------------
------------------------------------------------------------
------------------------------------------------------------
------------------------------------------------------------
------------------------------------------------------------
------------------------------------------------------------
------------------------------------------------------------
--------
>17609168
------------------------------------------------------------
------------------------------------------------------------
-----------------------MVEITDVVCSLCGCVCDDITV-EV--EDNKVMKVKKG
ACSVGKSKLMG----------HNRIKSPAIR------ENG---ELKDCSYDEAIKKAAEI
LAASRRPLLYGWSSTVCEADKVGVELAEEIGAVIDNTASVCHGPSVLAIQDVGLP--SCT
LGEVKNRADLIIYWGANPAEAHANHMKRYSYVSKGFWTEEG-------------------
-------------------------KKAKKLVIVDVRATKTSKMA--DVFLQLEQ-----
----GKDYLIFSALRAMLYGHEDVVP-DEVGGVSKKDLLETVEMMKAAKFGMTFFGMGVT
HTGARHNNIVNAIQMTRAAHTH--TKFSITPMRGHYNVAGINQVCTWETGFPFAIDLT--
-R-G----YAWYNPGELSATDLLIRQECDAALIIASDPGAHFPGESIKHLAK--IPVIQI
DPYPNPTTEFADVVFPVAVSGVEAEGNVYRMDNIPIRLRKLIDSE---YPEDEEIL----
---------KRILDEVRA------------I----------------------KEKEGK-
------------------------------------------------------------
------------------------------------------------------------
------------------------------------------------------------
------------------------------------------------------------
------------------------------------------------------------
------------------------------------------------------------
------------------------------------------------------------
------------------------------------------------------------
--------
>3894718
------------------------------------------------------------
------------------------------------------------------------
------------------------------------------------------------
------------------------------------------------------------
------------------------------------------------------------
-------VQTSLYTGVX--EAHANHMKRYSYVSKGFWTEEG-------------------
-------------------------KKAKKLVIVDVRATKTSKLA--DVFLQIEQ-----
----GKDYLVFSALRAMLYGHEDVVP-DEVGGVSKKDLLETVEMMKAAKFGATFFGMGVT
HTGARHNNIVNAIQMTRAAHTH--TKFSITPMRGHYNVAGINQVCTWETGFPFAIDLT--
-R-G----YAWYNPGELSATDLLIRQECDAALVIASDPGAHFPGESIKHLAK--VPVIQI
DPFPNPTTEFADVVFPVAVSGVEAEGNVYRMDNIPIRLRKLIDSE---YPEDEEIL----
---------KRILDEVRA------------I----------------------KEKEGQ-
------------------------------------------------------------
------------------------------------------------------------
------------------------------------------------------------
------------------------------------------------------------
------------------------------------------------------------
------------------------------------------------------------
------------------------------------------------------------
------------------------------------------------------------
--------
>17683476
------------------------------------------------------------
------------------------------------------------------------
-----------------------MVEVTDVVCSLCGCVCDDIVV-EV--EDNKVTKVKRG
ACSVGKSKLMG----------HNRIKSPAIR------VNG---ELKDCSYDEAIKKAAEI
LAASRRPLLYGWSSTVCEADKVGVELAEEIGAVIDNTASVCHGPSVLAIQDVGLP--SCT
LGEVKNRADLIIYWGANPAEAHANHMKRYSYVSKGFWTEEG-------------------
-------------------------KKAKKLVIVDVRATKTSRMA--DVFLQIEQ-----
----GKDYLVFSALRAMLYGHEDVVP-DEVGGVSKTDLLETAEMMKAAKFGATFFGMGVT
HTGARHNNIVNAIQMTRAAHTH--TKFSITPMRGHYNVAGINQVCTWETGFPFAIDLT--
-R-G----YAWYNPGELSATDLLIRQECDAALVIASDPGAHFPGESIKHLAK--IPVIQI
DPFPNPTTEFADVVFPVAVSGVEAEGNVYRMDNIPIRLRKLIDSE---YPEDEEIL----
---------KRILDEVRA------------I----------------------KEKEGN-
------------------------------------------------------------
------------------------------------------------------------
------------------------------------------------------------
------------------------------------------------------------
------------------------------------------------------------
------------------------------------------------------------
------------------------------------------------------------
------------------------------------------------------------
--------
>17687180
------------------------------------------------------------
------------------------------------------------------------
-----------------------MVEVTDVVCSLCGCVCDDIVV-EV--EDNKVTKVKRG
ACSVGKSKLMG----------HNRIKSPAIR------VNG---ELKDCSYDEAIKKAAEI
LAASRRPLLYGWSSTVCEADKVGVELAEEIGAVMDNTASVCHGPSVLAIQDVGLP--SCT
LGEVKNRADLIIYWGANPAEAHANHMKRYSYVSKGFWTEEG-------------------
-------------------------KKAKKLVIVDVRATKTSKMA--DVFLQLEQ-----
----GKDYLVFSALRAMLYGHEDVVP-DEVGGVSKKDLLETVEMMKAAKFGATFFGMGVT
HTGARHNNIVNAIQMTRAAHTH--TKFSITPMRGHYNVAGINQVCTWETGFPFAIDLT--
-R-G----YAWYNPGELSATDLLIRQECDAALVIASDPGAHFPGESIKHLAK--IPVIQI
DPFPNPTTEFADVVFPVAVSGVEAEGNVYRMDNIPIRLRKLIDSE---YPEDEEIL----
---------KRILDEVRA------------I----------------------KEKEGK-
------------------------------------------------------------
------------------------------------------------------------
------------------------------------------------------------
------------------------------------------------------------
------------------------------------------------------------
------------------------------------------------------------
------------------------------------------------------------
------------------------------------------------------------
--------
>3905993
------------------------------------------------------------
------------------------------------------------------------
-----------------------MVEVTDVVCSLCGCVCDDIVV-EV--EDNKVTKVKRG
ACSVGKSKLMG----------HNRIKSPAIR------VNG---ELKDCSYDEAIKKAAEI
LAASRRPLLYGWSSTVCEADKVGVELAEEIGAVMDNTASVCHGPSVLAIQDVGLP--SCT
LGEVKNRADLIIYWGANPAEAHANHMKRYSYVSKGFWTEEG-------------------
-------------------------KKAKKLVIVDVRATKTSKLA--DVFLQIEQ-----
----GKDYLVFSALRAMLYGHEDVVP-DEVGGVSKKDLLETVEMMKAAKFGATFFGMGVT
HTGARHNNIVNAIQMTRAAHTH--TKFSITPMRGHYNVAGINQVCTWETGFPFAIDLT--
-R-G----YAWYNPGELSATDLLIRQECDAALVIASDPGAHFPGESIKHLAK--VPVIQI
DPFPNPTTEFADVVFPVAVSGVEAEGNVYRMDNIPIRLRKLIDSE---YPEDEEIL----
---------KRILDEVRA------------I----------------------KEKEGQ-
------------------------------------------------------------
------------------------------------------------------------
------------------------------------------------------------
------------------------------------------------------------
------------------------------------------------------------
------------------------------------------------------------
------------------------------------------------------------
------------------------------------------------------------
--------
>17351689
------------------------------------------------------------
------------------------------------------------------------
-----------------------MVEVTDVVCSLCGCVCDDITV-EV--EDNKVTKVKKG
ACSVGKSKIMG----------HNRIKSPAIR------VNG---ELTDCSYDEAVKKAAEI
LAASRRPLLYGWSSTVCEAQKVGVELAEELGAVIDNTASVCHGPSVLAIQDVGLP--SCT
LGEVKNRADLIIYWGANPAEAHANHMKRYSYVSKGFWTEEG-------------------
-------------------------KKAKKLVIVDVRATKTSKMA--DVFLQLEQ-----
----GKDYLVFSALRAILYGHEEVVP-DEVGGVSKKDLLETAEMMKGAKFGATFFGMGVT
HTGARQNNIVNAIQMTRAAHTH--IKFTITPMRGHFNVAGINQVCTWETGFPFAVDLT--
-R-G----YAWYNPGELSATDLLIRQECDAALIIASDPGAHFPGESIKHLAK--IPVIQI
DPFPNPTTEFADVVFPVAVSGVEAAGNVYRMDNIPIRLRKLIDSE---YPEDEAIL----
---------KRILDEVRA------------I----------------------KEKEDK-
------------------------------------------------------------
------------------------------------------------------------
------------------------------------------------------------
------------------------------------------------------------
------------------------------------------------------------
------------------------------------------------------------
------------------------------------------------------------
------------------------------------------------------------
--------
>10659425
------------------------------------------------------------
------------------------------------------------------------
-----------------------MVEVTDVVCSLCGCVCDDITV-EV--EDNKVTKVKKG
ACSVGKSKLMG----------HNRIKSPAIR------VNG---ELTDCSYDEAIKKAAEI
LAASRRPLLYGWSSTVCEADKVGVELAEELGAVIDNTASVCHGPSVLAIQDVGLP--SCT
LGEVKNRADLIIYWGANPAEAHANHMKRYSYVSKGFWTEEG-------------------
-------------------------KKAKKLVIVDVRATKTSKMA--DVFLQLEQ-----
----GKDYLVFSALRAILYGHEEVVP-DEVGGVSKKELLETAEMMKGAKFGATFFGMGVT
HTGARQNNIVNAIQMTRAAHTH--TKFTITPMRGHYNVAGINQVCTWETGFPFAVDLT--
-R-G----YAWYNPGELSATDLLIRQECDAALIIASDPGAHFPGESIKHLAK--IPVIQI
DPFPNPTTEFADVVFPVAVSGVEAAGNVYRMDNIPIRLRKLIDSE---YPEDEEIL----
---------KRILDEVRA------------I----------------------KEKEDK-
------------------------------------------------------------
------------------------------------------------------------
------------------------------------------------------------
------------------------------------------------------------
------------------------------------------------------------
------------------------------------------------------------
------------------------------------------------------------
------------------------------------------------------------
--------
>10669117
------------------------------------------------------------
------------------------------------------------------------
-----------------------MVEVTDVVCSLCGCVCDDITV-EV--EDNKVTKVKRG
ACSVGKSKLMG----------HNRIKSPAIR------VNG---ELKDCSYDEAIKKAAEI
LAASRRPLLYGWSSTVCEADKVGVELAEELGAVIDNTASVCHGPSVLAIQDVGLP--SCT
LGEVKNRADVIIYWGANPAEAHANHMKRYSYVSKGFWTEEG-------------------
-------------------------KKAKKLVVVDVRATKTTKMA--DVFLQIEQ-----
----GKDYLVLSALRAILYGHADVVP-DEVGGVSKKDLLETAEMMKGAKFGATFFGMGVT
HTGARQNNIVNAIQMTRAAHTH--TKFTITPMRGHYNVAGINQVCTWETGFPFAVDLT--
-R-G----YAWYNPGELSATDLLIRQECDAALVIASDPGAHFPGESIKHLAK--VPVIQI
DPFPNPTTEFADVVFPAAVSGVEAEGNVYRMDNIPIRLRKLIDSE---YPEDEEIL----
---------KRILDEVRA------------I----------------------KEKESN-
------------------------------------------------------------
------------------------------------------------------------
------------------------------------------------------------
------------------------------------------------------------
------------------------------------------------------------
------------------------------------------------------------
------------------------------------------------------------
------------------------------------------------------------
--------
>3968816
------------------------------------------------------------
------------------------------------------------------------
-----------------------MEEITDVVCSLCGCVCDDIVV-EV--EDNKVTKVKRG
ACSVGKSKLMG----------HNRIKSPAIR------VNG---ELKDCSYDEAIKKAAEI
LAASRRPLLYGWSSTVCEADKVGVELAEELGAVIDNTASVCHGPSVLAIQDVGLP--SCT
LGEVKNRADVIIYWGANPAEAHANHMKRYSYVSKGFWTEEG-------------------
-------------------------KKAKKLVVVDVRATKTSKMA--DVFLQIEQ-----
----GKDYLVFSALRAILYGHEDVVP-DKVGGVSKKDLLETAEMMKGAKFGATFFGMGVT
HTGARQNNIVNAIQMTRAAHTH--TKFTITPMRGHYNVAGINQVCTWETGFPFAVDLT--
-R-G----YAWYNPGELSATDLLIRQECDAALIIASDPGAHFPGESIKHLAK--IPVIQI
DPFPNPTTEFADVVFPAAISGVEAEGNVYRMDNIPIRLRKLIDSE---YPEDEEIL----
---------KRILDEVRA------------I----------------------KEKEGK-
------------------------------------------------------------
------------------------------------------------------------
------------------------------------------------------------
------------------------------------------------------------
------------------------------------------------------------
------------------------------------------------------------
------------------------------------------------------------
------------------------------------------------------------
--------
>4005585
------------------------------------------------------------
------------------------------------------------------------
-----------------------MVEVTDVVCSLCGCVCDDIVV-EV--EDNKVTKVKRG
ACSVGKSKLMG----------HNRIKSPAIR------VNG---ELKDCSYDEAIKKAAEI
LAASRRPLLYGWSSTVCEADKVGVELAEELGAVIDNTASVCHGPSVLAIQDVGLP--SCT
LGEVKNRADVIIYWGANPAEAHANHMKRYSYVSKGFWTEEG-------------------
-------------------------KKAKKLVVVDVRATKTSKMA--DVFLQLDQ-----
----GKDYLIFSALRAILYGHEDVVP-DVVGGVSKKDLLETAEMMKGAKFGATFFGMGVT
HTGARHNNIVNAIQMTRAAHTH--TKFTITPMRGHYNVAGINQVCTWETGFPFAVDLT--
-R-G----YAWYNPGELSATDLLIRQECDAALIIASDPGAHFPGESIKHLAK--VPVIQI
DPFPNPTTEFADVVFPAAVSGVEAEGNVYRMDNIPLRLRKLIDSE---YPEDEEIL----
---------KRILDEVRA------------I----------------------KEKGDN-
------------------------------------------------------------
------------------------------------------------------------
------------------------------------------------------------
------------------------------------------------------------
------------------------------------------------------------
------------------------------------------------------------
------------------------------------------------------------
------------------------------------------------------------
--------
>4005605
------------------------------------------------------------
------------------------------------------------------------
-----------------------MVEVTDVVCSLCGCVCDDIVV-EV--EDNKVTKVKRG
ACSVGKSKLMG----------HNRIKSPAIR------VNG---ELKDCSYDEAIKKAAEI
LAASRRPLLYGWSSTVCEADKVGVELAEELGAVIDNTASVCHGPSVLAIQDVGLP--SCT
LGEVKNRADVIIYWGANPAEAHANHMKRYSYVSKGFWTEEG-------------------
-------------------------KKAKKLVVVDVRATKTSKMA--DVFLQLDQ-----
----GKDYLIFSALRAILYGHEDVVP-DVVGGVSKKDLLETAEMMKGAKFGATFFGMGVT
HTGARHNNIVNAIQMTRAAHTH--TKFTITPMRGHYNVAGINQVCTWETGFPFAVDLT--
-R-G----YAWYNPGELSATDLLIRQECDAALIIASDPGAHFPGESIKHLAK--VPVIQI
DPFPNPTTEFADVVFPAAVSGVEAEGNVYRMDNIPLRLRKLIDSE---YPEDEEIL----
---------KRILDEVRA------------I----------------------KEKGDN-
------------------------------------------------------------
------------------------------------------------------------
------------------------------------------------------------
------------------------------------------------------------
------------------------------------------------------------
------------------------------------------------------------
------------------------------------------------------------
------------------------------------------------------------
--------
>4010143
------------------------------------------------------------
------------------------------------------------------------
-----------------------MVEVTDVVCSLCGCVCDDIVV-EV--EDNKVTKVKRG
ACSVGKSKLMG----------HNRIKSPAIR------VNG---ELKDCSYDEAIKKAAEI
LAASRRPLLYGWSSTVCEADKVGVELAEELGAVIDNTASVCHGPSVLAIQDVGLP--SCT
LGEVKNRADVIIYWGANPAEAHANHMKRYSYVSKGFWTEEG-------------------
-------------------------KKAKKLVVVDVRATKTSKMA--DVFLQLDQ-----
----GKDYLVFSALRAILYGHEDVVP-DEVGGVSKKDLLETAEMMKGAKFGATFFGMGVT
HTGARHNNIVNAIQLTRAAHTH--TKFTITPMRGHYNVAGINQVCTWETGFPFAVDLT--
-R-G----YAWYNPGELSATDLLIRQECDAALIIASDPGAHFPGESIKHLAK--IPVIQI
DPFPNPTTEFADVVFPAAVSGVEAEGNVYRMDNIPIRLRKLIDSE---YPEDEEIL----
---------KRILDEVRA------------I----------------------KEKEGN-
------------------------------------------------------------
------------------------------------------------------------
------------------------------------------------------------
------------------------------------------------------------
------------------------------------------------------------
------------------------------------------------------------
------------------------------------------------------------
------------------------------------------------------------
--------
>17610922
------------------------------------------------------------
------------------------------------------------------------
-----------------------MVEVTDVVCSLCGCVCDDIVV-EV--EDNKVTKVKRG
ACSVGKSKLMG----------HNRIKSPAIR------VNG---ELKDCSYDEAIKKAAEI
LAASRRPLLYGWSSTVCEADKVGVELAEELGAVIDNTASVCHGPSVLAIQDVGLP--SCT
LGEVKNRADVIIYWGANPAEAHANHMKRYSYVSKGFWTEEG-------------------
-------------------------KKAKKLVVVDVRATKTSKMA--DVFLQLDQ-----
----GKDYLVFSALRAMLYGHEDVVP-DEVGGVSKKDLLETAEMMKGAKFGATFFGMGVT
HTGARQNNIVNAIQMTRAAHTH--TKFTITPMRGHYNVAGINQVCTWETGFPFAVDLT--
-R-G----YAWYNPGELSATDLLIRQECDAALIIASDPGAHFPGESIKHLAK--IPVIQI
DPYPNPTTEFADVVFPVAVSGVEAEGNVYRMDNIPIRLRKLIDSE---YPEDEEIL----
---------KRILDEVRA------------I----------------------KEKEGK-
------------------------------------------------------------
------------------------------------------------------------
------------------------------------------------------------
------------------------------------------------------------
------------------------------------------------------------
------------------------------------------------------------
------------------------------------------------------------
------------------------------------------------------------
--------
>17604095
------------------------------------------------------------
------------------------------------------------------------
-----------------------MVEITDVVCSLCGCVCDDIVV-EV--EDNKVTKVKKG
ACAVGKSKLMG----------HGRIEEPAIR------ENG---SLKACSYDDAIKKAAEI
LAASRRPLLYGWSSTVCEADKVGVELAEEIGAVIDNTASVCHGPSVLAIQDVGLP--SCT
LGEVKNRADLIIYWGANPAAAHANHMKRYSYISKGYWTEEG-------------------
-------------------------KKNKKLVVVDVRRTATAKMA--DVFLQIEQ-----
----GKDYLVLSALRALLYGYEDVVP-EEVGGIPKKDLLETVKMMKESKFGIIFFGMGVT
HTRGRHNTIVNAIEVTRAAHTH--TKFSIMPMRGHYNVAGINQVCTWETGFPFAVDLT--
-R-G----YAWYNPGEVSATDLLIRRECDTALIIASDPGAHFPGESIRHLAK--IPVIQI
DPFPNPTTEFADVVIPAAISGVEAEGNVYRMDNIPIRLRKLVDTE---YIADEEIM----
---------KRILEEVRA------------I----------------------REKEGE-
------------------------------------------------------------
------------------------------------------------------------
------------------------------------------------------------
------------------------------------------------------------
------------------------------------------------------------
------------------------------------------------------------
------------------------------------------------------------
------------------------------------------------------------
--------
>4030344
------------------------------------------------------------
------------------------------------------------------------
-----------------------MVEITDVVCSLCGCVCDDIVV-EV--EDNKVTKVKKG
ACAVGKSKLMG----------HGRIEEPAIR------ENG---SLKACSYDDAIKKAAEI
LAASRRPLLYGWSSTVCEADKVGVELAEEIGAVIDNTASVCHGPSVLAIQDVGLP--SCT
LGEVKNRADLIIYWGANPAVAHANHMKRYSYISKGYWTEEG-------------------
-------------------------KKSKKLVVVDVRRTATAKMA--DVFLQIEQ-----
----GKDYLVLSALRALLYGYEDVVP-DEVGGISKKDLLETVKMMKESKFGITFFGMGVT
HTRGRHNNIVNAIEMTRAAHTH--TKFSIMPMRGHYNVAGINQVCTWETGFPFAVDLT--
-R-G----YAWYNPGEVSATDLLIRRECDAALIIASDPGAHFPGESIRHLAK--IPVIQI
DPFPNPTTEFADVVIPAAISGVEAEGNVYRMDNIPIRLRKLVDTE---YIADEEIM----
---------KRILEEVRA------------I----------------------KEKEGE-
------------------------------------------------------------
------------------------------------------------------------
------------------------------------------------------------
------------------------------------------------------------
------------------------------------------------------------
------------------------------------------------------------
------------------------------------------------------------
------------------------------------------------------------
--------
>17626738
------------------------------------------------------------
------------------------------------------------------------
-----------------------MGEVTDVVCSLCGCVCDDIVV-EV--EDNEVKKVKKG
ACAVGKSKLMG----------HGRIKSPAVRERKGEGESG---ELRECSYDEAIKKAAEI
LAAARRPLLYGWSSTVCEADKVGVELAEEIGAVIDNTASVCHGPSVLAIQDVGLP--SCT
LGEVKNRADLVIYWGANPAAAHANHMKRYSFISKGFWTAEG-------------------
-------------------------KKAKKLVVVDVRKTATAKMA--DVFLQIEQ-----
----GKDYLVFSALRALLYGYEDVVP-DEVGGVSKEELLEVVKMMKEAKFGMTFFGMGVT
HTGGRHNNIVNAIQMTRAAHTH--TKFSIMPMRGHYNVAGINQVCTWETGFPFAVDLS--
-R-G----YPWYNPGELSATDLLIRRECDAALIIASDPGAHFPGESVRHLAK--IPVIQI
DPFPNPTTEFADVVIPAAVSGVEAEGNVYRMDNIPIRLRKLVETE---YLADEEIVGVKG
EKKEICIRDGKVVAELKSPNVKVIDAEGRVVMPGGVDIHSHIAGGKVNSGRLFRP----E
DGRKGVAVRTKVCRVQSGYSVPNTFATGYRYAKMGYTFVMEAAMPPLAARHTHEELVDIP
ILDNAALPLIDNNWMTMDYVKTGDTDLLAAYVAWIMKATKGFGVKIVNPGGTEAWGWGKN
CGLTDAVPTFDVTPAEIIKGLAEANERFEMPHSIHVHTNMLGHPGNFEVTKATYDLVKGV
KTAKDRQVIHTTHTQFHSYGGTNWGDFVSKADAISDYINQNEHATIDIGSVILGDTTTMT
ADGPMEYSLHQLTGRKWTNHDVELETGSGITPFLYSGKVSVHTIQWAIGQELALLVKDPW
KVALTTDHPNAGPFIGYPILISMLMSKKRRDEAAEEMHSAIFKRAALPSIDREYDLNEIA
IITRGMTAKALGLHEHGKGHLGVGADADVAIYDISPEERDAGKIQKAFLNTKYTIKGGEV
VVKDGEVVATPAGKTYFVTPECDEGLTEEMLVKLKDKFEHYYSVNFNNYPVQDAYVPNPY
EIKASWSG
>17622210
------------------------------------------------------------
------------------------------------------------------------
-----------------------MGEVTDVVCSLCGCVCDDIVV-EV--EDNEVKKVKKG
ACAVGKSKLMG----------HGRIKSPAVRERKGEGESG---ELRECSYDEAIKKAAEI
LAAARRPLLYGWSSTVCEADKVGVELAEEIGAVIDNTASVCHGPSVLAIQDVGLP--SCT
LGEVKNRADLVIYWGANPAAAHANHMKRYSFISKGFWTAEG-------------------
-------------------------KKAKKLVVVDVRKTATAKMA--DVFLQIEQ-----
----GKDYLVFSALRALLYGYEDVVP-DEVGGVSKEELLEVVKMMKEAKFGMTFFGMGVT
HTGGRHNNIVNAIQMTRAAHTH--TKFSIMPMRGHYNVAGINQVCTWETGFPFAVDLS--
-R-G----YPWYNPGELSATDLLIRRECDAALIIASDPGAHFPGESVRHLAK--IPVIQI
DPFPNPTTEFADVVIPAAVSGVEAEGNVYRMDNIPIRLRKLVETE---YLADEEIV----
---------ERILQEVRA------------I----------------------KEKEGKE
GE----------------------------------------------------------
------------------------------------------------------------
------------------------------------------------------------
------------------------------------------------------------
------------------------------------------------------------
------------------------------------------------------------
------------------------------------------------------------
------------------------------------------------------------
--------
>17433120
------------------------------------------------------------
------------------------------------------------------------
-----------LGKELTASFGFDSMRVEAFVCPFCGALCDDIIV-ET--GNNGDVKI-EN
ACVLGTRKIMA--------RTRGRITKPMIG-------------GKEVSIDEAIERAAEI
LVNAKKPLLYGFSSTSCEAHSAGIELAELVGGVVDCTSSVCHGPTILAIHEVGVP--SVT
LGEVKNRADLIIYWGCNPMHAHPRHMSRYSTFQKGRFR-KG-------------------
-------------------------RISRKVVAVDVRPTESTKLA--DEFIQVEP-----
----NRDFEIFNAMRAILNSG--DCRGDVIGGVPKEKLKKLVEEMKSCQFGVIFFGMGLT
HTYGNYRNVREAILLVRDLNMY--TKFAIIPMRGHYNVTGFNEVCTWQTGYPYAVDFT--
-R-D----YPWYNPGETDANSLLIAEDVDAMLVIAADPAAHFPKQAVEYMKR--IPLVVI
DPFESLTSKLADVVIPAAIAGVEVEGSAYRMDGVPLRLKKVFEPP-EGVLSDEEIL----
---------KRIISKVKE-----------FL-----------------------------
------------------------------------------------------------
------------------------------------------------------------
------------------------------------------------------------
------------------------------------------------------------
------------------------------------------------------------
------------------------------------------------------------
------------------------------------------------------------
------------------------------------------------------------
--------
>3864129
------------------------------------------------------------
------------------------------------------------------------
----------------------MVLVREGIGCPYCGCSCDDVRI-TLSDDGKKILDV-EN
ACAIGTEIFLH-------ATNHHRITHPRIR-----QPDG---SFNEISYEKAIDFVATA
ILNAKKPLMYGFGSTTCEAQGAAARLMELGGGVLDNCASICHGPSLMAFFDNGHP--TCT
LGEVKNRADVILYWGANPVHAHPRHMSRYAIYPIGFFTGNG-------------------
-------------------------HLRRTVIVVDPRKTDSAGTA--DYHLQIEP-----
----GMDYELINAFRMVLYGFESDIP-EMVAGIPKQSILEISKVLREAKFGVCFFGMGLT
HTDGRNHNVDIAISLMRDLNAV--SKWSIMAMRGHFNIAGPNMVWSWSYGFPYCLDLT--
-K-G---EHAHMNPGETSTIDLAIRDEIDLFINIGTDAAAHFPIDAVRHLKK--HTWITI
DPNMSMAAEIADLHIPVGISGIEVSGIVYRMDNVPIQYRKVIDMP-DGMLSDEEVL----
---------NRISERLEE------------LMESERVKAEVPDISLQKGISPAPGFTQSL
I-----------------------------------------------------------
------------------------------------------------------------
------------------------------------------------------------
------------------------------------------------------------
------------------------------------------------------------
------------------------------------------------------------
------------------------------------------------------------
------------------------------------------------------------
--------
>3746729
------------------------------------------------------------
------------------------------------------------------------
----------------------MPKLIKNVGCPYCGSSCDDIEV-LVSDDETQIIDV-HN
ACIIGNNLFHH-------ANDPTRPRLPRMR-----QPDG---SMKEIPYPEAIDWMAKT
MLAAKKPLIYGFGSTNCEGMSAVARIAEKSGAVLDNCATICHGPSFLAIFDNGYP--SCT
LGEAKNRADVVVFWGCNPMHAHPRHTSRYSIFPRGYFTQKG-------------------
-------------------------QMQRTVISVDPRQTDTAKLA--DIHLMLDQ-----
----GHDYELFDAFRTVMRGY--DIP-DVVAGIKKETIQEAVGIMKKARFVMIFFGMGCT
HSDGRNHNVDHAISMVRDLNTF--TKASIMAMRGHYNIAGPGQVWSWIFGFPYCIDLS--
-K-G---THAHMNPGETSSVDLAMRDEVDCFVNVGADAGAHFPIQAVQHLKK--HPFIAV
DPNFCMASEIADLHIPVRIAGVDEPGVVYRMDNVPIQFKAVIKGL-PGVPSDEELF----
---------DMVYERMCE------------L------TNTQPIWLAAKEDRKHPSNISAV
NEA---------------------------------------------------------
------------------------------------------------------------
------------------------------------------------------------
------------------------------------------------------------
------------------------------------------------------------
------------------------------------------------------------
------------------------------------------------------------
------------------------------------------------------------
--------
>3746729
------------------------------------------------------------
------------------------------------------------------------
----------------------MPKLIKNVGCPYCGSSCDDIEV-LVSDDETQIIDV-HN
ACIIGNNLFHH-------ANDPTRPRLPRMR-----QPDG---SMKEIPYPEAIDWMAKT
MLAAKKPLIYGFGSTNCEGMSAVARIAEKSGAVLDNCATICHGPSFLAIFDNGYP--SCT
LGEAKNRADVVVFWGCNPMHAHPRHTSRYSIFPRGYFTQKG-------------------
-------------------------QMQRTVISVDPRQTDTAKLA--DIHLMLDQ-----
----GHDYELFDAFRTVMRGY--DIP-DVVAGIKKETIQEAVGIMKKARFVMIFFGMGCT
HSDGRNHNVDHAISMVRDLNTF--TKASIMAMRGHYNIAGPGQVWSWIFGFPYCIDLS--
-K-G---THAHMNPGETSSVDLAMRDEVDCFVNVGADAGAHFPIQAVQHLKK--HPFIAV
DPNFCMASEIADLHIPVRIAGVDEPGVVYRMDNVPIQFKAVIKGL-PGVPSDEELF----
---------DMVYERMCE------------L------TNTQPIWLAAKEDRKHPSNISAV
NEA---------------------------------------------------------
------------------------------------------------------------
------------------------------------------------------------
------------------------------------------------------------
------------------------------------------------------------
------------------------------------------------------------
------------------------------------------------------------
------------------------------------------------------------
--------
>3830533
------------------------------------------------------------
------------------------------------------------------------
----------------------MPKVIKNVGCPYCGSSCDDLEV-TVSDDGKMILDV-AN
ACVIGNEIFHH-------ATKPGRIRLPRLR-----QPDG---THKDISYEEAIDWVAKG
MIAAKKPLIYGFGSTNCEGMSACARLAEKTGAVLDNCASICHGPSFLAIFDNGYP--SCT
LGEVKNRADVVVYWGSNAAHAHPRHMSRYSLFPRGFFTNKG-------------------
-------------------------YMARKCIVIDPRFTDTAKAA--DIHLMVQQ-----
----GHDYELFDAFRTVLRGE--TIP-EVVAGIEREKILEAVEIMKNARFGAIFYGMGLC
HSDGRNHNVDIAISMTRDLNEF--TKWTIMAMRGHYNIAGPGQVWSWQFGFPYCIDLT--
-K-D----IVHMNPGETSSIDLAMRGDQDFFINIGTDAGAHFPIPAVKALRK--HPFVTI
DPNINMASEISDLHIPVAVVGVETGGVVYRMDNVPIQFKQVIEPP-EGVITDEILF----
---------DRIYKRVCE------------L----------------------TGTTPDW
SVAHNSPEGTAAE-----------------------------------------------
------------------------------------------------------------
------------------------------------------------------------
------------------------------------------------------------
------------------------------------------------------------
------------------------------------------------------------
------------------------------------------------------------
------------------------------------------------------------
--------
>3726740
------------------------------------------------------------
------------------------------------------------------------
----------------------MPKKIENVGCPYCGVCCDDLVV-TVSDDGKQILEV-EN
ACAIGNQIFHH-------ATGSERVKLPRLR-----QPDG---TYKDISYDEAVDYAAKV
LYDAKKPLIYGFGSTNCEGMAAAAKVAERAGAVLDNCASICHGSSFLAIFDNGYP--SCT
LGETKNRADVIVYWGANPAHAHPRHMSRYSIFPRGFFTGKG-------------------
-------------------------HKSRKIIVIDPRHTDTAQVA--DIYLQVKQ-----
----GHDYELFDAFRAVVRGH--EIP-EEVAGIKREQILEVANIMKKARFGTIFYGMGLC
HSDGRNHNVDIAISLTRDLNDY--TKWTIMAMRGHYNITGPGAVWSWQYGFPYCLDLT--
KK-D----IAHMNPGETSSVDLAMRDEVDAFINIGTDAGAHFPIEAVKHLRK--HPWITI
DPNICMASEISDLHIPVGIVGVEVPGIVYRMDNVPIQYRKVIDPP-EGVISDEELF----
---------ERIHKRLGE------------L----------------------EAEETAK
GPAKAAPEGVRAEE----------------------------------------------
------------------------------------------------------------
------------------------------------------------------------
------------------------------------------------------------
------------------------------------------------------------
------------------------------------------------------------
------------------------------------------------------------
------------------------------------------------------------
--------
>3864123
------------------------------------------------------------
------------------------------------------------------------
----------------------MPKVIENVGCPYCGCSCDDVRI-TVSDDGKDILEV-EN
VCAIGTEIFKH-------GCSKDRIRLPRMR-----QPDG---SMKDISYEEAIDWTARH
LLKAKKPLMYGFGSTNCEGQAAAARVMEIAGGMLDNCATICHGPSFLAIFDNGYP--SCT
LGEVKNRADVIVYWGSNPAHAHPRHMSRYSIFPRGFFTGKG-------------------
-------------------------QKKRTVIVIDPRFTDTANVA--DYHLQVKQ-----
----GHDYELFNAFRMVIHGHGKDLP-DEVAGIKKETILEVAEIMKNARFGTTFFGMGLT
HTDGRNHNIDIAISLTRDLNKI--SKWTIMAMRGHYNIAGPGVVWSWTFGFPYCLDLT--
KQ-N----HAHMNPGETSSVDMAMRDEVDMFINIGTDAAAHFPIPAVKQLKK--HPWVTI
DPSINMASEISDLHIPVCICGVDVGGIVYRMDNVPIQFRKVIEPP-EGVMDDETLL----
---------NKIADRMEE------------L----------------------KAKGEA-
------------------------------------------------------------
------------------------------------------------------------
------------------------------------------------------------
------------------------------------------------------------
------------------------------------------------------------
------------------------------------------------------------
------------------------------------------------------------
------------------------------------------------------------
--------
>3744828
------------------------------------------------------------
------------------------------------------------------------
----------------------MPKVIKNVGCPYCGCSCDDVEV-TVSDDGKHVLEV-KN
VCAIGTEIFMH------GGDREGRIRLPRMR-----QEDG---TFKDVSFEEATDFMAKT
LLKAKKPLMYGFGSTNCEGQAAAARVMERAGGMLDNCASICHGSSFLAIFDNGYP--SCT
LGEVKNRADVIVYWGSNPAHAHPRHMSRYSIFPRGYFSGKG-------------------
-------------------------HKGKTVIVVDPRFTDTARVA--DHVLQVRQ-----
----GHDYDLFCAFRMVLHGHADDIP-DVVANIPKEKILEVAEILKNARFVNIFFGMGLC
HSDGRNHNIDIAISMTRDINQF--TKCTIMAMRGHYNIAGPGQVWSWVFGFPYCLDLT--
KK-N----MAHMNPGETSSVDLAMRDEVDAFVNIGTDAGAHFPIPAVQHLKK--HPFITI
DPSVNMASEISDLHVPVKICGVDDGGIVYRMDNVPIQFRQVVNAP-DGVPSDEEFL----
---------DGVYERMVE------------L----------------------EGEKFDE
------------------------------------------------------------
------------------------------------------------------------
------------------------------------------------------------
------------------------------------------------------------
------------------------------------------------------------
------------------------------------------------------------
------------------------------------------------------------
------------------------------------------------------------
--------
>3813672
------------------------------------------------------------
------------------------------------------------------------
----------------------MPKVIKNVGCPYCGACCDDVEV-TVSDDGKRVLEV-KN
VCAIGTQIFMH------GGDHDGRIKLPRMR-----QPDG---TMKDVSFKEAIDFTAKT
LLKAKKPLMYGFGSTNCEGHAAAARVMERAGGCLDNCASICHGSSFLAIFDNGYP--SCT
LGEVKNRADVIVYWGSNPAHAHPRHMSRYAIFPRGFFTGKG-------------------
-------------------------HKSRTVIVIDPRFTDTGRVA--DYYLQVRQ-----
----GHDYELFDAFRMVCHGHADDIP-DVVANIPKETILEVAEVMKNARFCNFFYGMGLC
HSDGRNHNIDIAISLTRDLNEF--TKCTIMAMRGHYNITGPGAVWSWQFGFPYCLDLT--
KK-T----MVHMNPGETSSVDLAMRDEIDAFINIGTDAGAHFPIPAVQHLKK--HPFITI
DPSRNMASEISDLHVPVKICGVDDGGIVYRMDNVPIQYRKVVDAP-AGVPSDEEFL----
---------DAVYERMVE------------L----------------------EGEGFI-
------------------------------------------------------------
------------------------------------------------------------
------------------------------------------------------------
------------------------------------------------------------
------------------------------------------------------------
------------------------------------------------------------
------------------------------------------------------------
------------------------------------------------------------
--------
>3785720
------------------------------------------------------------
------------------------------------------------------------
--------LLIPEQNVVTTESRNLKVVTDVVCPFCGTLCDDIKV-IM--DGNRIVDT-LN
ACVIGNEKFKS-------AQAGHRILAPMER------EDN-SAEFAPVSYDYAIERAAQI
LANARRPLMYGWSSTSCEAQAVGNELAEVCGAVTDNTASVCHGPSVMAIQTVGAP--CCT
LGEVKNRADLIIYWGCNPVHAHPRHMSRYTTYPRGFFTERG-------------------
-------------------------FKDRTMVVVDPRPTDTAKQA--DIHVQVEQ-----
----GKDYELLDALRTVIRGE--DIP-DVVGGVKKEDIKALGDLCKSRKFGVLFFGMGVT
QSIGKHRNIDIAISFVADMNKY--TKFTLVAMRGHYNVTGSGQVMSWQSGFPFSMDFS--
-R-G----YPRYNPGETAANDILQRQECDAALVIASDPGAHFPVSSMKYYAQ--IPTICI
DPHETPTTGISKIVIPSTIVGVEEEGNAYRMDNVPIRCRKVCDAP-EGILSDKEIL----
---------ERILARVKE------------I----------------------KAEKKGQ
------------------------------------------------------------
------------------------------------------------------------
------------------------------------------------------------
------------------------------------------------------------
------------------------------------------------------------
------------------------------------------------------------
------------------------------------------------------------
------------------------------------------------------------
--------
>3787665
------------------------------------------------------------
------------------------------------------------------------
---------MMESKTQATTEMKNLKVVTDVVCPFCGTLCDDIKV-IM--DGNRIVDT-LN
ACVIGNEKFKS-------AQAGHRILAPMER------EDN-SAEFAPVSYDYAIERAAQI
LANARRPLMYGWSSTSCEAQAVGNELAEVCGAVTDNTASVCHGPSVMAIQTVGAP--CCT
LGEVKNRADLIIYWGCNPVHAHPRHMSRYTTYPRGFFTERG-------------------
-------------------------FKDRTMVVVDPRPTDTAKQA--DIHVQVEQ-----
----GKDYELLDALRTVIRGE--DIP-DVVGGVKKEDIKALGDLCKSRKFGVLFFGMGVT
QSIGKHRNIDIAISFVADMNKY--TKFTLVAMRGHYNVTGSGQVMSWQSGFPFSMDFS--
-R-G----YPRYNPGETAANDILQRQECDAALVIASDPGAHFPVSSMKYYAQ--IPTICI
DPHETPTTGISKIVIPSTIVGVEEEGNAYRMDNVPIRCRKVCDAP-EGILSDKEIL----
---------ERILARVKE------------I----------------------KAEKKGQ
------------------------------------------------------------
------------------------------------------------------------
------------------------------------------------------------
------------------------------------------------------------
------------------------------------------------------------
------------------------------------------------------------
------------------------------------------------------------
------------------------------------------------------------
--------
>3790252
------------------------------------------------------------
------------------------------------------------------------
---------MIETKTQAATKSEGLKVVTDVVCPFCGTLCDDVKV-VL--DGNRIVDT-MN
ACIIGNEKFKS-------AQAGHRVMQPLER------EEG-TTQFTPVSYDYAVEKAAQI
LAKAKRPLFYGWSSTSCEAQEVGNELAEVCRGVTDNTATVCHGPSIMAIQTVGAP--QCT
LGEVKNRADLIIYWGCNPIHAHPRHMSRYTIYPRGFFTERG-------------------
-------------------------FDDRTLVVVDPRPTDTAKQA--DIYVQVEQ-----
----GKDYEVLDALRTATRGE--DIP-DVVGGVPKAQIVQLAELAKTKKFGLLFFGMGVT
QTIGKHRNIDIAISWVADMNKY--TKFSLIPMRGHYNVTGSGQVMCWQSGFPFAMDFS--
-R-G----YPRYNPGETTSNDLLRRGEVDAAMVIASDPGAHFPVSSMKHYAK--IPTIAL
DPHYTPTTGVSNIVIPSTMVGVEEEGTAYRMDNVPIRCRKVIDGP-EGMLSDEEVL----
---------RRILARVKE------------L----------------------KGLPAGQ
GH----------------------------------------------------------
------------------------------------------------------------
------------------------------------------------------------
------------------------------------------------------------
------------------------------------------------------------
------------------------------------------------------------
------------------------------------------------------------
------------------------------------------------------------
--------
>3791491
------------------------------------------------------------
------------------------------------------------------------
---------MIETKTQAATKSEGLKVVTDVVCPFCGTLCDDVKV-VL--DGNRIVDT-MN
ACIIGNEKFKS-------AQAGHRVMQPLER------EEG-TTQFTPVSYDYAVEKAAQI
LAKAKRPLFYGWSSTSCEAQEVGNELAEVCRGVTDNTATVCHGPSIMAIQTVGAP--QCT
LGEVKNRADLIIYWGCNPIHAHPRHMSRYTIYPRGFFTERG-------------------
-------------------------FDDRTLVVVDPRPTDTAKQA--DIYVQVEQ-----
----GKDYEVLDALRTATRGE--DIP-DVVGGVPKAQIVQLAELAKTKKFGLLFFGMGVT
QTIGKHRNIDIAISWVADMNKY--TKFSLIPMRGHYNVTGSGQVMCWQSGFPFAMDFS--
-R-G----YPRYNPGETTSNDLLRRGEVDAAMVIASDPGAHFPVSSMKHYAK--IPTIAL
DPHYTPTTGVSNIVIPSTMVGVEEEGTAYRMDNVPIRCRKVIDGP-EGMLSDEEVL----
---------RRILARVKE------------L----------------------KGLPAGQ
GH----------------------------------------------------------
------------------------------------------------------------
------------------------------------------------------------
------------------------------------------------------------
------------------------------------------------------------
------------------------------------------------------------
------------------------------------------------------------
------------------------------------------------------------
--------
>3794211
------------------------------------------------------------
------------------------------------------------------------
--------MIEIQKTETATKPEGLRVVTDVVCPFCGTLCDDIKV-VL--DGNRIVDT-MN
ACIIGNEKFKS-------AQAGHRIMQPLER------EDG-TTEFTPVSYDYAIEKAAQI
LASAKRPLYYGWSSTSCEAQEIGNELAEVTGGVTDNTASVCHGPSILAIQTVGAP--MCT
LGEVKNRADLIIYWGCNPIHAHPRHMSRYTIYPRGFFTERG-------------------
-------------------------FDDRTLVVVDPRPTDTAKQA--DIYIQVEQ-----
----GKDYELLDALRTVTRGE--DIP-DVVAGVKKEQIKELAEVAKSKKFGLLFFGMGVT
QTTGKHRNIDMAISWTQDMNKY--TKFNLIPMRGHYNVTGSGQVMSWQSGFPFAMDFS--
-R-G----YPRYNPGETAANDILLRHECDAALIIASDPGAHFPVEAMKYYAQ--IPTIAI
DPHYTPTTGISKLVIPSSIIGVEEEGTAYRMDNVPIRCRKVVDAP-KGILSDEEIL----
---------RRILNRVKE------------L----------------------KGIPAGQ
GHH---------------------------------------------------------
------------------------------------------------------------
------------------------------------------------------------
------------------------------------------------------------
------------------------------------------------------------
------------------------------------------------------------
------------------------------------------------------------
------------------------------------------------------------
--------
>3746126
------------------------------------------------------------
------------------------------------------------------------
----------------------MPKEVTDVICPFCGTLCDDIVI-TVSDDNKTILGV-KN
ACAIGAEKFNH-------QRLPGRVKRPRMR-----QADG---TFKEVSYDEAIDWTAKM
LVKSRKTLMYGWASTSCQAMSVGHEIAEKTGAIVDNCATVCHGSSLIAIEDVGVP--SCT
LGEVKNRADRVIFWGCNPAHAHPRHMSRYSIFPRGFFTVKG-------------------
-------------------------HKGRKIYCVDCRYTDTAKCA--DEFIQVAQ-----
----GFDYELLNAFRAAARGE--TIP-DTVGGVPKEKIQEIIGDLKQGRFIIIFFGMGLT
HSMGRNHNIDIAINLTRDLNDF--TKAAIMAMRGHWNVTGSGQVLGWQYGFPYAVDLS--
RR-D----QARHQTGETTSVDLLNRNEVEACFYIATDPGAHFPVDAMISSSK--KPTVTV
DPHINCTTEISDLHIPVAMVGVEVEGCAYRMDNVPIETRKVVDPP-EGMLTDVELL----
---------TRINQRVDE------------LIAAESAASKGAKIEQHADKAMAKGGA---
------------------------------------------------------------
------------------------------------------------------------
------------------------------------------------------------
------------------------------------------------------------
------------------------------------------------------------
------------------------------------------------------------
------------------------------------------------------------
------------------------------------------------------------
--------
>3746126
------------------------------------------------------------
------------------------------------------------------------
----------------------MPKEVTDVICPFCGTLCDDIVI-TVSDDNKTILGV-KN
ACAIGAEKFNH-------QRLPGRVKRPRMR----QADG----TFKEVSYDEAIDWTAKM
LVKSRKTLMYGWASTSCQAMSVGHEIAEKTGAIVDNCATVCHGSSLIAIEDVGVP--SCT
LGEVKNRADRVIFWGCNPAHAHPRHMSRYSIFPRGFFTVKG-------------------
-------------------------HKGRKIYCVDCRYTDTAKCA--DEFIQVAQ-----
----GFDYELLNAFRAAARGE--TIP-DTVGGVPKEKIQEIIGDLKQGRFIIIFFGMGLT
HSMGRNHNIDIAINLTRDLNDF--TKAAIMAMRGHWNVTGSGQVLGWQYGFPYAVDLS--
RR-D----QARHQTGETTSVDLLNRNEVEACFYIATDPGAHFPVDAMISSSK--KPTVTV
DPHINCTTEISDLHIPVAMVGVEVEGCAYRMDNVPIETRKVVDPP-EGMLTDVELL----
---------TRINQRVDE------------LIAAESAASKGAKIEQHADKAMAKGGA---
------------------------------------------------------------
------------------------------------------------------------
------------------------------------------------------------
------------------------------------------------------------
------------------------------------------------------------
------------------------------------------------------------
------------------------------------------------------------
------------------------------------------------------------
--------
>3864118
------------------------------------------------------------
------------------------------------------------------------
----------------------MSKTCTDVICPFCGTLCDDLIV-TTDDEGKKILNV-EN
ACAIGAEKFLH------ASDHSHRVTRPQKL-----QEDG---SFKEITYDEAIEYTAQM
LANAKKPSMYGWSSTNCESQSVGHEIAELCGALVDNTAAVCHGTTLIAVQNVGIP--SCT
LGEVKNRADRVIFWGCNPAHAHPRHMSRYSIFPRGYFTGKG-------------------
-------------------------QKQRKIIVVDPRPTDTASLA--DVHLQVEQ-----
----GYDYELLQALRAAVRGN--ELTGDIIAGVPKEKVYEAAELLKSGRFGVIFFGMGVT
QSLGKDHNIDAAIMLTKDLNDY--TKFSIIAMRGHYNVTGSGQVLGWQFGFPYSVDLS--
-R-G----FARYNPGETGTIEVLKRKEIDAMFVLGSDPGAHFPMECVKEISR--LPSVAI
DPHITPTTAICKVHVPVAFVGVEVGGNCYRMDNVPIEARKVVEPP-EGMMTDEEFL----
---------KAVLKRVKE------------L----------------------KAN----
------------------------------------------------------------
------------------------------------------------------------
------------------------------------------------------------
------------------------------------------------------------
------------------------------------------------------------
------------------------------------------------------------
------------------------------------------------------------
------------------------------------------------------------
--------
>3801414
------------------------------------------------------------
------------------------------------------------------------
----------------------MSKLVTDVICPFCGTLCDDLEV-EVSDDGKQILEV-RN
ACAIGATKFLH-------SQASDRIIRPRMK-----QDDG---TWKDVSYAEAAKYAAKI
LCEAKKPLMYGWSSTSCEAQATGHMIAEQVGGIVDNTATVCHGPSLIAVHDVGIP--SCT
LGEVKNRADRIVFWGCNPAHAHPRHMSRYSIFPRGYFTGKG-------------------
-------------------------SKSRKIIVVDPRPTDTASLA--DYHVQVEQ-----
----GRDYELLNAIRVAFKNG--PLP-DVVAGVPKEKIYEVSRVLKSGRFVVIFFGMGVT
HSLGKNHNIDEAIAVTSDLNAY--TKASIIPMRGHYNVTGSGQVLGWQFGFPFCVDLS--
-R-G----FARYNPGETSSNDLLLRNEVDACFVLGSDPGSHFPNKSVQEIYK--LPSVCI
DPHMTPTAAVSKCHVPVAFVGVEVGGSCYRMDNVPIESRKVVDPP-AGMLTDDEFL----
---------KLVLAEVMT------------I----------------------KGAA---
------------------------------------------------------------
------------------------------------------------------------
------------------------------------------------------------
------------------------------------------------------------
------------------------------------------------------------
------------------------------------------------------------
------------------------------------------------------------
------------------------------------------------------------
--------
>3806593
------------------------------------------------------------
------------------------------------------------------------
----------------------MSKSVTDVICPFCGTLCDDLEV-IVSDDGKKIEDI-YN
ACAIGAEKFMH-------AQAPERVKRPRMQ-----QPDG---TYKEVSYDEAVEYTAQM
LFNARKPLMYGWSSTSCEAQSVGHEIAEKVGAIVDNTATVCHGTTLIAVQDVGIP--SCT
LGEIKNRADRIIFWGCNPCHAHPRHQSRYSVFPRGFFTNKG-------------------
-------------------------HMNRKVIVVDPRVTDTAKLA--DYHYQVEQ-----
----GRDYELLSAFRVALRNE--PLP-ETVAGIPREKIIEGAEVMKSGRFGIIFFGMGVT
QSLSKNHNIDNAIMLTKDLNEF--TKFSIMAMRGHYNVTGSGQVLGWQFGYPFSVDLS--
-R-G----FARYNPGETSSNDLLRRGEVDAVFVLGSDPGAHFPISSVKKIAE--LPSVCV
DPHITPTSEISKLHVPVAFVGVEVGGNCYRMDNVPIEARKVVDPP-EGVLTDVEFL----
---------TRVNARLDQ------------L----------------------MGGK---
------------------------------------------------------------
------------------------------------------------------------
------------------------------------------------------------
------------------------------------------------------------
------------------------------------------------------------
------------------------------------------------------------
------------------------------------------------------------
------------------------------------------------------------
--------
>3832524
------------------------------------------------------------
------------------------------------------------------------
----------------------MTKVVTDVICPFCGTLCDDLEV-SVSDDGKQIIDV-YN
ACAIGAEKFLH-------SQSKDRVTRPRMQ-----QADG---TYKEVSYDEAVEYTAQM
LAGAKKPLMYGWSSTSCEAQSMGYEVAENVGAILDNTATVCHGSSLMAIQDVGIP--SCT
LGEVKNRADTVIFWGCNPSHAHPRHMSRYSIFPRGMFMGKG-------------------
-------------------------QKSRKMIVVDPRNTDTAKMA--DVHLQLEQ-----
----GRDYELLSALRVAIRGE--SLP-DVVAGISREKILEAANMMKDARFGIIFFGMGVT
QSIGKNHNIDMAIMLTKDMNEY--TKFSIIAMRGHYNVTGSGAVMGWQFGFPFATDLS--
-R-G----FARYNPGETTSNDLLRRDEVDAVFVIGSDPGAHFPISSVKKISR--LPSVAV
DPHITPTTDVCKLHVPVAFVGVEVGGCCYRMDNVPIESRKVVEPP-EGMLTDTEFL----
---------TRVRDRVNQ------------I----------------------KGA----
------------------------------------------------------------
------------------------------------------------------------
------------------------------------------------------------
------------------------------------------------------------
------------------------------------------------------------
------------------------------------------------------------
------------------------------------------------------------
------------------------------------------------------------
--------
>3729443
------------------------------------------------------------
------------------------------------------------------------
----------------------MAKIVTDVVCPFCGTLCDDLEV-KVTDDDKQILEV-YN
ACVIGTEKFLH-------SQAKDRLKVPMKQ-----DEEG---NWSEASINEAVEYTAQM
LAKAKKPLMYGWSSTNCEAQSVGGEIAELCGAVVDNTATVCHGTTLIAVQDVGVP--SCT
LGEVKNRADRIIFWGCNPAHAHPRHMSRYSIFPRGFFTGKG-------------------
-------------------------HKARKMIVVDPRTTDTAKMA--DIHMQIEQ-----
----GRDYELLSALRVALRGA--PLP-EKVAGIPRETIIDAAETLKSGRFVVIFFGMGVT
QSLSKNHNIDIAIMLTKDLNEH--TKAAIMPMRGHYNVTGSGEVLGWQFGYPFSVDLS--
-R-G----FARYNPGDSSSNDLLRRDEVDAVFVLGSDPGAHFPISSVKKIAN--LPSVCV
DPHYTPTTAVCKLHMPVAFVGVEVGGCTYRMDAVPIHARKVVDAP-EGMLTDEEFL----
---------KMVLKRIKE------------I----------------------KGVA---
------------------------------------------------------------
------------------------------------------------------------
------------------------------------------------------------
------------------------------------------------------------
------------------------------------------------------------
------------------------------------------------------------
------------------------------------------------------------
------------------------------------------------------------
--------
>3726988
------------------------------------------------------------
------------------------------------------------------------
----------------------MTKTVTDVICPFCGTLCDDLEV-VVSDDGEELLEV-YN
ACAIGAEKFLH-------SQAKDRITRPRMR-----QEDG---SWKEISYDEAIEYTARM
LTEAKKPLMYGWSSTNCEAQAVGSEIGEAVGAVMDNTATVCHGTSLIAVQDIGIP--SCT
LGEVKNRADRILFWGCNPAHAHPRHMSRYSIFPRGFFTGKG-------------------
-------------------------HAGRKMIVVDPRPTDTASMA--DVHLQIEQ-----
----GRDYELLNALRVAFKGE--KLP-DVVAGIPKEKIYEVAETLKSGRFAIIFFGMGVT
QSLGKNHNIDEAIAVTRDLNEY--TKAAIMPMRGHYNVTGSGQVWGWLFGFPYAVDLS--
-R-G----FARYNPGETTSNDLLRRDEVDAVFVLGSDPGAHFPFSSVKKIYN--RPSVVI
DPHETPTTEVCKVHVPVAFVGVEVGGCAYRMDNVPIETRKVVEPP-EGMMTDEEFL----
---------KRVLGRVKE------------I----------------------QGV----
------------------------------------------------------------
------------------------------------------------------------
------------------------------------------------------------
------------------------------------------------------------
------------------------------------------------------------
------------------------------------------------------------
------------------------------------------------------------
------------------------------------------------------------
--------
>3743981
------------------------------------------------------------
------------------------------------------------------------
----------------------MPVRVTDVVCPFCGTLCDDLEC-DISDDGKKILEI-YN
ACAIGAEKFMH-------SQSDDRLVLPRMR-----QEDG---TWKNVSYEEAVEYTAQM
LSNAVKPLMYGWSSTNCEAQSMGSKVGELCGAQMDNTATVCHGSTLIAIQDAGVP--TCT
LGEIKNRADFIIFWGCNPAHAHPRHMSRYSIFPRGFFTGKG-------------------
-------------------------HKGRTFVVVDPRHTDTASLT--DYHLPVEQ-----
----GRDYELLSALRVVFHGEGDRLP-EVVAGIPKETIIEVGEKMKAARFGCIFFGMGVT
QSISKNHNIDMAINVTRDLNEF--SKWSIMPMRGHYNVTGSGEVWGWQYGYPFCIDLS--
-R-G----YARYNPGESSSNDLIERGELDAVFVLGSDPGAHFPFSAVKKMNK--LPCVCV
DPHITPTTVVADLHVPVAFVGVEVGGCAYRMDSVPIETHKVVDPP-EGVLTDEEFL----
---------EKVYERMKE------------I----------------------KGV----
------------------------------------------------------------
------------------------------------------------------------
------------------------------------------------------------
------------------------------------------------------------
------------------------------------------------------------
------------------------------------------------------------
------------------------------------------------------------
------------------------------------------------------------
--------
>3742206
------------------------------------------------------------
------------------------------------------------------------
----------------------MTKLITDVVCPFCGTLCDDLEV-VVSDDGKELLEV-NN
ACAIGAEKFLH-------SQAKDRLTRPRMR-----NEDG---SWREVSYDEAVEFTAQM
LAKSKKPLMYGWSSTNCESQVVGSYVAELVGGQLDNTATVCHGSTLIAVQDVGVP--SCT
LGEVKNRADMVVFWGCNPAHAHPRHMSRYSLFPRGFFTAKG-------------------
-------------------------HRGRTVVVVDPRPTDSASLA--DVHLQVEQ-----
----GRDYELLSALRVAFRNE--QLP-DIVAGVPKETIYEVAEKMKNARFGCIFFGMGVT
HSLSKNHNIDIAIQVTRDLNEF--TKWSIMPMRGHYNVTGAGEVWGWQFGFPFCVDLS--
-R-G----FARYNPGESSSNDLLMREEVDSVFVLGSDPGAHFPFSSVKKMNA--LPCVVV
DPHITPSTVVVDLHVPVAFVGVEVGGCAYRMDNVPIESHKVVDAP-EGMLTDEEFL----
---------KLVLGRIKE------------I----------------------KGV----
------------------------------------------------------------
------------------------------------------------------------
------------------------------------------------------------
------------------------------------------------------------
------------------------------------------------------------
------------------------------------------------------------
------------------------------------------------------------
------------------------------------------------------------
--------
>3796256
------------------------------------------------------------
------------------------------------------------------------
-----------------------MEIVKDVVCPFCGCLCDDGEV-MV--ENGGVTGT-KN
LCRIGHAKFMH------SAHKSSRHLDPHIR-----QENG---ELKKVDMDTAIEESARI
LVEANWPILYGWSATLCESQQKGIELTELVGGVFDNTAAVCHGPSLLAVQDRGYP--TCS
LDEAKNYADLVFYWGCNPVHAHPRHMSRYSIHARGFFREKG-------------------
-------------------------IHDRTMIVVDPRKTDSAKMA--DIHIQPYP-----
----GTDHILISALKMILNGVEPQQ--DVIAGVPKEQLYELVDIVGKHQFSVVFFGMGLT
QSRGKHRNIDNAITLIADLNKH--IKSVLVPMRGHYNVAGCNIVAAYETGYPFCVDFS--
-K-G----YPTYNPGESSTIDMLTSESADAMLVCGADPGHSFPNKAVASMAK--MPVINI
NPVINPTDPVCDIIIPCAFGGVEHAGTGYRMDCMPMRLKEVVSPP-EGIISDTEIL----
---------KKIILNVKQ-----------ML-----------------------------
------------------------------------------------------------
------------------------------------------------------------
------------------------------------------------------------
------------------------------------------------------------
------------------------------------------------------------
------------------------------------------------------------
------------------------------------------------------------
------------------------------------------------------------
--------
>3797646
------------------------------------------------------------
------------------------------------------------------------
-----------------------MEIVKDVVCPFCGTLCDDGVV-LL--EDGKIVGT-KN
FCRIGHAKFMH-------LAHGKRHTSPLIR-----QDDG---ELKKVDYETAIEESARI
LVEANWPLHYGWSATLCEAQQKGVELAELTGGVLDNTATV-HGPSLLAVQDRGYP--TCS
LDQPKNYADLVFYWGCNPMHGHPRHMSRYGTFARGFFRERG-------------------
-------------------------RPDRTVVIVDPRKTDSAKLA--DIHIQPYP-----
----GTDYILISALRMILNGVEPQQ--DVIAGVPKEQLYELYDIIGKHQFSILYFGMGMT
MSRGKHRNIDNAITLVSDLNKH--IKSVLMPMRGHYNVAGFNIVSAYETGYPYCVDFS--
-K-G----YPTYNPGETSAVDALAKGHVDAMMNCASDPGHSFPNSALKTMAK--IPVINI
NPGITPTDVVSNIIIPSTYSGVEDSGTAYRMDCAPIRVKKVIEPQFEDMLTDKEIL----
---------TKMIKCVKQ-----------ML-----------------------------
------------------------------------------------------------
------------------------------------------------------------
------------------------------------------------------------
------------------------------------------------------------
------------------------------------------------------------
------------------------------------------------------------
------------------------------------------------------------
------------------------------------------------------------
--------
>3847006
------------------------------------------------------------
------------------------------------------------------------
---------------------LGRKVIKDVVCPFCGTLCDDLEV-VV--EDGEIVEV-RH
ACRIGAAKFLT-------AQEDHRHTEPMIK------ENG---EWKKIDYEDAAEETARI
LVEAKWPLMYGWSSTLCEAHEVGIEIAEKVGAVIDNTASVCHGPSTLGLQDAGVP--SCT
LGEVKNRADVIIYWGCNPMHAHPRHMSRYTAFTRGFFRPKG-------------------
-------------------------REDRTIIVVDPRRTATAELA--DVHLQVRP-----
----NEDYELISALRAAVHGI--EIEREEVAGIPVEAVHEVADLIKEASFGTLFWGMGIT
MSRGRHRNIDNAICLIRDLNEY--AKWTLIMMRGHYNVTGFNEVLTWTTGYPFAVDFS--
-R-G----YPRYNPGEFSAVDVLIRGEVDAAFVIASDPGAHFPRKAVEHMAR--IPLVCV
DPHWTPTAELADLYVPVTIAGIEWEGTAYRMDSVPIRMRKVVEPP-ESMLNDVEFL----
---------EMVIEKVEE-----------MV-----------------------------
------------------------------------------------------------
------------------------------------------------------------
------------------------------------------------------------
------------------------------------------------------------
------------------------------------------------------------
------------------------------------------------------------
------------------------------------------------------------
------------------------------------------------------------
--------
>3848328
------------------------------------------------------------
------------------------------------------------------------
---------------------VARKVIKDVVCPFCGTLCDDLEV-VV--EDGEIVEV-RH
ACRIGAAKFLT-------AQEDHRHTEPMIK------ENG---EWKKIDYEDAAEETAKM
LVEAKLPVLYGWSATLVEAQEKGVELAELVGGIIDNTASV-HGPSVLGLQDVGVP--SCT
LGEVKNRADTVIYWGSNPMHAHPRHMSRYTAFTRGFFRPKG-------------------
-------------------------REDRTIIVVDPRKTATARLA--DVYIRVRP-----
----NEDYELISALRAAVHGI--EIEREEVAGVPTEQIYEVADLIKEASFGTLFWAMGLT
MSRGRHRNIDNAICLIKDLNEY--TKWTLIMMRGHYNVTGFNEVLAWTTGYPYAVDFS--
-R-G----YPRYNPGETSTVDLLTRGEVDAMMVIASDPGAHFPRKAVEHMAR--IPLVCV
DPHWTPTAELADLYVPVTIAGIEWEGTAYRMDSVPIRMRKVVEPP-ESMLNDVEFL----
---------EMVIEKVEE------------M-----------------------------
------------------------------------------------------------
------------------------------------------------------------
------------------------------------------------------------
------------------------------------------------------------
------------------------------------------------------------
------------------------------------------------------------
------------------------------------------------------------
------------------------------------------------------------
--------
>3833340
------------------------------------------------------------
------------------------------------------------------------
-----------------------MEYVKNVVCPFCGTLCDDIIC-KV--EDNEIVGT-IN
ACRIGHSKFVH-------AEGAVRYKKPLIR------KNG---EFVEVSYDEAIDKAAKI
LAESKRPLMYGWSCTECEAQAVGVELAEEAGAVIDNTASVCHGPSVLALQDVGYP--ICT
FGEVKNRADVVVYWGCNPMHAHPRHMSR-NVFARGFFRERG-------------------
-------------------------RSDRTLIVVDPRKTDSAKLA--DIHLQLDF-----
----DRDYELLDAMRAYLLGN--EILYDEVAGVPREQIEEAVEVLKKAQFGILFFGMGIT
HSRGKHRNIDTAIMMVEDLNDY--AKWTLIPMRGHYNVTGFNQVCTWESGYPYCVDFS--
-E-G----EPRYNPGETGANDLLQNREADAMMVIASDPGAHFPQRALERMAE--IPVIAI
EPHRTPTTELADIIIPPAIVGMEAEGTAYRMEGVPIRMKKVVDSD---LLSDREIL----
---------ERLLEKVRE------------Y----------------------RASK---
------------------------------------------------------------
------------------------------------------------------------
------------------------------------------------------------
------------------------------------------------------------
------------------------------------------------------------
------------------------------------------------------------
------------------------------------------------------------
------------------------------------------------------------
--------
>3795942
------------------------------------------------------------
------------------------------------------------------------
--------------------VIKVEVFKNVVCPFCGTLCDDIEV-LV--ENNHVVGT-RN
ACRIGNAKFMH----F--EG-AVRYEDPLMR------ENK-KDDFKKVDYETATEETARL
LVEAKLPLIYGWSSAECHAQQLGVLLAEKTKAIVDNTASV-HGPSLLAVQDVGYP--VST
LGETKNRADVVLFWGSNPMHAHPRHMSRYSVFPRGFFRQRG-------------------
-------------------------KQDRQMIVVDPRKTDTAKLA--DVHLQVEP-----
----HKDYELVSALRAAAKGF--NIEAEQVAGVPTETIYEAVDICKNAQFGSLFFAMGVT
MSRGKHRIIDNAIQFVIDMNAY--TKFVLTPMRGHYNVNGFNQVSTWVTGYPYGVDFS--
-R-G----YPRYNPGETASNDVLQRGDTDMMINVASDAGAHFPQKAVQHMAK--IPLVCI
DPHETPSSVISNIVLPPAITGLEVSGTAYRMDGVPIELRKVIKAP-EGMLSDAEIM----
---------KMLIKKVEE------------M----------------------K------
------------------------------------------------------------
------------------------------------------------------------
------------------------------------------------------------
------------------------------------------------------------
------------------------------------------------------------
------------------------------------------------------------
------------------------------------------------------------
------------------------------------------------------------
--------
>3722606
------------------------------------------------------------
------------------------------------------------------------
-----------------------VEVFKNVVCPFCGTLCDDIEV-LV--ENNHVVGT-RN
ACRIGNAKFMH----F--EG-AIRHESPLMR------ENK-KDDFKKVDYETATEETARL
LVEAKLPLIYGWSSAECHAQQLGVLLAEKTKAIVDNTASV-HGPSLLAVQDVGYP--VST
LGETKNRADVVLFWGSNPMHAHPRHMSRYSVFPRGFFRQRG-------------------
-------------------------KQDRQMIVVDPRKTDTAKLA--DIHLQVEP-----
----HKDYELVSALRAAAKGF--NIEAEQVAGVPTETIYEAVDICKNAQFGSLFFAMGVT
MSRGKHRIIDNAIQFVIDMNAY--TKFVLTPMRGHYNVNGFNQVSTWVTGYPYGVDFS--
-R-G----YPRYNPGETASNDVLQRGDTDMMINVASDAGAHFPQKAVQHMAK--IPLVCI
DPHETPSSVISNIVLPPAITGLEVSGTAYRMDGVPIELRKVIKAP-EGMLSDAEIM----
---------KMLIKKVDE------------M----------------------K------
------------------------------------------------------------
------------------------------------------------------------
------------------------------------------------------------
------------------------------------------------------------
------------------------------------------------------------
------------------------------------------------------------
------------------------------------------------------------
------------------------------------------------------------
--------
>3836946
------------------------------------------------------------
------------------------------------------------------------
-----------------------MKIVKNVVCPFCGTLCDDLEI-MV--EDGHIVGT-KN
ACRIGNAKFMH----F--EG-AVRYTEPLMR------ENK-KDDFKKTDYETAIEETARL
LVESKLPLIYGFSTTECHAQAYGMELAEKVRGIISNTAEVCHGPSVWALQDVGYP--VCT
LGEVKNRADVVIFWGSNPMHAHPRHMSRYSIFSRGFFRERG-------------------
-------------------------RHDRTMIVVDPRKTDTAKLA--DIHLQVEP-----
----HKDYELISAMRAVLKGF--ELEVDEVAGVPSETIYEAVDICKNAQFGQLFFSMGMT
QSKGKHRNIDNAIELVIDLNAH--TKFGLMPMRGHYNVNGFNQVCTWISGYPLCVDYT--
-R-G----YPRYNPGDSSITDSLMREEGDIMLNIASDPGAHFPQKAVKHMAK--IPLVCI
DPHQTPTSELANIIIPPAIAGVEVDGTAYRMDGVPIELRKVIDAP-EGVLPDSEIL----
---------KMLMKKVDE-----------MM-----------------------------
------------------------------------------------------------
------------------------------------------------------------
------------------------------------------------------------
------------------------------------------------------------
------------------------------------------------------------
------------------------------------------------------------
------------------------------------------------------------
------------------------------------------------------------
--------
>3837597
------------------------------------------------------------
------------------------------------------------------------
-------------------VIYLVKIVKDVVCPFCGTLCDDLEI-MV--EDGHIVGT-KN
ACRIGNAKFMH----F--EG-AVRYTEPLMR------ENK-KDDFKKTDYETAIEETARL
LVESKLPLMYGFSATECHAHQVAVELGEKIGAVLDNTASV-HGPSVLALQDVGYP--VCT
LGEVKNRADVVIFWGSNPMHAHPRHMSRYSIFSRGFFRERG-------------------
-------------------------RHDRTMIVVDPRKTDTAKLA--DIHLQVEP-----
----HKDYELISAMRAVLKGF--ELEVDEVAGVPSETIYEAVDICKNAQFGQLFFAMGVT
MTKGKHRNIDNAIELVIDLNAH--TKFGLMPMRGHYNVNGFNQVSTWVTGYPFGVDFS--
-R-G----YPRYNPGETCANDLLQRGETDMMLNIASDPGAHFPQKAVKHMAK--IPLVCI
DPHQTPTSELANIIIPPAIAGVEVDGTAYRMDGVPIELRKVIDAP-EGVLPDSEIL----
---------KMLMKKVDE-----------MM-----------------------------
------------------------------------------------------------
------------------------------------------------------------
------------------------------------------------------------
------------------------------------------------------------
------------------------------------------------------------
------------------------------------------------------------
------------------------------------------------------------
------------------------------------------------------------
--------
>3840374
------------------------------------------------------------
------------------------------------------------------------
--------------------MDMVEVIKNVVCPFCGTLCDDLEI-LV--EDGHIVGT-RN
ACRIGNAKFMH----F--EG-AVRYTEPLMR------ENK-KDEFKKVDYETAIEETARL
LVEAKLPLIYGWSATECHSHQYGIKLAEKVGAIIDNTASV-HGPSVLALQDVGYP--VCT
LGEVKNRADVIIFWGSNPMHAHPRHMSRYSVFARGFFRERG-------------------
-------------------------RRDRTLIVVDPRKTDTAKLA--DVHLQVEP-----
----HKDYELISAMRAALKGF--KLEVDEVAGVPVELIYEAMDICKNAQFGELFFAMGVT
MTRGKHRNIDNAIQLIIDLNAY--TKFGLMPMRGHYNVNGFNQVLTWVTGYPFGVDFS--
-R-G----FPRFNPGETCANDVLQRGETDMMLNIASDPGAHFPQKAVQHIAK--IPLVCI
DPHETPTTQLANIIIPPAIAGVEVEGTAYRMDGVPIELRKVVEPP-EGLLPDREIL----
---------KMLVKKVEE------------M----------------------K------
------------------------------------------------------------
------------------------------------------------------------
------------------------------------------------------------
------------------------------------------------------------
------------------------------------------------------------
------------------------------------------------------------
------------------------------------------------------------
------------------------------------------------------------
--------
>3778800
------------------------------------------------------------
------------------------------------------------------------
----------------------MVKVIRNVVCPFCGTLCDDLEI-LV--ENNHIVGT-RH
ACRIGNAKFMH----F--EG-AVRYTEPLMR------ENK-KDDFKKVDYETAIEETARL
LTEASLPLIYGWSATECHAHMYGIELAELVGAVIDNTASV-HGPSVLALQDVGYP--VCT
LGEVKNRADVIIYWGSNPMHAHPRHMSRYTTFARGFFRERG-------------------
-------------------------REDRTLIVVDPRETDTAKLA--DIHLQVEP-----
----HKDYELISAMRAVLKGF--ELQVDKVAGVPAELIYEAVDICKNAQFGELFFAMGMT
MTRGKHRNIDNAIQFVIDLNAY--TKFTLTPMRGHYNVNGFNQVCTWVTGYPFAVDFS--
-R-G----YPRYNPGETSANDLLQRGETDMMLNIASDPGAHFPQKAVQHMAK--IPLVCI
DPHETPTTQLANIIIPPAIAGVEVEGTAYRMDGVPIKLKKVIDPP-EGVLPDREIL----
---------KILIKKVKE-----------MM-----------------------------
------------------------------------------------------------
------------------------------------------------------------
------------------------------------------------------------
------------------------------------------------------------
------------------------------------------------------------
------------------------------------------------------------
------------------------------------------------------------
------------------------------------------------------------
--------
>3843612
------------------------------------------------------------
------------------------------------------------------------
----------------------MVKVVRNVVCPFCGTLCDDLEI-LV--EDNHIVGT-RH
ACRIGNAKFMH----F--EG-AVRYTEPLMR------ENK-KDDFKKVDYETAIEETARL
LTEATLPLIYGWSATECHAHMYGVELAELVGAVIDNTASV-HGPSLLAVQDVGYP--VCT
LGEVKNRADVIIFWGSNPMHAHPRHMSRYSVFARGFFRERG-------------------
-------------------------REDRTLIVVDPRETDTAKLA--DIHLQVEP-----
----HKDYELVSAMRAVLKGF--ELQVDKVAGVPADLIYEAVEVCKNAQFGELFFAMGVT
MTRGKHRNIDNAIQLVIDLNAY--TKFGLMPMRGHYNVNGFNQVLTWVTGYPFGVDFS--
-R-G----YPRYNPGETTANDLLQRGETDMMLNIASDPGAHFPQKAVQHMAK--IPLVCI
DPHETPTTQLANIIIPPAIAGVEVEGTAYRMDGVPIQLRKVIDPP-EGVLPDREIL----
---------KILIKKVKE-----------ML-----------------------------
------------------------------------------------------------
------------------------------------------------------------
------------------------------------------------------------
------------------------------------------------------------
------------------------------------------------------------
------------------------------------------------------------
------------------------------------------------------------
------------------------------------------------------------
--------
>3796068
------------------------------------------------------------
------------------------------------------------------------
-----------------------MNVIKNVVCPFCGTLCDDIEC-FV--ESGHILKT-RN
ACRIGHSKFTH----R--KG-AVRYTEPLYR------ENK-KDDFKKIDFDTAIEKTAEI
LVNAKKPLIYGFSATECYAHIEGMKLAE-IRGIVSNTAEVCRGPSVWALQDVWYP--ICT
PGEVKNRADVVIYWGSNPMHAHPRHMSRYGVFPRGFFRGRG-------------------
-------------------------RNDRILIVVDPRETDTAKLA--DIHLKVDP-----
----HKDYELISAIRSALKGF--ELQSETVAGIPKETIYETVEILKNAQFGELFFAMGVT
HTAGKHRNIDTAIELVIYLNAQ--TKFTLIPMRGHYNVNGFNQVCTWISGFPLCVDYS--
-R-V----FPEFNPGETSVTDTLLRNEADAMLNIASDPGAHFPQNAVKRMSK--IPLICI
DPHETPTSVLANIILPPTIAGVEDTGTAYRMDGVPLELRKVIDPP-ENTLADREIL----
---------KRISKKVAE-----------LL-----------------------------
------------------------------------------------------------
------------------------------------------------------------
------------------------------------------------------------
------------------------------------------------------------
------------------------------------------------------------
------------------------------------------------------------
------------------------------------------------------------
------------------------------------------------------------
--------
>3839972
------------------------------------------------------------
------------------------------------------------------------
-----------------------MEEVKNVVCPFCGTLCDDIIC-YV--KDNHIVGT-KN
ACRIGHSKFTH----R--DG-AVRYTEPLMR------ENK-KDDFKKVDWDTAIEKTGEI
LVNAKRPILYGFSATECHAHAYGMKLAEMVGGVVSNTAEVCHGPSVWALQDVGYP--ICT
LGEVKNRADVVIYWGCNPMHAHPRHLGRYGVFARGFFRERG-------------------
-------------------------RSDRTLIVVDPRKTDTAKLA--DIHLQVEQ-----
----HRDYELISAMRAALKGF--KLGVDKVAGIPVETIYEAVDILKNAQFGILFFGMGVT
QSKSKHRNIDNAIQLIIDLNAY--TKFSLIPMRGHYNVNGFNQVCTWISGFPLCVDYS--
-R-G----YPRFNPGDTSVTDLLMRKEADVMLNIASDPGAHFPNKAVERMAE--IPLIAI
EPHRTPTTELANIILPPAIAGVECEGTAYRMDGIPIELKRVIEPP-EDVLPDREIL----
---------KRIISKVEE-----------LL-----------------------------
------------------------------------------------------------
------------------------------------------------------------
------------------------------------------------------------
------------------------------------------------------------
------------------------------------------------------------
------------------------------------------------------------
------------------------------------------------------------
------------------------------------------------------------
--------
