# Supplementary material for: Comparative genomics reveals electron transfer and syntrophic mechanisms differentiating methanotrophic and methanogenic archaea
Source: PLoS Biol. 2022 Jan 5;20(1):e3001508. doi: 10.1371/journal.pbio.3001508 (PMC9012536; doi:10.1371/journal.pbio.3001508)
Supplement: S1 Data — (ZIP) [file pbio.3001508.s017.zip › S1_Data/Fig05C.faa]

>WP_084066496.1 methylenetetrahydrofolate reductase [Desulfobacterium vacuolatum]
------------------------------------------------------------
------------------------------------------------------------
------------------------------------------------------------
------------------------------------------------------------
------MKSGSKLERTLEAGHFAFTGEVGPPR-GAN-VEALREKIKPLK--GMVDMANVT
DNQTAMVRMSSWAAS-MICLEEGVEPNFQMVCRDRNRLAMQADILGAYAHGLRNMLCLSG
DHQTFGDHPQAKGVFDIDSMQLISMVKKMRDEGKFLGGADID---EP-PKMFIGAAANPF
A--EPFEWRVHRLAKKIAAGADYVQTQCIYNMPKMREWVRQANEMGLTDK---VH-ILAG
VTPMKSIGMARYMQKKVP-GMDVPEELIKRLQGVDKK----------NVADEGIKIACEQ
IEEFKEMKGVAGVHLMAIEWEHKVPEIAERAGVLPRPEV-----
>RLB98141.1 methylenetetrahydrofolate reductase [Deltaproteobacteria bacterium]
------------------------------------------------------------
------------------------------------------------------------
------------------------------------------------------------
------------------------------------------------------------
------MKSGSNLEKILRAGHFAFTGELGPPR-GAN-DAAVREKAKFLR--GMVDSVNIT
DNQTAMVRMSSWAAS-LVALQEGLEPNYQMVCRDRNRLAMQSDVLGAYALGIRNMLCLSG
DHQQFGDHPRAKSAYDIDSTQLIQMVRKMRDEAKFQGGAEID---TP-PKMFIGAAANPF
A--DPFEWRVHRLAKKVKAGADFIQTQCIYNMDKFRRWIQQAND----MGLTDKVFILAG
GTPMKSVGMARYMKLKVP-GMDVPDEIIKRLQGVDKK----------KVADEGIRIACEQ
IAEFREMKGVAGVHLMAIEWEHKVPEIAERAGMLPRPQV-----
>OGS21453.1 5,10-methylenetetrahydrofolate reductase [Elusimicrobia bacterium RIFOXYA2_FULL_39_19]
------------------------------------------------------------
------------------------------------------------------------
------------------------------------------------------------
------------------------------------------------------------
----------MKLKELFNSGKFVLTSEVGPPK-GWN-IDKTIHEAESLK--GIVDAINVT
DNQSSVMRFGSLAACHLI-KDKGIEPVFQVTCRDRNRLALQSDILSAAGLGIENMLLLTG
DHTTLGDHKDAKPVFDLDSVSLIHTIKKL-ESGVDLANNKLD---GEPPKFCIGAVVSPC
A--EPLEPQLMKMDRKIKAGVEFFQTQAVYETDKFAKFMEKAKN----SG---IP-VMAG
IVILKSVGMAKFMNENVA-GIHVPDNLIEELKKDKEK---------TKSGQTGIEIAARL
IKDL--KPYCQGIHLMPLGWDDKVPQILKLSGLI----------
>17492664
------------------------------------------------------------
------------------------------------------------------------
------------------------------------------------------------
------------------------------------------------------------
-------MMQSTFGEKLNSNKFIITAEITPPK-GVD-ASAALADAKILK--GLVDALNIT
DNQRAIMRMSPLALGKLL-LERGYEVIMQMTCRDRNRLSIQSDILGAAALGIGNICLMSG
DHTTNGDHPGAKPVYDLDSVQLLSMVQKM-QNGFDISGNELE---GV-PELVVGAVSNTD
P--SQV-MQMMKLEKKVRMGARFIQTQAVYDVGQFEEFTGSVSH----LD---IP-IIAG
LIPLKSANAARFMNENIP-GINVDDEIIARMESAGNP------------VQEGLMICSET
IGML--KKTCRGIHLMPIGQHLNTPKLLEMAGLPVRR-------
>17500571
------------------------------------------------------------
------------------------------------------------------------
------------------------------------------------------------
------------------------------------------------------------
--------MQLTFGEKLNSNKFIVTAEITPPK-GVD-TSAAITDAQILK--GLVDAVNIT
DNQRAVMRICPLALGKLLLDE-GHEVIMQMTCRDRNRLAIQSDILGAAALGIKNVCLMSG
DHTTKGDHPGAKPVYDLDSVQLISVVKKM-KDGFDFSGNKLE---GV-PELIVGAVSNTD
S--SQL-MQMIKLEKKIKMGAQFIQTQAVYDVGQFEEFIESVAH----LD---VP-IIAG
VIPLRSANAACFMNGNIP-GINVNDEIIARMEYADDP------------VHEGLMICAET
IGMV--KKICRGVHLMPIGQHLNTPKLLEMAGLSVR--------
>10649267
------------------------------------------------------------
------------------------------------------------------------
------------------------------------------------------------
------------------------------------------------------------
----------MGLEEAIRSGKFIVTAEICPPK-GTD-ISGLFSEAALLQ--GIVDAVNVT
DCPRAMVRMSPLVLSSELIK-MNIDTIMHLTCRDRNRIAIQSDLLAAHALGIRNVLAMSG
DFTTMGDHPYAKPVFDLDSVQMLQVITKM-NRGFDLMDNPLG---GA-TSLYAGAVVNPG
A--RPLGFVRIKLQKKISAGARFIQTQAVFDADLFNEFMDEFKS----LN---IP-VIAG
IIPLRSAKSAGFMIENIP-GVKIPQAAINRMESASDP------------VTEGLKIAAET
IDRI--KENCQGVHIMPIGNHDHTKRLLEMCSLL----------
>17338734
------------------------------------------------------------
------------------------------------------------------------
------------------------------------------------------------
------------------------------------------------------------
----------MGLEEAIRSGKFIVTAEICPPK-GTD-ISGLFSEAALLQ--GIVDAVNVT
DCPRAMVRMSPLVLSSELIK-MNIDTIMHLTCRDRNRIAIQSDLLAAHALGIRNVLAMSG
DFTTMGDHPYAKPVFDLDSVQMLQVITKM-NRGFDLMDNPLG---GA-TSLYAGAVVNPG
A--RPLGFVRIKLQKKISAGARFIQTQAVFDADLFNEFMDEFKS----LN---IP-VIAG
IIPLRSAKSAGFMIENIP-GVKIPQAAINRMESASDP------------VTEGLKIAAET
IDRI--KENCQGVHIMPIGNHDHTKRLLEMCSLL----------
>3870260
------------------------------------------------------------
------------------------------------------------------------
------------------------------------------------------------
------------------------------------------------------------
----------MGLEEAIRSGKFIVTAEICPPK-GTD-ISGLFSEAALLQ--GIVDAVNVT
DCPRAMVRMSPLVLSSELIK-MNIDTIMHLTCRDRNRIAIQSDLLAAHALGIRNVLAMSG
DFTTMGDHPYAKPVFDLDSVQMLQVITKM-NRGFDLMDNPLG---GA-TSLYAGAVVNPG
A--RPLGFVRIKLQKKISAGARFIQTQAVFDADLFNEFMDEFKS----LN---IP-VIAG
IIPLRSAKSAGFMIENIP-GVKIPQAAINRMESASDP------------VTEGLKIAAET
IDRI--KENCQGVHIMPIGNHDHTKRLLEMCSLL----------
>17645436
------------------------------------------------------------
------------------------------------------------------------
------------------------------------------------------------
------------------------------------------------------------
----------MGFADALDSGKFIVTAEVSPPR-GTD-LLDILSEAGQLQ--GLVDAVNVT
DNQRAMMRMSPLVLCHKL-AETGFDTIMHMTCRDRNRLALQSDLLAAHALGIHNILAMSG
DYPTMGDQPSSKPVFDLDSVQLLQLIEKM-NSGFDFQDGPLD---SP-TSLCAGTVANPG
A--RPLALQLLKLNKKVSAKARFIQTQAVFDAAVFNEFADAIKS----IG---IP-IIAG
IIPLRSARGARFMNDKIP-GVNIPEDDIKRMETAADP------------VSEGLEIAAET
IANI--RPTCRGIHIMPIGGHGNTRRLLEICGLD----------
>17324955
------------------------------------------------------------
------------------------------------------------------------
------------------------------------------------------------
------------------------------------------------------------
----MTGGCKMGFADVLGSGKFVVTAEVSPPR-GTD-ISGTLAGARLLQ--GLVDAVNVT
DNQRSMMRMSPIVLCHKL-GEMGFETIMHMTCRDRNRLALQSDLLAAHALGVHNILAMSG
DYPTMGDMPSTKPVFDLDSVQLLQLIEKM-NNGSDFKDKPLD---SP-TSLCAGAVANPG
A--RPLGPQLFKLNKKVSAKARFIQTQAVFDAAVFNEFADAARH----TG---IP-IIAG
IIPLRSAQNARFMNEKIP-GVNIPDEAISRMEAATDP------------ALEGMKIAAET
IADI--RTNCQGIHIMPIGGHGNTRRLLEMCGLD----------
>17498181
------------------------------------------------------------
------------------------------------------------------------
------------------------------------------------------------
------------------------------------------------------------
----------MGFADVLGSGKFVVTAEVSPPR-GTD-ISGALAGARLLQ--GLVDAVNVT
DNQRSMMRMSPIVLCHKL-GEMGFETIMHMTCRDRNRLALQSDLLAAHALGIHNILAMSG
DYPTMGDMPSTKPVFDLDSVQLLQLIEKM-NNGSDFQDKPLD---SP-TSLCAGAVANPG
A--RPLGPQLFKLNKKVLAKARFIQTQAVFDAAVFNEFADAARH----TG---IP-IIAG
IIPLRSAQNARFMNEKIP-GVKIPDEAISRMEAAADP------------ALEGMRIAAKT
IADI--RTNCQGIHIMPIGGHGNTRRLLEMCGLD----------
>OLS14546.1 methylenetetrahydrofolate reductase [Candidatus Lokiarchaeota archaeon CR_4]
------------------------------------------------------------
------------------------------------------------------------
------------------------------------------------------------
------------------------------------------------------------
---MAQKPAYSELMRNIYAGKFVFTGEIEPLK-TAN-MTPYIKEGKLLKDAG-CVAGNVT
HNPKADATVSSMAASYTIQKESGLECVYQLTCRDMNRMALISDILGAAHLGLHNCLALTG
DHPSVGDTPESKPVFDLDGQQLAMLVREIVDKHTAF-GKPLKEKLGQFPQMHVGCAGNPN
GKDDGFWAEIMKIQRKTGI-AEFCQTQVAFNIDQSIAWCKEVAK----SK---IP-ILIG
IFPMKNFPTAKGFNDFVP-GVNIPQAVLDDFKAVHKS-NMSEEEKAKTYEKKNVDFWVPF
LKELRSKNLVAGAHVMAVQYASCVGAITREMAK-----------
>TFG18745.1 hypothetical protein EU530_08360 [Candidatus Lokiarchaeota archaeon]
------------------------------------------------------------
------------------------------------------------------------
------------------------------------------------------------
------------------------------------------------------------
---MTELKTHSNLMKAIRSGEFVITGELEPER-TSN-IEPTVHEAIEIK--KYCVAANVT
DNPKSTVCLSSLAGSYLTQEKSGLEIVYQLTCRDQNRMGLGAAILGANALGLKNILALTG
DHNACGDMPKSKPVFDYDSTHLVKLVREMADK-RSIEGLALDDD-CPDITIHVGGAANPN
A--NPMGPEIMHIQRKAMAGVEFLQTQVVYDIDIAEPFLKEIKD---KTG---VP-VLLG
IFPMRGYGVAKGFDEMVP-GVSVPKDLLAKFKAVKKS-GFEKKEKNEAYRKLNIDFYVPM
LKELKKKNLVAGCHIMAVHYPKIFPPLLDALGLQPR--------
>TKJ25347.1 hypothetical protein CEE42_07705 [Candidatus Lokiarchaeota archaeon Loki_b31]
------------------------------------------------------------
------------------------------------------------------------
------------------------------------------------------------
---------------------------------------------------------MEV
DVKMTEAKSYSKLGEALAKGDFILTGELEPEK-TCD-LSHTIEEARQMA--PYVVAANVT
DSPLGIVTINSMAATHLIQKATGLECVWQMTVRDVNKLGIAGMIMGAQALGIHNILSLTG
DHTAMGDMPESKPVFDLDSATLIKLVREMVDKGS-INGYEIE---DP-PKLHVGGAANPN
S--DPMEPEILKIGRKAEAGCEFIQTQVVYDLDRTIEFLTGIRK----YK---VP-ILLG
IFPMKSYGIAKGFDTFVP-GVSVPKEILAKWKSVKKE-VTDKKQKKELYDQYNYELFKPF
IGELRKKGLIDGVHCMAVHYPRIFPKLMDIIGG-----------
>TFG23898.1 5,10-methylenetetrahydrofolate reductase [Candidatus Lokiarchaeota archaeon]
------------------------------------------------------------
------------------------------------------------------------
------------------------------------------------------------
------------------------------------------------------------
--MEGNQKYYSKLGEQLAKGEFILTGELEPEK-TTD-LSHTIHEAKEMS--PYVVAANVT
DSPLGIVTINSMAATHVIQQESGLECIWQLTVRDVNKLGIAGMMMGAHALGIRNVLSLTG
DHTALGDMPESKPVFDLDSATLIRLVREMVDKGS-INGYEIE---AP-PTLHVGGAANPN
A--NPVEAEILKIGRKAEAGAEFIQTQVVYDLDKTIEFLSEIKK----YK---VP-VLLG
IFPMKSYAIAKGFDEFVP-GVSVPKDILAQWKSIKKD-IPDKKMQKEAYDQANYEFFKPF
ISELKKKGLLAGVHCMAVHYPRIFPKLQEVIKG-----------
>TFF95068.1 hypothetical protein EU544_03575, partial [Candidatus Lokiarchaeota archaeon]
------------------------------------------------------------
------------------------------------------------------------
------------------------------------------------------------
------------------------------------------------------------
---MAEKKTYSKLGEALAKGEFVLTGELEPEK-TTD-LSHTIHEAKEMA--PYVIAANVT
DSPLGIVTINSMAATKIIQDASGLECVWQLTVRDVNKLGIAGMIMGAHALGIRNVLSLTG
DHPNMGDMPESKPVFDLDSATLVKLVREMVDTGK-VNGHEIE---QP-PTLHVGAAANPN
A--DPMGAETLKIGRKAEAGAEFIQTQVVYDLDRTIEFLTEIKK----YN---VP-VLLG
IFPMKSYGIAKGFDTFVP-GVDVPKDILAKWKAIKTDYKTDKAKQKEMYDQANYEFFKPF
ITEL----------------------------------------
>TFG18029.1 5,10-methylenetetrahydrofolate reductase [Candidatus Lokiarchaeota archaeon]
------------------------------------------------------------
------------------------------------------------------------
------------------------------------------------------------
------------------------------------------------------------
---MESNHAYSKLGEALAKGDFILTGELEPEK-TCD-LSHLVQEAKEMA--PYVIAANVT
DSPLGIVTINSLAASYIVQRDAGLEAIWQMTVRDVNKLGIAGMLMGAQALGIHNILSLTG
DHPNMGDMPESKPVFDLDSATLVKLVREMVDTGK-INGHEIE---SP-PKIHVGAAANPN
A--EPMEAEVLKIGRKAEAGAEFIQTQVVYDLDRTIEFLTAIRK----YR---VP-VLLG
IFPMKSYGIAKGFDTFVP-GVSVPKDILGKWKGIKTDLKNDKKLQKEAYDQANYEFFKPF
ITELRKKNLLDGIHCMAVHYPRIFPKLEEVIKSTN---------
>TFG30778.1 hypothetical protein EU532_00365 [Candidatus Lokiarchaeota archaeon]
------------------------------------------------------------
------------------------------------------------------------
------------------------------------------------------------
------------------------------------------------------------
---MAEKKVYSRLGEALAKGDFVLTGELEPEK-TCD-LSHLVEEAKEMA--PYVVAANVT
DSPLGIVTINSLAASYIVQRDAGLECIWQLTVRDVNKLGIAGMIMGAQALGIHNVLSLTG
DHPNMGDMPESKPVFDLDSATLVKLVREMVDTGA-INGKEIE---HP-PKLHVGAAANPN
S--DPMEAEVLKIGRKAVAGAEFIQTQVVYDLDRTIEFLREINK----YK---VP-VLLG
LFPMKSYAIAKGFDMFVP-GVDVPKDILAKWKGIKTD-VTDKKAQKEAYDQANYEFFKPF
VTELKAKKLLAGIHCMAVHYPRIFPKLVEVIKG-----------
>TKJ19484.1 hypothetical protein CEE43_15100 [Candidatus Lokiarchaeota archaeon Loki_b32]
------------------------------------------------------------
------------------------------------------------------------
------------------------------------------------------------
------------------------------------------------------------
---MAEKKVYSKLGEMLANGEFILTGELEPEK-TCD-LSHTIQEAKEIA--PYVVAANVT
DSPLGIVTINSMAASHIIQKEAGLEVIWQLTVRDVNKLGIAGMIMGGHALGLRNVLSLTG
DHPALGDMPESKPVFDLDSATLIRLVKDMVDKGT-INGHEIE---NP-PTLHVGAAANPN
S--DPMGAEILKIGRKAEAGCEFIQTQVVYDLDRTIEFLSEIKK----YN---VP-ILLG
IFPMKSYGMAKGFDTFVP-GVDVPKDILAKWKSIKTEFKDDKKEQKRLYDQANYEFFKPF
ISELKKKGLLAGVHCMAVHYPRIFPKLMEVIKA-----------
>KKK46480.1 Bifunctional homocysteine S-methyltransferase/5,10-methylenetetrahydrofolate reductase [Lokiarchaeum sp. GC14_75]
------------------------------------------------------------
------------------------------------------------------------
------------------------------------------------------------
------------------------------------------------------------
---MTENKVYSKLGELIAKGEFVLTGELEPEK-TCD-LTHTIQEAKEMA--PYVVAANVT
DSPLAIVTINSMAAAHIIQRETGLECVWQLTVRDCNKIGIAGQIMGAQALGLHNVLSLTG
DHTALGDCPESKPVFDLDSATLIKLVREMVDTGS-INGHEIE---YP-PKIHVGGAANPN
S--DPTEAEILKIGRKAEAGVEFIQTQVVYDIDMTADFLREIRK----YN---VP-VFLG
IFPMKSYGIAKGFDMFVP-GVDVPKDILTRWKRVKTD-VSDKKEQKETYDQLNYEFFKPF
ISELKSKGLLAGVHCMAVHYTRIFPKLIDVIKG-----------
>TFG19715.1 hypothetical protein EU529_15970 [Candidatus Lokiarchaeota archaeon]
------------------------------------------------------------
------------------------------------------------------------
------------------------------------------------------------
------------------------------------------------------------
---MGEKKIYSKLGEVIAKGDFVLTGELEPEK-TCD-LSHTIQEAKEMA--PYVVAANVT
DSPLGIVTINSMAVSHIIQKETGLECVWQLTVRDVNKLGIAGMIMGGHALGLRNILSLTG
DHPNMGDMPESKPVFDLDSATLIKLVREMVDKGS-INGHEIE---HP-PTLHVGGAANPN
A--DPMEAEILKIGRKAEAGAEFIQTQVVYDIDRTIEFLKGIQK----YK---VP-VMLG
IFPMKSYGMAKGFDMFVP-GVDVPKDILAKWKSVKTD-ITDKKEQKNVYDQLNYEFFKPF
ISELKSKNLLAGVHCMAVHYTRIFPKLVEVIGA-----------
>TFG02001.1 hypothetical protein EU540_02435 [Candidatus Lokiarchaeota archaeon]
------------------------------------------------------------
------------------------------------------------------------
------------------------------------------------------------
------------------------------------------------------------
---MAEKKIYSKLGEMISKGEFVLTGELEPEK-TCD-LSHTIQEAKEMA--PYVVAANVT
DSPLAIVTINSMAASHIIQRETGLECVWQLTVRDCNKIGLAGQIMGAQALGLRNVLSLTG
DHTNLGDVPEAKPVFDLDSATLVKLVREMVDTGK-INDNEIE---HP-PTMHVGAAANPN
A--DPMEAEILKIGRKAEAGAEFIQTQVVYDLDMTIEFLRAIQK----YK---VP-VFLG
IFPMKSYGIAKGFDMFVP-GVDVPKDILAKWKSVKTN-VSDKKEQKDTYDQLNYEFFKPF
ISELKSKNLLNGVHCMAVHYTRIFPKLNKVIKG-----------
>TFG18649.1 hypothetical protein EU529_17215 [Candidatus Lokiarchaeota archaeon]
------------------------------------------------------------
------------------------------------------------------------
------------------------------------------------------------
------------------------------------------------------------
---MAEKKVYSKLGELLAKGEFILTGELEPEK-TCD-LSHTIQEAKEMA--PYVVAANVT
DSPLGIVTINSMAASHIIQKETGLECIWQLTVRDVNKLGIAGMIMGAHALGIRNILSLTG
DHPNLGDMPETKPVFDLDSATLVKLVREMVDTGK-INGHEIE---HP-PTMHVGAAANPN
A--NPMEAEVLKIGRKAEAGAEFIQTQVVYDLDMTIEFLRAIQK----YK---VP-VFLG
IFPMKSYGIAKGFDMFVP-GVDVPKDILAKWKSVKTD-VSDKKEQKDVYDRLNYEFFKPF
ISELKKKGLLAGIHCMAVHYTRIFPKLVEVVKA-----------
>RWX72861.1 5,10-methylenetetrahydrofolate reductase [Candidatus Methanosuratus subterraneum]
------------------------------------------------------------
------------------------------------------------------------
------------------------------------------------------------
------------------------------------------------------------
-----MREAFSRLISEIRSGKFVYTGEIAPGK-TTR-VETLIESAKALG--RHVVACNVT
DNPRARANMSSLAASIAVQERAGVEAICQMTARDRNRIALTSDLLGASALGVRNVLVMSG
DHPSLGDNPSAMPVYDLDSAQMVELVRRMVDDGTDLAGNRID---GK-VRIHVGVTGNPN
A--DPLEVEIAKLERKAQLGAEFIQTQAVFDIEVAERFLEAVDG----FG---IP-VLIG
ILPCRSSRIAEQIAKNVP-GIRVPEEYLGMLRGAEDL--NDQASVEERVDLMNEEYFSGM
VSELRRTARLAGVHIMGVAYGRIVGRIADGVERKMSCRVR----
>TDA36715.1 methylenetetrahydrofolate reductase [Candidatus Verstraetearchaeota archaeon]
------------------------------------------------------------
------------------------------------------------------------
------------------------------------------------------------
------------------------------------------------------------
-----MKEAYSTFMRALSGGKFVFTSEIEPKK-TTK-FDEIVRAANILK--NHVVACNVT
DNPRAKAHLSSLVASYVIQRETGLETICQINVRDRNRLALISDLLGASALGIRNVLVISG
DHIAGGDNPGAMPVYDLDSTQFVQMVRGMVDNGTDLNGNPID---GD-VRLHVGVVGNPN
A--DPLEVEVCKVERKIRAGAEFIQTQVVFDVEKAKRFLKDLN-----LS---VP-VLIG
IFPCKSHRIAEFIVSKIP-CISVPKEYIDRLRSAECQ--GNATESRKRIDEVNVDYFSNL
IKELRETTRTSGIHIMTIGYESIVGKIADVVLG-----------
>RZN55805.1 methylenetetrahydrofolate reductase [Candidatus Verstraetearchaeota archaeon]
------------------------------------------------------------
------------------------------------------------------------
------------------------------------------------------------
------------------------------------------------------------
------MKIFSNFMKELYNGNFVFTSEIEPKK-SIK-IDYLINKANFLK--KYVIACNVT
DNPRANAYLNSIIASYIIQSHTGLETICHMTVRDRNRIALISDILGASVLGIKNILVITG
DHTTMGDNPNAMPVYDIDSTQFIKMLRKMIDEGKDINENPID---GK-IEMHIGAVGNPN
A--NPIEVELYKVERKIKAGAEFIQTQIVFDIEKIKNFIDYLKP-----S---PPFILIG
IFPCKSYRIAENIEKKLP-GVKIPEEYKDKLKKAEGN--------SEKIDEINIEYFSNL
IKEIKRNTKASGIHIMTIEYERIIGKIIDSL-------------
>RLE90770.1 hypothetical protein DRN04_14295 [Thermoprotei archaeon]
--------MIITEQKPFDKIKSMLEKFNKVFIIGCGECATLCQTGGEDQVKEMKEKLKGL
GKEVTGTAVPKTTCDKRILRRDLKKFKEAIEAAQAILVMACGNGVQAVAEFTSKLVVPAL
NTLFMGEIERIGRFYERCRACGDCVLFETGGVCPLTQCAKGLLNGPCGGYANGKCEVGGW
VKDCAWVKIFNALKEQGRLDLFLKFRPPKDHRKWFASGPRELVWKERKEAKAEEREVWIP
GERWPPKETYSELMKKLKDGEFVITGEVEPVK-TTR-VDKVLEVCRTIK--DYVVAVNVT
DNPTAFAYLNTLTTCYYIEKEVGLETIYQITVRDRNRLAITSDLLAAGLLGIKNVLALSG
DFISVGDNPQAKPVYDIDSTQLVWLVRKIVDKGEDIAGNKID---HP-PKLHVGIAANPN
A--EPLEPELYKVLRKQKVGAEFIQTQCVYDIEVLKKFLDEARS--IGIK---LP-VLVG
VTPFKSLKMMEWMVKFVP-GIKVPEEMQERLRKARER-------GKEAFREENLEIFGEL
CKEIKKTPGVAGIHMMAVGFEEIIPSLLKRAGLA----------
>OGD54483.1 hypothetical protein A3K80_08740 [Candidatus Bathyarchaeota archaeon RBG_13_38_9]
------------------------------------------------------------
------------------------------------------------------------
------------------------------------------------------------
------------------------------------------------------------
----MIREAFSELTKAIQAGTFVYTGEIEPLK-TTS-LEETLETAKILK--GHVIAANIT
DNPTAFAYMNALIPSYFIQKEIGLEAVYQVTVRDRNRLAITADLLAASALGIKNVLALSG
DHTTVGDDPGTKPVYDLDSTALVDLLRKMVDDGTDIKGNKID---QP-PKFNFGIAGNPN
A--DPLDPEILKIERKIELGADFIQTQAVYDIDLMKEFVKQVSR----LK---VP-VIVG
IAPFKSRGMMDWMVKNVP-GIVVPEDIQKSLLAAREK-------SKQAFLDENLKIFGDL
IKEIRNTPNVSGLHIMTIGFEWIVPKLIEKANQ-----------
>RLF23726.1 methylenetetrahydrofolate reductase [Thermoprotei archaeon]
------------------------------------------------------------
------------------------------------------------------------
------------------------------------------------------------
------------------------------------------------------------
-----MKRIYSRLMEELLSGKFVFTAEIEAGK-TTS-LDKVIEAAKMLK--NYVTAINIT
DNPGACAHMNPLVPAYVIQRDVGVEAVYQITCRDRNRIAIISDLLAAAALGIRNVLALTG
DHVTMGDNPEAKPVFDLDSASLVYLIRRMVDEGVDLAGNKIE---GE-VKFHVGIAANPN
A--MPLELEILKIERKVRLGIDFIQTQCVFDMELTKEFLREVKK----FN---VP-VLVG
ICPIRSIGMMKWYIKECPGGIKIPMEIQERLLTARER------RGKKGVLEESIEISAEL
IKEIRKTTSAAGVHIMAIGFEWVIPQIIERTGLKC---------
>RLG74246.1 methylenetetrahydrofolate reductase [Thermoprotei archaeon]
------------------------------------------------------------
------------------------------------------------------------
------------------------------------------------------------
-----------------------------------------------------------M
AGRVVVRKIYSKLMENLLSGKFVYTAEIEAGK-TTN-LEEIVEKGRMLK--NYVTAINVT
DNPGACAHMNPLIPSYVIQRDVGVESVYQITCRDRNRLAIISDLLAAAALGIRNVLVITG
DHVIFGDNPEAKPVFDLDSATLVYLIRKMVDEGVDLAGNKIE---GE-VKFHVGIAANPN
A--VPLELEILKIARKVRLGIDFIQTQCVFDIDVAKEFLREVRK----FN---IP-VLIG
ICPVRSIGMMKWYIKECPGGIKIPADMQERLIAARKQ------KGKKAVLEKSIEISAEL
IKELRKTTNAAGVHIMAIGFEHVIPKIIEHSS------------
>RLE52732.1 methylenetetrahydrofolate reductase, partial [Candidatus Verstraetearchaeota archaeon]
------------------------------------------------------------
------------------------------------------------------------
------------------------------------------------------------
------------------------------------------------------------
--------YYSKLMKALREGKFVVTGELEPVK-TTD-LTKVIETAKMLK--PYVIAVNVT
DNPTSYAYMNSLVPCYIVQRDAGVEAIMQVTCRDRNRLAITADLLGAYALGIRNVLALTG
DHVSFGDNPQAKPVFDLDSTTLTLLLRKMVDEGVDLAGNKIE---NP-PKFCVGVAASPG
M--EPLEVEILRLKRKAKLKPDFIQTQSVYDMEVVKAFMKEVEK----LN---IP-VIIG
LTPIRSIGMLDYLVRNVP-GIKIPEEIQQRLRRAREV-------SKEKLYEENVEIFSDM
IREIRKTTKAAGIHLMAVYFEWIIPKILEAANIKSDWS------
>OYT52465.1 5,10-methylenetetrahydrofolate reductase [Candidatus Bathyarchaeota archaeon ex4484_135]
------------------------------------------------------------
------------------------------------------------------------
------------------------------------------------------------
------------------------------------------------------------
---MAEKPVYSLFMKNLRAGKFVYTGEAEPHK-TTD-ISDLIESFKALK--GYVIAINVT
DNPTAYAYISSLVASYLIQRETGIEAIYQVTCRDRNRLAITSDLLGAYALGIRNVLALTG
DHPCVGDNPQAKPVFDLDSTTLLYLIRRMVDEGVDLAGNKIE---HP-PKFHVGIAANPN
A--DPIEPELLKIERKVSLGAEFIQTQCIYDIEVAKAFLKEAER----WK---IP-VLIG
ITPFKSVGMMKYMIQYVP-GIKVPKEIQERIIEAKKR------GGKEAVYEENIEIFTEM
IKELKRTTRLAGCHMMAVGFEWIVPKIIERVEGGRPSYIEAL--
>TET63728.1 hypothetical protein E3J49_05775 [Candidatus Bathyarchaeota archaeon]
---MIIVEQKPLEIIFGMTGNFQSLLIVGCDGCAAIVQTGGEKQAEILKKLLEMHRKLVG
KDGSKIKAVSILRQCDRQIALSSLQLLIGEYDAIVSLACGVGVQTLADLYSNKVIIPAND
TMFIGMHDTKEGKFYEMCRACGDCILFETGGICPITRCAKSLLNGPCGGQASGKCEVEGW
KNDCAWILIYNRLKERNKLDLFRKFRIPRDYRISEHPRQLGGEVAQ---KKEKFGKVEEI
VGGAFKRETHSELMKQISAGKFVFTGELEPVK-TTS-LHEVLEGAKVLK--GHVVAANVT
DNPTSFGYMNALVPCYMIQREVGLEAVYQMTARDRNRLALLSDVLAAGALGIRNILVLTG
DYTTVGDTPGSKPVFDLDSATFTYMMRKVIDEGVDLKGNKIE---DP-PKFNIGIAAAPN
A--DPLEAELLKIERKVKLGVDFIQTQCVYSVEQAKRFADAAAY----LK---TP-ILFG
VAPFKSTSMMKWMIKFVP-GIKVPEDVKQRLRKAKEK-------SKDAFREENIEIFGEL
LREIRKTTNAAGIHMMAIGYEWIVPKIIERSGIA----------
>TET58051.1 methylenetetrahydrofolate reductase [Candidatus Bathyarchaeota archaeon]
------------------------------------------------------------
------------------------------------------------------------
------------------------------------------------------------
------------------------------------------------------------
----MTGEAYSELMKQINEGKFVFTGELEPVK-TTK-LDDVIEGAKTLK--DHVVAINIT
DNPTAFGYMNALVPSYMIQKEVGVEAVYQMTTRDRNRLALISDVLAAGALGIKNILALTG
DHTTVGDTPQAKPVFDLDSATFVYMLRKMMDEGVDLNNNEIE---NP-PKFNIGIAAAPN
A--NPLEPELLKIERKVRLGVDFVQTQCVYSVEQAKNFLDAASY----ID---VP-ILVG
IAPFKSISMMKWMVKYVP-GIKVPEEIQETLHKAKKT------GGKEAVYEVNIEIFGEL
LREIRKTTNAAGIHTMAIGFEWIVPKIIERARL-----------
>TET20208.1 methylenetetrahydrofolate reductase [Candidatus Bathyarchaeota archaeon]
------------------------------------------------------------
------------------------------------------------------------
------------------------------------------------------------
------------------------------------------------------------
-----MGEAYSELMKQIKAGKFVFTGELEPVK-STN-LQKVIEGAKILK--GHVVAINIT
DNPTAFGYMNALVPSYLIQKEAGVEAVYQMTTRDRNRLALISDVLAAGALGIKNILALTG
DHTTVGDTPQAKPVFDLDSATFVYMLRKMIDEGVDLNNNKIE---NP-PKFNIGIAAAPN
A--DPLEPEILKIERKVKIGVDFIQTQCVYSVEQAKNFLDAASH----LN---TP-ILLG
IAPFKSVGMMKWMVEFVP-GIKVPEEIQDRIRKAKER------GGKEAIFAENIEIFSQM
IREIRKTTNAAGLHMMAVGFEWIVPKIIEHTGLK----------
>RLE49682.1 hypothetical protein DRJ31_04020 [Candidatus Verstraetearchaeota archaeon]
---MITAKRKPISEILSMVEGHKNVLLLACDGCVGIYDVGGLKQAEALKLELELAFRSKG
KEPPNFTTATVLRQCDTEILKDSISEHVAKIDAVLSLACGVGVQTVAHVFSEAHVYPANN
TAFLAMEDKKEGMLREWCMACGNCVLHLTGGICPIARCAKSLLNGPCGGFYQGKCEVDGR
TRDCAWVLIFNKLKERGKLDLFTAIRLPKDYRDVKNPRELKREELVLPEAKEAIK--ILE
EVEVKKRPAYSQLMKELSEGRFVVTGELEPVK-TTD-LTEVIEGAKLLR--DYVVAINIT
DNPTAFAYLNALVPSYIIQEKAGVEAVYQMVTRDRNRLALTADLLAAGALGIKNILALAG
DFTTVGDNPQAKKVWDIDSTLLIYLISRMVDEGVDLAGNPIH---NP-PKFNIGAAANPN
A--DPLEPELYKLLRKQKAGVDFLQTQSMYDIEKIKRFLDECRS--IGIK---VP-ILIG
ITPFKSIKMMEWFVKNVP-GVYVPEEMQERLRKARDR-------GKEAFMEENIIVFGEL
CKEIRKTTSAAGIHMMAVGMESLVPRILEMAGIGKYRSS-----
>RLE52738.1 hypothetical protein DRJ33_02960 [Candidatus Verstraetearchaeota archaeon]
---MITAKRKPLSEIISMIEGHKNVLLLACDGCVGIYDVGGLKQAEALKLELELAFRSKG
KEPPNFTTATVLRQCDTEILKDSISEQVSKVDAVLSLACGVGVQTVAHVFPEVCVYPANN
TAFLAMEDKKEGMLREWCMACGNCVLHLTGGICPIARCAKSLLNGPCGGFYQGKCEVDGR
TRDCAWVLIFNKLKERNRLDLFTAIRLPKDYRDVKNPRELKREELVLPEAKEAIK--ILE
EVEVKRRPAYSQLMKELSEGRFVVTGELEPVK-TTD-LTEVIEGAKLLR--DYVVAINIT
DNPTAFAYLNALVPSYIIQEKAGVEAVYQMVTRDRNRLALTADLLAAGALGIKNILALAG
DFTTVGDNPQAKKVWDIDSTLLIYLISKMVDEGVDLAGNPIH---NP-PKFNIGAAANPN
A--DPLEPELYKLLRKQKAGVDFLQTQSMYDIEKIKHFLDECKS----IG-IRVP-ILIG
ITPFKSIKMMEWFVKNVP-GVYVPEEMQERLRKARDR-------GKEAFIEENIVVFGEL
CREIRKTTSAAGIHMMAVGMESLVPRILEIAGIGKYRSS-----
>RLI25175.1 hypothetical protein DRO52_04435 [Candidatus Bathyarchaeota archaeon]
---MIVVRPKPLEEILEFLHGRRNILIVGCDGCTT--PPRGLREAQTYANLLELAGKLKG
-ENFNLKATTIPKTCDSRIAYSSLVGQLEGVEAIVSLACGIGVQVLNEVFPEVQTYPGND
TVFNGMEVREGGIFEERCMACGSCLLGETGGICPVTMCAKGLLNGPCGGFFDGKCEVGGW
VNDCGWVKIFDRLKQLGRLDLFTKIRLPKDYRDMQNPRRLSLEEAA---TKKAIPPLIDE
VKEPGKRPAYSQLMKKIRNGEFVVTGEVEPVK-TTD-LSEVLKAAETLK--EYVTAINVT
DNPTAFAYMNALIPSYYIQEKVGVEAVYQMVARDRNRLALTSDLLAAGALGIKNILALSG
DTTTMGDNPQSKRVWDLDVTQFIYMISKIVDEGVDLAGNEIH---NP-PKFNIGSSANPC
A--TPLEPEIYKLVRKQNAGAEFLQTNSLYDIEIIKHFLDECRA--AGLK---IP-ILIG
ITPFKSVKMMDWLVKYVP-GVVVPDEIQEKLRKAREK-------SKEAFVEMNIEIFSEL
CREIRKTTRAAGIHMMAIGFEWVVPKILEGAGLK----------
>KYH38485.1 putative 5,10-methylenetetrahydrofolate reductase [Candidatus Bathyarchaeota archaeon B25]
------------------------------------------------------------
---------------------------------MVSLACGIGVQVLNEVFPQVQTFPGND
TVFNGMQPKEGGVFEERCLSCGSCMLGETGGICPVTMCAKGLLNGPCGGFFEGKCEVGGW
VNDCGWVKIFDRLKELGKLDIFTKIRLPKDYRDMQNPRKLSLAEVA---TKKAIPEVIDE
VKEPGKRPAYSELMKKIRRGEFVVTGEVEPVK-TTD-LTEVLEAAESLK--DYVTAINVT
DNPTAFAYMNALIPSYTIQEKTGVEAVYQMVARDRNRLALVSDLLAAGALGIKNILALSG
DTTTMGDNPGARKVWDLDVTQFIYMISRIVDEGVDLAENKIQ---NP-PKFNIGSSANPC
A--TPLEPEIYKLVRKQNAGAEFLQTNSLYDIEIIKHFLSECRS--AGLK---IP-ILIG
ITPFKSVKMMDWLVKYVP-GVVVPDEIQEKLRKAREK-------SKEAFVDKNIEIFSEL
CREIRKTTPAAGIHMMAIGFEWVVPRILKEAGL-----------
>RLI15002.1 hypothetical protein DRO43_02500 [Candidatus Bathyarchaeota archaeon]
MGRMIVVRPKPLDELLGYLRGRRKVLIVGCDGCTT--PPRGLREAQTYANLLELAGKLKG
-ENFSLKATTLPKTCDSHIVYSSLAGQLEDVEAMVSLACGIGVQVLNEVFPQIQTFPGND
TVFNGMQPKEGGVFEERCLSCGSCLLGETGGICPVTMCAKGLLNGPCGGFFEGKCEVGNW
VNDCGWVKIFDRLKELGKLDIFTKIRLPKDYRDMQNPRKLSIAEVA---TKKAIPEVIDE
VKEPGKRPAYSELMKKIRNGEFVVTGEVEPVK-TTD-LTEVLEAAESLK--DYVTAINVT
DNPTAFAYMNALIPSYIIQEKTGVEAVYQMVARDRNRLALVSDLLAAGALGIKNILALSG
DTTTMGDNPEAKKVWDLDVTQFIYMISKIVDEGVDLAGNKIQ---NP-PKFNVGSSANPC
A--TPLEPEIYKLVRKQNAGAEFLQTNSLYDIEIIKHFLSECRS--AGLK---IP-ILIG
ITPFKSVKMMDWLVKYVP-GVVVPDEIQEKLRKAREK-------SKEAFVDKNIEIFSEL
CREIRKTTSAVGIHMMAIGFEWVVPKILEEAGL-----------
>RLE49390.1 5,10-methylenetetrahydrofolate reductase [Candidatus Verstraetearchaeota archaeon]
------------------------------------------------------------
------------------------------------------------------------
------------------------------------------------------------
------------------------------------------------------------
---MSSGRIFSNLMKELSEGKFVFTGELEPGK-EGD-IESTVEAARKLL--GHVTACNVT
DNPQSFGYVDSLTAAYVVQTKTGMECICQLRCADKNRLALLSDVLAAGVLGIKNVLAITG
DYVSLGDAKGAKPVFDLDATLLTYMIRKVVDEGKDLQGNPIR---NP-PKLHVGVAANPG
S--AFLDMEVYKLKRKVKAGAEFVQTQVVFSTEVIDRFFNKVKE--VGVN---IP-ILIG
IFPAKSYAEAKFFHENVP-GVKVPEDYLNKLKEAKEI--KDKEKKKERIDQINIEFFTKL
LEHL-KGTPAAGCHIMAVGYSEIIPQLKKVVK------------
>RLI14408.1 hypothetical protein DRO43_04070 [Candidatus Bathyarchaeota archaeon]
------------------------------------------------------------
------------------------------------------------------------
------------------------------------------------------------
------------------------------------------------------------
---MAGEKVYSNLMRELKAGKFVFTGELEPGK-EGD-IDSTIEAAKSLM--GHVVACNVT
DNPQSFGCVNSLAAAYTVQTKTGMECICQLRCSDKNRLALLSDVLAAGLLGIKNILSITG
DYVSLGDTPDVRPVYDLDSTLLTYMIRRVVDEGKDLRGGEIR---NP-PKLHVGVAANPG
S--EFLDMEAYKLKRKVLAGAEFVQTQVVYLPEVVDRFFNKVKE--VGVD---IP-ILIG
IFPAKSYAEAKFFHEQVS-GVTVPEDFLSKLKQSKEI--KDKEKRKELIDQINIEYFTGF
LEHL-KSTPAAGCHIMAVGYPEIIPELKKVVG------------
>RLI34791.1 5,10-methylenetetrahydrofolate reductase [Candidatus Bathyarchaeota archaeon]
------------------------------------------------------------
------------------------------------------------------------
------------------------------------------------------------
------------------------------------------------------------
---MAEERIFSNLMRELKAGKFVFTGELEPGK-EGS-IETTIEAARKLL--GQVTACNVT
DNPQSFGCVNSLAAAFVVQKETGMECICQLRCSDKNRLALLSDVLAAGLLGIKNILAITG
DYVSLGDTPDVKPVYDLDSTLLTRMIRMIVDEGKDFRGNEIR---NP-PKLHVGVAANPG
S--EFLDMEVYKLKRKVKAGAEFVQTQVVFLPEVVDRFFAKVKE----VGGIDIP-ILIG
IFPAKSYAEAKFFHEQVS-GVIVPEDYMAKLKETKEI--KDKEKRKERIDQINIEYFTGF
LEHL-KSTPAAGCHIMAVGYPEIIPELRKVVA------------
>RLI30392.1 5,10-methylenetetrahydrofolate reductase [Candidatus Bathyarchaeota archaeon]
------------------------------------------------------------
------------------------------------------------------------
------------------------------------------------------------
------------------------------------------------------------
---MVEERIFSNLMRELKAGKFVFTGELEPGK-EGS-IETTIEAARKLL--GQVTACNVT
DNPQSFGCVNSLAAAFMVQKETGMECICQLRCSDKNRLALLSDVLAAGLLGIKNILAITG
DYVSLGDTPDVKPVYDLDSTLLTRMIRMIVDEGKDFRGNEIR---NP-PKLHVGVAANPG
S--EFLDMEVYKLKRKVKAGAEFVQTQVVFLPEVVDRFFAKVKE----VGGIDIP-ILIG
IFPAKSYAEAKFFHEQVS-GVIVPEDYMAKLKETKEI--KDKEKRKERIDQINIEYFTGF
LEHL-KSTPAAGCHIMAVGYPEIIPELRKVVA------------
>RLI25172.1 5,10-methylenetetrahydrofolate reductase [Candidatus Bathyarchaeota archaeon]
------------------------------------------------------------
------------------------------------------------------------
------------------------------------------------------------
------------------------------------------------------------
----MAERVYSNLMRELKAGKFVFTGELEPGK-EGS-IEGTIEAARKLL--GHVTACNVT
DNPQSFGCVDSLAAAHKIQAETGMECICQLRCSDKNRLALLSSVLAAGVLGIKNILAITG
DYVSLGDTPDVKPVYDLDATLLTRMIRRVVDEGKDLRGGEIR---NP-PKLHVGVAANPG
S--AFLDMEVYKLKRKVLAGAEFVQTQVVYLPEVVDNFFAKVKE--VGVE---IP-ILIG
IFPAKSYAEAKFFHEQVS-GVTVPEDYLAKLKETKEI--KDKEKRKERIDQINIDYFTGF
LEHL-KSTPAAGCHIMAVGYPEIIPELKKVVG------------
>RLI33547.1 methylenetetrahydrofolate reductase, partial [Candidatus Bathyarchaeota archaeon]
------------------------------------------------------------
------------------------------------------------------------
------------------------------------------------------------
------------------------------------------------------------
----MAERVYSNLMRELKAGKFVFTGELEPGK-EGS-IEGTIEAARKLL--GHVTACNVT
DNPQSFGCVDSLAAAHKIQAETGMECICQLRCSDKNRLALLSSVLAAGVLGIKNILAITG
DYVSLGDTPDVKPVYDLDATLLTRMIRRVVDEGKDLRGGEIR---NP-PKLHVGVAANPG
S--AFLDMEVYKLKRKVLAGAEFVQTQVVYLPEVVDNFFAKVKE----------------
------------------------------------------------------------
--------------------------------------------
>RZN34780.1 5,10-methylenetetrahydrofolate reductase [Methanophagales archaeon ANME-1-THS]
------------------------------------------------------------
------------------------------------------------------------
------------------------------------------------------------
------------------------------------------------------------
---MPKGEVYSQLMKEISEGKYVFTGELEPEK-AGD-VDEQIHAAKELV--GLVTACNVT
DNPQSFAYVSSLAAAYKIQKESGMECVYQLRCADRNRMALLSDLLGASVLGIKNVLALAG
DHVSLGDTPDTKPVFDLDSTTLIYMIRKMVDEGKDLVGKEIH---NP-PKLHVGGAAAPG
A--AHLKAEVAKVKRKIKVGVEYIQTQVVYYPEVLDKFFKELGK----VD---VP-ILVG
IFPAKSFGAADFFDKYVA-GVDVPPDYLKSLEATKDI--KDKEKKKDEIDRINVEYFTNF
LEYL-KGTPAAGCHMMAVGYPRIIGPLRKVMK------------
>17607960
------------------------------------------------------------
------------------------------------------------------------
------------------------------------------------------------
------------------------------------------------------------
----MAKEVYSQMMKELGEGKYVFTGELEPEK-AGN-VDAPIKAAKEMM--GLVCACNVT
DNPQSFAYVSSLAAAYKIQLETGMECVYQLRCSDRNRMALLSDVLGAGTLGLKSILALAG
DHVALGDTPDAKPVFDLDSTTLIHMIRKIVDEGKDLGGNEIE---DP-PKLNVGGAAAPG
A--AHLPSEVAKVKRKIKVGVDYIQTQVVYYQDVLDKFFKELGP----TD---VP-ILVG
IYPAKSFGSADFFDKYVA-GVDVPPDYLVAMKETKAI--KDKEKKREEVDRINLEFFTDF
LEHL-KGTPAAGCHMMAVGYPRIVGPLKKVMD------------
>17619561
------------------------------------------------------------
------------------------------------------------------------
------------------------------------------------------------
------------------------------------------------------------
----MGDEVYSQLMKELKEGKYVFTGELEPEK-AGD-VEEPIKAARELV--GLVTACNVT
DNPQSFAYVSSLAASYKIQQETGMECIYQLRCADRNRNALLSDILGAGVLGLRNILALTG
DHVSLGDTPDAKPVYDLDSTTLIALIRKVVDEGKDLAGNEIH---NP-PKLHVGAAAAPG
A--AVLKAEIAKVKRKIKVGAEFIQTQVVYYPEVLDRFFKELGK----VD---IP-VLVG
IFPAKTYAQADFFDKYVA-GVDVPPDYLQNMKATKQI--KDKEKRKEEVDRVNIEFFTSF
LEHL-KDTPAAGCHIMAVGYPRIIPELKKVME------------
>PXF53083.1 5,10-methylenetetrahydrofolate reductase [Methanophagales archaeon]
------------------------------------------------------------
------------------------------------------------------------
------------------------------------------------------------
------------------------------------------------------------
----MGDEVYSQLMKELKEGKYVFTGELEPEK-AGD-VEEPIKAARELV--GLVTACNVT
DNPQSFAYVSSLAASYKIQQETGMECIYQLRCADRNRNALLSDILGAGVLGLRNILALTG
DHVSLGDTPDAKPVYDLDSTTLIALIRKVVDEGKDLAGNEIH---NP-PKLHVGAAAAPG
A--AVLKAEIAKVKRKIKVGAEFIQTQVVYYPEVLDRFFKELGK----VD---IP-VLVG
IFPAKTYAQADFFDKYVA-GVDVPPDYLQNMKATKQI--KDKEKRKEEVDRVNIEFFTSF
LEHL-KDTPAAGCHIMAVGYPRIIPELKKVME------------
>RJS74482.1 5,10-methylenetetrahydrofolate reductase [Methanophagales archaeon]
------------------------------------------------------------
------------------------------------------------------------
------------------------------------------------------------
------------------------------------------------------------
----MGDEVYSDLMKELVEGKYVFTGELEPEK-AGD-VHEPIEMARDLK--GLVVACNVT
DNPQSFAYVNSMAASYLIQKETGMECVYQLRCADRNRMALLSDVLGAGALGLKNILALTG
DHVSLGDTPNAKPVFDLDSTTLIAMIRKVVDEGKDLEGNEIH---NP-PKLHVGGAAAPG
A--ANLKAEVAKVKRKIKVGVEYIQTQVVYYTDVLDRFFKELGK----VD---IP-VLVG
IFPARTFGQADFFDKYVA-GVDVPPDYLEAMRKTKEI--KDKEKRKEEVDRVNVEFFTEF
LEHL-KDTPAAGCHMMAVGYPRIIAPLKKVME------------
>RLG32776.1 5,10-methylenetetrahydrofolate reductase [Methanosarcinales archaeon]
------------------------------------------------------------
------------------------------------------------------------
------------------------------------------------------------
------------------------------------------------------------
----MGDEVYSDLMKELVEGKYVFTGELEPEK-AGD-VHEPIEMARDLK--GLVVACNVT
DNPQSFAYVNSMAASYLIQKETGMECVYQLRCADRNRMALLSDVLGAGALGLKNILALTG
DHVSLGDTPNAKPVFDLDSTTLIAMIRKVVDEGKDLEGNEIH---NP-PKLHVGGAAAPG
A--ANLKAEVAKVKRKIKVGAEYIQTQVVYYTEVLDRFFKELGK----VD---VP-VLVG
IFPARTFGQADFFDKYVA-GVDVPPDYLEAMRKTKEI--KDKEKRKEEVDRVNVEFFTAF
LEHL-KDTPAAGCHMMAVGYPRIIAPLKKVIE------------
>17621997
------------------------------------------------------------
------------------------------------------------------------
------------------------------------------------------------
------------------------------------------------------------
-MKRRSDEIYSDLMRELEEGRYVFTGELEPEK-AGD-VNEPIEMARELL--DLVVACNVT
DNPQSFAYVSSLAASYQIQKETGMECVYQLRCADRNRMALLSDVLGAGVLGIKNILALAG
DHVSLGDTPDAKPVFDLDSTTLIKLIRTVVSEGKDLAGNEIH---NP-PKLHVGGAAAPG
A--AHLKAEVAKVKRKIKAGVEYLQTQVVYFTDVLDRFFKELGP----VD---VP-ILVG
IFPARTFGQADFFDKFVA-GVDVPPDYLENMRATKQI--KDKEKRKEEVDRVNVEFFTGF
LEHL-KGTPAAGCHMMAVGYPRVIPALKKIME------------
>PXF51077.1 5,10-methylenetetrahydrofolate reductase [Methanophagales archaeon]
------------------------------------------------------------
------------------------------------------------------------
------------------------------------------------------------
------------------------------------------------------------
-MKRRSDEIYSDLMRELEEGRYVFTGELEPEK-AGD-VNEPIEMARELL--DLVVACNVT
DNPQSFAYVSSLAASYQIQKETGMECVYQLRCADRNRMALLSDVLGAGVLGIKNILALAG
DHVSLGDTPDAKPVFDLDSTTLIKLIRTVVSEGKDLAGNEIH---NP-PKLHVGGAAAPG
A--AHLKAEVAKVKRKIKAGVEYLQTQVVYFTDVLDRFFKELGP----VD---VP-ILVG
IFPARTFGQADFFDKFVA-GVDVPPDYLENMRATKQI--KDKEKRKEEVDRVNVEFFTGF
LEHL-KGTPAAGCHMMAVGYPRVIPALKKIME------------
>17625447
------------------------------------------------------------
------------------------------------------------------------
------------------------------------------------------------
------------------------------------------------------------
-MKRRSDEIYSDLMRELEEGRYVFTGELEPEK-AGD-VNEPIEMARELL--DLVVACNVT
DNPQSFAYVSSLAASYQIQKETGMECVYQLRCADRNRMALLSDVLGAGVLGIKNILALAG
DHVSLGDTPDAKPVFDLDSTTLIKLIRTVVSEGKDLAGNEIH---NP-PKLHVGGAAAPG
A--AHLKAEVAKVKRKIKAGVEYLQTQVVYFTDVLDKFFKELGP----VD---VP-ILVG
IFPARTFGQADFFDKFVA-GVDVPPDYLENMRATKQI--KDKEKRKEEVDRVNVEFFTGF
LEHL-KGTPAAGCHMMAVGYPRVIPALKKIME------------
>OYT65828.1 5,10-methylenetetrahydrofolate reductase [ANME-1 cluster archaeon ex4572_4]
------------------------------------------------------------
------------------------------------------------------------
------------------------------------------------------------
------------------------------------------------------------
-MKRRSDEIYSDLMRELEEGRYVFTGELEPEK-AGD-VNEPIEMARELL--DLVVACNVT
DNPQSFAYVSSLAASYQIQKETGMECVYQLRCADRNRMALLSDVLGAGVLGIKNILALAG
DHVSLGDTPDAKPVFDLDSTTLIKLIRTVVSEGKDLAGNEIH---NP-PKLHVGGAAAPG
A--AHLKAEVAKVKRKIKAGVEYLQTQVVYFTDVLDKFFKELGP----VD---VP-ILVG
IFPARTFGQADFFDKFVA-GVDVPPDYLENMRATKQI--KDKEKRKEEVDRVNVEFFTGF
LEHL-KGTPAAGCHMMAVGYPRVIPALKKIME------------
>RJS79073.1 hypothetical protein CW713_08800 [Methanophagales archaeon]
------------------------------------------------------------
------------------------------------------------------------
------------------------------------------------------------
------------------------------------------------------------
----MGDEVYSDLMRELKEGEYVFTGELEPEK-AGN-VNEPIRMAKELK--GLVVACNVT
DNPQSFAYVNSMAASYKIQEEAGMECVYQLRCADRNRMALLSDVLGAGTLGLKNILALAG
DHVSLGDTPDAKPVFDLDSTTLIKMIRTVVDEGKDLGGNEIE---DP-PKLHVGGAAAPG
A--AHLKAEVAKVRRKIKAGVEYLQTQVVYYTDVLDKFFDELGN----VD---TP-VLVG
IFPARTFGQADFFDKFVA-GVDVPPDYLEAMRKTKEI--KDKEKRKEEVDRVNVEFFTGF
LEHL-KGTPAAGCHMMAVGYPRIIPELKKIME------------
>10668979
------------------------------------------------------------
------------------------------------------------------------
------------------------------------------------------------
------------------------------------------------------------
----MGDEVYSDLMRELKEGKYVFTGELEPEK-AGD-VNEPIEMAKELV--GMVVACNVT
DNPQSFAYVNSMAASYLIQKEAGMECVYQLRCSDRNRMALLSDVLGAGALGLKNILALAG
DHVSLGDTKDAKPVFDLDSTTLIKLIRTMVDEGKDLGGNEIH---NP-PKLHVGGAAAPG
A--AHLKAEVGKVKRKINAGVEYLQTQVVYYTDVLDKFFNELGK----VD---VP-ILVG
IFPARTFGQADFFDKYVA-GVDVPPDYLEAMRATKAI--KDKEKKKEEVDRVNIEFFTGF
LEHL-KGTPAAGCHMMAVGYPRIIPPLKKLME------------
>RCV64068.1 5,10-methylenetetrahydrofolate reductase [Methanophagales archaeon]
------------------------------------------------------------
------------------------------------------------------------
------------------------------------------------------------
------------------------------------------------------------
----MGDEVYSDLMRELKEGKYVFTGELEPEK-AGD-VNEPIEMAKELV--GMVVACNVT
DNPQSFAYVNSMAASYLIQKEAGMECVYQLRCSDRNRMALLSDVLGAGALGLKNILALAG
DHVSLGDTKDAKPVFDLDSTTLIKLIRTMVDEGKDLGGNEIH---NP-PKLHVGGAAAPG
A--AHLKAEVGKVKRKINAGVEYLQTQVVYYTDVLDKFFNELGK----VD---VP-ILVG
IFPARTFGQADFFDKYVA-GVDVPPDYLEAMRATKAI--KDKEKKKEEVDRVNIEFFTGF
LEHL-KGTPAAGCHMMAVGYPRIIPPLKKLME------------
>4015068
------------------------------------------------------------
------------------------------------------------------------
------------------------------------------------------------
------------------------------------------------------------
----MGDEVYSDLMRELREGEYVFTGELEPEK-AGD-VNEPIEMARELV--GMVVACNVT
DNPQSFAYVNSMAASYLIQKETGMECVYQLRCSDRNRMALLSDVLGAGALGLKNILALAG
DHVSLGDTPDAKPVFDLDSTTLIKLIRTMVDEGKDLGGNEIH---NP-PKLHVGGAAAPG
A--AHLKAEVGKVKRKINAGVEYLQTQVVYYTDVLDKFFDELGK----VD---VP-ILVG
IFPARTFGQADFFDKYVA-GVDVPPDYLEAMRKTKEI--KDKDKKKEEVDRVNIEFFTGF
LEHL-KGTPAAGCHMMAVGYPRIIPPLKKIME------------
>4006310
------------------------------------------------------------
------------------------------------------------------------
------------------------------------------------------------
------------------------------------------------------------
----MGDEVYSDLMRELKEGKYVFTGELEPEK-AGD-VNEPIEMARELV--GMVVACNVT
DNPQSFAYVNSMAASYLIQKETGMECVYQLRCSDRNRMALLSDVLGAGALGLKNILALAG
DHVSLGDTPDAKPVFDLDSTTLIKLIRTMVDEGKDLGGNEIH---NP-PKLHVGGAAAPG
A--AHLKAEVGKVKRKINAGVEYLQTQVVYYTDVLDKFFDELGK----VD---VP-ILVG
IFPARTFGQADFFDKYVA-GVDVPPDYLEAMRATKAI--KDKDKKKEEVDRVNIEFFTGF
LEHL-KGTPAAGCHMMAVGYPRIIPPLKKLME------------
>4006360
------------------------------------------------------------
------------------------------------------------------------
------------------------------------------------------------
------------------------------------------------------------
----MGDEVYSDLMRELKEGKYVFTGELEPEK-AGD-VNEPIEMARELV--GMVVACNVT
DNPQSFAYVNSMAASYLIQKETGMECVYQLRCSDRNRMALLSDVLGAGALGLKNILALAG
DHVSLGDTPDAKPVFDLDSTTLIKLIRTMVDEGKDLGGNEIH---NP-PKLHVGGAAAPG
A--AHLKAEVGKVKRKINAGVEYLQTQVVYYTDVLDKFFDELGK----VD---VP-ILVG
IFPARTFGQADFFDKYVA-GVDVPPDYLEAMRATKAI--KDKDKKKEEVDRVNIEFFTGF
LEHL-KGTPAAGCHMMAVGYPRIIPPLKKLME------------
>AAU82951.1 5-10-methylenetetrahydrofolate reductase [uncultured archaeon GZfos23H9]
------------------------------------------------------------
------------------------------------------------------------
------------------------------------------------------------
------------------------------------------------------------
----MGDEVYSDLMRELKEGKYVFTGELEPEK-AGD-VNEPIEMARELV--GMVVACNVT
DNPQSFAYVNSMAASYLIQKETGMECVYQLRCSDRNRMALLSDVLGAGALGLKNILALAG
DHVSLGDTPDAKPVFDLDSTTLIKLIRTMVDEGKDLGGNEIH---NP-PKLHVGGAAAPG
A--AHLKAEVGKVKRKINAGVEYLQTQVVYYTDVLDKFFDELGK----VD---VP-ILVG
IFPARTFGQADFFDKYVA-GVDVPPDYLEAMRATKAI--KDKDKKKEEVDRVNIEFFTGF
LEHL-KGTPAAGCHMMAVGYPRIIPPLKKLME------------
>17683629
------------------------------------------------------------
------------------------------------------------------------
------------------------------------------------------------
------------------------------------------------------------
----MGDEVYSDLMRELKEGEYVFTGELEPEK-AGD-VNEPIEMARELV--GMVVACNVT
DNPQSFAYVNSMAASYLIQKETGMECVYQLRCSDRNRMALLSDVLGAGALGLKNILALAG
DHVSLGDTPDAKPVFDLDSTTLIKLIRSMVDDGKDLGGNEIH---NP-PKLHVGGAAAPG
A--AHLKAEVGKVKRKINAGVEYLQTQVVYYTDVLDKFFDELGK----VD---VP-ILVG
IFPARTFGQADFFDKYVA-GVDVPPDYLEAMRATKAI--KDKEKKKEEVDRVNIEFFTGF
LEHL-KGTPAAGCHMMAVGYPRIIPPLKKLME------------
>17686726
------------------------------------------------------------
------------------------------------------------------------
------------------------------------------------------------
------------------------------------------------------------
----MGDEVYSDLMRELKEGEYVFTGELEPEK-AGD-VNEPIEMARELV--GMVVACNVT
DNPQSFAYVNSMAASYLIQKETGMECVYQLRCSDRNRMALLSDVLGAGALGLKNILALAG
DHVSLGDTPDAKPVFDLDSTTLIKLIRSMVDDGKDLGGNEIH---NP-PKLHVGGAAAPG
A--AHLKAEVGKVKRKINAGVEYLQTQVVYYTDVLDKFFDELGK----VD---VP-ILVG
IFPARTFGQADFFDKYVA-GVDVPPDYLEAMRATKAI--KDKEKKKEEVDRVNIEFFTGF
LEHL-KGTPAAGCHMMAVGYPRIIPPLKKLME------------
>3966874
------------------------------------------------------------
------------------------------------------------------------
------------------------------------------------------------
------------------------------------------------------------
----MGDEVYSDLMRELREGEYVFTGELEPEK-AGD-VNEPIEMARELV--GMVVACNVT
DNPQSFAYVNSMAASYLIQKETGMECVYQLRCSDRNRMALLSDVLGAGALGLKNILALAG
DHVSLGDTPDAKPVFDLDSTTLIKLIRTMVDEGKDLGGNEIH---NP-PKLHVGGAAAPG
A--AHLKAEVGKVKRKINAGVEYLQTQVVYYTDVLDKFFDELGK----VD---VP-ILVG
IFPARTFGQADFFDKYVA-GVDVPPDYLEAMRATKAI--KDKEKKKEEVDRVNIEFFTGF
LEHL-KGTPAAGCHMMAVGYPRIIPPLKKLME------------
>3971535
------------------------------------------------------------
------------------------------------------------------------
------------------------------------------------------------
------------------------------------------------------------
----MGDEVYSDLMRELREGEYVFTGELEPEK-AGD-VNEPIEMARELV--GMVVACNVT
DNPQSFAYVNSMAASYLIQKETGMECVYQLRCSDRNRMALLSDVLGAGALGLKNILALAG
DHVSLGDTPDAKPVFDLDSTTLIKLIRTMVDEGKDLGGNEIH---NP-PKLHVGGAAAPG
A--AHLKAEVGKVKRKINAGVEYLQTQVVYYTDVLDKFFDELGK----VD---VP-ILVG
IFPARTFGQADFFDKYVA-GVDVPPDYLEAMRATKAI--KDKEKKKEEVDRVNIEFFTGF
LEHL-KGTPAAGCHMMAVGYPRIIPPLKKLME------------
>CBH37703.1 putative 5,10-methylenetetrahydrofolate reductase [uncultured archaeon]
------------------------------------------------------------
------------------------------------------------------------
------------------------------------------------------------
------------------------------------------------------------
----MGDEVYSDLMRELREGEYVFTGELEPEK-AGD-VNEPIEMARELV--GMVVACNVT
DNPQSFAYVNSMAASYLIQKETGMECVYQLRCSDRNRMALLSDVLGAGALGLKNILALAG
DHVSLGDTPDAKPVFDLDSTTLIKLIRTMVDEGKDLGGNEIH---NP-PKLHVGGAAAPG
A--AHLKAEVGKVKRKINAGVEYLQTQVVYYTDVLDKFFDELGK----VD---VP-ILVG
IFPARTFGQADFFDKYVA-GVDVPPDYLEAMRATKAI--KDKEKKKEEVDRVNIEFFTGF
LEHL-KGTPAAGCHMMAVGYPRIIPPLKKLME------------
>4003912
------------------------------------------------------------
------------------------------------------------------------
------------------------------------------------------------
------------------------------------------------------------
----MGDEIYSDLMRELREGEYVFTGELEPEK-AGD-VNEPIEMARELV--GMVVACNVT
DNPQSFAYVNSMAASYLIQKETGMECVYQLRCSDRNRMALLSDVLGAGALGLKNILALAG
DHVSLGDTPDAKPVFDLDSTTLIKLIRTMVDDGKDLGGNEIH---NP-PKLHVGGAAAPG
A--AHLKAEVGKVKRKINAGVEYLQTQVVYYTDVLDKFFDELGK----VD---VP-ILVG
IFPARTFGQADFFDKYVA-GVDVPPDYLEAMRATKAI--KDKEKKKEEVDRVNIEFFTGF
LEHL-KGTPAAGCHMMAVGYPRIIPPLKKLME------------
>4003872
------------------------------------------------------------
------------------------------------------------------------
------------------------------------------------------------
------------------------------------------------------------
----MGDEIYSDLMRELREGEYVFTGELEPEK-AGD-VNEPIEMARELV--GMVVACNVT
DNPQSFAYVNSMAASYLIQKETGMECVYQLRCSDRNRMALLSDVLGAGALGLKNILALAG
DHVSLGDTPDAKPVFDLDSTTLIKLIRTMVDDGKDLGGNEIH---NP-PKLHVGGAAAPG
A--AHLKAEVGKVKRKINAGVEYLQTQVVYYTDVLDKFFDELGK----VD---VP-ILVG
IFPARTFGQADFFDKYVA-GVDVPPDYLEAMRATKAI--KDKEKKKEEVDRVNIEFFTGF
LEHL-KGTPAAGCHMMAVGYPRIIPPLKKLME------------
>AAU82490.1 5-10-methylenetetrahydrofolate reductase [uncultured archaeon GZfos17G11]
------------------------------------------------------------
------------------------------------------------------------
------------------------------------------------------------
------------------------------------------------------------
----MGDEIYSDLMRELREGEYVFTGELEPEK-AGD-VNEPIEMARELV--GMVVACNVT
DNPQSFAYVNSMAASYLIQKETGMECVYQLRCSDRNRMALLSDVLGAGALGLKNILALAG
DHVSLGDTPDAKPVFDLDSTTLIKLIRTMVDDGKDLGGNEIH---NP-PKLHVGGAAAPG
A--AHLKAEVGKVKRKINAGVEYLQTQVVYYTDVLDKFFDELGK----VD---VP-ILVG
IFPARTFGQADFFDKYVA-GVDVPPDYLEAMRATKAI--KDKEKKKEEVDRVNIEFFTGF
LEHL-KGTPAAGCHMMAVGYPRIIPPLKKLME------------
>17609785
------------------------------------------------------------
------------------------------------------------------------
------------------------------------------------------------
------------------------------------------------------------
----MGDEVYSDLMRELREGEYVFTGELEPEK-AGD-VNEPIEMARELV--GMVVACNVT
DNPQSFAYVNSMAASYLIQKETGMECVYQLRCSDRNRMALLSDVLGAGALGLKNILALAG
DHVSLGDTPDAKPVFDLDSTTLIKLIRTMVDDGKDLGGNEIH---NP-PKLHVGGAAAPG
A--AHLKAEVGKVKRKINAGVEYLQTQVVYYTDVLDKFFDELGK----VD---VP-ILVG
IFPARTFGQADFFDKYVA-GVDVPPDYLEAMRATKAI--KDKEKKKEEVDRVNIEFFTGF
LEHL-KGTPAAGCHMMAVGYPRIIPPLKKLME------------
>17373172
------------------------------------------------------------
------------------------------------------------------------
------------------------------------------------------------
------------------------------------------------------------
----MGDEVYSDLMRELKTGKYVFTGELEPEK-AGD-VNEPIEMARELK--GMVVACNVT
DNPQSFAYVNSMAASYLIQKEAGMECVYQLRCSDRNRMALLSDVLGAGALGLKNVLALAG
DHVSLGDTPDAKPVFDLDSTTLIKLIRTMVDEGKDLGGNEIH---NP-PKLHVGGAAAPG
A--AHLKAEVGKVKRKINVGVEYLQTQVVYYTDVLDKFFDELGK----VD---VP-ILVG
IFPARTFGQADFFDKYVA-GVDVPPDYLEAMKKTKEI--KDKEKKKEEVDRVNIEFFTGF
LEHL-KGTPAAGCHMMAVGYPRIIPPLKKLME------------
>17387689
------------------------------------------------------------
------------------------------------------------------------
------------------------------------------------------------
------------------------------------------------------------
----MGDEIYSDLMRDLETGNYVFTGELEPEK-AGD-VNEPIEMARELK--GMVVACNVT
DNPQSFAYVNSMAASYLIQKETGMECVYQLRCSDRNRMALLSDVLGAGALGLKNILALAG
DHVSLGDTPDAKPVFDLDSTTLIKLIRTMVDEGKDLGGNEIH---NP-PKLHVGGAAAPG
A--AHLKAEVGKVKRKINVGVEYLQTQVVYYTDVLDRFFDELGK----VD---VP-ILVG
IFPARTFGQADFFDKYVA-GVDVPPDYLEAMRKTKAI--KDKEKKKEEVDRVNIEFFTGF
LEHL-KGTPAAGCHMMAVGYPRIIPPLKKLME------------
>10660055
------------------------------------------------------------
------------------------------------------------------------
------------------------------------------------------------
------------------------------------------------------------
----MGDEVYSDLMRDLKSGNYVFTGELEPEK-AGD-VNEPIEMARELK--GMVVACNVT
DNPQSFAYVNSMAASYLIQKETGMECVYQLRCSDRNRMALLSDVLGAGALGLKNVLALAG
DHVSLGDTPDAKPVFDLDSTTLIKLIRTMVDEGKDLGGNEIH---NP-PKLHVGGAAAPG
A--AHLKAEVGKVKRKINVGVEYLQTQVVYYTDVLDRFFDELGK----VD---VP-ILVG
IFPARTFGQADFFDKYVA-GVDVPPDYLEAMRKTKAI--KDKEKKKEEVDRVNIEFFTGF
LEHL-KGTPAAGCHMMAVGYPRIIPPLKKLME------------
>VUT27015.1 5,10-methylenetetrahydrofolate reductase [Candidatus Methanolliviera sp. GoM_asphalt]
------------------------------------------------------------
------------------------------------------------------------
------------------------------------------------------------
------------------------------------------------------------
----MTDEVYSDLMREFKEGKYVFTGELEPEK-AGN-VNEPIEMAKELL--GLVVACNVT
DNPQSFAYVSSLAASYKIQKETGMECVYQLRCSDRNRMALLSDVLGAGTLGIKNILALAG
DHVSLGDTPDAKPVFDLDSTTLIHMIRKMVDEGKDLGGNDIE---DP-PKLHVGGAAAPG
A--AHLKAEVGKVKRKVNAGVEYLQTQVVYYTDVLDKFFNELGK----ID---VP-ILVG
IFPARTFGQADFFDKYVA-GVDVPPDYLENMRATKQI--KDKEKKKEEVDRVNIEFFTGF
LEHL-KGTPAAGCHMMAVGYPRIIPPLKKLME------------
>4006900
------------------------------------------------------------
------------------------------------------------------------
------------------------------------------------------------
------------------------------------------------------------
----MTDEVYSDLMREFKEGKYVFTGELEPEK-AGN-VNEPIEMAKELK--GLVVACNVT
DNPQSFAYVNSMAASYLIQKEAGMECVYQLRCSDRNRMALLSDVLGAGALGLKNILALAG
DHVSLGDTPDAKPVFDLDSTTLIAMIRKMVDEGKDLGGNEIA---DP-PKLHVGGAAAPG
A--AHLKAEVGKVKRKINAGVEYLQTQVVYYTDVLDKFFNELGE----TD---VP-ILVG
IFPARTFGQADFFDKYVA-GVDVPPDYLEAMRATKQI--KDKEKKKEEVDRVNIEFFTGF
LEHL-KGTPAAGCHMMAVGYPRIIAPLKKVME------------
>RLG38566.1 5,10-methylenetetrahydrofolate reductase [Methanosarcinales archaeon]
------------------------------------------------------------
------------------------------------------------------------
------------------------------------------------------------
------------------------------------------------------------
---MAAKEAYSRFMEELLSGKFVWTGELEPGK---D-IKESLEAARELK--GLVTACNVT
DNPQSFASISSLAAAHVIQRETGMECIYQLRCSDRNRLALMSEVMGAGILGLKNVLALTG
DYVMLGDTPAAKPVYDLDSTTLTYMIHRLVHEGKDIAGNDVP---NP-PKMHVGVAAGPG
V--DPIEPEMYKLKRKVKAGAEFVQTQVIYKTEVVDRFFKWVKE--LQID---VP-ILIG
IFPAKSYGAAKFFDENVT-GVDVPTEFLAELEQTVKI--KDKEKRREETDRINIEYFTKF
LEHL-KGTPAAGCHIMAVGYPRIIPELKKIVE------------
>RJS79071.1 5,10-methylenetetrahydrofolate reductase, partial [Methanophagales archaeon]
------------------------------------------------------------
------------------------------------------------------------
------------------------------------------------------------
------------------------------------------------------------
---------------------------------------------SELK--GLVTACNVT
DNPQSFAAINSLAASYKIQEETGMECIYQLRCSDRNRMALCSDVMGAGILGLKNVLTLTG
DYVSLGDTPMAKPVYDLDSTTLTRMIHTLVHEGKDISGTEIP---NP-PKLHVGAAAGPG
M--DPLEPELYKLKRKAIAGAEFFQTQVVYLPETIDRFFKGVKD--LNIE---TP-ILVG
IFPAKTYGAAKFFDENVT-GVDVPPDFLKNLEATKQI--KDKEKRKEEVDRVNIEYFTGF
LEHL-KGTPAVGCHIMAVGYPRIIPELKKVVE------------
>RLG35665.1 5,10-methylenetetrahydrofolate reductase [Methanosarcinales archaeon]
------------------------------------------------------------
------------------------------------------------------------
------------------------------------------------------------
------------------------------------------------------------
-MKKMAEEVYSDLMREIQSGRFVWTGELEPAK---D-IGEAIEAASELK--GLVTACNVT
DNPQSFAAINSLAAAYKIQQETGMECIYQLRCADRNRLALFSDVMAAGVLGLKNILALTG
DYVSLGDTPRAKPVYDLDSTTLTRMIHTLVHEGKDISRTEIP---NP-PKLHVGTAAGPG
V--DPLEPELYKMKRKALAGAEFFQTQVVYLPEVLDQFFKGVKE--LNIE---TP-ILVG
IFPAKSYGAAKFFDEYVT-GVDVPPDFLKELEATKQI--KDKEKRKEEVDRVNVEYFTGF
LEHL-KDTPAVGCHIMAVGYPRIIPELKKVME------------
>17619563
------------------------------------------------------------
------------------------------------------------------------
------------------------------------------------------------
------------------------------------------------------------
------------------------------------------------------------
-----------------------MECIYQLRCADRNRLALCSDVMAAGILGLKNILALTG
DYVSLGDTPRAKPVYDLDSTTLTRMIHTLVHEGKDISGTEIP---NP-PKLHVGAAAGPG
V--DPLEPELYKMKRKALAGAEFFQTQVVYLPEVLDRFFKGVKE--LNIE---TP-ILVG
IFPAKSYGAAKFFDEYVT-GVDVPPDFLKELEATKQI--KDKEKRKEEVDRVNIEYFTGF
LEHL-KDTPAVGCHIMAVGYPRIIPELKKVME------------
>PXF53081.1 5,10-methylenetetrahydrofolate reductase [Methanophagales archaeon]
------------------------------------------------------------
------------------------------------------------------------
------------------------------------------------------------
------------------------------------------------------------
----MAEEVYSDLMREIKSGRFVWTGELEPAK---D-IGEAIEAARELK--GLVTACNVT
DNPQSFAAINSLAAAYKIQQETGMECIYQLRCADRNRLALCSDVMAAGILGLKNILALTG
DYVSLGDTPRAKPVYDLDSTTLTRMIHTLVHEGKDISGTEIP---NP-PKLHVGAAAGPG
V--DPLEPELYKMKRKALAGAEFFQTQVVYLPEVLDRFFKGVKE----LN-IETP-ILVG
IFPAKSYGAAKFFDEYVT-GVDVPPDFLKELEATKQI--KDKEKRKEEVDRVNIEYFTGF
LEHL-KDTPAVGCHIMAVGYPRIIPELKKVME------------
>KON30446.1 hypothetical protein AC480_01080 [miscellaneous Crenarchaeota group archaeon SMTZ1-55]
------------------------------------------------------------
------------------------------------------------------------
------------------------------------------------------------
------------------------------------------------------------
-------------MKELQTNKFVFTGELEPVK-TAD-LSDVIQEAQALK--GYVTACNVT
DNPGSCASISSLVASHVVQKTTGMEVVYQLRCTDRNRIALTSDLLGAAALGIRNVLALTG
DHTLLGDMPNAKPVFDLDSTVLVGMIRRMVDEGKDLNGNEIL---GSRPRFNIGVAANPN
A--NPIEPEILKLVRKIECGAQFIQTQVCYDIDKTIEFLRMFKV----FK---TP-VLVG
IFPMKNYGTADFFNAHIA-GVSVPKNLMEQFAEVKKG-GYSKQEKREKYDQINLDFFVPF
VKELMKSNLCKGCHIMSVHYTELIPKLLKEVQVLPEPAVSVVST
>OGD52778.1 hypothetical protein A3K81_06785 [Candidatus Bathyarchaeota archaeon RBG_13_60_20]
------------------------------------------------------------
------------------------------------------------------------
------------------------------------------------------------
------------------------------------------------------------
---MTNRPAYSQLVKDLRSGKFVLTGELEPEK-VTS-LDEIIISAKAMK--PYVVAANVT
DNPLAFAYMNSLVPSWVIQKEVGLEAVYQMTIRDRNRLAIVSDVLAASYLGIKNILAISG
DHTVLGDNRGALSVYDLDSAQFVYLLHKMIDEGVDLAGNEIH---GK-VGINVGIAANPN
A--DPLMPEVLKIGRKTKIGADFIQTQTMFDIDKTKTFLKEVEK----YN---CP-VLVG
VFPLKSFGIADFFDKNIP-GVKVPPELLASMAKAKEE--PDKERRSALYDEVNLEFFVPF
IKEIRKTTKASGIHIMAVLYERIFGPLLENF-------------
>TRZ68419.1 methylenetetrahydrofolate reductase [Methanothrix sp.]
------------------------------------------------------------
------------------------------------------------------------
------------------------------------------------------------
-----------------------------------------------------------M
VKMADKRPAYSQLVKDIRAGKFVLTGELEPEK-VTA-LEEVLVSARAMK--PYVVAANVT
DNPLAYAYMNSLVPSWLVQKEVGLETVYQMTVRDRNRLALTSDVLAASYLGIKNILAISG
DHTVLGDNKGAVSVYDLDSAQFVYMLHKMIDEGVDVAGNEIH---GN-VDINVGIAANPN
A--DPLMPEVLKVGRKTKIGADFIQTQTMFDIDKTKEFLKEAEK----YK---CP-TLIG
VFPLKSYGIADFFDRFIP-GVSVPTELLTNMKKAKKE--PDKEKRKQLYDEVNLEFFRPF
IKEVRKTTSAAGIHVMAVMYVRIFEPLLEAF-------------
>KON30646.1 hypothetical protein AC482_03355 [miscellaneous Crenarchaeota group-15 archaeon DG-45]
------------------------------------------------------------
------------------------------------------------------------
------------------------------------------------------------
------------------------------------------------------------
--MVNKRPAHSNLVKELRSGRFVLTGELEPEK-TTG-LEEILASARAMK--PYVVAANVT
DNPLSMAFMNSLVPAYIVQREVGLETVYQMVSRDRNRIALVSDILAAAHLGIRNILALSG
DHTVLGDNKGALPVYDLDSAQFVYLISKMVDEGVDLAGNEIH---GD-VDINIGIAANPN
A--DPLEPEVLKIGRKVGLGVDFIQTQTMFDIDLVKEFLGEIER----FN---CP-CLVG
IFPLKSFGIADFFDKYIP-GVSVPEDLLEEMRRCKEE--PDKDKRQGRYDEVNIEFFEPF
IKEVRKTTKAAGIHVMAVFYERIFEPLLRTMA------------
>RLI09653.1 hypothetical protein DRO42_03730 [Candidatus Bathyarchaeota archaeon]
------------------------------------------------------------
------------------------------------------------------------
------------------------------------------------------------
------------------------------------------------------------
--MVAKRPAYSNLVKEIRSGKFVLTGELEPEK-TTG-LEEILASARAMK--PYVVAANVT
DNPLSMAFMNSLVPSYIVQREIGLETVYQVTVRDRNRNALISDILAAAHLGIRNVLALSG
DHTVLGDNKGAMPVYDLDSAQFVYLLSKMIDEGVDLAGNEIH---GK-VEMNVGIAANPN
A--DPLEPEVLKIGRKVGLGVDFIQTQTMFDIDLVKEFLREIER----FN---CP-TLVG
IFPLKSFGIADFFDKYIP-GVHVPKELLEGMRRCKDE--PDKEKRKALYDQVNIDFFEPF
IKEIRKTTKAAGIHVMAVFYERIFEPLLRTTM------------
>TRO48084.1 hypothetical protein E2P65_03460, partial [Candidatus Bathyarchaeota archaeon]
------------------------------------------------------------
------------------------------------------------------------
------------------------------------------------------------
------------------------------------------------------------
------------------------------------------------------------
---LAMAYMNSLVPSYVVQRDVGLETVYQVVVRDRNRLALTSDILAAAYLGIKNVLAISG
DHTVLGDNKGGRAVYDLDSAQFVYLLKKMIDEGTDLQGNEIH---GK-VEINVGIAANPN
A--NPLDPEILKIGRKVKIGADFIQTQTMFDIDLTKEFLKETER----FS---CP-TLVG
IFPLKSFGIADFFDKYIP-GVSVPRDLLEAMEKCKEE--PDKEKRKDRYDEVNMEFFSPF
IKEIRKTTSAAGIHVMAVLYERILDPLLRETM------------
>TET72173.1 hypothetical protein E3J39_03155 [Candidatus Bathyarchaeota archaeon]
------------------------------------------------------------
------------------------------------------------------------
------------------------------------------------------------
----------------------------------------------------MLCDPLEF
SEMGKKRPAYSDLMKEIEAGRFVLTGELEPEK-TTG-LEEILDSARAMK--PYVVAANVT
DNPLAMAFMNSLVPSYIVQRDVGLETVYQMVIRDRNRLALTSDVLAAAYLGIKNILAISG
DHTVLGDNKGGLSVYDLDSAQFVYLLHKMIDEGTDLEGNEIH---GK-VPINVAIAANPN
A--NPLEPEILKIGRKVKLGTDFIQTQTMFDIDLTKEFLKETEK----FN---CP-TLVG
IFPLKSFGIADFFDKYIP-GVSVPKDLLESMRKCKDE--PDKEKRKDLYDEVNIEFFAPF
IKEIKKTTKAAGIHMMAVLYERIFEPLLAETM------------
>TEU10447.1 hypothetical protein E3J20_04240 [Candidatus Bathyarchaeota archaeon]
------------------------------------------------------------
------------------------------------------------------------
------------------------------------------------------------
------------------------------------------------------------
--MGKKRPAYSNLMKEIEAGRFVLTGELEPEK-TTG-LEEVLASARAMK--PYVVAANVT
DNPLAMAFMNSLVPSYIVQRDVGLETVYQMVIRDRNRLALTSDVLAAAHLGIKNILAISG
DHTVLGDNKGGLPVYDLDSAQFVYLLHKMIDEGTDLEGNEIH---GE-VPINVAIAANPN
A--NPLEPEILKVGRKVKLGTDFIQTQTMFDIDLTKEFLKETEK----FN---CP-TLVG
VFPLKSFGIADFFDKYIP-GVSVPKDLLDSLRKCKEE--PDKEKRKPLYDEVNMEFFAPF
IKEIRKTTKAAGVHVMAVLYERILEPLLAETM------------
>RLG93772.1 hypothetical protein DRO27_05730, partial [Candidatus Bathyarchaeota archaeon]
------------------------------------------------------------
------------------------------------------------------------
------------------------------------------------------------
------------------------------------------------------------
--MGKKRPAYSNLMKEIEASRFVLTGELEPEK-TTS-LEEVLASARAMK--PYVVAANVT
DNPLAMAFMNSLVPSYIVQRDVGLETVYQMVIRDRNRLALTSDVLAAAHLGIKNILAISG
DHTVLGDNKGGLPVYDLDSAQFVYLLHKMIDEGTDLEGNEIH---GE-VPINVAIAANPN
A--NPLEPEILKIGRKVKLGTDFIQTQTMFDIDLTKEFLKETEK----FN---CP-TLVG
VFPLKSFGIADFFDKYIP-GVSVPKDLLDSLRKCKEE--PDKEKRKPLYDEVNMEFFAPF
IKEIKKTTKAAGVHVMAVLYERILEPLLA---------------
>TKJ20979.1 hypothetical protein CEE43_10950 [Candidatus Lokiarchaeota archaeon Loki_b32]
------------------------------------------------------------
------------------------------------------------------------
------------------------------------------------------------
----------------------------------------------MNLYQVRKNQKRRK
RYKMPQRPAYSNLVKAIREGKFVFTGELEPEK-DFD-LKHVLHSAEEMKKTGKIIAANVT
DGPQGDAYTCSMVPCYLVQEKVGLEAIWQMTVRDRNRIALFGDILGGSILGLKNLLALTG
DHSALGDHGNARAVYDLDSTQLIELVSKMVDEGTDLEGNEIQ---GGKPQINVGCAANPN
S--NPRDPEILKVGRKVDVGADFIQTQTSFDVDDAKEFLKELEK----YN---IP-VLLG
LFPIKNYGIAWYFNEYIP-GVSVPKDFLDALKATKKI--KDKQQKYAAIDKINLEFYEPF
IKEIKKTTKAAGIHCMAVHYERLFEPLLKDF-------------
>TES99127.1 hypothetical protein E3J90_05085 [Candidatus Lokiarchaeota archaeon]
------------------------------------------------------------
------------------------------------------------------------
------------------------------------------------------------
------------------------------------------------------------
---MTKRPAYSNLVKTMREGKFLFTGELEPKK-MID-LSSILHSAEEMKKTGKIVAANVT
DGPQGDAYTCSMVPCYLVQEKVGLEAIWQMTVRDRNRIALFGDILGGAILGLKNILALTG
DHTALGDHQNARPVFDLDSTQLIDLVSKMVDDGTDLKGNEIE---GGKIEMNVGCAANPN
S--NPREPEILKVGRKVEVGADFIQTQTSFDIDDAKEFLKELEK----FN---VP-VLLG
LFPIKNYGIAWYFNEYIP-GVSVPKDLLKALKTAKKEYKDDKKKRNEVIDKINIDFYEPF
IKEIQKTTKAAGIHCMAVHYERLFEPLLKNF-------------
>TFG22539.1 hypothetical protein EU529_10185 [Candidatus Lokiarchaeota archaeon]
------------------------------------------------------------
------------------------------------------------------------
------------------------------------------------------------
------------------------------------------------------------
---MANRTAYSNLVKTMREGKFLFTGELEPKK-MFD-LSSVLHSAEEMKKTGKIVAANVT
DGPQGDAYTCSMVPSYLVQEKVGLEAIWQMTVRDRNRIALFGDILGGSILGLKNLLALTG
DHSALGDNKNARAVYDLDSTQLIDLVSKMVDDGTDLEGNEIE---GGKVEMNVGCAANPN
S--DPREPEILKVGRKVEVGADFIQTQTSFDIDEAKEFLKDLEK----FN---IP-VLLG
LFPIKNYGIAWYFNEYIP-GVSVPKDFLNDLKATKKI--KDKKEKYAKIDQINIDFYVPF
IKEIKKTTKAAGVHCMAVHYERLFEPLLKEF-------------
>TFG30768.1 hypothetical protein EU532_00315 [Candidatus Lokiarchaeota archaeon]
------------------------------------------------------------
------------------------------------------------------------
------------------------------------------------------------
------------------------------------------------------------
---MAKRPAYSKLCKAIEAGHFVFTGELEPKK-IMD-LSEIVHSAKEMKKTNRIIAANVT
DGPQGDAYMSSLIPSYVVQRDAEIEAVWQVAVRDRNRVALFGDVIAGGFMGLKNILVLTG
DHTALGDNKKARPVYDIDSTQFCELLSKIIDDGTDYEGNEIT---GGKVEMNYGCVANPN
AIGEYMEPELLKVGRKVEQGIDFIQTQTAFDIDVAKNFINELAK----YK---VP-ILLG
VFPMKSYGIAWYFDQYIP-GVSVPKDLLDALKKAEKENKQDKKAKYAALDKVNVEFFVPF
IEEIKKNSKASGIHCMAVEYERLFAPLLNKYPDYAKEFY-----
>TFG11413.1 hypothetical protein EU535_07270 [Candidatus Lokiarchaeota archaeon]
------------------------------------------------------------
------------------------------------------------------------
------------------------------------------------------------
------------------------------------------------------------
---MAKRPAYSKLCKALADGHFVFTGELEPKKILADGMEEVIESAKEMKKTGRIIAANVT
DGPQGDAYMCSLVPSFVVQRDAGIEAVWQVAVRDRNRVALFGDILGGALLGLKNILVLTG
DHTALGDNKQGRISYDLDSTQFCELLKKMIDEGTDYAGNEIT---DGKIEMNYGCVANPN
AVGEYMEPEILKVGRKVEQRVDFIQTQTAFDIDVAKNFINELAR----YN---VP-ILLG
VFPMKSYGIAWYFDKYIP-GVSVPKDLLDALKKAEKDNKGDKQGKYAALDKVNVEFFVPF
IEEIKKSSKASGIHCMAVEYERLFAPLLNKSPDYAKKYY-----
>TFF90588.1 hypothetical protein EU548_02255 [Candidatus Lokiarchaeota archaeon]
------------------------------------------------------------
------------------------------------------------------------
------------------------------------------------------------
------------------------------------------------------------
---MAKRPAYSKLCKALADGHFVFTGELEPKKILADGMEEVIHSAKEMKKTDRIIAANVT
DGPQGDAYMCSLVPSFVVQRDAEIEAVWQVAVRDRNRVALFGDVLGGALLGLKNVLVLTG
DHTALGDNKQGRISYDLDSTQFCELLKKMIDEGTDYSGNEIT---DGKIEMNYGCVANPN
AVGEYMEPEILKVGRKVEQGIDFIQTQTAFDIDVAKNFINELAR----YN---VP-ILLG
VFPMKSYGIAWYFDKYIP-GVSVPKDLLNALKKAEKDNKGNKPAKYAALDKVNVEFFVPF
IEEIKKNSKASGIHCMAVEYERLFAPLLDKYPDYAKNYY-----
>TFF90835.1 hypothetical protein EU548_00990 [Candidatus Lokiarchaeota archaeon]
------------------------------------------------------------
------------------------------------------------------------
------------------------------------------------------------
----------------------------------------------------MKKKKRRR
KVKMSNRPAYSTLCQKIKEGHFVFTGELEPKK-ILN-LDEIVDSAKEMKRTKKIVAANVT
DGPQGDAYMCSMVPSYKVQEEADIEAVWQVTVRDRNRVALFADVLGASQLGIKNILTLTG
DHTALGDHKKGRAVYDIDSTQFCEMLSIMIDEGTDLNGNELK---GGKIEMNYGCVANPN
S--DPREPEILKVGRKVEQGVDFIQTQTAFDIDQAIEFLKELER----YN---VP-VLLG
VFPLKSYGIAWYFDNYIP-GVSVPKDLLKSLKNAEKENKGNKPAKYEAIDKINIEFFKPF
IEEIKKSTKAAGIHCMAVEYERLFEPLLSEFPEYVD--------
>KKK46469.1 Bifunctional homocysteine S-methyltransferase/5,10-methylenetetrahydrofolate reductase [Lokiarchaeum sp. GC14_75]
------------------------------------------------------------
------------------------------------------------------------
------------------------------------------------------------
------------------------------------------------------------
---MVKRPAYSNLIKAIQDGHFVFTGELEPKK-ILN-LDKIIHSAKEMKKTGRIIAANVT
DGPQGDAYMSSMVPSYMVQEKANIEAVWQVTVRDRNRIALFGDVIAGAVLGLKNILTLTG
DHTALGDHKKSRPVYDIDSTQFAEMLSMMIDDGTDYEGNEIK---GGKIEMNFGCVANPN
S--DPREPEILKVGRKVEQGIDFIQTQTAFDIDQAKEFLKELEQ----FN---VP-VLLG
VFPLKSHGIAWYFDNYIP-GVSVPKDLLKSLKTAEKENKGNKPGKYAAIDKINIEFFKPF
IEEIKKTTKAAGIHCMAVEYERLFESLLGGFPEYVK--------
>TFG06913.1 hypothetical protein EU539_06360 [Candidatus Lokiarchaeota archaeon]
------------------------------------------------------------
------------------------------------------------------------
------------------------------------------------------------
--------------------------------------------------MQPKKKKRGR
KLKMAKRPAYSNLCKAVQEGQFVITGELEPKK-ILD-LSEILHGAEEMKKTGKIVAANVT
DGPQGDAYMSSLVPSYLVQDKVGLEAVWQVTVRDRNRVALFGDVIAGAVLGLKNILTLTG
DHTALGDHKKGRAVYDIDSTQFCEMLSKMIDEGTDYEGNELE---GGKIEMNYGCVANPN
S--NPREPEILKVGRKVEQGIDFIQTQTAFDIDEAKAFLKDLEQ----FN---VP-VLLG
IFPLKSHGIAWYFDNFIP-GVSVPKDLLKSLKTAEKENKGDKKGKYAAIDKINIEFFEPF
IKEIKKTTKAAGIHCMAVEYERLFDPLLKDF-------------
>TKJ25358.1 hypothetical protein CEE42_07760 [Candidatus Lokiarchaeota archaeon Loki_b31]
------------------------------------------------------------
------------------------------------------------------------
------------------------------------------------------------
------------------------------------------------------------
---MAKRKAYSQLCKAIEAGHFVFTGELEPKK-ILD-LSEIIHSAKEMKKTKRIVAANVT
DGPQGDAYMASLVPSYKIQEEAGIEAVWQVTVRDRNRVALFGDVVAGAVLGLKNILTLTG
DHTALGDHKKARAVYDIDSTQFCEMLSIMIDEGTDYEGNELK---GGKIEMNFGCVANPN
S--NPREPEILKVGRKVDRGVDFIQTQTAFDIDDAKDFLKDLEQ----YN---VP-VLLG
LFPLKSHGIAWYFDNYIP-GVSVPKDLLKALKKAEKDNKGNKPGKYAAIDKINIDFFKPF
IAEIKKSTKAAGIHCMAVEYERLFAPLLGDYPEYVKYSM-----
>TFG25932.1 hypothetical protein EU533_00365 [Candidatus Lokiarchaeota archaeon]
------------------------------------------------------------
------------------------------------------------------------
------------------------------------------------------------
----------------------------------------------------MKNKLRRR
KNKMAKRPAYSKLCKAIEAGHFVFTGELEPKK-ILD-LDEIFHSAGEMKKTGKIIAANVT
DGPQGDAYMSSLAPSYLIQENVGIEAVWQVTVRDRNRVALFGDVVAGAVLGLKNILTLTG
DHTALGDHKRGRAVYDIDSTQFCEMLSTMIDKGTDYEGNELL---GGKIEMNFGCVANPN
S--NPREPEIFKVGRKVEQGVDFIQTQTAFEIDQAKEFLKELEQ----FN---VP-VLLG
VFPLKSYGIAWYFDNYIP-GVSVPKDLLKALKKAEKDNKGNKQGKYDALDKINIEFFEPF
IKEIKKTTKAAGIHCMAVEYERLFEPLLKDYPKYAEKIS-----
>TFG18020.1 hypothetical protein EU531_01440 [Candidatus Lokiarchaeota archaeon]
------------------------------------------------------------
------------------------------------------------------------
------------------------------------------------------------
------------------------------------------------------------
---MAKRPAYSQLCKAIEEGHFVFTGELEPKK-ILD-LSEIFHSAEEMKKTGRIVAANVT
DGPQGDAYMSSLVPSYLIQEKVGIEAVWQVTVRDRNRVALFGDVVAGAVLGLKNILTLTG
DHTALGDHKKGRAVYDIDSTQFCEMLSIMIDEGTDYEGNELE---GGKIEMNFGCVANPN
S--NPREPEILKVGRKVEQGVDFIQTQTAFDIDEAKDFLKELEQ----FN---VS-VLLG
VFPLKSYGIAWYFDKFIP-GVSVPKDLLKALKKAEKDNKGNKQGKYAALDKINIEFFNPF
IEEIKKTTKAAGIHCMAVEYERLFEPLLKKYPKYV---------
>RLI34135.1 5,10-methylenetetrahydrofolate reductase [Candidatus Bathyarchaeota archaeon]
------------------------------------------------------------
------------------------------------------------------------
------------------------------------------------------------
------------------------------------------------------------
-----MTEAFSNLMKEITKGKFVFTGELEPHK-STD-LSDVLAWAKILKATGRIVAANVT
DNPQSVCTASSLVASYIVQKETGLETVYQLRASDRNRLALTSDLLGAAILGLKNVLALTG
DHIKKGDMVEAKPVFDLDGTQLIELIHRMVYEGKDISGNKIH---GTPPQFNIGAAGNPN
F--KPLEIEVLKLERKAEVGVDFIQTQVVFDVNTALQFLDAVKH----IN---VP-ILIG
VFPPKSYGQANYFDKHVP-GVRVPEELLEQFRRIKKI--TDKSERRKKINAYNIEYFTDF
IKQVKKKQACKGIHLMAVGYPEVVAPIIEKS-------------
>RLI34795.1 5,10-methylenetetrahydrofolate reductase [Candidatus Bathyarchaeota archaeon]
------------------------------------------------------------
------------------------------------------------------------
------------------------------------------------------------
------------------------------------------------------------
--MKGKFTPFSELMKKIAAGEFVYTGELEPHK-TTD-ISETIEWARTLKATGKVTAANVT
DNPSSTACISSLVAAYIIQRETGLETIYQLRTADRNRLALVSDVLGAGALGLKNILALTG
DHTMLGDNPQSKPVFDLDGTQLIAMIKQMVYEGKDPAGNEIA---NP-PKINVGAAAQPG
A--DPLEMEILKMERKVEAGAEFFQTQVVFDVEVALKFLDEASH----LN---VP-ILIG
IFPPKNYGQAEYFSKYVP-GVTVPDQFLADLKKLSEI--SDKAERKRKINEYNVEYFSNF
IREIKKKPVCKGCHIMAVGYPEVIGPIVERVEKGA---------
>RLI27651.1 5,10-methylenetetrahydrofolate reductase [Candidatus Bathyarchaeota archaeon]
------------------------------------------------------------
------------------------------------------------------------
------------------------------------------------------------
------------------------------------------------------------
-------------MKKIAAGEFVYTGELEPHK-TTD-ISETIEWARTLKATGKVTAANVT
DNPSSTACISSLVAAYIIQRETGLETIYQLRTADRNRLALVSDVLGAGALGLKNILALTG
DHTMLGDNPQSKPVFDLDGTQLIAMIKQMVYEGKDPAGNEIA---NP-PKINVGAAAQPG
A--DPLEMEILKMERKVEAGAEFFQTQVVFDVEVALKFLDEASH----LN---VP-ILIG
IFPPKNYGQAEYFSKYVP-GVTVPDQFLADLKKLSEI--SDKAERKRKINEYNVEYFSNF
IREIKKKPVCKGCHIMAVGYPEVIGPIVERVEKGA---------
>RLI50827.1 hypothetical protein DRP09_19725 [Candidatus Thorarchaeota archaeon]
------------------------------------------------------------
------------------------------------------------------------
------------------------------------------------------------
------------------------------------------------------------
-----MGEAFSELMKKIKAGEFVYTGELEPHNLSTE-IGDVVEWAKTLKGIGKITAANVT
DNPQSFSAMSSLAASFIIQRDSGLEMVYQLRTADKNRLALASDILAAAAFGLKNILALTG
DHTHMGNTPDAKPVFDLDSAQLVDLIHHMVYEGTDLSGNEVQ---GPRPEINIGVAGNPN
Q--EPLEIEVLKMERKAEVGADFIQTQVVFDVDIALTYLESIEH----IG---IP-SFIG
IFPPRSYGQAEFFDKFVS-GVTVPPEFLKTFKEFKAI--SDKAERKKKIDEFNIDYFVNF
VKEIRKKKNCAGCHIMAVGYPDVIAPIIEGAEK-----------
>VUT27658.1 5,10-methylenetetrahydrofolate reductase [Candidatus Syntrophoarchaeum sp. GoM_oil]
------------------------------------------------------------
------------------------------------------------------------
------------------------------------------------------------
------------------------------------------------------------
-----MQEAFSELAKKIKAGEFVYTGELEPHNMSTE-IADVVDWAKTLKGIGRITAANVT
DNPQSFSAMSSLAASYIIQRDSGLEMVYQLRTADQNRLALASVILGAAAFGLKNILALTG
DHTHMGNTPDAMPVFDLDSAQLVDLIHHMVYEGTDLSGNEVQ---GPRPEINVAVAGNPS
Q--EPLEIEVLKMERKAEVGADFIQTQVVFDLDIALTYLDSIAH----IG---IP-SFIG
IFPPRSYGQAEFFDKFVS-GVTVPPEFLKTFKDFKAI--PDKADRKKKVDEFNVEYFVNF
VKEIKKKKNCAGCHIMAVGYPDVIAPIIEGAEK-----------
>17485049
------------------------------------------------------------
------------------------------------------------------------
------------------------------------------------------------
------------------------------------------------------------
----MEKKAFSELAKKIEAKEFVFTGELEPHR-SID-LTEVKEWATTLKEIGKIIAANVT
DNPRSDSAISSLVAAYLIQRDTGLECVYQLRVTDRNRLALVSDILGAGALGLKNILALAG
DHTRVGTTPKAKPVFDLDSANLIDLIHRMVYEGKDLDGNEIH---GPRPEINVGTAGGIM
A--EPLEMEVFKLKRKAKVGADFIQTQAVFDVNLAVRYLKAVKE----VG---IP-TLIG
IFPPRSYAQAEFFGKFVP-GVIVPKEFMDDFKKMSEI--TDKAVRKEKIKEYNVNYFVDF
IKEV-RKEGAAGCHIMAVGYPDPIAPIIEGVIGK----------
>RLG37444.1 5,10-methylenetetrahydrofolate reductase [Methanosarcinales archaeon]
------------------------------------------------------------
------------------------------------------------------------
------------------------------------------------------------
------------------------------------------------------------
-MKMAERKAFSELMKKIEAGEFVYTGELEPHR-SID-ISDVVSWAKTLKETGRIVAANVT
DNPRSDSAISSLVASYLIQKETGLEMIYQLRTADRNRLALISDILGAAALGLKNILALTG
DHTKTGTTPSAKPVFDLDGTNLIRLVRSLVDEGKDLWGNEIH---GPRPELNVGGAGNPG
M--EPLEAEVFKLERKAEAGADFFQTQVVFDAEVARRFLRAIEH----IG---VP-TLIG
IFPPRTYAQAEFFDKFVP-GVSVPREFMEKFAKLKEL---PKEKRKEKINEFNVDYFVSF
IKEIKKEKACAGCHIMAVGYPDVIGPIIEGVEK-----------
>RLG36758.1 5,10-methylenetetrahydrofolate reductase [Methanosarcinales archaeon]
------------------------------------------------------------
------------------------------------------------------------
------------------------------------------------------------
------------------------------------------------------------
--MAKERKAFSNLMKAIERGEFVYTGELEPHR-SID-LSDVKDWATTLKNTGKIIAANVT
DNPRSDSAISSLVAAYIVQRDTGLETVYQLRTADRNRLALLSDILGAAALGLRNILALTG
DHTKIGTTPAAKPVFDFDSAHLVALIHNLVYEGKDLDGNEVH---GPKPEINVGVAGNPN
M--DPLEAEVLKLERKAEVGADFVQTQVIFDVEVARRFLKAVEH----IG---IP-VLIG
IFPPRSYGQASFFDKYVP-GVTVPEEFLEAFKKFKEI--EDKERRKEKINEYNVEYFVNF
IKEVKKEKACAGIHIMAVGYPDVIGPIIEGVEK-----------
>TDA31250.1 5,10-methylenetetrahydrofolate reductase [Hadesarchaea archaeon]
------------------------------------------------------------
------------------------------------------------------------
------------------------------------------------------------
------------------------------------------------------------
-----MKKAFSNLMKAISEGKFVYTGELEPHR-SID-LSEVESWARTLKEAG-IVAANVT
DNPRSDSAISSMVASYLIQRNTGLETIYQLRTADRNRLALLSDVLGGAALGLRNILALTG
DHTRIGTTPSSKPVFDLDSTGLIALIHKLVYEGKDLDGNELK---GPRPEINVGAAANPN
M--DPLEIEILKLERKAEAGADFFQTQVVFDVEVARRFLREIEH----IK---VP-TLVG
IFPPRSYGQAEFFDKYVP-GVRVPKEFMEAFARFRTI--EDKQKRSEKINEYNVEYFSNF
IREVKKERACAGIHIMAVGYPEVIRPLMESVK------------
>TDA31261.1 5,10-methylenetetrahydrofolate reductase [Hadesarchaea archaeon]
------------------------------------------------------------
------------------------------------------------------------
------------------------------------------------------------
------------------------------------------------------------
------MKPFSHLMKAISEGKFVYTGELEPHR-SLD-LSEVESWARTLKEAG-ILAANVT
DNPRSDSAISSLVASYLIQRNTGLETIYQLRTADRNRLALLSDVLGAAALGLKNILALTG
DHTRTGTTPSSKPVFDLDSTGLIALIHRMVHEGKDLDGNEIK---GPRPEINVGGAANPN
M--DPLEIEVLKLERKAEAGAEFFQTQVVFDVEVARRFLREIEH----LK---VP-TLIG
IFPPRSYGQAEFFDKYVP-GVRVPRPFMEAFARFKEI--GDKQKRSEKINEYNVEYFSSF
IREVKREKACAGIHIMAVGYPEVIRPLMESVK------------
>RJS71984.1 5,10-methylenetetrahydrofolate reductase [Candidatus Syntrophoarchaeum sp. WYZ-LMO15]
------------------------------------------------------------
------------------------------------------------------------
------------------------------------------------------------
------------------------------------------------------------
-------------MRNIKEGKFVFTGELEPEK-TTD-LTELVESAKKLL--GHCVACNVT
DNPQSMAYMSSLVASYVVQRDAGMECVYQLRCSDRNSIALTSDLLGAGALGIKNVLALTG
DHTTLGDYPGAKPVFDLDSGQLVYLIRKMVDEGVDLYGRPIH---NP-PKFHVGVAGNPN
A--DPLESEILKLKRKIDAGAEFIQTQVIFDIEVAKTFLKEMER----FK---VP-VLIG
IFPLKNYGTADYFDKYIP-GVHVPKDLLSEMKKASEI--SDKEKRNERYDEINLEYYGDF
VHEIAHTTSAAGIHVMAVAYERITPALIERAKI-----------
>VUT28219.1 5,10-methylenetetrahydrofolate reductase [Candidatus Syntrophoarchaeum sp. GoM_oil]
------------------------------------------------------------
------------------------------------------------------------
------------------------------------------------------------
------------------------------------------------------------
-------------MQNIRDGKFVFTGELEPEK-TTD-LTELIEGAKKLL--GQCVACNVT
DNPQSMAYMSSLVASHIIQRDSGMECVYQLRCSDRNSIALTSDLLGAGALGIKNVLALTG
DHTALGDYPGSMPVFDIDSGQLTYLIRRMVDEGLDLNGKPIE---VP-PKYHVGVAGNPN
A--DPLDSEVLKLKRKVDAGAEFVQTQVIFDVEIAKTFLKEMEK----YK---VP-ILIG
IFPLKNYGTADYFDKYIP-GVRVPKDLLTTMKEASEI--GDKEKKKARYDEINLDYYGDF
VYEIAHNTSAAGIHVMAVAYERITPPLIERAKI-----------
>RLG33882.1 hypothetical protein DRN98_03305, partial [Methanosarcinales archaeon]
------------------------------------------------------------
------------------------------------------------------------
------------------------------------------------------------
------------------------------------------------------------
-------------MKKIKEGKFVFTGELEPEK-TTD-LTELVESAKKLL--GHCVACNVT
DNPQSMAYMSSLVASYIVQRDSGMECVYQLRCSDRNSIALTSDLLGAGALGIRNVLALTG
DHTSLGDYPGSMPVFDLDSGQLVYLIRRMVDEGVDLNGKPIE---HP-PRFHVGVAGNPN
A--DPLDSEILKLKRKVEAGAEFVQTQVIFDIEIAKTFLKEMEK----YK---VP-VLIG
IFPLKNYGTADYFDKYIP-GVHVPKDLLAKMKEASEI--GDKKKKMERYDEINLDYYGDF
VHEIAHNTSAA---------------------------------
>RLG60260.1 5,10-methylenetetrahydrofolate reductase [Candidatus Hydrothermarchaeota archaeon]
------------------------------------------------------------
------------------------------------------------------------
------------------------------------------------------------
------------------------------------------------------------
--------MNSRLMNELKEGKFVFTGELEPRK-ITD-LAEIVEEAKSLK--GYVTACNVT
DNPGSNACFSSLVCSYIVQRDAGVETIYQLTCRDRNRLALFSDLLGACALGIKNVLALTG
DHPSLGDFPEAKPVFDLDSAQLVYMIRRMIDKGEDLKGNKIK---GE-VKLHVGVAVNPN
A--DPLEPELLKFERKIKVGAEFAQTQVVFDIATIEKFFETLDS----LSIPEIP-ILIG
IFPLKSYGVAQFFDKHVP-GVKVPEELMERMKKASEI--SDKKKRREKYDEINLEYFSEL
IKEI-KKTKARGCHVMAVHYVSMIKALIEETRG-----------
>RJS84875.1 methylenetetrahydrofolate reductase [Candidatus Bathyarchaeota archaeon]
------------------------------------------------------------
------------------------------------------------------------
------------------------------------------------------------
--------------------------------------------------------MGLR
EGVKLSRRVYSELMSQIRSGKFVFTGELEPEK-TTD-LKEVIEATLRMK--GYVTACNVT
DNPQSFAYISSLAAAYLIQEKTGVETIYQLTCRDRNRIALTSDLLGAGALGIKNVLALTG
DHSTLGDMPQAKPVFDLDSVQLISMIRRMVDEGVDISGNEIE---KP-PKFHVGAGANPN
A--KPLEPEIIKFIKKVEAGAEFFQTQVVFDVETVKRFFNEIGN----CN---VP-VLIG
IFPLRSYGVAEYFDKTVP-GVKVPEELMTALAKAKKI--SDKKRRREKYNEINLEYFTNL
LREIKKTTPAAGCHLMSVGYEEIIPDLVKAVKP-----------
>KYH41654.1 5-10-methylenetetrahydrofolate reductase, partial [Candidatus Bathyarchaeota archaeon B26-1]
------------------------------------------------------------
------------------------------------------------------------
------------------------------------------------------------
----------------------------------------------------------ME
GCKPVSRPVFSELMAQIRAGKFVFTGELEPEK-TID-LTETLEAARRLK--GYVTACNVT
DNPQAFAYISSLAASYIVQKETGVETIYQITCRDRNRIAITSDLLGAGALGIKNVLALTG
DHTTLGDIPQAKPVFDLDSVQLIRTARMMVDEGVDVSGNEIK---DP-PKFHVGGGANPN
A--DPLEPELIKFGKKVSAGAEFFQTQVVFDIETVKRFFDEIKG----YN---VP-VLIG
IFPLRSYGVAKYFDETVP-GVKVPEELMKALAEAKRI--SDKKRRRQRYNEINLEYFTNL
LKEIKKTTPAAGCHLMSVGYE-----------------------
>RJS77115.1 5,10-methylenetetrahydrofolate reductase [Candidatus Bathyarchaeota archaeon]
------------------------------------------------------------
------------------------------------------------------------
------------------------------------------------------------
------------------------------------------------------------
-------------MAQIRAGKFVFTGELEPEK-TID-LTETLEAARRLK--GYVTACNVT
DNPQAFAYISSLAASYIVQKETGVETIYQIR--DRNRIAITSDLLGAGALGIKNVLALTG
DHTTLGDMPQAKPVFDLDSVQLIHMARMMVDEGVDVSGNEIK---DP-PKFHVGGGANPN
A--DPLEPELIKFGKKVSAGAEFFQTQVVFDIETVKRFFDEIKG----YN---VP-VLIG
IFPLRSYGVAKYFDETVP-GVKVPEELMKALAEAKRI--PDKKRRRQRYNEINLEYFTNL
LKEIKKTTPAAGCHLMSVGYEEIIPSLVEAVK------------
>RJS75059.1 5,10-methylenetetrahydrofolate reductase [Candidatus Bathyarchaeota archaeon]
------------------------------------------------------------
------------------------------------------------------------
------------------------------------------------------------
------------------------------------------------------------
----MATQTVSNLMADLKDGKFVFTGELEPEK-TTT-LEHALEAARKLK--GYVVACNVT
DNPQSFAYISSLAASYLIQQKVEMEVIYQITCRDRNRIALFSDLLGAGALGIKNVLALTG
DHPTLGDTPQAKPVFDLDSVQLLYLIRKMVDEGKDLNDNPIE---SP-PQFFVGAGANPN
A--DPIEPELIKCAKKVQAGAQFFQTQVVFDLDIAKNFLKETSR----YN---VP-VLIG
IFPLRSYGVAEYFDKNVP-GVKVPEELLEALKKAKKT--PDKKERKQKYNEINLNYFANF
IKELKKTTSAAGCHVMSVGYESIIPSLAEMVK------------
>RJS91911.1 5,10-methylenetetrahydrofolate reductase [Candidatus Bathyarchaeota archaeon]
------------------------------------------------------------
------------------------------------------------------------
------------------------------------------------------------
------------------------------------------------------------
----MTGEIISDLMKNLKSGKFTFTGELEPKK-TTN-LEHIFESVQRLK--GYVTACNVT
DNPQSFACISSLAASYLIQKETGMETIYQVTCRDRNRIGLLSDLLGAGALGIKNILALTG
DYTTLGDTPQAKPVFDLDSVQLISMIRRIVDEGKDINGQPIE---SP-PKFFVGAAANPN
A--DPLEPELIKFAKKVSAGAQFFQTQVVFDIETAKRFLGETER----YG---VP-VLIG
IFPLKSYGIAKYFDKTVP-GVKVPEELMEKLRAAKKI--SDKKEKRERYNSINLEYFSDF
IKELKKTTSAAGCHVMSVGYEELIPSLVEAAK------------
>RLI45950.1 5,10-methylenetetrahydrofolate reductase [Candidatus Bathyarchaeota archaeon]
------------------------------------------------------------
------------------------------------------------------------
------------------------------------------------------------
------------------------------------------------------------
------MSYISSLEKSLATSKFTITGELTPPK-SAS-IEDLLDGAKLIK--DDVVATNVT
DNPTSRVVMSTLATCHLIEKQTGLETIYQITCRDRNRLALQSDILAANALGIKNILVLTG
DYITMGDHPEAKPVFDLDSVQLLWAIKRMQEEGVDLAGKQLK---TP-PKLFVGAAVNPG
I--DPLEPEIIRLEKKVAMGAKFAQTQCLYDPAVLEKFMDQISH----LD---VK-ILVG
ITPLLSAGMAKWMVKNCP-GVIIHDEMIKRLKGAEDK------------VKEGIKMIVEV
VSEI-ASMGVAGIHVMVPERADLVAETVKAIKASGVV-------
>GCC10537.1 bifunctional homocysteine S-methyltransferase/5,10-methylenetetrahydrofolate reductase [archaeon]
------------------------------------------------------------
------------------------------------------------------------
------------------------------------------------------------
------------------------------------------------------------
------MKYYSEFMRSLKSSEFTISGEIDPPK-DVN-PDEVKEQVKHLK--GTVVAANVT
DNPIGDVIMNTLAPC-VIMQDLGLEAIYQQTCRDRNRIALQSDIIGATALGIKNVLALTG
DHPKMGNHPQAKPVFDLDSVQLTGMLRKM-REGSTLAGTELE---NP-PEFHIGVGISPG
V--EPLEPEIIKLEKKVKAGAEFAQTQVIYDVKILERLKDEASH----LD---LP-ILPG
FAPLKSIGMAKFMIKYVP-GIRIPEETMKKLEESKNR------------VETSIEIVAEL
IAAA-RDMNFSGVHIMPVGMDVHVREMVERAGEI----------
>GBE55576.1 bifunctional homocysteine S-methyltransferase/5,10-methylenetetrahydrofolate reductase [archaeon BMS3Bbin15]
------------------------------------------------------------
------------------------------------------------------------
------------------------------------------------------------
------------------------------------------------------------
------MKHYSELMRSLKSSEFTISGEIDPPK-DVN-PDEVKEQVKHLK--DTVVAANVT
DNPIGDVIMNTLAPC-VIMQDLGLEAIYQQTCRDRNRIALQSDIIGAAALGIKNVLALTG
DHPKMGNHPQAKPVFDLDSVQLTGMLRKM-REGSTLAGTELE---NP-PEFHIGVGISPG
I--EPLEPEIIKLEKKVEAGAEFAQTQVIYDVKILERLKDEAFH----LD---LP-ILPG
FAPLKSVGMAKFMLKYVP-GIRIPEETMKKLEESKNR------------VETSIEIVAEL
IAAA-RDLNFPGVHIMPVGMDAHVREMVERAGEI----------
