# Supplementary material for: Comparative genomics reveals electron transfer and syntrophic mechanisms differentiating methanotrophic and methanogenic archaea
Source: PLoS Biol. 2022 Jan 5;20(1):e3001508. doi: 10.1371/journal.pbio.3001508 (PMC9012536; doi:10.1371/journal.pbio.3001508)
Supplement: S1 Data — (ZIP) [file pbio.3001508.s017.zip › S1_Data/Fig15.faa]

>17484673 PHJCHKPG_00719 Coenzyme F430 biosynthesis protein CfbD [ANME sp. SA]
-------------------MIALKMRQIAFYGKGGVGKSTVSSNIAAA------------
--------LVEH--GLTVMMIGCDPKHDCTRNLR-------GEVEIPTIL----------
-------E------TSRDKGI-----------EQLGLEGLVEGNKIRLDEIVYEGYGGVY
---------------------CA-----------------ECG-----GPRPGVGCAG-R
GVIVAIDLLKRLNA-FETL-----------------------------------------
-KPDVVI-------YDVPGDV---------VCG--------GFAM-----PLRKGLADEV
YIITSADY---------------------LAL-----------YAANNICKGISEFATKG
G----------------------------APLGGIVY-------NV--RGILDDDN----
IVHDFAEEVGSHV--------IGHI--PNAP-----------------------------
----------------------------QIAEAEIKG----NTLIEYDPTGAIADLFRGL
ALRI--YTN-----TQISVPEPLA-----------------------PKKMLGI---GQE
IRRRI---QKS------------------------------------------------K
II----------------------------------------------------------
---------------------------------
>4002156 GZfos12H4_3435996_1_3 Coenzyme F430 biosynthesis protein CfbD [ANME sp. ERB6]
------------------------MRQIAFYGKGGIGKSTISSNLAAA------------
----------YAEQGLNTMVIGCDPKSDCTRNLR-------GDADMPTVLDVLREKGVA-
---------------KLGLTE------------------LVAGKQIEVDEIVHKGYKGVL
---------------------CV-----------------EAG-----GPEPAVGCAG-R
GVIVAID-LLKKMGIYDNF-----------------------------------------
-DLDVVI-------YDVLGDI---------VCG--------GFGI-----PLRRGLADDV
FVVTSADY---------------------LAV-----------YAANNICKGIARHARRE
G----------------------------SPLGGIVY-------NV--RGAVDDFA----
LVDEFARRVGSKVIG------AIPN--DT-------------------------------
----------------------------TIMESEIYA----RTAIEHSPKSTIADMFRNL
AASI--YEN-----KETVSPTPLS-----------------------TKELADFALRIRQ
KTRE-------------------------------------------------------E
YMTARGQS----------------------------------------------------
---------------------------------
>4012062 GZfos33H4_1_19 Coenzyme F430 biosynthesis protein CfbD [ANME sp. ERB6]
------------------------MRQIAIYGKGGIGKSTTTQNLTAA------------
---------LSTMDK-RILQIGCDPKADSTRMLV-------GGKRQPTVLDTLREVGTE-
--------------------------------------------NVTLEEVIHTGFGGIK
---------------------CV-----------------EAG-----GPEPGVGCAG-R
GVITAINLLEELGAYTD-------------------------------------------
-DLDFVF-------YDVLGDV---------VCG--------GFAM-----PMREGKAREI
YIVASGEM---------------------MAL-----------YAANNICKAIVRFAKQS
G---I-------------------------RLGGIIC-------NS--RKVDNELE----
LLTAFSERIGSRLVY------FVPR--DNIV-----------------------------
----------------------------QRAEI--NK----KTVIEYAPESNQADEYLQL
AKNV--IEN---D--NFVIPRPLE-----------------------YEELEDLMMESGV
LA----------------------------------------------------------
------------------------------------------------------------
---------------------------------
>3818481 639700195 Mthe_1178 Coenzyme F430 biosynthesis protein CfbD [Methanosaeta thermophila PT]
---------------------MSPIKHVAIYGKGGIGKSCIASNVAAA------------
--C-----AER---GVRVLVVGCDPKSDSSINLI-------GRRIPTMMDMIRE------
-------G-----------------------------------KEIREEDVVFTGYRGVR
---------------------CI-----------------EVG-----GPEPGVGCAG-R
GIIVAIDFLRKVSRIMD-------------------------------------------
-DVDLVL-------YDVPGDI---------VCG--------GFSA-----PIRKGLVTEA
YIITSGEY---------------------MPV-----------YAANNICRGLKRLGARL
A--------------------------------GVVC-------NSRDVEGERE------
IVDDFARAIGSRMVV------FIPK--DPVV-----------------------------
----------------------------QRCER--RA----VTVIEGEPESSIAGVYRAL
AEHV--LSC---T--DASVPEPLD-----------------------DESLREITRM---
------------------------------------------------------------
------------------------------------------------------------
---------------------------------
>3732002 648055233 Metev_0555 Coenzyme F430 biosynthesis protein CfbD [Methanohalobium evestigatum Z-7303]
-------------MNNKTNDNNQKQKRIALYGKGGIGKSSTASNVAAA------------
--C-----ADE---GYKVMIIGCDPKSDSSITLL-------GGKRIPTIL----------
-------D------LLRD------------------------GEGLNEEDVVFEGYNGVK
---------------------CV-----------------EVG-----GPEPGIGCAG-R
GIIVAINQLKRISDSMK-------------------------------------------
-EMDLII-------YDVPGDI---------VCG--------GF-----VAPVRKGMVNES
YIITSGEY---------------------MPM-----------YAANNICSGLSKINTPL
N--------------------------------GIVC-------NS--RDVTNEKE----
IVEEFAHEIGSELLS------FIPK--EQIV-----------------------------
----------------------------QDCER--EG----YSVMDIAPDSKIAQVYREL
AQKI--MSK---TEPDSVLPNSMD-----------------------DEQLRELARKQSK
QETKS------------------------------------------------------C
HNKKTIRTE---------------------------------------------------
---------------------------------
>3857137 637699239 Mbar_A0347 Coenzyme F430 biosynthesis protein CfbD [Methanosarcina barkeri str. Fusaro]
---------------------LKNQKIIAIYGKGGIGKSSTASNVAAA------------
--C-----AEA---GKKVMIIGCDPKSDSSITLL-------RGRRIPTIL----------
-------D------LLRE------------------------GVDIKKEDVVFEGYAGVK
---------------------CV-----------------EAG-----GPEPGIGCAG-R
GIIVAIQKLKSISGNLLK------------------------------------------
-EQDLII-------YDVPGDI---------VCG--------GF-----VAPVRKGFVNEA
YVLTSGEY---------------------MPL-----------YAANNICKGLSKIGMPL
S--------------------------------GVIC-------NS--RNVSREEE----
IVSKFSEEIGSQLMA------FIPK--RQVV-----------------------------
----------------------------QDCER--EG----YSVMEKAPESDIAEIYRKL
GKAI--LEN---E--KRVTADSLS-----------------------DERLRELTK----
------------------------------------------------------------
------------------------------------------------------------
---------------------------------
>3852181 638178489 MA3627 Coenzyme F430 biosynthesis protein CfbD [Methanosarcina acetivorans C2A]
---------------------LKKQKIVAIYGKGGIGKSSTASNVAAA------------
--C-----AEA---GKKVMIIGCDPKSDSSITLL-------RGKRIPTIL----------
-------D------LLRE------------------------GVDVQEKDVVFEGYAGVK
---------------------CV-----------------EAG-----GPEPGIGCAG-R
GIIVAIQKLKSISGDLLK------------------------------------------
-EQDLII-------YDVPGDI---------VCG--------GF-----VAPVRKGYVNEA
YVLTSGEY---------------------MPL-----------YAANNICKGLSKIGMPL
S--------------------------------GVIC-------NS--RNASREEE----
IVRKFSEEIGSQLMA------FIPK--RQIV-----------------------------
----------------------------QDCER--EG----YSVMEKAPDSDIAEVYRQL
GKSI--LTN---E--KKVMASHLS-----------------------DERLREMTK----
------------------------------------------------------------
------------------------------------------------------------
---------------------------------
>3810795 2509662191 Metho_0542 Coenzyme F430 biosynthesis protein CfbD [Methanomethylovorans hollandica DSM 15978]
---------------------MKKQKRIAIYGKGGIGKSSTASNVAAA------------
--C-----AEE---GYKVMIIGCDPKSDSSITLL-------GGRRIPTIL----------
-------D------LLRQ------------------------GVKVKEEDIVFHGYRNVR
---------------------CV-----------------EVG-----GPEPGIGCAG-R
GIIVAIKTLRDMCKEMD-------------------------------------------
-DMDLII-------YDVPGDI---------VCG--------GF-----VAPIKKGLVNDA
YVLTSGEY---------------------MPL-----------YAANNICKGLSKIDTRL
S--------------------------------GVIC-------NS--RSVTREEE----
IVSRFAEEIGSKLVA------FIPK--EQIV-----------------------------
----------------------------QDCER--DG----FSVLEKAPVSDIAQVYRDL
ARTI--MSN---A--DSSLPKSLE-----------------------DERLRELTR----
------------------------------------------------------------
------------------------------------------------------------
---------------------------------
>3845180 637958814 Mbur_1038 Coenzyme F430 biosynthesis protein CfbD [Methanococcoides burtonii DSM 6242]
---------------------MSVQKRIAIYGKGGIGKSSTASNVAAA------------
--C--------ADEGYTVMIIGCDPKSDSSITLL-------GGKRIPTILDL--------
--------------LRKE-------------------------KDVKEEDVVFTGYNGVK
---------------------CV-----------------EVG-----GPEPGIGCAG-R
GIIVAIQTLKKISKTLN-------------------------------------------
-EMDLII-------YDVPGDI---------VCG--------GF-----VAPIRKGLVKEA
YVLTSGEY---------------------MPL-----------YAANNICRGLAKINTPL
S--------------------------------GIIC-------NS--RSVSREKE----
IVTKFASEIGTDLMA------FIPK--EQIV-----------------------------
----------------------------QDCER--DG----FSVMEKAPDSSIAQVYRDL
AKAI--MQR---D--TSVMPVALD-----------------------DERLRELTR----
------------------------------------------------------------
------------------------------------------------------------
---------------------------------
>17501394 LBLEPAFP_01619 Coenzyme F430 biosynthesis protein CfbD [ANME sp. HMMV2]
------------------MNDSKKPKIIAIYGKGGIGKSSTASNVAAA------------
--C--------ADEGYKVMIIGCDPKSDSSITLL-------GGKRIPTILDL--------
--------------IRK-------------------------GVDITEDDVVFDGYNGVK
---------------------CV-----------------EVG-----GPEPGIGCAG-R
GIIVAIQKLKKISKVQD-------------------------------------------
-ECDLVI-------YDVPGDI---------VCG--------GF-----VAPIRKGLVSEA
YVLTSGEY---------------------MPL-----------YAANNICRGLSKINTPL
S--------------------------------GVIC-------NA--RNVSREEE----
IVGKFAEEIGSDLIA------FIPK--EQIV-----------------------------
----------------------------QDCER--DG----FSVLEKAPDSEIAQVYRNL
ARAI--MSR---N--NSVMANALE-----------------------DERLRELTR----
------------------------------------------------------------
------------------------------------------------------------
---------------------------------
>17495543 ANME3_01514 Coenzyme F430 biosynthesis protein CfbD [ANME sp. HMMV]
----------MGDDMSNNPNGQKKPKVIAIYGKGGIGKSSTASNVAAA------------
--C--------ADEGYKVMIIGCDPKSDSSITLL-------GGKRIPTILDL--------
--------------IRS-------------------------GVEITENDVVFEGYNGVK
---------------------CV-----------------EVG-----GPEPGIGCAG-R
GIIVAIQKLKKISTAQD-------------------------------------------
-ICDLVI-------YDVPGDI---------VCG--------GF-----VAPIRKGLVSEA
YVLTSGEY---------------------MPL-----------YAANNICRGLSKINTPL
S--------------------------------GVIC-------NA--RNVSREEE----
IVSKFAEEIGSELIS------FIPK--EQIV-----------------------------
----------------------------QDCER--DG----FSVMEKAPDSEIAQVYRNL
ARAI--MSR---N--RSVMVKALE-----------------------DERLRELTR----
------------------------------------------------------------
------------------------------------------------------------
---------------------------------
>3955054 2515323150 ANME2D_02380 Coenzyme F430 biosynthesis protein CfbD [Candidatus Methanoperedens nitroreducens]
-----------------------MSKQIAIYGKGGIGKSSTASNVAAA------------
--C-----ADE---GYRVTIIGCDPKSDSSITLL-------RGRRIPTIM----------
-------D------LMRQ------------------------GVDIEEEDIVFDGYKGVK
---------------------CV-----------------EIG-----GPEPGIGCAG-R
GIIVAISLLKKTSKAIE-------------------------------------------
-DTDLVI-------YDVPGDI---------VCG--------GF-----VAPVKKGLVSEA
YVLTSGEY---------------------MPL-----------YAANNICKGLSRLEMPL
N--------------------------------GVIC-------NS--RGAPNEEN----
IVSEFAKEIGSQLLA------FIPK--DVLV-----------------------------
----------------------------QTCER--EG----FSVIEKEPGSAIAAVYRKL
ARSI--MTK---S--DARVPEPLD-----------------------DARLRELTKI---
------------------------------------------------------------
------------------------------------------------------------
---------------------------------
>3869929 C00003105_01081 C00003105_01081 Coenzyme F430 biosynthesis protein CfbD [ANME sp. HR1]
------------------------------------------------------------
--------------M-ELLQQGV-------------------------------------
--------------------------------------------DITEPDVVFEGYKGVK
---------------------CV-----------------EVG-----GPEPGIGCAG-R
GIIVAIKMLQKKSSVMT-------------------------------------------
-DSDLVI-------YDVPGDI---------VCG--------GFAA-----PIRKGLVNET
YVLTSGEY---------------------MPL-----------YAANNICKGFARLNNQL
Y--------------------------------GVIC-------NS--RNALNEEA----
IVSAFAKELGSELLA------FIPK--DPIV-----------------------------
----------------------------QSCER--AG----YSVIEKEPDSEIAGVYRKL
ARTI--MER---DI--GCEPEPLT-----------------------DKRLRELTD----
------------------------------------------------------------
------------------------------------------------------------
---------------------------------
>17498555 EAHJLNLH_01013 Coenzyme F430 biosynthesis protein CfbD [ANME sp. S7142MS1]
------------------------VKQIAIYGKGGIGKSSTASNVAAA------------
--C--------ADEGYSVTIIGCDPKSDSSITLL-------GGHRIPTVMEL--------
--------------MQQR-------------------------VEITEKDVVFEGYKGIK
---------------------CV-----------------EVG-----GPEPGIGCAG-R
GIIVAIKMLQKISTVMQ-------------------------------------------
-DCDLII-------YDVPGDI---------VCG--------GFAA-----PIRKGLVNDT
YVLTSGEY---------------------MPL-----------YAANNICKGFARLGNQL
N--------------------------------GVIC-------NS--RNAENEEA----
IVSAFARELGSELLA------FIPK--DPLV-----------------------------
----------------------------QTCER--AG----FSVIEKEPDSGIAKVYRKL
ARTI--IER---D--SACDPKPLT-----------------------DARLRELTG----
------------------------------------------------------------
------------------------------------------------------------
---------------------------------
>tr|F4F024|F4F024_SELS3 Oxidoreductase/nitrogenase component 1 OS=Selenomonas sputigena (strain ATCC 35185 / DSM 20758 / VPI D19B-28) GN=Selsp_1203 PE=4 SV=1
-----------------------------------MGTEAKRVVMRRT------------
-------------------NCSC--SMPGVWRAL--------SFVRGALVIFHSPRPCA-
-HIAH--GMDVGSFHRLRAAG----------TKVRLSPVPLLTSSLSDAEAIFGGEDCLR
ECIRFAAEKYQ-PQAIFIANSCVSGVIGDDTCAVAEEMEQELG-----LPVSAVSAHGFL
DGEYYAGYLDAARVLVDRF------------MKPAE----------------RRAG----
-SVVLLGD-----CGGVHGEYVKELCRLLGILSLRVEGQFPSYLALSEMDVVPAAELLIV
LGRRSDEKQALLVDLARHIHERFGTPYLADVY----------AVGSEETKEWLRAVGRLC
G---R-EREAEEAIRAEEAAFQRAVDEVRPTLAERRV-------TFA-IGRDLDWFQPKI
IMRLLK-KAGVELAGVVLLDSFLPGRREVME-----------------------------
----------------------------EEVARLTDA------PIAHEGSREAEALFKAA
DFVL--TTH---ELTDARLRQIF--------LALM-----------PSVGWSMEKKLLRD
MVHIV---CR-------------------------------------------------H
ESRGGLIYG---------------------------------------------------
---------------------------------
>3971005 BSM_32370 conserved hypothetical protein, nitrogenase component 1 type oxidoreductase family [ANME sp. Meyerdierks]
---------------------------------MSNNGFNYSLLPGDF------------
MVS-----CVWSLP---LHGRACLGGKISCATTL-------ATSLKNTAILLHGPIGCA-
-F-----Q------RRINPCR----------SWSPIYDLPC--TALTEAETVFGAYDKLL
GAIEEVYNKYK-PELILVISTDVSDQIGDYMEAVREEAKVPCD-----VVVSALVSCEQD
SVFSKRGVSILRNALITQL------------LENVD--------A-NEEVQDEKSL----
-NITTLVQ------FPDEGQRCRELESLIQNMGLHVNGFYFYNNSASDIKRMPRAFASLV
Q-YASEPW-------TEFLEKKYGMKYIEIYPEPRYSSIEYGPYGFDGVDKLLMDIGKVY
E---I-EGEAEEVVKQSRGNAEAALATHLPALKGKSL-------SV--VGSYTGSY----
AADLVR-YCGMKCELL-VLK-FRTG--TNFD-----------------------------
------------MLLSDEAKERTAGMWHDFCLKYDSD----PEILVEPTLDEELKALKRT
KPDL--IVPPSLASTSAWWYEKQGFKTL---IPNR--LFGYYFRLGYWTVVDAAIEVRRA
LERPC--SSEP-----------------------------------------LL-----S
MIKQDEEYG------------------------------GLSKYWADSARVFRHMWYEAI
---------------------------------
>tr|Q24Q94|Q24Q94_DESHY Putative nitrogenase iron-molybdenum protein alpha chain OS=Desulfitobacterium hafniense (strain Y51) GN=DSY4009 PE=3 SV=1
----------------MSLSPRSRRSNMSYYEQNIPPTREQRLTIGDS----FSGCGKEL
LDC--------AQSG-CMLQKNR--KFWQAGACQMQLSLMMAATVENSVIIMHGPVGCGS
TLHSLGPA------ANKGKAK----------RGKKPQALVWLTTNLQESDVIGGGEKKLR
ETVEYADKTFR-PEIIFVVSTCTPSIIGDDVEEVVRQTQKGVA-----AHLVSIHCPGFR
TRVVATAYDSFYHGLLKHLPLEPLPGEDFISLKENE--------PGYELAIQNFAYRKNR
-TVNLFNA------TSIGPADEEELVRLLKALNLNV-QVYTEYSSLAEYRKMSQAALNIS
MCNVHDDY------LLAYLKDKYGLPYVIQGM----------PIGTKAVRKWLLAVAEHF
G---L-EEKANRLADQEEKQVNEALQPFLPALKGQRV-------LIS-GGVVRVAE----
EAKVLK-DLGLEVIGVRAYH-YDNGAEPVYG-----------------------------
----------------------------SLADELPEV----HVSVSN-QLFELANQIARY
QPDL--VIA---HSGTQGWVAKMG-------VPAI--QLFDVDRA--YFGYRGLFSLVKR
IAFAF---ENT-----------------------------------------SLPRRLAQ
HVSLPYKKE-----------------------------------WYEKDPFSYLKG----
---------------------------------
>tr|A7I9V7|A7I9V7_METB6 Nitrogenase OS=Methanoregula boonei (strain DSM 21154 / JCM 14090 / 6A8) GN=Mboo_2004 PE=4 SV=1
--------------MTENKSPHIIDSKINLE-EATCPNREQRANGINVWYGKASDLVKEA
REG-----TLTRRERKFQQTSGC--VLNFYLTVR-------VGTIRDAAVVYHAPVGCSS
SALGYREL------YRGVPVE---------LGRPAEYDLHWITTNLRENDVVYGATEKLK
SAIFEAQRRYN-PKAIFVMTSCTSGIIGEDIEGVVAEVQPKVK-----ARIVPVHCEGSR
SRLVQTGYDAFWHGVLKYL------------VKKPQ----------KK----QKDLV---
-NVASMLS------YTWQ-DRLE-IKRLLEKVGLRVNFIP-EFATVEQLEQLSEAAVTAP
LCPTYTDY------LSRGLEQEYGVPYFLYPS----------PMGIANTDAWLREIGKHT
G---K-SKEIEKLIEDEHKVWIPKLKAIQEEFAKVKADGKKVEVLGA-LGQGRLLA----
QLPYFD-ELGLKSSAAMCQD-FDNLILGDLE-----------------------------
----------------------------NLIKNVGDF----DILVNTFQAAEQSHITRKL
DPDIA-LTC---PFQGGAFKRDKG-------MTRIHALRGDPDPWSRQSGYTGAIAFGNF
LLQSL---KSS-----------------------------------------AFQRTMLE
KTENTYKDW-----------------------------------WYRQPDPLHYLIKEDG
EP-------------------------------
>tr|F0T6B1|F0T6B1_METLA Oxidoreductase/nitrogenase component 1 OS=Methanobacterium lacus (strain AL-21) GN=Metbo_1182 PE=4 SV=1
--------------MSPGKKIDKIDLSKNTCPNREQRAKGTNVYFGKA-----SELLDEA
KEG-----TLQCSDRKFQQSGGC--VLNFYLAVR-------VSTIRDAAVIFNAPVGCSS
SALGYREL------YRAVPVE---------LGRPAEYDLHWLTTNLQQNDVVYGASNKLK
DAIKEAQTRYN-PKAIFILTSCTTGIIGEDIEGTVTEIQPEID-----ATIVPIHCEGVR
SRLVQTGYDAFWHAVLKYL------------VKKPE----------KK----QKDLV---
-NVASMLS------YTWQ-DRLE-IERLLEKVGLRVNFIP-EFATVEQFEKLSEAAVTAP
ICPTYTDY------ISRGLEQEFDVPYFLYPS----------PMGIKNTDEWLRQIGKYT
D---K-EEEIEELIKEEHAKWVPKLEEIREQLLNIKEDGTRLNVLGS-LGQGRLVS----
QLPYFD-EIGLNSPAAMAQD-FDDLLIEELE-----------------------------
----------------------------DVLDTVGDF----DIMVNTFQASEQAHVTNKV
NPDVA-LTC---PFQGGAWKRDSE-------ITRIHALRGDADPWSAQSGYTGAVAFGNF
LLQSL---KNK-----------------------------------------SYQKTMKE
KTAIGYKDW-----------------------------------YLEQPDPLYFLEKGK-
---------------------------------
>tr|Q6N7B0|Q6N7B0_RHOPA Possible nitrogenase molybdenum-iron protein alpha chain (Nitrogenase component I) (Dinitrogenase) OS=Rhodopseudomonas palustris (strain ATCC BAA-98 / CGA009) GN=RPA2348 PE=4 SV=1
----------MAINLRSPSAETREQRLGTITSWDGPASRLANESAFSR----GDCGPG--
--CGGKGQRICELESPFSQGSTCSEQIAESQ----------ASNVRDAVLVQHSPIGCAA
GHINSNAF------FRNGLMR----------RGLAPRNVTGLSSNLIERDMIYGGAEKLR
ATIKAAVERHQ-PKAVFVATSCATGIIGDDVESVVRDCEDELG-----VPVVAMYCEGFK
SKHWSSGFDAIQHGVLRHV------------VKPKP----------GP----RQDN----
-LVNIIVL--------WGSDVFT---PMLAELGLEANNIL-TVASVDEIARASEAAASAT
FCYSVGGY------LGAALEEQYGVQEIKAPQ----------PYGFDGTDAWLRALAKAT
G---R-EERAEAYIAREHARVRPQIERLRERLKGVRG-------YVA-MGAAYAHG----
VIGVLR-ELGVEVPGSLV---FHHD--PVYDSHDVRQDTLG-------------------
----------------------------HMIDAYGDV---EHFSISNRQPYQFYNLLKRS
DPDF--IIIRHGGLAG--LASRLG-------VPAI--ALGDAST---AIGYQGMIDLGEE
IVDAL---AQR-----------------------------------------KFHQDLAG
HTSLPYKQW-----------------------------------WLDQADPYLLARQNAP
QAAGSRV--------------------------
>tr|I0GUQ0|I0GUQ0_SELRL Putative nitrogenase Mo-Fe cofactor biosynthesis protein OS=Selenomonas ruminantium subsp. lactilytica (strain NBRC 103574 / TAM6421) GN=nifE PE=4 SV=1
-----MPKKINLDMASVEPREQRLGTIIAWDGSTEELHEQSAYELRGQ-KEKGKKGCG--
GNC-----RLCELSGPFTQGSVCSEQMVECQ----------AGNVRDAVLIQHAPIGCGG
GQVEYNAI------YRNGLAM----------RGYKVENIRIINTNLKESDMVFGAADKLR
QTIDDAWERYK-PEAIFVASSCATGIIGEDIESIADEKEAELD-----IPVVPLACEGFR
SKHWSTGFDATQHGILRQI------------VRRNP----------QK----KQED----
-LVNVINL--------WGSDVFT---PLLKNLNLRVNYVV-DLASVEELAQMSEAAATVG
FCYTLSSY------LATALEQHFGVPEVKAPM----------PYGFEGTDAWLRELARVT
H---R-EHLVEDFIAKEHARVKPKVEELKKKLKGVKG-------FVA-TGSAYAHG----
LIQVMR-ELGIEVDG--SLT-FHHD--PVYD-----------------------------
---------------SGDPKEDSLGYLNKHYGKVN------NFHVSNRQQYQLYAFLQQV
KPDF--LLIRHNGLAP--LASRLG-------IPAA--PLGDEHI---AVGYDGMINLGET
ILEIL---AHK-----------------------------------------KFHDDIRK
HVQLPYKQW-----------------------------------WLEQKDAYILAKHPEL
IDEDDNDYVKAAEGGAHA---------------
>tr|A0A0B5BJU8|A0A0B5BJU8_9DELT Nitrogenase OS=Geobacter pickeringii GN=GPICK_01200 PE=4 SV=1
------------------------MPTINLNTAEVPIRESRLGSVTGY-----KGSAG--
ELC------RRSRDG-SLKERER--SFTQCATCASITAICQVAMIRDAAVVNHAPLGCAG
DFGNFNFI------NRAGQAK----------RGWRLANAKLLNSNLDEQDIVFGGGGKLK
DAVREAKTRFA-PKVIFVTTSCASGIIGDDVAGICEEMTEELG-----IPVVSISCEGFR
SQIWATGFDAAYHAILRRV------------MKPAA--------T-------RRPD----
-LINVINF--------WGEDIFT---DLFGRLGLTPNYVV-PFTTIGQLERLSEAAATVQ
VCSTLGTY------LAAGLEEHFGVPEVKAPS----------PYGIAGTDAWFRELGRVT
G---K-EAEVEVLIAEEKERIAPELAELRERLAGVRG-------FVS-AGAVHGHS----
LIAILR-ELGMEVPGA--CV-WHHD--KRLDHGDPRGDSLQ-------------------
----------------------------HVVTEYGEV----PFSVCNKQSFELVNLLNRL
RPDI--FIVRHNGM--AVWGAKLG-------IPTF--LMGDEHF---GLGYEGLLNYGRK
ILDTI---TNP-----------------------------------------AFVRNLAR
HTRLPYTEW-----------------------------------WLSQEPFAFLGEGA--
---------------------------------
>tr|A3DFR2|A3DFR2_CLOTH Oxidoreductase/nitrogenase component 1 OS=Clostridium thermocellum (strain ATCC 27405 / DSM 1237 / NBRC 103400 / NCIMB 10682 / NRRL B-4536 / VPI 7372) GN=Cthe_1565 PE=3 SV=1
-----------------------MSKINLSLPEVQIREIRINSITGYQ----GDAKEL--
VEAREFGLKDKERS--FSQCLGCATSKAACMTVL----------IQDAAVISHGPVGCAS
CLHEFAFT------YRVNYPL---------RGIERPTPRRIFSTNLKEKDTVYGGNIKLA
NTIREVYERTH-ANAIFVLTTCAAGIIGDDVESVCNEAEEELG-----IPVVAIFCEGFR
SKVWTTGFDAAYHGIARKL------------IQKPR--------R-------RRDD----
-MINVINF--------WGSDVFY---EWFAPFGAKPNYII-PFSTVNGLKYASEAAATVQ
ACSTLGSY------LGAVLEQDFGVPEIPAAP----------PYGIAQTDRWFRALGKIL
G---K-EEIAEKIIAEKKKEYLPKIEALREKLAGKTA-------YVT-AGAAHGHA----
LLDVLG-ELGIKAVGA-AI--FHHD--PIYD-----------------------------
---------------------SGREENDQLAQRVADYGNVFNYNVCNKQEFELVNALNRL
RPDV--LLARHGGM--TLWGAKLG-------IPSL--LIGDEHY---SMGYEGLVNYGER
ILEVI---END-----------------------------------------EFVKNLEK
HAINPYTKW-----------------------------------WLEQPPYYFLKGGTGK
---------------------------------
>tr|L0IK33|L0IK33_THETR Nitrogenase molybdenum-iron protein, alpha and beta chains OS=Thermoanaerobacterium thermosaccharolyticum M0795 GN=Thethe_01576 PE=4 SV=1
------------------------MSKVNIEVSEVQVREVRLGSITGF---EGTASEL--
VRC-----SHS---G---KIKECTRSFSQCMGCSSGNAFCQLSMIQDAAVVNHAPIGCSN
DFFSFNFT------YRVGQME---------RNLPPTNGRY-FSTDIREEDTIFGATKKLE
DTVREVFNRVH-PNAIFITTSCASGIIGDDVEKVADDLTEELG-----IPIVACFCEGFK
SRIWTTGFDSAYHSIVRKI------------VKPPR----------------KKTN----
-KVNIINF--------WGSHIFD---DLLEKLGYEANYIV-PFSTVKELEHISEASATIQ
ICPTLGTY------LGAALEQIYDVPEIKSPP----------AYGISGTDAWLRELGRVL
D---R-EKEIEEYIENAHKNIVPKIEKYREKLEGKTA-------YVT-AGAAHGHA----
LIALLR-ELGLNVQGA-AI--FHHD--PVYDNGSFVSDVLA-------------------
----------------------------HVVKTYGDI---KNYNVCNKQAYELVNILNRV
RPDI--MIARHGGM--TLWGAKLG-------IPTL--LIGDEQF---SFGYEGILRYAER
ILETL---DNK-----------------------------------------EFVTNLAK
HSTMPYTKW-----------------------------------WLQQDPFSFLGGDVYA
ETY------------------------------
>tr|Q3M5V3|Q3M5V3_ANAVT Oxidoreductase/nitrogenase, component 1 OS=Anabaena variabilis (strain ATCC 29413 / PCC 7937) GN=Ava_4028 PE=4 SV=1
-------------------MATNMDANVVFYGHL----SELYQLAKEG------------
--------KIKTTLQ-GSHTRPC--KFWAATKIL-------SG-IKDAIVISHGPSGCA-
-Y-----G------VKRAYKL-------TNSRNSGSPYEPVVTTNMSEKAVIFGGEKELR
GAILEVDQKYH-PDAIVVATSCASGIIGDCVDEVVGKARSEID-----AEIMTIHCEGFA
GEYRSG-----FDIVFRQI------------VDFME--------P-PT----PERQAQLA
DSVNIVGAKMGPERTEVEGDVKE-LKRLIKGMGARVHSVIAGDCTLEELKQAPSAAVNCT
LCLDLGYT------IGKAMSDRFGTPLNSTIL----------PYGISATEKWLRGAAKYL
K---M-EAQAEALMEREYAAIKTEFEAAKKYIEGKLA-------IIEGHDAIKCLS----
IAHMLERDFGMRAVIY-NFH-PWST--EARE-----------------------------
---------------------------TSVDYLLETGLDPEILITKGTLAFGKYESMKQT
EDELLEFIG---GLDADSVVY-FGSSLSFPHIPVV--DLNAIL-NRPRFGYRGALKVAKC
IKTALEYGFRP-----------------------------------------RS-----S
LTKQMVFPK---------------------------------NSGLASAQSLTGKLAQDL
PDCTVYAGKKRGKCFNE----------------
>tr|F8ALI8|F8ALI8_METOI Oxidoreductase/nitrogenase component 1 OS=Methanothermococcus okinawensis (strain DSM 14208 / JCM 11175 / IH1) GN=Metok_1114 PE=4 SV=1
------------------------MDTKVLNQIGGRKDRINHCIVKCN----DRTVIP--
A-C-----EEPTQPG-DFSERSC--TFHGSRIII-------NSHIKNVIHIIHSHVGCA-
-YYSW--D------YRPSTYS------------------YCFTTDMKEEDIIFGGEKKLY
DAIIKTATEFK-PDAIFVYETCLPALIGDNVDDAVKKANEELKKLKLNIPILAFECAGFK
GKTQNRGHMIANKKLFE-L------------VATKE--------L-KN----PSPY----
-DVNIIGD------FSVKSSN-A-IEDMLSKMGIRVLCSFTGNATIDKIRVMDNAKLNIV
HCMKSSIQ------FAKMMENVYEVPYIVSNF-----------FGVKNCCNELETIGKIL
G---IDEEKINETKNYYLKKNEEKLKFYKKELRGKKV-------FLC-HGAQRVLN----
YIGPIMDELGMEVVGV-ATY-FANK--TNYE-----------------------------
----------------------------EIIKKLPNG----AIILDNPNTYELENALMEC
RPDV--FIS---DSKTKELVHKMG-------IPYI--NGRAP--STVYVGFDGFVNFAED
VYGTI---NSK-----------------------------------------IW-----K
LIR---------------------------------------------------------
---------------------------------
>tr|Q8TRG9|Q8TRG9_METAC Nitrogenase protein alpha chain OS=Methanosarcina acetivorans (strain ATCC 35395 / DSM 2834 / JCM 12185 / C2A) GN=anfD PE=3 SV=1
------------------------MPYHTFECSECIPERAMHAVIKGP-GEDLTSCLP--
L-G-----YLNTIPG-TISERGC--AYCGAKHVI-------GAPMKDVIHVSHGPVGCT-
-YDTW--H------TKRYISD-----------NDNFQLKYTFATDMKEKHVVFGAEKMLK
QNIIDCFKAFPHIKRMTIYQTCASALIGDDIAAVAKKVMAEMP----DVDIFVCNAPGFG
GPSQSGGHHKINIAWIDQK------------VGTYE--------P-EI----KSKY----
-VINYVGD------YNIQGDAEI-MVDYFQRMGIQVLSTFTGNGSYDDLRGMHLAHLNVL
ECARSAEY------ICNELRKRYGTPRLDIDG-----------YGFEPLSASLMKVAMFF
G---L-EKEAQAIIDEETARWRPELNWYAKRLKGKKI-------CLW-PGGSKLWH----
WAHVIEEEMGVKVVSV-YSK-FGHQ--GDFE-----------------------------
----------------------------KGVARCSEG----ALAIDDPNELEGLEAMEML
QPDC--VLT---GVRPGEVSKKMR-------IPYL--NIHGYH-NGPYKGYEGWVRLARD
LYNAI---YSP-----------------------------------------IH-----Q
LSGMDISKDEIPTDKGFLTRQMISDVNIVDDRTTPSEERPYTGDWDIVTRLRGKTYPKLE
SQQLGTA--------------------------
>tr|H6SP43|H6SP43_PARPM Nitrogenase protein alpha chain OS=Pararhodospirillum photometricum DSM 122 GN=RSPPHO_00489 PE=3 SV=1
------------------------MPYHEFECSTCIPERKKHAVTKVE-GEDLTSCLP--
L-G-----YLNTIPG-SISERGC--AYCGAKHVI-------GTPMKDVIHISHGPIGCT-
-YDTW--Q------TKRYISD-----------NGNFQLKYTFATDVREKHIVFGAEKLLK
QNIIEAFKACPDIKRMTIYQTCATALIGDDINAIAEEVMEELP----DVDIFVCNSPGFA
GPSQSGGHHKINIAWINQK------------VGTVE--------P-EI----TSDY----
-VINYVGE------YNIQGDQEV-MQDFFKRMGIQVLSTFTGNGSYDDLRSMHRAHLNVL
ECARSAEY------ICNELRVRYGIPRLDIDG-----------FGFEPLSASLRKVGLFF
G---I-EDRAQAIIEEETKKWKPHLDWYKERLQGKKV-------CLW-PGGSKLWH----
WANVIEEEMGLKVVSV-YTK-FGHQ--GDME-----------------------------
----------------------------KGIARCSEG----ALAIDDPNELEGLEALEKL
KPDI--IFT---GKRPGEVAKKVG-------VPYL--NAHAYH-NGPWKGYEGWVRFARD
IYNAI---YSP-----------------------------------------IH-----Q
LSKIDISKDPIATDRGFLTPTLISDASLDDAVRGRTDLQPYTGKYDIVPDLRARIHPEFP
RRQSAAQ--------------------------
>tr|M1MG12|M1MG12_9CLOT Nitrogenase protein alpha chain OS=Clostridium saccharoperbutylacetonicum N1-4(HMT) GN=anfD PE=3 SV=1
------------------------MPKHLFKCSECIPERGEHAVIKGE-GEDLTDALP--
L-G-----YLNTIPG-SITERGC--AYCGAKHVI-------GTPMKDVIHMSHGPIGCT-
-YDTW--Q------TKRYISD-----------NDNFQIKYTFATDVKEKNIIFGAEKLLK
KNMIEAFEAFPNIKRMTIYQTCGTALIGDDIEAVAQEVMEEKP----DVDIFVCNSPGFA
GPSQSGGHHKINIAWINNK------------VGTYE--------P-KI----TSDY----
-VINYVGE------YNIQGDQEV-MQDFFKRMGIQVLSTFTGNGSYDDLRGMHKAHLNVL
ECARSAEY------ICNELRQRYGIPRLDIDG-----------FGFEPLSNSLRKVGLFF
G---I-EDRAQAIIDEETARWKPELDWYKERLKGKKV-------CLW-PGGSKLWH----
WAHAIHEEMGVEVVSV-YTK-FGHQ--GDME-----------------------------
----------------------------KGISRCEEG----ALAIDDPNELESLEAVQTL
KPDV--IFT---GKRPGEYVKKLG-------VPYL--NAHAYH-NGPWKGYEGWVRFARD
IYNAI---YSP-----------------------------------------MH-----Q
LAMIDISKDEISKENRFLTQRLISDASLSEDVVSSTTLREYTGKYDCLVGIRDKEYPHLE
SSEKITDVV------------------------
>tr|A0A0C4WJ17|A0A0C4WJ17_9GAMM Nitrogenase protein alpha chain OS=Azotobacter chroococcum NCIMB 8003 GN=vnfD PE=3 SV=1
------------------------MPMVLLECDKDIPERQKHIYLKAP-NEDTREFLP--
I-A-----NAATIPG-TLSERGC--AFCGAKLVI-------GGVLKDTIQMIHGPLGCA-
-YDTW--H------TKRYPTD-----------NGHFNMKYVWSTDMKESHVVFGGEKRLE
QSMHEAFDEMPDIKRMIVYTTCPTALIGDDIKAVAKKVMKERP----DVDVFTVECPGFS
GVSQSKGHHVLNIGWINEK------------VETME--------K-EI----TSEY----
-TMNFIGD------FNIQGDTQL-LQTYWDRLGIQVVAHFTGNGTYDDLRCMHQAQLNVV
NCARSSGY------IANELKKRYGIPRLDIDS-----------WGFSYMAEGIRKICAFF
G---I-EEKGEALIAEEYAKWKPKLDWYKERLQGKKM-------AIW-TGGPRLWH----
WTKSVEDDLGIQVVAM-SSK-FGHE--EDFE-----------------------------
----------------------------KVIARGKEG----TYYIDDGNELEFFEIIDLV
KPDV--IFT---GPRVGELVKKLH-------IPYV--NGHGYH-NGPYMGFEGFVNLARD
TYNAV---HNP-----------------------------------------LR-----H
LAAVDIRDS-----------------------------------SQTTPVIVRGAA----
---------------------------------
>tr|Q8TRG4|Q8TRG4_METAC Nitrogenase, subunit alpha OS=Methanosarcina acetivorans (strain ATCC 35395 / DSM 2834 / JCM 12185 / C2A) GN=vnfD PE=3 SV=1
------------------------MPLKLFCCDECIPERKNHVYIKEE-GEDTTDFLP--
L-S-----NIDTIAG-SLSERGC--SYCGAKLVI-------GGVIKDCIQMIHGPVGCA-
-YDTW--H------TKRYPSD-----------NDNFQLKYIWSSDTKEKHIVFGAEKQLK
KAIMEAFQEFPAIKRMFVYTTCTTALIGDNPKAVCREVQEELE----DVDIFVVECPGFA
GVSQSKGHHELNIGWMRDK------------IGTLE--------P-EI----TSEY----
-TINVIGD------YNIQGDTYV-LQKYLDKMGIQVIAHFTGNVTYDQLRCMHRAKLNVV
NCARSAGY------IANELKRVYDIPRMDVDT-----------WGFEYVKVALRKIGAFF
G---L-EDKAEEVIAEEVAKYEGKLDWYKERLKGKQI-------CIW-TGGPRLWH----
WTKALEDDLGMEVVAM-SSK-FGHQ--EDFE-----------------------------
----------------------------KVIARGRIG----TIYIDDGNELEFFEVLDNI
HADL--IFT---GPRVGDLVKKLH-------IPYI--NGHAYH-NGPYMGFEGAVNMARD
MYNAI---YSP-----------------------------------------MW-----K
LAGKDPRET-------------------------------DSPMWSLTEKDSGVVQES--
---------------------------------
>tr|Q3M5V5|Q3M5V5_ANAVT Nitrogenase protein alpha chain OS=Anabaena variabilis (strain ATCC 29413 / PCC 7937) GN=Ava_4026 PE=3 SV=1
------------------------MPLKLLKCDETIPEREKHVYIKEK-GEDTTQFLP--
L-S-----NIETIPG-SLSERGC--SYCGAKLVI-------GGVLKDTIQMIHGPIGCA-
-YDTW--H------TKRYPSD-----------NGNFQLKYVWSSDMKESHVVFGGEKQLG
KSIREAFKEFPDIKRMIVYTTCATALIGDDIKAVVKSAQQELG----DVDIFCVECPGFA
GVSQSKGHHVLNIAWINEK------------VGTLE--------P-EI----TSPY----
-TINVIGD------YNIQGDTFV-LEKYMEKMGIQIIAHFTGNGTYDSLRGMHRAQLNVT
NCARSAGY------IANELKKRYGIPRLDVDT-----------WGFDYCQEALRKIGAFF
G---I-EDRAEAVIAEEIAKYQEKMDWYKERLSGKKV-------CIW-TGGPRLWH----
WTKALEDDLGMQVVSM-SSK-FGHQ--EDFE-----------------------------
----------------------------KVIARGQEG----TIYIDDGNELEFFEVLEMI
RPDV--VLT---GPRVGALVKKLH-------LPYV--NGHGYH-NGPYMGFEGAVNMARD
LYNAI---YSPLMQLAAIDVRDDAPKAPAKTKEIEHLNEKVTNITTYIQERCLW-----Q
FHSRAWDREENINGVIKKAAELLSGERSVQETLTDKLHYADAKILVSELKRNLPWIKELD
KAQVKSVLESVKQNLVGIAIAGSLNGELHHSLY
>sp|P0CW51|NIFD_METMP Nitrogenase molybdenum-iron protein alpha chain OS=Methanococcus maripaludis (strain S2 / LL) GN=nifD PE=3 SV=1
------------------------MPFCLLDVDKDIPEREQHIYIKDS--KEPKGHCK--
QRC-----NTNTIPG-SMTERGC--AFAGVKGVI-------TGAIKDVLHVVHSPVGCT-
-AYGN--GTTKRYPTRPEMPD------GSVFPVENFNLKHIVGTDLTESDVVFGGMNKLK
KVIREASKEFPFVNAIYVYATCTTGLIGDDLDAVCKEMQAELG-----KDVVAFNAPGFA
GPTQSKGHHVGNYTIFEKL------------VGTKE--------P-PK----TTDY----
-DINLIGE------YNIDGDYWV-LEKYFEDMGINVLSKFTGDATHGELCWMHKAKLSLV
RCQRSATY------VAKLIEEKYGVPYLKVDF-----------FGPEYCAENLRAVGKYF
G---K-EIEAEAVIKKEMEKIQPELDFYKSKLQGKKI-------WIS-AGGPKSWH----
LSKPIEQYLGMDVVAL-SGL-FEHE--DGYE-----------------------------
----------------------------KMQERAKDG----TIIIDDPNTLEMEEVVEKY
QPEI--VLG---GIKEKYFFHKLG-------VPSV--MIHSYE-NGPYIGFEGFVNMARD
IYTAI---YNP-----------------------------------------AW-----K
LMEFEEEEP-----------------------------------GDSNE-----------
---------------------------------
>tr|F6D761|F6D761_METPW Nitrogenase protein alpha chain OS=Methanobacterium paludis (strain DSM 25820 / JCM 18151 / SWAN1) GN=MSWAN_2011 PE=4 SV=1
------------------------MPYKLFDADKEIPEREKHVYKKHC--SDPDGEMP--
-HC-----NTKTVPG-SMTERGC--AFAGAKGVI-------TGALKDVLHVVHSPVGCT-
-TYSA--G------TKRYPTS-PDLPDGTKFPIENFNLKYVCGTDIQESDVVFGGMKRLK
RSIIEASKEFPEANAIYTYATCTTGLIGDDMDAVAKELTEELG-----KDVVAFNAPGFA
GPSQSKGHHIANHTIFDRL------------VGTKE--------P-PN----TTPY----
-DVGLIGE------YNIDGDLWV-LESYFKEMGIRILSRFSGDSTHDELCWMHRPKLNLV
RCQRSATY------IADLIKDKYDVPYIKVDF-----------FSTEYCAENLRTIGKYF
G---L-EKEAEKVIADRMAKVGPELEFYKKKLQGKKV-------YIF-SGGPKSWH----
LAIPLENELGMDVTAV-ASQ-FEHE--DGYV-----------------------------
----------------------------KMKKRVDEG----VLIVDDPNSLEFEEMIEED
KPDL--ILA---GIKEKYLAHKLG-------VPSI--MIHSYE-NGPYIGFEGFLNLAKD
MYANI---YNP-----------------------------------------VW-----N
LVEFEENPA-----------------------------------GEEESKIESGSIEKED
NQVEVAK--------------------------
>tr|F8ANM5|F8ANM5_METOI Nitrogenase component I, alpha chain OS=Methanothermococcus okinawensis (strain DSM 14208 / JCM 11175 / IH1) GN=Metok_1117 PE=3 SV=1
------------------------MPYILLDCDKPIPERMKHTYVYDP----EEKIIP--
A-C-----NINTVPG-DMTERGC--AYAGARGVV-------GGPIKDVIHMIHGPVGCA-
-FYAW--G------TRRNLSD------------NELHRRYCWTTDMQESDIVYGGEKTLE
KTCIEAFDEFPQANGMIVYTNCPTALIGDNIDAVADKVEEYVK-----KPIFPMNCPGFA
GVSQSKGHHVFNTMFYRWL------------KKKREEYPEKCLKE-EE----KTPY----
-DVALIGD------YNMDWDVAV-INDLFKRIGVNNVVTFTGNASINDLFKLPDVKLNVV
HCQRSAEY------IAHMIKDGFEIPFVRVSF-----------FGIKQTTEALYNIAEKL
G---IPKERVDKVIEKELSAIKEELDFYKSKLEGKKC-------MVY-VGGPRTWH----
WVRAMK-ELGIDYVVG-CCT-FSHD--DDYE-----------------------------
----------------------------KLNSNLKKAGIKDALIIDAPNEPELEEAAKMY
KPDF--MLV---GLKERYLFRKFG-------IPTI--NSHSYE-EGPYAGFRGFVNFARD
IYKAV---CHP-----------------------------------------VW-----N
VIQEKEDKF-----------------------------------EEYKVKQ---------
---------------------------------
>tr|A7NR78|A7NR78_ROSCS Nitrogenase component I, alpha chain OS=Roseiflexus castenholzii (strain DSM 13941 / HLO8) GN=Rcas_4041 PE=3 SV=1
---------------------------MQFKCNQTLPERAIHIALKGP---DGKCQRGDG
TGC-FIANNVATTPG-DMTERGC--TYAGCRGVV-------GGPVKDAIQLTHGPIGCA-
-FFSW--G------YRPHLAD------------SDFHMKYTFVSDMNETNIVFGGEKKLL
QSIIEASAEFPDAKAVFVYNTCSTALIGDDGRDVAKQAEAIIG-----KPVVFFECEGFR
GVSQSMGHHVGNETIFRQL------------VGSIE--------P-EG----DFSR----
-SINIIGD------YNIKNDIRT-FEYLFEALGLQIIARFTGNVSVDDLKIMHKAALNIV
HCQRSATY------IADMMKEKYGTPSINVTL-----------WGIRNMAQALRAAAAFF
G---L-ETRAEEVIAHEVTRIQPYIDAYRQRLHGKRV-------FIY-QGGPRVWH----
WIELLR-ELGMETETA-ATT-FGHT--DDYE-----------------------------
----------------------------KIFNQIPEG----ALVIDNPNVPEIEEILNRR
RPDL--FIS---GNKERYLAYKLG-------VPFV--NGHTYD-TGPYAGFVGMVNFARD
IDKAL---HAP-----------------------------------------VW-----N
ILHQRARPA-----------------------------------PATHHAAHGFEEVES-
---------------------------------
>tr|K4LE03|K4LE03_THEPS Nitrogenase protein alpha chain OS=Thermacetogenium phaeum (strain ATCC BAA-254 / DSM 12270 / PB) GN=nifD1 PE=3 SV=1
------------------------MPLVNMKCNEKIPERGKHIYIHDP----ENPVIP--
A-C-----NIRTIPG-DMTERGC--AFAGARGVI-------GGPIADIIAMVHAPVGCA-
-WFTW--G------TRRHLSDLYAWAVPGRLTNVAFNRRYCVVTDMQEKDVVFGGVKKLK
ASCLEAFRLFPEARGMIIFTTCTTGLIGDDVQGVARQVEKEVG-----KPVFTSESPGCS
GVSQSKGHHDFNIQFYRQI------------NALRERRPELKMRE-EE----KTPY----
-DICLIGD------YNMDWDLQV-IRPLFEKIGVRVAAVFSGNERIENLIKMLDVKLNVV
HCQRSAEY------IAQMIKDGYNTPFIRVSL-----------FGIEQTSQALREVAAFF
G---L-EKKAEQVIAEEKARVEKALAFYRAKLAGKRI-------AVY-VGGPRVWH----
WIKLLE-ELGMEVVSG-ACT-FAHE--DDYE-----------------------------
----------------------------KINARAKGG----ILVIDAPNEFEIEEMLVTL
KPDL--FLT---GLKEKYLARKLG-------VPTV--NSHSYE-KGPYAGFAGMVNFARD
IYQGI---YAP-----------------------------------------VW-----R
FQGGLPEAE-----------------------------------KEVEAE----------
---------------------------------
>tr|E4SGT6|E4SGT6_CALK2 Nitrogenase protein alpha chain OS=Caldicellulosiruptor kronotskyensis (strain DSM 18902 / VKM B-2412 / 2002) GN=Calkro_2120 PE=3 SV=1
------------------------MPFVTLDCDRCIEERGKHTYITDR----NNPVVP--
V-C-----NVRTIPG-DMTERGC--AFAGARGVV-------GGPVKDVIQIVHGPIGCA-
-YYTW--S------SRRHLSD------------SEFHRKYCFSTDMQEKDIVFGGEKKLY
NAIIEANQQFPEAKAVFIYATCPTALIGDDLEAVAKKASKAIG-----KPVIAFNSPGFC
GVSQSKGHHIANHTIFEKI------------VGTKE--------L-ED----PTPY----
-DVNIIGE------YNIDGDYWV-LEKLFTKIGLRIITAFTGNASYDNLCKMHYAKLNIV
HCQRSATY------IARLMKEKYGTPFIRVTL-----------FGITETTNSLREIGKFF
G---I-DKKVEEVIEEELESIMSRLEFFREKLRGKRA-------MIY-VGAPRVWH----
WIPLMR-DLGIEVVAC-ATT-FGHE--DDYE-----------------------------
----------------------------KINARADDG----VLVIDNPNELELEEVIEKY
KPDI--FLT---GLKEKYLAHKIG-------VPSL--NSHSYE-NGPYVAFEGLVNFARD
LYKSL---YAP-----------------------------------------VW-----K
FVDRRWASQ-----------------------------------WQQNLIVR--------
---------------------------------
>3953425 2515321536 ANME2D_00766  alpha chain [Candidatus Methanoperedens nitroreducens]
------------------------MSTILPVCDIPIPQREPHIVCHDP----GSPILP--
M-C-----NIQTVPG-DMTERGC--TFAGCRGVV-------GGPVKDVIQLVHGPIGCA-
-YYTW--G------TRRNLSD------------TKLHRKYCFSTDLTEEDVIYGGAKKLL
KSIIESYERFPEAKAVFVYSTCVVGLIGDDTEGICRQAQGKIG-----IPVVPFHCEGFR
GVSQSLGHHIANRTLFEKV------------VGTEE--------P-DA----TTPY----
-DMCIIGE------FNIDGDAWI-IRPLFERMGVRVLSVFTGNASYADLPPMHRAKLNIV
QCQRSSTY------IAKMIQDKYSIPYINVSL-----------FGMAQTAEALRDVGRFF
H---L-EDNAEKVITEELAKYQPRIDYYRKRLEGKKC-------FIY-QGAPRAWH----
WIEPMR-ELGIETILT-ATT-FGHK--DDYE-----------------------------
----------------------------KIMSRVNPG----HICIDNPNALEIEEYLVKL
RPDF--FIA---GLKEKYLTYKLG-------IPFI--NGHSYE-EGPYAGFEGFVNFARD
IDIAV---NSP-----------------------------------------VW-----R
FVNGWMPAG-----------------------------------VDVNAKNSDN------
---------------------------------
>3944238 MPEBLZ_00583 nitrogenase, subunit alpha [Candidatus Methanoperedens sp. BLZ1]
------------------------MTTILPECDIPIPQRQPHIICHDP----ANIILP--
M-C-----NVQTVPG-DMTERGC--TFAGCRGVV-------GGPVKDAIQLVHGPIGCA-
-YYTW--G------TRRNLSD------------TKLHRKYCFSTDLTEESVIYGGAKKLL
NSIIESHELFPEGKAVFVYSTCVVGLIGDDTEAICKQAQEKIG-----IPVIPFHCEGFR
GVSQSLGHHIANRTLFEKV------------VGTEE--------P-QE----TTPY----
-DMCIVGE------FNIDGDAWI-VKPLFERMGVRVLSVFTGNASYSDIPPMHRAKLNIV
QCQRSSTY------IAKMIQDKYGVQYINVSL-----------FGMTQTAQALRDVGKFF
R---L-EENAEKVIAEELALYQSRIDHYRKKLEGKKC-------FIY-QGAPRAWH----
WMGPMR-ELGIETILT-ATT-FGHK--DDYE-----------------------------
----------------------------KIMEKAKPG----HICIDNPNALEIEEYLVKL
KPDF--FIG---GLKEKYLTYKLG-------IPFI--NGHSYE-EGPYAGFEGFVNFAKD
IDVAV---NSP-----------------------------------------VW-----K
FINQPLEAK---------------------------------------------------
---------------------------------
>10669795 Ga0123266_1058.35 Ga0123266_105818 nitrogenase molybdenum-iron protein alpha chain [ANME sp. CONS3730B06UFb1]
------------------------MPLTLLNSDKAIPEREKHTYIKAG----SENILP--
L-S-----NVQTTPG-DFTERGC--TYAGCMGVV-------CGPIKDVIHLVHGPIGCA-
-YWTWGGG------TRQNLSD-----------NPSFHGKYCFSTDMQEDNIIFGGEDKLY
KSILEAHEEFPEASGVFVHSTCAIGLIGDDLGGVCKRAEQEIG-----IRVIPFNCEGFR
GCSQSLGHHIANDTLFERV------------VGTKE--------P-EE----LTDY----
-DMNIIGD------YNIQGDLWA-IMPLFERMGIRILCTFTGNASVDEIAQAHRAKLNLM
HCQRSTPY------ICNLMEEKYGIPVVKATL-----------FGIEQTSKALRDVAAFF
G---L-EDKAEEIIKEDVAQIAPKIEAYRSKFVGKRV-------FIY-QGAPRAWH----
WINMFR-EFGVETIAA-ATT-FGHE--DDYA-----------------------------
----------------------------KICERVNDG----ALVIDNPNSLELEEILTDL
KPDL--FIS---GLKEKYLAYKLG-------VPFI--NGHAYE-KGPYAAYSGFLNFARD
VEKTL---FAP-----------------------------------------VW-----G
LIRRVNDA----------------------------------------------------
---------------------------------
>17607278 GOMG2_00604 Light-independent protochlorophyllide reductase subunit B [ANME sp. GoMg2]
------------------------MPLTLLNSDKAIPEREKHTYIKAP----SENILP--
L-S-----NVQTTPG-DFTERGC--TYAGCMGVV-------CGPIKDVIHLVHGPIGCA-
-YWTWGGG------TRQNLSD-----------NPSFHGKYCFSTDMQEDNIIFGGEDKLY
KSILEAHEEFPEARGVFVHSTCAIGLIGDDLSGVCKRAEEETG-----IRVIPFNCEGFR
GCSQSLGHHIANDTLFERV------------VGTKE--------P-EE----LTDY----
-DMNIIGD------YNIQGDLWA-IMPLFERMGIRILCTFTGNAAVDEIAQAHCAKLNLM
HCQRSTPY------ICELMEEKYGIPVVKATL-----------FGVEQTSKALRDVASFF
G---L-EDKAEEIIKEEVAQIAPKIEEYRSKFEGKRV-------FIY-QGAPRAWH----
WINMFH-EFGVETIAA-ATT-FGHE--DDYA-----------------------------
----------------------------KICERVNDG----ALVIDNPNSLELEEILTDL
KPDL--FIS---GLKEKYLAYKLG-------VPFI--NGHAYE-KGPYAVYSGFLNFARD
VEKTL---FAP-----------------------------------------VW-----G
LIRRNEHA----------------------------------------------------
---------------------------------
>17387619 AggC03_01986 Light-independent protochlorophyllide reductase subunit B [ANME sp. Agg-C03]
------------------------MPLTLLNSDKAIPEREKHTYIKAP----SENILP--
L-S-----NVQTTPG-DFTERGC--TYAGCMGVV-------CGPIKDVIHLVHGPIGCA-
-YWTWGGG------TRQNLSD-----------NPSFHGKYCFSTDMQEDNIIFGGEDKLY
ESILDAHEEFPEASGVFVHSTCAIGLIGDDLNGVCKRAEEETG-----IRVIPFNCEGFR
GCSQSLGHHIANDTLFERV------------VGTKE--------P-EE----LTDY----
-DMNIIGD------YNIQGDLWA-IMPLFERMGIRILCTFTGNASVDEIAQAHRAKLNLM
HCQRSTPY------ICKLMEEKYGIPVVKATL-----------FGVEQTSKALRDVAAFF
G---L-EDKAEEIIKEEVAQIAPKIEEYRSKFEGKRV-------FIY-QGAPRAWH----
WINMFR-EFGVETIAA-ATT-FGHE--DDYA-----------------------------
----------------------------KICERVNDG----ALVIDNPNSLELEEILTDL
KPDL--FIS---GLKEKYLAYKLG-------VPFI--NGHAYE-KGPYAAYSGLLNFARD
VEKTL---FAP-----------------------------------------VW-----G
LIRRGKDA----------------------------------------------------
---------------------------------
>17351375 Ga0123293_1016.26 Ga0123293_101615 nitrogenase molybdenum-iron protein alpha chain [ANME sp. CONS3730F07p2b1]
------------------------MPLTLLNSDKAIPEREKHTYIKAP----SENILP--
L-S-----NVQTTPG-DFTERGC--TYAGCMGVV-------CGPIKDVIHLVHGPIGCA-
-YWTWGGG------TRQNLSD-----------NPSFHGKYCFSTDMQEDNIIFGGEDKLY
ESILDAHEEFPEASGVFVHSTCAIGLIGDDLNGVCKRAEEETG-----IRVIPFNCEGFR
GCSQSLGHHIANDTLFERV------------VGTKE--------P-EE----LTDY----
-DMNIIGD------YNIQGDLWA-IMPLFERMGIRILCTFTGNASVDEIAQAHRAKLNLM
HCQRSTPY------ICKLMEEKYGIPVVKATL-----------FGVEQTSKALRDVAAFF
G---L-EDKAEEIIKEEVAQIAPKIEEYRSKFEGKRV-------FIY-QGAPRAWH----
WINMFR-EFGVETIAA-ATT-FGHE--DDYA-----------------------------
----------------------------KICERVNDG----ALVIDNPNSLELEEILTDL
KPDL--FIS---GLKEKYLAYKLG-------VPFI--NGHAYE-KGPYAAYSGLLNFARD
VEKTL---FAP-----------------------------------------VW-----G
LIRRGKDA----------------------------------------------------
---------------------------------
>10661969 Ga0123271_1133.28 Ga0123271_113315 nitrogenase molybdenum-iron protein alpha chain [ANME sp. CONS3730MDAH03UFb1]
------------------------MPLTLLNSDKAIPEREKHTYIKAP----SENILP--
L-S-----NVQTTPG-DFTERGC--TYAGCMGVV-------CGPIKDVIHLVHGPIGCA-
-YWTWGGG------TRQNLSD-----------NPSFHGKYCFSTDMQEDNIIFGGEDKLY
ESILDAHEEFPEASGVFVHSTCAIGLIGDDLNGVCKRAEEETG-----IRVIPFNCEGFR
GCSQSLGHHIANDTLFERV------------VGTKE--------P-EE----LTDY----
-DMNIIGD------YNIQGDLWA-IMPLFERMGIRILCTFTGNASVDELAQAHRAKLNLM
HCQRSTPY------ICKLMDEKYGIPVVKATL-----------FGVEQTSKALRDVAAFF
G---L-EDKAEEIIKEEVAQIAPNIEEYRSKFEGKRV-------FIY-QGAPRAWH----
WINMFR-EFGVETIAA-ATT-FGHE--DDYA-----------------------------
----------------------------KICERVNDG----ALVIDNPNSLELEEILTDL
KPDL--FIS---GLKEKYLAYKLG-------VPFI--NGHAYE-KGPYAAYSGLLNFARD
VEKTL---FAP-----------------------------------------VW-----G
LIRRGKDA----------------------------------------------------
---------------------------------
>4030016 PRJEB7694_01927 PRJEB7694_01927 light-independent protochlorophyllide reductase subunit B [ANME sp. SCGC AAA252-L18]
------------------------MPLTLLKSDKAIPEREKHTYIKES----SENILP--
L-S-----NVQTTPG-DFTERGC--TYAGCLGVV-------CGPIKDVIHLVHGPIGCA-
-YWTWGGG------TRQNLSD-----------NPGFHRKYCFSTDMQEDNIIFGGEDKLY
KSIIEAHEEFPEAKGVFVYATCAIGLIGDDLNGVCKRAEDEIG-----IRVVPFNCEGFR
GCSQSLGHHIANDTLFERV------------VGTKE--------P-EY----MTDY----
-DMNIIGD------YNIQGDLWE-IMPLFERMGIRILSTFTGNASVDDIAQAHRAKLNLM
HCQRSTPY------ICKLMEEKYGIPVLKATL-----------FGIEQTSKALRDVAAFF
G---L-EDKAEEVIKEEVAQVAPKIEEYRTKFEGKRV-------FIY-QGAPRAWH----
WINMFR-ELGVETIAA-ATT-FGHE--DDYA-----------------------------
----------------------------KICERVNDG----VLVIDNPNSLELEEILIDL
KPDL--FIS---GLKEKYLSYKLG-------VPFI--NGHAYE-KGPYAVYSGLLNFARD
VEKAL---FAP-----------------------------------------VW-----G
LIRREYSYS-----------------------------------GSKKPRDFTRLTQENR
INRGIK---------------------------
>17609756 GOMG3.2_00270 Light-independent protochlorophyllide reductase subunit B [ANME sp. GoMg3.2]
------------------------MPLTLLNSDKAIPEREKHTYIKAP----SESILP--
L-S-----NVQTTPG-DFTERGC--TYAGCLGVV-------CGPIKDVIHLVHGPVGCA-
-YWTWGGG------TRQNLSD-----------NPSFHRKYCFSTDMQEDNIIFGGEDKLY
DSILEAHEEFPEAKGVFVYATCAIGLIGDDLKGVCKRAEDEIG-----IRVIPFNCEGFR
GCSQSLGHHIANDTLFERV------------VGTKE--------P-EY----LTDY----
-DMNIIGD------YNIQGDLWE-IMPLFERMGIRILSTFTGNASVDDIAQAHRAKLNLM
HCQRSTPY------ICKRMEEKYGIPVLKASL-----------FGVEQTSKALRDVAAFF
G---L-EDKAEEIIEEEVSKVAPKIEAYRTKFEGKRV-------FIY-QGAPRAWH----
WVNMFR-ELGVETIAA-ATT-FGHE--DDYA-----------------------------
----------------------------KICERVNDG----VLVIDNPNSLELEEILTDW
KPDL--FIS---GLKEKYLSYKLG-------VPFI--NGHSYE-KGPYAVYSGFLNFARD
VDKTL---FAP-----------------------------------------VW-----G
LIRSEYSYS-----------------------------------ESKKPRDSTRLTQENR
ANRGVK---------------------------
>4017731 GZfos_3634782_1_39 [ANME sp. ERB7]
------------------------MPLTLLHSDKAIPEREKHTYIKAA----SETILP--
L-S-----NVQTTPG-DFTERGC--TYAGCLGVV-------CGPIKDVIHLVHGPIGCA-
-YWTWGGG------TRQNLSD-----------NPSFHRKYCFSTDMQEDNIIFGGEDRLY
ESILEAHEEFPEAKGVFVYATCAIGLIGDDLKGVCKRAEDEIG-----IRVVPFNCEGFR
GCSQSLGHHIANDTLFERV------------VGTKE--------P-EY----LTDY----
-DMNIIGD------YNIQGDLWE-IMPLFERMGIRILSTFTGNASIDDIAQAHRAKLNLM
HCQRSTPY------ICKRMEEKYGIPVLKASL-----------FGVEQTSKALRDVAAFF
G---L-EDKAEEIIEEEVSKVSPKIAAYRTKFEGKRV-------FIY-QGAPRAWH----
WVNMFR-ELGVETIAA-ATT-FGHE--DDYA-----------------------------
----------------------------KICERVNDG----VLVIDNPNSLELEEILTDW
KPDL--FIS---GLKEKYLSYKLG-------VPFI--NGHSYE-KGPYAVYSGFLNFARD
VDKTL---FAP-----------------------------------------VW-----G
LIRSEYSYS-----------------------------------GSKKPRDFTRLTQENR
ANRGVK---------------------------
>4004768 GZfos19C6_A09068_1_10 [ANME sp. ERB7]
------------------------MPLTLLHSDKAIPEREKHTYIKAA----SETILP--
L-S-----NVQTTPG-DFTERGC--TYAGCLGVV-------CGPIKDVIHLVHGPIGCA-
-YWTWGGG------TRQNLSD-----------NPSFHRKYCFSTDMQEDNIIFGGEDRLY
ESILEAHEEFPEAKGVFVYATCAIGLIGDDLKGVCKRAEDEIG-----IRVVPFNCEGFR
GCSQSLGHHIANDTLFERV------------VGTKE--------P-EY----LTDY----
-DMNIIGD------YNIQGDLWE-IMPLFERMGIRILSTFTGNASIDDIAQAHRAKLNLM
HCQRSTPY------ICKRMEEKYGIPVLKASL-----------FGVEQTSKALRDVAAFF
G---L-EDKAEEIIEEEVSKVSPKIAAYRTKFEGKRV-------FIY-QGAPRAWH----
WVNMFR-ELGVETIAA-ATT-FGHE--DDYA-----------------------------
----------------------------KICERVNDG----VLVIDNPNSLELEEILTDW
KPDL--FIS---GLKEKYLSYKLG-------VPFI--NGHSYE-KGPYAVYSGFLNFARD
VDKTL---FAP-----------------------------------------VW-----G
LIRSEYSYS-----------------------------------GSKKPRDFTRLTQENR
ANRGVK---------------------------
>17604750 GOMG1_00907 Light-independent protochlorophyllide reductase subunit B [ANME sp. GoMg1]
------------------------MPLTLLKSDKAIPEREKHTYIKAA----SENILP--
L-S-----NVQTTPG-DFTERGC--TYAGCLGVV-------CGPIKDVIHLVHGPIGCA-
-YWTWGGG------TRQNLSD-----------NPGFHRKYCFSTDMQEDNIIFGGEDKLY
ESILEAHEEFPEAKGVFVYATCAIGLIGDDLKGVCKRAEDEIG-----IRVIPFNCEGFR
GCSQSLGHHIANDTLFERV------------VGTKE--------P-EY----LTDY----
-DMNIIGD------YNIQGDLWE-IMPLFERMGIRILSTFTGNASVDDIAQAHRAKLNLM
HCQRSTPY------ICKRMEEKYGIPVLKASL-----------FGVEQTSKALRDVAAFF
G---L-GDKAEEIIKEEVSKVAPKIEEYKTKFEGKRV-------FIY-QGAPRAWH----
WVNMFR-ELGVETIAA-ATT-FGHE--DDYA-----------------------------
----------------------------KICERVNDG----ALVIDNPNSLELEEILTDL
KPDL--FIS---GLKEKYLSYKLG-------VPFI--NGHSYE-KGPYAVYSGFLNFARD
VEKTL---FAP-----------------------------------------VW-----G
LIRRGKDA----------------------------------------------------
---------------------------------
>4012059 GZfos33H4_1_16 [ANME sp. ERB6]
------------------------MPLTLLHSDKAIPEREKHTYIKAA----SETILP--
L-S-----NVQTTPG-DFTERGC--TYAGCLGVV-------CGPIKDVIHLVHGPIGCA-
-YWTWGGG------TRQNLSD-----------NPGFHRKYCFSTDMQEDNIIFGGEDKLY
ESILEAHEEFPEAKGVFVYATCAIGLIGDDLNGVCKRAEDEIG-----IRVVPFNCEGFR
GCSQSLGHHIANDTLFERV------------VGTKE--------P-EY----LTDY----
-DMNIVGD------YNIQGDLWE-IMPLFERMGIRILSTFTGNASVDDIAQAHRAKLNLM
HCQRSTPY------ICKRMEEKYGIPVLKASL-----------FGIEQTSKALRDVAAFF
G---L-EDKAEEIIKEEVSQVAPKIEEYRKKFEGKRV-------FIY-QGAPRAWH----
WVNMFR-ELGIETIAA-ATT-FGHE--DDYA-----------------------------
----------------------------KICERVNDG----VLVIDNPNSLELEEILTDW
KPDL--FIS---GLKEKFLSYKLG-------VPFI--NGHSYE-KGPYAVYSGFLNFAID
VEKTL---FAP-----------------------------------------VW-----G
LIRRRKNA----------------------------------------------------
---------------------------------
>3869158 C00003105_01978 C00003105_01978 light-independent protochlorophyllide reductase subunit B [ANME sp. HR1]
------------------------MPLTLLECDIPIPEREKHTYIKEP----GETIVP--
M-C-----NVQTTPG-DLTERGC--TYAGCMGVV-------GGPVKDVIHLVHGPIGCA-
-FYTWGGG------RRQNLSD-----------NTEFHRKYCFSTNMGESNIIFGGEKKLH
DSIVQAYERFPEVNGVFVYASCVIGLIGDDMKSVCKQASNEIG-----VPVIPFSCEGFR
GVSQSLGHHIANDVIFERI------------VGTKE--------P-DR----LTPH----
-DINIIGD------YNIQGDLWI-ISPLFEAMGLRILCTFTGNASINDLAMAHRAKLNVM
HCQRSTPY------ICELMEEKYDLPYMPVSL-----------FGIEQTSKALRDVAAFF
G---L-EDQAETVIESEVSKILPEIEYYKENLKGKRV-------FIY-QGAPRAWH----
WIKLME-ELGMEVIGA-ATT-FGHT--DDYE-----------------------------
----------------------------KIVERIGNG----GLVIDNPNSVELKEILTKY
KPDL--FIS---GLKEKFLAYKHG-------VPFV--NGHSYE-RGPYAVYSGFVKFAKD
IHTTI---NNP-----------------------------------------AW-----G
LIEGRT------------------------------------------------------
---------------------------------
>17324185 Ga0123279_1003.7 Ga0123279_10034 nitrogenase molybdenum-iron protein alpha chain [ANME sp. CONS7142G09b1]
------------------------MPLTLLECDIPIPEREKHTYIKKS----GECIIP--
M-C-----NVQTTPG-DLTERGC--TYAGCMGVV-------GGPVKDVIHLVHGPIGCA-
-YYTWGGG------RRQNLSD-----------NPEFHRKYCFSTSMQEANIIFGGEQKLH
KAILEAYERFPDVNGVFVYATCVIGLIGDDINNVCKQASKEIG-----VPVIPFSCEGFR
GVSQSLGHHIANDVIFERI------------VGTKE--------P-DE----VTPY----
-DINIIGE------YNIQGDLWI-IAPLFEAIGLRILCTFTGNSSIDDLAMAHRAKLNVM
HCQRSTPY------ICQLMEEKYELPYMPVSL-----------FGVEQTSKALRDVASFF
G---L-EEQAEMIIESEIAKILPQIEYYKEKLKGKRV-------FIY-QGAPRAWH----
WIKLMD-ELGMQVIGA-ATT-FGHT--DDYE-----------------------------
----------------------------KIIERIGDG----AIVIDNPNSVELKEMLVKY
KPDL--FIS---GLKEKFLAYKLG-------VPFV--NGHAYE-NGPYAVYSGFVNFARD
MDMTI---NHP-----------------------------------------AW-----K
LIEGRT------------------------------------------------------
---------------------------------
>3972175 2566126263 ANME2a2_03007  alpha chain [ANME sp. Wang]
------------------------MPLTLLECDKPIPEREKHTYIKKS----GESIVP--
A-C-----NVQTTPG-DLTERGC--TYAGCMGVV-------GGPVKDVIHLVHGPIGCA-
-FYTWGGG------RRQNLSD-----------NTEFHRKYCFSTSMQEANIIFGGEQKLH
KAILEAYERFPDVNGVFVYATCVIGLIGDDINNVCKQASKEIG-----VPVIPFSCEGFR
GVSQSLGHHIANDVIFERI------------VGTKE--------P-DE----VTPY----
-DINIIGD------YNIQGDLWI-IAPLFEAMGLRILCTFTGNASIDDLAMAHRAKLNVM
HCQRSTPY------ICQLMEEKYELPYMPVSL-----------FGIEQTSKALRDVASFF
G---L-EDKAEEVIESEVAKILPEIEYYKEQLRGKRV-------FIY-QGAPRAWH----
WIKLME-ELGMEVVGA-ATT-FGHT--DDYE-----------------------------
----------------------------KIIERIGDG----ALVIDNPNSVELREILIGY
KPDL--FIS---GLKEKFLAYKLG-------VPFV--NGHSYE-RGPYAVYSGFLKFAKD
IHTTI---NHP-----------------------------------------AW-----K
LIEGRA------------------------------------------------------
---------------------------------
>17384370 AggC10_00948 Light-independent protochlorophyllide reductase subunit B [ANME sp. Agg-C10]
------------------------MPLTLLECDIPIPEREKHTYIKKS----GETIVP--
R-C-----NVQTTPG-DLTERGC--TYAGCMGVV-------GGPVKDVIHLIHGPIGCA-
-FYTWGGG------RRQNLSD-----------NPEFHRKYCFSTSMQEPNVIFGGEKKLY
NAILESYERFPAVNGVFVYATCVIGLIGDDINTVCKNAAKEIG-----VPVIPFSCEGFR
GVSQSLGHHIANDVIFEKI------------VGTKE--------P-DK----VTPY----
-DINIIGD------YNIQGDLWT-IEPLFEAMGLRILCTFTGNASIDDLAMAHRAKLNVM
HCQRSTPY------ICQRMEEKYEVPYMPVSL-----------FGITQTSQALRDVAAFF
G---L-GAKAEEIIESEVAKILPEIEYYKEQLRGKRV-------FIY-QGAPRAWH----
WIKLME-ELGMEVVGA-ATT-FGHT--DDYE-----------------------------
----------------------------KIIERIGDG----AIVIDNPNSVELREILIGY
KPDL--FIS---GLKEKFLAYKLG-------VPFV--NGHSYE-RGPYAVYSGFLKFAKD
IHTTI---NHP-----------------------------------------AW-----K
LIEGRA------------------------------------------------------
---------------------------------
>17617121 fig|6666666.223805.peg.3765 Nitrogenase (molybdenum-iron) alpha chain (EC 1.18.6.1) [ANME sp. E20]
------------------------MPLTLLECDIPIPEREKHTYIKKS----GETIVP--
M-C-----NVQTTPG-DLTERGC--TYAGTMGVV-------GGPIKDVIHLIHGPIGCA-
-YYTWGGG------RRQNLSD-----------NPEFHRKYCFSTSMQEPNVIFGGEKKLY
NAILEAYERFPAVNGVFVYATCVIGLIGDDINTVCKNAAKEIG-----VPVIPFSCEGFR
GVSQSLGHHIANDGIFDRI------------VGTKE--------P-DK----VTPY----
-DINIIGD------YNIQGDLWI-IEPLFEAMGLRILCTFTGNASINDLAVAHSAKLNVM
HCQRSTPY------ICDLMEEKYELPYIPVSL-----------FGIAQTSKALRDVAAFF
G---F-EDRAEEVIEEEVSKILPEIEYYKEQLRGKRV-------FIY-QGAPRAWH----
WIKLME-ELGMEVIGA-ATT-FGHT--DDYE-----------------------------
----------------------------KIIERIGDG----ALIIDNPNSVELREMLIGY
KPDL--FIS---GLKEKFLAYKLG-------VPFV--NGHSYE-RGPYAVYSGFVKFARD
IHTTI---NHP-----------------------------------------AW-----K
LIEGRA------------------------------------------------------
---------------------------------
>17488215 JCNPLBNJ_01391 Light-independent protochlorophyllide reductase subunit B [ANME sp. COP1]
------------------------MPLTLLECDIPIPERERHTYIKKS----GEDIVP--
L-A-----NVQTTPG-DLTERGC--TYAGCMGVV-------GGPVKDVIHLIHGPIGCA-
-YYTWGGG------RRQNLSD-----------NPEFHRKYCFSTSMQEPNVIFGGEKKLY
NAILEAYERFPAVNGVFVYATCVIGLIGDDINTVCKNAAKEIG-----VPVIPFSCEGFR
GVSQSLGHHIANDGIFDKI------------VGTKE--------P-DK----VTPY----
-DINIIGD------YNIQGDLWI-IEPLFEAMGLRILCTFTGNASINDLAVAHRAKLNVM
HCQRSTPY------ICELMEEKYELPYMPVSL-----------FGITQTSKALRDVAAFF
G---L-VDKAEEVIEEEVSKILPEIEYYKEQLRGKRV-------FIY-QGAPRAWH----
WIKLME-ELGMEVIGA-ATA-FGHT--DDYE-----------------------------
----------------------------KIIERIGDG----ALVIDNPNSVELREILLGY
KPDL--FIS---GLKEKFLAYKLG-------VPFV--NGHSYE-RGPYAVYSGFVKFAKD
IHTTI---NHP-----------------------------------------AW-----K
LIEGRA------------------------------------------------------
---------------------------------
>tr|Q749C3|Q749C3_GEOSL Nitrogenase protein alpha chain OS=Geobacter sulfurreducens (strain ATCC 51573 / DSM 12127 / PCA) GN=nifD PE=3 SV=1
----MSNAAKRVEGITKESTQEMIDKVLEVYPEKGRKKRAPHLAPNDG----VSSCVK--
--S-----NRKTVPG-VMSARGC--AYAGAKGVV-------WGPIRDMVHISHGPVGCG-
-WYSW--G------TRRNLMS---------GINGVTNFGMQFTSDFQEKDIVYGGDKKLK
QLLEEAKGLFPLAKGISVLSECPVGLIGDDINAVAKQSAKELD-----IPVIPCNCEGFR
GVSQSLGHHISNDTIRDFI------------IGTRE--------FAEP----ESPY----
-DIALIGD------YNIGGDVWS-AKALLEEIGLNVKATWTGDGELDRIAATHTVKLNLI
HCYRSMNY------MCRVMEEKYGIPWLEFNF-----------FGPSKIKESLRAIGERF
DDR-I-KENVEKVIAKYDPIMQAVIDEYRPRLEGKKV-------MIY-VGGLRPRH----
TVGAYE-DLGMVVVGT-GYE-FAHG--DDYE-----------------------------
----------------------------RTSPEMPVD----TVIFDDASEFELEKFAHQI
KPDL--VAS---GIKEKYVFQKMG-------LPFR--QMHSWDYSGPYHGYQGFPIFARD
IDMAV---NSP-----------------------------------------TW-----S
LIKSPF------------------------------------------------------
---------------------------------
>tr|B4ULZ0|B4ULZ0_ANASK Nitrogenase protein alpha chain OS=Anaeromyxobacter sp. (strain K) GN=AnaeK_3204 PE=3 SV=1
--MADDVKVKTVEGITRESTQAMIDEALALYPEKGRKKRAPHLAPNDP------TACSTC
VKS-----NRKTVPG-VMSARGC--AYAGAKGVV-------WGPIRDMAHVSHGPVGCG-
-WYSW--G------TRRNLMS---------GRNGVSQFAMQMTSDFQEKDIVYGGDKKLA
VLLKEVKELFPLAKGISVLSECPVGLIGDDINAVAKKMSAELD-----LPVVPCNCEGFR
GVSQSLGHHISNDTIRDYV------------IETRT--------FTEP----AGPY----
-DVALIGD------YNIGGDVWS-ARALLEEIGLNVKATWTGDGELERIAATHQVKLNLI
HCYRSMNY------MCRVMEEKYGIPWLEFNF-----------FGPTHIAGSLRKIAERF
DDR-I-QENVEKVIARHEVEMKQVVDTYRPRLEGKKV-------MLY-VGGLRPRH----
TVGAYE-DLGMQVVGS-GYE-FAHS--DDYD-----------------------------
----------------------------RTQPEMPDA----TVIYDDASEAELEHFVSRL
KPDL--VAS---GIKEKYVFQKMG-------LPFR--QMHSWDYSGPYHAYQGFPVFARD
IDMAI---NSP-----------------------------------------TW-----K
LVKAPF------------------------------------------------------
---------------------------------
>tr|B8HWE4|B8HWE4_CYAP4 Nitrogenase protein alpha chain OS=Cyanothece sp. (strain PCC 7425 / ATCC 29141) GN=Cyan7425_2365 PE=3 SV=1
MTPPEAATLNTSTALPVADKKALIQEVLAAYPEKSRKKREKHLNVYET----GKADCG--
VKS-----NIKSVPG-SMTTRGC--AYAGSKGVV-------WGPIKDMIHISHGPVGCG-
-YYSW--S------GRRNYYI--------GTTGVDTFGTMQFTSDFQERDIVFGGDKKLA
KLITELEELFPLNRGVSIQSECPIGLIGDDIEAVAKKSAKEIG-----KTVVPVRCEGFR
GVSQSLGHHIANDAVRDWV------------FPQYD-KQKKAGNI-PD----GTEY----
-DVAIIGD------YNIGGDAWS-SRILLEEIGLRVVAQWSGDGTLHEMINTPSVKLNLI
HCYRSMNY------ISRHMEEAYGIPWLEYNF-----------FGPTKIAESLREIASKF
DET-I-QAKAEEVIAKYQAQTDAVIAKYRPRLEGKTV-------ALM-VGGLRPRH----
VVPAFY-DLGMQLIGT-GYE-FGHN--DDYK-----------------------------
----------------------------RTTHYIENG----TLVYDDVSAYEFEEFVKEL
KPDL--IAS---GIKEKYVFQKMA-------LPFR--QMHSWDYSGPYHGYDGFAIFARD
MDLAL---NSP-----------------------------------------TW-----S
LIGTPWKQ----------------------------------------------------
---------------------------------
>tr|F2MZY2|F2MZY2_PSEU6 Nitrogenase protein alpha chain OS=Pseudomonas stutzeri (strain DSM 4166 / CMT.9.A) GN=nifD PE=3 SV=1
-----------MTGMSREEVESLIQEVLEVYPEKARKDRAKHLSPNDPALEQSKKCIT--
--S-----NKKSQPG-LMTIRGC--AYAGSKGVV-------WGPIKDMIHISHGPVGCG-
-QYSR--A------GRRNYYI--------GTTGVNAFVTMNFTSDFQEKDIVFGGDKKLA
KLIDEIETLFPLNKGISVQSECPIGLIGDDIEAVAKKKAAEHE-----TTVVPVRCEGFR
GVSQSLGHHIANDAIRDWV------------LDKRD----------DDTSFETTPY----
-DVSIIGD------YNIGGDAWS-SRILLEEMGLRVVAQWSGDGTISEMELTPKVKLNLV
HCYRSMNY------ISRHMEEKYGIPWMEYNF-----------FGPTKTAESLRAIAEHF
DDS-I-KAKCEQVIAKYQSEWEAVIAKYRPRLEGKRV-------MLY-VGGLRPRH----
VIGAYE-DLGMEVVGT-GYE-FGHN--DDYD-----------------------------
----------------------------RTLKEMGNA----TLLYDDVTGYEFEEFVKRI
KPDL--IGS---GIKEKYIFQKMG-------IPFR--QMHSWDYSGPYHGFDGFAIFARD
MDMTL---NNP-----------------------------------------CW-----K
KLQAPWQKA-----------------------------------EESAEKVAASA-----
---------------------------------
>tr|D5ANI2|D5ANI2_RHOCB Nitrogenase protein alpha chain OS=Rhodobacter capsulatus (strain ATCC BAA-309 / NBRC 16581 / SB1003) GN=nifD PE=3 SV=1
--------MAKDHAGGPEDLENLIAEVLEAYPAKAQKKRAKHLSVAGATSEDADAVTGIA
SKCDTVKSNIKSVPG-VMTIRGC--AYAGSKGVV-------WGPIKDMVHISHGPVGCG-
-HYSW--S------QRRNYYT--------GKTGVDSFVTMQFTTDFQEKDIVFGGDKKLE
KTIDEINELFPLSKGITIQSECPIGLIGDDIEAVSKKKNKEIN-----KTIVPVRCEGFR
GVSQSLGHHIANDAVRDWI------------FEQPE--------SEATKAFEPGPY----
-DVNIIGD------YNIGGDAWA-SRILLEEIGLNVIGCWSGDATLAEMERAPKAKLNLI
HCYRSMNY------ICRYMEEKYSIGWMEYNF-----------FGPTQIEASLRAIGAKF
DET-I-QANVEKVIAKYRPLVDGILAKYKPRLEGKSV-------MLY-VGGLRPRH----
VVTAYD-DLGMVIAGT-GYE-FAHN--DDYK-----------------------------
----------------------------RTGHYVKEG----TLIYDDVTGYELEKFIEKI
RPDL--VGS---GIKEKYPVQKMG-------IPFR--QMHSWDYSGPYHGYDGFAIFARD
MDMAI---NNP-----------------------------------------VW-----G
LFDAPWDKA-----------------------------------PIAAE-----------
---------------------------------
>tr|A0A060DN91|A0A060DN91_AZOBR Nitrogenase protein alpha chain OS=Azospirillum brasilense GN=ABAZ39_10005 PE=3 SV=1
---------MSLSVNEGVDVKGLVDKVLEAYPEKSRKRRAKHLNVLEA----EAKDCG--
VKS-----NIKSIPG-VMTIRGC--AYAGSKGVV-------WGPIKDMIHISHGPVGCG-
-YYSW--S------GRRNYYV--------GDTGVDSWGTMHFTSDFQEKDIVFGGDKKLH
KVIEEINELFPLVNGISIQSECPIGLIGDDIEAVARAKSEELG-----KPVVPVRCEGFR
GVSQSLGHHIANDVIRDWI------------FEKTE--------PKEG--FVSTPY----
-DVTIIGD------YNIGGDAWA-SRILLEEIGLRVIAQWSGDGTLAELENTPKAKVNLI
HCYRSMNY------IARHMEEKFGIPWMEYNF-----------FGPSQIAESLRKIAALF
DDT-I-KENAEKVIAKYQPMVDAVIAKFKPRLEGKKV-------MIY-VGGLRPRH----
VVDAYH-DLGMEIVGT-GYE-FAHN--DDYQ-----------------------------
----------------------------RTQHYVKEG----TLIYDDVTAFELEKFVEVM
RPDL--VAS---GIKEKYVFQKMG-------LPFR--QMHSWDYSGPYHGYDGFAIFARD
MDLAI---NNP-----------------------------------------VW-----G
IMKAPF------------------------------------------------------
---------------------------------
>tr|A7IBF5|A7IBF5_XANP2 Nitrogenase protein alpha chain OS=Xanthobacter autotrophicus (strain ATCC BAA-1158 / Py2) GN=Xaut_0089 PE=3 SV=1
----MSLAQPQSVAEIKARNKELIAEVLKVYPEKTAKRRAKHLNVHES----GKSDCG--
VKS-----NIKSIPG-VMTIRGC--AYAGSKGVV-------WGPIKDMIHISHGPVGCG-
-QYSW--A------ARRNYYI--------GTTGIDTFVTMQFTSDFQEKDIVFGGDKKLA
KIMDEIQDLFPLNNGITVQSECPIGLIGDDIEAVSKAKSKEYD----NKTIVPVRCEGFR
GVSQSLGHHIANDAIRDWV------------FDKMD--------PNAAPRFEPSPY----
-DVAIIGD------YNIGGDAWS-SRILLEEMGLRVIAQWSGDGSLAELEATPKAKLNVL
HCYRSMNY------ISRHMEEKFGIPWCEYNF-----------FGPSKIAESLRKIAAYF
DDK-I-KEGAERVIAKYQPLMDAVIAKYRPRLEGKTV-------MLY-VGGLRPRH----
VIGAYE-DLGMEVVGT-GYE-FGHN--DDYQ-----------------------------
---------------------------RTAQHYVKDG----TIIYDDVTGYEFEKFVEKV
QPDL--VGS---GIKEKYVFQKMG-------VPFR--QMHSWDYSGPYHGYDGFAIFARD
MDMAI---NSP-----------------------------------------VW-----K
MTKAPWKQA-----------------------------------PAQPGLLAAE------
---------------------------------
>tr|B2AIZ6|B2AIZ6_CUPTR Nitrogenase protein alpha chain OS=Cupriavidus taiwanensis (strain DSM 17343 / BCRC 17206 / CIP 107171 / LMG 19424 / R1) GN=nifD PE=3 SV=1
----MDYAMTTTVEERKAANKALIDEVLRAYPEKMGKRRAKHLSSFEE----GKPDCG--
VKS-----NIKSLPG-VMTIRGC--AYAGSKGVV-------WGPIKDMIHISHGPVGCG-
-QYSW--G------SRRNYYV--------GTTGIDTFVTMQFTSDFQEKDIVFGGDKKLD
KIIDEIQQLFPLNKGISIQTECPIGLIGDDIEAVSKKKSKEYG----GHTVVPVRCEGFR
GVSQSLGHHLANDAIRDFV------------FDAHS--------N-KRLALESTPY----
-DVAIIGD------YNIGGDAWS-SRILLEEMGLRVIAQWSGDGTLAELENTPRSKLNLL
HCYRSMNY------ISRHMEEKYGIPWVEYNF-----------FGPTMIEKSLREIAGRF
DDA-I-MENAEKVIAKYRKVSDAVTAKYKPRLQGKKV-------MLF-VGGLRPRH----
VVGAYE-DLGMEVIGT-GYE-FAHN--DDYQ-----------------------------
----------------------------RTTHYLKDG----TLIYDDVTGYEFERFVDRV
RPDL--VGS---GIKEKYVFQKMG-------VPFR--QMHSWDYSGPYHGYDGFAIFARD
MDIAI---SSP-----------------------------------------VW-----N
LAKTPWKDR-----------------------------------T---------------
---------------------------------
>tr|Q46G39|Q46G39_METBF Nitrogenase protein alpha chain OS=Methanosarcina barkeri (strain Fusaro / DSM 804) GN=Mbar_A0168 PE=3 SV=1
-------MMGAEIDSRIEEEQKLVDDMLKVLPEKASRNRRKHIVVRNC---STEQHIE--
--A-----DDKVIPG-ILTNRGC--AFAGTKGVV-------FGPIKDMVHLVHGPIGCA-
-FYTW--G------TRRNFAK--------AEEGGDNFMNYCVCTDMKETDIVFGGEKKLK
TAIDEVVKIFH-PGAITICATCPVGLIGDDIESVAREAEMEHG-----IKVIPARCEGYR
GVSQSAGHHIASNALMEHL------------IGTEE--------I-KS----PTPF----
-DINVFGE------YNIGGDLWE-VKPIFEKIGYRIVSSLTGDGSFHRISQAHQAKLSIL
LCHRSINY------TNRMMEEKYGVPWLKVNY-----------IGTKGTEKSLRKMAEFF
DDPEI-TRKTEEVIAEEKAKYADDIEKYRKKLQGKTA-------FIY-AGGSRSHH----
YINLFE-ELGMKVIAA-GYQ-FAHR--DDYEGRQIIPHMKEKALGSILEDVHYERDENVK
------SAVSPERIEELKTK-IGLMDYKGLFPDAEDG----TIVIDDLNHHETEVLVKTL
KPDI--FCS---GIKDKYWAQKLG-------VPSR--QIHSYDYSGRYTGFSGVLNFARD
IDMAL---HSP-----------------------------------------TW-----K
FIRPPWKAE-----------------------------------DV--------------
---E-----------------------------
>tr|M1PV91|M1PV91_METMZ Nitrogenase protein alpha chain OS=Methanosarcina mazei Tuc01 GN=MmTuc01_0743 PE=3 SV=1
--------MGAEINSEIGDKQQLVENMMKALPEKAARNRRKHIVVRDC---STEQHIE--
--A-----DDKVIPG-ILTNRGC--AFAGTKGVV-------FGPIKDMVHIVHGPIGCA-
-FFTW--G------TRRNFAK--------AEEGEDNYMNYCVCTDMKETDIVFGGEKKLK
KAIDEVVKIFN-PEAVTICATCPVGLIGDDIEAVSREAEKEHG-----IKVIPARCEGYR
GVSQSAGHHIASNALMENL------------IGTED--------I-KN----PTPF----
-DINIFGE------YNIGGDLWE-IKPILEKIGYRIVSTFTGDGSFHKLAQAHRAKLSIL
LCHRSINY------TNRMMEEKYGIPWLKVNY-----------IGTKATEKSLKKMAEFF
DDPEI-TRKTEEIIAEETAKYRDEIEKYRKKLQGKTA-------FIY-AGGSRSHH----
YTNLFE-ELGMKVVVA-GYQ-FAHR--DDYEGRQIIPHMQEKALGSILEDIHYEKDENVK
------PAVSPERIEELKKK-IGLMDYEGLFPEMKDG----TIVIDDLNHHETEALLKTL
KPDI--FCS---GIKDKYWAQKHG-------IPSR--QIHSYDYSGRYTGFSGVVNFARD
IDMAM---HSP-----------------------------------------TW-----R
FIRPPWKGE-----------------------------------GE--------------
---E-----------------------------
>tr|H6LB33|H6LB33_ACEWD Nitrogenase protein alpha chain OS=Acetobacterium woodii (strain ATCC 29683 / DSM 1030 / JCM 2381 / KCTC 1655 / WB1) GN=nifD PE=3 SV=1
--------------------MDSREKVLDKYSSKIYKNRKEHVIQIEA---GEPNVIA--
--A-----DTRAIPG-IMTNRGC--CYAGCKGVV-------IGPLKDVVQIVHGPIGCS-
-YYAW--G------TRRNKGK--------GDENTKNFLEYCFSTDMQETDIVFGGEKKLK
KAIKEAVEIFD-PACIMIASTCPVGLIGDDIHAVAAEAEEMYN-----IKVVSFSCEGYK
GVSQSGGHHIANNGLMKNV------------IGTGN----------AE----HVNY----
-SINLLGE------YNIGGDGWE-ICRVLKRIGYNVVSVMTGDGSYAEIKNAHTADLNLV
QCHRSINY------IAEMLKTKYGTEWLKVNF-----------IGIEGIKQSLRDVAAFF
NDPAL-TAKTEAVIADEEDEIKEAISEYKAKLEGKTA-------SIY-VGGSRTHH----
YINLLK-SLGVEVILA-GYE-FAHR--DDYEGRQVLP-LKMDADSKNIESITVEKDPDKY
R-----TFHSEERIQELKDAGLPIESYDGLWADIADN----AMITDDYNQFETEEFLKLL
KPDI--FFS---GIKDKYIVQRSG-------VPSR--QLHSYDYSGPYAGFKGALNFARD
VTLAV---NTP-----------------------------------------AF-----N
LVQAPWKSE-----------------------------------PTLIGNLGGME-----
---------------------------------
>tr|H8I6M4|H8I6M4_METCZ Nitrogenase protein alpha chain OS=Methanocella conradii (strain DSM 24694 / JCM 17849 / CGMCC 1.5162 / HZ254) GN=nifD PE=3 SV=1
----------------MAITDERLEEVLVTYPDNVKKNRKKHLLIKNS----AEACQQ--
IEA-----NTRTIPG-IISQRGC--CFAGCKGVV-------IGPIKDMIHIVHGPVGCA-
-YYSW--G------TRRNKAR-----ADETTPPENVYLPLCFTTDMQESDIVFGGEKKLA
KMIDEVVEIFH-PRAISICATCPVGLIGDDINAVARAAQERHG-----IQVLAFNCEGYK
GVSQSAGHHIANNGLMVNA------------VGKGT--------V-RK----SGKY----
-VINILGE------YNIGGDGWE-IERILKECGYTINCILPGDGSILNIRNLHLADLNLV
QCHRSINY------IAGMMEARYGMPWLKVNF-----------IGVSACARSLREVAQCF
GDESL-IQRTEEVIARETARVMPVIEHYRKICQGKTA-------FVF-VGGSRSHH----
YQYLLR-DLGMETVVA-GYE-FAHR--DDYEGREVLPTIKADADSKNIPDLHFEPDDEFY
QEGHVYLNMPKEKYDELRKR-IPLGYYEGMIKSMEDG----QLIIDDVNHHEFEEIVRML
KPDI--VFT---GVRDKYISHKMG-------VPSR--QLHSYDYTGPYAGFNGAMIFARE
VANAV---TTP-----------------------------------------AW-----R
LVTAPWEAQ-----------------------------------KE--------------
---------------------------------
>tr|W6S2U9|W6S2U9_9CLOT Nitrogenase protein alpha chain OS=Clostridium bornimense GN=nifD PE=3 SV=1
--------------------MSKVDSVLDKYSAKVYKNRKGHMLELEE----ETQEIA--
--A-----NSRTMPG-LINHRGC--CYAGCKGVV-------LGPTKDALIITHGPIGCG-
-FYSW--G------TRRNKAK--------AEDGGQNYVPYCFSTDLQESDIVFGGEKKLD
AAIEEAVNIFH-PKTIFICATCPVGLIGDDLPAVAKRNSEKYG-----IDVISFPCEGYK
GVSQSAGHHIANNIIIRDL------------IGTVD----------YK----PTKH----
-SVNILGE------YNIGGDAWE-IKRILTLCGYEVIATFTGDGSVDNYRKAHTADLNVI
QCHRSINY------IAEMMKIQYGTAWMKGDF-----------IGLDNTIETLREMAKFF
DDPVL-IQQTEKVIADELANISDDMSLYRTKLRGKTA-------ALF-VGGSRSHH----
YQLLLK-DFGVKTLLA-GYE-FAHR--DDYEGREVIPNIVEDADLKNIEVLNVEKIEDKY
K-----VYKTEEELEELKKEISELEDYKGMERDMDKG----SIVVDDLNHYETEEFIKKL
KPDM--FFS---GIKDKFVIQKGG-------ILSR--QLHSYDYSGPYAGFKGAVNFGRD
VTMGM---YTP-----------------------------------------VW-----N
YTVAPWKKE-----------------------------------SVLEGKLGGED-----
---------------------------------
>tr|C8W444|C8W444_DESAS Nitrogenase protein alpha chain OS=Desulfotomaculum acetoxidans (strain ATCC 49208 / DSM 771 / VKM B-1644) GN=Dtox_1026 PE=3 SV=1
----------MAVNEKDLLMDKQIEEMLNQYPAKVKRNRKNHIVLNDT----SLEHQQ--
IEA-----NTRTIPG-IITNRGC--AYAGCKGVV-------LGPLKDMVHIVHGPIGCS-
-YYAW--M------TRRNKAK--------SEDPKKNFLNYCVSTDMQESDIVFGGEKKLA
RMIDEVVEIFK-PNAITVSATCPVGLIGDDIQSIAKAAEDKYG-----IPIMAFNCEGYK
GVSQSAGHHIANNGLMEHV------------IGRGD--------LEEA----PAKY----
-TINMLGE------YNIGGDSWE-IERVLTELGYHVQTVMTGNGAYEDLKNAHIAQLNLV
QCHRSINY------IADMLEKKYGTPWLKVNF-----------IGIRSTIESLRNMAMYF
GDKEL-IDKTEEVIARELAEIEPALDKYRKYTNGKTA-------FCF-VGGSRGHH----
YQILYE-ELGIKTLLA-GYE-FAHR--DDYEGRVVLPDIKPDADSKNIPDLHVEPDERRY
R-----VKIPQERMAELQEK-MPLCNYKGMRMDMIDN----TVMVDDLNHYETEEFIRIL
KPDI--FSS---GIKDKYIVQKMG-------IPSK--QLHNYDYSGPYAGFKGAVNFARD
ITMGI---VSP-----------------------------------------TW-----K
YITPPWKSS-----------------------------------PLIEGTIEEGRSCGC-
---------------------------------
>tr|A5N1U0|A5N1U0_CLOK5 Nitrogenase protein alpha chain OS=Clostridium kluyveri (strain ATCC 8527 / DSM 555 / NCIMB 10680) GN=nifD10 PE=3 SV=1
-------------------MKKVLDQVLEVYPAKTFKNRKKHILIKSN----DEPNPV--
IQA-----NVRTVPG-IMTNRGC--CYAGCKGVV-------LGPVKDMVHITHGPIGCA-
-YYTW--A------TRRNKAK--------AEDGGQNFLEYTFSTDMQEKDIVFGGVEKLK
QAIKEAVDLFH-PKAVGIYATCPVGLIGDDINAVAQEATKEYG-----IQVLAFNCEGYK
GVSQSAGHHIANNNILESV------------VGRGK--------KPLE----QKKF----
-SINMLGE------YNIGGDAWE-IERVLEKIGYNVVGRFSGDGTYDRLEQSYVADLNLV
QCHRSINY------IAEMMEIRYGIPWVKVNF-----------IGVESTIETLRNMAKCF
NDPGL-TRRTEEVIEEELEAISEEISFYKDKLHGKTA-------CLF-VGGSRAHH----
YQKLLE-DLGIKTILA-GYE-FGHR--DDYEGREVIPTIKLDADTRNIPELTVEKDEERY
R-----IIIPPERYETLKEE-IPFEYYGGMIKDMDEG----AIVVDDLNHHETEQFIKLL
KPDM--FFS---GIKDKYVIQKMG-------VVSK--QLHSYDYSGPYAGFRGAAVFARD
LAAGV---FTP-----------------------------------------AW-----G
YVTPPWRKE-----------------------------------PLLEGQIVGGEK----
---------------------------------
>tr|A0A1D8GKF8|A0A1D8GKF8_9CLOT Nitrogenase protein alpha chain OS=Geosporobacter ferrireducens GN=Gferi_18730 PE=3 SV=1
-----------------MIKLKSIQKILEEYPPKVKKNREKHMVVKGL---DEKHEIE--
--A-----NTRTIPG-IITNRGC--CFAGCKGVV-------LGPLRDVVHIVHGPVGCS-
-YYTW--G------TRRHKGR--------SEAGEDNFLSYCFTTDMQESDIVFGGEKKLR
EAVKEAYELFK-PEAITISATCPVGLIGDDIHAVARDAQNEFG-----IQVLAFDCEGYK
GVSQSAGHHIANNVLMRDV------------IGTGD----------AE----TGKY----
-SINILGE------YNIGGDGWE-ISRILSKIGYHIVSIMTGDGTYKELKSAHKADLNLV
QCHRSINY------IAEMIEVKYGTPWLKVNF-----------IGIESTIKTLRHMAKYF
GDQAL-IDRTEVVITEELASIEESLKIYKRMCAGKTA-------LLF-VGGSRAHH----
YQGLLR-ELGIETVMA-GYE-FGHR--DDYEGRDVIPYIKMDADSRNIPELQVTKDEKNY
R-----LYLSPEKIEALKKE-MPLSRYDGMIKEMKGG----SYIIDDLNHFETEELLKKL
KPSL--FCS---GIKDKFVAQKMG-------IFSK--QLHSYDYSGPYAGFKGAIVFAKD
ISMGM---NTP-----------------------------------------TW-----S
FITPPWKKI-----------------------------------PMLEGKIVKEVGAC--
---------------------------------
>tr|I4CES8|I4CES8_DESTA Nitrogenase protein alpha chain OS=Desulfomonile tiedjei (strain ATCC 49306 / DSM 6799 / DCB-1) GN=Desti_5487 PE=3 SV=1
------MPGPRMSKAPGVDPEEFIKEVTDLYPTKVAKKRQKHFIVRRP---DEEQAIE--
--A-----NVRTIPG-IITQRGC--CYAGCKGVV-------IGPVGDMVHIVHGPIGCA-
-FYAW--N------TRRNLFT--------PREDGKNYLPYCFSTDMQDEDVIFGGEKKLK
QAIKEAHEIFK-PKAISVHATCPVGLIGDDIQSVARQMKEELG-----VEILAFNCEGYK
GVSQSGGHHIANNKLFDQV------------VGTDD--------T-EP----EGKF----
-NINILGE------YNIGGDAWE-IERVLHRCGINVISTFSGDGSYDEMKRSHMADLNLV
MCHRSINY------MAEMMETGFGIPWAKVNF-----------IGIHAMAKSLRKIARFF
ENEEL-TVAMETVIAEEVAEAEAAIAPYRERLKGKTV-------MLF-VGGSRAHH----
YQEVFK-DLGMQTIVS-GYE-FAHR--DDYEGRQVIPELKVDADSRNIEELKVQADPDRF
R-----ARKSTEALEKLKAEKV-IDYYEGLIPDMGNG----TLVIDDLSHVELEKLIEKF
KPDM--ICS---GIKDKYIIEKFG-------VPSK--QLHNYDYSGPYAGFRGAVNFARD
VDMMI---NNP-----------------------------------------AW-----K
LLKTPWETQ-----------------------------------PILKAKLGSE------
---------------------------------
>tr|F5Y9Q3|F5Y9Q3_TREAZ Nitrogenase protein alpha chain OS=Treponema azotonutricium (strain ATCC BAA-888 / DSM 13862 / ZAS-9) GN=nifD PE=3 SV=1
----------MAEVYELPDTAEFKAEILERYPPKLAKKRAKQIIINKI---ENDDDVPEI
L-A-----NTRTIPG-IITMRGC--AYAGCKGVV-------LGPTRDILQITHGPIGCG-
-FYSW--L------TRRNQTK-------PTTESDVNYMTYAMSTDLQEEEIIFGGEKKLR
AAIDEAVALFH-PRAIGIFATCPVGLIGDDVHAVARAMEEKYP----DINIFGFSCEGYK
GVSQSAGHHVANNKVFTDV------------VGLND--------TFSK----PGKF----
-KFNILGE------YNIGGDAFE-IERIVADCGLSLHSTFSGNSTYDEFSSAHTVDLNVV
MCHRSINY------LAEMMEKKYGIPWFKVNF-----------VGAEATSKSLRKIAQFY
EDADL-LKKTEEVIERELVEVEKVRLDVKSRCEGKTA-------VLY-VGGSRAHH----
YQELLR-EIGITILSA-GYE-FAHR--DDYEGRKVMPSIIVDADSRNIEELKVEADAVRY
K-----PRLSEEKKASMEADGFAFSDYNGLMTEMPES----SLVIDDCNHYELEELLDRY
HPDL--VCA---GIKEKYVVQKRG-------IPMK--QLHSYDYMGPFAGYKGAINFYKE
IDRLL---NCS-----------------------------------------AF-----K
FTKAPWDES-----------------------------------PELSATYAFN------
---------------------------------
>tr|B3QQ15|B3QQ15_CHLP8 Nitrogenase protein alpha chain OS=Chlorobaculum parvum (strain NCIB 8327) GN=Cpar_1622 PE=3 SV=1
----------MPAKVNLPDPASITEELINKYPAKVAKKRRKSIVANDP------DTIP-E
VQA-----NVRTVPG-IITQRGC--SYAGCKGVV-------LGPTRDIVNIVHGPIGCS-
-FYAW--L------TRRNQTR-------PETPEHENYITYCFSTDMQEEHVVFGGEKKLK
VAIQEAYDLFH-PKAIAIFSTCPVGLIGDDVHAVSREMKEKLG----DCNVFGFSCEGYR
GVSQSAGHHIANNGVFKHM------------VGNNN--------E-IK----PGKF----
-KINLLGE------YNIGGDAFE-IERLLEKSGITLIASFSGNSTVGAMENAHTADLNIV
QCHRSINY------MGDMMETKYGIPWMKVNF-----------VGVESTAKSLRKIAEYF
GDAEL-KAKVEEVIAEEMPAVKEIIEEIRPRTEGKTA-------MLF-VGGSRAHH----
YQDLFN-ELGMTTLSA-GYE-FAHR--DDYEGREVLPNIKIDADSKNIEELKVTADPELY
N-----PRKSPEEIEELKAKGLEMNGYTGMMKQMVHK----SLVIDDVSHYESEKLIEIY
KPDI--FCA---GIKKKYVVQKMG-------VPLK--QLHSYDYGGPYTGFKGAVNFYKD
IDRMV---NNP-----------------------------------------VW-----K
MIKAPWEKA-----------------------------------ESESLEASYVA-----
---------------------------------
>tr|Q3B2P3|Q3B2P3_CHLL7 Nitrogenase molybdenum-iron protein alpha chain OS=Chlorobium luteolum (strain DSM 273 / 2530) GN=Plut_1531 PE=3 SV=1
----------MEANKTYPDPSAIREELVQKYPAKVAKKRTKSIIINDP------ETVP-E
VQA-----NVRTVPG-IITQRGC--SYAGCKGVV-------LGPTRDIVNITHGPIGCS-
-FYSW--L------TRRNQTK-------PETDADANFITYCFSTDMQEENIVFGGEKKLK
VAIQEAYDLFH-PKSIAIFSTCPVGLIGDDVHAAAREMKEKLG----DCNVFGFSCEGYR
GVSQSAGHHIANNGVFKHM------------VGRNN--------E-KK----EGKF----
-RLNLLGE------YNIGGDAFE-IERIFKKCGITLVSSFSGNSTVGQLENAHMADLNVI
MCHRSINY------MGEMMETKYGIPWMKINF-----------VGAESSAKSLRRIAQYF
GDEGL-KAKVEEVIAEELPKVKAVIDEIRPRTEGKTA-------MLF-VGGSRAHH----
YQDLFT-ELGMTTVAA-GYE-FAHR--DDYEGREVLPGIKIDADSKNIEELKVEADPELY
K-----PRKSEAELEALKAEGLEINGYEGMMKQMMKK----SLVVDDISHYESEKLIEIY
KPDI--FCA---GIKEKYVVQKMG-------VPLK--QLHSYDYGGPYTGFEGAVNFYRD
IDRMV---NNP-----------------------------------------VW-----K
LIKAPWETA-----------------------------------AGENDGVLEATYAEA-
---------------------------------
>tr|F2NEQ4|F2NEQ4_DESAR Nitrogenase protein alpha chain OS=Desulfobacca acetoxidans (strain ATCC 700848 / DSM 11109 / ASRB2) GN=Desac_0353 PE=3 SV=1
---MSEVLDTISPKPSALQPMAVKKELLERYPTKVARKRARQIIINEV----GPDCSVPE
IQS-----NVRTIPG-IITQRGC--TYAGCKGVV-------LGPTRDIVNITHGPIGCG-
-FYSW--L------TRRNQTK-------PNGPTDHNFMTYCFSTDMQDEQIIFGGEKKLR
QAIQEAYDILK-PKAIAIFSTCPVGLIGDDVHAVAREMKEKLG-----INVFAFSCEGYK
GVSQSAGHHIANNGIFTHV------------VGLDD--------T-VS----EGKF----
-KINLLGE------YNIGGDAFE-IERLFKDCGLTLISTFSGNSSYDYFTNSHTADLNLI
MCHRSINY------VAEMMETKFGIPWIKINF-----------IGASATAKSLRKIAAYF
EDAEL-AARVEEVIAREMPAVEEVRAEVKTRCAGKRA-------MLF-VGGSRAHH----
YQELFR-EIGMEIVSA-GYE-FAHR--DDYEGRRVLPNIKVDADSRNIEELHVEPDPNRY
K-----VRISPEQIDRLEKTGLRLKDYDGMMAEMPNG----TLVIDDISQFETEKLIEIF
RPDI--VCA---GIKEKYAIQKSG-------TPMK--QLHSYDTGGPYAAFKGAINFYRE
IDRMV---NSK-----------------------------------------VW-----K
YLKAPWQEH-----------------------------------PELAATYVWE------
---------------------------------
>tr|E8REU5|E8REU5_DESPD Nitrogenase protein alpha chain OS=Desulfobulbus propionicus (strain ATCC 33891 / DSM 2032 / 1pr3) GN=Despr_3055 PE=3 SV=1
-------MATAKKKLVQWEPTDIKKELLKKYPAKVARKRAKQILINEA----LENTTP-E
ITA-----NVRTIPG-IITMRGC--TYAGCKGVI-------MGPTRDIVNLVHGPIGCS-
-FYAW--L------TRRNQTD--------AGVDGENYMPYCFSTDMQDSDIIFGGEKKLA
AAIQEVYDLFH-PKAITIFATCPVGLIGDDIHTVARTMKEKLG----DCNVFAFSCEGYK
GVSQSAGHHIANNQVFTHM------------VGENN--------E-PK----EGEY----
-KINLLGE------YNIGGDGFE-IDRILRKCGITTISTFSGNSTYDQFASAHMADLSCV
MCHRSINY------VADMMEIKFGIPWIKVNF-----------IGAKSTAKSLRKIAEYF
GEQKL-IDRVEAVIAEEMPQVEAVRQDVLPRTTGKTA-------MLF-VGGSRAHH----
YQDLFS-EMGMKTLSA-GYE-FAHR--DDYEGRHVIPHLKVDADSRNIEEIEVEADPKRY
R-----PRKTEAELQALAAQGFTFKEYDGILPDMEAG----TLVIDDLNQYEAEKLVELM
QPDI--FCA---GIKEKFSIQKLG-------VPMK--QLHSYDSGGPYAGFKGAVNFYRE
IDRLV---NSK-----------------------------------------VW-----G
YMKAPWQEN-----------------------------------PELSATYVWE------
---------------------------------
>tr|M1WY53|M1WY53_DESPC Nitrogenase protein alpha chain OS=Desulfovibrio piezophilus (strain DSM 21447 / JCM 15486 / C1TLV30) GN=nifD PE=3 SV=1
--------MAKTKKVVQFDAADIKEELLKKYPPKVARKRAKQIMINEA----QESETPPE
ILA-----NVRTIPG-IITMRGC--TYAGCKGVI-------LGPTRDLVNITHGPIGCG-
-FYSW--L------TRRNQTE--------PGPDGDNYMPYCFSTDMQDQDIIFGGEKKLA
AAIQEAYDLFH-PKGIAIFATCPVGLIGDDVHAVAKKMKAKFG----DCNVFGFSCEGYK
GVSQSAGHHIANNQVFTHL------------IGENE---------TPS----EGEY----
-KINLLGE------YNIGGDGFE-IDRIFKKCGITNIATFSGNSSYDQFASAQHADLSAV
MCHRSINY------VADMLETKYGIPWIKVNF-----------IGAEATAKSLRKIAEYF
GDKKL-IDKVEAVIAEELVEVKTVIEDVRSRTEGKTA-------MMF-VGGSRAHH----
YNELFV-EMGMKTLSA-GYE-FGHR--DDYEGRDVIPTLKVDADSRNIEEIEVVQDEKLY
N-----PRKTPEEYKALEDAGFKFKHYEGMNPDMDKG----SLIIDDLNQYEADKLVEIL
KPDL--FCA---GIKEKFSIQKLG-------IPMK--QLHSYDSGGPYAGFKGAVNFYKE
IDRLV---NSK-----------------------------------------VW-----S
YMKAPWQEN-----------------------------------PELTGTFVWE------
---------------------------------
