# Supplementary material for: Comparative genomics reveals electron transfer and syntrophic mechanisms differentiating methanotrophic and methanogenic archaea
Source: PLoS Biol. 2022 Jan 5;20(1):e3001508. doi: 10.1371/journal.pbio.3001508 (PMC9012536; doi:10.1371/journal.pbio.3001508)
Supplement: S1 Data — (ZIP) [file pbio.3001508.s017.zip › S1_Data/Fig04C.faa]

>17430189
--------MRIGIAKLGAIGSAVLLEYCLDELAMRGDIETFVVSSGSKIKVEVLEELEKR
--------DFDLKIVTCPNAE----KFLKDVN--LSDRVIVITDR-AS----KDWLDSLN
WGYIVVKADAMIGARREFLDPTEMVLYNSDLLKVLAVTGIIRLLQYEINRALK-------
----------EDYLPKVVVDYNTAVKFAGFCNPYARAKAIASYIIAENISKITHKACFVE
KDAENYITLCATAHEMMRIAGKLADEAREIEKSNDSVLRTPHSKSGE-ILKKVGLYDVLM
---------------------------------------
>3818119
-------MFKIGFIKLGNIASSLVVDLALDEIAERTEIESKVVSHGPKMSRGEGERLAEE
---M-RAWGPQMVVVVSPNAATPGPTAARSML--KGIPLIVISDG-PTKKEARDAMETEG
FGYIILPMDPLIGAKREFLDPAEMAIFNADALKVLSICGAVRLVQEEIDRAIASVA----
-----AGS---PQLPHILATPELCAERMDFANPYARAKAIAALYMAQTAASIDAQACFRL
KELEAIALAAAAGHEVIRAAARLADEARELEKSGDTVSRKPHARSGD-LLVKRKLLEKPA
RI-------------------------------------
>3819998
-------MFKIGFVKLGNIATSTAIDLSLDEIAERTDIEFKIISFGPKMTEKEGKGAEEL
---K--AWQPQLVVISSPNAATAGPTAAREAY--RGIPTIIISDG-PSKKEAREALSAEG
YGYIILPMDPLIGAKREFLDPAEMALFNSDALRVLAACGAIRLVEEELDRTIASII----
-----SGQ---AKLPTILATPEKCAERMHFSNPYAQAKAMGALYMAQTVASIDAAACFRL
KELKPIALTAAAGHEVMRAAARLADEARELEKSNDTVSRQPHARTGE-LMQKLSLLDKPE
KI-------------------------------------
>3749211
-------MFKIGFIKLGNVASSLVADLALDEIAERTDVEVRSLSFGAKMTVKEAEMSAEL
---K--GWGPQLVVIVGPNAATPGPTAARALY--RDVPTIVISDG-PSKKEAREALEAEG
FGYIILPFDPLIGAKREFLDPAEMALFNSDALKVLSICGSVRLVQEELDGAMASII----
-----SGA---PRLPTILSSPEGCTDRMAFRNPYARAKAIGALHMAQTVAGIDAAACFRL
KELDRIALTAAAGHEVMRAAARLADEARELEKSTDSVSRRPHARSGA-ILAKTGLLDKPE
PV-------------------------------------
>17623197
-------MVKVGFIKMGNIGTSIVIDLLFDEIAQREDSETRTFSSGAKMSKKEASQTEEL
---K--GWNPDLVIMISPNAMAPGPVAAREIW--KDVPTIVVADG-PTKKEGRQKLEDAG
FGYIVLTVDPLIGAKREYLDTVEMVNFNADVTKTLAVTGAIRLVQETIDGVIEELK----
-----AGK--TPTMPHILAKPEKCVEYGGFANPYAKARWI--------------------
------------------------------------------------------------
---------------------------------------
>17628654
---------------MGNIGTSIVIDLLFDEIAQREDSETRTFSSGAKMSKKEASQTEEL
---K--GWNPDLVIMISPNAMAPGPVAAREIW--KDVPTIVVADG-PTKKEGRQKLEDAG
FGYIVLTVDPLIGAKREYLDTVEMVNFNADVTKTLAVTGAIRLVQETIDGVIEELK----
-----AGK--TPTMPHILAKPEKCVEYGGFANPYAKAKALAALHMLNKVAEINTPACFMM
KDLVDIASTAAAGHEVARIAAILADEAREIEKSNDRVSRKPHAKDGK-ILSKTQRMERSY
PKPDCTRSHNKIKNKPIQSTPSYLILFFIYPNTAQLCYS
>3954310
------MVVKIGFVKLGNLGTSLVIDLLLDEIAAREGIAVRVFGTGAKMGKDDAADTASF
---M--SWKPDFVIITSPNASAPGPTGAREIW--RDIPTIIVSDG-PTKKDDREKLEQAG
FGYIILPVDPLIGAKREFLDPVEMASFNSDALKVLSVCGAIRLVQAELDTVVDQVA----
-----VGAERPLTLPHILAKPERCVESAGFSNPYAKAKALAALHIATKVADIDFQACFVL
KELEQIAVAAAAGHEAMRTAARLADEAREIEKSNDSVLRKPHAKDGR-LLSKTKLLEKPQ
---------------------------------------
>3948562
------MVVKVGFIKLGNLGTSQVIDLLLDEIAAREGIAVRVFGTGAKMGKDEAAETASF
---K--NWGPNFVVMISPNSSAPGPTAARDVW--KDTPTIVVSDG-PTKKEDREKLEQAG
FGYIILPVDPLIGAKREFLDCVEMATFNTDALKVLSICGAIRLVQTEIDKVIDQVA----
--AG-T-K--PLVLPKILAKPDKCVESAGFNNPYAKAKALAALHIATKVAEIDFPACFVL
KEADQVAIAAASGHEAMRAAARLADEAREMEKANDSVLRKPHAKDGR-LLTKTKLLEKPQ
---------------------------------------
>17491543
-----MADVKIGFVKLGNLGMSQVIDLVLDEIAARKGIMVRTLGTGAKMGVDEAKDTEAL
---I-KHWDPDFVVMISPNAGAPGPTAAREVY--KDTPTIVVSDG-PDKKDARQALKDAG
FGSIILKVDPLIGAKREFLDPTEMASFNSDAMKVLSSCGVVRMIQEAFDNVIDQVA----
--SGKSGK--DLELPYILGSPEKCVERGCFENPYAKAKALAALHMANTVAAINFPACFIH
KDVEKVALTAAAGHEMMTAAAVLAREAREIEKANDTLFRQPHAAKGN-LLTKTKLYDKPT
---------------------------------------
>17648603
-----MSDVKIGFVKLGNLGMSQVIDLILDEIAARQGIAVRTLGTGAKMGADEAADTKAL
---I-EHWDPDFVVMISPNAGAPGPTAAREIY--KDTPTIVVSDG-PDKKDARQALKEAG
FGSIILKVDPLIGAKREFLDPTEMASFNSDAMKVLSSCGPVRLIQEELDKVIDQVA----
--AGKSGK--DLELPYILATPDKCVERGCFENPYAKAKALAALHMANTVAAINFPACFML
KEVEKVSLTAAAGHEMMGAAAVLAREAREIEKSNDTLFRQPHAKMGG-LLSKTKLYDKPT
---------------------------------------
>17618578
-----MSDVKIGFVKLGNLGMSQVIDLILDEIAARQGIAVRTLGTGAKMGADEAADTKAL
---I-EHWDPDFVVMISPNAGAPGPTAAREIY--KDTPTIIVSDG-PDKKDARQALKEAG
FGSIILKVDPLIGAKREFLDPTEMASFNSDAMKVLSACGPVRLIQEEFDKVIDQVA----
--AGKSGK--DLELPYILGSPDKCVERGCFENPYAKAKALAALHMANTVAAINFPACFML
KEVEKVSLVAAAGHELMGAAAVLAREAREIEKSNDTLFRQPHAKMGE-LLSKTKLYDKPT
---------------------------------------
>17640152
-----MSDVKIGFVKLGNLGMSQVIDLILDEIAARQGIAVRTIGTGAKMGADEAADTEAL
---I-KHWDPDFVVMISPNAGAPGPTAAREIY--KNTPTIIVSDG-PDKKDARQALKEAG
FGSIILKVDPLIGAKREFLDPTEMASFNADAMKVLSACGPVRLIQEEIDKVIDQVA----
--AGKSGK--DLELPYILATPDKCVERGCFENPYAKAKALAALHMANTVAAINFPACFML
KEVEKVSLVAAAGHEMMTAAAVLAREAREIEKSNDTLFRNSHAKDGK-QLAKTKLFDKPT
---------------------------------------
>3733125
-------MVKVGFIKLGNLGMSQVVDLLEDEIAAREGITTRVYGTGPKMSKEDAADTEAF
---K-EEFDPDFVIIISPNASTPGPTEARQLW--KDKPCLIISDG-PTKKDDRQAIEDEG
FGYIILPVDPLIGAKTEFLDPEEMASFNSDVMKVLSTCGAVRLVQEELDKLTSQVD----
--EGKSGD--EIEMPHIYAKPQTCIERSGFSNPYAKAKALAALHMAEKVSQINLPACFML
KDLEEVAFTAATGHEMIRAAAELAVEAREIEKTNDTVLRKPHSKKGK-VLSKTKLYEKPQ
---------------------------------------
>3857868
-------MVNIGFIKMGNLGMSQVINLVQDEIAAREGITVRVFGTGAKMSPAEAAASESF
---K--QWNADFVIIISPNAAAPGPKAAREIW--KDVPCIVVSDG-PTKKEAREALENNG
FGYLILPVDPLIGAKREFLDPVEMASFNSDAMKVLSVCGVVRLVQEELDKVTDQVA----
--SGKSGK--ELELPHIFAKPEKCVEYAGFANPYAKAKALAALHMAEKVAQVNFPACFML
KEIDQVCLTAAAGHEIMGAASQLAIQAREIEKSNDTVLRQPHAKNGT-LLKKVKLYQKPE
---------------------------------------
>3853006
----LRKMVNIGFIKMGNLGMSQVINLIQDEIAAREGITVRVFGTGAKMGPADAADTESF
---K--QWNADFVVMISPNAAAPGPTAAREIW--KDVPCIVVSDG-PTKKEAREALEQEG
FGYIILPVDPLIGAKREFLDPVEMASFNSDAMKVLSSCGVVRLIQEELDRVTEQVA----
--SGKSGE--DLELPHIFAKPEKCVEHAGFANPYAKAKALAALHMAEKVAQVNFPACFML
KEVEQVCLTAAAGHEIMGAAAILATQAREIEKSNDTVFRQPHAKNGT-LLKKVKLYEKPE
---------------------------------------
>3854463
----LKKMVNIGFIKMGNLGMSQVINLIQDEIAAREGITVRVFGTGAKMAPADAADTESF
---K--QWNADFVVIISPNAAAPGPTAAREIW--KDVPCIIVSDG-PTKKEAREAFEQEG
FGYIILPVDPLIGAKREFLDSVEMASFNADAMKVLSICGVVRLIQEELDKVTEQVA----
--SGKSGK--DLELPHIFAKPEKCVEHAGFANPYAKSKALAALHMAEKVAQVNFPACFML
KEIEQVCLTAAAGHEIMGAAAQLANQAREIEKSNDTVSRMPHAKNGA-VLKKVRLYEKPE
---------------------------------------
>3822262
-------MAKIGFIKLGNLGISQVIELVQDEIAAREGISIRVFGTGPKMGKDEAASTEQF
---KDMSWDADFYVIISPNASAPGPTAAREIW--KDVPCIIVSDG-PTKKDDRQALEEAG
FGYIILKVDPLIGAKTEFLDSVEMASFNSDAMKVLSTCGVVRLIQEELDKVVEQVD----
--AGKSGS--DIELPHILAKPEVCVERAGFENPYAKAKALASLFMAEKVAQINFPACFMM
KELEDVALTTATGHEMMRAAAELAVQAREIEKINDTVSRHPHSKKGK-VLSKTRLFEKPA
---------------------------------------
>17334696
-------MVKIGFIKLGNLGMSQVVDLILDEIAAREGIDIRVFGTGAKMGKDEAADTEKF
---K--MYNADFYVIISPNASAPGPTAAREIW--KDRPMIVISDG-PTKKDDRKALEDAG
FGTLVLKVDPLIGAKREFLDSVEMASFNSDAMKVLSTCGVVRLIQVEFDKVIDQVN----
--AGKSGK--DLELPHILISAQKAVESAGFNNPYAKAKALAALHMADKVAEINFPACFMM
KDIKDVTLTTATGHEMMRAAAQLAIDAKEIEKANDTVYRQPHAKKGN-LIEKTKLYDKPQ
---------------------------------------
>3869139
-------MVKIGFIKLGNLGMSQVVDLILDEIAAREGIDIRVFGTGAKMGKDEAADTEKF
---K--MYNADFYVIISPNASAPGPTAAREIW--KDRPMIVISDG-PTKKDDRKALEDAG
FGTLVLKVDPLIGAKREFLDSVEMASFNSDAMKVLSTCGVVRLIQVEFDKVIDQVN----
--AGKSGK--DLELPHILISAQKAVESAGFNNPYAKAKALAALHMADKVAEINFPACFMM
KDIKDVTLTTATGHEMMRAAAQLAIDAKEIEKANDTVYRQPHAKKGN-LIEKTKLYDKPQ
---------------------------------------
>3734580
-------MVKVGFIKLGNLGMSQVIDLVQDEIAAREGITTRVFGTGPKMDKETAASTEEL
---K--AWDPDFVVMISPNASAPGPKSARELW--KDYPCIVVSDG-PTKKDDRQALEDAG
FGYIIMTVDPLIGAKTEFLDAVEMASFNSDAMKVLSTCGVVRLLQEELDAVTAQVD----
--EGKSGA--DLELPHILAKPQKCIERAGFNNPYAKAKGLAALHMASKVAEVNMPACFIL
KEIEDVTLTAATGHELMRAASQLAIEAREIEKANDSVFRQPHSKKGF-QLQKTKLYEKPQ
KV-------------------------------------
>17641526
-------MAKVGFIKLGNLGMSQVVDLILDEIAARKGIEVMSFGTGAKMGKEEAAKTKHF
---K--EFEADFYVMISPNSSAPGPTAAREIW--KDKKVIVISDG-PTKKDDRQALEDAG
FGYIVMKVDPLIGAKTEFLDPVEMASFNSDAMKVLSTCGVVRLIQEAFDAVIAQAD----
-----AGK--DLELPHLLVSAQKAVESAGFNNPYAKAKALAALHMTDKVAEINFPACFMM
KDIEQVTLTTATGHEMMRAAAQLAIDAREIEKGNDSVFRKPHMKDGS-QKTKTKLYEKPQ
---------------------------------------
>17646804
-------MAKIGFIKLGNLGMSQVVDLILDEIAARQGIEIRSFGTGAKMGKEEAAHTKHF
---K--EYEADFYVMISPNSSAPGPTAARDIW--KDKKVIVISDG-PTKKDDRQALEDAG
FGYIMMKVDPLIGAKTEFLDCVEMASFNSDVMKVLSTCGVVRLIQEAFDAVIAQAD----
-----AGK--DLELPHLLVSAQKAVESAGFNNPYAKAKALAALHMTDKVAEINFPACFMM
KDIEQVTLTTATGHEMMRAAAQLAIDAREIEKGNDSVFRQPHMKDGS-QKTKTKLYEKPQ
---------------------------------------
>3973509
------------------------------------------------------------
-----------------------------------DKKVIVISDG-PTKKDDRKALEDAG
FGYIIMKVDPLIGAKTEFLDPVEMASFNSDAMKVLSTCGVVRLIQEAFDAVIAQAD----
-----AGK--DLELPHLLVSAQKAVESAGFNNPYAKAKALAALHMTDKVAEINFPACFMM
KDIEQVTLTTATGHEMMRAAAQLAIDAREIEKGNDAVFRQPHMKDGS-LKTKTKLYEKPQ
---------------------------------------
>17328451
-------MAKVGFIKLGNLGMSQVVDLILDEIAARKGIEIMSFGTGAKMGKAEAEHTKHF
---K--EFEADFYVMISPNSSAPGPTAAREIW--KDKKVIVISDG-PTKKDDRQALEDAG
FGYIIMKVDPLIGAKTEFLDPVEMASFNSDAMKVLSTCGVVRLIQEAFDAVIAQAD----
-----AGK--DLELPHVLVSAQKAVESAGFNNPYAKAKALAALHMTDKVAEINFPACFMM
KDIEQVTLTTATGHEMMRAAAQLAIDAREIEKGNDAVFRQPHMKDGS-LKTKTKLYEKPQ
---------------------------------------
>10638149
------------------------------------------------------------
------------------------------------------------------------
-------------------------------------CGVVRLIQEAFDAVIAQAD----
-----AGK--DLELPHVLVSAQKAVESAGFNNPYAKAKALAALHMTDKVAEINFPACFMM
KDIEQVTLTTATGHEMMRAAAQLAIDAREIEKGNDSVFRQPHMKDGS-LKTKTKLYEKPQ
---------------------------------------
>17498575
-------MAKVGFIKLGNLGMSQVVDLILDEIAARKGIEIMSFGTGAKMGKAEAEHTKHF
---K--EFEADFYVMISPNSSAPGPTAAREIW--KDKKVIVISDG-PTKKDDRQALEDAG
FGYIIMKVDPLIGAKTEFLDPVEMASFNSDAMKVLSTCGVVRLIQEAFDAVIAQAD----
-----AGK--DLELPHVLVSAQKAVESAGFNNPYAKAKALAALHMTDKVAEINFPACFMM
KDIEQVTLTTATGHEMMRAAAQLAIDAREIEKGNDSVFRQPHMKDGS-LKTKTKLYEKPQ
---------------------------------------
>17495458
-------MAKIGFVKLGNLGMSQVIDLIQDEIAARQGIEIRSFGTGPKMGKDEAAETEYL
---K--KWDADFYIIISPNSSAPGPTAARELY--KDVPCIVISDG-PTKKDDRKALEDAG
FGYIIMTVDPLIGAKTEFLDPVEMSSFNSDAMKVLSTCGVVRLIQEAFDNVAAQVD----
--AGKSGK--DLELPHILAKPEKCIESAGYANPYAKAKALAALHMADKVAQINFPACFMM
KDIEQVTLTTATAHEMMRAAAQLAIDAREIEKSNDTVFRQPHSKKGK-LMTKTKLYEKPQ
---------------------------------------
>4009452
-------MAKIGFIKLGNLGMSQVIDLIQDEIAAREGIEIRSLGTGPKMGKDEAAETEYL
---K--KMDADFYVMISPNSSAPGPTAARELY--KDVPCIVISDG-PTKKDDRKALEDAG
FGYIIMTVDPLIGAKTEFLDPVEMASFNSDAMKVLSTCGVVRLIQEAFDDVAAQAD----
--AGKSGK--DLELPHILAKPEKCIESAGFANPYAKAKALAALHMADKVAQINFPACFMM
KEIEQVTLTTATAHEMMRASAQLAIDAREIEKSNDTVFRQAHSKKGN-IVRKTKLYEKPQ
---------------------------------------
>17501500
-------MAKIGFIKLGNLGMSQVIDLIQDEIAAREGIEIISLGTGPKMGKGEAEVTEYL
---K--KMNADFYVMISPNSSAPGPTAARELY--KDVPCIIISDG-PTKKDDRKALEDAG
FGYIILTVDPLIGAKTEFLDPVEMASFNSDAMKVLSTCGVVRMIQEAFDDVAAQAD----
--AGKSGK--DLELPHILAKPEKCIESAGFANPYAKAKALAALHMADKVAQINFPACFMM
KDIEQVTLTTATGHEMMRAAAQLAIDAREIEKSNDTVFRQAHSKKGN-IVRKTKLYEKPQ
---------------------------------------
>3810496
-------MAKIGIIKLGNLGMSQVVDLVQDEIAAREGITVRVFGTGPKMGKDEAAATADL
---K--KMEADFYVMISPNSSAPGPTAARELY--KDVPCIIISDG-PTKKEDREALQQAG
FGYIIMTVDPLIGAKTEFLDPVEMASFNSDAMKVLSTCGVVRLIQEELDKVAALVD----
-----AGE--PIQLPHILAKPEVCIERAHFNNPYAKAKGLAALHMADMVAKINFPACFMM
KELEQVALTTAAGHEMMRAAAQLAIEAREIEKANDSVFRQPHSKKGGKQFQKTKLYEKPQ
---------------------------------------
>3737459
-------MAKIGFIKLGNLGMSQVIDLVQDEIAAREGISVRVFGTGPKMGKDEAAATAEL
---K--NWGADFYVMISPNASAPGPTAAREIY--KDVPCIIISDG-PTKKEDREALEAAG
FGFIIMTVDPLIGAKTEFLDPVEMASFNSDAMKVLSTCGVVRLIQEELDKVTTMVD----
--EGKSGK--ELELPHIVAKPEKCIERAGFSNPYAKAKGLAALHMADMVAKINFPACFMM
KEIEQVTLTTAAGHEMMRAAAQLAIEAREIEKANDSVFRQPHAKKGGRLMTKTKLYEKPQ
---------------------------------------
>3808770
-------MAKIGFIKLGNLGMSQVIDLVQDEIAAREGITVRVFGTGPKMGKDEAAATEEL
---K--KFDADFYVMISPNSSAPGPTAAREIY--KDVPCVVISDG-PTKKDDRAALEEAG
FGYIIMTVDPLIGAKTEFLDPVEMASFNSDAMKVLSTCGVVRLIQEELDKLAAMAD----
-----EGK--ELELPHILAKPEKCIERAGFNNPYAKAKGLAALHMADMVAKINFPACFMM
KEIEQVTLTTAAGHEMMRAAAQLAIEAREIEKANDSVFRQPHSKKGN-LMTKTALYEKPQ
---------------------------------------
>3845079
-------MAKIGFIKLGNLGMSQVIDLVQDEIAAREGISVRVFGTGPKMGKDEAAETAAL
---K--EWDADFYVMISPNSSAPGPTAAREIY--KDVPCIVISDG-PTKKDDRQALEDAG
FGYIIMTVDPLIGAKREFLDSVEMASFNSDAMKVLSTCGVVRLIQEELDIVTAQVD----
-----EGK--EIVLPHILAKPEKCIERAGFSNPYAKAKALAALHMADKVAQINFPACFMM
KEIEQVTLTTATAHEMMRAAAQLAIDAREIEKSNDTVLRQPHAKKGN-ILSKTALYEKQQ
---------------------------------------
>17657824
-------MAKIGFIKLGNLGMSQVIDLVQDEIAAREGISVRVFGTGPKMGKGEAAETEQL
---K--EWDADFYVMISPNSSAPGPTAARELY--KDVPCIVISDG-PTKKDDRQALQDAG
FGYIIMTVDPLIGAKTEFLDAVEMASFNSDAMKVLSTCGVVRMIQEELDAVAAQVD----
--EGKSGK--DLELPHILAKPEKCIERAGFNNPYAKAKALAALHMADKVAQINFPACFMM
KEIEQVALTTATGHEMMRAAAQLAVDAREIEKANDSVFRQPHSKKGV-QMTKTALYEKPQ
---------------------------------------
>17660780
-------MAKIGFIKLGNLGMSQVIDLVQDEIAAREGISIRVFGTGPKMGKAEAAETEAF
---K--EWGADFYVMISPNSSAPGPTAARELY--KDVPCIVISDG-PTKKDDRQALQDAG
FGYIVMTVDPLIGAKTEFLDAVEMASFNSDAMKVLSTCGVVRMIQEELDAVAAQVD----
--EGKSGK--DLELPHILAKPEKCIERAGFNNPYAKAKALAALHMADKVAQINFPACFMM
KEIEQVTLTTATGHEMMRAAAQLAIDAREIEKANDSVFRQAHSKKGV-LMTKTALYEKPQ
---------------------------------------
>3801513
------MVVKVGVAKLGNIASGVMAELLLDERADREDMMTFMATSGTKLQKEDVDRVVSN
---L-KAWQPDFAIVVSPNGVLEGPVGAREDLKAAGIPTIVITDDVTTKKEGWEALKASG
FGYIIVKADAMIGARREFLDPVEMADYNGNLVKVLALTGAFRKLQMELDKVIDQVK----
--AGKKGA--EIELPKLVLNSDNSTK-GEFTNPYALAKARAAYEIASAVAGVNVKGCFMT
KEWTDYVPIVTSAHEMMRAAADLCDQARELEKGCDGVIRKPHKKTGE-IVSKVALISKPE
---------------------------------------
>3745772
------MVVKVGVAKLGNIASGVMAELLLDERADREDMQTFMATSGTKLQPEDIDRVVSN
---M-KAWKPDFAIVVSPNGVLPGPTGAREQLAAAGIPVIIITDDVTTKK-EWEEVKNSK
FGYIIMKADSMIGARREFLDPIEMADFNGNLVKVLAITGAFRKLQLALDKVIDQVK----
--AGKKGT--EIELPKIVMTTDKAVD-GEFTNDYALAKARAAHEIAIAVAGQNVKGCFMT
KEWEKYIPIVASAHEMMRIAAVLCDEAREIEKAGDGILRQPHKKDGV-LVRKTKLVAKFE
---------------------------------------
>3745772
------MVVKVGVAKLGNIASGVMAELLLDERADREDMQTFMATSGTKLQPEDIDRVVSN
---M-KAWKPDFAIVVSPNGVLPGPTGAREQLAAAGIPVIIITDDVTTKK-EWEEVKNSK
FGYIIMKADSMIGARREFLDPIEMADFNGNLVKVLAITGAFRKLQLALDKVIDQVK----
--AGKKGT--EIELPKIVMTTDKAVD-GEFTNDYALAKARAAHEIAIAVAGQNVKGCFMT
KEWEKYIPIVASAHEMMRIAAVLCDEAREIEKAGDGILRQPHKKDGV-LVRKTKLVAKFE
---------------------------------------
>3806649
------MVVKVGVAKLGNIASGVMAELLLDERADREDMQTFMATSGTKLQPEDIDRVVNN
---M-IAWKPDFAIVVSPNGVLPGPTGARERLAAAGIPTVFITDDVTTKK-EWAEIKDGK
FGYIIMKGDAMIGARREFLDPIEMADYNGNLIKVLSVTGAFRKLQTALDQIIDQVK----
--AGKKGA--ELVLPKLVVTSDKAVE-GEFTNPYAMAKARAAYEIAQSVAMVNVKGCFMT
KEWEKYIPIVCSAHEMMRIAAALCDEARELEKACDGVVRKPHKKDGV-IVSKTKLISKPE
---------------------------------------
>3744541
------MVVKVGIAKLGNIASGVMAELLLDERADREDMETFMATSGTKLQEKDIDRVVEN
---M-KAYGPDFCIVVSPNGVLPGPKGAREALAAAGIPCVVITDDITTKKDEFAALKETS
FGYIIMKADAMIGARREFLDPIEMADYNGNLVKVLAVTGAFRKLQIALDEVIDQVK----
--EGKKGA--DLVLPKIVMSSDKAVE-GEFTNPYAYAKARAAYEMAQSVAGINVKGCFMT
KGHENYTPIVASAHEVMRQAMLLCEEAREIEKSCDGVIRKPHKSDGT-RVEKVKLIDKPW
---------------------------------------
>3813858
------MVVKVGIAKLGNIASGVMGELLLDERADREDMQTFMATSGTKLQPEDIERVVSN
---M-KAWGPDFCIVVSPNGVLPGPKGAREELAAAGIPCIVITDDITTKKDDFAALKESS
FGYIIMKADSMIGARREFLDPVEMADYNGNLVKVLTVTGAFRKMQLAIDAVIDQVK----
--AGKKGA--ALELPKIVMTSDKAVE-GEFTNPYAYAKARAAYEIAQAVAGVNVKGCFMT
KGHENYTPIVASAHEMMRAAMILCDEAREIEKGCDGVIRKPHMGDGV-IVEKKQLISKPW
GKQA-----------------------------------
>3742047
------MVVKVGIAKLGNIGSGVMAELLLDERADREDMQTFMATSGTKLQPEDIDRVVDN
---M-KAWGPDFCIVVSPNGVLPGPKGAREALAAAGIPCVVITDDITSKKDDFAALKESN
FGYIIMKADSMIGARREFLDPVEMSDYNGNLIKVLTITGAFRKLQLALDAVIDQVK----
--AGKKGA--ELELPKIVMTSDKAVADE-FTNPYAYAKARAAYEIAQAVAGVNVKGCFMT
KGHENYTPIVASAHEMMRSATLLCDEAREIEKGCDGVIRMPHKNDGE-IVKKTALISKPW
---------------------------------------
>3864385
------MVVKVGIAKLGNIASGVMAELLLDERADREDMQTFMATSGTKLQPEDIDRVVTN
---M-KAWGPDFCIVVSPNGVLPGPKGAREALAAAGIPCVVITDDITTKKEEWEALKASE
FGYVIMKGDSMIGARREFLDPIEMADYNGNLIKVLSITGAFRKLQVALDEVIDQVK----
--AGKKGK--DLALPKLVMTSDKAVE-GEFSNPYAYAKARAAYEIAQAVAGVNVKGCFMT
KGFENYTPIVASAHEMMRQAMLLCEEAREMEKATDAVIRKPHKNDGT-RVAKKTLISKPE
---------------------------------------
>3726930
------VVVKVGIAKLGNIASGVMGELLLDERADREDMITFMATSGTKLQPEDIERVVSN
---M-KAWGPDFCIVVSPNGVLPGPTQAREDLAAAGIPCIVITDDVTTKKEQFEALKASN
FGYIIMKADAMIGARREFLDPIEMADYNGNLVKVLALTGAFRKMQMELDKVIDQVK----
--AGKKGA--DLALPKVVMTSDKAVD-GEFSNPYALAKARAAYEIAQSVAGVNVKGCFMT
KEWEKYIPIVASAHEMMRQAMLLCEEARTLEKGVDAVIRKPHKKTGE-IVSKTALISKPE
---------------------------------------
>3729381
------MVVKVGIAKLGNIASGVMAELLLDERADREDMQTFMATSGTKLQPEDIDRVVTN
---M-KAWGPDFCVVVSPNGVLPGPTGAREELAKAGIPVVVITDDITTKKEQFDALKAST
FGYIIMKADSMIGARREFLDPIEMADYNGNLVKVLALTGAFRKLQFELDKVIDQVK----
--AGKKGA--DLVLPKVVMTSDKAVE-GEFSNPYALAKARAAYEIASAVAGVNVKGCFMT
KEWEKYIPIVCSAHEMMRQASVLCDEAREIEKAGDAVIRKPHKKDGV-IVSKTALISKPE
---------------------------------------
>3830656
------MVVKVGIAKLGNIASGVMAELLLDERADREDMQTFMATSGTKLQPEDIDRVVST
---M-KAWEPDFCIVVSPNGVLPGPVGARDELLKAGIPCVVITDDITTKKEGWEALKASS
FGYIIMKADAMIGARREFLDPVEMADFNGNLVKVLALTGAFRKLQTELDKVIDQVK----
--EGKKGA--DLVLPKVVMTSDKAVD-GEFSNPYALAKARAAYEIAQAVAGVNVKGCFMT
KEWEKYIPIVASAHEMMRQAAALGDEAREIEKAGNGIIRKPHKKDGT-IVSKITLISKPE
---------------------------------------
>3786371
------MTVRVGIVKLGNIGTSRFIDLVLDERADR-DIYVRTVGAGAKMGEAEAEEMKKI
---I--DFKPQFCIVISPNATVPGPTKAREMLKEAGIPTIVISDS-PVLK-IKDDLKAKG
FGYFVVKCDPMIGARRQFLDPTEMVLFNADVLKVLANTGVVRLIQKELDAVIEGFA----
-----AGQ--TPALPQIVISADKAVAAAGYKNPYAKAKAMAAFVAAEKVADIDLQGCFMQ
KEMEQYIPTVASAHELLREAAKLSDEARELEKATDAILRTPHAADGK-VLSKTQLMLKPE
---------------------------------------
>3793330
------MTVRVGVVKLGNLGTSRYIDLILDERADR-DIYTRVVGTGTKLGEPDAEEAATK
---I-LDFKPQLAIVISPNGALPGPTKAREMIKAAGVPTIMISDA-PAAK-VKDDLKAKG
FGFFIIKCDSMIGARRQFLDPTEMVLFNADLQKVLADTGVVRLLQKELDRVVAEIA----
-----SGA--TPNLPQIVVDSNKALAESGYKNPYARAKAFAAFAAAEKVGDIDVLGCFVQ
KEMEQYVITVASAHELLRAAAMLCDEAREIEKSGDSVYRTPHANDGK-ILSKSTLVSKPE
---------------------------------------
>3789980
------MTARVGIVKLGNLGTSRYIDLILDERADR-DIYVRTVGTGAKLGEAEADEAVAK
---I-LEFKPQLCIVISPNGALPGPTKAREAIKAAGVPTIAISDV-PMMK-VKDDLKAKG
LGYFIVKCDSMIGARRQFLDPTEMVLFNADMTKVLAETGVVRLIQTELDKCIDMIN----
-----AGQ--PVTVPQIVIDAAKAVPMAGYTNPYAQAKAFAAFAAAEKVGDLDLLGCFMQ
KEMEQYIITVASAHELLRTAALLCDQARELEKGGNSIKRTPHAADGK-VLSKTTLVSKPE
---------------------------------------
>3846749
-----MTVAKAIFIKCGNLGTSMMMDMLLDERADREDVEFRVVGTSVKMDPECVEAAVEM
ALDIAEDFEPDFIVYGGPNPAAPGPSKAREMLADSEYPAVIIGDA-PGLK-VKDEMEEQG
LGYILVKPDAMLGARREFLDPVEMAIYNADLMKVLAATGVFRVVQEAFDELIEKAK----
-----EDEISENDLPKLVIDRNTLLEREEFENPYAMVKAMAALEIAENVADVSVEGCFVE
QDKERYVPIVASAHEMMRKAAELADEARELEKSNDAVLRTPHAPDGK-VLSKRKFMEDPE
---------------------------------------
>3797551
------MVVKIGIIKCGNIGMSPLIDLALDERADRTNIDVISIGSGAKMGPNQVVEVTTK
---MVEDIKPDFIIYVGPNPAAPGPAKAREILSASDIPSVIIGDA-PGIK-AKDKMAEEG
LGYILIKCDPMIGARRQFLDPVEMAMFNADVIRVLAGTGAARVVQNAIDDIVEAIE----
-----AGN--EIELPKIVVTDAKSVAAAEFSNPYAKAKAMAAFAMAEQVANIDVKGCFMT
KEMEKYIPIVASAHEMIRTAAKLVDEARELEKATDSVSRKPHGADGK-RLNKTKLMEKPE
---------------------------------------
>3837432
------MVVKIGIIKCGNIGMSPVIDLALDERADRGNIDVRVLGSGAKMGPEQVEEVTTK
---MVEEIKPDFVIYIGPNPTAPGPKKAREILSKSGIPSVIVGDA-PGIR-EKDKMTEEG
LGYILIKCDPMIGARRQFLDPVEMAMFNADVLRVLAGTGALRVVQNAIDDMIEAIE----
-----AGN--KPELPQIVVTDKKAVEAANFSNPYAKSKAMAAFAMAEKVADIDVKACFMT
KGMENYIPMVAASHELIRYAAKLVDEARELEKAMDTVSRKPHAADGK-RLNKTKLMEKPE
---------------------------------------
>3795531
------MVVKIGILKCGNIGMSPVVDLCLDERADRNDIDVRVLGSGAKMNPDQVEEVAKK
---MVEEVKPDFIVYIGPNPAAPGPKKAREILSAGGIPAVIIGDA-PGIK-DKDAMAEEG
LGYVLIKCDPMIGARRQFLDPVEMAMFNADVIRVLAGTGALRVVQNAIDDMVFAVE----
-----EGK--EIPLPKIVITEQKAVEAMDFANPYAKAKAMAAFVMAEKVADIDVKGCFMT
KEMEKYIPIVASAHETIRYAAKLVDEARELEKATDAVSRKPHAGAGQ-ILNKCKLMEKPE
---------------------------------------
>3721263
------MVVKIGILKCGNIGMSPVVDLCLDERADRNDIDVRVLGSGAKMGPEQVEEVAKK
---MVEEIKPDFIVYIGPNPAAPGPKKAREILSAGGIPAVIIGDA-PGIK-DKDAMAEEG
LGYVLIKCDPMIGARRQFLDPVEMAMFNADVIRVLAGTGALRVVQNAIDDMVFAVE----
-----EGK--EIPLPKIVITEQKAVEAMDFANPYAKAKAMAAFVMAEKVADIDVKGCFMT
KEMEKYIPIVASAHETIRYAAKLVDEARELEKATDAVSRKPHAGAGK-ILNKCKLMEKPE
---------------------------------------
>3839187
MKKGDIMVVKIGILKCGNIGMSPIIDLCLDERADRKDIDVRVLGSGAKMDPTSVEEVATK
---MVNEIKPDFIIYIGPNPAAPGPKKAREILSQSDIPAVIVGDA-PGLR-AKDEIEKEG
LGYIIIKCDPMIGARRQFLDPVEMALFNADVIRVLAGTGALRIVQNAIDEMIESVK----
-----EGK--EVPLPKIVINEEKAVEAMEFTNPYAKAKAMAAFTIAEKVGDVDVKGCFMV
KEMERYVPIVASAHEMLRYAAMLVDEARELEKAMDAVSRKPHHPEGK-VLGKKKLMEKPE
---------------------------------------
>3840038
------MVVKIGILKCGNIGMSPIIDLCLDERADRKDIDVRVLGSGAKMDPTSVEEVATK
---MVNEIKPDFIIYIGPNPAAPGPKKAREILSQSDIPAVIVGDA-PGLR-AKDEIEKEG
LGYIIIKCDPMIGARRQFLDPVEMALFNADVIRVLAGTGALRIVQNAIDEMIESVK----
-----EGK--EVPLPKIVINEEKAVEAMEFTNPYAKAKAMAAFTIAEKVGDVDVKGCFMV
KEMERYVPIVASAHEMVRYAAKLVDEARELEKAMDAVSRKPHHPEGN-VLGKKKLMEKPE
---------------------------------------
>3779822
------LVVKIGIIKCGNIGMSPVVDLALDERADRKDIAVRVLGSGAKMDPESVEEVTKK
---MVEEVKPDFIIYIGPNPAAPGPKKAREILSQSGIPSIIIGDA-PGLR-VKDEMEQQG
LGYIIIKCDPMIGARREFLDPVEMALFNSDVLRVLAGTGTLRVVQEAIDKMIDAIK----
-----EGK--EPELPRIVINEQKAVEAMEFTNPYAKAKAMAAFVIAEKVADVDVKGCFMT
KEAEKYIPIVASAHEMIRYAAKLVDEARELEKAMDAVSRKPHHPEGK-RLSKKALMEKPQ
---------------------------------------
>3843451
------LVVKIGIIKCGNIGMSPVVDLALDERADRKDIAVRVLGSGAKMDPESVEEVTKK
---MVEEVKPDFIIYIGPNPAAPGPKKAREILSQSGIPAVIIGDA-PGLR-VKDEMEQQG
LGYIIIKCDPMIGARREFLDPVEMALFNADVIRVLAGTGALRIVQEAIDKMIDAVK----
-----EGK--EIELPKIVITEQKAVEAMEFTNPYAKAKAMAAFTIAEKVGDVDVKGCFMT
KEAEKYIPIVASAHEMIRYAAKLVDEARELEKAMDAVSRKPHHPEGK-RLSKKALMEKPE
---------------------------------------
>3777063
------MVVKIGIVKSGNIGTSPVLDLLLDERADRPNIDVRVFGSGAKMNPEQVEDVVPK
---L-DQFDPDFCIFISPNPGAPGPARARELLSEKDLPAIIIGDA-PGKG-KKDEMDEQG
LGYIIVMSDPMIGAKREWLDPTEMAIFNADILKVLAETGALRLVQKTLDAVIAAAD----
-----AGE--EIELPKLIVTAEKAVEAAGFANPYAKAKAIAAYEMAGAVAGLDMKGCFMT
KGFENFIPLVAAAHEIASAAAKLAQEAREIEKSNDTVLRTPHMKEGN-LGCKVDLISKPV
DK-------------------------------------
>3773700
------MVVKIGIIKSGNIGTSPVLDLLLDERADRPNIDVRVFGSGAKMNPEQVEDVVPK
---V-DQFDPDFCIFISPNPGAPGPAKARELLSEKDIPAIIIGDA-PGKG-KKDEMDEQG
LGYIIVMSDPMIGAKREWLDPTEMAIFNADILKVLAETGALRLVQNTIDGVIDGAA----
-----AG---NIELPKLIITAEKAVEAAGFENPYAKAKAIAAYEMAGAVANLDMKGCFMT
KGFENFIPLVAAAHEMAASAAALADEAREIEKGNDSVLRTPHMKEGN-TGRKTDLISKPE
---------------------------------------
>3761627
------MVVKIGVIKCGNLGTSPVIDLMLDERADRPNISVKSFGSGAKMGPEEIEEVVPK
---V-ADLDAAFVIFISPNPAAPGPAKARELLSAMDVPAIIVGDG-PGAR-VKDEMNEQG
LGYILVKGDPMIGARREFLDPTEMASFNADVIKVLAATGAYRCVQKTLDALIAAAE----
-----AGE--AIEVPKLVLTRDKAIAAAEFKNPYAKAKAMAAYTIAEKVADIDVEGCFMT
KDAEKYIPIVASSHEMIAVAAKLAAEAREIEKANDTVLRTPHSGKGQ-LVSKTTLMSKPE
---------------------------------------
>3761520
------MVVKIGIIKCGNIGTSPVLDLLLDERADRPNIDVCVIGSGAKMNPDEIEKAVPL
---M-LEMERDFVIFISPNPGAPGPAKARELLSAADVPAIIIGDA-PGLR-AKDEMNEQG
LGYIIVKADPMIGARREFLDPTEMASFNSDVIKVLALTGAYRVVQNTIDEAVATVE----
-----AGN--EIELPKVVITRDKAVEAAAFASPYAKAKAMAAYEIATKVADIDVEGCFMT
KGAENYIPIVASAHEMLKVAADLATQAREIEKANDTVVRTPHGGKGE-TLAKCCLMEKPE
---------------------------------------
>3833245
------MVVKIGIIKCGNIGTSPVLDLLLDERADRPNIDVCVVGSGAKMNPDEIERAVPT
---M-LEMERDFVIFISPNPGAPGPAKARELLSAADVPAMIIGDA-PGLR-VKDEIEEQG
LGYIIVKADPMIGARREFLDPTEMASFNSDVIKVLAFTGAYRVVQNTIDAMIADVE----
-----AGK--APELPQVVIDTDKAVEAAGYTNPYAKAKAMAAYEIATKVADIDVRGCFMV
QDPDQYIPIVASAHEMLSAAAKLAIEAREIEKANDTVLRTPHGKEGK-TLSKKDLLAKPE
---------------------------------------
>17412782
-------MVKVGFIKLGNIGMSLIVNLLLDERADREDIDVRVAGTGAKMGKPEAQDVLSF
---L--KWEPDLLIVTSPNAALPGPKIVREAF--EGKPCIVISDG-PAKK-AVDSMKEKG
FGYIILPGDPMIGARREFLDPTEMALFNTDVLKVLSACGASRLVQEEIDRVIEEIK----
-----AGK--EVTLPQIIATAEIVTERANFSNPYARAKAIAAYSMAEKVGELDSKACFMM
KDPEAYTMMVAAAHELIREAALLADEAREIEKGQDTLSRAPHAKSGE-LLSKQGLME-PL
K--------------------------------------
>17620499
-------MLKVGFVKLGNIGTSRIVDLLLDERADREDIDVRVLGTGAKMTPEVAADTARL
---L--DWDPDMVVVISPNAALPGPKRAREMVKERGKPCIVISDG-PAKK-AVNELKENG
FGYLIIPGDPMIGARREFLDPVEMSIFNSDVLSVLSVTGAMRLVQEEIDSVIEALK----
-----AGK--EAKLPQIIVTAEEAVERAKFSNPYAKAKAIAAYNMLERVAEMDARGCFMM
KDPADYIPMVAAAHELLREASKLAFEAREMEKQADRLVREPHARSGE-LRSKEKLLEKPG
A--------------------------------------
>17485691
------MVVKVGFVNLGNIGTSRIADLLLDERADREDIDVRVSGTGAKLTPESAPDTARL
---M--EWNPDLVVVSSPNAALPGPKQAREMVKAKGKPCIVISDA-PAMK-AKDKLKEED
FGFIIIPGDPMIGARREFLDPVEMSLFNADVLSVLSITGVARLVQEELDSVIEQIK----
-----KGG--AVKLPQIIVTAENAVERARFSNPYAKAKAIAAYNMAEKVADMDVKGCFVM
KNPEEYIPMVAAAHELISEAARLAKEAREIEKQSDSLVRMPHARTGE-ILKKSKLMEKPG
A--------------------------------------
>17613714
-----MDVVKVGFVKLGNIGISRIADLLLDERADREDIEVRVLGTGAKMSPENAPDTARL
---L--DWDPDVVMVLSPNAALPGPTKAREMVKEKGKPCIVISDA-PTLK-AKDKLKEAG
FGYIIIPGDPMIGARREFLDPTEMSLFNVDVLSVLTITGVVKLVQEEIDRVIGEIK----
-----AGG--EVKVPQIVATAEKAVARAGFSNPYAKAKAIAAYSMAEKVAELDVKGCFMM
KDPEAYVPMVAAAHELIAEAAKLAKEAREIEKYTDSVLRMPHSRKGE-ILKKTKLAEKPS
A--------------------------------------
>17607900
-----MKVVKIGFVKLGNIGASRIVDLLLDERADREDIDARVLGTGAKMSPEHAADTPRL
---L--DWDPDLVVVVSPNAALPGPKSAREMAKEKGIPCIVISDG-PAKK-AVDKLKEDG
FGYIIIPGDPMIGARREFLDPVEMSIFNADVLSVLSITGIVRLMQEEFDAVIAAIQ----
-----KGG--EVKLPQIIATAEKAVERSQFSNPYAKAKAIAAYNMLEKVAEMDAKGCFMM
KDPAGYVPMVAAAHELLRAAANFAFEAREMEKQTDSLVRMPHARTGE-ILKKTKLLAKPS
A--------------------------------------
>17374950
-----MKVVKIGFVKLGNIGASRIVDLLLDERADREDIDARVLGTGAKMTPDHAEDTSRL
---L--DWGPDLVVIVSPNAALPGPKKAREMTKEKGIPCIVVSDG-PAKK-AVDKLKEGG
FGYIIIPGDPMIGARREFLDPVEMSIFNADVLSVLSVTGVVRLMQEEFNAVIAAIQ----
-----KGE--EVKLPQIIASAEKSVERAQFSNPYAKAKALAAYNMLEKVAEMDSKGCFMM
KDPAGYVPMVAAAHELLRAAANFAYEAREMEKQTDSLVRMPHARTGE-ILKKTKLLDKPS
A--------------------------------------
>10661878
-----MKVVKIGFVKLGNIGASRIVDLLLDERADREDIDARVMGTGAKMTPDHAEGTSQL
---L--DWGPDLVVIISPNAALPGPKKAREMTKEKGIPCIVVSDG-PAKK-AVDKLKEGG
FGYIIIPGDPMIGARREFLDPVEMSIFNADVLSVLSVAGVVRLMQEEFNTVIAAIQ----
-----KGE--EVKLPQIIASAEKSVERAQFSNPYAKAKALAAYNMLEKVAEMDSKGCFMM
KDPAGYVPMVAAAHELLRAAANFAYEAREMEKQTDSLVRMPHARTGE-ILKKTKLLDKPS
A--------------------------------------
>17385838
------------------------VDLLLDERADREDIDARVMGTGAKMTPDHAEGTSQL
---L--DWGPDLVVIISPNAALPGPKKAREMTKEKGIPCIVVSDG-PAKK-AVDKLKEGG
FGYIIIPGDPMIGARREFLDPVEMSIFNADVLSVLSVAGVVRLMQEEFNTVIAAIQ----
-----KGE--EVKLPQIIASAEKSVERAQFSNPYAKAKALAAYNMLEKVAEMDSKGCFMM
KDPAGYVPMVAAAHELLRAAANFAYEAREMEKQTDSLVRQPHARTGE-ILKKTKLLDKPS
A--------------------------------------
>17352601
-----MKVVKIGFVKLGNIGASRIVDLLLDERADREDIDARVMGTGAKMTPDHAEGTSQL
---L--DWGPDLVVIISPNAALPGPKKAREMTKEKGIPCIVVSDG-PAKK-AVDKLKEGG
FGYIIIPGDPMIGARREFLDPVEMSIFNADVLSVLSVAGVVRLMQEEFNTVIAAIQ----
-----KGE--EVKLPQIIASAEKSVERAQFSNPYAKAKALAAYNMLEKVAEMDSKGCFMM
KDPAGYVPMVAAAHELLRAAANFAYEAREMEKQTDSLVRQPHARTGE-ILKKTKLLDKPS
A--------------------------------------
>10667531
-----MQVVKIGFVKLGNIGASRIVDLLLDERADREDIDARVMGTGAKMTPEHAADTSRL
---L--DWDPDLVVITSPNAALPGPKRAREMVKEKGKPCIVISDA-PAKK-AVNDLKENG
YGYIIIPGDPMIGARREFLDPVEMSLFNADVLSVLTIAGVVNLLQEELDAVIDAIK----
-----KGG--DVKLPQLIATAEKSVERAQFSNPYAKSKAIAAYSMVEKVAELDVKGCFMM
KDPKEYVPIVAAAHELLREAAKLAYEAREMEKQTDSLVRMPHARTGE-ILKKVKLQDKPS
A--------------------------------------
>4010988
-----MQVVKIGFVKLGNIGASRIVDLLLDERADREDIDARVLGTGAKMTPEHATDTSRL
---L--DWDPDLVVISSPNAALPGPKRAREMVKEKGKPCIVISDA-PAKK-AVNDLKENG
YGYIIIPGDPMIGARREFLDPVEMSLFNADVLSVLTITGVVKLMQEELDAVIDAIR----
-----KGG--EVKLPQIIATVEKSVERAQFSNPYAKAKAIAAYSMAEKVAELDVKGCFMM
KDPKEYVPIVAAAHELLREAAKLAYEARDMEKQTDSLVRMPHARTGE-ILKKVKLLDKPS
A--------------------------------------
>4011031
-----MQVVKIGFVKLGNIGASRIVDLLLDERADREDIDARVLGTGAKMTPEHATDTSRL
---L--DWDPDLVVISSPNAALPGPKRAREMVKEKGKPCIVISDA-PAKK-AVNDLKENG
YGYIIIPGDPMIGARREFLDPVEMSLFNADVLSVLTITGVVKLMQEELDAVIDAIR----
-----KGG--EVKLPQIIATVEKSVERAQFSNPYAKAKAIAAYSMAEKVAELDVKGCFMM
KDPKEYVPIVAAAHELLREAAKLAYEARDMEKQTDSLVRMPHARTGE-ILKKVKLLDKPS
A--------------------------------------
>3967268
-----MQVVKIGFVKLGNIGASRIVDLLLDERADREDIDARVLGTGAKMTPEHAADTSRL
---L--DWDPDLVVITSPNAALPGPKRAREMVKEKGKPCIVISDA-PAKK-AVNDLKENG
YGYIIIPGDPMIGARREFLDPVEMSLFNADVLSVLTIAGVVKLMQEELDAVIDAIR----
-----KGG--DVKLPQIIATAEKSVERAQFSNPYAKAKAIAAYSMAEKVAELDVKGCFMM
KDPKEYVPIVAAAHELLREAAKLAYEARDMEKQTDSLVRMPHARTGE-ILKKEKLLEKPS
A--------------------------------------
>17621632
---MAKEIVKVGFVKLGNIGASRIVDLLLDERADREDVDVRVLGTGAKMTPDCAADASRL
---L--DWDPDLVVVVSPNAALPGPKRAREMAKEKGKPCIVISDA-PAKK-AVPKLKEGG
FGYIIIPGDPMIGARREFLDPVEMSLFNADVLSVLSITGVAKLLQEEIDAVVEAVKSGAS
GPSGASGE--EVKLPQIIATAEKSVERAGFSNPYAKAKALAAYSMTEKVAELDVKGCFMM
QKPEEYVPVVAAAHELLREAAKLAFEAREMEKQTDSLVREPHARSGE-IMRKVGLLEKPS
A--------------------------------------
>4030663
------------------------------------------------------------
------------------------------MVKEKGKPCIVISDA-PAKK-AVDKLKEGG
FGYIIIPGDPMIGARREFLDPVEMSLFNADVLSVLSITGVVKLVQEEIDAVIEAIK----
-----KGE--EVKVPQIIATAERAVERAKFSNPYAKAKAIAAYSMAEKVAELDVKGCFMM
KNSEEYVPVVAAAHELLRAAAKLAFEAREVEKQTDSLVREPHSRTGE-IMKKEKLMEKPS
A--------------------------------------
>4014601
-----MEIVKIGFVKLGNIGISRIVDLLLDERADREDIDVRVLGTGAKMTPENAADTSRL
---L--DWDPDVVVITSPNAALPGPKSAREMVKEKGKPCIVISDA-PAKK-AVDKLKEGG
FGYIIIPGDPMIGARREFLDPVEMSLFNADVLSVLSITGVAKLVQEEIDAVIEAIK----
-----KGE--EVKVPQIIATAERAVERAKFSNPYAKAKAIAAYSMAEKVAELDVKGCFMM
KNPEEYVPVVAAAHELLREAAKLAFEAREVEKQTDSLVREPHSRTGE-IMKKEKLMEKPS
A--------------------------------------
>17606263
-----METVKIGFVKLGNIGISRIVDLLLDERADREDIDVRVLGTGAKMTPENAADTSRL
---L--DWDPDVVVITSPNAALPGPKSAREMVKEKGKPCIVISDA-PAKK-AVDKLKEGG
FGYIIIPGDPMIGARREFLDPVEMSLFNADVLSVLSITGVAKLVQEEIDAVIEAIK----
-----KGE--EVKVPQIIATAERAVGRAKFSNPYAKAKAIAAYSMAEKVAELDVKGCFMM
KNPEEYVPVVAAAHELLREAAKLAFEAREVEKQTDSLVREPHSRTGA-IMKKEKLMEKPS
A--------------------------------------
>17433592
--------MRIGIIKLGAIATALLIDYMLDERADREDIDVRTITSGSKLRERDAEIVDKM
---R--EFNPDLVIVASPNAALPAAKLARDALKAEGKPVIVISDA-PAKK-VKDELEAEG
FGYILVNADSMIGARREFLDPTEMCLYNSDVIKVLAATGAFRAVQLAVDEAIESAK----
-----AGK---PKLPRLIIDAEAAVNAGNFSNPYARAKAMAAYTIAEKVAAVTTKACFVE
KDAEKYIPMVAAAHEMMRYAAKLAEEAREIEKSSDAVYRTPHAKDGR-VLSKWGLMEKPS
---------------------------------------
>17423352
------MVVKVGVLKMGAIGTALLVEYLLDERADREDIEVRVVTSGAKMQPEEAVVAEKL
---K--EFDPDVVIVVSPNAALPGPKAAREAF--EGKPVIVISDA-PAKK-AKDELKEKG
FGYILINADSMIGARREFLDPTEMALFNADVVKVLAATGAFRLVQEAIDKVIEDIK----
-----AGK--QPELPQIVVTAEKAVEAGKFSNPYAKAKAMAAFYIAEKVADIDVKGCFIE
KDPEKYIPLVASAHEMMRIAAILADQAREIEKSNDTVFRNPHAKDGK-ILGKTQLMAKPE
---------------------------------------
>17418631
------IMVKVGVLKMGAIGTALLVEYLLDERADRGDIEVRVVTSGAKMQPEEAVVAEKL
---R--EFDPDVVIVISPNAALPGPKAAREAF--EGKPVIVISDA-PAKK-AKEEFEEKG
FGYILINADSMIGARREFLDPTEMALFNSDVVKVLAATGAFRIVQEELDRVIEAIK----
-----KGE--TPELPKMVITAQKAVKAGNFQNPYAKAKAMAAYFIAEKVADIDVKGCFIE
RDPEKYIPLVASAHEMMRVAALLADQAREIEKCNDTVYRTPHSKEGE-ILKKFELMGKPE
---------------------------------------
>17448579
-------MVKVGVLKMGAIGTALLVEYLLDERADRGDIEVRVVTSGAKMQPEEAVVAEKL
---K--EFDPDVVIVISPNAALPGPKAAREAF--EGKPVIVISDA-PAKK-AKDELAEKG
FGYILINADSMIGARREFLDPTEMALFNADVVRVLAATGAFRIVQEEIDKVIEAVK----
-----KGE--TPELPKIVITAEKAVKAGNFQNPYAKAKAMAAFYIAEKVADIDVKGCFIE
KDPEKYIPLVASAHEMMRIAAQLADEAREIEKSNDTVYRTPHSKDGE-ILKKFKLMEKPE
---------------------------------------
>17439848
-------MVKVGVVKMGAIGTALLVEYLLDERADREDITVRVVTSGAKMQPEEAEIVEKM
---K--EFDPDLVIVVSPNAALPGPKAAREAF--EGKPVIVISDA-PAKK-AKEEFEEKG
FGYILVNADSMIGARREFLDPTEMALFNSDVVKVLAATGAFRLVQEEIDKVIEALK----
-----EGK--TPELPKIVVTAEKAVKAGNFKNPYAKAKAMAAYYIAEKVADIDVKGCFIE
RDPEKYIPLVAAAHEMMRVAAIEADRAREIEKGGDSVYRNPHAKDGK-ILSKTSLMEKPQ
---------------------------------------
>17442023
-------MVKVGILKMGAIGTALLVEYLLDERADREDIEVRVVTSGAKMQPEEAKIAEKL
---K--EFDPDLVLVVSPNAALPGPKAAREAF--EGKPVIVISDA-PAKK-AKEEFEQKG
FGYILVNADSMIGARREFLDPTEMALFNADVVKVLAATGAFRIVQEEIDKVIEALK----
-----KGE--KPELPKVVITAERAVEAAKFSNPYAKAKAMAAYFIAEKVADVDVRGCFIE
KDPEKYIPLVAAAHEMMRIAAKLADEAREIEKSNDTVFRNPHARDGK-ILSKTKLMEKPQ
---------------------------------------
