# Supplementary material for: Comparative genomics reveals electron transfer and syntrophic mechanisms differentiating methanotrophic and methanogenic archaea
Source: PLoS Biol. 2022 Jan 5;20(1):e3001508. doi: 10.1371/journal.pbio.3001508 (PMC9012536; doi:10.1371/journal.pbio.3001508)
Supplement: S1 Data — (ZIP) [file pbio.3001508.s017.zip › S1_Data/Fig04B.faa]

>17623729
-----------------------------ISFGIEFLA-NEPAEKLAELVKFSEDNGLKY
AWITDHYNNRDAYALLTHIGANTSKISIGPGVTNPYTRTPPQLASSIATVNEVSGGRAIF
GIGPGDKVTFDGLGIE-------WVK-------PLSMVRETVELMRKLLTGKKISY-DG-
-KVCHIKSAKL-DYQ-KGEN--IPVYIGAQGPKMLKLAGEIAEGALVNGSHPRDFETAVK
LLKEGCEGAG-KNFNDFDVAAYTSFSIADTKEEAEKTAKPVTAFIVAGSPDTVFEKHGIP
IEDVNKVRDGF-----KESFGAAIKA-VTPEMLDAFSICGSPDECIEQIDSLFKVGVTQM
ITGSPLGPSKVKSIELIGKQLIPHFVK-
>17627617
---------------------------VEISFGIEFLA-NEPAEKLAELVKFSEDNGLKY
AWITDHYNNRDAYALLTHIGANTSKISIGPGVTNPYTRTPPQLASSIATVNEVSGGRAIF
GIGPGDKVTFDGLGIE-------WVK-------PLSMVRETVELMRKLLTGKKISY-DG-
-KVCHIKSAKL-DYQ-KGEN--IPVYIGAQGPKMLKLAGEIAEGALVNGSHPRDFETAVK
LLKEGCEGAG-KNFNDFDVAAYTSFSIADTKEEAEKTAKPVTAFIVAGSPDTVFEKHGIP
IEDVNKVRDGF-----KESFGAAIKA-VTPEMLDAFSICGSPDECIEQIDSLFKVGVTQM
ITGSPLGPSKVKSIELIGKQLIPHFVK-
>3971979
----------------------------MVHFGIEFLA-NETADTLADMIRFSEENGIEY
AWITDHYNNRDSFSLLTYIAARTTSIKLGTGVTNPYTRTAPQLASAIATVDETSGGRAVF
GIGPGDKMTFENLGVK-------WTK-------PLQTVRETVEVVRRLTLGEPVSF-DG-
-NVISIKKAKL-DLG-SRS---VPVYIGAQGPGMLRLAGEIGDGALVNASHPRDFEFAVK
LLKEGA--AG-RDFSQFDVGAYTSFSVAGNKDEAVAAARPVVAFITAGSPPDVIKRHDIP
EEDYSRLTSAFK----DG-FKQAVRA-VTDDMISAFSICGTPDDCIGQIHDLTGAGVTQV
IPGSPLGPDKKKSIQLIGKEIIPEFKEE
>17653885
----------------------------MVTFGIEFLA-NEPAEKLSEIVRLSEENGLSY
AWITDHYNNRDAFSLLTYIAARTDSIKLGPGVTNPYTRTAPQLASAIATLHEISDGRAVL
GIGPGDRITFEKLGIE-------WTR-------PVRTVRETVSIIRQLLACKKVSY-NG-
-EIFKTKEAKLDFATDLSDLPDVPVYIGAQGQKMLHLAGEVGDGVLVNASHPLDFAEAVP
ALKTG----G-ADLATFDVAAYTSFSIAERKSDAISAAKPVVAFIVAGSPPGVLERHEIP
QEDVEAVRNGFK----KS-FSDAIHA-VTDDMIDSFSICGTPVECMDRIEELVTAGVTQI
IPGSPIGPDRVRAIRLIGEDIIPNWR--
>17488679
----------------------------MVTFGIEFLA-NEPAEKLSEIVRLSEENGLSY
AWITDHYNNRDAFSLLTYIAARTDSIKLGPGVTNPYTRTAPQLASAIATLHGVSDGRAVL
GIGPGDRITFEKLGIE-------WTR-------PVRTVRETVSIIRQLLACKKVSY-NG-
-EIFKTREAKLDFATDLSDLPDVPVYIGAQGPKMLHLAGEVGDGVLVNASHPLDFAEAIP
ALKTG----G-ADLATFDVAAYTSFSIADRKDDAISAAKPVVAFIVAGSPPGVLERHDIP
PDDVEAVRNGFK----KS-FSDAIRA-VTGDMIDAFAICGTPVECMDRIEELVTARVTQI
IPGSPIGPDRVRAIRLIGEDIIPNWR--
>17618116
----------------------------MVTFGIEFLA-NEPAEKLSEIVRLSEENGLSY
AWITDHYNNRDAFSLLTYIAARTDSIKLGPGVTNPYTRTAPQLASAIATLHEVSDGCGVL
GIGPGDRITFEKLGIE-------WTR-------PVRAVRETVSIIRQLLACKKVSY-SG-
-EIFKTQDAKLDFATDLSDLPDVPVYIGAQGSKMLHLAGEVGDGVLVNASHPLDFAEAIP
ALKAG----G-ADLATFDVAAYTSFSIADRKDDAISAAKPVVAFIVAGSPPGVLERHEIP
PGDVEAVRNGFK----KS-FSDAIRA-VTGDMIDAFAICGTPAECMDRIEELVNAGVTQV
IPGSPIGPDRIRAIRSIGEDIIPNWR--
>17491347
----------------------------MVTFGIEFLA-NEPAEKLSEIVRLSEENGLSY
AWITDHYNNRDAFSLLTYIAARTDSIKLGPGVTNPYTRTAPQLASAIATLHEISDGRAVL
GIGPGDRITFDKLGIE-------WTR-------PVRTVRETVSIIRQLLACKKVSY-NG-
-EIFKTEGAKLDFATDMSDLPDVPVYIGAQGQKMLHLAGEVGDGVLVNASHPLDFAEAIP
ALKAG----G-ADLATFDVAAYTSFSIADHKDDAISAAKPVVAFIVAGSPLGVLERHEIP
PDDVEAVRNGFK----KS-FSDAIHA-VTGDMIDAFAICGTPAECMDRIEELVNAGVTQI
IPGSPIGPDRIHAIRLIGEDIIPNWR--
>17400805
----------------------------MVKFGIEFVP-KEPYWKIIYYVIQAERRGFDY
LWITDHFNNRNVYVTLTTAAIYTNKITFGPGVTNPYLINPVVTAQAIASLNELAPGRVVL
GIGAGDKTTLDCAGVE-------MLK-------PLTAVQESIKIIRRMMDGESVVF-KG-
-DVFRMTGARF-LFKPRGK---IPIYVGAQGPKMLELAGRIGDGVLINACHPKDIKYAVD
CVGKGVTEAD-KKLTDVDVAAYTSFSVHEDLKKATKAAVPVVSFIVAGSPSVVLERHGIN
LKKAEEIREALK----ASDWVRAFGL-VSPEMIEAFSVCGVPDTCIERINQLLKSGISQF
VVGSPIGPNVRQAINLIGEKIIPHVKL-
>3801516
-----------------------------MTYGIEFVPGNVNVKQVVNFCQLAESKDIDF
AWITNHYNNRHCYPVLTAVAQATTSLKMGPGIMNAFTDTPAAMASFACTLNEISDGRATL
GIGPGDLSTLPKLAIQ-------PEK-------PVARLGEAIDQIRALCSGAEVKK-DG-
KQFFDYDGAKLTGVTLPGKKG-IPIYVGAQGPKVLELAGLKGDGALINASNPKDFAVAIP
IIKAACDSVG-K--KGFDVGAYTALSIDKDEKKAKKAAKIVAAFIAAGSPEALLLRHGLD
LANVAKIKDALS----RFDFGAVGGL-VTDKEIEAFTICGTPDTIRQKCDDLTAAGVTQI
IFGSPLGPDMTTSIRLLGKIM-------
>3813855
-----------------------------LSYGIEFVPGNISVKEVVKYCKLAESKDIDF
AWITNHYNNRHCYPTLAAIAQATESLKMGPGIMNTFTDTPAAIASFMCTLNEISDGRAAL
GIGPGDLSTLPKLAIN-------PVK-------PVARLREGVLQFKALTAGEEVKK-NGK
FEFFDYDGAKLTGVTLPAKKKQIPVYIGAQGPKMLELAGEIGEGALINASNPKDYEVAIP
TIKAACDKVDEKKFKKFDVGAYTATSIDRDEKKARNAAKIVAAFIAAGSPPALLQRHGLD
EANVAKIKDALA----RFDFGAVGGL-VGDKEIDAFTIAGTPEMIKEKCDNLKKAGVTQI
IFGSPLGPDMTNSIRLLGKYVV------
>3744536
-----------------------------LSYGIEFVPGNISVKQVVKYCKLAENKDIDF
AWITNHYNNRHCYPTLAAIAQATDSLKMGPGIMNTFTDTPAAIASFMCTLNEISEGRAVL
GIGPGDLSTLPKLAID-------PVK-------PVARLKEGVQQIKALCSGQEVKK-SGN
MEFFDYDGAKLTGVQLPGKKG-IPVYIGAQGPKMLELAGEIGEGALINASNSKDFDIAIP
LIKAACDKVDDKKFKKFDVGAYTAMSIDQSEKKARNAAKIVAAFIAAGSPPALLERHGLD
LSNVAKIKDALS----RFDFGAVGGL-VGDGEIDAFTIAGTPEMVKEKCENLTASGVTQI
IFGSPLGPDMTNSIRLLGKYIV------
>3742049
-----------------------------LSYGIEFVPGNISVKQVVNYCKLAEQKDIDF
AWITNHYNNRHCYPTLAAIAQATDSIKMGPGIMNTFTDTPAAIASFMCTLNEISEGRAVL
GIGPGDLSTLPKLAIE-------ASK-------PVARLAEGVKQIKALCAGEEVKK-TGD
MEFFDYDGAKLTGVQLPAKKKQIPTYIGAQGPKMLALAGEIGDGALINASNSKDFDIAIP
LIKAACDAVDEKKFKKFDVGAYTAMSIDQNEKKARNAAKIVAAFIAAGSPPALLERHGLD
LNNVAKIKEALG----RFDFGAVGGL-VGDAEIDAFTIAGTPEMVKEKCENLTASGVTQI
IFGSPLGPDMTNSIRLLGKYII------
>3806651
VISQRFGEKKIITYLNLRSILFHEVNGTLTTYGIEFVPGAVNVKQVVNYCKLAESKDIDY
AWITNHYNNRHCYPTLAMIAANTTTLKMGPGIMNAFTDTPAAMASFVCTLNEISDGRAVL
GIGPGDLSTLPKLAIN-------PVK-------PVARLNEAVTQIRRLVAGEEVKK-SG-
MEFFDYDGAKLTGVTLPGKKG-IPIYIGAQGPKVLELAGTVGDGALINASNPKDFAVAIP
IIKAACDKVG-K--KNFDVGAYTAMSIDMNEKKARNAAKIVAAFIAAGSPPELIQRHGLD
ANKVATIKAALA----KFDFKTAGEN-VDDKIIDAFTIAGTPDTVKQKCEDLAKAGVTQI
IFGSPLGPDMTNSIRLLGKYIV------
>3864387
-----------------------------LSYGIEFVPGNITVKQVVNYCKLAESKDIDF
AWITNHYNNRHCYPTLAAIAQETTTLKMGPGIMNAFTDTPAAMASFACTLNEISDGRAVM
GIGPGDLSTLPKLAIN-------PEK-------PVGRLEEAVVQMRKLWGGEEVKK-SG-
MKFFDYDGAKLTGVSLPGKKG-IPVYIGAQGPKVLELAGTIGDGALINASNPKDFDVAIP
IIKAACEKVG-K--KGFDIGAYTAMSIDMNEKKARNAAKIVAAFIAAGSPEPLLQRHGLD
LAKVANIKAALA----KFDFKTAGEN-VDDATIDAFTIAGNPDTVKQKCEDLLKSGVTQI
IFGSPLGPDMVNSIRLLGKYVV------
>3729379
-----------------------------LSYGIEFVPGNINVKQVVKYVKLAESKDIDY
AWITNHYNNRHCYPTLAMIAANTDSIKMGPGIMNTFTDTPAAIASFMCTLNEISDGRAVL
GIGPGDLSTLPKLAIQ-------GAK-------PVARLKEGVIQFRRLCAGEEIKK-TGE
MEFFDYDGAKLTGVTLPGKKG-IPVYIGAQGPKMLELAGEIGDGSLINASNPKDFEIAIP
MIKKAEEAAG-K--KGHDVGAYTAMSIDQSEKKARNAAKIVAAFIAAGSPPALLQRHGLD
EGNVAKIKDALA----RFDFKAVGGL-VGDAEIDAFTIAGTPDMVRQKCEDLKAAGVTQI
IFGSPLGPDMTNSIRLLGKYVV------
>3726925
-----------------------MRCIALTTYGIEFVPGAINVKQVVNYTKLAESKDIDY
AWITNHYNNRHAYPTLAMIAANTDSIKMGPGIMNTFTDTPAAIASFMATLNEISDGRAVL
GIGPGDLSTLPKLAID-------PVK-------PVGHLKEGVEQIRKLLAGEEVKK-SGN
LEFFDYDGAKLTGVTLPGKKG-IPVYIGAQGPKVLELAGTIGDGALINASNPKDFDVAIP
IIKKAMEAVD-K--KKFDVGAYTAMSIDRDEKKARNAAKIVAAFIAAGSPPALLQRHNLN
LDNVAKIKEALG----RFDFKTVGGL-VGDAEIDAFTIAGTPDMVKQKCEDLTKAGVTQI
IFGSPLGPDMTNSIRLLGKYIV------
>3745770
-----------------------------LTYGIEFVPGNVNVKQVVNFCKLAESKDIDF
AWITNHYNNRHCYAVLAAVAQATTTLKMGPGIMNSFTDTPAAMASFMCTLNEISDGRAVL
GIGPGDLSTLPKIAIH-------PEK-------PVARLEEAVIQFRKLVAGEQVNK-SG-
LHFFDYDGAKLTGVTLPGKKG-IPVYIGAQGPKVLELAGKIGDGALINASNPKDFQVAIP
IIQKAAEAVG-K--KGFDVGAYTAMSIDKSEKKARNAAKIVAAFIAAGSPPELLTRHGLD
LNNVAKIKAALG----KFDFKTVGEL-VGDKEIDAFTIAGTPEMVKAKCEDLTKAGVTQI
IFGSPLGPDMTTSIRLLGKYIV------
>3745770
-----------------------------LTYGIEFVPGNVNVKQVVNFCKLAESKDIDF
AWITNHYNNRHCYAVLAAVAQATTTLKMGPGIMNSFTDTPAAMASFMCTLNEISDGRAVL
GIGPGDLSTLPKIAIH-------PEK-------PVARLEEAVIQFRKLVAGEQVNK-SG-
LHFFDYDGAKLTGVTLPGKKG-IPVYIGAQGPKVLELAGKIGDGALINASNPKDFQVAIP
IIQKAAEAVG-K--KGFDVGAYTAMSIDKSEKKARNAAKIVAAFIAAGSPPELLTRHGLD
LNNVAKIKAALG----KFDFKTVGEL-VGDKEIDAFTIAGTPEMVKAKCEDLTKAGVTQI
IFGSPLGPDMTTSIRLLGKYIV------
>3830654
-----------------------------MTYGIEFVPGNVNVKQVVKFCKLAESKDIDF
AWITNHYNNRHCYPVLAAIAQATDSIKMGPGIMNSFTDTPAAMASFMATLNEISDGRAVL
GIGPGDLSTLPKLAIQ-------ASK-------PVGHLEEAVVQIRKLLAGEEIKK-SG-
MQFFDYDGAKLTGVTLPGKKG-IPVYIGAQGPKVLELAGTIGDGALINASNPKDFAVAIP
IIKAANEKVG-K--KKFDIGAYTAMSIDMNEKKARNAAKIVAAFIAAGSPEPLLTRHGLD
LDNVAKIKAALG----KFDFKSVGEL-VGDKEIDAFTIAGTPDMVKQKCEDLTKAGVTQI
IFGSPLGPDMTTSIRLLGKYVV------
>3791869
----------------------------MPTFGMEFVP-NYPPKDLINYCKFAEDNGVNY
LWITDHYNNRHVFEMLALIADKTTRIRLGTGITNTFTHSPADTATAIATLDEISDGRATC
GIGPGDLSTLPKIGIN-------VET-------PIARLIEAVGIMRQFWSGQPVSTPNN-
-KIFKFDGAAL-AYK-PKQKS-IPVYIGAQGEKMIETAGKIGDGSLINASNPKDFQIAVP
IIKKAAGD------KKFDVAACVSISIDQDAKKAKGAVKPVVAFIAAGSPPPILQRHGLD
AAKVGTIKAALN----KGDFKTAFGT-VDDAMIEAFSIYGTPDDINAKIDGLTALGVTQI
VVGSPIGPDRYNSIRLIGKYVIK-----
>3787697
----------------------------MATFGIEFVP-NVPYTELINYCKYAEDNGLDY
LWITDHYNNRNVFEMLALIADKTSRIKLGPGITNAFTASPAVTASAIASVDEISNGRATL
GIGPGDLSTLPKIGMA-------MET-------PVARLTEAVLICKKMWAGEAVSTPEN-
-KIFKFAGAQL-AYK-PKQKN-IPVYIGAQGEKMLETAGKIGDGVLINASNPKDFAFAVP
IIKKAAGE------KKFDIAAYTSFSIDTESKKAKSAVKPVVAFIAAGSPVPVLQRHGLD
LAAVETIKGGLA----KGDFKTAFGA-VNDAMIDAFSIYGTPQEMNEKIAGLTAAGCTQI
VAGSPIGADKNRAIRLIGKYIV------
>3791406
----------------------------MATFGIEFVP-NVPIKELINYCKFAEDAGLNY
LWITDHYNNRNVFESLALIADKTSRIKLGPGITNAFTASPAVTASAICTVDEISDGRATL
GIGPGDLSTLPKIGIP-------MET-------PVARLTEGVAVIKALWTGAPVSTPDN-
-KVFKYAGAAL-AYK-PKQKA-IPVYIGAQGEKMLETAGKIGDGALINASNPKDFAFAVP
IIKKAAGE------KKFDIAAYTSFSIDNDSKKAKGAVRPVVAFIAAGAPVPVIQRHGLS
LDAVNTIKGGLA----KGDFKTAFGA-VDDAMINAFSIYGTPAEMNAKIADLEKMGVTQI
VAGSPIGGDKNKSIRLIGKYVIP-----
>17432461
-----------------------------MRFGIEFVP-NVRYYELEYYSKLAEDNGFGY
VWITDHYNNRNVYAMLTLIALKTQNMRIGAGVANPYHTHPAIIASAIATVNEISGGRAVL
GIAAGDRVTLERIGVK-------WEK-------PLSKIKEAVEVIKALHTGKPVNY-DG-
-DFFRMQGARL-DFK-AGR---IPIYVGAQGPKMLKLAAEIGDGVLINASHPKDFEVARQ
NIEEGLKDKN-K---DFDVVAYASLSVDKNGEKAKDAAKIVVAFIVAGSPDIVFERHGIS
QEDVMRVKTALNNAFTKGDWKSVHEA-VTEEMVDIFSISGTPDEVIERIEELSKVGVTQV
VAGSPLGPNKAKAIKIMGREIIPGFPDG
>17441450
-----------------------------MKFGIEFVP-NMKYYELEYYVKLAEDSGFEY
TWITDHYNNRNVYAMLAILALKTSKIKLGPGVTNPYHISPALTASAIATINELSEGRAVL
GIGAGDKVTFERIGIT-------WEK-------PLKRMREAVEIIRALHSGKPVNY-DG-
-EIFKMNGAKL-DFK-AGN---IPIYIGAQGPKMLQLAAELGDGVLINASHPRDFEAAKE
NIEAGLSKAG-KSKEEFDVVAYASMSVDKDREKARNAARIVVAFIVAGSPEVIFERHGIS
MDDVNKVREALNNAFTKGDWAGVGKA-VTDEMIDCFSISGTPEDVIERIKELSKAGVTQV
VAGSPIGPDKKKSIQLIGKEIIPAFS--
>17418222
-----------------------------MKFGIEFVP-NMKYYELEYYVKLAEDSGFEY
TWITDHYNNRNVYSMLTILALKTNSIKLGPGVTNPYHISPALTASAIATVNELSNGRAVL
GIGAGDKVTFDRIGIS-------WKK-------PLRRMREAVEIIRALHSGKPVNY-DG-
-EIFKFNGARM-DFK-AGN---IPIYIGAQGPKMLQLAAELGDGVLINASHPRDFEAARE
NIDAGLDKAG-KSRDQFDTVAYASMSVDKDAEKAKNAAKIVVAFIVAGSPDVIFERHGIS
MDDVNKVREALNNAFTKGDWPGVSKA-VTDEMIESFSISGSPDMVIERIRELSKSGVTQV
VAGSPIGPDKKKSIKLIGKEIIPAFKE-
>17447419
-----------------------------MKFGIEFVP-NMKYYELEYYVKLAEDSGFEY
TWITDHYNNRNVYSMLTILALKTSKIKLGPGVTNPYHISPALTASAIATINELSNGRAVL
GIGAGDKVTFDRIGIS-------WTK-------PLRRMREAVEIIRALHRGKSVSY-DG-
-EIFKFNGARL-DFK-AGN---IPIYIGAQGPKMLQLAAELGDGVLINASHPRDFEAAKE
NIDAGLNKAG-KSRDEFDVVAYASMSVDKDATKARNASKIVVAFIVAGSPDVIFERHGIS
MDDVNKVREALNNAFTKGDWPGVSKA-VTDEMIDCFSISGSPDEVIERIKELSKSGVTQV
VAGSPIGPDKKKSIQLIGKEIIPAFKE-
>17424069
-----------------------------MKFGIEFVP-DMKYYELEYYVKLAEDSGFDY
TWITDHYNNRNVYSMLTILALKTRTIKLGPGVTNPYHISPALTASAIGTINEISGGRAVL
GIGAGDKVTFERIGIT-------WEK-------PLKRMREAVEIIRQLTEGKAVKY-DG-
-EIFKFNGAKL-GFK-PGS---IPIYIGAQGPKMLQLAAELGDGVLINASHPKDFEVAKE
NIDAGLAKAG-KSRDAFDTVAYASMSVDKDRDKARNAARIVVAFIVAGSPPTVLERHGLS
EDAVNAVREALNNAFTKGDWGGVAKS-VTDEMIDIFSISGTPDDVIERINELSKAGVTQV
VAGSPIGPDKKKSIQLIGKEIIPKLK--
>17436256
-----------------------------MKFGIEFVP-NMKYYELEYYVKLAEDNKFDF
VWITDHYNNRNVYSMLTILALKTNTIKLGPGVTNPYHISPAVTASAIATINEISNGRAVL
GIGAGDKVTFERIGID-------WVK-------PLKRMREAVEIIRALHAGKPVKY-DG-
-EIFKFNGARM-DFK-AGS---IPIYIGAQGPKMLQLAAELGDGVLINASHPKDFEVAKE
NIDAGLSKAG-KSRDAFDTVAYASMSVDKDRDKARNAAKIVVAFIVAGSPEVIFERHGIA
AEDVQKVRDALNAAFTKGDWPGVSKA-VTDEMIDTFSISGTPDDVIERINELSKAGVTQV
VAGSPIGPDKKKSIGLIGKEIIPKL---
>3847278
--------------------------MAEVSFGIELLP-DDKPTKIAHLIKVAEDNGFEY
AWICDHYNNYSYMGVLTLAAVITSKIKLGPGITNPYTRHPLITASNIATLDWISGGRAII
GMGPGDKATFDKMGLPFPCKIPIWNPEAEDEVGPATAIREVKEVIYQYLEGGPVEY-EG-
-KYVKTGTADVNARSIQGSD--IPFYMGAQGPIMLKTAGEIADGVLVNASNPKDFEVAVP
KIEEGAKEAG-RSLDEIDVAAYTCFSIDKDEDKAIEATKIVVAFIVMGSPDVVLERHGID
TEKAEQIAEAIG----KGDFGTAIGL-VDEDMIEAFSIAGDPDTVVDKIEELLKAGVTQV
VVGSPIGPDKEKAIELVGQEVIPHFKE-
>3795846
-----------------------------MKFGIEFVP-NEPITKLAYYVKMAEDNGFEF
CWITDHYNNRNVYMTLGNLAAATNKIKLGPGVTNPYVRSPAIAASAMATVDELSGGRATF
GIGPGDKATFDALGIE-------WTK-------PVGTIKKAIADFKELTAGKRMA-----
------EGAQL-AIK-PSAK--IPIYMGAQGPKMLETAGEIADGVLINASNPKDFEAAVP
LIKKGAEAAG-RSMSEIDVAAYACMSVDKKAEKAKQAAIPVVAFIAAGSPPMILERHGID
PAKVDAIRAGLK----EGNFGAAFGN-VDEAMLEGFALYGTPEEVVEKVKALEAMGVTQI
VAGSPIGPNKETSIKLIGK-IIKEFQ--
>3720935
-----------------------------MKFGIEFVP-NEPITKLAYYVKLAEDNGFEF
CWITDHYNNRNVYMTLGNLAAATNKIKLGPGVTNPYVRSPAIAASAMATVDELSGGRATF
GIGPGDKATFDALGIE-------WTK-------PVGTIKKAIADFKELTAGKRMA-----
------EGAQL-AVK-PSAK--IPIYMGAQGPKMLETAGEIADGVLINASNPKDFEAAVP
LIKKGAEAAG-RSMSEIDVAAYACMSVDKKAEKAKQAAIPVVAFIAAGSPPMILERHGID
PAKVDAIRAGLK----EGNFGAAFGN-VDENMLEGFALYGTPEEVVEKVKALEKMGVTQV
VAGSPIGPNKDTSIKLIGK-IIKEFQ--
>3839058
-----------------------------MKFGIEFVP-NESIQKLCYYVKLAEDNGFEY
CWITDHYNNRNVYMALTAIAAATNKIKLGPGVTNPYVRSPAITASAIATLDELSGGRAVL
GIGPGDKATFDALGIE-------WVK-------PVTTLKESIEVMRKLLAGERVSF-EG-
-NVVKVAGAGL-AIK-PLQEK-VPVYMGAQGPKMLETAGMIADGVLINASNPKDFEAAIP
LIKKGAEAAG-RSMDEIDVAAYACMSVDKKAEKAKQAAVPVVAFIAAGSPPVVLERHGID
MEKVEKIRNALK----SGDFGTAFGT-VDDAMLEAFSIYGTPEEVAEKCKKLAEMGVTQI
VAGSPIGPSKDTAIKLIGKKVIPALKE-
>3843970
-----------------------------VKFGIEFVP-NEPIQKLCYYVKLAEDNGFEY
CWITDHYNNRNVYMALTAIAMNTNKIKLGPGVTNPYVRSPAITASAIATLDELSGGRAVL
GIGPGDKATFDALGIE-------WVK-------PVTTLKESIEVIRKLLAGERVSY-EG-
-KVVKIAGAAL-AVK-PIQKA-VPVYMGAQGPKMLETAGMIADGVLINASNPKDFEAAIP
LIKKGAEAAG-RSMDEIDVAAYACMSVDKNADKAKQAAVPVVAFIAAGSPPVVLERHGID
MEKVEAIRNALK----SGNFPEAFKN-VDDTMLEAFSIYGTPEDVVEKCKKLAEMGVTQI
VAGSPIGPNKETAIKLIGKKVIPALKE-
>3780096
-----------------------------VKFGIEFVP-NEPIQKLCYYVKLAEDNGFEY
CWITDHYNNRNVYMALTAIAMNTNKIKLGPGVTNPYVRSPAITASAIATLDELSGGRAVL
GIGPGDKATFDSLGIE-------WVK-------PVTTLKESIEVIRKLLAGERVSF-NG-
-NVVKLAGAAL-AVK-PIQKK-VPVYMGAQGPKMLETAGMIADGVLINASNPKDFEAAIP
LIKKGAEAAG-RSMDEIDVAAYACMSVDKKADKAKQAAVPVVAFIAAGSPPVVLERHGID
VEKVEKIREALK----KGDFGTAFGA-VDDDMLEAFSIYGTPDDVVEKCKELAKMGVTQI
VAGSPIGPNKETAIKLIGKNIIPALKE-
>3796901
-----------------------------MKFGIEFVP-NEPITKLSYYVKLAEDNGFEY
CWITDHYNNRNVYMALTAIAAATNKIKIGPGVTNPYVRSPAVTASAMITLDEVSTGRAVL
GIGPGDKATFDALGIE-------WTK-------PVSTIKKAIADMKALMDGERLE-----
------EGAVL-AIK-PSTK--IPIYMGAQGPKMLETAGMISDGVLINASNPKDFEAAVP
LIRKGAEAAG-RSMDEVDVAAYACMSVDKNADKAKGAASPVVAFIAAGSPPMVLERHGID
QEKVATISAALK----KGDFGTAFGT-VDDTMLEAFSLYGTPDEVVEKIAALGKMGVTQI
VAGSPIGPNKDTSIKLIGKKVVPAVKDL
>3836959
-----------------------------MKFGIEFVP-NEPITKICYYVKLAEDNGFEY
CWITDHYNNRNVYMTLTSIAGVTNKIKMGPGVTNPYVRSPAITASAIATLDEISGGRATL
GIGPGDKATFDALGIE-------WTK-------PVATIKKSIADMRTLLKGGRLE-----
------TGAQL-AVK-PLTE--VPIYMGAQGPKMLETAGMIADGVLINASNPKDFEAAVP
LIKKGAEAGG-RSMDEVDVAAYACMSVDKKTEKAKQAAIPVVAFISAGSPAIVLERHGID
AEKVETIRGALK----KGDFGTAFGT-VDDTMMEAFSLYGTPDEVVEKIAALAKMGVTQV
VSGSPIGPNKETSIKLIGKKVIPALKEL
>3775452
-----------------------------MKFGIEFVP-QIPLDELVRLVKIAEDVGFEY
AWITDHYNNKNVYETLALIAANTETIKMGPGVTNPYVRSPAISASAIATIDEISNGRATF
GIGPGDKATFDALGIA-------WEK-------PVSTIKAAIADITTLLDGGKTE-----
------AGAALGGAK-KVQDA-IPIYMGAQGPKMLETAGEIADGVLINASNPKDYEAAMP
MIKKGIGDQD-K---DFDVAAYTATSIGTDSEAAKNAAKIVVAFIAAGSPPPVIARHGLP
EGFNEQMGEFLA----QGNFGGAIGA-VTPEALDAFSVCGTPDEFIPKIEALADMGVTQY
VAGSPVGKNVEESIKLLG-DVIASF---
>3773305
-----------------------------MKFGIEFVP-DKDLNKIVEHVKLAEEVGFEY
AWITDHYNNKNVYETLALIAKETETIKMGPGVTNPYVRSPAISASAIATIDELSDGRATF
GIGPGDKATFDALGIP-------WEK-------PVSTIKAAIADINTLLAGEKTE-----
------TGAALGGVK-AVQEH-LPIYMGAQGPKMLETAGEIADGVLINASNPKDYEAALP
LIKKGIENAG-KNVADFDVGAYTATSIGTDSEKAKAAAKIVVAFIAAGSPPMVIERHGLP
EGINEKIGACLG----KGDFGGASGL-VDDDLLHAFSVAGTPDEFIPKVEGLAEMGVTQY
VAGSPIGKDVEESIKLLG-EVIASF---
>3760886
-----------------------------MKFGIEFLP-NEPVNKIVKLVKLAEDVGFEY
AWVTDHYDNKNVYVTLGLVAEGTETIKIGPGVTNPYVRNPAITASAIATIDELSNGRVTL
GIGPGDKASFDALGIE-------WTK-------PVSTLKESIATMETLLSKEKTE-----
------SGAFLKGVK-AVQEK-VPIYMGAQGPMMLKTAGEISEGVLINASNPKDFEAAIP
LIKEGAEAGG-KSIKDVDVAAYTCCSIDDDAGKAVGAAKIVVAFIARGSPAPVLKRHGID
DAVAGKIAELLG----KGDFGGAIGA-VDNKLMDAFSVCGAPDDFIPKIEALGEMGVTQF
VAGSPIGPDKEKSIKLLG-DVISTF---
>3763509
-----------------------------MKFGIEFVP-NEPLDKIVKLVKLAEDVGFEY
TWITDHYNNKNVYETLALIAAGTETIKMGPGVTNPYVRSPAITASAVATLDEISNGRATL
GIGPGDKATFDALGIE-------WTK-------PVSTIKSAITMMSTLMSGGKTE-----
------TGASLMGAK-AVQEK-IPIYMGAQGPMMLKTAGGFSDGALINASNPKDFEAAVP
LIKEGAEAEG-KSLSDVDVAAYTCCSIDDDAKKALNAAKIVVAFIAAGSPPPVFARHGLP
TDTGAKFGAFLG----KGDFGGAIGA-VTDDLMDAFSVVGTPKEFVPKIEALGEMGVTQY
VAGSPIGPDKEKSIKLLG-EVIASF---
>3833523
-----------------------------MKFGIEFVP-NEPIEKIVKLVKLAEDVGFEY
AWITDHYNNKNVYETLALIAEGTETIKLGPGVTNPYVRSPAITASAIATLDELSNGRATL
GIGPGDKATFDALGIE-------WVK-------PVSTIRDAIAMMRTLLAGEKTE-----
------SGAQLMGVK-AVQEK-IPIYMGAQGPMMLKTAGEISDGALINASNPKDFEAAVP
LIKEGAEAAG-KSIADIDVAAYTCCSIDEDAAAAANAAKIVVAFIAAGSPPPVFERHGLP
ADTGKKFGELLG----KGDFGGAIGA-VDDALMEAFSVVGTPDEFIPKIEALGEMGVTQY
VAGSPIGPDKEKSIKLLG-EVIASF---
>17487049
-----------------------------MAYGIEFVP-SDPVLKIAHYSKMAEQNGFDN
VWITDHYNNRDVYTTLAMLATNTNTIKLGSGVTNPYTRNVAVTASSIAAVNEISGGRAIL
GMGPGDKATFDKMGIE-------WVK-------PLTTTRETVSAVRGLFAGKPVNQ-KG-
-ELVSLAGAQM-AFA-AGN---IPIYLGVQGPKMLQLAGEIADGALINASHPKDFEVAVK
EIKKGAESAG-RSMKDIDVTAYACFSIDKKVDKALNAAKIVVAFIVAGSPPMVLERHGID
PSVIGTIGGAIA----KGDFGTLMGGAVTNEMMEAFSIYGTPADCVARIDELTKMGVTQI
VAGSPIGPDKEKAIKLIGKEIIGG----
>4010606
-----------------------------MAYGIEFVP-SDPVLKIAHYTKMAEQNGFDN
VWITDHYNNRDVYTTLAVLAANTNTIKLGSGVTNPYTRNVAVAASSIAAVNEISGGRAIL
GLGPGDKATFDKMGIE-------WVK-------PLTMTKETVSALRELFAGKPVNQ-KG-
-NLVSLSGAQM-AFS-AGN---IPIYLGVQGPKMLELAGTIADGALINASHPKDFEVAVK
EIKKGAKSAG-RSMKDVDVTAYACFSIDKKVDKALNAAKIVVAFIVAGSPPMVLERHGID
PSVIGTIGGAIA----KGDFGTLMGGAVTNEMMEAFSIYGTPADCVARIDELTKMGVTQI
VAGSPIGPDKEKAIKLIGKEIIGG----
>17651244
-----------------------------MAYGIEFVP-NDPVLKIAHYTKMAEQNGFDN
VWVTDHYNNRDVYTTLAALAANTNTIKLGSGVTNPYTRNVAVAASSIAAVNEISGGRAIL
GMGPGDKATFDKMGIE-------WVK-------PLTMTKETVSALRELFAGKPVNQ-KG-
-ELVSLSGAQM-AFP-AGD---IPIYLGVQGPKMLELAGKIADGALINASHPKDFEVAVK
EIKKGAKSAG-RSMKEIDVTAYACFSIDKKVDKALNAAKIVVAFIVAGSPPMVLERHGID
PSVIGTIGGAIA----KGDFGTLMGGAVTNEMMEAFSIYGTPADCVARIDELTKMGVTQV
VAGSPIGPDKEKAIKLIGKEIIGG----
>17616450
-----------------------------MAYGIEFVP-NEPVLKMAHYTKMAEQNGFDN
VWITDHYNNRDVYTTLAALAANTNTIKLGSGVTNPYTRNVAVAASSIAAVNEISGGRAIL
GMGPGDKATFDKMGIE-------WVK-------PLTMTKETVSALRELFAGKPVNQ-KG-
-ELVSLSGAQM-AFP-AGD---IPIYLGVQGPKMLELAGKIADGALINASHPKDFEVAVK
EIKKGAESAG-RSMKDIDVTAYACFSIDKKVDKALSAAKIVVAFIVAGSPPMVLERHGID
PSAIGTIGGAIA----KGDFGTLMGGAVTNEMMEAFSIYGTPADCVARIDELTKMGVTQI
VAGSPIGPDKEKAIKLIGKEIIGG----
>17490622
-----------------------------MAYGIEFVP-NDPVLKIAHYAKMAEQNGFDN
VWITDHYNNRDVYTTLAMLATNTNTIKLGSGVTNPYTRNVAVAASSIAAVNEISGGRAIL
GMGPGDKATFDKMGIE-------WVK-------PLTMTKESVSALRELFAGKPVNQ-KG-
-ELVSLSGAQM-AFA-AGD---IPIYLGVQGPKMLQLAGEIADGALINASHPKDFEVAVN
EIKKGAKSAG-RNMKDIDVTAYACFSIDKKVDKALNAAKIVVAFIVAGSPPMVLERHGID
PSVIGTIGGAIA----KGDFGTLMGGAVTTEMMDAFAIYGTPADCVARIDELTKMGVTQV
VAGSPIGPDKEKAIKLIGKEIIGG----
>17648329
-----------------------------MAYGIEFVP-NDPVLKIAHYAKMAEQNGFDN
VWITDHYNNRDVYTTLAMLATNTNTIKLGSGVTNPYTRNVAVAASSIAAVNEISGGRAIL
GMGPGDKATFDKMGIE-------WVK-------PLTMTKESVSAMRELFAGKPVSQ-KG-
-ELVSLSGAQM-AFP-AGN---IPIYLGVQGPKMLQLAGEIADGALINASHPEDFKVAVK
EIKKGAESAG-RSMKDIDVTAYACFSIDKKVDKALNAAKIVVAFIVAGSPPMVLERHGID
PSVIGTIGGAIA----KGDFGALMGGAVTNEMMEAFSIYGTPADCVARIDELTKMGVTQV
VAGSPIGPDKEKAIKLIGKEIIGG----
>17637807
-----------------------------MAYGIEFVP-NDPVLKIAHYAKMAEQNGFDN
VWITDHYNNRDVYTTLAALAANTNTIKLGSGVTNPYTRNVAVAASSIAAVNEISGGRAIF
GLGPGDKATFDKMGIE-------WVK-------PLTMTKETVSAMRELFAGKPVNQ-KG-
-ELVSLSGAQM-AFA-AGN---IPIYLGVQGPKMLQLAGEIADGALINASHPEDFKVAVK
EIKKGAESAG-RSMKDIDVTAYACFSIDKKVDKALNAAKIVVAFIVAGSPPMVLERHGID
PSVIGTIGGAIA----KGDFGTLMGGAVTNEMMEAFSIYGTPADCVARIDELTKMGVTQI
VAGSPIGPDKEKAIKLIGKEIIGG----
>3954933
------------------------------MFGIEFVP-ADPVLKLAYYTKLAEENGFDN
VWITDHYNNRDVYTTLAVLALNTNRIKLGTGVTNPYTRNIAITAQSIAAINEISGGRAVL
GIGPGDKATFDAMGIE-------WVE-------PMTTISESITALRGFLSGKKVSQ-QG-
-KRVKIGGAKM-AFK-TGN---IPIYMGAQGPKMLELAGKVADGVLINASHPKDFEFAIK
QIAAGANAAG-RDPKSIDVGAYACFSIHKDAQKAKGAAKVVVAFIVAGSPDTVLERHNID
IGAKKSIGDAIA----KGDFAGLNNL-VTDSMIDAFSICGTPDDCKAKVEALKKIGVTQI
VAGSPIGPDKEAAIKLIGKEIIGGK---
>3948035
------------------------------MFGIEFVP-ADPVVKLAYYTKLAEENGFDN
VWITDHYNNRDVYTTLAVLAMNTNRIKLGTGVTNPYTRNIAITAQSIGAINEISGGRAVL
GIGPGDKATFDAMGIE-------WVE-------PMTTIAESITALRGFFGGKKVAQ-DG-
-KRVKIGGAKL-AFK-TGN---IPIYMGAQGPKMLELAGKVADGVLINASHPKDFEFAIK
QIALGAKAAG-RDPKSVDVGAYACFSIHKDAEKAKNAAKVVVAFIVAGSPDTVLQRHEID
VGAKKNIGDAIA----KGDFPGLNAL-VTDKMIDAFSICGTPADCKAKVQALQKIGVTQI
VAGSPIGPDKETAIKLIGKEIIGGK---
>3733542
-----------------------------LTFGIEFVP-SDPVLKIAHYAKLAEQSGFDN
VWVTDHFNNRDVYTTLAVLANNTNSIKLGTGVTNPYTRNIGITASSIGAINEISGGRAIL
GIGPGDKATFDSMGIS-------WEK-------PLTTTKESVTALRGYFAGENVSL-DG-
-EMVKVGGAKM-AFK-TGD---IPIYLGAQGPKMLQLAGEVADGILINGSHPRDFDVALD
KIKEGAENAG-RDMNDIDIAAYTCFSIDKDAEKAKQEAKVVVAFIVAGSPDVVLERHGID
PEAKKNISDAIS----KGDFKSLMGDMVTDDMVNAFSVCGTPEDCKQRVDELFNTGVTQI
VVGSPIGPKKEKAIKLIGKEIIGGK---
>3857044
-----------------------------MKFGIEFVP-SDPALKIAYYAKLSEQQGFDH
VWITDHYNNRDVYSTLTVLALNTNSIKIGPGVTNSYTRNPAITASSIASIAEISGGRAVL
GLGPGDKATFDAMGIA-------WKK-------PLATTKEAIQAIRDFISGKKVSM-DG-
-EMIKFAGAKL-AFK-AGN---IPIYMGAQGPKMLELAGEIADGVLINASHPKDFEVAVE
QIKKGAEKAG-RDPSEVDVTAYACFSIDKDPVKAVNAAKVVVAFIVAGSPDLVLERHGIP
VEAKSQIGAAIA----KGDFGALMGGLVTPQMIEAFSICGTPDDCMKRIKDLEAIGVTQI
VAGSPIGPAKEKAIKLIGKEIIAKM---
>3852289
-----------------------------MKFGIEFVP-SDPALKIAYYAKLSEQQGFDY
VWITDHYNNRDVYSTLTVLALNTNSIKIGSGVTNSYTRNPAITASSIASIAEISGGRAVL
GLGPGDKATFDAMGIA-------WEK-------PLATTKEAIQAIRDFIAGKKVSM-DG-
-EMVKFAGAKL-AFK-AGN---VPIYMGAQGPKMLELAGEVADGVLINASHPKDFEVAVE
QIRKGAEKVG-RDPSEVDVTAYACFSIDKDPAKAINAAKVVVAFIVAGSPDLVLERHGIP
VDAKKQIGDAIA----KGDFGALMGGLVTPQMIEAFAICGTPEDCMKRIKDLEAIGVTQI
VAGSPIGPEKEKAIKLIGKEIIAKM---
>3853967
-----------------------------MKFGIEFVP-ADPALKIAYYAKLSEQQGFDY
VWITDHYNNRDVYSTLTVLALNTNSIKIGSGVTNSYTRNPAITASSIASIAEISGGRAVL
GLGPGDKATFDAMGIA-------WEK-------PLATTKEAIQAIRDFIDGKKVSM-DG-
-EMVKFAGAKL-AFK-AGK---IPIYMGAQGPKMLELAGEVADGVLINASHPKDFEVAVE
QIRKGAEKVG-RDPSEVDVTAYACFSIDKDPVKAVNAAKVVVAFIVAGSPDLVLERHGIS
VEAKKQIGDAIA----KGDFGSLMGGLVTPQMIEAFSICGTPEDCMKRIKDLEAIGVTQI
VAGSPIGPDKEKAIKLIGKEIIAKM---
>3822186
-----------------------------MTFGIEFVP-SDPVHKIAYYAKLAEDQGFSN
VWITDHFNNRDVYTTLATLAMNTNTIKLGTGVTNPYTRNVAITASSIGSINDISGGRAIL
GIGPGDKATFDSMGIS-------WDK-------PLTMTKETIAALREYFAGNKVSM-DG-
-EMVKVGGAKM-AFK-TGD---IPIYMGAQGPKMLELAGEVADGVLINASHPKDFEVAME
KISAGAKKAG-RSMDEIDVGAYTCFSVDKDAGKAIGAAKVVVAFIVAGSPDMVLERHGID
VEAKKKIGEAIS----KGDFGALMGGLVTDGMMDAFSICGTPDECKQRINDLLDIGVTQI
VVGSPIGPNKEKAIKLIGKEIIGGN---
>3735402
-----------------------------MSFGIEFVP-GDPVLKIAHYAKLAEQQGFDN
VWVTDHYNNRDVYTTLAVLAINTNSIKLGTGVTNPYTRNAAITASSIGSINEISGGRAIL
GLGPGDKATFDAMGIP-------WDK-------PLTTTKESIEALRGFLGGEKVEM-DG-
-EMIKFGGAKM-AFK-TGD---VPIYMGAQGPKMLELSGQVADGVLINASHPRDFEVAME
KIKAGADKAG-RSMDEIDVAAYACFSIDKDAAKAKSAAKVVVAFIVAGSPDMVLERHGID
PAAKKDIGAAIS----KGDFGALMGDLVTDEMMDAFCICGTPEDCKQRINDLKDIGVTQI
VAGSPLGPNKEKAIKLIGKEIIGGN---
>17494548
-----------------------------MTFGIEFVP-NDPVLKVSHYAKLAEQQGFDY
VWITDHYNNRDVYTTMAVLALNTNSIKLGTGVTNPYTRNAAIAASSIGAINEISGGRAIL
GIGPGDKATFDAMGIS-------WDK-------PLTMTKETIAAIRAYFTGKTVNQ-TG-
-DMVNISGAKM-AFN-TGN---VPIYMGAQGPKMLELAGEVADGVLINASHPKDFKVAVT
QIAAGAKKAG-RDPKEVDVAAYACFSIDKDAKKAQNAAQIVVAFIVAGSPDMVLERHGID
VAVKADIGGAIA----KGDFGALMGGMITGDMMDAFSICGTPDDCKARINDLLDIGVTQI
VAGSPIGPNKEKAIKLIGKEIIGGN---
>17500127
-----------------------------MTFGIEFVP-SDPVLKISHYAKLAEQQGFDN
VWITDHYNNRDVYTTLAVLAMNTNTIKLGSGVTNPYTRNAAIAASSIGAINEISGGRAIM
GIGPGDKVTFDAMGIE-------WEK-------PLTMTKETIEAFRGYFSGKKVSM-DG-
-DMVKVGGAKM-AFN-TGN---VPIYMGAQGPKMLELAGEVADGVLINASHPKDFKVAVT
QIAAGAKKVG-RDPKEVDVAAYACFSIDKDAKKAASAAQIVVAFIVSGSPDMVLERHGID
VAAKGAIGGAIA----KGDFGALMGGMITNDMMDAFSICGTPDDCKARINDLLDIGVTQI
VAGSPIGPNKEKAIKLIGKEIIGGN---
>3808130
-----------------------------MTFGIEFVP-SDPVLKIAHYAKLAEQQGFDN
VWITDHYNNRDVYSTLTVLAMNTNSIKLGTGVTNPYTRNAAITASSIGSLNEISGGRAIL
GLGPGDKATFDAMGIS-------WDK-------PLTTTKESIAAIRGFLAGEKVTM-DG-
-DMIKFGGAKM-AFK-AGD---VPIYMGAQGPKMLELAGEVSDGVLINASHPKDFEVAVK
QIAAGAKKAG-RDPKEVDVAAYACFSIDKDAAKAKSAAQIVVAFIVAGSPDMVLERHGID
PAAKADIGGAIA----KGDFGALMGGMVTDSMMDAFSICGTPDDCKARINELLDIGVTQI
VAGSPIGPNKEKAIKLIGKEIIG-----
>3846431
-----------------------------MTFGIEFVP-NDPVLKIAHYAKLAEQQGFDN
VWITDHYNNRDVYSTLAVLAMNTNSIKIGTGVTNPYTRNAAITASSIGAINEISGGRAIL
GLGPGDKATFDAMGIE-------WEK-------PLTTTKENISALRSFFAGEKVTM-DG-
-DMVQFSGAKL-AFK-TGD---VPIYMGAQGPKMLELAGEVADGVLINASHPNDFEVAVK
QITSGAKKAG-RDPKDVDVAAYACFSIDKDAAKARSAAKVVVAFIVAGSPDMVLERHGID
VAAKADIGGAIA----KGDFGALMGDMVTNNMMESFSISGTPDDCKARINELLDIGVTQI
VAGSPIGPNKEKAIKLIGKEIIGGN---
>17655942
-----------------------------MTFGIEFVP-NDPVLKIAHYAKLAEQQGFDN
VWITDHYNNRDVYSTLAVLAMNTNSIKLGTGVTNPYTRNAAITASSIGAINEISGGRAIL
GLGPGDKATFDAMGIS-------WDK-------PLTTTKENISALRSFFAGEKVTM-DG-
-DMVQFGGAKM-AFK-TGD---VPIYMGAQGPKMLELAGEVADGVLINASHPKDFEVAVK
QITAGAQKAG-RDPKDVDVAAYACFSIDKDAAKARSAAKIVVAFIVAGSPDMVLERHGID
VAAKADIGGAIA----KGDFGALMGDMVTNDMMDAFSISGTPDDCKARINELLDIGVTQI
VAGSPIGPNKEKAIKLIGKEIIGGN---
>17663386
-----------------------------MTFGIEFVP-NDPVLKIAHYAKLAEQQGFDN
VWITDHYNNRDVYSTLAVLAMNTNSIKLGTGVTNPYTRNAAITASSIGAINEISGGRAIL
GLGPGDKATFDAMGIS-------WDK-------PLTTTKENISALRSFFAGEKVTM-DG-
-DMVQFGGAKL-AFK-TGD---VPIYMGAQGPKMLELAGEVADGVLINASHPKDFEVAVK
QIASGAKKAG-RDPKDVDVAAYACFSIDKDAAKAKSAAKVVVAFIVAGSPDMVLERHGID
VAAKGDIGGAIA----KGDFGALMGDMVTSDMMDAFSISGTPDDCKARINELLDIGVTQI
VAGSPIGPNKEKAIKLIGKEIIGGN---
>3738052
-----------------------------MTFGIEFVP-SDPVLKIAHYAKLAETQGFDN
VWITDHYNNRDVYSTLAVLAMNTNSIKLGTGVTNPYTRNVAVTASSIASINEISGGRAIL
GLGPGDKATFDAMGIS-------WDK-------PLTMTKESISALRAFFTGKKVNQ-DG-
-EMVKISGAKM-AFK-AGN---VPIYMGAQGPKMLELAGEVADGVLINASHPKDFEVAVQ
QIASGAKKAG-RDPKEVDVAAYACFSIDEKPEKAVNAAKVVVAFIVAGSPDMVLERHGID
VAAKADIGGAIA----KGDFGSLMGGMVTTEMIDAFSICGTPADCKARINDLLDIGVTQI
VAGSPIGPDKEKAIKLIGKEIIGQK---
>3812500
-----------------------------MTFGIEFVP-SDPVLKIAHYAKLAEEQGFDN
VWITDHYNNRDVYSTLAVLAMNTNSIKLGTGVTNPYTRNIAVTASSIASINEISGGRAII
GLGPGDKATFDAMGIE-------WEK-------PLTTTKESIQALRSFFEGKKVTM-SG-
-EIVKFGGAKM-AFK-AGN---IPIYMGAQGPKMLELAGEVADGVLINASHPRDFEEAVK
QIAAGANKAG-RDPKDVDVAAYACFSIDKDAAKAVNAAKVVVAFIVAGSPDMVLERHGID
IASKASIGGAIA----KGDFGSLMGGMVTNEMMDAFSISGTPEDCKARINELLDIGVTQI
VAGSPIGPDKEKAIKLIGKEIIG-----
>17624820
-----------------------------MLYGIEFVP-SDPVLKIAHYTKLAEENGFDN
VWITDHYNNRDVYTTLAVLALNTNRIKLGTGVTNPYTRNNAITASSIGAINELSGGRAIL
GIGPGDKATFDAMGIE-------WTK-------PLKMARESIETIQAFFSGKKVSY-AG-
-DCVSINGAKL-AFK-TGK---VPIYLGAQGPKMLELAGEVADGVLINASHPKDFEFAVK
QIKAGATKAG-RDPKEVDVCAYACFSVDKKAEKAVNEAKIVVAFIVAGSPDSVLERHGIP
TEAKGDIGAAIA----KGDFGGLMGL-VTSDMTDSFSICGTPEDCADKVEGLKKIGVTQV
VAGSPIGPNKETSIKLIGKNIIG-----
>17628061
-----------------------------MLYGIEFVP-SDPVLKIAHYTKLAEENGFDN
VWITDHYNNRDVYTTLAVLALNTNRIKLGTGVTNPYTRNNAITASSIGAINELSGGRAIL
GIGPGDKATFDAMGIE-------WTK-------PLKMARESIETIQAFFSGKKVSY-AG-
-DCVSINGAKL-AFK-TGK---VPIYLGAQGPKMLELAGEVADGVLINASHPKDFEFAVK
QIKAGATKAG-RDPKEVDVCAYACFSVDKKAEKAVNEAKIVVAFIVAGSPDSVLERHGIP
TEAKGDIGAAIA----KGDFGGLMGL-VTSDMTDSFSICGTPEDCADKVEGLKKIGVTQV
VAGSPIGPNKETSIKLIGKNIIG-----
>17382330
------------------------------MFGIEFVP-SDPVQKLAAYTKLAEDQGFDN
VWITDHYNNRDVYTTLAVLALNTNTIKLGTGVTNPYTRNIAMTASSIAAINDISGGRAIL
GIGPGDKATFDAMGIA-------WEK-------PLLTSRESIQALRAFLSGKKVNQ-AG-
-EMVKIAGAKM-AFK-AGD---IPIYLGAQGPKMLELAGEVADGVLINASHPKDFEVAIK
AIKAGAKKAG-RDPKEVDVGAYACFSIDKKEDKAVNAAKIVVAFIVSGSPPAVLERHGID
VEAANTIGAAIG----KGDFGTVMGA-VTNEMMDAFSICGTPESCAEKVANLQKIGVTQI
VCGSPIGPDKDKSIKLFGKEIIGGN---
>17331758
------------------------------MFGIEFVP-SDPVQKLAAYTKLAEDQGFDN
VWITDHYNNRDVYTTLAVLALNTNTIKLGTGVTNPYTRNIAMTASSIAAINDISGGRAIL
GIGPGDKATFDAMGIA-------WEK-------PLLTSRESIQALRAFLSGKKVNQ-AG-
-EMVKIAGAKM-AFK-AGD---IPIYLGAQGPKMLELAGEVADGVLINASHPKDFEVAIK
AIKAGAKKAG-RDPKEVDVGAYACFSIDKKEDKAVNAAKIVVAFIVSGSPPAVLERHGID
VEAANTIGAAIG----KGDFGTVMGA-VTNEMMDAFSICGTPESCADKVANLQKIGVTQI
VCGSPIGPDKDKSIKLFGKEIIGGN---
>17339638
------------------------------MFGIEFVP-SDPVQKLAAYTKLAEDQGFDN
VWITDHYNNRDVYTTLAVLALNTNTIKLGTGVTNPYTRNIAMTASSIAAINDISGGRAIL
GIGPGDKATFDAMGIA-------WEK-------PLLTSRESIQALRAFLSGKKVNQ-AG-
-EMVKIAGAKM-AFK-AGD---IPIYLGAQGPKMLELAGEVADGVLINASHPKDFEVAIK
AIKAGAKKAG-RDPKEVDVGAYACFSIDKKEDKAVNAAKIVVAFIVSGSPPAVLERHGID
VEAANTIGAAIG----KGDFGTVMGA-VTNEMMDAFSICGTPESCADKVANLQKIGVTQI
VCGSPIGPDKDKSIKLFGKEIIGGN---
>3870079
------------------------------MFGIEFVP-SDPVQKLAAYTKLAEDQGFDN
VWITDHYNNRDVYTTLAVLALNTNTIKLGTGVTNPYTRNIAMTASSIAAINDISGGRAIL
GIGPGDKATFDAMGIA-------WEK-------PLLTSRESIQALRAFLSGKKVNQ-AG-
-EMVKIAGAKM-AFK-AGD---IPIYLGAQGPKMLELAGEVADGVLINASHPKDFEVAIK
AIKAGAKKAG-RDPKEVDVGAYACFSIDKKEDKAVNAAKIVVAFIVSGSPPAVLERHGID
VEAANTIGAAIG----KGDFGTVMGA----------------------------------
-XGS------------------------
>3974642
------------------------------MYGIEFVP-SDPVLKLAEYTKLAEDQGFDN
VWITDHYNNRDVYTTLAVLALSTNKIKLGTGVTNPYTRNIAMTASSIAAINDISGGRAIM
GIGPGDLATFDAMGIA-------WEK-------PLKTSRESVQALRDFFSGKKVNI-DG-
-ERVKIKGAKM-AFK-AGN---IPIYLGAQGPKMLELAGEVADGVLINASHPKDFEIAIK
AIEAGAKKVG-RDPKEVDVGAYACFSIDKNAEKAVGAAKIVVAFIVSGSPDTVLERHGID
VAAKGEIGAAIA----KGDFGALMGGLVTDTMMDSFSICGTPETCAEKVANLQKIGVTQI
VCGSPIGPNKEKSIKLFGKEIIGGK---
>17324311
------------------------------MYGIEFVP-SDPVLKLAQYTKLAEDQGFDN
VWITDHYNNRDVYTTLAVLALSTNKIKLGTGVTNPYTRNIAMTASSIAAINDISGGRAIM
GIGPGDKATFDAMGIA-------WEK-------PLLTSRESVQALRDFFSGKKVNI-DG-
-ERVKIAGAKM-AFK-AGN---IPIYLGAQGPKMLELAGEVADGVLINASHPKDFEIAIK
AIEAGAKKVG-RDPKEVDVGAYACFSIDKNAEKAVGAAKIVVAFIVAGSPDMVLERHGID
VAAKGEIGAAIA----KGDFGALMGGLVTDAMMDSFSICGTPETCAEKVANLQKIGVTQI
VCGSPIGPNKEKSIKLFGKEIIGGK---
>17498811
------------------------------MYGIEFVP-SDPVLKLAQYTKLAEDQGFDN
VWITDHYNNRDVYTTLAVLALSTNKIKLGTGVTNPYTRNIAMTASSIAAINDISGGRAIM
GIGPGDKATFDAMGIA-------WEK-------PLLTSRESVQALRDFFSGKKVNI-DG-
-ERVKIAGAKM-AFK-AGN---IPIYLGAQGPKMLELAGEVADGVLINASHPKDFEIAIK
AIEAGAKKVG-RDPKEVDVGAYACFSIDKNAEKAVGAAKIVVAFIVAGSPDMVLERHGID
VAAKGEIGAAIA----KGDFGALMGGLVTDAMMDSFSICGTPETCAEKVANLQKIGVTQI
VCGSPIGPNKEKSIKLFGKEIIGGK---
>17641493
------------------------------MYGIEFVP-SDPVLKLAQYTKLAEDQGFDN
VWITDHYNNRDVYTTLAVLALNTNKIKLGTGVTNPYTRNIAMTASSIAAINDISGGRAIM
GIGPGDKATFDAMGIA-------WEK-------PLKTSRESVQALRDFFSGKKVNI-DG-
-ERVKIAGAKM-AFK-AGN---IPIYLGAQGPKMLELAGEVADGVLINASHPKDFEIAIK
AIEAGAKKAG-RDPKEVDVGAYACFSIDKDAGKAVGAAKIVVAFIVAGSPDMVLERHGID
VAAKGEIGAAIA----KGDFGALMGGLVTDGMMDSFSICGTPETCAEKVANLQKIGVTQI
VCGSPIGPNKEKSIKLFGKEIIGGK---
>3821078
------------------------------LFGIEFVP-DESVLKIGYMAKLAEDAGFGN
IWITDHYNNRDVWTTLAVLSLLTNKISLGTGVTNPYTRNAAITASSIASINELSGGRAIL
GIGPGDKATFDKMGID-------WDK-------PLSRVRETVLAIRAFLAKEQVSQ-AG-
-----FKGAQM-SFT-TSK---IPIYIGAQGPKMLELAGAISDGVLINASHPDDFKFAVP
MIRAGAEKAG-RKPEDVQVCAYASFSADKDPAKAVNASKIVVAFIVAGSPENVLERHGIG
MDEAKAISDAIS----RFDFKGAMDG-VTPRMTEAFSISGAPADCRARIDELLSTGVTQI
VVGSPIGPNKESAIKLIGKKVIGK----
>3748597
------------------------------LFGIEFVP-NEPALKVGYMAKLAEDAGFDT
IWITDHYNNRDVYSTLAILALATSRVRLGTGVTNPYTRNVAVTASSIASINEISGGRAIL
GIGPGDKATFDAMGIA-------WEK-------PLSAVRDSVAALRELLAKKRVEG-HG-
-----MAGAQL-AFS-AGK---IPIYIGAQGPKMLEMAGMIADGVLVNASHPDDFKYAVP
LVRQGAEKAG-RDPKEVEISAYTSFSADKNPDKAANEAKIVVAFIVAGSPETVLSRHGIE
AEEAAAVSRAIA----KGDFGSALAA-VTSTMIDVFSVSGTPVECRARVDELLATGVTQI
VVGSPIGPNKERSIKLIGKEIL------
>3817524
------------------------------LFGIEFVP-SDPALKIGYLSKLAEDVGFET
VWITDHYNNRDVYSTLAVLSMLTNRIRLGTGVTNPYTRSPIITASSIASINELSGGRAIL
GIGPGDKATFDAMGIA-------WEK-------PLTRVRESVSVIRALLRKERVTQ-GG-
------MNAQL-SFS-AGN---IPIYMGAQGPKMLELAGEIADGVLINASHPEDFRAAIP
LIRNGVQRAG-RDPEDVKVCAYTSFSVDRDRSKAASEARKVVAFIAAGSPDAVLERHGIG
VQERDAISKAIS----KGDFASAMSS-VTDKMLDVFSVTGTPDDCRARVDELLATGVNQI
VVGSPIGPDKERSIRLIGKNIL------
