# Supplementary material for: Comparative genomics reveals electron transfer and syntrophic mechanisms differentiating methanotrophic and methanogenic archaea
Source: PLoS Biol. 2022 Jan 5;20(1):e3001508. doi: 10.1371/journal.pbio.3001508 (PMC9012536; doi:10.1371/journal.pbio.3001508)
Supplement: S1 Data — (ZIP) [file pbio.3001508.s017.zip › S1_Data/Fig13D.ThyA.faa]

>3810914
------------------------------------------------------------
-------MKAVLIK----------------------------------------------
------------------------------------------------------------
------------------------------------------------------------
----------ADTISSAWSKLIYEIYNN--GEDHKPD-----YST---GTRRL-H-ATVV
INDVN---------------TDQVNS---------FVPF-GENLIKKYKEELT---EEYA
DWYVSLPDDDRRKFDYCYAKQLFR---------------YGE------------------
--------------------------------TAY--NTL-SENVKNLRV------GSRR
HVGVLWENEVHIPKFED-----QPCWIAYK--LELLNETDVRLYILY--RSWDAFGGFPA
NLPAIVEGFKK-VFREND-------MPYRIESLMATGWDTHIY--EADLQAVEHIFKTAE
LCPRCGNIAAKHAFISTTKGRVCLRCKSQM
>3738863
------------------------------------------------------------
----MMKMEAVLIK----------------------------------------------
------------------------------------------------------------
------------------------------------------------------------
----------AKSISSAWSQLIYEIYKK--GEEHKPD-----YKT---TTKRV-H-ATIY
IEDVN---------------NNQVNQ---------AVPF-GENLIKKYKEELT---EEYA
EWYISLPEDDKRKFDYCYAKQLFR---------------YGE------------------
--------------------------------TAY--NTL-SANVANLRP------GSRR
HVGVLWENEIHIPKFED-----QPCWIAYK--IELLEEKQARLFILY--RSWDAFGGFPA
NIPAIVEGVKK-VFKEQN-------LPYEIESLIATGWDTHIY--EADLQAVEKIFKTNE
ICPLCKCIAPKHSFIQTTKGKACPLCKKNM
>3807377
------------------------------------------------------------
-------MEAVLIK----------------------------------------------
------------------------------------------------------------
------------------------------------------------------------
----------GKTIASAWSQLIREIYEK--GEEHKPD-----YKT---MTKRVH--ATIC
IEDVN---------------NNQVSP---------AVPF-GENLIAKYKEELT---EEYA
DWYSSLEDDDKRKFDYCYAKQLFR---------------YGQ------------------
--------------------------------AAY--DSV-NANVSNLRP------GSRR
HVGVLWENETHIPKFED-----QPCWIAYK--LELLNDTQVRIYLLY--RSWDAFGGFPA
NIPAIVEGFKK-VFKEHE-------LDIEIESLIATGWDTHIY--DTDLQAVEKIFKTNE
LCPLCKCITPKHSFIQTTKGKACPECKKSM
>17426055
MYANTDPIIIRARRKASSLADFFSICLAMLKRFSMADKTFFHGKLFNLLRKWVLMILTKT
PEEAKEMLVSKVIG-GETCRSRFGDYRLSKPTMVVVEEPTSFGFEFDYD---VCGEKYSE
RLSRCVESAAEKLRKSPHTRRASIPLWYPKDHLCRNPAAITEISFIF-HEKLHLTAFLRS
MECLSYFEHNFDFLVEALETICRKTGMEEGSIGMLIAVPHFYERDVERALSYSGKLRETY
GYHELGTHLVEDYISSAWHSALETIYTN--GKKKRTEWGDIFEGQ---KESLFVHRLFLE
VEKPE---------------ENKLHD---------KAPF-TEKYGIEYAHDYIMHA--AK
LDGEVRRSILKEGEEYTYAERARY---------------C--------------------
----------------------------DRDDVKV--DQL-YKVIEKLKEDS-----CRR
DCYVGISRPWDL-LSDE-----PPCLRGYQ--FSK-YGDELLGTFYM--RSNDAYGAMHA
NMYAFALLTKY-VAELTG---------FKSYRYNHFALDAHIY--AEFFDAVREILYPES
PSYLDKVSGKG-------------------
>17433505
------------------------------------------------------MIIASS
VEDARRRLIGKILEEGKPFPSRYGRAIQCRPALVVIKNP-EYVEELDYSCWQICRESYFD
RVEGLLDVAAERLRAKPYTRRISIPIWLPKDHLCETPPAITEVSFLYFNDRLNVTAFVRS
LDALNYFTPDSDFLNYMLEEVSEKSGLEKGSIAMLISCPHIYERDVERAESEARKAEEIF
GVTDEAAHLVEDYISSAWHSALEAVYH---GKEKQTEWGEVFEGQ---QTSRFVPRLFVE
VRKPE---------------ENQIHD---------KAPF-TREYGVEYAHSYVIYA--NC
IDKPVSEPILKEGEVYTYAERARY---------------C--------------------
----------------------------ENDEVKV--DQL-YMCMEKLREER-----CRR
DCYVGISRPWDL-TSDE-----PPCLRGYQLVCEI-QNDCNRLAGIFYMRSNDIYGAMHA
NMFAFATLTEY-VAELTD---------FSGCTYYHFANDAHIY--GEFIDAVKEILYPET
PAFWSHLTL---------------------
>17417930
------------------------------------------------------MLIAKD
PEKLQKMLISKIIDENRKFSSKYGTELRGKPQLVISENP-ASDFEPDSSGWRACGETYSE
RVEDCISDAIEKLKKVPYSRRVSIPVWRPKDHLCDTPPAITEISLLYADGRLHATAFFRS
LDAVNYFMPNFSFVSHVLEEVSGNAGFEAGSVAMLISIPHIYERDVDRVSR--RQYTEIF
GFHKLGTHIVEDYLSSAWHSALENIYYN--GDAKRTEWGELFEGQ---EESRYIHRMFIE
VKNPE---------------ENQIHD---------KAPF-TKKYGVEYAHDYVIHA--GA
IDREVRENILREGETYTYAERARY---------------C--------------------
----------------------------EKDDVRV--DQL-YTVIQKLKERQ-----SRR
DCYIGISRPWDI-TSDE-----PPCLRGYQ--FGV----NETFFGLFYMRSNDAYGAMHA
NMFAFNLLTRY-LAEMCG---------FDSHRYYHFALDAHIY--GEFIESVREILEPET
PGYIDMIEKR--------------------
>3788375
------------------------------------------------------------
---------MIAGE----------------------------------------------
------------------------------------------------------------
------------------------------------------------------------
----------FDSIAKAWEWAIGKIYRE--GQLVNTE-----YGV---KARMVNG-MLLE
IANPV----------------QKWHP---------KDPFCSPMRVKYYVEQFK-----RE
-------SAGKHGFEYTYIDRMVN---------------Y--------------------
--------------------------------EGF--DQL-KWMAEQLKNKR---YDSKR
VQAITWIPRVDCAKKED-----QPCFQRIW--VYPYQNDTLDVHIHY--RSWDMFKAFEA
NLMAFQELVKDELTGPSG---------FTLGKLRCFGDNVHIY--EDDFQAVEAVLK---
------------------------------
>3793779
------------------------------------------------------------
------LIQVIAGS----------------------------------------------
------------------------------------------------------------
------------------------------------------------------------
----------FETLSEAWYWAIKEIYTK--GLLVDTE-----YGI---KARCVNG-MLLE
IKNPV----------------QVWHK---------KDPFCSRDRIEFYKRQFK-----RE
-------SAGKHGFEYTYIDRLVN---------------Y--------------------
--------------------------------EGF--DQL-KWMNEQLQKKR---YESKR
IQAITWMPKVDCLKKED-----QPCFQRIW--VFPHRNNRLDVHIHY--RSWDMFKAFEA
NLIAFQELVKDELIGPTD---------FIMGTLRCFGDNVHIY--EDDFQAVEEAIR---
------------------------------
>3789870
------------------------------------------------------------
---------MIAGT----------------------------------------------
------------------------------------------------------------
------------------------------------------------------------
----------FDTLSEAWYWAIKEIYTN--GQLVETE-----YGI---KAKCING-MLLE
VRNPV----------------QVWHK---------KDPFCTKERVEFYKKQFK-----RE
-------SAGRHGFEYTYIDRLVN---------------Y--------------------
--------------------------------EGF--DQL-KWMGEQLQNKR---YESKR
IQAITWMPKIDCMKKED-----QPCFQRIW--VFPHKNNKLDVHIHY--RSWDMFKAFEA
NLMAFQELVKDELIGPTD---------FMLGTLRCFGDNVHIY--EDDFQAAEEVLKP--
------------------------------
>3955465
------------------------------------------------------------
----MRYPPTNLIQ----------------------------------------------
------------------------------------------------------------
------------------------------------------------------------
----------AISLADAWAQAVNFVMKY--GMEIKTE-----YGP---MSKDICS--VIE
IQKPY--------------MEPMLHP---------QFPT-KEMHVKEYLKQWE-----RD
Y------DWKKQGFEYNYMDRLVN---------------YP-------------------
-----------------------------SRDMDV--DQL-KAIRDFLSQGV-----SRR
RQAITWIPQRDLFVKED-----QPCLQRLW--FRDLNNGNAEMHCMW--RSRDLYAAWNS
NMVGLLTMVRREILEPNN---------LKLVKVVDFCNSLHIY--EADWEAASAVKPLPI
SPQMMRF-----------------------
>3950532
------------------------------------------------------------
--MSMKYPPTNLIQ----------------------------------------------
------------------------------------------------------------
------------------------------------------------------------
----------AFGLADAWAQAVNFVMKN--GMEIKTE-----YGP---MSKDICS--VIE
IREPF--------------AEPMLHP---------QFPT-KELHVKEYLRQWE-----RD
Y------DWKKQGFEYNYMDRLIN---------------YP-------------------
-----------------------------SRGKDV--DQL-KAIKDLLPKGV-----SRR
RQAITWIPERDLFVPED-----QPCLQRIW--VRAIGEGNAEMHCMW--RSRDLFAAWNS
NMVGLVTMIRREVLEPNN---------LKLVKVVDFCNSLHIY--EADWEAASKVKPLPK
SPQMMR------------------------
>17614585
------------------------------------------------------------
MGERHMKLFVNLIE----------------------------------------------
------------------------------------------------------------
------------------------------------------------------------
----------ERNFHNAWAKAIHAVLRN--GADLVIG-----GGD---ERKPIRD-SCML
ISMTG--------TAIKQIEARELHP---------QYPF---RRIEEYCNEFT-----RP
FLAEYSSKPVNERFSYLYFERLAQ---------------YEA------------------
----------------------------APGSNRS--DQI-TLLKNALADQIKQNITSNR
SQAITWYVPSDI-QRSS-----PPCLQRLQ--IRYIPENNVDVHLTW--RSRDLFTAWQL
NIVCIIEMLNREVIKPNN---------CRIVRIIDYSDSLHLY--ARDLEDAKKVKFVPV
SPQEI-------------------------
>17484371
------------------------------------------------------------
-----MKLFVHLIE----------------------------------------------
------------------------------------------------------------
------------------------------------------------------------
----------ERNFHNAWAKAIHTILSK--GTDLVIG-----GGD---ERKPIKD-SCML
ISMTG--------NAIKQIEARELHP---------QYPF---RRIEEYCNEFT-----RA
FLEEYRSKPVTERFSYLYFERLAQ---------------YQP------------------
----------------------------TSSSNSS--DQI-ALLKKALADQIKQNITSNR
AQAITWYVPSDI-NRSS-----PPCLQRIQ--IRYVPEDKVDVHLTW--RSRDLFTAWQS
NIVCIIEMLNREVIKPNN---------CQIIRIIDYSDSLHLS--TRDIEEAKKVKLVPV
SPQEF-------------------------
>17489794
------------------------------------------------------------
---MMKLAPTMLIL----------------------------------------------
------------------------------------------------------------
------------------------------------------------------------
----------EDNFHNAWARAVQHVLRN--GLKIIIG-----DPS---EPKPIRD-ACAL
FELTG--------DAIGQIENHELHP---------QFPF---QHIDHYCREFT-----RE
YLSQYVEKPELERFSYLYFERLAI---------------Y--------------------
--------------------------------DGL--DQI-KLLCDSLADQKSAKIASNR
DQAITWHPKTDL-GSNS-----PPCLQRIR--VRYSGNDCVEVHITW--RSRDLYTAWQA
NIVAIIDMLNREVIRPNQ---------CKIVKLVDYADSLHIY--ESDTTEAKRVKLLPE
SPQKQMRLGVY-------------------
>17486933
------------------------------------------------------------
----MKLPPTILIQ----------------------------------------------
------------------------------------------------------------
------------------------------------------------------------
----------EESFHNAWARAVRYVLRD--GRKITIG-----DAS---EPKPIRD-ACVL
FELTG--------DAIRQIENRELHP---------QFPF---QHIDPYCEEFT-----RE
YLSQYIEKPDQERFSYLYFERLVM---------------Y--------------------
--------------------------------GDL--DQI-RCLREYLATQMDTGIGSNR
DQAITWQAKTDL-GSAS-----PPCLQRIW--IRYLGDHSVEVHLTW--RSRDLYTAWQV
NIIAIIDMLNREVIRPNS---------CRIVKLVDYADSLHIY--ESDKE-AERVKLLPA
SPQKQKGLWEY-------------------
>17639591
------------------------------------------------------------
----MKLPPTILIQ----------------------------------------------
------------------------------------------------------------
------------------------------------------------------------
----------EGDFHNAWARAVRQCLRD--GRKITIG-----DAS---EPKPITD-ACVL
FELTG--------DAIRQIEARELHP---------QFPF---QHIDPYCEEFT-----RE
YLSQYIEKPDRERFSYLYFERLAM---------------Y--------------------
--------------------------------GDL--DQM-ALLRKCLATQIDTGIGSNR
DQAITWQAETDL-GSTS-----PPCLQRIF--IRYLGDQSVEVHLTW--RSRDLYTAWQA
NIVAIIDMLNREVIRPNN---------CRIVKLTDYADSLHIY--ESDREGAERVKLLPA
SPQKQKGLWEY-------------------
>17649449
------------------------------------------------------------
----MKLSPTILIQ----------------------------------------------
------------------------------------------------------------
------------------------------------------------------------
----------EDDFHNAWARAVRYVLRD--GRKITIG-----DAS---EPKPIRD-ACVL
FELTG--------DAIRQIEDRELHP---------QFPF---QHIDPYCEEFT-----RE
YLSQYIGKPEQERFSYLYFERLVM---------------Y--------------------
--------------------------------GDL--DQI-GSLCECLATQIDTKIGSNR
DQAITWQAETDL-GSAS-----PPCLQRIW--VRYLGDRNVEVHLTW--RSRDLYTAWQA
NIVAIINMLNREVIRPNN---------CRIVKLTDYADSLHIY--ESDSDGAKRVKLLPA
SPQKQKGLWEY-------------------
>17616524
------------------------------------------------------------
----MKLPPTILVQ----------------------------------------------
------------------------------------------------------------
------------------------------------------------------------
----------EDDFHNAWARAVRYVLRD--GRKITIG-----DAS---EPKPIRD-ACVL
FELTG--------DAIRQIEDRELHP---------QFPF---QHIDPYCEEFT-----RE
YLTQYVEKPDQERFSYLYFERLAM---------------Y--------------------
--------------------------------GDL--DQI-AALRECLATQIDTGIASNR
DQAITWQAETDL-GSAS-----PPCLQRIR--VRYLGGQSVEVHLTW--RSRDLYTAWQA
NIVAIINMLNREVIRPNN---------CRIVKLIDYADSLHIY--ESDSDGAERVKLLPA
SPQKQKGLWEY-------------------
>3667548
------------------------------------------------------------
------MLKRISIQ----------------------------------------------
------------------------------------------------------------
------------------------------------------------------------
----------ATSLPDTWFQLLYAAVKE--GREFKID-----RGSYAGQVRLELDWVDAQ
ITQPW------LRDVEGLPLIPEMPEGNLNM----PAPV-TKDYIRDYARYIM-----T-
-------DHKEKGEQYTYGERLRNALAPDVHLLGKGEKEWF-------------------
--------------------------------HWL--DQI-DHIISIYKKHG----PRNN
QMVLQVAQPSDL-LLED-----PPCLRHID--TRI-QDDCLHFFPYF--RSWDLWGGFPA
NVAGISMLQEY-MANEIG---------VDQGDMICSSKGLHIYGYAKDLAMLRTHQLG--
------------------------------
>635162
------------------------------------------------------------
-------MNLVSIE----------------------------------------------
------------------------------------------------------------
------------------------------------------------------------
----------ARDLPDAWFQCVYEIIDK--GHEYVIDHGS-YAGQ---KRLEFDY-VTVH
IKYPN--------------VRPLIPDIPASLGI--PNPV-AEGYVEEYVPYLM-----T-
-------PKKQPNEEYTYGERLAG---------------WSF------------------
-----LCFVDREDQEERGKGGNGLRKVVEE--CIV--NQI-EDVIRMYRTKG----FGTN
QAAMTVSVPSDI-LLSD-----PPCLRHID--TRI-REGKLHFMVYF--RSWDLWNGFPA
NLGGIQILKEY-MAAEIG---------VEDGEIVAASKGLHLY--DYVWDLAQLRTMRQP
------------------------------
>920956
------------------------------------------------------------
-------MNLVSIE----------------------------------------------
------------------------------------------------------------
------------------------------------------------------------
----------ARDLPDAWFQCVYEIIDK--GHEYVIDHGS-YAGQ---KRLEFDY-VTVH
IKYPN--------------VRPLIPDIPASLGI--PNPV-AEGYVEEYVPYLM-----T-
-------PKKQPNEEYTYGERLAG---------------WSF------------------
-------LCFVDREDQEERGKGGNGLRKVVEECIV--NQI-EDVIRMYRTKG----FGTN
QAAMTVSVPSDI-LLSD-----PPCLRHID--TRI-REGKLHFMVYF--RSWDLWNGFPA
NLGGIQILKEY-MAAEIG---------VEDGEIVAASKGLHLY--DYVWDLAQLRTMRQP
------------------------------
>10631760
------------------------------------------------------------
-------MKTIFIK----------------------------------------------
------------------------------------------------------------
------------------------------------------------------------
----------ARDLPDAWFQCLYELMDH--GHEYVIDHGS-YEGQ---KRLEFDY-ITIR
VKFPG--------------ARPLIPDIPASLGI--PNPV-AEGYIEEYLPYLM-----T-
-------PNKQPQEDYTYGERLAG---------------WSY------------------
--------------------LSANGNKDRGKRECV--NQI-QSVIQLYRTKG----HATN
QAIMTVSIPSDI-LLKD-----PPCLRHID--TRV-KDGKLHFMVYF--RSWDLWNGFPA
NLGGIQLLKEY-MASEIG---------VDDGEIIAASKGLHLY--DYVWELAQLRTMRNH
------------------------------
>3777024
------------------------------------------------------------
------------------------------------------------------------
------------------------------------------------------------
------------------------------------------------------------
----------MLSIGQCYLEFVNKILKE--GKETYKD-----SDH---HLKEYLG-NYYY
IDDPL--DLKFRAKYQHMTPELMLEEIKKGRYDIDACPI-KGDALYEYVKSFE-----I-
-------RDDQ-GFVYTYPNRILE---------------HF-------------------
---------------------------------GV--DQF-EVMKERILTAT----GSNR
AVAVTYDPKLDH-DRED-----IPCLQFVQ--MLV-RDGELTIHVIF--RSNDIFGAFYS
NMFFICYMGIK-MKEEVN--KEIMGEKLNFGGIHYHSTSGHIY--NNDMRAARKLISANK
AALK--------------------------
>3774437
------------------------------------------------------------
------------------------------------------------------------
------------------------------------------------------------
------------------------------------------------------------
----------MLSINQCYLDFVKKILNQ--GKETYKD-----SNH---HLKESLG-NFYV
IDDPL--NLKFVAKYQHMTTDMMLNEIKSGKYDIEGCPI-KSDALYEYVKSFE-----N-
-------SDDQ-GFVYTYPNRILA---------------HF-------------------
---------------------------------DV--DQF-EVMKKRMLHAI----GSNR
AVAVTYDPKLDQ-DRED-----IPCLQFLQ--CIV-RNNELTIHCLF--RSNDIFGAFYS
NMFFIAYIGIK-MKEELN--KELLGEKVNFGGIHYHSTSGHIY--SNDMKAAKKLIAINK
------------------------------
>3848167
------------------------------------------------------------
---VLGKGRPLVVR----------------------------------------------
------------------------------------------------------------
------------------------------------------------------------
----------GRTVEQVWRQAVTGIKVH--GEKVERE-----RGP----VKEVRG-LIAH
LEPSG-------------PESFDIPD---------DYPL-DEHSVRAYEDQLL-------
-------DPELRGFEYTYGHRLRR---------------YF-------------------
---------------------------------GL--DQV-TKIVERLSESN----NTRR
AIAVTWDPRRDL-DEEE-----VPCLTALQ--LQSDGGSGLELHAFY--RSWDVGKALVA
NMIALRRLQEH-VAERAG---------LEPTTLTVYAANAHVY--EEDLPDLP-------
------------------------------
>3758813
------------------------------------------------------------
--------MSFQIE----------------------------------------------
------------------------------------------------------------
------------------------------------------------------------
----------VNQIADGWETLVKKIMEE--GKDINDE-----RGS---LTKEVLN-TLVT
IRDPLGKKRSKNNDENDMFEDIRIPT---------GYFW-RGEKLKIYSEQFI-------
-------SDDKQGFVYTYGNRLRA---------------HF-------------------
--------------------------------EGI--DQI-QVAIDRLKNCT----ESRR
SISVTWDPTVDT-KVDE-----VPCMILVD--LKI-RDGKLYTTGLW--RSHDIYGAWFP
NAVGLTYLTKY-AADQLG---------VEVGEITIHSISAHIY--EVNFDDAKKTLSMQM
FGL---------------------------
>3834368
------------------------------------------------------------
--------MAYEIS----------------------------------------------
------------------------------------------------------------
------------------------------------------------------------
----------VDEIAEGWLKLVEKIMSD--GREIRDE-----RGS---LTREVMN-TVVT
IKNPLGRSGDFYHLPARSLINIRVPE---------GYFW-SGEKLEKYSEQFL-------
-------SDDRKGFVYTYGNRLRA---------------HF-------------------
---------------------------------GV--DQV-DRAIERLKNCK----ESRR
ATMVTWDPKIDT-ESDE-----VPCMILVD--FKV-REGRLFTTALW--RSHDIYGAWFP
NAVGLAYLADH-VASEVG---------VEVGHITIHSISAHIY--EVNFKEAKEVIKNG-
------------------------------
>3762072
------------------------------------------------------------
--------MAILIK----------------------------------------------
------------------------------------------------------------
------------------------------------------------------------
----------VPTIKTGWETLVKKVIKK--GVEIKDE-----RGS---LTKELLN-TVVM
VKNPL---------------DIEAPE---------GYFW-SGEKLEKYAEQFL-------
-------SNDRQGFVYTYGNRLRK---------------HF-------------------
--------------------------------DDV--DQI-QEAIERLKNFK----ESRR
AISVTWDPTVDT-KNNE-----VPCMILVD--FKI-RDGKLKTTGLW--RSHDIYGAWFP
NAVGLSHLAQY-AAKEVG---------VEVGTLTIHSISAHIY--EVNFEEAGRV-----
------------------------------
>3818021
------------------------------------------------------------
-----MNNIGRLVR----------------------------------------------
------------------------------------------------------------
------------------------------------------------------------
----------AKAADEAWRRGLNIIWRQ--GAEIEDE-----RGS---RTKELMN-LMVV
IEDAS---------------SCIAPR---------EYSW-TEERLDEYASQLL-----S-
-------PENP-GFEYTYGERLRS---------------WN-------------------
--------------------------------GEV--DQI-AEIVNRLKRNP----RTRR
ATAVTWIPQVDH-KREE-----VPCMVVCD--FKI-RSSRLNLTVMF--RSHDFAGAYPA
NVYALSKLLHH-VSRESG---------SVPGSLTTLSASAHIY--EHDWDWVEGLIVGVE
ER----------------------------
>3822901
---------------------------------------------LSIYILHNKNLSYIQ
ENFYEKKSIGRIIK----------------------------------------------
------------------------------------------------------------
------------------------------------------------------------
----------ASSISDAWYRGLNVIWNH--GETITDE-----RGT---QIKEFIN-LMIV
IDDPY---------------TNQIPE---------DISW-NTERLEEYAKQLI-----S-
-------GENVQDFEYTYGQRLRN---------------WN-------------------
--------------------------------SEI--DQI-AYVIEKINDNQ----NTRR
ATAVTWIPSIDT-KVDE-----VPCMIVDD--FKV-RNNRLNLTTLF--RSHDFGGAYPA
NLYGLSKLLEY-VAENTG---------VKPGKITTISVSAHIY--DHDWEKIEEILKGV-
------------------------------
>3734471
------------------------------------------------------------
--MVHNTPIGRIIK----------------------------------------------
------------------------------------------------------------
------------------------------------------------------------
----------ADTISDAWYRGLNIIWNH--GENVTDE-----RGS---KIKEFMN-LMVV
INDPY---------------SNEIPA---------DISW-NQERLDEYAKQLI-----T-
-------GQNPQDFEYTYGQRLRN---------------WD-------------------
--------------------------------ERV--DQI-SYVIDKLKNSK----TTRR
ATAVTWIPYIDT-EVDE-----VPCMILDD--FKV-RNNQVHMTTLF--RSHDFAGAYPA
NLYGLSQLLKY-VAQNAG---------YDTGTITTISVSAHIY--EHDWDRIEKIVTGVC
------------------------------
>3732340
------------------------------------------------------------
--MTVDTSIGRVIK----------------------------------------------
------------------------------------------------------------
------------------------------------------------------------
----------ARTISDAWYRGINTIWNQ--GSVITDE-----RDS---QILEYMN-LMIT
IDDPY---------------TKQIPE---------DFSW-NRERLDEYSKQLI-----S-
-------GDNTQNFEYTYGQRLRN---------------WN-------------------
--------------------------------DEI--DQI-SYVIDKLTESS----STRR
ATAVTWVPPIDT-KVDE-----VPCMIIDD--FKI-RNGKLHLTTLF--RSHDFAGAYPA
NLYGLSGLLRY-VAEKSG---------VSTGKITTISVSAHIY--EHDWDKIEDIIKGVY
------------------------------
>3857669
------------------------------------------------------------
--MEDRFEIGRIVR----------------------------------------------
------------------------------------------------------------
------------------------------------------------------------
----------AKTISDAWYRGLNIIRNH--GQVITDE-----RGS---QIREFMD-LMII
IEDPY---------------TDRIPH---------ETAW-NEERLEEYAKQLI-----S-
-------GENTQDFEYTYGQRLRN---------------WH-------------------
--------------------------------GKV--DQI-DYVIEKLQQNP----TSRR
AIAVTWIPPVDT-KVNE-----VPCMMLDD--FKI-RDGKIHLTTLF--RSHDFGGAYPA
NLYGLSKLLEY-VADKVG---------TKPGTITTISISAHIY--DHDWDMVENIVKGVN
------------------------------
>3853118
-------------------------------------------------LSIPYPNLIRG
FSMEDKFEIGRIIR----------------------------------------------
------------------------------------------------------------
------------------------------------------------------------
----------AKNISDAWYRGLNIIWNH--GQVITDE-----RGS---QIREFMD-LMVV
IENPY---------------TDRIPE---------DTAW-NEERLEEYAKQLI-----S-
-------GENAQDFEYTYGQRLRN---------------WN-------------------
--------------------------------EEV--DQI-EYVIEKLQESP----TSRR
ATAVTWIPPVDT-KVNE-----VPCMILDD--FKI-RDGKVHLTTLF--RSHDFGGAYPA
NLYGLSKLLEY-VAGRVG---------VEPGMITTVSISAHVY--DHDWDMVENIVKGIN
------------------------------
>3854591
------------------------------------------------------------
--MENKFEIGRIIR----------------------------------------------
------------------------------------------------------------
------------------------------------------------------------
----------AKNISDAWYRGLNIIWNH--GRVITDE-----RGS---QIKEFMD-LMVV
IENPY---------------TDRIPA---------DTAW-NEERLEEYAKQLI-----S-
-------GENIQDFEYTYGQRLRN---------------WN-------------------
--------------------------------GEV--DQI-EYVIEKLKESP----TSRR
ATAVTWIPPVDT-KVNE-----VPCMILDD--FKI-RDEKVHLTTLF--RSHDFGGAYPA
NLYGLSKLLEY-VAEKVG---------VEPGVITTVSISAHVY--DHDWDMVENIVKGIN
------------------------------
>17496629
------------------------------------------------------------
--MTGDAVIGRIIK----------------------------------------------
------------------------------------------------------------
------------------------------------------------------------
----------ASTISDAWYRGLNIIWNH--GSVITDE-----RGS---QIREFLN-LMIV
IEDPY---------------SDNIPK---------DISW-NEERLEEYAKQLV-----T-
-------GENAQDFEYTYGQRLRN---------------WD-------------------
--------------------------------DRV--DQI-AFVIEKLKSSK----TTRR
ATAVTWVPTIDT-VVDE-----VPCMIIDD--FKI-REGKVHLTTLF--RSHDFAGAYPA
NLYGLSKLLEY-VAEKVG---------VKPGKITTVSVSAHIY--DHDWDKIEDIIKGVQ
------------------------------
>17500369
------------------------------------------------------------
--MTEDAVIGRIIK----------------------------------------------
------------------------------------------------------------
------------------------------------------------------------
----------ASTISDAWYRGLNIIWNH--GSVITDE-----RGS---QIREFLN-LMIV
IEDPY---------------SDNIPK---------DISW-NEERLEEYAKQLV-----T-
-------GENVQDFEYTYGQRLRN---------------WD-------------------
--------------------------------DKI--DQI-AYVIKKLKDSK----TTRR
ATAVTWVPTTDT-VVDE-----VPCMIIDD--FKI-REGKVHLTTLF--RSHDFAGAYPA
NLYGLSKLLEY-VAEKVG---------VPAGKITTVSVSAHIY--DHDWDKIEDIIKGVQ
------------------------------
>3845216
------------------------------------------------------------
--MTHDAAIGRLIK----------------------------------------------
------------------------------------------------------------
------------------------------------------------------------
----------ARTISDAWYRGLNVIWNH--GSLITDE-----RGS---QIREFMN-LMVV
IEDPY---------------SNEIPE---------DSAW-NHERLEEYAKQLI-----T-
-------GENAQDFEYTYGQRLRN---------------WD-------------------
--------------------------------GKV--DQI-EYVIEKLTNNK----TTRR
ATAVTWVPTIDT-KVDE-----VPCMIIDD--FKI-RDDTVHLTTLF--RSHDFAGAYPA
NLYGLSKLLEY-VADKVG---------LAPGTITTMSVSAHIY--DHDWDKIEKIIKGVQ
------------------------------
>17658160
------------------------------------------------------------
--MTQDAAIGRIIK----------------------------------------------
------------------------------------------------------------
------------------------------------------------------------
----------AQTISDAWYRGLNVIWNH--GKVITDE-----RGS---QIREFMN-LMVV
IDDPY---------------RNEIPA---------DIAW-NQERLEEYAKQLI-----T-
-------GENAQDFEYTYGQRLRN---------------WD-------------------
--------------------------------DKT--DQI-AYVIEKLKNNT----TTRR
ATAVTWIPDVDT-KVDE-----VPCMIIDD--FKI-RDGKVHLTTVF--RSHDFAGAYPA
NLYGLSKLLEY-VADNVG---------LSAGTITTVSISAHIY--DHDWDKIEKIVKGVQ
------------------------------
>17660406
------------------------------------------------------------
--MTQDAAIGRIIK----------------------------------------------
------------------------------------------------------------
------------------------------------------------------------
----------AQTISDAWYRGLNVLWNH--GKVITDE-----RGS---QIREFMN-LMVV
IDDPY---------------RDEIPA---------DIAW-NHERLEEYAKQLI-----T-
-------GENAQDFEYTYGQRLRN---------------WD-------------------
--------------------------------DKV--DQI-AYVIEKLKNNR----TTRR
ATAVTWIPTVDT-HVDE-----VPCMIIDD--FKI-RDEKVHLTTVF--RSHDFAGAYPA
NLYGLSKLLEY-VAEHVG---------LAAGTITTVSISAHIY--DHDWDKIENIVKGVQ
------------------------------
>10651366
------------------------------------------------------------
----MVLSIGRIIR----------------------------------------------
------------------------------------------------------------
------------------------------------------------------------
----------ANTITDAWYRGLNLIWGH--GHEVKDE-----RGS---KIKEFLN-LMIV
IRDPF---------------TDMIPK---------DISW-NEQRLEEYAKQLI-----T-
-------GENVADFEYTYGQRLRN---------------WN-------------------
--------------------------------DQI--DQI-EYVIKKLKDNS----ATRR
ATAVTWIPTVDT-YVDE-----VPCMIIDD--FKI-RDGQVNLTTLF--RSHDFAGAYPA
NLYGLSGLLEY-VASEIG---------VKAGTITTVSISAHIY--EHDWDMIEEIL----
------------------------------
>17333643
------------------------------------------------------------
----MVLSIGRIIR----------------------------------------------
------------------------------------------------------------
------------------------------------------------------------
----------ANTITDAWYRGLNLIWGH--GHEVKDE-----RGS---KIKEFLN-LMIV
IRDPF---------------TDMIPK---------DISW-NEQRLEEYAKQLI-----T-
-------GENVADFEYTYGQRLRN---------------WN-------------------
--------------------------------DQI--DQI-EYVIKKLKDNS----ATRR
ATAVTWIPTVDT-YVDE-----VPCMIIDD--FKI-RDGQVNLTTLF--RSHDFAGAYPA
NLYGLSGLLEY-VASEIG---------VKAGTITTVSISAHIY--EHDWDMIEEIL----
------------------------------
>3870931
------------------------------------------------------------
----MVLNIGRIIR----------------------------------------------
------------------------------------------------------------
------------------------------------------------------------
----------ANTITDAWYRGLNLIWGH--GHEVKDE-----RGS---KIKEFLN-LMIV
IRDPF---------------TDMIPK---------DISW-NEQRLEEYAKQLI-----T-
-------GENVADFEYTYGQRLRN---------------WN-------------------
--------------------------------DQI--DQI-EYVIKKLKDNS----ATRR
ATAVTWIPTVDT-YVDE-----VPCMIIDD--FKI-RDGQVNLTTLF--RSHDFAGAYPA
NLYGLSGLLEY-VASEIG---------VKAGTITTVSISAHIY--EHDWDMIEEIL----
------------------------------
>17326576
------------------------------------------------------------
-MENMTLQIGRIIR----------------------------------------------
------------------------------------------------------------
------------------------------------------------------------
----------ANTISDAWYRGINMIWNQ--GHEVTDE-----RGS---KIKEYLN-LMIV
VKDPY---------------TDRIPA---------DISW-NEERLEEYAKQLI-----T-
-------GENVQDFEYTYGQRLRN---------------WD-------------------
--------------------------------EKI--DQI-AYVIDKLKHNP----TTRR
ATAVTWVPTVDT-VVDE-----VPCMIIDD--FKI-RGGMVNLTTLF--RSHDFAGAYPA
NLYGLSRLLEY-VAAEVG---------VKPGMITTISASAHIY--EHDWDMIEEIL----
------------------------------
>17499416
------------------------------------------------------------
-MENMTLQIGRIIR----------------------------------------------
------------------------------------------------------------
------------------------------------------------------------
----------ANTISDAWYRGINMIWNQ--GHEVTDE-----RGS---KIKEYLN-LMIV
VKDPY---------------TDRIPA---------DISW-NEERLEEYAKQLI-----T-
-------GENVQDFEYTYGQRLRN---------------WD-------------------
--------------------------------EKI--DQI-AYVIDKLKHNP----TTRR
ATAVTWVPTVDT-VVDE-----VPCMIIDD--FKI-RGGMVNLTTLF--RSHDFAGAYPA
NLYGLSRLLEY-VAAEVG---------VKPGMITTISASAHIY--EHDWDMIEEIL----
------------------------------
>3973233
------------------------------------------------------------
----MTLQIGRIIR----------------------------------------------
------------------------------------------------------------
------------------------------------------------------------
----------ANTISDAWYRGINMIWNQ--GHDVTDE-----RGS---KIKEYLN-LMIV
VKDPY---------------TDRIPA---------DISW-NEERLEEYAKQLI-----T-
-------GENVQDFEYTYGQRLRN---------------WN-------------------
--------------------------------GQI--DQI-AYVIDKLKHNP----TTRR
ATAVTWVPTVDT-VVDE-----VPCMIIDD--FKI-RGGMVNLTTLF--RSHDFAGAYPA
NLYGLSRLLEY-VADEVG---------VKPGMITTISASAHIY--EHDWDMIEEIL----
------------------------------
>3820474
---------------------------------------MLKSGLTTHGRRGGQILPHTA
SSELKSNGLGRFIR----------------------------------------------
------------------------------------------------------------
------------------------------------------------------------
----------ARSISDAWHRGLNLIWRQ--GEEISDE-----RGT---KIRELLS-LQVV
VENPY---------------QEMIPE---------EYSW-NEERLEEYAHQLL-----C-
-------GDNP-GFEYTYGERLRA---------------WR-------------------
----------------------------LPGTPPL--DQI-DMAIQRLKESP----ATRR
ATSVTWIPPVDG-ERNE-----VPCMIVDD--FKL-RGGRLHLAIFF--RSHDFAGAYPA
NLYGLARLLEY-AAREVG---------AQPGSISTTSSSAHIY--EHDWDWIEEMLLGRG
EA----------------------------
>3747952
------------------------------------------------------------
------VRVGRLIR----------------------------------------------
------------------------------------------------------------
------------------------------------------------------------
----------AETIPEAWRRGLGLIWRG--GEEITDE-----RGT---RTREILA-LEVV
VEDPR---------------KEMIPE---------EYSW-NQPRLEDYASQLI-----S-
-------GNNP-GFEYTYGERLRS---------------WS-------------------
------LPCPGKERGVRDDRGGEKGIDGEGAGGAV--DQI-EYVVRRLRSNP----NSRR
ASAVTWIPPVDT-EKEE-----VPCMMVDD--FKI-RQGRLHLTALF--RSHDFAGAYPA
NLYGLTRLLEY-VAERAG---------AEPGSIATVSCSAHIY--DHDWDWVAEMVTGRS
EEEI--------------------------
>3840034
------------------------------------------------------------
---------MLCLK----------------------------------------------
------------------------------------------------------------
------------------------------------------------------------
----------QRSVKNAYETLVPKILKE--GIEMTTE-----DGQ---RCKEIMN-VMVE
IINPK---------------DKTVSL---------KYPL-GEKAVESYTQQLL-----Y-
-------GSKN-EFVYNYYERIRE---------------YPS------------------
----------------------------YDKKLKN--DQI-EYVIEKLNSNP----TSRR
CVISLWNPFIDQ-KVKD-----VPCLNHVG--FQK-RGNNLYMSVLF--RSNDILLAFHS
NALGLIKLGEY-VAEKTN---------STLKTYTHFIYNAHIY-VDRDMTEIKKYFSEYL
KYL---------------------------
>3794445
------------------------------------------------------------
---------MLALK----------------------------------------------
------------------------------------------------------------
------------------------------------------------------------
----------KKSVKAAFEALIPKIMEE--GTEMVSE-----DGQ---KCKELMN-TIIE
ITDPS---------------DKSISE---------KYPL-GERAVESYTEQLL-----H-
-------GSAA-TFVYDYHERIFE---------------YPS------------------
----------------------------DKKELKN--DQI-DYIVNKLKEQI----NSRR
AIAITWNPYIDQ-TVKD-----VPCLQIVQ--FLI-RDNKLYQTVLF--RSNDAFLAFHA
NAIGLIALGEM-VAEKLE---------IELAKYTHHSVSMHVY-SERDIDALKKF-----
------------------------------
>3722282
------------------------------------------------------------
---------MLALK----------------------------------------------
------------------------------------------------------------
------------------------------------------------------------
----------KKSVKSAFEALIPKIMEE--GTEMITE-----DGQ---KCKEIMN-TIIE
INDPS---------------DKSISE---------KYPL-GERAVKSYTEQLL-----H-
-------GSAA-TFVYDYHERIFE---------------YPN------------------
----------------------------DKKELKN--DQI-EYIVNKLKEQI----NSRR
AVAITWNPYIDQ-SVKD-----VPCLQIVQ--FLV-RDNKLYQTVLF--RSNDAFLAFHA
NAIGLIALGEM-VAEKLG---------IELVKYTHHSVSMHVY-SERDIDNLKSFLK---
------------------------------
>3797207
------------------------------------------------------------
---------MYCIK----------------------------------------------
------------------------------------------------------------
------------------------------------------------------------
----------KPSVRASYEELVKEVLKN--GEDMITE-----DGQ---KCREIRN-TVIE
ITNPK---------------LKSISP---------KYPL-GKKAVEQYTNNLL-----Y-
-------GSEN-VFSYDYHSRLFK---------------YP-------------------
-----------------------------VNNKEI--NQI-DFIVEKLKEQQ----NSRR
CVAITWQPNIDI-EVSNKDHGSVPCLQFVQ--FLI-RDNKLYQTVLF--RSNDLAVAFVS
NALGLIALGEM-VAEKVG---------VDYGTYTHHSVSMHIY-IDRDRDYIEKYFPESL
KYLE--------------------------
>3837667
------------------------------------------------------------
--------MAIYIK----------------------------------------------
------------------------------------------------------------
------------------------------------------------------------
----------KPSVRVAYEYLVEKILKD--GEDMITE-----DGQ---RCRELRN-TVIE
ITNPK---------------LKSISP---------KYPL-GKKAVEQYTNNLL-----Y-
-------GSKN-IFSYDYHERLFK---------------YP-------------------
-----------------------------VNNNEI--NQI-EYIIDKLKEQP----NSRR
CVAITWQPDIDI-EVSKKDYGSVPCLQFVQ--FLI-RDNKLHQTVLF--RSNDLMVAFVS
NALGLIALGEK-VAEEVG---------VDYGTYTHHSVSMHIY-IDRDKDYIKKYFPDCL
KYLE--------------------------
>3778971
------------------------------------------------------------
---------MLCIK----------------------------------------------
------------------------------------------------------------
------------------------------------------------------------
----------KPSVASSFEELIPKILTE--GDLVETE-----FGE---RTKEIRN-TIIE
ITNPK---------------LKKVPE---------KYPL-GEKAVEEYRKNLL-----Y-
-------GSKN-IFSYDYHERLFE---------------YP-------------------
-----------------------------YNEERI--NQI-DYIIEKLNQQK----NSRR
AIAITWNPKIDI-EVSKDERGSVPCLQFIE--FLV-RDNNLHMTVVF--RSNDALLAYVA
NALGLISLGEY-IAEKTN---------TQLKSYVHHSVSMHVY-IDRDRDYIKKYFPEYL
KYIE--------------------------
>3842911
------------------------------------------------------------
---------MLCIK----------------------------------------------
------------------------------------------------------------
------------------------------------------------------------
----------KPSVASAFNELIPKILKD--GEVVETE-----FEE---RTKEIRN-TIIE
ITNPK---------------LKKVPE---------KYPL-GEKAVEEYTKNLL-----Y-
-------GSKN-VFSYDYHQRLFE---------------YP-------------------
-----------------------------YADEKI--NQI-DYIIEKLNQQK----NSRR
AVAITWNPKIDI-EVSRDERGSVPCLQLVQ--FLI-RNGKLYQTVIF--RSNDALLAFVS
NAIGLITLGEY-IAKKVG---------VGYGTYTHHAISMHIY-VDRDFDYIKKYFPECL
KYLW--------------------------
>3863941
------------------------------------------------------------
---------MILIR----------------------------------------------
------------------------------------------------------------
------------------------------------------------------------
----------KRSIGQAHEEVIREIARRCEGQVRVTE-----DGE---YTWDPEEPICIH
VEEPF--------------AEPMRSG---------ASLF-GEKFSEQYQASLY-----TI
TPR----RDDGTDAVYTYGNRLRD---------------YPKAEVGIVSKHGGAVKKAID
ALFRKLGYVPADACGELI-------WKGDGRYGGI--DQIQESIINRLIQNP----ESRR
AISITWFPVQDI-TADE-----PPCLQLVQ--CVIDKNNHLNLICVF--RSNDMLSAWGQ
NAYGLAHLQKF-ICEQINLKRKNAEEKVSQGWLETISISAHMY-FHRDQLELNLFLEKIK
TGELFQSFQRR-------------------
>3740167
------------------------------------------------------------
---------MFNIR----------------------------------------------
------------------------------------------------------------
------------------------------------------------------------
----------AFSIGKGHEEAIKTILKH--GCCLLTE-----DGE---KTIELPEPLNIH
VRDPF--------------EEYMISP---------YNMF-GEGAMKQYVHDLL-----H-
-------GTES-EFAYTYHDRLFD---------------HPV------------------
------------KDGENY--------LGDGDKKGI--DQI-EYIVQKLKEEP----NSRR
ALGITWFPPKDT-KSGN-----PPCLQRIQ--CLL-RDNNLNMHVEF--RSNDMLSALGA
NMYALVNLQKM-IAERLD---------AGTGWYSHTSVSAHIY-HERDYEELSRYIRGLG
LKDIPEKMK---------------------
>3742768
------------------------------------------------------------
---------VFNVR----------------------------------------------
------------------------------------------------------------
------------------------------------------------------------
----------AFSLGKAHEEVIKTILKH--GKYLVTE-----DGE---KTIELPEPLNIH
VKNPF--------------EDYMISP---------FNMF-GEGAMRQYVNDLL-----N-
-------GTEN-EFVYTYHDRLFD---------------YP-------------------
--------------------VGDSEFRGDGDGKGI--DQV-EYLIEKLKAEP----NSRR
AEAITWFPPKDD-QSDN-----PPCLQRIQ--CFV-RDGRLNMHVDF--RSNDMLSALGA
NMYALVHLQKM-IADRLK---------ADVGWYSHTSVSAHMY-HERDHDELMKYVKGLG
LEADLKHYESSKLIKD--------------
>3812945
------------------------------------------------------------
---------MFNVR----------------------------------------------
------------------------------------------------------------
------------------------------------------------------------
----------AFSIGKAHEEVLKTILKY--GVYIVTE-----DNE---KTIELPEPLNIH
VKEPF--------------ADYMVSP---------LNMF-REGAMQKYVHDLL-----Y-
-------GNDN-DFVYTYHDRLFD---------------YPVT-----------------
-----VGSGDDAGCGGFDAAERKLVSIGDGDGKGI--DQI-EYIIDKLKSDP----NSRR
AQGITWTPYKDT-VSDN-----PPCLQRIQ--CFV-RDGALNMYVEF--RSNDMLSALGA
NMYALVHLQKM-IADGVG---------ASVGWYSHTSVSAHMY-HERDHEELVKYIKGLG
LADVIKHYESGKYIQI--------------
>3830411
------------------------------------------------------------
---------MRIIS----------------------------------------------
------------------------------------------------------------
------------------------------------------------------------
----------APNLARAHELAVKTVLEK--GWVLGTE-----DGE---ATIECEE-LALQ
VENPT--------------TEPMIST---------GSRF-QRRFMEKYAADLL-----H-
-------GSDG-IFEYDYHGRLFN---------------WG-------------------
-----------------------DRLAADEAPVQV--DQI-AYIIRKLQEAP----ATRR
ALAITWNPVVDE-QVKD-----CPCLQLVQ--CVI-RDGALQMKVVF--RSNDMLTASGA
NMFALVHLQLM-IAEALG---------VRIGRYTHIALVPHVY-FTRDMDDLKAFCNRGE
RFHPVQEVCCRCRGCNRAAPKPSS------
>3801481
------------------------------------------------------------
---------MKLIR----------------------------------------------
------------------------------------------------------------
------------------------------------------------------------
----------APNLARAHELVIRYILEK--GSLLTTE-----NGE---ETVETDE-ICIS
VDTPL--------------ASPMVSA---------SSRF-KEAFLDEYAKNLI-----E-
-------GSDS-VFEYDYHGRLFD---------------WG-------------------
--------------------------CGLMQNGEIHQDQI-RYIIDKLRQSP----VSRR
AVAVTWCPPVDA-KLAD-----CPCLQLVQ--CIV-REGNLHMKIVF--RSNDMLSAAGS
NMFALAKLQEY-IAEKIG---------VGVGTYTHISLVPHVY-YKRDAADIPPFCEKGA
QFTPRVEVCRACGVCQKAKR----------
>3729366
------------------------------------------------------------
---------MRVIR----------------------------------------------
------------------------------------------------------------
------------------------------------------------------------
----------APSLGRAHELVVKMILEK--GYVLDTE-----DGE---ATAEFEE-TAIT
VDDPF--------------AEPMASG---------RSRF-GRRFLDSYADALL-----H-
-------GSDS-VFEYDYHGRLFD---------------WG-------------------
-------------------------QGLTCGGAEVHADQI-AYIVKKLREAP----ESRR
AVAITWNPPVDE-TLHD-----CPCLQLVQ--CVV-RDGKLQMKVVF--RSNDMLSAAGA
NMFALAHLQKA-IADKLE---------IPCGAYTHISLVPHVY-YRRDINDIPPFCKEGT
EIAPIPEVCRACGRCARSRQV---------
>3726917
------------------------------------------------------------
---------MRIIR----------------------------------------------
------------------------------------------------------------
------------------------------------------------------------
----------APTLARAHELAVRTVLEK--GWVLDTE-----NDE---ATIECEE-LALE
VESPE--------------SVPMASP---------ASRF-QQRFLDVYADNLL-----H-
-------GSDA-KFEYDYHRRLFD---------------WG-------------------
-------------------------EQLMVNGEDVHVDQI-DYIARKLEQAA----NSRR
AVAVTWNPVVDE-NLDD-----CPCLQLVQ--CLL-RNGKLQMKVVF--RSNDILSAAGS
NMYALVRLQKM-IADRLG---------VPCGRYTHIALVPHIY-YRRDLNDIEPFCKSGT
EIRPVAEVCRACGKCPRSSGA---------
>3745762
------------------------------------------------------------
---------MRVIR----------------------------------------------
------------------------------------------------------------
------------------------------------------------------------
----------APSIGRAHEQVVKMILEK--GRVLQTE-----DDE---ATVEFEE-VALQ
IDTPL--------------AGPLVSP---------HSRF-QQKFVEQYATDLL-----H-
-------GSHS-SFEYDYHGRLFD---------------WG-------------------
-----------------------ERLFVDGVPVHV--DQI-EYIATKLRQSP----VSRR
AIAITWNPVIDE-KLND-----CPCLQLVQ--CVL-RDGKLCMRVIF--RSNDMLTAAGA
NMYALVQLQKS-IAERLG---------VECGTYTHISLVPHIY-YLRDMHDIEPFCGRGD
LIQPVQEVCRACGRCPRAKTA---------
>3745762
------------------------------------------------------------
---------MRVIR----------------------------------------------
------------------------------------------------------------
------------------------------------------------------------
----------APSIGRAHEQVVKMILEK--GRVLQTE-----DDE---ATVEFEE-VALQ
IDTPL--------------AGPLVSP---------HSRF-QQKFVEQYATDLL-----H-
-------GSHS-SFEYDYHGRLFD---------------WGE------------------
------------------------RLFVDGVPVHV--DQI-EYIATKLRQSP----VSRR
AIAITWNPVIDE-KLND-----CPCLQLVQ--CVL-RDGKLCMRVIF--RSNDMLTAAGA
NMYALVQLQKS-IAERLG---------VECGTYTHISLVPHIY-YLRDMHDIEPFCGRGD
LIQPVQEVCRACGRCPRAKTA---------
