# Supplementary material for: Comparative genomics reveals electron transfer and syntrophic mechanisms differentiating methanotrophic and methanogenic archaea
Source: PLoS Biol. 2022 Jan 5;20(1):e3001508. doi: 10.1371/journal.pbio.3001508 (PMC9012536; doi:10.1371/journal.pbio.3001508)
Supplement: S1 Data — (ZIP) [file pbio.3001508.s017.zip › S1_Data/Fig16.faa]

>17628460
------------------------------------------------------------
------------------------------------------------------------
------------------------------------------------------------
------------------------------------------------------------
------------------------------------------------------------
------------------------------------------------------------
---------------------------------------------------VKGVQLGEE
ALDNLFKSLLAEGIVDVLIIPQK---IGE-------------------------------
NVAYTMVSDPEKLKSP-----------AIFTPIFTVNAANVLKHMPA-------------
----------------------------EKKIGVVFKPCETKAAIELVK-----------
LEQFEKDS--VL-----M-ITVGCPGTYKLEDY-NKHADEIGDK---LDDSKIEQLKA--
-----------AG--------------------CE------------IRPACKICEDKLL
ET--GDVLIDR-------TDG-NILVAAISEMGEEALTVI----------GEI---E---
----L--TDIDTS----ALESKRSAIIESAKPFREEWKTASEELRDLDKFLE--------
------------------------------------------------------------
------------------------------------------------------------
--------------------------VFKDCIVCKNCRDMCP-----------------V
CYCKTCFFEQPLGKPEGVDLLNIVGLRGSIKVPSDSLLFQLTRMYHDCFTCVHCGACADA
CPKEIPLTNIFPWISEKVKELFEYKSGRDVEETLPLLTYQEDELQPRE------------
---------
>17414762
------------------------------------------------------------
------------------------------------------------------------
------------------------------------------------------------
------------------------------------------------------------
------------------------------------------------------------
------------------------------------------------------------
--------------------------------------------------MVKCIETGDE
ALKDLFKGLLSSGAVDGLILPQR---AGK-------------------------------
SVIYTLVTDPGKVKDP-----------AIFAPSFGFNAANILRKWLI-------------
--------------E-------------DKVLGLVFKPCEARATIELIK-----------
LEQINPDA--IL-----L-ISVDCPGTFKNEDY-TANTDEIGD-----KLTDEIKSKLSE
-----------KG--------------------VE------------VRAACTMCETKLG
EI--GDIGIWHMGL------G-STTVVALSEKGEAALSKV----------EGITLGD---
-------KDI-------DRSSLQSEIKSAAESGREALKKELESLNDPLKLLD--------
------------------------------------------------------------
------------------------------------------------------------
--------------------------VLNDCIVCKNCRDICP-----------------V
CYCKECFFEQSLGNPRGGDLLNIANTRGDVRIPPYGLFYHLTRAYHVCVTCIGCGACEDA
CPKGIPLTLIYPVVARNVQDLFEYVPGMDLEEPIPLTTYQEDELEPR-------------
---------
>17412862
------------------------------------------------------------
------------------------------------------------------------
------------------------------------------------------------
------------------------------------------------------------
------------------------------------------------------------
------------------------------------------------------------
-----------------------------------------MVKCA--------EVGDEG
-LISLFKGLLSGGAVDGLVVPQKSGK----------------------------------
SIIYTLVTDPEKIKSP-----------APFAPSFGFNAANSLRKWLV-------------
--------------E-------------DKVLGLVFKPCEARAVIELVK-----------
LEQINPDA--VL-----L-ISVDCPGTFKNEDY-TANADKIGD-----------------
-------KL--TG-------------SIEGI---------------EMRSACTMCETKLG
DI--GDLGICYTGL------D-TTTLMVLNEKGEAALSKV---E--GITLDE---KE---
----I------------DRSSLKDEIKSAADSGREALKKDLEALNDPVKLLE--------
------------------------------------------------------------
------------------------------------------------------------
--------------------------ALNDCIVCKNCRDMCP-----------------V
CYCKECFFEQPLGDPRGGDMLNLANTRGDLRMPPYGLFYHLTRAYHVCVTCVACGACEDA
CPKGLPLTAIYPLVAKNVQAIFDYVPGVDLEEPLPLTTYEEDELEPR-------------
---------
>17626496
------------------------------------------------------------
------------------------------------------------------------
------------------------------------------------------------
------------------------------------------------------------
------------------------------------------------------------
------------------------------------------------------------
--------------------------------------------------MSKGAELKSE
DLAGLFKGLLENKVVDCLVLPRR-AGEGG------K------------------------
NVSYILVRDASKIDSAGAGTAAGVSASAVFAPSFSVNAANILKGWTI-------------
----------------------------GEKVGLVAKPCEIRAAVELVK-----------
LKQMDKES--VL-----L-VSADCSGAFTNQDY-AANADEIGD-----------------
---WLE-AG--PG-----------GAKAEEL--KG--------KGVAVREACEICENRLA
DEAGADIALVRANG-GDGDGG-KVVVAGLTERGVEALSAL-ELP--L---------E---
----E--KDIERA----GEKAKIAEAARKKRESLPTASSVQELEE---------------
------------------------------------------------------------
------------------------------------------------------------
--------------------------FLRDCIVCKNCRDLCP-----------------V
CYCKECFFEQPLGNPVGGDLLNLAALRGAVGVPTNQLMYHLTRVYHVSATCVGCGACEDA
CPKDIPLTRFYPVVTAKVQEIFNYTPGKEVEEPIPFTAYEEEELEEKLR-----------
---------
>17621354
------------------------------------------------------------
------------------------------------------------------------
------------------------------------------------------------
------------------------------------------------------------
------------------------------------------------------------
------------------------------------------------------------
-----------------------------------------MSKGA------ELKSED--
-LAGLFKGLLENKVVDCLVLPRRAGEGGK-------------------------------
NVSYILVRDASKIDSAGAGTAAGVSASAVFAPSFSVNAANILKGWTI-------------
----------------------------GEKVGLVAKPCEIRAAVELVK-----------
LKQMDKES--VL-----L-VSADCSGAFTNQDY-AANADEIGD-----------------
---WLE-AG--PG-----------GAKAEEL--KG--------KGVAVREACEICENRLA
DEAGADIALVRANG-GDGDGG-KVVVAGLTERGVEALSAL-ELP--L---------E---
-----------------EKDIERAGEKAKIAEAARKKRESLPTASSVQELEE--------
------------------------------------------------------------
------------------------------------------------------------
--------------------------FLRDCIVCKNCRDLCP-----------------V
CYCKECFFEQPLGNPVGGDLLNLAALRGAVGVPTNQLMYHLTRVYHVSATCVGCGACEDA
CPKDIPLTRFYPVVTAKVQEIFNYTPGKEVEEPIPFTAYEEEELEEKLR-----------
---------
>17486407
------------------------------------------------------------
------------------------------------------------------------
------------------------------------------------------------
------------------------------------------------------------
------------------------------------------------------------
------------------------------------------------------------
-------------------------------------MKGTELKYD--------------
DLEGFLKGLIENKVIDALIMPHR---VGN-------------------------------
KVSYMLVREKNKIEPP---------ASVIFAPSFGVNAANVIKGWMI-------------
----------------------------DNKVGIVAKPCEIRAVIELIK-----------
LKQLNEES--VL-----L-ITVDCSGAFKNEDY-AEHYAEIGNL---VDSAKIKEL----
-----------EG----------KGISIREA--------------------CAICENRLA
DI--GDIIIARVNG----KVG----VAGLTEMGVEALSAV----------GLL-------
----LEAKDLE------RKEEKERIVAEARKRLEELPKIDSVEALEE-------------
------------------------------------------------------------
------------------------------------------------------------
--------------------------FLQDCILCKNCRDVCP-----------------V
CYCKECFFDQPLGNPAGGDLLNLAELRGAIEVPANQLLYHLTRVYHVCTTCVACGACEDA
CPKSIPLTRFYPVLAQKVQEIFEYVPGRDVKEPLPFITYKEEELEERLR-----------
---------
>4000476
------------------------------------------------------------
------------------------------------------------------------
------------------------------------------------------------
------------------------------------------------------------
------------------------------------------------------------
------------------------------------------------------------
---------------------------------------------------MKGAELNYE
DLEGLFKGLLDKKAVDCLILPHM---VGN-------------------------------
NVAHMMVTDMDKIESP---------VSAIFAPSFGVNAASIVKGWTI-------------
----------------------------KEKIGIVAKPCEIRAAIELIK-----------
LKQMDKES--VL-----L-ISVDCSGAFKNQDY-ADHYGEIGD-----------------
---WVD------------------SAKIEEL--KG--------KGIAIREACEICEHRLA
DV--GDIGIAR-------MDGEKVLVAGITDMGVEALSAV----------------E---
---GI------------SLEEKETERKEEKEKIAADAKKKENELPKISSVEELEE-----
------------------------------------------------------------
------------------------------------------------------------
--------------------------FLRDCIVCKNCRDMCP-----------------V
CYCKECFFDQPLGNPVGGDLLNLAELRGAIGVPANQLMYHLTRVYHVSTTCVGCGACEDA
CPKDIPLTRLYPVIAEKVQEIFEYVPGKDVEEPLPFVTYEEEELEDKLR-----------
---------
>17605688
------------------------------------------------------------
------------------------------------------------------------
------------------------------------------------------------
------------------------------------------------------------
------------------------------------------------------------
------------------------------------------------------------
---------------------------------------------------MKGVELKSG
DLEGLFKGLLDKKAVDCLILPHR---VGN-------------------------------
NVAHMMVTDKDKIESP---------VPAIFAPSFSVNAANIVKGWLI-------------
----------------------------KEKIGIVAKPCEIRAAIELIK-----------
LKQMDKES--VL-----L-ISVDCSGAFKNQDY-ADHAEEIGD-----------------
---WVD-SA----------KI--EGLKGKRI---------------AIREACEICDKRLA
DV--GDI--GIVRQ----DGD-NVVVVGITDMGVEALSAI--ED--I---SLE---D---
-------KDID------RSGEIEKIAAEAKKKKEALPEISSV-----------EALEE--
------------------------------------------------------------
------------------------------------------------------------
--------------------------FLRDCIVCKNCREMCP-----------------V
CYCKECFFEQPLGKPVGGDLLNIAELRGAIAVPVNQLMYHLTRVYHVSTTCVGCGACEDA
CPKDIPLTRLYPVIAEKVQEIFEYVPGKDIEEPLPFTTYEEEELEDKLR-----------
---------
>17353326
------------------------------------------------------------
------------------------------------------------------------
------------------------------------------------------------
------------------------------------------------------------
------------------------------------------------------------
------------------------------------------------------------
-------------------------------------MKGAELKPE--------------
DLKGLLRGLLEKGVVDCLVMPHR---AGK-------------------------------
TVSYMLVSDPDKIESP---------ESAIFAPSFVVNAANLVKGWTI-------------
----------------------------KEKVGIVAKPCEIRAAIELIK-----------
LKQMDNES--LL-----L-IAVDCSGAYTNQVY-TENYADIGD-----------------
-----------QA----------DSAKMKAL--EG--------KGVLIREACAICANKLA
DV--GDIIIARAAGENLVAAG-------LTDMGVDALTTL-ELS--L---------E---
-----------------DKDLERTAEKEKIAGDAKAKLDALPQMGSLDALEE--------
------------------------------------------------------------
------------------------------------------------------------
--------------------------FLHDCIVCKNCRDMCP-----------------V
CYCKECFFEQPLGKPTGGDLLNLAELRGAIGLPPGQLFYHLTRVYHVSTTCVGCGACEDA
CPKDIPLTRFYPVITQKVQDIFEYEPGKDVEEPLPFTAYEEEELEDKLRD----------
---------
>10663799
------------------------------------------------------------
------------------------------------------------------------
------------------------------------------------------------
------------------------------------------------------------
------------------------------------------------------------
------------------------------------------------------------
-------------------------------------MKGAELKPE--------------
DLKGLLRGLLEKGVVDCLVMPHR---AGK-------------------------------
TVSYMLVSDPDKIESP---------ESTIFAPSFVVNAANLVKGWTI-------------
----------------------------KEKVGIVAKPCEIRAAIELIK-----------
LKQMDNES--LL-----L-IAVDCSGAYTNQVY-TENYADIGD-----------------
-----------QA----------DSAKMKAL--EG--------KGVLIREACAICANKLA
DV--GDIIIARAAGENLVAAG-------LTDMGVDALTTL-ELS--L---------E---
-----------------DKDLERTAEKEKIAGDAKAKLDALPQMGSLDALEE--------
------------------------------------------------------------
------------------------------------------------------------
--------------------------FLHDCIVCKNCRDMCP-----------------V
CYCKECFFEQPLGKPTGGDLLNLAELRGAIGLPPGQLFYHLTRVYHVSTTCVGCGACEDA
CPKDIPLTRFYPVITQKVQDIFEYEPGKDVEEPLPFTAYEEEELEDKLRD----------
---------
>17608023
------------------------------------------------------------
------------------------------------------------------------
------------------------------------------------------------
------------------------------------------------------------
------------------------------------------------------------
------------------------------------------------------------
---------------------------------------------------MKGAELNSD
DLEGALKGLLDKGVVDCLVMPHR---AGK-------------------------------
AVSYMLVKDADKIESP---------ASVIFAPSFTVNAANLIKGWTI-------------
----------------------------KEKVGIVAKPCEIRAAIELIK-----------
LKQMDKES--VL-----L-ITVDCAGTYTNQVY-TEHYADIGD-------------EVDS
AKIKEL-----DG----------KGITIRES--------------------CAICENKLA
AV--GDIIIAKGAG------G-NVTVAGLTAMGEEALSAL-ELS--L---------E---
-----------------DKDLERAAEKEKIAAEAKAKLDTLPQMGSVEALEE--------
------------------------------------------------------------
------------------------------------------------------------
--------------------------FLQDCIVCKNCRDMCP-----------------V
CYCKECFFELPLGKPTGGDLLNLAELRGAIGLPPGQLFYHMTRVYHVSTTCVGCGACEDA
CPKDIPLTRFYPVITKKVQDIFEYVPGKDVEEPLPFTAYEEDELEDKLR-----------
---------
>17610182
------------------------------------------------------------
------------------------------------------------------------
------------------------------------------------------------
------------------------------------------------------------
------------------------------------------------------------
------------------------------------------------------------
------------------------------------------------MKGAELKHED--
-LEGLLKGLLDKGVVDCLVMPHR---TGK-------------------------------
NVSYMLVKDADKIESA---------ASAIFAPSFSVNAANLVKGWTI-------------
----------------------------KEKVGIVAKPCEIMAAIELIK-----------
LKQMDKES--ML-----L-IAVDCAGTYTNQVY-REHYADIGD-----------------
-----------EA----------DSAKITEL--EG--------KGITIREACAICENKLA
DE--GDIIIAK-GA------GENVVVAGLTDRGVDALSAL-DIS--L---------E---
-----------------DKDLERAAEKEKIAAEAKAKLASLPELNSLDALEE--------
------------------------------------------------------------
------------------------------------------------------------
--------------------------FLQDCIVCKNCRDVCP-----------------V
CYCKECFFDQPLGDPVGGDLLNLAELRGAIGLPTGQLFYHLTRVYHVSTTCVGCGACEDA
CPKDIPLTRFYPVITQKVQEIFKYEPGKDVDEPLPFTAYEEDELEECLR-----------
---------
>10670083
------------------------------------------------------------
------------------------------------------------------------
------------------------------------------------------------
------------------------------------------------------------
------------------------------------------------------------
------------------------------------------------------------
---------------------------------------------------MKGAELKHG
DLEGLLKGLLDKGVVDCLVVPHR---AGK-------------------------------
SVSYMLVTDADKIESA---------ASALFAPSFSVNAANLVKGWTI-------------
----------------------------KEKVGVVAKPCEIRAAVELIK-----------
LKQLDNES--VL-----L-IATDCSGAYTNQVY-TEHYAEIGD-----------------
-----------QA----------DSAKIKEL--EG--------KGLTIRESCAICENRLA
DV--GDIIIAT-GA------GDDLVVAGLTEKGEEALTTL-ELS--L---------E---
-----------------DKDLERAAEKEEIAAEAKAKLASLPELSSLDALEE--------
------------------------------------------------------------
------------------------------------------------------------
--------------------------FLQDCIVCKNCRDMCP-----------------V
CYCKECFFEQPLGDPAGGDLLNLAVLRGAVGLPTGQLFYHLTRVYHVSTTCVGCGACEDA
CPKDIPLTRFYPVITQKVQEIFKYEPGKDVDEPLPFTAYEEEELEECLR-----------
---------
>3968169
------------------------------------------------------------
------------------------------------------------------------
------------------------------------------------------------
------------------------------------------------------------
------------------------------------------------------------
------------------------------------------------------------
---------------------------------------------------MKGAELKHG
DLEGLLKRLLEKGVVDCLIVPHR---TGK-------------------------------
SVSYMLVKDADKIESS---------ASALFAPSFSVNAANLVKGWTI-------------
----------------------------KEKVGIVAKPCEIRAAVELIK-----------
LKQLDNES--VL-----L-ITTDCSGAYTNQVY-TEHYAEIGD-----------------
-----------QA----------DSAKIKEL--EG--------KGITIRESCSICENRLA
DV--GDIIIAS-GA------GDDLVVAGLTEKGEGALTAL-ELS--L---------E---
-----------------DKDLERAAEKEKIAAEAKAKLASLPELSSLDALEE--------
------------------------------------------------------------
------------------------------------------------------------
--------------------------FLQDCIVCKNCRDMCP-----------------V
CYCKECFFDQPLGDPAGGDLLNLAELRGAIGLPTGQLFYHLTRVYHVSTTCVGCGACEDA
CPKDIPLTRLYPVITQKVQEIFKYEPGKDVDEPLPFTAYEEEELEECLR-----------
---------
>17640534
------------------------------------------------------------
------------------------------------------------------------
------------------------------------------------------------
------------------------------------------------------------
------------------------------------------------------------
------------------------------------------------------------
-------------------------------MDI---GDCYVGWAT--DEDIRTRGASGG
LVTAMLAAALEKGLVEAVVVLKK---LGE----------------------------F--
EAVPVVTSDPEEVKAA-----------A--GSMHSV-PIVLSRYLDY-------------
----------------------------GTKVALPAKPCDARSTLEQAK-----------
RGQVDIDT--TY-----I-VGLNCGGTMHPAVT-REMLDVMYK----LDPEDIEGEEIDK
GKLIFE-TK--DG------EE--HAIKIDEL--EE--------EGYGRRESCQYCAVNIP
TM--ADIACGNWGVIGDLAGK-GTFVEINTKKGIEILQNA--ID--A---GAV---E---
----I--TPADDK----GKAIRAKVDGAMMNVAAAANDKFLAPIEGSHLDYYMN------
------------------------------------------------------------
------------------------------------------------------------
--------------------------ALSDCINCGACKTVCP-----------------V
CACGEGAKCTDFSSASDTYKMS---------------LFHLVRFVHLMDSCIGCGQCTDV
CPVDIPLTHIYQRFAVPMQEEFEYKPGMDMTTPPFFGVDLVEEGH---------------
---------
>17489226
------------------------------------------------------------
------------------------------------------------------------
------------------------------------------------------------
------------------------------------------------------------
------------------------------------------------------------
------------------------------------------------------------
-------------------------------MEI---GDCYVGWAT--DEDIRTRGASGG
LVTAMLAAALEKGLVEAVVVLKK---LGE----------------------------F--
EAVPVVTSDPEEVKAA-----------A--GSMHSV-PIVLSRYLEY-------------
----------------------------GTKVALPAKPCDARSTIEQAK-----------
RGQVDIDT--TY-----I-VGLNCGGTMHPAMT-RKMLETVYK----LDPEEIAGEEIDK
GKLIFE-TK--DG------KE--HAIKIDEL--EE--------EGYGRRESCQYCAVNIP
TM--ADIACGNWGVIGDLAGK-GTFVEINTEKGIAILENA--ID--A---GAV---E---
----I--TPADDK----GKVIRAKVDGAMMKVAAAANEKYLAPIEGSHLDYYMN------
------------------------------------------------------------
------------------------------------------------------------
--------------------------ALKDCIHCGACKTVCP-----------------V
CACGETAKCTEFSSAADTYKMS---------------LFHLVRFVHLMDSCIGCGQCTDV
CPADIPLTHIYQRFAVPMQEEFEYKPGMDMTTPPFFGVDLIEEGH---------------
---------
>17650473
------------------------------------------------------------
------------------------------------------------------------
------------------------------------------------------------
------------------------------------------------------------
------------------------------------------------------------
------------------------------------------------------------
-------------------------------MDI---GDCYVGWAT--DEDIRTRGASGG
LVTAMLAAALEKGLVEAVVVLKK---LGE----------------------------F--
EAVPVVTSDPEEVKAA-----------A--GSMHSV-PIVLSRYLEY-------------
----------------------------GTKVALPAKPCDARSTIEQAK-----------
RGQVDIDT--TY-----I-VGLNCGGTMHPAGT-RDMLDVMYK----LDPEDIKGEEIDK
GKLIFE-TR--DG------EE--HAIKIDEL--EE--------EGYGRRESCQYCETNIP
VM--ADLACGNWGVIGDLAGK-GTFVEINTEKGIEILQNA--ID--A---GAV---E---
----V--TDADEK----GKAIRAKVDGAMMKVAAAANEKYLAPIEGSHLDYYMN------
------------------------------------------------------------
------------------------------------------------------------
--------------------------ALSDCINCGACKTVCP-----------------V
CACGEGAKCTEFSSSSDTYKMS---------------LFHLVRFVHLMDSCIGCGQCTDV
CPVEIPLTHIYQRFARPMQEEFEYKSGMDMTTPPFFGVDLLEEGH---------------
---------
>17653874
------------------------------------------------------------
------------------------------------------------------------
------------------------------------------------------------
------------------------------------------------------------
------------------------------------------------------------
------------------------------------------------------------
-------------------------------MDI---GDCYVGWAT--DDDIRTRGASGG
LVTAMLAAALEKGLVEAVVVLKK---LGE----------------------------F--
EAVPVVTSDPEEVKAA-----------A--GSMHSV-PIVLSRYLEY-------------
----------------------------GTKVALPAKPCDARSTIEQAK-----------
RGQVDIDT--TY-----I-VGLNCGGTMHPAMT-REMLETVYK----LDPEEIAGEEIDK
GKLIFE-TK--DG------EE--HAIKIDEL--EE--------EGYGRRESCQYCETNIP
VM--ADLACGNWGVIGDLAGK-GTFVEINTEKGIEILQNA--ID--A---GAV---E---
----V--TEADEK----GKAIRAKVDGAMMKVAAAANEKFLAPIEGSHLDYYMN------
------------------------------------------------------------
------------------------------------------------------------
--------------------------ALKDCINCGACKTVCP-----------------V
CACGEGAKCTEYSSASDTYKMS---------------LFHLVRFVHLMDSCIGCGQCTDV
CPADISLTHIYQRFARPMQEEFEYKPGMDMTTPPFFGVDLIEEGH---------------
---------
>4023139
------------------------------------------------------------
------------------------------------------------------------
------------------------------------------------------------
------------------------------------------------------------
------------------------------------------------------------
------------------------------------------------------------
-------------------------------MDI---GDCYVGWAT--DEDIRTRGASGG
LVTAMLAAALEKGLVEAVVVLKK---LGE----------------------------F--
EAVPVVTSDPEEVKAA-----------A--GSMHSV-PIVLSRYLEY-------------
----------------------------GTKVALPAKPCDARSTIEQAK-----------
RGQVDIDT--TY-----I-VGLNCGGTMHPAMT-RKMLDVMYK----LDPEDIEGEEIDK
GKLIFE-TK--DG------EE--HAIKIDEL--EE--------EGYGRRESCQYCFTNIP
VM--ADLACGNWGVIGDLAGK-GTFVEINTEKGIEILQNA--ID--S---GAV---E---
----V--TEADEK----GKAIRAKVDGAMMKVAAAANEKYLAPIEGSHLDYYMN------
------------------------------------------------------------
------------------------------------------------------------
--------------------------ALKDCINCGACKTVCP-----------------V
CACGEGAKCTEFSSAADTYKMS---------------LFHLVRFVHLMDSCIGCGQCTDV
CPADISLTHIYQRFARPMQDEFEYKPGMDMTTPPFFGVDLLEEGH---------------
---------
>3954836
------------------------------------------------------------
------------------------------------------------------------
------------------------------------------------------------
------------------------------------------------------------
MQK---------------------------------------------------------
------------------------------------------------------------
-------------------------------------GEMFLGWST--KEDIRKRGGSGG
LVTSVLAAALDKKLVDSVVVLKK---IND----------------------------F--
EAVPVITSDVNEVLNS-----------A--GSLHSV-PSNFAKLIAN-------------
---------K------------------NLKVALPAKGCDVRGIIEQGK-----------
RNTIKLDN--TF-----I-IGLNCGGSMHPTVT-REMLEVMYK----IRPEDVHGEEIEK
GKLIFE-TK--DG------KE--HAITIDEL--EE--------KGYGRRESCRYCTIKIP
NN--ADLACGNWGVTGELAGK-ATFVEVNSEKGAELLQNA--VD--A---GYV---Q---
----I--QKPDEK----GIAARARIKGAMEGLSRKWKEKVFIPMDNRLEYFRK-------
------------------------------------------------------------
------------------------------------------------------------
--------------------------ELENCIDCGACKTVCP-----------------T
CSCGDVSKCTEFHYRGDAYKMS---------------MYHLVRFLHLADSCIGCGQCTDV
CPVDIPLTRLYRRFANPVQEELKYEPGMDLRRPPYFEVKLND------------------
---------
>3945424
------------------------------------------------------------
------------------------------------------------------------
------------------------------------------------------------
------------------------------------------------------------
MEK---------------------------------------------------------
------------------------------------------------------------
-------------------------------------GEMYVGWST--KEDVRKRGGSGG
LVTSMLAAALEKKLVDAVVVLKK---INE----------------------------F--
EAVPIITSDINEVLNS-----------A--GSLHSV-PSHFAKLIAN-------------
--------------R-------------NLKVALPAKGCDVRGIIEQGK-----------
RNAINLDN--TF-----I-VGLNCGGSMHPAVT-RKMLEVMYK----IKPEDVHGEEIEK
GKLIFK-TK--NG------KE--HAITIDEL--EE--------KVFGRRESCRYCTIKVP
NN--SDIACGNWGVTGDLVGK-ATFVEINSEKGAKLLQNA--ID--A---GYV---Q---
----V--QKPDDK----GIAMRAKIKGVMEDLGKKWKGKVFVPIENGRLEYFRK------
------------------------------------------------------------
------------------------------------------------------------
--------------------------ELEHCIDCGACKTVCP-----------------T
CSCGEVSKCTEYHSRSDAYKMS---------------MYHLVRFLHLADACIGCGQCSDV
CPVDIPLTRLYRRFANPVQEQLKYEPGMDMQKPPYFEVKLNE------------------
---------
>3948354
------------------------------------------------------------
------------------------------------------------------------
------------------------------------------------------------
------------------------------------------------------------
MQK---------------------------------------------------------
------------------------------------------------------------
-------------------------------------GEMYVGWST--KEDVRKCGGSGG
LVTSMLAAALEKKLVDAVVVLKK---INE----------------------------F--
EAVPIITSDVNEVLNS-----------A--GSLHSV-PSNFAKLIAN-------------
--------------R-------------NLKVALPAKGCDVRGIIEQGK-----------
RNAINPDN--TF-----I-VGLNCGGSMHPVVT-REMLEVMYK----IKPEDVHGEEIEK
GKLIFE-TK--DG------KE--NAITIDEL--EE--------KGYGRRENCRYCTIKIP
NN--SDIACGNWGVIGDLAGK-ATFVEINSEKGATLLQNA--VD--A---GYV---Q---
----V--QKPDEK----GVAMRAKIKGVMEGLGQKWKDKIFVPIENNRLEYFRK------
------------------------------------------------------------
------------------------------------------------------------
--------------------------ELENCIDCGACKAVCP-----------------T
CSCGDASKCTEYHSRGDAYKMS---------------MYHLVRFLHLADACIGCGQCSDV
CPVDIPLTRLYRRFANPVQEQLKYEPGMDMRKPPYFEVKLNE------------------
---------
>3807146
------------------------------------------------------------
------------------------------------------------------------
------------------------------------------------------------
------------------------------------------------------------
------------------------------------------------------------
------------------------------------------------------------
------------------------------MVEV---GDKVIGYST--DPGVRNKGASGG
LVTAILAAALEKGLVEEVVVLKH---INE----------------------------Y--
EAIPIITSDVEDVLAS-----------A--GSMHTV-PVNLAKYAVG-------------
-----------------------------KNVAMPGKPCDIRGVIEQAK-----------
RNEVNIDN--TY-----L-IGLNCGGTMYPVQT-QEMLVNMYD----IDPEDVTGENIEK
GNLIFR-TK--SG------EE--KGISIDEL--EE--------AGYGRRLSCRFCDVKIP
VN--ADLACGNWGVIGELTGN-ATFCEVMNEKGVRLLENA--IE--A---GYI---E---
----I--EPASEK----AIAIREKVNNVMLSMGEKWSEKVFTEIPDKERTQYYME-----
------------------------------------------------------------
------------------------------------------------------------
--------------------------QFADCINCGACKEVCP-----------------A
CTCGEDSKCTMYHNLEDNYRMS---------------MFHMVRLMHLSDSCIGCGQCTDV
CPADIPVTTIFRRFADKSQKKYNYKAGMTLERPPFLEVMPR-------------------
---------
>3738972
------------------------------------------------------------
------------------------------------------------------------
------------------------------------------------------------
------------------------------------------------------------
------------------------------------------------------------
------------------------------------------------------------
---------------------------MVGIGDK------LLGYAT--NPDVRNRGASGG
LVTAVLAAALEKGMVEGVVVLKR---IDE----------------------------Y--
EAIPVITDDVQEVLAS-----------G--GSMHAV-PVNLAKYAVG-------------
-----------------------------RKIAMPGKPCDVRGVIEQAK-----------
RNGVELED--TY-----I-VGLNCGGAMHPVVT-REMLTRMYE----IDPEDVVGEEIEK
GKLIFK-TK--DG------EE--KAISIDEL--EE--------AGYGRRENCRYCTIKIP
TN--ADLACGNWGVIGELAGS-ATFCEVMNEKGKRLLDNA--IE--A---GFI---E---
----V--QPADEK----SIAIREKVNKAMLKLGDEWKGRLLTEIPDQERLTYYIE-----
------------------------------------------------------------
------------------------------------------------------------
--------------------------QFADCIDCGACREVCP-----------------V
CTCGEESKCTMFHSLADNYKMS---------------MYHMVRLLHLSDSCIGCGQCSDV
CPVDIPVTTIFRRFADPAQKKRDYSPGMDLQRPPFLELMLK-------------------
---------
>17340759
------------------------------------------------------------
------------------------------------------------------------
------------------------------------------------------------
------------------------------------------------------------
------------------------------------------------------------
------------------------------------------------------------
------------------------------------------------------------
------------------------------------------------------------
------------------------------------------------------------
------------------------------------------------------------
------------------------------------------------------------
---LIYRTK--DG------NE--KAKSIEEL--DE--------AGFARRNNCQYCQLKIP
VN--SDLACGNWGVIGDLAGS-ATFCEVMNEKGKKLIENA--VE--A---GRI---E---
----V--APASDK----AIAIREKVNGVMVKMGETTQEKVFTQMPDEERLPYYQE-----
------------------------------------------------------------
------------------------------------------------------------
--------------------------ALADCIDCGGCKLACP-----------------V
CSCGDDAKCTLFHNLGDNYKMS---------------MFHLVRLLHLSDSCIGCGQCTDV
CPVDIPITRIQMSFSIPVQTRLNYKPGMNADEKPPFFEVMIQ------------------
---------
>3870457
------------------------------------------------------------
------------------------------------------------------------
------------------------------------------------------------
------------------------------------------------------------
------------------------------------------------------------
------------------------------------------------------------
------------------------------MVEV---GDKLVGYAT--DDEVRKRGASGG
LVTAVLAAALEKGLVESVVVLKH---VDE----------------------------Y--
EAVPIITDDVEEVLAS-----------T--GSMHSV--PAMLAKYAV-------------
----------------------------DRKVAMPGKPCDIRAVIEQSK-----------
RNMIDLDS--TY-----L-IGLNCGGTMPPVLT-KKMLIEMYD----IDPEDVVGEDIEK
GKLIYR-TK--DG------NE--KAISIEEL--EE--------AGFGRRNNCQYCQLKIP
VN--SDLACGNWGT---------------------LLKRD-VLR--L-------------
-----------------RLPVIRP------------------------------------
------------------------------------------------------------
------------------------------------------------------------
------------------------------------------------------------
------------------------------------------------------------
------------------------------------------------------------
---------
>17644254
------------------------------------------------------------
------------------------------------------------------------
------------------------------------------------------------
------------------------------------------------------------
------------------------------------------------------------
------------------------------------------------------------
------------------------------------------------------------
------------------------------------------------------------
------------------------------------------------------------
------------------------------------------------------------
------------------------------------------------------------
--LIFK-TK--NG------EE--KAIAIDEL--EE--------AGFGRRESCRFCTLKIP
VN--ADLACGNWGVIGDMAGS-ATFCQVMNEKGVKLIENA--ID--A---GRI---E---
----V--TPASEK----AIAIREKVNKVMIDLGNTLEKEIFPDIPDDEKLQYYME-----
------------------------------------------------------------
------------------------------------------------------------
--------------------------QMADCINCGACKEVCP-----------------V
CACGEDSKCTMFHSIVNNYRMS---------------MYHMIRLLHLSDSCIACGQCSDV
CPSDIPITLLQSRFSISAQRRRNYQPGMNIDDTPPFFEVMLQ------------------
---------
>17644852
------------------------------------------------------------
------------------------------------------------------------
------------------------------------------------------------
------------------------------------------------------------
------------------------------------------------------------
------------------------------------------------------------
------------------------------MANV---GDMVVGYAT--DENVRSRGASGG
LVTAVLAAALEKGLVENVVVMKH---INE----------------------------F--
EAVPIITDNVEEVLAS-----------T--GSLHSV-PVNLAKYAVG-------------
-----------------------------RKVAMPAKPCDVQAVIEQGK-----------
REMIDLDN--TY-----I-VGLNCGGSMHPITT-KKMLVEMYD----IDPEDVIGEEIEK
GKLIFK-TK--NG------EE--KAIAIDEL--EE--------AGFGRRESCRFCTLKIP
VN--ADLACGNWGVIGDMAGN-ATFCQVMNEKGAKLLENA--IE--A---GRI---E---
----V--QPASDK----AIAIRDKVNSVMEDLGSYLEKEIFPEIPDEERMQYYMD-----
------------------------------------------------------------
------------------------------------------------------------
--------------------------QMENCIDCGACKEVCP-----------------V
CACGEDSKCTMFHSLVDNYKMS---------------MYHLVRFMHLSDSCIACGQCSDV
CPSDIPITLLQSRFSIPSQRRRNYQPGMNLDTPPFFEVMLK-------------------
---------
>17493666
------------------------------------------------------------
------------------------------------------------------------
------------------------------------------------------------
------------------------------------------------------------
------------------------------------------------------------
------------------------------------------------------------
------------------------------MANV---GDMVVGYAT--DENVRSRGASGG
LVTAVLAAALEKGLVENVVVMKH---INE----------------------------F--
EAVPIITDNVEEVLAS-----------T--GSLHSV-PVNLAKYAVG-------------
-----------------------------RKVAMPAKPCDVQAVIEQGK-----------
REMIDLDN--TY-----I-VGLNCGGSMHPITT-KKMLVEMYD----IDPEDVIGEEIEK
GKLIFK-TK--NG------EE--KAIAIDEL--EE--------AGFGRRESCRFCTLKIP
VN--ADLACGNWGVIGDMAGN-ATFCQVMNEKGAKLLENA--IE--A---GRI---E---
----V--QPASDK----AIAIRDKVNSVMEDLGSYLEKEIFPEIPDEERMQYYMD-----
------------------------------------------------------------
------------------------------------------------------------
--------------------------QMENCIDCGACKEVCP-----------------V
CACGEDSKCTMFHSLVDNYKMS---------------MYHLVRFMHLSDSCIACGQCSDV
CPSDIPITLLQSRFSIPSQRRRNYQPGMNLDTPPFFEVMLK-------------------
---------
>17501644
------------------------------------------------------------
------------------------------------------------------------
------------------------------------------------------------
------------------------------------------------------------
------------------------------------------------------------
------------------------------------------------------------
------------------------------MVEV---GDMLVGYAT--DENIRSRGASGG
LVTAVLAAALEKGLVENVVVMKH---INE----------------------------F--
EAVPIITDDVEEVLAS-----------T--GSLHSV-PVNLAKYAMG-------------
-----------------------------RKVAMPAKPCDAQAVIEQGK-----------
RGMIDLDN--TY-----V-VGLNCGGSMHPVTT-KKMLIEMYD----IDPEDVVGEDIEK
GKLIFK-TK--NG------EE--KAIAIDEL--EE--------AGFGRRESCRFCTLKIP
VN--ADLACGNWGVIGDLAGS-ATFCQVMNEKGAKLLGNA--ID--A---GRI---E---
----V--QPASDK----AIAIRAKVNSVMEDLGNTLEKEIFPDIPDEERMQYYME-----
------------------------------------------------------------
------------------------------------------------------------
--------------------------QMEDCIDCGACKEVCP-----------------V
CACGDDAKCTMFHSLVDNYKMS---------------MYHMVRLLHLSDSCIGCGQCSDV
CPSDIPITLLQSRFAIPSQRRRDYKPGMNLDTPPFFEVMLK-------------------
---------
>17327778
------------------------------------------------------------
------------------------------------------------------------
------------------------------------------------------------
------------------------------------------------------------
------------------------------------------------------------
------------------------------------------------------------
------------------------------MVNV---GDMLVGYAT--NEDVRKRGASGG
LVTAVLAAALEKGLVENVVVMKH---INE----------------------------F--
EAVPIITDDVDEVLAS-----------T--GSLHSV-PVNLAKYAMG-------------
-----------------------------RKVAMPAKPCDTQAVIEQAK-----------
RGMIDLDN--TY-----V-VGLNCGGSMHPVTT-KKMLVEMYD----IDPEDVVGEDIEK
GKLIFK-TK--NG------EE--KAIAIDEL--EE--------AGFGRRESCRYCTLKIP
VN--ADLACGNWGVIGDMAGS-ATFCQVMNDKGVKLLDNA--IE--A---GRI---E---
----V--EPASDK----AIAIRAKVNDVMVNLGNTLEKEIFPGIPDADRMQYYME-----
------------------------------------------------------------
------------------------------------------------------------
--------------------------PMADCIDCGACKEVCP-----------------V
CACGEDSKCTMFHSLVDNYKMS---------------MYHMVRLLHLSDSCIACGQCSDV
CPSDIPITLLQSSFAIPSQRKREYTPGMNVDDVPPFFEVILK------------------
---------
>17497795
------------------------------------------------------------
------------------------------------------------------------
------------------------------------------------------------
------------------------------------------------------------
------------------------------------------------------------
------------------------------------------------------------
------------------------------MVNV---GDMLVGYAT--NEDVRKRGASGG
LVTAVLAAALEKGLVENVVVMKH---INE----------------------------F--
EAVPIITDDVDEVLAS-----------T--GSLHSV-PVNLAKYAMG-------------
-----------------------------RKVAMPAKPCDTQAVIEQAK-----------
RGMIDLDN--TY-----V-VGLNCGGSMHPVTT-KKMLVEMYD----IDPEDVVGEDIEK
GKLIFK-TK--NG------EE--KAIAIDEL--EE--------AGFGRRESCRYCTLKIP
VN--ADLACGNWGVIGDKAGS-ATFCQVMNDKGVKLLDNA--IE--A---GRI---E---
----V--EPASDK----AIAIRAKVNDVMVNLGNTLEKEIFPEIPDEERMQYYME-----
------------------------------------------------------------
------------------------------------------------------------
--------------------------PMADCIDCGACKEVCP-----------------V
CACGEDSKCTMFHSLVDNYKMS---------------MYHMVRLLHLSDSCIACGQCSDV
CPSDIPITLLQSSFAIPSQRKREYTPGMNVDDVPPFFEVILK------------------
---------
>17646299
------------------------------------------------------------
------------------------------------------------------------
------------------------------------------------------------
------------------------------------------------------------
------------------------------------------------------------
------------------------------------------------------------
------------------------------MVNV---GDMLVGYAT--DENVRKRGASGG
LVTAVLAAALEKGLVENVVVMKH---INE----------------------------F--
EAVPIITNDVDEVLAS-----------T--GSLHSV-PVNLAKYAMG-------------
-----------------------------RKVAMPAKPCDAQAVIEQAK-----------
RGMIDLDN--TY-----I-VGLNCGGSMHPVTT-KKMLVAMYD----IDPEDVVGEDIEK
GKLIFK-TK--NG------EE--KAIAIDEL--EE--------AGFGRRESCRFCTLKIP
VN--ADLACGNWGVIGDLAGS-ATFCQVMNDKGVKLLENA--IE--A---GRI---E---
----V--EPASDK----AIAIRAKVNDVMVNLGSTLEKEIFPDIPDKERMQYYME-----
------------------------------------------------------------
------------------------------------------------------------
--------------------------QMEDCIDCGACKEVCP-----------------V
CACGEDSKCTMFHSLVDNYKMS---------------MYHLVRLLHLSDSCIACGQCSDV
CPSDIPITLLQSRFAIPSQRKREYTPGMNVDDVPPFFEVILK------------------
---------
>3973795
------------------------------------------------------------
------------------------------------------------------------
------------------------------------------------------------
------------------------------------------------------------
------------------------------------------------------------
------------------------------------------------------------
------------------------------MVNV---GDMLVGYAT--DEDVRKRGASGG
LVTAVLAAALEKGLVENVVVMKH---VNE----------------------------F--
EAVPIITDDVDEVLAS-----------T--GSLHSV-PVNLAKYAMG-------------
-----------------------------RKVAMPAKPCDAQAVIEQAK-----------
RDMIDLDN--TY-----I-VGLNCGGSMHPVTT-KKMLVAMYD----IDPEDVIGEDIEK
GKLIFK-TK--NG------EE--KAIAIDEL--EE--------AGFGRRESCRFCTLKIP
VN--ADLACGNWGVIGDLAGS-ATFCQVMNDKGVKLLENA--LE--A---GQI---K---
----V--EPASDK----AIAIRAKVNDVMVNLGSTLEKEIFPDIPDEERVQYYME-----
------------------------------------------------------------
------------------------------------------------------------
--------------------------QMADCIDCGACKEVCP-----------------V
CACGEDSKCTMFHSLVDNYKMS---------------MYHMVRLLHLTDSCIACGQCSDV
CPSDIPITLLQSRFAIPAQRRREYTPGMNVDDVPPFFEVILK------------------
---------
>3974841
------------------------------------------------------------
------------------------------------------------------------
------------------------------------------------------------
------------------------------------------------------------
------------------------------------------------------------
------------------------------------------------------------
------------------------------MVNV---GDMLVGYAT--DEDVRKRGASGG
LVTAVLAAALEKGLVENVVVMKH---VNE----------------------------F--
EAVPIITDDVDEVLAS-----------T--GSLHSV-PVNLAKYAMG-------------
-----------------------------RKVAMPAKPCDAQAVIEQAK-----------
RDMIDLDN--TY-----I-VGLNCGGSMHPVTT-KKMLVAMYD----IDPEDVIGEDIEK
GKLIFK-TK--NG------EE--KAIAIDEL--EE--------AGFGRRESCRFCTLKIP
VN--ADLACGNWGVIGDLAGS-ATFCQVMNDKGVKLLENA--LE--A---GQI---K---
----V--EPASDK----AIAIRAKVNDVMVNLGSTLEKEIFPDIPDEERVQYYME-----
------------------------------------------------------------
------------------------------------------------------------
--------------------------QMADCIDCGACKEVCP-----------------V
CACGEDSKCTMFHSLVDNYKMS---------------MYHMVRLLHLTDSCIACGQCSDV
CPSDIPITLLQSRFAIPAQRRREYTPGMNVDDVPPFFEVILK------------------
---------
>17641680
------------------------------------------------------------
------------------------------------------------------------
------------------------------------------------------------
------------------------------------------------------------
------------------------------------------------------------
------------------------------------------------------------
------------------------------MVNV---GDMLVGYAT--DEDVRKRGASGG
LVTAVLAAALEKGLVENVVVMKH---VNE----------------------------F--
EAVPIITDDVDEVLAS-----------T--GSLHSV-PVNLAKYAMG-------------
-----------------------------RKVAMPAKPCDAQAVIEQAK-----------
RDMIDLDN--TY-----V-VGLNCGGSMHPVTT-KKMLAAMYD----IDPEDVVGEDIEK
GKLIFK-TK--NG------DE--KAIAIDEL--EE--------AGFGRRESCRFCTLKIP
VN--ADLACGNWGVIGDMAGS-ATFCQVMNDKGVKLLDTA--IE--A---GRI---K---
----V--EPASDK----AIAIRAKVNDVMVNLGSTLEKEIFPDIPDEERVQYYME-----
------------------------------------------------------------
------------------------------------------------------------
--------------------------QMADCIDCGACKEVCP-----------------V
CACGEDSKCTMFHSLVDNYKMS---------------MYHMVRLLHLTDSCIACGQCSDV
CPSDIPITLLQSRFAIPAQRKREYTPGMNVDDVPPFFEVILK------------------
---------
>4017492
------------------------------------------------------------
------------------------------------------------------------
------------------------------------------------------------
------------------------------------------------------------
-MK---------------------------------------------------------
------------------------------------------------------------
-------------------------------------GDMYLASAS--DEEILKRGEYGG
AVTALLKFALDSGVVDAVLGVKK-RDNNN------R---------------------Y--
DGVLDLITDPGEVIDC-----------A--GSLHCV-SLNIARNVKE-------------
----Y--LDG-A--K-------------QMKIAVPCKPCDARAIIEIAK-----------
RKQIDKDD--LL-----L-VGLNCTGTLPPVVA-KEMLISEYE----VDPNEVVMEDIEG
GELIIT-LA--DG------TK--IAKDLLEL--EK--------KGYGRRDNCRRCNVNIP
TM--ADIACGKWGV---KEGEKKTFTEVCSDKGAELIDNA--IK--A---GVI---K---
----V--DPPGED----AIEERKRKDREAIELSNKCEAEDLKELREISLDDRLAYWLH--
------------------------------------------------------------
------------------------------------------------------------
--------------------------QFDRCIKCFSCRDACP-----------------I
CYCKKCSLEPDRGYVKGGEV-------------PPDRMFHLTRLTHDGDSCVNCGQCQDA
CPAEIPLTRLYLMLNNKLSPMFDYVSGMDVEQKPPLIAAKDEEASIDDIDIFLAKGEASE
VVPQQ----
>10667822
------------------------------------------------------------
------------------------------------------------------------
------------------------------------------------------------
------------------------------------------------------------
MAK---------------------------------------------------------
------------------------------------------------------------
-------------------------------------GDMYLAQAS--DEAILKRGEYGG
AVTALLKFALDSGVVDAVLGVKK-RDGNN------R---------------------Y--
DAVLDLITDPKKVIDC-----------T--GSLHCV-SLNIARNVKE-------------
----Y--LDG-A--K-------------RMRIAVPCKPCDARAIIEIAK-----------
RKQINLDN--LL-----L-VGLNCTGTLPPVVA-KAMLIGEYE----VDPKEVVMEDIEG
RTLIIS-LA--DG------TK--IANDLLEL--ET--------KGYGRRDNCRRCNVNIP
TM--ADIACGKWGV---KEGEKKTFTEVCSDKGAEFIDNA--IK--T---GVI---K---
----V--EQPGKD----AIAERKRKDREAIELSSKCEAEDLKELRELSLDDRLAYWLH--
------------------------------------------------------------
------------------------------------------------------------
--------------------------LFDRCIKCFSCRDACP-----------------I
CYCKKCFLEPDRGYVKGGEV-------------PPDRMFHLTRLAHDGDSCVNCGQCQDA
CPAEIPLTRLYLMLNIKLSQMFDYVSGMNIEQKPPLIAAKDEEASIDDINHFN-------
---------
>17374087
------------------------------------------------------------
------------------------------------------------------------
------------------------------------------------------------
------------------------------------------------------------
MAK---------------------------------------------------------
------------------------------------------------------------
-------------------------------------GDMYLAQAS--DKEILKQGESGG
AVTALLKFALDSGVVDAVLGVKK-RDGNN------R---------------------Y--
DAVLDLITDPEKVIDC-----------A--GSLHCV-SLNIARNVKE-------------
----Y--LDG-A--K-------------QMKIAVPCKPCDARAIIEIAK-----------
RKQINRDN--LL-----L-IGLNCTGTLPPVVA-KEMLIGEYD----VNPNEVVMEDIEG
GELIIS-LA--DG------TK--IAKVLLEL--EK--------KGYGRRDNCRRCNVNIP
TM--ADIACGKWGV---KEGEKKTFTEVCSDKGAEFIDNA--IK--T---GVI---K---
----V--EPPGED----AITERKRKDREAIELSNKCEAEDLKELRGFNLDDRLAYWLH--
------------------------------------------------------------
------------------------------------------------------------
--------------------------MFDRCIKCFSCRDACP-----------------I
CYCKKCFLEPDRGYVKGGEV-------------PPDRMFHLTRLAHDGDSCVNCGQCQDA
CPAEIPLTRLYLMLNIKLSPMFDYVSGMDVEQKPPLIAAKDEEASIDDIDIFLVKGEASE
VVPQQ----
>17353252
------------------------------------------------------------
------------------------------------------------------------
------------------------------------------------------------
------------------------------------------------------------
MAK---------------------------------------------------------
------------------------------------------------------------
-------------------------------------GDMYLAQAS--DEEILKRGESGG
AVTALLKFALESGVVDAVLGVKK-RDGNN------R---------------------Y--
DAVLDLITNPEKVIDC-----------A--GSLHCV-SLNIARNVKE-------------
----Y--LDG-A--K-------------QMKIAVPCKPCDARAIIEIAK-----------
RKQINRDN--LL-----L-VGLNCTGTLPPVVA-KEMLIGEYE----VDPNEVVMEDIEG
RELIIS-LA--DG------TI--IAKDSLEL--ET--------KGYGRRDNCRRCNVNIP
TM--ADIACGKWGV---KEGEKKTFTEVCSDKGAEFIDNA--IK--T---GVI---K---
----V--EPPGED----AITERKRKDREAIELSNKCEAEDLKELRGFSLDDRLAYWLH--
------------------------------------------------------------
------------------------------------------------------------
--------------------------MFDRCIKCFSCRDACP-----------------I
CYCKKCFLEPDRGYVKGGEV-------------PPDRMFHLTRLAHDGDSCVNCGQCQDA
CPAEIPLTRLYLMLNIKLSPMFDYVSGMDVEQKPPLIAAKDEEASIDDIDIFLVKGEASE
VVPQQ----
>10661797
------------------------------------------------------------
------------------------------------------------------------
------------------------------------------------------------
------------------------------------------------------------
MAK---------------------------------------------------------
------------------------------------------------------------
-------------------------------------GDMYLAQAS--DEEILKRGESGG
AVTALLKFALESGVVDAVLGVKK-RDGNN------R---------------------Y--
DAVLDLITNPEKVIDC-----------A--GSLHCV-SLNIARNVKE-------------
----Y--LDG-A--K-------------QMKIAVPCKPCDARAVIEIAK-----------
RKQINRDN--LL-----L-IGLNCTGTLPPVVA-KEMLIGEYE----VDPNEVVMEDIEG
GELIIS-LA--DG------TK--IAKNLLEL--EK--------KGYGRKDNCRRCNVNIP
TM--ADIACGKWGV---KEGEKKTFTEVCSDKGAEFIDNA--IK--T---GVI---K---
----V--EPPGED----AITGRKRKDREAIELSNKCEAEDLKELRGFSLDDRLAYWLH--
------------------------------------------------------------
------------------------------------------------------------
--------------------------MFDRCIKCFSCRDACP-----------------I
CYCKKCFLEPDRGYVKGGEV-------------PPDRMFHLTRLAHDGDSCVNCGQCQDA
CPAEIPLTRLYLMLNIKLSPMFDYVSGMDVEQKPPLIAAKDEEASIDDIDIFLVKGEASE
VVPQQ----
>3776994
------------------------------------------------------------
------------------------------------------------------------
------------------------------------------------------------
------------------------------------------------------------
------------------------------------------------------------
------------------------------------------------------------
--------------------------------MS---ENLMLAKSK--ENEITDSGACGG
AVSSIFQYLLSQGIVDGVLTLNK---GED---------------------------VY--
DGIPRLLTDASEVIET-----------C--GSLHCA-PTMVGDLISS-------------
-------FLS------------------DQKIAVAVKPCDAKAVNELVK-----------
RHRINPEN--II-----T-IGLNCGGTVRPETA-QEMIEKFYE----VDPADVVKEEIDK
GKFIIE-MA--DG------SE--KGIKIDDL--ED--------EGYGRRDNCQRCELKVP
RN--ADLACGNWGS----EPG-WTFVEVNTEKGNEIIEGA--KA--E---GFI---E---
----T--KDPSEK----ALEMRGKVENIMIKMGKRNTKKQLEDEALTLEEWEN-------
------------------------------------------------------------
------------------------------------------------------------
--------------------------QWNKCIKCFACRDVCP-----------------I
CWCHECELEKSYFKDDGQ-------------APPDPLSFHGVRLSHMSPSCVNCGQCDDV
CPMEIPVSKLFHKLQVKYEGQTGYVAGVGDEKPPLYSPQKENF-----------------
---------
>3834721
------------------------------------------------------------
------------------------------------------------------------
------------------------------------------------------------
------------------------------------------------------------
------------------------------------------------------------
------------------------------------------------------------
-------------------------------------MKYLLARAT--DEEIQRKGECGG
AVTAIFKYMLDKEVVDAVLTLER---GYD------V---------------------Y--
DGIPVLLEDSSGIEST-----------C--GSLHCA-PTMFGDLISR-------------
----Y---LS------------------DMRLAVAVKPCDAMAIRELEK-----------
RHQIDPDK--VY-----K-IGLNCGGTLAPVSA-REMIETFYE----IDPDDVVSEEIDR
GKFIVE-LR--DG------SH--REISIDYL--EE--------EGFGRRENCQRCEIMVP
RN--ADLACGNWGA----DDG-WTFIEVNTERGQEIIEGA--RS--S---GYI---E---
----A--REPSEK----MVKIREKIENAMISMARKFQDKYLDEEYPSLDEWDE-------
------------------------------------------------------------
------------------------------------------------------------
--------------------------YWKRCINCFACRDACP-----------------V
CFCRECELEKDYLLESDEK-------------APDPLTFQGVRLSHMGFSCINCGQCEDV
CPMDIPIARIYHRIQKKYRDRTGFTAGVSQELPPMYSGEKD-------------------
---------
>3794542
------------------------------------------------------------
------------------------------------------------------------
------------------------------------------------------------
------------------------------------------------------------
------------------------------------------------------------
------------------------------------------------------------
--------------------------------MS---NEMYYVQAS--DPAILEKGECGG
AVTALFKYLLDKGIVDGVLALKK---GVD---------------------------VY--
DAIPTFVTSSEDLLST-----------A--GSLHCA-PTMWGGIIKE-------------
-------YLQ------------------DAKIAVPVKPCDMRAIVELAK-----------
RAQINLDN--VY-----M-IGLNCGGTVPPKTA-MEMIKLFYE----VDPKDVVKEEIDK
GKFIIV-MN--DG------SH--KEVKMHDL--ED--------NGYGRRVNCQRCDEKIP
RK--ADIAAGNWGVIGEDAGK-YTFMEVCTEKGKQLLEDA--EK--D---GYI---K---
----K--KSPNPK----GIEIRAKVESSMLKMGEDYKNKWLEEEYPTIEEWNR-------
------------------------------------------------------------
------------------------------------------------------------
--------------------------QWNKCIKCYGCRDVCP-----------------V
CFCRECALNADYLDSGS--------------IPPNPIMFQGVRMSHMAFSCVNCGQCEDV
CPMEIPVARIFHKVQEKTRKELGYRPGVDDEAPPALGGSCPTQ-----------------
---------
>3722197
------------------------------------------------------------
------------------------------------------------------------
------------------------------------------------------------
------------------------------------------------------------
------------------------------------------------------------
------------------------------------------------------------
---------------------------MS--------NEMYYVQAS--DPAILEKGECGG
AVTALFKYLLDKGIVDGVLALKK---GVD------V---------------------Y--
DAIPTFVTSSEDLLST-----------A--GSLHCA-PTMWGGIIKE-------------
----Y---LQ------------------DAKIAVPVKPCDMRAIVELAK-----------
RAQINLDN--VY-----M-IGLNCGGTVPPKTA-MEMIKLFYE----VDPKDVVKEEIDK
GKFIIV-MK--DG------SH--KEVKMHDL--ED--------NGYGRRVNCQRCDEKIP
RK--ADIAAGNWGVIGEDAGK-YTFMEVCTEKGKQLLKDA--EK--D---GYV---K---
----T--KAPNPK----GLEIRAKVESSMLKMGEDYKNKWLEEKYPTIEEWNR-------
------------------------------------------------------------
------------------------------------------------------------
--------------------------QWNKCIKCYGCRDVCP-----------------V
CFCRECALTADYVDTGS--------------IPPDPIMFQGVRMSHMAFSCVNCGQCEDV
CPMEIPVARIFHKIQEKTRKELGYRPGVDDEAPPALGGSCPTQ-----------------
---------
>3760353
------------------------------------------------------------
------------------------------------------------------------
------------------------------------------------------------
------------------------------------------------------------
-MN---------------------------------------------------------
------------------------------------------------------------
-------------------------------------PEYLLARSK--SPEILDEGECGG
AVSSIFLYLLDKELVEGVLTLTR---GED------I---------------------Y--
DGIPSLIEESEDVLKT-----------C--GSLHCA-PTMLGDIIKK-------------
----H---MN------------------DMKLAVAVKPCDAMAINELEK-----------
RCQLEKDK--LY-----K-IGLNCGGTVMPVTA-RKMIDIFYN----VDPDDVIKEEIDK
GQFIIE-LK--DG------SH--KSVKIDEL--EE--------KGYGRRANCQRCDLMVP
RN--ADIACGNWGA----EPG-WTFIEIITEKGKELVENA--KK--E---GYI---E---
----V--KIPSEK----SISIRSKIEESMIKLAQNFQDKYLEENYPSSENREK-------
------------------------------------------------------------
------------------------------------------------------------
--------------------------YWNRCIKCYACRDVCP-----------------I
CYCKECALDKECYVEEDQ-------------IPPNPITFQGVRLSHMSFSCINCGQCEDV
CPMEIPLSVIYQKMQKKYKKESGYIAGVNDELPPLYSPEKE-------------------
---------
>3839188
------------------------------------------------------------
------------------------------------------------------------
------------------------------------------------------------
------------------------------------------------------------
------------------------------------------------------------
------------------------------------------------------------
------------------------------MDKY------LLIQAT--DEGILKKAECGG
AVTALFRYLLDKKLVDGVLALKK---GED------L---------------------Y--
DGIPAFITNSEELIET-----------A--GSLHCA-PTNFGKLIKN-------------
----Y---LA------------------DKKIAVSVKPCDAMAIRELAK-----------
LNQINLDN--VY-----M-IGLNCGGTISPITA-MKMIKLFYE----VDPKDVVKEEIDK
GKFIIE-LK--NG------EH--KAVKIHEL--EE--------KGFGRRKNCQRCELKIP
RN--ADLACGNWGA----EPG-WTFVEICSEKGKKLIENA--EK--E---GYI---K---
----T--KKPSDK----GIEIRAKIEESMIKLAKGFQKKHLEEEYPDLERWQE-------
------------------------------------------------------------
------------------------------------------------------------
--------------------------YWNRCIKCYGCRDACP-----------------I
CFCRECRLEADYLDEKGK-------------IPPDPVMFQGIRLSHVSQSCINCGQCEDV
CPMEIPLAYIFHRMQLKLRDIYGYIPGIDDKMPPLFDFE---------------------
---------
>3839969
------------------------------------------------------------
------------------------------------------------------------
------------------------------------------------------------
------------------------------------------------------------
------------------------------------------------------------
------------------------------------------------------------
------------------------------MDKY------VLVQAS--DEKILKHAECGG
AVTALFKYLLDKKLVDGVLALKK---GDD------L---------------------Y--
DGIPAFITNSEELIET-----------A--GSLHCA-PTNFGKLIKN-------------
--------YL-A----------------DKKIAVSVKPCDAMAIRELAK-----------
LNQINLDN--VY-----M-IGLNCGGTISPITA-MKMIKLFYE----VDPKDVVKEEIDK
GKFIIE-LK--NG------EH--KAVKIHEL--EE--------KGFGRRKNCQRCELKIP
RN--ADLACGNWGA----EPG-WTFVEICSEKGKKLIENA--EK--E---GYI---K---
----T--KKPSDK----GIEIRAKIEESMIKLAKGFQKKHLEEEYPDLERWQE-------
------------------------------------------------------------
------------------------------------------------------------
--------------------------YWNRCIKCYGCRDACP-----------------I
CFCRECRLEADYLDEKGK-------------IPPDPVMFQGIRLSHVSQSCINCGQCEDV
CPMEIPLAYIFHRMQLKLRDIYGYIPGIDDKMPPLFDFE---------------------
---------
>3779202
------------------------------------------------------------
------------------------------------------------------------
------------------------------------------------------------
------------------------------------------------------------
------------------------------------------------------------
------------------------------------------------------------
-------------------------------------MKYALIQAA--DGEILKRAECGG
AVTALFKYLLDNKLVDGVLALKK---GED------V---------------------Y--
DGIPAFVTNSDELLET-----------A--GSLHCA-PTNFGKIISK-------------
----Y---LN------------------DKRIAVSTKPCDAMAIKELAK-----------
LEQVNLDN--IY-----M-IGLNCGGTVSPITA-MKMIELFYE----VDPKDVVKEEIDK
GKFIIF-LK--DG------TE--KAVKIDDL--EE--------KGFGRRENCQRCEVMIP
RM--ADIACGNWGA----EKG-WTFVEICSEKGRKLIEEA--EK--N---GYL---K---
----I--KEPSEK----AIQIREKIENVMIKLAKKFQKKHLEEEYPSLEKWQK-------
------------------------------------------------------------
------------------------------------------------------------
--------------------------YWNRCIKCYGCRDNCP-----------------L
CFCVECKLEKDYIGEKGK-------------IPPDPIMFQGIRLSHTSQSCINCGQCEDA
CPMEIPLAYIYHRMQLKFRDSFGYVPGVDDKIPPLYSLNK--------------------
---------
>3842393
------------------------------------------------------------
------------------------------------------------------------
------------------------------------------------------------
------------------------------------------------------------
------------------------------------------------------------
------------------------------------------------------------
-------------------------------------MKYVLIQAT--DNGILRRAECGG
AVTALFKYLLDKKLVDGVLALKR---GED------V---------------------Y--
DGIPTFITNSNELVET-----------A--GSLHCA-PTNFGKLIAK-------------
--------YL-A----------------DKKIAVPAKPCDAMAIRELAK-----------
LNQINLDN--VY-----M-IGLNCGGTISPITA-MKMIELFYE----VNPLDVVKEEIDK
GKFIIE-LK--NG------EH--KAVKIEEL--EE--------KGFGRRKNCQRCEIMIP
RM--ADLACGNWGA----EKG-WTFVEICSERGRKLVEDA--EK--D---GYI---K---
----I--KQPSEK----AIQVREKIESIMIKLAKKFQKKHLEEEYPSLEKWKK-------
------------------------------------------------------------
------------------------------------------------------------
--------------------------YWNRCIKCYGCRDNCP-----------------L
CFCVECSLEKDYIEEKGK-------------IPPNPLIFQGIRLSHISQSCINCGQCEDA
CPMDIPLAYIFHRMQLKIRDTLGYIPGVDNSLPPLFNIER--------------------
---------
>3795764
------------------------------------------------------------
------------------------------------------------------------
------------------------------------------------------------
------------------------------------------------------------
------------------------------------------------------------
------------------------------------------------------------
-------------------------------------MSYYLVQST--DEDVLKHAECGG
AVTAFFKYLLDKKLVDGVLALKK---GED------V---------------------Y--
DGVPYLVNNSEELVET-----------C--GSLHCA-PTMFGNMISK-------------
----H---LK------------------DMNLAVSVKPCDAMAINELEK-----------
RHQIDKDK--IY-----T-IGLNCGGTVPPQTA-KKMIELFYD----VDPEDVIKEEIDK
GKFIIE-LK--DG------SE--KSVKIDEL--EE--------EGYGRRTNCQRCELKVP
RN--ADLACGNWGA----EKG-WTFVEVGSEKGEELLKNA--QK--E---GYI---N---
----V--KAPSEK----ALEIRGKIEKSMINLGKKFQKEHLDEKYPSPEKWNE-------
------------------------------------------------------------
------------------------------------------------------------
--------------------------YWSRCIKCYGCRDVCP-----------------I
CFCKECALAEDYLDKGT--------------IPPDPIMFQGIRLSHMSFSCINCGQCEDV
CPVEIPLAKIYHRAQLKIRETTGFVPGIDDSMPFLYK-----------------------
---------
>3721026
------------------------------------------------------------
------------------------------------------------------------
------------------------------------------------------------
------------------------------------------------------------
------------------------------------------------------------
------------------------------------------------------------
-------------------------------------MSYYLVQST--DEDILKHAECGG
AVTAFFKYLLDKKLVDGVLALKK---GED------V---------------------Y--
DGLPYLVNDSKELVET-----------C--GSLHCA-PTMFGNMISK-------------
--------HL-K----------------DMNLAVSVKPCDAMAIVELEK-----------
RHQIDKDK--LY-----T-IGLNCGGTVPPQTA-KKMIELFYD----VDPEDVIKEEIDK
GKFIIE-LK--DG------SE--KSVKIDEL--EE--------EGYGRRTNCQRCELKVP
RN--SDLACGNWGT----EKG-WTFVEVGSEKGEELLKNA--QK--E---GYI---N---
----V--KAPSEK----ALEIRGKIEKSMINLGKKFQKEQLDEKYPEPEKWDE-------
------------------------------------------------------------
------------------------------------------------------------
--------------------------YWSRCIKCYGCRDVCP-----------------I
CFCKECALGEDYLDKGT--------------IPPDPIMFQGIRLSHMSFSCINCGQCEDV
CPVEIPLAKIYHRAQLKIRETTGFVPGIDDSMPFLYK-----------------------
---------
>3796729
------------------------------------------------------------
------------------------------------------------------------
------------------------------------------------------------
------------------------------------------------------------
------------------------------------------------------------
------------------------------------------------------------
--------------------------------------MKYLIQST--DENILKHAECGG
AVSALFKYLLDKEIVDGVLALKK---GED---------------------------VY--
DGIPTLVKNSEELIET-----------C--GSLHCA-PTNFGNIISK-------------
-------HLN------------------DLKLAVAVKPCDAMAINELQK-----------
RQQIDKDN--IY-----T-IGLNCGGTIPPITA-RKMIEMFYG----VNPEDVIKEEIDS
GKFIIE-LK--DG------TH--KAIKMHDL--ED--------KGFGRRKNCQRCELKIP
RN--ADLACGNWGA----EDG-WTFVEACSEKGKELIENA--EK--E---GYI---M---
----V--KTPSEK----GIKIRGKIEKIMIGLAKSAQKEQLEEKYYSPEKWKE-------
------------------------------------------------------------
------------------------------------------------------------
--------------------------YWSRCIKCYGCRDACP-----------------L
CFCKECALSQDYMDKGE--------------IPPDPIMFQGIRLSHMSFSCINCGQCEDV
CPIEIPVAHIYHRTQLKIRKTTNFIPGVDDSMPFLYQ-----------------------
---------
>3836948
------------------------------------------------------------
------------------------------------------------------------
------------------------------------------------------------
------------------------------------------------------------
------------------------------------------------------------
------------------------------------------------------------
------------------------------MDKY------LLVQST--DENILKHAECGG
AVTSLFKYLLDKKLVDGVLTLKK---GED---------------------------VY--
DGIPTLVENSEELIQT-----------C--GSLHCA-PTNIAKIISK-------------
-------YLY------------------DLKLAVAVKPCDAMAIKELEK-----------
RYQINKDN--IY-----T-IGLNCGGTVPPITA-IKMIELFYD----VNPEDVVKEEIDK
GKFIIE-LK--DG------TE--KGIKIDEL--EE--------KGYGRRKNCQRCELKIP
RN--ADIACGNWGA----EKG-WTFVEVCSEKGRELIESA--EK--E---GYI---K---
----I--KTPSEN----NIKIREKIEKIMIKLSKSSQKKQLEEEYPSIEKWNE-------
------------------------------------------------------------
------------------------------------------------------------
--------------------------YWNRCIKCYGCRDVCP-----------------I
CFCKECVLNEDYVDKGK--------------IPPDPIMFQGIRLSHMSFSCVNCGQCEDV
CPMEIPLSCIYHRMQLRYRDTVGFIPGVDDELPPMYGSEKE-------------------
---------
>3837999
------------------------------------------------------------
------------------------------------------------------------
------------------------------------------------------------
------------------------------------------------------------
------------------------------------------------------------
------------------------------------------------------------
-------------------------------------MKYLLVQST--DENILKHAECGG
AVTSLFKYLLDKKLVDGVLTLKK---GED----------------------------V-Y
DGIPTLVENSEELIQT-----------C--GSLHCA-PTNIAKIISK-------------
-------YLY------------------DLKLAVAVKPCDAMAIKELEK-----------
RYQINKDN--IY-----T-IGLNCGGTVPPITA-IKMIELFYD----VNPEDVVKEEIDK
GKFIIE-LK--DG------TE--KGIKIDEL--EE--------KGYGRRKNCQRCELKIP
RN--ADIACGNWGA----EKG-WTFVEVCSEKGRELIESA--EK--E---GYI---K---
----I--KTPSEN----NIKIREKIEKIMIKLSKSSQKKQLEEEYPSIEKWNE-------
------------------------------------------------------------
------------------------------------------------------------
--------------------------YWNRCIKCYGCRDVCP-----------------I
CFCKECVLNEDYVDKGK--------------IPPDPIMFQGIRLSHMSFSCVNCGQCEDV
CPMEIPLSCIYHRMQLRYRDTVGFIPGVDDELPPMYGSEKE-------------------
---------
>3858314
------------------------------------------------------------
------------------------------------------------------------
------------------------------------------------------------
------------------------------------------------------------
------------------LKPSE-------------------------------------
------------------------------------------------------------
-------------------------------------GDMFYVQAC--DQKLLEKGESGG
AVSALLKFALESGSVDAVLGVRK---GAD------I---------------------Y--
DAVPVLITDPAEISEI-----------S--GSLHFG-TLLLSRLFSK-------------
----Y--LEK-A--D-------------NLKIAVSLKGCDVMGLYELAK-----------
RGEVRLEN--IL-----M-LGLNCGGSISPEMA-RKMIVETFS----VNPDSVKKERIAK
GKFIVETPE--EE----------FSIPIDKL--EE--------ANFGRRSNCRRCKLKIP
RQ--ADLACGEWGV----MGMEATFVEVCSAKGAELLKQA--KT--A---GVV---E---
----T--FPPVPK----GVEIRGKIEKSMLKLAEGWREKDFQSLGEGKTRLKQLVD----
------------------------------------------------------------
------------------------------------------------------------
--------------------------ETSRCIKCYTCIEVCP-----------------A
LSGTKVSDFTITPGKV-----------------PPSFAFHALRYSLVADSCINCGQCEEL
CPMDIPNALFMHSFAVEFQELYGYQAGQDLSVPNISPLEIFRQKENRKKLGCKKN-----
---------
>3786845
------------------------------------------------------------
------------------------------------------------------------
------------------------------------------------------------
-----------------------------------------------------------M
VQK---------------------------------------------------------
------------------------------------------------------------
-------------------------------------GDLLYAWTT--DLGLAKKAECGG
AVSGLLKFALESRAVEAVLAVKK---GVD------L---------------------Y--
DAVPALITDPAEIDQT-----------A--GSLHCG-TLLLSKLINN-------------
----Y--VPA-L--K-------------GKKVGIVVKGCDMMGLLELAK-----------
RGQVNLDN--VL-----M-IGVNCGGSVSPVPA-RKMIAEKYG----VSPDDVVKEEIDK
GQFIIQ-TA--DG------NH--KGVFMDEL--ED--------SGYGRRTNCRRCKVKIP
RQ--ADLACGNWGVIGDKAGK-ATFIEVCSDKGADLVTKA-AAA--K---KIM-------
----V--EPANPK----GVEIRAKVESSMHKLADKWRMRDFSMLSPHLWRDLEK------
------------------------------------------------------------
------------------------------------------------------------
--------------------------ETSRCTKCYACIDKCP-----------------V
CFPAADRLKKPSIMVR-------------RGTLPVDQMFHLRRLAHISDSCINCGQCEEC
CPMEIPLALFSHAIRTEEDSFFEPKLGKSEYSN---------------------------
---------
>3864156
------------------------------------------------------------
------------------------------------------------------------
------------------------------------------------------------
------------------------------------------------------------
------------------------------------------------------------
------------------------------------------------------------
------------------------------MAAT---GDMIYAWTT--DSGIAKKAECGG
AVTTLLKYALENKIVDVVVAVKK---GFD------L---------------------Y--
DAVPVAITDAKDLDQT-----------A--GSLHCG-TLLMSTFIQK-------------
----Y--LDG-A--K-------------NMKVGVVVKGCDLMSMIELGK-----------
RNEINMNN--VL-----T-IGVNCGGSVNPIQA-RKMIKEKFG----VDPDKVTKEEIDK
GQFIIE-YE--GG------H---KGIKIDEL--EE--------EGYGRRSNCRRCKYKIP
RQ--ADLACGNWGVIGDKAGK-ATFIEICSDKGADIVSKA--VS--A---KKL---D---
----T--CAAEPK----GIEIRGKTEGAMLKLGEKWRKKEFTALRDNLWDFIKK------
------------------------------------------------------------
------------------------------------------------------------
--------------------------ETSRCIKCYSCIEKCP-----------------V
CISTPFVGRPESYMVRPGYI-------------PSDPMFHLRRFASISDSCVNCGQCEEL
CPVEIPLALISHAIRVEGDNAYVPKLGAAPYKN---------------------------
---------
>3727744
------------------------------------------------------------
------------------------------------------------------------
------------------------------------------------------------
-----------------------------------------------------------M
VAK---------------------------------------------------------
------------------------------------------------------------
-------------------------------------GDMFYTWAA--DADVLKKGECGG
AITALQQYALKSGMVDAVLAVRK---GAD------L---------------------Y--
DAVPTVITNPAEIAET-----------A--GSLHCG-TLLLSKLVKD-------------
----Y--LDN-N--R-------------TAKLGVTVKGCDTMGLIELAK-----------
RNAVDMDR--LL-----L-LGVNCGGSVSPVLA-RKMIREKFE----VDPDAVHKEEIDK
GQFIIE-YE--GG------H---KGIKIDDL--ED--------EGYGRRSNCRRCLYKVP
RQ--ADLACGNWGVIGEKAGN-ATFVEVCSEKGAKLLDAA--AK--A---GAV---A---
----T--EPANPK----GIEIRGKVEGAMLNLGNKWRKKDFEALASDLWGTIGR------
------------------------------------------------------------
------------------------------------------------------------
--------------------------ETGRCIKCYSCIENCP-----------------V
CF-------------PVADELKGNSRMVTSGEVPPNPMFHLRRFAHISDSCINCGQCEEL
CPMDIPLALFSHAVRTEGDTTFEPKLGKAPYTN---------------------------
---------
>3865344
------------------------------------------------------------
------------------------------------------------------------
------------------------------------------------------------
------------------------------------------------------------
------------------------------------------------------------
-----------------------MGLFDSKPAIKV-------------------------
-------------------------------------GDMVYAWTL--EDQIAQKAECGG
AVTGLLKYALTNKMVDAVLAVQK---GQD------I---------------------Y--
DAVPTVVTDPKELVGT-----------A--GSLHCG-TLLIAKVVQK-------------
--------FQ-K--GSP-----------DKKLAVTVKGCDLMALHELAK-----------
RKGVNLSN--LL-----L-IGVNCGGTVSPVKA-RSMIRDVYQ----VDPNTVHKEEIDK
GQFIIE-YE--GG------H---KGISIDEL--EE--------SGYGRRSNCRRCLYKVP
RE--ADLACGNWGVIGDKAGK-ATFVEVCSDKGADLLQKA--VK--S---GVI---A---
----T--TPADPK----GIEIRKKVEGAMIKLGQKWRKKDFTALRSDLWNTIAD------
------------------------------------------------------------
------------------------------------------------------------
--------------------------ETSRCIKCYSCIENCP-----------------V
CM------------PVAGNGTETKSLMVEQGALPPSPMFHMRRFAHISDSCVNCGQCEEL
CAMDIPLALFSHAIRSEADLAFEPKLGRPDYSN---------------------------
---------
>3805243
------------------------------------------------------------
------------------------------------------------------------
------------------------------------------------------------
---MGLFGGKPDVKK---------------------------------------------
------------------------------------------------------------
------------------------------------------------------------
-------------------------------------GDMVYAWTS--DADIAKKAECGG
AVTSLLKYALEHKIVDAVIAVKK---GQD---------------------------VY--
DAVPVLVTDPGQLKDT-----------A--GSLHCG-TLLLAKVAQK-------------
---FM-ERSK------------------GMKVAMTVKGCDVMALHELAR-----------
RQKIDLNN--LL-----L-IGVNCGGTVSPVMA-RKMIKEKFG----VDPDTVTKEEIDR
GQFIIE-YE--GG------H---KGIKIDDL--ED--------EGYGRRSNCRRCLYKVP
RQ--ADLACGNWGVIGDKAGK-ATFVEVCSEKGADLLARA--VK--D---GAL---K---
----T--EKPDPK----GLEMRGKVEGAMIKLGEKWRKKDFEALSKDLWGTIRK------
------------------------------------------------------------
------------------------------------------------------------
--------------------------ETSRCIKCYSCIENCP-----------------V
CFPSGGALKAKDLVVKPG-------------EVPPNPMFHLRRFAHISDSCVNCGQCEEL
CAMDIPLAKFSHAIRVEADMVFEPKLGKPAYSN---------------------------
---------
>3785728
------------------------------------------------------------
------------------------------------------------------------
------------------------------------------------------------
-----------MVTK---------------------------------------------
------------------------------------------------------------
------------------------------------------------------------
-------------------------------------GELLYTQAT--DKAVQERGETGG
TVTALLKYLLESHMVDAVYAMKK---GAD---------------------------IY--
DAQPTLITDPKDVIQT-----------A--GSLHCGTLLVPKQLSKT-------------
----VLNADP------------------NLKIAVVAKGCDTMALYEMAK-----------
RGQINLDN--IL-----M-IGVNCGGTVRPAMA-RKMIREKFG----VNPDTVVKEEIDK
GQFIIL-TA--DG------QH--KGISIDEL--EE--------QGYGRRENCRRCKTKIP
RQ--ADLACGNWGIVGDKAGK-ATFVEVCSDKGAQALNKA--VE--A---GVI---E---
----V--SAAPQK----GVEIRGKVEQAMLKLADKWRAKDFAKGGNGTERLQAIMK----
------------------------------------------------------------
------------------------------------------------------------
--------------------------ETSRCIRCYACIENCP-----------------I
CYCTECSTKKPYLVTPG--------------EVPPNFMFHMIRFMHVSDSCINCGQCEEL
CPMDIENSRLMHSIQADLEAMFGYKPGVDMTLPVLALVKEPEERERLAATGTDQIFNIFK
D--------
>3790248
------------------------------------------------------------
------------------------------------------------------------
------------------------------------------------------------
---------------------------------------------------------MSM
VAK---------------------------------------------------------
------------------------------------------------------------
-------------------------------------GDMIYAYAK--DKETRDKGETGG
AVTALLRHLLESKTVDAVYTVKK---GVD------I---------------------Y--
DAQPVLITDPKDLIQT-----------A--GSIHCGTLLVTKQLAKC-------------
--------IL-KEAP-------------EMKVGVVVKGCDAMAMYEMAK-----------
RGQINLDN--VV-----M-IGVNCGGTVKPVMA-RKMIKEKFG----LDPDTVVKEEIDK
GQFIVK-TA--DG------QH--KGISMDEL--EE--------QGYGRRSNCRRCKVKVP
RQ--ADIACGNWGVIGDKAGN-TTFVEVCSEKGALVLNKA--IE--A---GAI---G---
----T--EPAPAK----GIEIRGKVENAMLKLGDKWREKYFNSMGTGTEKLEAIKK----
------------------------------------------------------------
------------------------------------------------------------
--------------------------DTSKCIRCYACVENCP-----------------I
CYCNECSTKKAWLVQPG--------------QIPPDFMFHMIRFVHVSDSCINCGQCEEL
CPMEIENSKYMHMIQSDLQGMFGYVPGVNMTMPVLALTKEPEERERLHSTGTDQIFKIFK
---------
>3814243
------------------------------------------------------------
------------------------------------------------------------
------------------------------------------------------------
------------------------------------------------------------
------------------------------------------------------------
------------------------------------------------------------
------------------------------MSAK---GDTFYAWTK----SSDIKGECGG
AVISILKYALENKIVDMVLTVRK---GVD---------------------------IY--
DPLPVFITDPAELASC-----------A--GSLHCG-TLLLPKLIKK-------------
----YLDGAR------------------NMKIAVTVKGCDAKAMYELGK-----------
RNQINMDN--IF-----M-IGLNCGGSVSPQVA-RKMIAEKYG----IDPDDVVKEEIDK
GQFIVI-TK--DG------QH--KGISIDEL--EE--------AGLGRRPNCQRCETKIP
RQ--ADIVCGNWGVVGDKAGK-ATFVEICSSKGAKLFDGA--VS--A---GAI---D---
----T--CAPDAK----GLAIRSKIENVMINLGKKHQEKQFASLGSGAKRLGFIKG----
------------------------------------------------------------
------------------------------------------------------------
--------------------------EASRCIKCYNCIEQCP-----------------I
CYCNECSTKKPHLVRPG--------------LIPPDFMFHLIRFAHVSDSCVNCGQCQEL
CPMDIPNALVMHSLQVEMQNLFGYVPGYDMQLPVLAFVEEAAERKRLADTGSDQIFNIFT
DNEE-----
>3802822
------------------------------------------------------------
------------------------------------------------------------
------------------------------------------------------------
------------------------------------------------------------
------------------------------------------------------------
------------------------------------------------------------
------------------------------MSEK---GDMFYAWTK----SADIKGECGG
AVISLLKYALEQKIVDVVLTVRK---GYD---------------------------VY--
DPLPVFITDPAELASC-----------A--GSLHCG-TFLLPKLIKK-------------
----YLNGAK------------------DIKVAITVKGCDVKALYELAK-----------
RQQINMDN--VL-----S-IGLNCGGSVSPTVA-RKMIEEKYG----IDPDDVVKEEIDK
GQFIVM-TK--DG------QH--KGIKIDEL--EE--------EGLGRRANCQRCETKIP
RQ--ADLACGNWGVFGEKAGK-ATFVEICSAKGASVFDGA--VS--N---GAI---D---
----I--CGPDPK----GLEIRGKIETVMIKMGKKAQKSQFDELQEGRDRLTTIMN----
------------------------------------------------------------
------------------------------------------------------------
--------------------------YSSRCIACRACIENCP-----------------I
CYCVECSTLKPHLIDQT--------------KTPPDFMFHLIRFAHIADSCVNCGQCQEL
CPAEIPNALFMHAQQVELEKMFGHTPGVDMTLPVLAYAEEPEERRRLNDTGSDMIFENVF
RE-------
>3802299
------------------------------------------------------------
------------------------------------------------------------
------------------------------------------------------------
------------------------------------------------------------
------------------------------------------------------------
------------------------------------------------------------
------------------------------MSAK---GDMFYAWTN----VSDIKGECGG
AVTSILKYLLESKIVDAVLTVQK---GAD---------------------------VF--
DAEPVVITDPADLVKS-----------A--GSLHCG-TLLLPKLIKK-------------
----YLNGAK------------------DMKLAVTCKGCDAKAMYELAK-----------
RQQINLDN--IV-----M-IGLNCGGSVSPVLA-RKMITEKYG----IDPNDVVKEEIDK
GQFIVM-TK--DG------QH--KGIKIDEL--EE--------EGLGRRKNCQRCETKIP
RQ--TDIVCGNWGVIGEKAGK-ATFVEICSDKGAMIFDGA--VK--A---GVL---T---
----T--SAPEEK----GLEIRDKIENVMIKMGKKNQETQFAAIGEGTDRLKYIMA----
------------------------------------------------------------
------------------------------------------------------------
--------------------------ETGRCIKCYGCIENCP-----------------I
CYCVECSTKKPHLVRPG--------------QVPPDFMFQMIRFAHIADSCVNCGQCTDI
CPQNIPNSLFMHAQQVELEKMFGHKPGMDMELPVLAFAEEIDERARLNATGSDMIYENVF
GEEK-----
>3739704
------------------------------------------------------------
------------------------------------------------------------
------------------------------------------------------------
-----------MVAN---------------------------------------------
------------------------------------------------------------
------------------------------------------------------------
-------------------------------------GDMLLAWAK--DAAYLEKGECGG
AVTAILKNALETGLVDAVFAVEK---GYD---------------------------IY--
DAKPAFITNPEDIERL-----------S--GSLHCG-TLLMPKLIKK-------------
----FLDGAK------------------NMKLAVTLKGCDAKALYELAK-----------
RQQINLDN--IY-----T-IGLNCGGSISPVAG-RKMIEEKFG----VSPDDVVKEEIDK
GQFIIV-TK--DG------EH--KGIKIDEL--EE--------EGYGRRANCQRCKTKVP
RQ--CDIACGNWGVPADKAGK-ATFIEVCSDKGAELINKV------S---GGI---E---
----T--APTDPK----FVAIRAKIEQAMYKLADKAREEQFAAMGEGQDRLSFIMK----
------------------------------------------------------------
------------------------------------------------------------
--------------------------ETSRCIKCYQCIENCP-----------------I
CYCVECSTKKPYLVTPG--------------QVPPPFMFHMIRYVHVSDSCVNCGQCEEL
CAMDIPNALYMHALQVEMQEMFGYEPGVNLDLPVLALVEEPTERKRLSDTGDDQIFNIFN
---------
>3743978
------------------------------------------------------------
------------------------------------------------------------
------------------------------------------------------------
------------------------------------------------------------
------------------------------------------------------------
------------------------------------------------------------
------------------------------MTTK---GDMVYAWAG--DADILKRGECGG
AVTALLKYALENKLVDAVLAVKK---GQD---------------------------LY--
DAVPTLVTDPEKIVEC-----------A--GSLHCG-TLLLPKIFKE-------------
----DFNGGR------------------DMKIAVTLKGCDAKAMYELAK-----------
RNQVSLDN--FI-----M-IGLNCGGTVSPMTA-RRMITEKYG----VDPGSVIKEEIDK
GQFIIE-YE--GG------E---KGISIDEL--EE--------EGFGRRANCQRCKTKIP
RQ--CDIACGNWGVIGDKAGK-ATFIEICSEKGANLVSGA--EK--A---GAI---S---
----T--SAPDPK----GLAIRDKVEGAMLKLADKCREKQFSKLGEGTERLKFLMD----
------------------------------------------------------------
------------------------------------------------------------
--------------------------ETSKCIKCYQCIEACP-----------------I
CYCKECSTKKPYLVPRG--------------QIPPPFMFHLIRYSHIADSCINCGQCEER
CAMDIPNSLFMHAIQLEMQEMFGYEPGVNLDLPVLALVEEPAERKRLNDTGDDQIFNIFG
QAKGCLK--
>3743389
------------------------------------------------------------
------------------------------------------------------------
------------------------------------------------------------
------------------------------------------------------------
------------------------------------------------------------
------------------------------------------------------------
------------------------------MAAK---GDMVYAWAS--NPECLKSGECGG
AVTSLLKYALESKMVDGVLTVAK---GVD---------------------------LY--
DAKPVFITDPEDIAKA-----------A--GSLHCG-TLLLPKLIKK-------------
----YFNGAR------------------DMKIAITLKGCDAKAMYELAK-----------
RQQINLDN--VI-----M-IGLNCGGSVAPGVG-RRMIAEKYE----VDPDTVHKEEIDK
GKFIIE-YE--GG------E---KGISIDEL--EE--------EGYGRRSNCQRCKTKVP
RQ--CDLACGNWGVIGDKAGK-ATFVEICSDKGADLVTKA--KS--A---GAI---E---
----T--AAPNPA----GIDIRAKIENSMYKLADKSRAKQFGELGEGKERLDYIMS----
------------------------------------------------------------
------------------------------------------------------------
--------------------------ETSRCIKCYQCIENCP-----------------I
CYCVECSTRKPHLVPPG--------------QVPPPFMFHLIRYTHIADSCINCGQCEEL
CAMDIPNALFMHAIQLEMQDMFGYEPGVNMDLPVLALVEEPAERKRLNDTGTDQIFDIFG
KKE------
>3743401
------------------------------------------------------------
------------------------------------------------------------
------------------------------------------------------------
------------------------------------------------------------
------------------------------------------------------------
------------------------------------------------------------
------------------------------MVAK---GDMLWAWAK--DSAALERGECGG
AVTALLKYALESGEVDGVLTVEK---GVD---------------------------LY--
DAKPVFITNPEDIAKA-----------A--GSLHCG-TLLMPKIIKK-------------
----FLNGAR------------------DMKIAVTMKGCDAKAFYELVK-----------
RQQINIDN--VL-----T-IGLNCGGSVSPIEA-RVMIEEKFG----LNPDDIVKEEIDK
GQFIVV-TK--DG------EH--KGIKIDEL--EE--------EGYGRRANCQRCKTKIP
RQ--CDLACGNWGVIGDKAGK-ATFVEVCSDKGAALVTKA--EG--K----AV---E---
----T--AKPAGP----ALDIRGKVEGAMFKLGDKCRKEQFEKLGEGKERLNYIMD----
------------------------------------------------------------
------------------------------------------------------------
--------------------------QTSRCIKCYQCIENCP-----------------I
CYCVECSTKKSHLVDPG--------------DVTPPFMFHLIRYSHIADSCVNCGQCQEL
CAMDIPNALFMHALQLEMQDMFGYEPGVNLDLPILSLVEEPAERKRLSDTGTDQIFDIFG
QKE------
>3814267
------------------------------------------------------------
------------------------------------------------------------
------------------------------------------------------------
------------------------------------------------------------
------------------------------------------------------------
------------------------------------------------------------
------------------------------MAAK---GDMLWAWAK--DGNMLDNGECGG
AVTALLKFALESGAVDAVLAVKK---GVD---------------------------LY--
DAQPVLITKPEDIAQC-----------A--GSLHCG-TLLIPKIIKK-------------
----YFDGAN------------------RMKIAVTMKGCDAKALYELAK-----------
RNQVNLDN--LI-----T-IGLNCGGSVSPIEA-RIMIQEKFG----LNPDDIVKEEIDK
GQFIVI-TK--SG------EH--KGIKIDEL--EE--------EGYGRRLNCQRCKTKIP
RQ--CDLACGNWGVIGDKAGK-ATFVEVCSDKGADLVTKA--TG--K----AI---E---
----T--EVPSPA----ALSIRGKVEGAMLKLGDKCRNAQFEKLGDGKKRLDYIME----
------------------------------------------------------------
------------------------------------------------------------
--------------------------QTSRCIKCYQCIENCP-----------------I
CYCVECSTKKPHLVDSG--------------AVNPPFMFHLIRYSHVADSCVNCGQCQEL
CAMDIPNALFMHALQMEMQEMFGHEPGVNMELPVLAYVEESAERKRLSDTGSDQIFNIFS
EGA------
>3727987
------------------------------------------------------------
------------------------------------------------------------
------------------------------------------------------------
-----------------------------------------------------------M
AGK---------------------------------------------------------
------------------------------------------------------------
-------------------------------------GDLLYAWTM--DDELREKAETGG
AVTALLRHALESGMVDAVFAVRK---GAD------V---------------------Y--
DALPALITDPAEIGGI-----------A--GSLHCG-TLLLPKQMRR-------------
----C---LL----ATEP----------NMRIATVLKGCDVKAIYEMAK-----------
RNQVNLDN--II-----I-IGLNCGGTIRPETA-RIIVREKLG----LDPDSVVKEEIDK
GKFIVV-TK--DG------EH--ASVSIDEL--EEGAEDLLGDPGLGRRSNCRRCKIKIP
RQ--ADLACGNWGVIGEKAGN-ATFVEVCSEKGANLLNAA--VK--T---GAV---A---
----T--EPANPK----GIDIRGKVENAMLKLGDKWRARYFGALG--EGTERLNKIRE--
------------------------------------------------------------
------------------------------------------------------------
--------------------------QTSRCIKCYSCIENCP-----------------I
CY----CVECSTRK---DYLVEPGV------IPPPF-MFHLIRFAHISDSCVNCGQCEEL
CPVEISNSVFMHAIQTDLEELFGFHPGEDMTPPVLALVEESAERKRLEATGSDQIF-DIF
R--------
>3863959
------------------------------------------------------------
------------------------------------------------------------
------------------------------------------------------------
------------------------------------------------------------
------------------------------------------------------------
------------------------------------------------------------
------------------------------MAAK---GDMSYVWAK--DKEILEKGECGG
AVTALLKYALESKFVDAVLAVRK---GQD------I---------------------Y--
DAVPAFITDPAEVAST-----------A--GSLHCG-TLLLPKILKN-------------
----Y--ADG-A--K-------------GMKIAVTCKGCDIMAFYELAK-----------
RNQVNLDN--IV-----M-IGVNCGGSVSPVGA-RKMIAEKFG----VDPDTVHKEEIDK
GQFIIE-YE--GG------H---KGIKIDEL--EE--------EGFGRRSNCRRCKMKIP
RQ--ADLACGNWGVIGDKAGK-ATFIEVCSEKGAKLLSDA--QA--K---GVV---E---
----V--AAADPK----GIEIRGKVEKAMLKLGDEWREKDFASLGKGKDRLKLLME----
------------------------------------------------------------
------------------------------------------------------------
--------------------------ETSKCIKCYACVENCP-----------------I
CYCVECSTKKPWYITPG--------------QLPPGFMFHLIRFAHISDSCINCGQCEEL
CSMDIRNALFMHSQQVEIEKQFKHTPGIDMTPPIHAFVEEKAERARLDATGTDSIYINIF
KDE------
>3864154
------------------------------------------------------------
------------------------------------------------------------
------------------------------------------------------------
------------------------------------------------------------
------------------------------------------------------------
------------------------------------------------------------
------------------------------MAAK---GDMLYAWAK--DAEIQKKGECGG
AVTALLKHALETKMVDAVVAIKK---GKD------L---------------------Y--
DAVPTVITNPEDIIQT-----------A--GSLHCG-TLLIPKLIKK-------------
--------YL-NGAK-------------DMKLAVTCKGCDAMAFYELAK-----------
RNQINLDN--II-----M-IGVNCGGSVSPVTA-RKMISNKFG----VDPDTVHKEEIDK
GQFIIE-YE--GG------H---KGIKIDEL--EE--------EGYGRRSNCRRCKMKIP
RQ--ADIAAGNWGVIGDKAGK-ATFLEICSEKGANLVNSA--QS--K---GAL---E---
----I--SPADPK----GIDIRAKVEKAMFNLGDEWRHRDFEGMGKGKDRLKLMMS----
------------------------------------------------------------
------------------------------------------------------------
--------------------------ESSKCIKCYACVEACP-----------------I
CYCIECSTKKPWYIAPG--------------VLPTSFMFHLIRFAHVSDSCINCGQCEEL
CPMEIPNALFMHSQQVEIEKMFGHIPGQDMTPPIHAFVEEKAERARLDATGTDSIYTNIF
TDE------
>3746173
------------------------------------------------------------
------------------------------------------------------------
------------------------------------------------------------
------------------------------------------------------------
------------------------------------------------------------
------------------------------------------------------------
------------------------------MTKK---GDMLYAWTN--DAEIQKKAELGG
AVTSLWKHALESKTVDAVLVISK---GKD------L---------------------Y--
DAKPTLVTDPAQLANT-----------A--GSLHCG-TLLLPKLIKK-------------
----Y--FGG-A--E-------------TMKIGVTVKGCDAMAFYELAK-----------
RKQINLDN--IF-----M-IGVNCGGSVSPVLA-RKMIADKYE----VDPDTVHKEEIDK
GQFIIE-YE--GG------H---KGITVDEL--EE--------HGYGRRSNCRRCKMKVP
RQ--ADLACGNWGVIGPRAGK-ATFVEVCSEKGANLVDSA--VK--K---GIL---A---
----T--EAPNPK----GLEIRGKVEGAMIKLGEKWRGKDFTGLGEGKDRLKKIMT----
------------------------------------------------------------
------------------------------------------------------------
--------------------------ETSRCIKCYSCISACP-----------------I
CYCVDCTTKNPVYVKSG--------------TVPPDFMFHLIRFAHIADSCVNCGQCQEL
CPSEIPNALFMHAQQVELEKMFGHVPGVSMELPLHAFVEERSERARLSNTGSDMIYENVF
NPVPKK---
>3806421
------------------------------------------------------------
------------------------------------------------------------
------------------------------------------------------------
------------------------------------------------------------
------------------------------------------------------------
------------------------------------------------------------
------------------------------MSKK---GDMFYAWTA--DANLAKKAECGG
AVSGLLKFMLEKKIVDAVLAVSR---GQD---------------------------IY--
DAVPTLVTDPAKIDET-----------A--GSLHCG-TLLLSKIVKK-------------
--------YL-DGAG-------------NKKIAMTVKGCDAMGLYELAK-----------
RQQVNLDN--IV-----M-IGVNCGGTVSPVMA-RKMIREKFG----VDPDTVHKEEIDK
GQFIIE-YE--GG------H---KGIKIDDL--ED--------EGYGRRSNCRRCKMKVP
RQ--ADLACGNWGVIGDKAGK-ATFVEVCSEKGANILDQA--VK--A---GAI---K---
----T--EPADPK----GIEMRKKVEGAMLKLGDKWREKDFASLGTGRERLQKIVK----
------------------------------------------------------------
------------------------------------------------------------
--------------------------ETSRCIKCYQCIENCP-----------------I
CYCVECSTKKPYLVTPG--------------QVPPSFMFHLIRFAHIADSCVNCGQCQEL
CAMDIPNALFMHAQQVELEKMFGHVPGVDMKLPLLALVEEREERDRLAATGSDQIFDIFK
---------
>3727412
------------------------------------------------------------
------------------------------------------------------------
------------------------------------------------------------
------------------------------------------------------------
------------------------------------------------------------
------------------------------------------------------------
------------------------------MAAK---GDMVYAWTT--SPDIASVAECGG
AVTGLLKYALENKIVDAVLAVKK---GVD------L---------------------Y--
DAVPTIITDPAEIGQT-----------A--GSLHCG-TLLLSKLVKK-------------
--------YL-GGAE-------------DMRLAVTVKGCDAMGLYELAK-----------
RNQVNLDN--LL-----M-IGVNCGGSVSPVSA-RKMIAEKFG----IDPNDVVKEEIDK
GQFIIV-TK--DG------QH--KGISMDEL--EE--------EGYGRRSNCRRCKMKVP
RQ--ADLACGNWGVIGEKAGK-ATFVEVCSEKGADLLSRA--AK--A---GAI---A---
----T--EPANPK----GIEIRGKVENAMLKLGDKWRAKYFEGLGEGKERLQKIME----
------------------------------------------------------------
------------------------------------------------------------
--------------------------DASRCIKCYACIENCP-----------------I
CYCEECSTKKDYLVPPG--------------VLPVPFMFHLIRFAHVADSCVNCGQCEEN
CPMEIANSLYMHALQTDMERMFGHTPGVDMELPVLALVEEQAERQRLSATGSDQIFDVFK
---------
>3730875
------------------------------------------------------------
------------------------------------------------------------
------------------------------------------------------------
------------------------------------------------------------
------------------------------------------------------------
------------------------------------------------------------
------------------------------MSAK---GDMCYAWST--DADLLAKGECGG
AVSSLLKYALESKMVDAVLAVKK---GQD------I---------------------Y--
DAVPTLITDPAEIAEA-----------A--GSLHCG-TLLLSKLFKK-------------
--------YL-NGAK-------------DMKIAVTVKGCDAMGMYELAK-----------
RKQINLDN--VI-----M-IGLNCGGSVSPVTA-RKMIADKFE----TDPDTVVKEEIDK
GQFIIM-TA--DG------QH--KGISIDVL--EE--------EGYGRRSNCRRCKMKVP
RQ--ADLACGNWGVIGDKAGK-ATFVEVCSEKGAALLDAA--TK--A---GKL---A---
----T--EAPNPK----GIEIRGKVEGAMLKLGDKWRAKDFAGLGEGKDRLKKIVE----
------------------------------------------------------------
------------------------------------------------------------
--------------------------ETSRCIKCYQCIDNCP-----------------I
CYCEECSTKKPYLVKPG--------------EVPPNFMFHLIRFAHISDSCINCGQCQEL
CAMDIPNALFMHALQVDLQEMFGFVPGVDMTLPVLALVEENEERSRLSATGSDQIYNIFN
K--------
>3727742
------------------------------------------------------------
------------------------------------------------------------
------------------------------------------------------------
------------------------------------------------------------
------------------------------------------------------------
------------------------------------------------------------
------------------------------MAAK---GDMVYAWAA--DAACQEKGECGG
AVTALLTHALKSGMVDAVFAVKK---GQD------L---------------------Y--
DAVPTLITDPAEIAQT-----------A--GSLHCG-TLLLSKLIKK-------------
--------YL-DGAE-------------NMRIAMPVKGCDAMGLYELAK-----------
RNQVNLDN--VL-----M-IGLNCGGSVSPVAA-RKMIREKFE----VDPDDVVKEEIDK
GQFIIV-TK--DG------QH--KGISMDEL--EE--------AGYGRRSNCRRCKMKVP
RQ--ADLACGNWGVIGEKAGN-ATFVEVCSEKGANLLDAA--IK--A---GEL---K---
----T--EAANPK----GIEIRGKVENAMLKLGDKWRAKDFEGLGEGKERLKKIMD----
------------------------------------------------------------
------------------------------------------------------------
--------------------------ATSRCIKCYACIENCP-----------------I
CYCVECSTKKAYLVEPG--------------QVPPPFMFHLIRYAHISDSCINCGQCEEN
CAMDIPNALFMHALQVDLQEMFGHTPGVDMELPVLALVEEQTERKRLSDTGSDQIFNIFE
---------
>3830899
------------------------------------------------------------
------------------------------------------------------------
------------------------------------------------------------
------------------------------------------------------------
------------------------------------------------------------
------------------------------------------------------------
------------------------------MAAK---GDMVLAWTT--NADLQKKAECGG
AVTALLKYALENKIVDAVLTVQR---GVD------L---------------------Y--
DAQPVLITNPEDLNNT-----------A--GSLHCG-TLLLSKLIKK-------------
----Y--LDG-A--S-------------DMKLGVTVKGCDMMGIYELAK-----------
RKQINLDN--VT-----M-IGVNCGGSVSPALA-RTMIREKYE----VDPNDVKKEEIDK
GQFIIE-TE--EG------H---KGIAMDIL--ED--------EGFGRRTNCRRCKLKVP
RQ--ADLACGNWGVIGDKAGK-ATFVEVCSQKGADLLTRA--EQ--A---GAI---A---
----T--EPAPAK----GIEIRGKIEGAMLKLGDKWRAKDFTELGQGQTRLEKIMK----
------------------------------------------------------------
------------------------------------------------------------
--------------------------ATARCIKCYSCIEACP-----------------I
CYCVDCSTKNPALVTPGEI--------------PPNFMFHLIRYAHISDSCVNCGQCEEL
CPAEIPNALFMHAQQVELEDLFGHKPGVDMTLPILALVEERAERDRLAKTGSDMIYLNCF
NK-------
>3830525
------------------------------------------------------------
------------------------------------------------------------
------------------------------------------------------------
-----------MVAK---------------------------------------------
------------------------------------------------------------
------------------------------------------------------------
-------------------------------------GDMVYAWTN--DAGIADKAECGG
AVTGLWKFALENKIVDAVFTVKK---GVD---------------------------LY--
DAVPTLITDPADLEKT-----------A--GSLHCG-TLLLPKLIKK-------------
----YLDGAK------------------DKKIGVTVKGCDAMAMYELAK-----------
RKQINMDN--IL-----M-IGVNCGGSVNPGVA-REMIEKKYG----VDPNDVHKEEIDK
GQFIIE-YE--GG------H---KGITVDEL--EE--------EGYGRRTNCRRCKAKVP
RQ--ADLAAGNWGVIGDKAGK-ATFVEVCSEKGAELLNAA--QK--A---GVM---N---
----V--QAAEPK----GIAIRGKIEGAMLKLGDKWRAKDFGNLGTGKERLDKILK----
------------------------------------------------------------
------------------------------------------------------------
--------------------------ETSRCIKCYQCIDQCP-----------------I
CYCVECSTKKPELVAPG--------------VLPVPFMFHLIRFAHIADSCVNCGQCEEI
CPMEIPNSLFMHAQQVELEDLFGYKPGADMSLPLLALVDEKSERARLGKTGSDQIYLNVF
TPADKA---
>3793866
------------------------------------------------------------
------------------------------------------------------------
------------------------------------------------------------
------------------------------------------------------------
------------------------------------------------------------
------------------------------------------------------------
------------------------------MVKV---KDMYYASTT--SDAIKAKAECGG
AITTLLQYALESKTVDAVLGVVR---GAD------L---------------------F--
DGVPTLITSPADVIKT-----------A--GSLHCA-PVNTGKFLAQ-------------
----Y--LDG-A--K-------------NMRIAVAVKPCDVATIKELAR-----------
RGKVNLAN--VL-----M-IGVNCGGTMRPMPA-REMIEKLYA----TSPDDVVKEEIDK
GKFIII-TK--DH------QH--KEISIDEL--ED--------KGTGRRENCQRCETKIP
RE--ADLACGNWGVIGPMAGK-ATFVEVCSEKGAKLLEGA--VN--A---KLL---N---
----I--TAPDPK----GVEIREKTNGAMLKLGAKRQKVQFSKVASDPGFWAR-------
------------------------------------------------------------
------------------------------------------------------------
--------------------------EFSRCIKCMGCVVHCP-----------------L
QYDGK----------------PRSPAYETKGVIPPALTYHLAKVAAEGGNCLNCGGCEDV
CPMDIPVSKLYHDVKKRLEA----------------------------------------
---------
>3786248
------------------------------------------------------------
------------------------------------------------------------
------------------------------------------------------------
------------------------------------------------------------
------------------------------------------------------------
------------------------------------------------------------
------------------------------MVKV---KDMFYACAT--EENICKAGECGG
AVTALLKYALESKMVDAVVAITR---GAD---------------------------LY--
DGVPTVFTNPADLVKS-----------A--GSLHCA-PTAIGKFIVQ-------------
----YMNGAK------------------DMKIALPVKQCDASAILAAAK-----------
QGKVNRNN--IL-----M-IGLNCGGTVRPVIG-RDMIEKYYG----VSPDDVIKEEIAK
GKFIIV-TK--NH------EH--KEVSIDEL--EE--------HGSGRRQNCQRCDIKIP
TM--ADLACGNWGVIGPLAGK-ATFVEVCSENGAKLMEGA--TN--A---KAI---T---
----T--QAPDPK----GIEMRAKINESMIKLAAKHQKKHFSEAADPAFWAS--------
------------------------------------------------------------
------------------------------------------------------------
--------------------------HFSKCVKCQGCTVNCP------------------
---------------VIFDLKLKPMAFEGMGDIPPSMGYHMARLAALGNNCINCGMCEDG
CPVEIPLSRLYHEVAKRIGQEIS-------------------------------------
---------
>3791116
------------------------------------------------------------
------------------------------------------------------------
------------------------------------------------------------
------------------------------------------------------------
------------------------------------------------------------
------------------------------------------------------------
------------------------------MVKV---KDTFYAWAN--NEDIKAKGECGG
AVTTLLKYALESKTVDAVLAIVR---GAD---------------------------LY--
DGVPTLITKPEDIIKS-----------A--GSLHCA-PTNIGKFLVQ-------------
----YLEGAK------------------NMKIAVPVKQCDARSILAAAK-----------
RGKVNRDN--IL-----M-IGLNCGGTMRPVAA-REMISKFYG----MNPDEVIKEEIAA
GKFIVV-NK--NH------EH--KEIKIDEL--ED--------QGVGRRMNCQRCDIKIP
RM--ADLACGNWGVIGPLAGK-ATFVEVCSEKGAKLMDGV--IN--A---KVL---N---
----T--QAPDPK----GLEIREKTDGAMVKLAAKHQKKQFTQAAMDSSYWAK-------
------------------------------------------------------------
------------------------------------------------------------
--------------------------QYSKCIKCRGCTVHCP------------------
---------------VIFDLDQKIMPYEGTGLLPPAMAYHFARAAALGTDCINCGNCEDV
CPMEIPVSRLHHEISKRLGAEIR-------------------------------------
---------
>3758444
------------------------------------------------------------
------------------------------------------------------------
------------------------------------------------------------
------------------------------------------------------------
------------------------------------------------------------
------------------------------------------------------------
------------------------------MIQI---GDKFYSNAV--DNLIAEKGESGG
SLTALYKFLLEEGIIDAVLTVKS---GAD------I---------------------Y--
DAVPVLIDNPEDLIES-----------A--GALHCG-TLNMAVILEK-------------
----Y--LGG-A--F-------------DIKIAVTTKPCDAMAINELIK-----------
RGRIARKN--II-----M-LGINCGGTLPPVPT-IKMLKSHG-----IDPDTVLNEEISK
GKFIIE-IK--GN------KR--EKISIDEL--EE--------ENNGRRENCRRCEFNIP
RT--ADLAFGNWGVI---DSSKNSFIEVLTDNGAKILDKA--SN--K---GIL---N---
----L--DKAPTG----GIGVREKIDKIMVNQAKKWQEKMFSHVGGEFLAVLFKYEN---
------------------------------------------------------------
------------------------------------------------------------
--------------------------DLSRCIKCFACKDSCP-----------------I
CYCSDCSLKSEIPEWVNNTEV------------PPKPLFHMERLMHMVDSCINCGQCEDV
CPADIPLSKISHEINVKLKEMFDYTPGINDELPPFSYFLIKRDKRFGG------------
---------
>3775214
------------------------------------------------------------
------------------------------------------------------------
------------------------------------------------------------
------------------------------------------------------------
----------------MAVNV---------------------------------------
------------------------------------------------------------
-------------------------------------NDMFYAYSG--NEAIKEKGEYGG
VVTTIMKYLLEEGIVDAVVAVEE---AAD---------------------------LY--
DAKPILITDPEDVIKS-----------A--GSLHCG-TLNLAKFVSK-------------
----YLDGAR------------------DMKIAVTTKPCDAMTLKELMR-----------
KRKVIEEN--VI-----M-IGVNCGGTMPPVPT-MKMIRDVYE----LDPADVIKEEISK
GKLIME-TA--EG------E---KAISIDEL--EE--------EGMGRRENCQRCTMNIP
TN--ADLALGNWGVIGELAGK-ATFVEVCSEKGADILDKV--IE--A---GLI---E---
----T--QEPIEK----GVTIRANIDGIMVKQAMAQREKDFAGTSGDILEVFAEYKE---
------------------------------------------------------------
------------------------------------------------------------
--------------------------EFSKCMKCYGCREACP-----------------L
CFCDDCCLEAEGPE------------WVPGGYTPAAPFFHLTRMVHMVDACTNCGQCSEV
CPCEIPVSKVWATVNQKVRDIFGYYSGVDNEEPLPFTEFGPKSYRQY-------------
---------
>3773505
------------------------------------------------------------
------------------------------------------------------------
------------------------------------------------------------
----------------------------------------------------------MA
VKN---------------------------------------------------------
------------------------------------------------------------
-------------------------------------SDMYYAYSN--NEGIKEKGEYGG
VVTTIMKHLLESNVVDGIVAVKE---GFD------L---------------------Y--
DAVPCLITDPEEVIKT-----------A--GSIHCG-TVNLASFIYK-------------
--------YL-DGCR-------------DMKIAVTCKPCDAMSIRELMK-----------
KGKIIEDN--VI-----M-IGVNCGGTLPPVPT-MQMIRDVYE----LDPSDVIKEEIAK
GKLIME-TA--EG------E---KGFGIEDL--EE--------DGMGRRENCQRCDLKIP
SN--ADLALGNWGVIGPLAGK-ATFVEVFSDKGADILNDV--IE--A---DLI---A---
----V--EEPLEK----GIAIRDKINNFMLSASAKKKEADYAGTSGDIIEVFKEYED---
------------------------------------------------------------
------------------------------------------------------------
--------------------------EFSKCMKCYGCREACP-----------------L
CFCDDCCLEAEGPE------------WVPGGYTPAAPFFHLTRMVHMVDSCTNCGQCTEV
CPCEIPVAKVWSTVNNKIRDVYGYLPGFDNGEPIPFTEHKPKDNWK--------------
---------
>3761732
------------------------------------------------------------
------------------------------------------------------------
------------------------------------------------------------
------------------------------------------------------------
------------------------------------------------------------
------------------------------------------------------------
------------------------------MVQV---NDMYYAWSP--NEEIVNNGECGG
AVTSILKFLLEDSIVDAVLAVKK---GSD---------------------------IY--
DAVPTLVNDPKKIIET-----------G--GSLHCG-TLNIAKPLEK-------------
----YLNGSK------------------DMKIAVTVKPCDAMSIVELIK-----------
RKRVDNNK--LV-----M-VGVNCGGTMPPVKA-REMIEKFYK----IDPDDVIKEEIAK
GKLIIG-TK--DH------EE--QEIDIDEL--EE--------AGYGRRTNCRRCEINIP
RM--ADLALGNWGVIGPLSGK-ATFIEVLTDKGADILDKT--IK--A---GAL---R---
----T--KDPEPK----GVEIRANIDKIMVKLAKKWQSKDFNQENELMDIDQYMD-----
------------------------------------------------------------
------------------------------------------------------------
--------------------------EFSKCIKCYGCREACP-----------------L
CFCKECAIESDSPL------------WAPKGVIPPSPMFHWVRLIHIVDSCTNCGQCQEV
CPAEIPLTKIYHKLNRQLQDVFSYRTGMDVTQKPPLSIVDKEPSEE--------------
---------
>3761734
------------------------------------------------------------
------------------------------------------------------------
------------------------------------------------------------
-----------------------------------------------------------M
IKA---------------------------------------------------------
------------------------------------------------------------
-------------------------------------NDMFYAKSS--DAEIAEAGEYGG
AVTTLLKFLLSEGIVDAVLAVEE---GSD---------------------------LY--
DAVPILIEDPEKVVGA-----------A--GSLHFG-TLNLAKVVTR-------------
----YLNGAQ------------------DMKIAVTVKPCDAMTMVELMK-----------
REKVNADN--VI-----M-VGLNCGGTMPPVKG-RQMMEKFYE----VDPDSVVKEEIAK
GKLIVE-TE--DG------TE--KEIPIDVL--ED--------EGFGRRTNCRRCEVNIP
RM--ADLACGNWGVIGPLAGK-ATFIEVCSPKGAEVLEKA--KE--A---GVL---D---
----L--EAPIPK----GIEIREKIDGAMVKLADKWQNKDWEDVAGREILSVLTGYKD--
------------------------------------------------------------
------------------------------------------------------------
--------------------------DFSRCLKCYGCREACP-----------------I
CYCEDCCLEANNGPD-----------WLTKGELPPSPMFHMERMLHMVESCTNCGQCEEV
CPAEIPLAKIWHEVNTKIKNTFGYTKGVGEGKPPIAYFSSEK------------------
---------
>3821637
------------------------------------------------------------
----------------------------------------------LRFWIDDQQLEAQT
SSTILEAALSAGIKIPTLCHHPALESYGSCRLCTVEIEKNGKKRFVTACNYPIEDGLVVR
TATPAVLDIRRMIAELLLSRCPKEKQIQDLAREYGVIEPRFKLE---EEKCILCGLCCRV
CGE---------MVGVFAINFQN------------------RGTDRSVGAPYGELS----
-----------------------EDCIACGACSLVCPTSA-----------------ISA
QRNIFPLTAEDIIGIEEEHLSGER---DVDLGVY---SELFAARTE-------IQGQDGG
VVTSLLARCLDKGVIDAAVVVYQ--RENN-------------------------------
GGRAAAVDDIEGVIKA-----------K--GTKYVR-VSALAPLIDA-------------
------LRGG------------------KRRVAVVGTPCQIRVIRKLEQ--------LDY
FKDEFPDA--EI-----FLVGLFCFESFDYRRL-RDHAKGLLG----IDIEDADKIQIAK
GRYIAT-L---DG------ME--HSCSVREL--EN-----------DIREGCRFCGDLVS
RL--ADISIGSVGS----AEG-YSSVIVRSEKGKKLLDWL----------SFC-------
-------REKA------VREDIVKLARMKRRNADRNLERIRKGVECSQSTKSP-------
------------------------------------------------------------
------------------------------------------------------------
------------------------------------------------------------
------------------------------------------------------------
------------------------------------------------------------
---------
>17619862
-----------------------------------------MKMTIDGKEVDAEPGQTIL
EVARINGIHIPTLCYHPALKPFGACRLCSVEIERHGRKRVV-------------------
----TACNYPVEDGLEVRTNSPE-------------------------------------
-----IIEIRKMLIELLLARCPEEKRIQELAREYGVAEPRSRFTLE-NEHCILCGLCARV
CEE---------LVGVSAINFIS------------------RGVERKVGTPYEELS----
-----------------------DDCIGCGSCALVCPTEA----------IRLNRCIYPT
TPEDVTAIEEHYLEGE----R------DEYIGVY---SALIAGKSS-------LRGQDGG
MVTALLISGIENGLFDAALIVRR---ISG----------------------------Y--
KSEAVITADVEAIKDA-----------S--GTKYLR-VPMIPKIEEA-------------
----L--HLH-S--E-------------WRRIAVVGTPCEVRAVRKLQQ-----------
RQQLGNVE--PT-----L-IGLFCFESFDYEGL-KDFTRTRFG----IELDEAAKTQISH
GRFIIE-S---NG------RE--YSCDVGEL--AT-----------HVREGCAFCTDFVS
RL--ADISIGSVGS----PDG-YSTVIVRSKKGRELLEMT----------GYR---S---
-------TEV-------DKREIVRVARLKQKRADKNLGKIVEGL----------------
------------------------------------------------------------
------------------------------------------------------------
------------------------------------------------------------
------------------------------------------------------------
------------------------------------------------------------
---------
>17621094
-----------------------------------------MKLEIDGEVVEIEEGATLL
DAARSVGVEIPTLCYHPALEPFGACRLCSVEIEWR--------------------GGRGR
KKIVTACNYPAEEGLVVKTKSPEVVEVRKMLLELLLARCPGEGRIQSLAREYGVREGEGK
PRFRLELAAKKDEAE---------------------------------EHCILCGLCTRV
CEE---------LVGVSAINVLG------------------RGVEREVGTPYKEPS----
-----------------------DDCVGCGSCALVCPTEA-------------IKLAKNI
FPTTAEDEREIENRFLDLGAGSKR---DEALGVY---SDLVAAKSS------VVQGQDGG
MVSALLVAGLENGFFDSAVVVQR---GEG----------------------------Y--
KAEAVVVEDAAGVRSA-----------S--GTKYLR-VPMVSKIAAA-------------
-------LKE----GALEEEEKGGKSKSKRRLAVVGTPCEVRAVRKLER-----------
-EFPGAEI--TV-------LGLFCLESFDYEGL-KEETRRRFG----VDLDRAEKTQITK
GKFIVT-AA--DG------EV--FSCDVREL--EG-----------VVREGCPYCDDFVS
RL--ADISVGSVGS----PDG-FSTVVVRSRVGKRLLDAT----------EFVRGGE---
-------FGV-------DKSEIVKLAKLKKRNADRKFAEILEGLEV--------------
------------------------------------------------------------
------------------------------------------------------------
------------------------------------------------------------
------------------------------------------------------------
------------------------------------------------------------
---------
>17604456
------------------------------------LRVLKLEIDGKVVEVEAEKGNTIL
KAAKSIGIDIPTLCYHPALEPFGACRLCSVEIEKRGRKKIV-------------------
----TACNYPVEDGLVVNTKSPE-------------------------------------
-----IIEIRKMLLELLLARCPEEGKIQRLAHEYGVVKPRFKLE---DERCILCGLCTRV
CEE---------LVGVSAINVIN------------------RGVERAIGTPYMELS----
-----------------------DDCIGCGSCALVCPTEA-----------------IKR
EKNIYPTTAEDIRTIEDKFLEGER---DAELGVY---SDLIAGKSS-------WDGQDGG
IVSSLLISGIENNLFDAALVVQR-KEGDG----------------------------Y--
KAEAVVVDDVAGIRSA-----------R--GTKYLR-VPMMSKLEEA-------------
----L--KAG------------------KRRIAVVGTPCEVRAVRKIQQ--------QRD
LEREFPGV--EI-----TLLGLFCFESFDYEGL-KERTKREFG----VDLDKADKTQITK
GKYVVT-V---DG------ED--YSCDVRAF--ED-----------VVSEGCPFCDDFVS
RL--ADISIGSVGS----ADG-YSTVIVRSEVGKRLLDAT----------EFV---Q---
-------TEV-------AKKEIVKLVRFKKKRADKNFAVILDGLEA--------------
------------------------------------------------------------
------------------------------------------------------------
------------------------------------------------------------
------------------------------------------------------------
------------------------------------------------------------
---------
>17607809
-----------------------------------------MKLEIDGKIVEIEAGNTLL
DAAKSIGIDIPTLCYHPALEPFGACRLCSVEIEKR-----------------------GR
TKVVTACNYPVEDGLVVRTKTQN-------------------------------------
-----IIDIRKMLLELLLARCPEEGRIQSLASEYGVTKPRFQIE---DEHCILCGLCTRV
CEE---------LVGVSAINVIS------------------RGVEREVGAPYKELS----
-----------------------DDCIGCGSCALVCPTDA-----------------IRL
EKNIYPTTAEDIQEIEAKFLEGDR---DEDLGVY---SDLIAGKTS-------TGGQDGG
MVTALLISGMKSNLFDAALVVRR---VDG----------------------------Y--
NAEAVVVEDEQGILSA-----------R--GTKYLR-VPMMSKLEAA-------------
----L--KAG------------------KRRIAIVGTPCEVRAVRKLQQ-------QWD-
LEREYPGV--EL-----TVLGLFCLESFDYEGL-KADTKSRFG----VELDKADKTQISR
GKYIV--TA--DG------TD--HSCDVRDM--EA-----------IVREGCPYCDDFVS
QL--ADISIGSVGS----PDD-CSTVIVRSKVGKNLLDAA----------EFV---S---
-------AEV-------DKKQIVKLAKLKKRNADRKLATILAGVQ---------------
------------------------------------------------------------
------------------------------------------------------------
------------------------------------------------------------
------------------------------------------------------------
------------------------------------------------------------
---------
>10662940
-----------------------------------------MKLEIDGKTVEIEAGNTLL
DAARSIGIDIPTLCYHPALEPFGACRLCSVEIEKR-----------------------GR
TKVVTACNYPVEDGLIVRTNTPD-------------------------------------
-----ITEIRKLLLELLLARCPDEGRIQSLASEYGVSKPRFQIE---DEHCILCGLCTRV
CEE---------LVGVSAINVIS------------------RGVEREVGAPYNELS----
-----------------------DDCIGCGACALVCPTDA-----------------IRL
EKNIYPTTAEDMQEIEGKFLEGER---DDNLGVF---SDLIAGKAA-------TGGQDGG
MVTALLISGMKKNLFDAALVVRR---VDG----------------------------Y--
NAEAVVVEDEQGILSA-----------R--GTKYLR-VPMMSKLEAA-------------
----L--KAG------------------KRRIAVVGTPCEVKAVRKLQQ--------QRD
LEREYPGI--EL-----TVLGLFCLESFDYDGL-KVDMSSRFD----VELDEADKTQISK
GKYIV--TA--GG------KD--YSCDVRDM--EA-----------IVREGCPYCDDFVS
QL--ADISIGSVGS----PDD-CSTVIVRSKAGKKLLDAA----------EFV---S---
-------AEV-------DKKQIVKLAKLKKRNADRNLATILDGVQ---------------
------------------------------------------------------------
------------------------------------------------------------
------------------------------------------------------------
------------------------------------------------------------
------------------------------------------------------------
---------
>17374053
-----------------------------------------MKLEIDDKTVEIEAGNTLL
AAARSIGIDIPTLCYHPALEPFGACRLCSVEIEKR-----------------------GR
TKVVTACNYPVEDGLIVRTNTPD-------------------------------------
-----IIEIRKLLLELLLARCPDEGRIQSLASEYGVSKPRFQIE---DEHCILCGLCTRV
CEE---------LVGVSAINVIS------------------RGVEREVGAPYNELS----
-----------------------DDCIGCGACALVCPTDA-----------------IRL
EKNIYPTTAEDIQEIEGKFLEGER---DEVLGVF---SDLVAGKAS-------TGGQDGG
MVTALLISGMKNNLFDAALVVRR---VEG----------------------------Y--
NAEAVVVEDEQGILSA-----------R--GTKYLR-VPMMSKLEAA-------------
----L--KAG------------------KRRIAVVGTPCEVKAVRKLQQ--------QRD
LEREYPGI--EL-----TILGLFCLESFDYDGL-KADMSSRFD----VELDKADKTQISK
GKYIV--TA--GG------KD--YSCDVRDM--EA-----------IVREGCPYCGDFVS
QL--ADISIGSVGS----PDD-CSTVIVRSKAGKKLLDAA----------EFV---S---
-------AEV-------DKKQIVKLAKLKKRNADRNLATILDGVQ---------------
------------------------------------------------------------
------------------------------------------------------------
------------------------------------------------------------
------------------------------------------------------------
------------------------------------------------------------
---------
>17386465
------------------------------------------------------------
------------------------------------------------------------
------------------------------------------------------------
------------------------------------------------------------
------------------------------------------------------------
------------------------------------------------------------
------------------------------------------------------------
-------------------LSAR-------------------------------------
------------------------------GTKYLR-VPMMSKLEAA-------------
----L--KAG------------------KRRIAVVGTPCEVKAVRKLQQ--------QRD
LEREYPGI--EL-----TMLGLFCLESFDYDGL-KADMSSRFD----VELDKADKTQISK
GKYIV--TA--GG------KD--YSCDVRDM--EA-----------IVREGCPYCDDFVS
QL--ADISIGSVGS----PDD-CSTVIVRSKAGKKLLDAA----------EFV---S---
-------AEV-------DKKQIVKLAKLKKRNADRNLATVLDGVQ---------------
------------------------------------------------------------
------------------------------------------------------------
------------------------------------------------------------
------------------------------------------------------------
------------------------------------------------------------
---------
>17353224
-----------------------------------------MKLEIDGKTVEIEAGNTLL
DAARSIGIDIPTLCYHPALEPFGACRLCSVEIEKRGRTKVV-------------------
----TACNYPVEDGLIVRTNTPD-------------------------------------
-----ITEIRKLLLELLLVRCPDEGRIQSLASEYGVSKPRFQIE---DEHCILCGLCTRV
CEE---------LVGVSAINVIS------------------RGVEREVGAPYNELS----
-----------------------DDCIGCSACALVCPTDA-----------------IRL
EKNIYPTTAEDMQEIEGKFLEGER---DDNLGVF---SDLIAGKAS-------TGGQDGG
MVTALLISGMKKKLFDAALVVRR---IDG----------------------------Y--
NAEAVVVEDEQGILSA-----------R--GTKYLR-VPMMSKLEAA-------------
--------LK-A--G-------------KRRIAVVGTPCEVKAVRKLQQ--------QRD
LEREYPGI--EL-----TMLGLFCLESFDYDGL-KADMSSRFD----VELDKADKTQISK
GKYIVT-A---GG------KD--YSCDVRDM--EA-----------IVREGCPYCDDFVS
QL--ADISIGSVGS----PDD-CSTVIVRSKAGKKLLDAA----------EFV---S---
-------AEV-------DKKQIVKLAKLKKRNADRNLATVLDGVQ---------------
------------------------------------------------------------
------------------------------------------------------------
------------------------------------------------------------
------------------------------------------------------------
------------------------------------------------------------
---------
>10668033
------------------------------------------------------------
----------------------------------------------MNMEIDGTAVKIEA
GQTILEAARNIGIEIPTLCYHPALEPLGACRLCVVEIEERGRKKVVSSCNYPAEEKLVVS
TKSPDIIAIRKLLLELLLARCPEEGRIQSLAREYGVVKPRFVLE---DERCILCGLCTRV
CDE---------LVGVSAINVIS------------------RGVDRAVGAPYKELS----
-----------------------DDCIGCGSCALVCPTEA-----------------IKL
EKNIYPTTAEDIAELEAKYLVGER---DAELGVY---NAIIAGKAA-------TGGQDGG
MVTALLIAGIEHNIFDAALVVQR---AAG----------------------------Y--
NAEYVVVDDVAGILSA-----------S--GTKYLR-VPLMSTLEAA-------------
------LKAG------------------KRRIAVVGTPCEVRAVRKLQQ--------LWD
LEREYPGV--EL-----TILGLFCFESFDYLAL-KSYTKRTFG----VELDKAEKTQISK
GNYIVTVAG--KD----------YSCAVRDM--ES-----------VIREGCPFCDDFAS
RL--ADIAIGSVGS----SDE-YSTVIVRSKAGQKLLDAT-EFT--R---AEV-------
-----------------DKKEIAKLVKFKKRNADKNIETVLEGVVV--------------
------------------------------------------------------------
------------------------------------------------------------
------------------------------------------------------------
------------------------------------------------------------
------------------------------------------------------------
---------
>4007149
-----------------------------------------MKMEIDGRGVKIEEGQTIL
EAARSIGIDIPTLCYHPALEPLGACRLCSVEIEKR-----------------------GR
KKVVTACSYPAEDELVVSTKSPD-------------------------------------
-----IIGIRKLLLELLLARCPEEGRIQSLALEYGVVKPRFVLE---DERCILCGLCTRV
CDE---------LVGVSAINVIS------------------RGVEREVGTPYKELS----
-----------------------DDCIGCGSCALVCPTDA-----------------IKR
EKNIYPTTAEDIAELEAKYLEGER---DEELGVY---NDIIAGKAA-------TGGQDGG
MVTALLISGIENNLFDAALVVQR---AAG----------------------------Y--
NAEYVVGDDVAGILRA-----------R--GTKYLR-VPMMSKLEAA-------------
----L--KAG------------------KRRIAVVGTPCEVRAVRKLQQ--------LWD
LEREYPGV--EL-----TILGLFCFESFDYLAL-KAYTKRTFG----VELDKAEKTQISK
GKYTV--TA--EG------KD--YSCDVREM--ES-----------EIREGCSFCDDFAS
RL--ADIAIGSVGS----PDG-YSTVIVRSKAGKKLLDAT-EFT--R---AEV-------
-----------------DKKEIAKLVKFKKRNAAKNIGTILEGVVV--------------
------------------------------------------------------------
------------------------------------------------------------
------------------------------------------------------------
------------------------------------------------------------
------------------------------------------------------------
---------
>3965345
-----------------------------------------MKMEIDSRGVKIEEGQTIL
EAARSIGIDIPTLCYHPALEPLGACRLCSVEIEKR-----------------------GR
KKVVTACNYPAEDGLVVSTKSPD-------------------------------------
-----IIGIRKMLLELLLARCPDEGRIQSLAMEYGIVKPRFVLE---DERCILCGLCTRV
CDE---------LVGVSAINVIS------------------RGVEREVGTPYRELS----
-----------------------DDCIGCGSCALVCPTEA-----------------IKR
EKNIYPTTAEDIVELEDKFLEGER---DEELGVY---NDIIAGMTS-------RDGQDGG
MVTALLIAGIENNIFDAALVVQR---EAG----------------------------Y--
NAEYVVVDDVAGILSA-----------R--GTKYLR-VPMMSKLEAA-------------
----L--KAG------------------KRRIAVVGTPCEVRAVRKLQQ--------LWD
LEREYPGV--EL-----TILGLFCFESFDYLAL-KAYTKRTFG----VELDKAEKTQISK
GKYIVS--E--GG------KD--YSCDVRQM--EA-----------EIREGCAFCDDFAS
RL--ADIAIGSVGS----SDG-YSTVIVRSKAGKKLLDAA-EFT--R---AEV-------
-----------------DKKEIAKLVKFKKRNADKNIGTVLEGVVV--------------
------------------------------------------------------------
------------------------------------------------------------
------------------------------------------------------------
------------------------------------------------------------
------------------------------------------------------------
---------
>4012490
-----------------------------------------MKMEIDGRAVVVDEGQTIL
EAARSIGIDVPTLCYHPALEPLGACRLCSVEIEER-----------------------GR
KKVVTACNYPAEDGLVVSTKSPN-------------------------------------
-----IIAIRKMLLELLLARCPEEGRIQSLAREYGVVKPRFVLE---EERCILCGLCTRV
CEE---------LVGVSAINVIS------------------RGVEREVGTPYKALS----
-----------------------DDCIGCGSCALVCPTEA-----------------IKR
EKNIYPTTAEDIAELEAKYLVGKR---DEELGVY---NDITAGMTS-------RAGQDGG
MVTALLIAGIENNIFDAALVVQR---EAG----------------------------Y--
NAEYVVADDVAGILSA-----------R--GTKYLR-VPMMSKLEAA-------------
----L--KAG------------------KRRIAVVGTPCEVRAVRKLQQ--------LWD
LEREYPGV--EL-----IILGLFCFESFDYLGL-KAYTKRTFG----VELDKAEKTQISK
GKYIV--TA--DG------KD--YSCDVREM--ES-----------EIREGCPFCDDFAS
RL--ADIAIGSVGS----PDG-YSTVIVRSKAGKKLLDAT-EFT--R---AEV-------
-----------------DKKEIAKLVKFKKRNADRNFAKILEGL----------------
------------------------------------------------------------
------------------------------------------------------------
------------------------------------------------------------
------------------------------------------------------------
------------------------------------------------------------
---------
>17612019
-----------------------------------------MKMEIDGRGVKIEEGQTIL
EAARSIGIAIPTLCYHPALEPLGACRLCSVEIEKR-----------------------GR
KKVVTACNYPAEDGLVVSTKSPD-------------------------------------
-----IIAIRKMLLELLLARCPDEGRIQSLAREYGVVKPRFLLE---DERCILCGLCTRV
CEE---------LVGVSAINVIS------------------RGVEREVGTPYRELS----
-----------------------DDCIGCGSCALVCPTEA-----------------IKR
EKNIYPTTAEDIAELEAKFLVGER---DEELGVY---NDIIAGRTS-------MAGQDGG
MVTALLIAGIENNIFDAALVVQR---ATG----------------------------Y--
NAEYVVADDVAGILSA-----------S--GTKYLR-VPMMSKLEAA-------------
----L--KAG------------------KRRIAVVGTPCEVRAVRKLQQ--------LWD
LEREYPGV--EL-----TILGLFCFESFDYLGL-KAYTKRTFG----VELDKAEKTQISK
GKYIV--TG--GG------KE--YSCDVREM--ES-----------EIREGCSFCDDFAS
RL--ADIAIGSVGS----PEG-YSTVIVRSKAGKKLLDAT-EFT--R---AEV-------
-----------------DKKEIAKLVKFKKRNADKNFAKILEGL----------------
------------------------------------------------------------
------------------------------------------------------------
------------------------------------------------------------
------------------------------------------------------------
------------------------------------------------------------
---------
>17604656
------------------------------------------------------------
------------------------------------------------------------
---------------------------------------------------------VLK
GRSKGFEGLNVEIIE--------------------------------KNLCSYCGACVSF
CEH---------------LELGP------------------DAPVLKEDCSLDREGV---
-----------------------LKCSENGTCYDVCPMTE--------------------
-------TDIEGLEKMFLDSKGMR---DEHLGIY---KKLIAGKTA-------IEGQDGG
VVTSMLVAGVEKELFDCVIVAER---VDG----------------------------Y--
NAVPKITADVEEIKKT-----------K--GTKYVQ-CPMVSKIGEA-------------
------VKRG------------------KRKIAVVGTPCEVRAVRKIQS----------V
LLREVPQI--EI-----TTIGLFCFESFYHDKF-VSKTRELFG----IDLSSASKIQIAK
GEYEVTVSG--NR----------YKTKIAHL--EE-----------MVRESCRYCDDVTA
RL--ADVSVGSIGS----AEG-YSTVIVRSERGEQLLDLI-AFA--R---AEV-------
-----------------NKEEIRKIVRFKKEKVKDRI-----------------------
------------------------------------------------------------
------------------------------------------------------------
------------------------------------------------------------
------------------------------------------------------------
------------------------------------------------------------
---------
>17484241
------------------------------------------------------------
------------------------------------------------------------
--------MVSEIFVPLVKRSEG-------------------------------------
-----FKALKRRVID--------------------------------KDFCTYCGACASF
CEH---------------IVLKE-------------------KPELVEECSLEFEDV---
-----------------------IKCGESGICYDVCPMTE--------------------
-TDEEELEAAFLEGER-----------DEELGIV---RKLTAGSCV-------VRGQDGG
IVTCLLLAGLKNEVFECAIVAMR---RSG----------------------------F--
RAEPIRAESGEEIKEG-----------A--GTKYVA-VPMVSKLGEA-------------
----I--KEG------------------KRRIAIVGTPCEIRATRKIQL----------A
LLEEVESI--DI-----VTVGLFCFENFEYELL-SEKTRELLG----IELGKAEKVQISK
GRYRVR--N--KG------AE--RSCKVAAL--ED-----------AIRNNCFYCDDFTA
RL--AEISLGSVGS----PEG-FSTVIIRSKKGEELFNLL--ED--F---------V---
---PT------------DVDREEIIRTSSLKKDKIRWGDELPPVLK--------------
------------------------------------------------------------
------------------------------------------------------------
------------------------------------------------------------
------------------------------------------------------------
------------------------------------------------------------
---------
>10669580
------------------------------------------------------------
------------------------------------------------------------
------------------------------------------------------MFLPLV
KPSEGFEALKERVIA--------------------------------KGFCTYCGACASF
CEH---------------IVLKG-------------------MPELVDDCSLEYDDV---
-----------------------IRCGVNGICYDVCPMTE--------------------
---------TNDSELEEAFLDGER---DAELGIV---RKLTAGSCG-------VQGQDGG
IVTSLLLSGMKKSTFDCAIVAAR---GSG----------------------------F--
RAEPIIATSEEEIKDA-----------R--GTKYVA-APMVSKIGEA-------------
------IKEG------------------KKKIAIVGTPCEIKATRKLQQ----------A
MLKEVEAI--DI-----VAIGLFCLKSFDYDVLSEKTMELLG-----IELDKAEKVQISR
GRYIVR-S---NG------KE--NSCKVTAL--VA-----------AYRNNCAYCDDFTA
RL--ADISVGSTGS----SDG-SSTVIIRSKKGEELFNSL--------------------
-------DDFVPT----DVDREGIISIASFKRGKLKMEGEVPPILSV-------------
------------------------------------------------------------
------------------------------------------------------------
------------------------------------------------------------
------------------------------------------------------------
------------------------------------------------------------
---------
>17353971
------------------------------------------------------------
------------------------------------------------------------
------------------------------------------------------------
----------------------------------------------DKGFCTYCGACASF
CEH---------------IALKG-------------------IPELVEDCSMKHEDV---
-----------------------VKCGVNGICYDVCPMTE--------------------
---------TNVKELEEAFLEGES---DAELGIV---RKLTAGSCG-------VQGQDGG
VVTSLLLSGMKNGIFDCAIVAAR---GSG----------------------------F--
RAEPIIAKSEEEIKDA-----------M--GTKYVA-APMVSKIGEA-------------
------IKGG------------------RKKIAIVGTPCEITATRKLQR----------A
LLKEVETV--DI-----VTIGLFCLKSFDYDLLSEKTMDLLG-----IELGKAEKVQISR
GRYIVR-S---NG------KE--NSCKIAAL--EA-----------AYRNNCYYCEDFTA
RL--ADISVGSTGS----SDG-SSTVIIRSKKGEALFNSL--ED--F-------------
-------VPT-------DVDREGIINIASFKRGKLRREGEVPPILSV-------------
------------------------------------------------------------
------------------------------------------------------------
------------------------------------------------------------
------------------------------------------------------------
------------------------------------------------------------
---------
>10662015
------------------------------------------------------------
------------------------------------------------------------
------------MFLPLVKPSEG-------------------------------------
-----FDALKERVID--------------------------------KGFCTYCGACASF
CEH---------------IALNG-------------------IPELVEDCSMKHEDV---
-----------------------VKCGVNGVCYDVCPMTE--------------------
---------TNVKELEEAFLKGER---DAELGIV---RKLTAGSCG-------VQGQDGG
VVTSLLLSGMKKAIFDCAIVAAR---GSG----------------------------F--
RAEPIIAKSEEEIKDA-----------M--GTKYVA-APMVSKIGEA-------------
----I--KEG------------------KKKIAIVGTPCEITATRKLQH----------A
MLKEVETV--DI-----VTIGLFCLKSFDYDLL-SEKTQELLG----IELGKAEKVQISR
GRYIVR-S---NG------KE--NSCKIAAL--EA-----------AYRNNCYYCEDFTA
RL--ADISVGSTGS----SDG-SSTVIIRSKKGEALFNSL----------------E---
---DFVPTDVDRE----GIIKIASFKRGKLRREGEVPPILSV------------------
------------------------------------------------------------
------------------------------------------------------------
------------------------------------------------------------
------------------------------------------------------------
------------------------------------------------------------
---------
>3847566
------------------------------------------------------------
------------------------------------------------------------
-----------------------------------------------VRSIVTSEHGGHY
LTEEFEWKLTEEVVE--------------------------------PGACALCGTCVAI
CPG-------------GIIELTD------------------EGPRLTEE-----------
-----------------------CARKGTGNCHTVCPRVD--------------------
---------TAAYHLGLRIAGRDY---EPLTGGY---RRAVGAVAA--DSDLRELGQDGG
AVTALARYALEEGLADAVVGVTA---GSA----------------------------W--
KPCVTVVEDPEKVKDL-----------A--GSKYTR-VGLVEALAEA-------------
------ADRG------------------IERVLAIGLPCQVNGLAKIQHFEIVAKGARAL
RNIDGSPA-EKLPEVVAT-IGLFCTKNFEYEGL-VKLLREKG-----VDIEDVERFDITS
GKLRVE-IS--GG------ET--KEYDVKEF--EE-----------AIPEGCRICNDFTA
RL--ADVSVGSVGT----PEG-VTTLLIRSETGEELVEGA--VE--A---GYL-------
-------RLRDAV----NGSDVRRLAKLKCDWAMKEAKNRLKEGRKVPPFWVGDYGGVIT
RADGTFAVRLKVGPGGWVDDPDIFRAISGFLEEGYRAKF-TDRQQLEIHGIPATEIPEVV
ERLRETGLNTGSEGPLVRTIMACPGKDNCSSGILNTEELARKLEEELAEEPTPYKFKIAL
SGCTNSCVRPQHHDLGFAGAVRPGV-DPEKCTGCGQCVDACK-----------------V
DAIRIITVGGQAAVADTDYKRCVYCGKCINVCPEEARYAEKEGIIVWIGGKGGREPVEGA
RLDVFADPDSIPTIAHTVIETYRELAEEPQKERLADTIRKHGLRQFTEAIRRVLSQ----
---------
>3785932
------------------------------------------------------------
------------------------------------------------------------
----------MHSNASSKPSVLP-------------------------------------
-----YKELEESVWK--------------------------------KDVCAGCRACITI
CPG-------------NTLAYDV-------------------EEHKPYQH----------
-----------------------TPCVDCKACLEVCPRTP--------------------
-ANYAAFRS------------------PEIIGPY---LDIKSARAG----IEVERSQNGG
VVTALLTAALEEGLVDCALVMGS----DR----------------------------WVQ
KAHPMIAYYPEDLSKA-----------A--GSKYDS-NGILEALKTV-------------
----A--GDD----S-------------IRSVAVVGTPCAIQAIGLLRA------STNEY
AMKLARKV--RF-----A-IGLFCFEVFDDSMV--GEVSKRLG----VPTWRITKMNAAE
GKMTVT-LR--GG------EV--KEIPLSSL--EG-----------FVRKGCKACPDFTA
KS--ADISVGSVGS----KPG-LSTVIVRTAAGLGLYEIA--ED--M---QYI---E---
---AV--PGI-------NAAAIEKVGRLKLKRNGLL------------------------
------------------------------------------------------------
------------------------------------------------------------
------------------------------------------------------------
------------------------------------------------------------
------------------------------------------------------------
---------
>3792926
------------------------------------------------------------
------------------------------------------------------------
-------MLNNAIIAPALLP----------------------------------------
-----FQELEQAVWK--------------------------------KDLCAGCRGCITV
CPA-------------NTLAYDQ-------------------KLERPYQI----------
-----------------------TPCIDCKACLEACPRIP--------------------
-----------------LNMEKLP---PDVLGPY---IQMKSVRAK----AGNSRYQNGG
AVTALLKAALQEELVDRAVVMGV----DR----------------------------WDL
NAYPCIIEDAEGLERA-----------A--GSKYTT-NGILEAMRGI-------------
----I--KDE----S-------------IRSVALVGTPCTVQAIGLLRK------SSNEY
AERLAHKV--RF-----L-IGLFCFESFDSSLI-PEVARRLS-----VPSWRIAKMNAGE
GKLTVT-LR--SG------EV--RALPLSSL--TD-----------FVRPGCFKCNDFTS
RL--ADVSVGSVGS----AHG-SSALIVRTPEGAGLLEIA--EE--N---GLI---E---
---AT--GGV-------DVAAIEKVGKLKLKKNGL-------------------------
------------------------------------------------------------
------------------------------------------------------------
------------------------------------------------------------
------------------------------------------------------------
------------------------------------------------------------
---------
>3790876
------------------------------------------------------------
------------------------------------------------------------
----------------------------------------------------MLNNAIAT
PALQPFQELEQSVWK--------------------------------KEMCAGCRGCITV
CPA-------------NTLAYDL-------------------KLARPYQI----------
-----------------------TPCVDCKACLDACPRTP--------------------
--------------------ANMDKLSLDILGPH---LDVYNVKAT----AGNKRYQNGG
AVTALLKTALDEGLVDRVIVMGA----DR----------------------------WAQ
KAYARVVSDSSSLDRA-----------A--GSIYMN-NDALETMKDI-------------
-----MKDDS------------------IRNVAIVGTPCAIQSIGLLRK------SSNEY
SVKLTQKI--RF-----A-IGLFCFESFDDRLI-PEVTKRLG-----VPSWRIAKMNAGE
GRLTVT-LR--SG------EV--KTLPLSSL--AE-----------FVKPGCRKCNDFTS
KL--ADISVGSVGS----AAG-SSVVITRTPEGAGLLEIA--RE--V---GAI-------
-------DVAGGV----DVAAIEKVGKLKLKKNGF-------------------------
------------------------------------------------------------
------------------------------------------------------------
------------------------------------------------------------
------------------------------------------------------------
------------------------------------------------------------
---------
>3839922
------------------------------------------------------------
------------------------------------------------------------
------------------------------------------------------------
--MKSYLNLKEEVWD--------------------------------KNICSGCGACVAV
CPV-------------ENIYFKQQSPVKFKCEMCACTIDPAEESECPASAEFCKVT----
-----------------------LYDVPCGACYDACPRTE--------------------
------------------EKLKIP---IEEIGKY---IEIFGAKSK----MDIKYAQSGG
AVTAILCNALDEGLIDGAIVVSE----DR----------------------------WTM
EPKSVLVTTKEELIKV-----------A--GSRYNWNVPILEALKEA-------------
----V--MVK----K-------------LEKLAIVGTPCVINAVFQILA------SDNDL
LKPFKKAI--RL-----K-IGLFCTETFKYSEL-TAKIKDMG-----INPWEIKKMEIRK
GKLAID-LL--NG------ET--KEISLKEI--EH-----------CIRKGCSICRDFTA
LA--SDISAGNVGT----PEG-VTTLIVRNEWGKGFVDRA--IL--N---GYL---E---
-------KVDCEV----NIDAIKKLSKKKLERGE--------------------------
------------------------------------------------------------
------------------------------------------------------------
------------------------------------------------------------
------------------------------------------------------------
------------------------------------------------------------
---------
>3795822
------------------------------------------------------------
------------------------------------------------------------
------------------------------------------------------------
--MKSYLNLKEEVWD--------------------------------KETCSGCGACVSV
CPT-------------ENIYFKQQSPVQFDCDECACIIVPTEDGETPISAEFCKVT----
-----------------------LYDVNCGACYNVCPRTK--------------------
-----------------ERHIFNL---EKVPGRV---IENYKAKST----LETKNIQSGG
VVTAILANAFDEGLIDGAIVMME----DK----------------------------WTM
DPKSYLATSKEDVLKT-----------A--GSRYNWNVPILEALKEA-------------
----V--MVK----K-------------LNKIAVVGTPCVINAVYHIMA------TKNDL
VEPFKEAI--RL-----K-VSLFCFETFDYDKM-LKKIKELE-----INPWDIKKMEIDK
GKLIVS-TI--HG------NV--ISFKIEEL--DE-----------MVRKGCNVCRDFTG
IS--SDISVGNVGT----PEG-YSTVLIRNKWGKGFFDRT--VI--N---GYV-------
----SVEGEA-------SLEPVKSLSIKKMERKDVEF-----------------------
------------------------------------------------------------
------------------------------------------------------------
------------------------------------------------------------
------------------------------------------------------------
------------------------------------------------------------
---------
>3720962
------------------------------------------------------------
------------------------------------------------------------
------------------------------------------------------------
--MKSYLNLKEEVWD--------------------------------KETCSGCGACVSV
CPT-------------ENIYFKQQSPVQFDCDECACIIVPTENGESPISAEFCKVT----
-----------------------LYDVNCGACYNACPRTK--------------------
-----------------ERHIFNL---EKVPGRV---IENYKAKST----LETKNIQSGG
VVTAILANAFDEDLIDGAIVMME----DK----------------------------WTM
DPKSYLATSKEDVLKT-----------A--GSRYNWNVPILEVLKEA-------------
----V--MVK----K-------------LNKIAVVGTPCVINAVYQMMA------TNNDL
VEPFKKAI--RL-----K-ISLFCFETFDYDKM-LKKLKEVE-----VNPWDIKKMEIDK
GKLIVS-TI--HG------NV--FNFKIDEM--DE-----------YVRKGCKVCRDFTG
IS--SDISVGNVGT----PEG-YSTVLVRNKWGKGFFDRA--VI--N---GYV-------
----SVEGEA-------SIDPVISLSKKKMERKDIEF-----------------------
------------------------------------------------------------
------------------------------------------------------------
------------------------------------------------------------
------------------------------------------------------------
------------------------------------------------------------
---------
>3778732
------------------------------------------------------------
------------------------------------------------------------
------------------------------------------------------------
--MKSYKNLKEEVWD--------------------------------ANICSGCGACVAV
CPV-------------NNLYFREESPVKFECDECSCTIAPSDIIEHPISAEFCKTA----
-----------------------VYDVPCGACYDACPRIK--------------------
------------------KSVIPK---LEGLGNV---LKAVKAKAG----IEAKNAQNGG
VVTAILANAFDEGLIDGAIVMID----DK----------------------------WTL
EPESYLALSKEDVIKS-----------A--GSKYLWKCPILKALKTA-------------
----V--MEK----K-------------LKKLAVVGTPCVINAIYQILS------SDNDL
LKPFRSAI--RL-----K-ISLFCFETYDYSKM-IKKLKDDG-----IEAWEIKKMDIES
GKLKIT-LV--DG------NV--VEYKLKDV--EF-----------AMREGCKVCGDFTG
LT--SDISVGNVGS----GEG-YSTVLIRNKWGEGFFKRA--VH--N---GYISYDE---
---DV------------DLEAVKKLAELKKKRVNKQ------------------------
------------------------------------------------------------
------------------------------------------------------------
------------------------------------------------------------
------------------------------------------------------------
------------------------------------------------------------
---------
>3843778
------------------------------------------------------------
------------------------------------------------------------
-----------------------------------------------------------V
RLMKSYKNLKEEVWD--------------------------------TNRCSGCGACVAV
CPV-------------NNLYFREESPVKFECDECSCIIVPADIVEHPISAEFCKTV----
-----------------------VYDVPCGACYDACPRIK--------------------
------------------KSAIPK---PKGLGNI---LKAVRAKAS----IEIKNAQNGG
VVTAILANAFDEGLIDGAIVMMD----DK----------------------------WTL
EPESYLALSKEDVLKS-----------A--GSKYLWKGPILKALKTA-------------
----V--MEK----K-------------LKKLAVVGTPCVINAIYQILS------SDNDL
LKPFREAI--RL-----K-IALFCFETYDYSKM-IKKLNEDG-----IEPWEVKKMDIES
GKLKIT-LI--NG------NT--VEYKLKDV--ES-----------AMRNGCKVCGDFTG
LT--SDISVGNVGT----EKG-YSTVLIRNKWGEGFFKRA--VY--N---GYITYDE---
---NV------------DLEAVEKLVELKKKRVKKD------------------------
------------------------------------------------------------
------------------------------------------------------------
------------------------------------------------------------
------------------------------------------------------------
------------------------------------------------------------
---------
>3797477
------------------------------------------------------------
------------------------------------------------------------
------------------------------------------------------------
--MNSYLNLKEEVWD--------------------------------KDICSGCGACVAV
CPV-------------DNIYFKEDSPIKFICDECACIISPVEEIEYPVSAEFCKTT----
-----------------------LYDVPCGACYGACPRTK--------------------
-----------------NKVIPTV---KNGIGRV---LQSVKAKSK----IEVKEAQSGG
VVSAILASAFDEGLIDGAIVMME----DK----------------------------WTM
EPQSYLATSKEEVLKS-----------A--GSRYNWNVPILRALKDA-------------
----V--MVK----K-------------LKKIAIVGTPCVMNAVHQIMA------SDNDL
LKPFKDTI--RL-----K-IGLFCFETYNYEKM-MEIFEKNN-----INPWDVRKMDIEK
GKLLIK-LR--DG------EV--IKFKLDEV--ED-----------AMRAGCKVCGDFSG
IV--ADLSVGNVGA----PSN-YSTILIRNDWGAGFFKRA--VD--N---EYV---E---
----Y--GEGV------NMNAVEKLVKLKKQRVKQ-------------------------
------------------------------------------------------------
------------------------------------------------------------
------------------------------------------------------------
------------------------------------------------------------
------------------------------------------------------------
---------
>3837372
------------------------------------------------------------
------------------------------------------------------------
------------------------------------------------------------
--MKSYLNLKEEVWD--------------------------------KNTCSGCGACVAV
CPV-------------DNIYFKEDSPVKFVCDECACIIAPVEEIEHPVSAEFCKVT----
-----------------------LYDVPCGACYDACPRTE--------------------
-----------------KPLIPSI---KKGLGRI---LEKLKAKSK----IEVKNPQSGG
VVTAILANAFDEGIIDGALVMME----DK----------------------------WTM
EPKSYLATSKDEVLKA-----------S--GSRYNWNVPILKALKEA-------------
----V-MVKK------------------LNRIAVVGTPCVMNAVYQIMA------SENDL
LKPFKNAI--RL-----K-IGLFCFETYDYDKM-MEILEKHN-----INPWDVQKMDIEK
GKLIVK-LM--NG------NS--IEFKLKDV--EH-----------AMRAGCKVCGDFTG
IA--SDISVGNVGT----PEG-YSTVLVRNEWGKGFIDRA--QD--N---GYI---E---
----V--EDNV------DIEAVEKLVKLKKSRICNKK-----------------------
------------------------------------------------------------
------------------------------------------------------------
------------------------------------------------------------
------------------------------------------------------------
------------------------------------------------------------
---------
>3805944
------------------------------------------------------------
------------------------------------------------------------
-----------------------------------------------------------V
VAEHSYVDLQREVWE--------------------------------RGICAGCGACVAV
CPA-------------DAICFDE-----------------PGGALRPRNIGYCKKE----
-----------------------NDEVPCGACYDACPRTG--------------------
---------------------PAV---PEEWENY---RDILSTRAT----MEIPGKQAGG
AVTAILSASLEQGLIDGVVTVTA----DR----------------------------MTL
LPRSVVLTSAGKVRET-----------A--GSRYNWWVPLVAALKTA-------------
-----VIDMK------------------LGKIAIVGVPCVIRAVHQIRT------SDNDL
LKPFGSRI--RL-----S-MGLFCTETFDYRVLVGEILGKRHN----IGTTDIDRIDV-R
GKLEVT-TRKKEK----------IAFPMSEL--KE-----------AIRPGCHFCTDFTA
VH--SDISAGAVGS----PPG-YTTLIVRTVEGQVFLDQA--LA--L---GSL---E---
-------RGPEV-----NLEAVGKLAAAKISRARKI------------------------
------------------------------------------------------------
------------------------------------------------------------
------------------------------------------------------------
------------------------------------------------------------
------------------------------------------------------------
---------
>3862960
------------------------------------------------------------
------------------------------------------------------------
-----------------------------------------------------------M
TKKKTYTALQEEVWD--------------------------------AGICSGCGACVAV
CPA-------------DALYVPD-----------------DPGIVRPISSGYCKQE----
-----------------------TDQVPCGACYEVCPRTK--------------------
---------------------PEN---GELLGNY---LSCIGARAT----TEISNKQSGG
AVTAILADAFSKGLIDGVITVTE----DR----------------------------WTH
KPISVLVTSAGEMLEH-----------A--GSRYNWSVPVLKALKTA-------------
-----VVTKK------------------LTRIAIIGTPCVMQAARLMKD------SSHDL
VRPFGKAI--RL-----M-VGLFCTESFNYYPLMEEILKKNHN----IQQYEIVRMDI-K
GKLELT-LS--DG------NT--ENIPLKEI--ES-----------AIREGCKSCKDFTA
LD--ADISAGSVGT----PEG-WTTLLIRTGVGDQFVKSA--VH--S---GML-------
-------EVMQET----DITAVTRLAEKKISH----------------------------
------------------------------------------------------------
------------------------------------------------------------
------------------------------------------------------------
------------------------------------------------------------
------------------------------------------------------------
---------
>3735690
------------------------------------------------------------
------------------------------------------------------------
------------------------------------------------------------
--MTNYLDLKEKVWD--------------------------------TNRCSGCGGCVAV
CPA-------------DALYFKK-----------------GEESINPSSNGYCKDA----
-----------------------TDGVPCGACYDICPRIE--------------------
---------------------------GEMPESSSCREEYMAAKAG----FEIPGKQSGG
AVSAILYDSLERGIIDAVVTVTE----DP----------------------------WTL
KPKSSVIMSSEALISS-----------A--GSRYNWWVPLLAALKEA-------------
-----VIRKK------------------CKNIAIVALPCAARAVEKLRK------SDNEL
LGPFAKSI--KY-----V-IGLFCTESFDYEKLMEGKLKSELQ----INPHDIERMDV-R
GKLVVKLKN--EE----------ISIPLKDI--ED-----------TIRPGCHICKDFDA
LY--ADIAAGSVGS----PQG-YTTLIVRSDTGKVAVDRA--LE--S---GRL-------
----VATDEA-------DPAVVTKYRDKKAEK----------------------------
------------------------------------------------------------
------------------------------------------------------------
------------------------------------------------------------
------------------------------------------------------------
------------------------------------------------------------
---------
>3743609
------------------------------------------------------------
------------------------------------------------------------
------------------------------------------------------------
-MGINYEDLKREVWD--------------------------------KGICSGCGACVAV
CPA-------------NAIIFKK-----------------GDNSEAPVNTGYCKDL----
-----------------------TDHVKCGACYAVCPHTG--------------------
-------------------DAASD---KKMLGEY---ISIGSAKSA----FEVPGRQSGG
AVTALLSNAFESGLIDGVITVSE----DR----------------------------WTH
EPFSVLITSDEAITAS-----------A--GSRYNWWVPTLASLKEA-------------
-----VIKKK------------------LSRIAVVGTPCAVQALRKMKE------SDNDL
VKPFGSSI--RL-----I-IGLFCTETFDYGKLIEGKLKSELD----IEPWNIKSFDV-K
GRLEIK-MN--DG------SV--QVISLKEL--EE-----------CIRPGCFHCTDFTA
VD--SDISAGSVGS----EEG-LTTLIIRNKEGMGFVDSA-VRN--E---KLIFSDE---
----Y------------ESTPIEKLAEKKSKRK---------------------------
------------------------------------------------------------
------------------------------------------------------------
------------------------------------------------------------
------------------------------------------------------------
------------------------------------------------------------
---------
>3739296
------------------------------------------------------------
------------------------------------------------------------
------------------------------------------------------------
MKRKNYEDLKAEVWD--------------------------------TGRCSGCGACIAV
CPA-------------DAIVFST-----------------DDGSDSPVNTGYCKEV----
-----------------------VDCVPCGACYAVCPRTD--------------------
-------------------DVKIP---KDVTGEY---RRIVPARSS----FEITGKQSGG
AVSAILLDGLERGTIDAVITVSE----DG----------------------------WTR
KPYSVMITSKEAILMK-----------A--GSRYNWHVPVLTALNEA-------------
-------VVGRK----------------YSKIAIVGTPCVVQAARLMKE------STNDL
VKPFGNAI--RL-----I-IGLFCTESFDYERLMEGKLKTDMN----IEPWQIRRMDV-K
GKLEIT-T---DG------EV--VDLPLAEL--DG-----------CIKEGCRICTDFTG
LM--SDLSAGSVGS----EPD-YTTLVIRNDTGEGFVSNA--VM--S---GKL---E---
----I-SGDI-------NLGLIEKLSRAKLSRA---------------------------
------------------------------------------------------------
------------------------------------------------------------
------------------------------------------------------------
------------------------------------------------------------
------------------------------------------------------------
---------
>3822363
------------------------------------------------------------
------------------------------------------------------------
------------------------------------------------------------
VNENTYQELEKEVWL--------------------------------KGICSGCGACVAV
CPP-------------GSIYFEP-----------------GKSSDNPMHTGYCKSA----
-----------------------DDGVACGACYNVCPRVK--------------------
------------------DSLIEE---NDLLGNY---MCIMSAKSQ----LDIPRRQSGG
AVTAMLVNALETGLIDAVVVVAE----DP----------------------------WTL
KPYSAVISDSDSVVSK-----------A--GSRYNWWVPLVSALNDA-------------
-----VIRQK------------------YRNIAVVGVPCVAQAISRIRE------SDLDL
LMPFRDSI--RL-----M-IGLFCTETFDYVKLLEEKLSREHS----ILPFKVERFDV-K
GKLEIT-LD--DG------NT--ITFPLSEL--ED-----------CVRPGCNVCTDFTA
NY--SDISAGSVGS----PDG-YTTLIIRTEKGKKLLDSA--IE--K---DRL-------
-------TIIDDC----DLAIIEKLSDKKRKRK---------------------------
------------------------------------------------------------
------------------------------------------------------------
------------------------------------------------------------
------------------------------------------------------------
------------------------------------------------------------
---------
>17658974
------------------------------------------------------------
------------------------------------------------------------
------------------------------------------------------------
MYDRNYTDLESTIWH--------------------------------TGKCACCGACVAV
CPA-------------NSLFFET-----------------GENSTHPMNDGYCKSE----
-----------------------RDGVPCGACYEICPRVN--------------------
---------------------ERK---IETIGNS---INIVSASAN----FDVEKKQSGG
AVTAILMNALEQELVDAVITVAE----DP----------------------------WTL
KPMSTIVTSSEAMTKQ-----------A--GSRYNWWVPLLSALKEA-------------
-----VITKK------------------YRNIAIVGVPCVVQAISEMRK------SEHDL
IRPFKDSI--RL-----M-IGLFCTETFDYEKMVEGKFKKDMG----IDPWQIKRLDI-P
GKLEIT-TE--EG------EV--HTIPLSEV--ED-----------CIRPGCAICTDLTA
LD--ADISAGSIGS----PKG-ETTLIIRTPVGNRFFMSA--VD--E---EKL-------
----VISDNV-------DLKPIEALANKKAKRKA--------------------------
------------------------------------------------------------
------------------------------------------------------------
------------------------------------------------------------
------------------------------------------------------------
------------------------------------------------------------
---------
>17659577
------------------------------------------------------------
------------------------------------------------------------
------------------------------------------------------------
MYDKNYTDLENNVWH--------------------------------TGKCACCGACVAV
CPA-------------NSLFFET-----------------GENSTHPMNDGYCKSA----
-----------------------VDGVPCGACHEVCPRID--------------------
---------------------ERE---IQTIGNS---IDIVSASAN----FDVEKKQSGG
AVTAILMNALEQGLVDAVITVAE----DP----------------------------WSL
KPRSTIITSSEMLTRQ-----------A--GSRYNWWVPLLWALKEA-------------
-----VITKK------------------YRNVAIVGVPCVVQAISEMRK------SEHDL
IRPFRDSI--RL-----M-IGLFCAETFDYEKMVEGKLKNELG----IDPWQIKHLDV-T
GKLEIT-TE--NG------EI--HTIPLSEL--DD-----------CIRPGCAICTDLTA
LD--ADISAGSIGS----PQD-QTTLIIRTPVGNKFFRSA--VD--E---EKL-------
----VVSDEV-------DLRPIETLANKKAKRRV--------------------------
------------------------------------------------------------
------------------------------------------------------------
------------------------------------------------------------
------------------------------------------------------------
------------------------------------------------------------
---------
>3731160
------------------------------------------------------------
------------------------------------------------------------
------------------------------------------------------------
MAEKSYRDLKSEVWD--------------------------------TGLCARCGACIAV
CPA-------------DALSFSP------------------GSPDHPTSSGYCKME----
-----------------------NDGVRCGACYRACPRVE--------------------
-------------------GGEVS---STLLGEY---LEAITARAT----FAVPGKQSGG
AVTAILAHALDAGLIDAVVTVSE----DH----------------------------WTK
KPASTVITRREVLVAQ-----------A--GSRYNWWVPMLAALKEA-------------
-----VIVRK------------------YRRVAVVAVPCAAAAVARMRE------SDFDL
LAPYGRAV--RL-----L-VGLFCTESFDYGKLMEGKIRGELG----IEPWEVSRLDV-K
GKLEVT-TT--DG------RV--LDIPLKDL--EA-----------CIPSGCHHCTDFAA
VA--ADISAGAVGS----PQG-YTTLLVRTPTGRGFVESA--LA--A---GLL-------
-------EAGGEA----DLAKVELLAKKKRARGRQD------------------------
------------------------------------------------------------
------------------------------------------------------------
------------------------------------------------------------
------------------------------------------------------------
------------------------------------------------------------
---------
>3832976
------------------------------------------------------------
------------------------------------------------------------
------------------------------------------------------------
MEERSYKDLSGAVWE--------------------------------KGLCAGCGACVAV
CPA-------------DALCMDQ----------------GTGSSDHPRNNGYCKAA----
-----------------------NDGVPCGACYAVCPRVQ--------------------
---------------------PHA---EESIGPV---LSMHAARAA----FEIEGRQSGG
AVTAILVNALEEGLIDAVVTVTA----DQ----------------------------WTM
LPHSTVITSSEALITG-----------A--GSRYNWWVPLLAALKEA-------------
-----VVTRK------------------YKRIAIVGVPCVVQAVEQMRS------SEHDL
LRPYARAI--RL-----L-IGLFCTESFDYQRLMEGKLVHEFS----IEPWQIRKMDV-K
GVLEVL-LK--DG------NA--ITIPLKDL--AD-----------CVRPGCHTCNDLTG
VD--ADLSAGSVGS----PEG-CTTLLVRTKTGAGFVQSA--LD--H---NRL-------
----LLEGEV-------DTCAIEKLAGIKIRRSHHP------------------------
------------------------------------------------------------
------------------------------------------------------------
------------------------------------------------------------
------------------------------------------------------------
------------------------------------------------------------
---------
>3852788
------------------------------------------------------------
------------------------------------------------------------
-------------------------------------------------------MAEKK
PISKSYLDLKSKVWD--------------------------------TGLCSGCGACVAV
CPA-------------DALYFET-----------------GGDSTHPKSNNYCKAA----
-----------------------VDDVPCGACYEVCPRLD--------------------
---------------------EQS---SSLLGDY---LEITTGKAE----FDVPRKQSGG
AVTAILANALDTGLVDAVVTVTE----DP----------------------------WTL
KPRSMVITSSEVLVGQ-----------A--GSRYNWWVPLVSSLKEA-------------
-----VVKRK------------------YRNVAVVGVPCVVQAVRKMLE------SDHQL
ISPYKKSI--RF-----V-IGLFCTESFDYEKLIAGKLKSEYA----LEPMKVCRIDV-K
GKLEIT-LN--DG------TQ--YVIPLAEL--ED-----------TVRPGCAVCTDFTA
LT--ADISAGAVGS----PNG-YTTLVVRTLVGQHLLENA--VA--N---GKL---S---
----IGGGEL-------NLGIIEKLATKKLARKQE-------------------------
------------------------------------------------------------
------------------------------------------------------------
------------------------------------------------------------
------------------------------------------------------------
------------------------------------------------------------
---------
>3857447
------------------------------------------------------------
------------------------------------------------------------
-------------MAEQKPISKS-------------------------------------
-----YLDLKSKVWD--------------------------------EGLCSGCGACIAV
CPA-------------DALYFET----------------G-GDSTHPKSNNYCKAA----
-----------------------VDDVPCGACYEVCPRLE--------------------
-------EQ----PSS----L---------LGDY---LEITAGKAE----FDIPKKQSGG
AVTAILANALDTGLVDAVVTVTE-----D------P---------------------WTL
KPHSMVITKSEALVGQ-----------A--GSRYNWWVPLVYSLKEA------------V
----V---NR----K-------------YRNIAVVGVPCVVQAVRKMLETDNQLVGPYK-
-----KSI--RF-----V-MGLFCTESFDYEKLIAGKLKSEYA----LEPMKVCRIDV-K
GKLEIT-LD--DG------TQ--YVIPLTEL--ED-----------TTRPGCSVCTDFTA
LK--ADISAGSVGS----PDG-YTTLVVRTIVGQHILESA--VA--N---KKL---S---
----V-GGEV-------NLGIIEKLAKKKLARKPE-------------------------
------------------------------------------------------------
------------------------------------------------------------
------------------------------------------------------------
------------------------------------------------------------
------------------------------------------------------------
---------
>3854319
------------------------------------------------------------
------------------------------------------------------------
-------------MAEKKPISKS-------------------------------------
-----YLDLKSKVWD--------------------------------TGLCSGCGACIAV
CPA-------------DALYFET----------------G-GDSTHPKSNNYCKAA----
-----------------------VDDVPCGACYEVCPRLD--------------------
-------EQ----PSS----L---------LGDY---LKITAGKAE----FDIPRKQSGG
AVTAILANALDTGLVDAVVTVTE-----D------P---------------------WTL
KPRSMVITRSEALIGQ-----------A--GSRYNWWVPLVSSLKEA------------V
----I---NK----K-------------YRNIAVVGVPCVIQAVRKMLESDHQLVSPYK-
-----KSI--RF-----V-LGLFCTENFDYEKLVAGKLKSEYA----LEPMKVCRIDV-K
GKLEIT-LN--DG------TQ--YVIPLTEL--ED-----------TVRPGCSVCTDFTA
LK--SDISAGSVGS----PDG-YTTLIVRTLVGQHLLDSA--VA--S---GKL---S---
----L-DGEV-------SLGIIEKLAKKKMARKPE-------------------------
------------------------------------------------------------
------------------------------------------------------------
------------------------------------------------------------
------------------------------------------------------------
------------------------------------------------------------
---------
>3810558
------------------------------------------------------------
------------------------------------------------------------
------------------------------------------------------------
-MGKNYLDLKAEVWD--------------------------------TGICASCGACVAV
CPA-------------DAIFFKT-----------------GEESISPLNNEYCKEV----
-----------------------TDGVPCGACYATCPRLD--------------------
-------------PAP----T------EV-LGQY---LDIFSAKAD----IPVPGKQSGG
AVTAILVNALEQGMIDAVVTVEE-----D------P---------------------WTL
KPSSTVITSEDVLINQ-----------A--GSRYNWWVPLVSSLKEA-------------
----V---IT-R--K-------------YRKVAVVGVPCVVQAVRKMLD------SDHDL
LRPFRRSI--RL-----V-VGLFCTETFDYEKLVEEKLIRERS----IEPLDMIRFDV-K
GKLEIT-MK--DG------SL--TMIPLKDV--DD-----------CVRPGCRVCTDFTA
IY--SDLSAGSVGS----PTG-YTTLIIRSTAGQTVVQRA--IE--N---GLL---S---
----T--GPDV------DIQAVEKLSGKKIARKQEKI-----------------------
------------------------------------------------------------
------------------------------------------------------------
------------------------------------------------------------
------------------------------------------------------------
------------------------------------------------------------
---------
>3737368
------------------------------------------------------------
------------------------------------------------------------
------------------------------------------------------------
MAGKNYLDLKAEVWE--------------------------------TGKCASCGACVAV
CPA-------------DAIFFRT-----------------GADSAHPLNSGYCKEV----
-----------------------NDGVPCGACYEVCPRLH--------------------
---------------------PGK---PEVIGTY---IDIVSAKAE----FGIPRKQSGG
AVTAILANALEQGMIDAVVTVVE----DP----------------------------WTL
RPSSAVITSGEALVHH-----------A--GSRYNWWVPLVASLKEA-------------
-----IINRK------------------FTNVAVVGVPCVVEAIHQMRE------SDLDL
LRPFRKYI--RL-----V-VGLFCTETFDYEKLVQDKLIAQKN----LDPLDITRFDV-K
GKLEIT-LK--DG------SL--TVLSLNEV--ED-----------CVRPGCKICTDLTA
LH--SDISAGSIGS----PQG-YTTLIIRNPTGRQFVTSA--IG--N---GKL-------
----SLEKGV-------NLESIKKLSTKKMERMPEEC-----------------------
------------------------------------------------------------
------------------------------------------------------------
------------------------------------------------------------
------------------------------------------------------------
------------------------------------------------------------
---------
>3808847
------------------------------------------------------------
------------------------------------------------------------
------------------------------------------------------------
MAGKNYLDLKAEIWE--------------------------------TDKCAACGACVAV
CPA-------------DAIYFKL-----------------GEDSTHPLNSGYCKDV----
-----------------------NDGVPCGACYEVCPRNK--------------------
---------------------KAP---SEVLGEY---LEIKTAKAE----MNVPRKQSGG
AVTAILTNALEEGMIDAVVTVAE----DQ----------------------------WTL
KPSSAVITSTDVLVHQ-----------A--GSRYNWWVPLVASLKEA-------------
----V-MTRK------------------FTNIAVVGVPCVTQAMRQMRQ------SDLDL
LRPFRKNI--RF-----V-MGLFCTETFDYEKLVQDKLITERQ----INPLDIIHFDV-K
GKLEIT-LK--DG------SM--TVISLKDV--DD-----------CVRPGCHICTDFTA
LD--ADVSAGSVGS----SKG-YTTLIIRNPVGKQFVESA--VN--N---GKL-------
----SLNDDV-------NLELVEKLSKKKLERMPEE------------------------
------------------------------------------------------------
------------------------------------------------------------
------------------------------------------------------------
------------------------------------------------------------
------------------------------------------------------------
---------
>3746951
------------------------------------------------------------
------------------------------------------------------------
------------------------------------------------------------
MAEKSYLDLKSEVWD--------------------------------EKKCSGCGACVAV
CPA-------------DALSFAE-----------------GEMVTSPRSNGYCKQA----
-----------------------TDNVPCGACYAVCPRTG--------------------
---------------------EQS---TGTLGAH---LDLFTAKST----FAIPHRQSGG
AVTAILANALEQGLIDAVVTVTE----DP----------------------------WTL
KPSSAVITKSEVLIRE-----------A--GSRYGWWVPLLAALKEA-------------
-----CITRK------------------YTKVAVIGVPCAVQAAARIRS------SDNDL
LRPYAKGI--RL-----V-VGLFCTETFDYAGLVHGKLEKKYH----LAPHEIKKLDV-K
GKLDIL-KQ--DD------SH--LSIPLADL--EE-----------TIRPGCRICTDFSS
LS--ADLSAGSVGS----PAG-YTTLVVRTDTGRGFVESA--LR--N---GKL---E---
-------KGPGV-----DTAAIEKLAATKIRKNAKK------------------------
------------------------------------------------------------
------------------------------------------------------------
------------------------------------------------------------
------------------------------------------------------------
------------------------------------------------------------
---------
>3726699
------------------------------------------------------------
------------------------------------------------------------
------------------------------------------------------------
MEMKTFKDLKSEVWD--------------------------------TELCSGCGACVAV
CPA-------------DALRFEP------------------GNTDTPVNIGYCKAE----
-----------------------NDGVPCGACYAACPRVD--------------------
--------------------LAAQ---GKMLGPY---EDIVAARAV----FPVERKQSGG
AVTAILVNALDEGLIDAVVTVTR----DP----------------------------WTM
KPSSAVITSSEELVQH-----------A--GSRYSWWVPLLASLKEA-------------
-----VVTRK------------------YRRVAVVGVPCVARATQAIRA------SDHEL
LRPYAKAI--RL-----V-IGLFCTETFDYAKLVEGKLQSEKK----IEPWEIRHLDI-K
GKLDVY-LQ--DE------RH--ISIPLAEL--EE-----------SVRPGCRVCNDFTA
VN--ADVSAGAVGS----PDG-YTTLVIRNDIGRGFVDRA--VW--Q---GKL-------
-------ATGSAV----DLPVIEQLAARKAQRRQE-------------------------
------------------------------------------------------------
------------------------------------------------------------
------------------------------------------------------------
------------------------------------------------------------
------------------------------------------------------------
---------
>17430167
------------------------------------------------------------
------------------------------------------------------VAHHVN
SDNCVGCRMCVDACPSGALSSKF-------------------------------------
-----NGSILTIILN--------------------------------SELCTGCGSCVDI
CPFNALELVPREEVKEFKIEIDI------------------LRPEKIEKKKYYMIARKVV
DV---------------------SYCTGCGACTVCPPNGI----IWKDGVVDFPDWVKIC
RDCAICIKVCQRYNSV----F------KSGVGEV---IEVKGARSK------RFKGQDGA
MVSEFIACALEMGIIDTALMVSR----DE------R---------------------W--
KPIIVHVKHPDQLKSE-----------RITGTKYSL-APVLPELNKV-------------
----I---KR------------------AGRLAIVGTPCIITGLRLLQK-----------
EIPLYNKV--KL-----A-VSLFCMENFRYSSL-MEFLREKN-----IDATKVKKFDIKK
GKFIVE-MV--DG---------VFDCPIKEL--EE-----------HVSNGCNYCLDFAG
VD--SDVSIGSVGS----PDG-YSTVLIRSETAKNIYDYM--IS--K---GYIEECE---
----A------------NLKAVEKLCRFKAKKALRKEEEGV-------------------
------------------------------------------------------------
------------------------------------------------------------
------------------------------------------------------------
------------------------------------------------------------
------------------------------------------------------------
---------
>17445892
------------------------------------------------------------
------------------------------------------------------------
-MTIPKGWVSIDFKELEDLPCLRYAE--------------------------------KP
DRSSSYRLLKEKVVD--------------------------------AGICSHCGTC-TI
CPV-------------DLIILED------------------RPVDFDPK-----------
-----------------------KGCMGCGVCVAVCPRYN--------------------
---------------------YQP---ISGLGEY---IEAVAGKSK------RFVGQDGA
MVSEFMATALEMGEIEVALFVAR---DEM----------------------------F--
RPYVVHVRTPDELLDQ-----------RITGTKYSY-ANVMPELHRI-------------
-------IRR------------------VDSVGIIGTPCMISGLRKLQE----------K
VPLYKKKV--KL-----A-VGLFCTENFYWHEL-YDFLKERG-----ADLKNAVKTDIKK
GNFIVT-FK--DG------SE--FTISVKEM--EE-----------IVPSGCHVCQDFSA
IE--ADVSVGSVGS----KAG-FSTVLIRSETAKKIYDYM--LE--K---GYI---E---
----T--AEA-------KLNIVQKLCDFKVKIHPYNPKTEECEAEEGKAEEEKKE-----
------------------------------------------------------------
------------------------------------------------------------
------------------------------------------------------------
------------------------------------------------------------
------------------------------------------------------------
---------
>17443481
------------------------------------------------------------
------------------------------------------------------------
-MALPKEWVSIEVKELEDLPCLRYAE--------------------------------KP
DRRSSWRLLKERVVE--------------------------------AGICSHCGTC-TI
CPV-------------DLIILED------------------RPLDFDPK-----------
-----------------------KGCMGCGVCVAVCPRYN--------------------
---------------------YSP---LSGIGDY---IEAVAGKSK------RFVGQDGA
MVSEFMATALEMKEIDVALFVAR---DEM----------------------------F--
RPYVVHVRSAEELYDT-----------RITGTKYSF-APVMPELHRI-------------
-------IKR------------------FDKIGFIGTPCMISGLRKLQK----------K
VPLYEKRV--RL-----A-VGLFCTENFYWHQL-YDFLKSRG-----ADLKNAVKTDITK
GNFIVT-FK--DG------SE--FVIPVKEM--EP-----------IVPEGCHVCQDFSA
VE--ADVSVGSVGS----DPG-FSTVLIRKENAKKIFDYM--VE--K---GYV---E---
----T--GKA-------KIKVVQRLCDYKVKIHPYPPKEEKSQE----------------
------------------------------------------------------------
------------------------------------------------------------
------------------------------------------------------------
------------------------------------------------------------
------------------------------------------------------------
---------
>17417471
------------------------------------------------------------
------------------------------------------------------------
-MPVPKNWVSIEVKELEDLPCLRYAE--------------------------------KP
ERASSWRLLKERVVE--------------------------------AGICSHCGTC-TV
CPV-------------DLIILED------------------RPVDFDPK-----------
-----------------------KGCMGCGVCVAVCPRYN--------------------
---------------------YSP---LNGVGEY---IEATAGKSK------RFIGQDGA
MVTEFMATALEMGEIEVALFVAR---DEM----------------------------F--
RPYIVHVRSSDELLNT-----------RITGTKYSY-APVMPELHRI-------------
------IKR-------------------YESIGFVGTPCMISGIRKLQQ----------K
IPLYRKKV--RL-----A-VGLFCTENFYWHQL-YDYLKERG-----ADLKNAVKTDITK
GNFIVT-FR--DG------SE--FTIPVKEM--EE-----------IVPDGCHVCQDFSA
VE--ADVSIGSVGS----DPG-FSTVLIRQENAKKIFDYM--VE--K---GYV---E---
----T--GKA-------KMKIVQRLCDFKVKIHPYPPKEEEPENSESTQ-----------
------------------------------------------------------------
------------------------------------------------------------
------------------------------------------------------------
------------------------------------------------------------
------------------------------------------------------------
---------
>17425614
------------------------------------------------------------
------------------------------------------------------------
--------------MRSPDSDRPVHRMRALREAVSDADSHSRRGGRMIAREWQFALPEKK
HKKKYFGNLKAEVID--------------------------------AGLCCHCAACASI
CPV-------------NGITAGD------------------APIDFPNWV----------
-----------------------KECVDCGACIKVCPRWE--------------------
---------------------YTP---KNGLGEY---IEVVAARSK------RFVGQDGA
MVTEFTASALEMGIIERAIFVAR---DSN----------------------------W--
RTRVVTIKTPEQLYDR-----------KITGTKYSY-ADVLPALKEA-------------
-------VLK------------------SEAVGFVGTPCMVSAVRKMQQ-----------
AFKKFERV--KL-----A-IGLFCTENFYHHDL-YKFLLEKAN----ADLRNAVKTDIKK
GKFIVE-MK--DG------SK--VRIPVKDF--EE-----------IIPSGCKVCQDFAA
VE--SDVSVGSVGS----PNR-FSTVMVRTEVAKQILDYI--RE--K---DYA---E---
----F--GEA-------KLDIVQKLCDHKMKIHPWPPKKKEEKSEE--------------
------------------------------------------------------------
------------------------------------------------------------
------------------------------------------------------------
------------------------------------------------------------
------------------------------------------------------------
---------
>17431877
------------------------------------------------------------
------------------------------------------------------------
--MSGEAKGKKKEKPPKIIDAKY-------------------------------------
-----FGNLKVAVID--------------------------------KGICSHCSTCATA
CPA-------------KGITTEG-------------------VIDFPNWE----------
-----------------------EDCTDCGFCIRVCPRWD--------------------
---------------------YRP---LNGLGEY---IEIFAAKSN------RFSGQDGG
MVTEILASAMEMGIIEAAAVVRR---DEE----------------------------W--
KPAAFVAKSVEELVQA-----------S--GTKYSY-ADVLPALRKA-------------
---------G------------------KVSAAIVGTPCMVSGARKLQQ----------N
FAKYRNNI--RL-----V-VGLFCTENFYYEDL-RRFLESKG-----IDISRVEKMDIKK
GKFIV--SP--QG----------VSFPVKEM--DE-----------IVPSGCKVCQDFAA
VE--SDVSIGSVGA----SDG-FSAVIVRSEVAKQIVDYI--RE--K---GYATFED---
----A------------KVELIEKLVNFKIKIHPYP------------------------
------------------------------------------------------------
------------------------------------------------------------
------------------------------------------------------------
------------------------------------------------------------
------------------------------------------------------------
---------
>17437041
LEYKGHPVYTMDGCIFCKACERACKQKAIAIEVEIMPDGRRMPKSYRLDYSKCNFCGECA
KKCPYDVIEMIEDREKMESIVGDKVYDASMFVELKKQLGLDRNRRSGFSKPENCIACQLC
VLSCPVGAISCSRNGDAEISIDPDKCGACGVCVRNCPAMALDLVDLNGTFSVKVELPEKI
IDAKYFGNLKKKVID--------------------------------SGLCSHCSTCTAI
CPV-------------YGITAGD------------------KPIDFPNWE----------
-----------------------NDCIDCGACIRVCPRWE--------------------
---------------------YEP---LSGVGDY---IEILAGRSK------RFTGQDGA
MVTEIMASALEMGIIDASLFVDR---DEE----------------------------W--
RTKIVTIRKPKQLEKS-----------TATGTKYSF-ADVMPELRKA-------------
------VFRS------------------KKGVGFVGTPCMVSGLRKIQN-----------
IESFRDRV--GV-----A-VALFCTENFYHNQL-KEFLARKG-----IDLSKAVKTDITK
GKFIVK-FE--DG------E---VSFPVKEL--EE-----------IIPSGCRMCIDFTG
VE--SDISVGSVGS----DAG-FSTIIVRTERGREIIEYI--KE--K---GYA---E---
----F--REA-------DLSVVEKLANYKIKKNKKNLERL--------------------
------------------------------------------------------------
------------------------------------------------------------
------------------------------------------------------------
------------------------------------------------------------
------------------------------------------------------------
---------
>17438779
------------------------------------------------------------
------------------------------------------------------------
--MVSSLEWEVSVPEKVFEGTY--------------------------------------
-----WINLKKRVIE--------------------------------RGLCSHCSTCAAI
CPV-------------EGIISGD------------------QEIDFPDWE----------
-----------------------ERCVDCSACVRVCPRWN--------------------
---------------------YEP---KCDIGEY---IELTAARSK------RFKGQDGA
MATEFMASALEMGLIDRTLFVGR---DEE----------------------------W--
RTKVYHIRSVDQLKDT-----------KLTGTKYSF-ASVLPELKKA-------------
------VMKS------------------KKGVGVVGTPCMVSGIRKLQS----------E
INLFREKV--KL-----I-CGLFCTENFYHHQL-HAYLIEKG-----VDFSKLIKTDITK
GKFIATMTD--SV----------VSFPVKEL--NE-----------IVPHGCEVCIDFTA
VE--SDFSVGSVGS----DAG-FSTVVVRTETAKSVLEFI--KE--N---DYA---D---
----F--GKV-------IMDIITKLSNLKKKRKKNIPEEFRNACME--------------
------------------------------------------------------------
------------------------------------------------------------
------------------------------------------------------------
------------------------------------------------------------
------------------------------------------------------------
---------
>17414596
------------------------------------------------------------
------------------------------------------------------------
--MGGLLEWKVRAPDKPMKDRLY-------------------------------------
-----FDGLKANVID--------------------------------TGLCSRCLTCACI
CPV-------------DGIRVVD------------------DKVDFPDRE----------
-----------------------ERCRDCGACIRVCPRFD--------------------
---------------------YRP---KYGMGDY---LEFTAARSK------RFSGQDGG
MVTEIMISAIEMGMIDRGLFVGR---DER----------------------------W--
RPQVFHLHDSSQLEVG-----------TLSGTKYTF-ATVLKELKKA-------------
----V--LLT------------------RNGVGVVGTPCIVSGVRKLQM----------E
FPLFRDRV--RL-----V-IGLFCTENFHYDEL-MSFLEKKG-----IKPEMLIKTDITK
GRFIAT-MV--DG------E---VKFKVKEL--EE-----------ILPSGCSVCTDFTA
VE--SDVSVGSVGS----EPG-FSTVVVRGKSAEEVIAYI--RE--K---GYA---E---
----F--GEG-------DPGQLDFLIDYKVGRFYVKTKDDKD------------------
------------------------------------------------------------
------------------------------------------------------------
------------------------------------------------------------
------------------------------------------------------------
------------------------------------------------------------
---------
>17413817
------------------------------------------------------------
------------------------------------------------------------
MAAAGKFEWKIAIVNKPLKDKTY-------------------------------------
-----FENLKETVID--------------------------------TGICSRCLTCACI
CPV-------------DGIIAAK-------------------PVDFPDYK----------
-----------------------ERCTDCGACVRVCPRFD--------------------
---------------------YKP---KYGMGEY---LEFIAAKSN------RFVGQDGA
MVTEIMMSAIEMGMIDRALFVGR---NDE----------------------------W--
MTEVFHVYDPSQLEMG-----------TLTGTKYTF-ATVLKDLKKA-------------
------VLLS------------------KKGVGIVGTPCIVSGVKKLQK----------E
YPLFRERV--KL-----V-VGLFCTENFHYEEL-AAFLSEKG-----VDHNRLIKTDITK
GKFIAT-M---EG------EEEPVTFKVKEL--EE-----------ILPSGCSVCTDFTA
VE--ADVSVGSVGS----KPG-FSSVAVREKNAAEVMDYI--RE--K---GYA---E---
----FGGDAVEKQ--------LEFLINYKIGRFYVESV----------------------
------------------------------------------------------------
------------------------------------------------------------
------------------------------------------------------------
------------------------------------------------------------
------------------------------------------------------------
---------
>17613354
------------------------------------------------------------
-------------------------------------------------------MKMAA
ETKVGEAEWEVKIPEKKLKDRLF-------------------------------------
-----FENLKAMVID--------------------------------TQLCSRCLTCVSI
CPG-------------GLLVNEE------------------DVVDFPDFE----------
-----------------------DKCLDCGACVRVCPRYD--------------------
---------------------YKP---KSGLGDY---IEFTAGQSK------RFKGQDGA
MGTEFIFSAMDMGLIDRGIFVDR---DEQ----------------------------W--
RTGVFHVRGKEQLEKL-----------PLGGTKYTF-ADIMPELKKA-------------
----V--MFT------------------KKGVGVVGTPCMVSGVRKLQE----------E
FPIFKEKV--KL-----V-VGLFCTENYHYAEV-SKYLIGKG-----VDYSKLIKTDIIK
GKFVAT-MT--DG------E---VKFKVAKL--DD-----------ILPSGCNRCTDFTA
VE--SDVSVGSVGS----AAG-FSTTVVRTETGKEVWDYI--KK--M---GNA---E---
----V------------GEGKVEELDFLINHKKEREKNIQL-------------------
------------------------------------------------------------
------------------------------------------------------------
------------------------------------------------------------
------------------------------------------------------------
------------------------------------------------------------
---------
>17627405
------------------------------------------------------------
------------------------------------------------------MAAVAA
ETTTGQSEWEVAVPEKPLKEKVY-------------------------------------
-----FENLKAQVID--------------------------------TELCSRCLTCAAV
CPA----------LPEGITLTAD------------------DKVGFPDYE----------
-----------------------EKCLDCGACVRVCPRFE--------------------
---------------------YEP---KSGLGEY---TDFIAGQSK------RFKGQDGA
MVTELIVSAIEMGLIDRGLFVGR---DNR----------------------------W--
ATNIFHVRDPEQLAIT-----------TLGGTKYTF-ASVLPELKRA-------------
----V--LLT------------------KSGVGVVGTPCIVSGVRKLQQ----------E
FPIFREKV--KL-----V-VGLFCTENFHHTEI-SDYLQKKG-----VDFSKLVKTDITM
GKFIATMTN--KT----------VKFKVKAL--EK-----------ILPSGCNVCTDFTA
VE--ADASVGSVGS----AAG-FSTVAVRNENARRVVEFI--KK--R---GYA---D---
----F--GEG-------KPEELAFLVGHKKKRAENIPGFQDQEDK---------------
------------------------------------------------------------
------------------------------------------------------------
------------------------------------------------------------
------------------------------------------------------------
------------------------------------------------------------
---------
>17621115
------------------------------------------------------------
-----------------------------------------LLEEGSEKEVKKRMAAVAA
ETTTGQSEWEVAVPEKPLKEKVY-------------------------------------
-----FENLKAQVID--------------------------------TELCSRCLTCAAV
CPA----------LPEGITLTAD------------------DKVGFPDYE----------
-----------------------EKCLDCGACVRVCPRFE--------------------
------YEP------------------KSGLGEY---TDFIAGQSK------RFKGQDGA
MVTELIVSAIEMGLIDRGLFVGR---DNR----------------------------W--
ATNIFHVRDPEQLAIT-----------TLGGTKYTF-ASVLPELKRA-------------
----V--LLT------------------KSGVGVVGTPCIVSGVRKLQQ----------E
FPIFREKV--KL-----V-VGLFCTENFHHTEI-SDYLQKKG-----VDFSKLVKTDITM
GKFIATMTN--KT----------VKFKVKAL--EK-----------ILPSGCNVCTDFTA
VE--ADASVGSVGS----AAG-FSTVAVRNENARRVVEFI--KK--R---GYA---D---
----F--GEG-------KPEELAFLVGHKKKRAENIPGFQDQEDK---------------
------------------------------------------------------------
------------------------------------------------------------
------------------------------------------------------------
------------------------------------------------------------
------------------------------------------------------------
---------
>17620352
------------------------------------------------------------
------------------------------------------------------------
--MAAEVEWEVTVPEKRLKDKLY-------------------------------------
-----FENLKAVVID--------------------------------RNICSRCLTCAAI
CPG-------------GITVVDD-------------------RVDFPDYE----------
-----------------------TRCMDCGACVRVCPRFV--------------------
---------------------YEP---KSGLGSY---IRFIAGRSK------RFTGQDGA
MVSELMVSAMEMGVIDRGLFVSR---DED----------------------------W--
ATEVFHVRESEQLSIP-----------TLGGTKYTF-ADVLPELKRA-------------
----V--MFT------------------KSGVGIVGTPCIVSGVRRLQQ----------E
FPIFRDRV--KL-----L-VGLFCTENFHYSDI-TRYLKDKG-----VDFSKLIKTDITK
GKFIAT-MT--DG------E---VKFKVKEL--EG-----------ILPSGCNVCTDFTA
VE--SDVSVGSVGS----AKG-FSTVVVREENADKIIDYI--RE--K---GYA---D---
----F--GEA-------DPAQLDFLINHKKARAKNIPQE---------------------
------------------------------------------------------------
------------------------------------------------------------
------------------------------------------------------------
------------------------------------------------------------
------------------------------------------------------------
---------
>17385336
------------------------------------------------------------
----------------------------------------------MHDADIKACEEVIK
MATVAESKWEIKVPDKPLKDKVY-------------------------------------
-----FENLKSVVID--------------------------------TEICSRCLTCAAV
CPG-------------GITVVGD-------------------KVDFPDYE----------
-----------------------TKCLDCGACVRVCPRFV--------------------
---------------------YEP---LSGMGPS---TAFIAGRSK------RFAGQDGA
MVTELIVSAMEMGIIDRGLFAGR---NEN----------------------------W--
ETEMFHVRDPEQLAIT-----------TLSGTKYTF-ADVLPELKKA-------------
------VKFT------------------KNGVGVVGTPCIVSGVRKLQQ----------E
YPIFREKV--KL-----V-VGLFCTENFHYSAI-SQYLRDKG-----VDFSKLVKTDITM
GKFIATMTD--NE----------VKFKVKAL--EE-----------ILPSGCNVCCDFTA
VE--ADVSVGSVGS----VPG-FSTISVREPIAQKILDYI--KK--Q---GYA---E---
----F--GEG-------DPGQLGFLVGHKKKRAENLKK----------------------
------------------------------------------------------------
------------------------------------------------------------
------------------------------------------------------------
------------------------------------------------------------
------------------------------------------------------------
---------
>17351347
------------------------------------------------------------
----------------------------------------------MHDADIKACEEVIK
MATVAESKWEIKVPDKPLKDKVY-------------------------------------
-----FENLKSVVID--------------------------------TEICSRCLTCAAV
CPG-------------GITVVGD-------------------KVDFPDYE----------
-----------------------TKCLDCGACVRVCPRFV--------------------
---------------------YEP---LSGMGPS---TAFIAGRSK------RFAGQDGA
MVTELIVSAMEMGIIDRGLFAGR---NEN----------------------------W--
ETEMFHVRDPEQLAIT-----------TLSGTKYTF-ADVLPELKKA-------------
------VKFT------------------KNGVGVVGTPCIVSGVRKLQQ----------E
YPIFREKV--KL-----V-VGLFCTENFHYSAI-SQYLRDKG-----VDFSKLVKTDITM
GKFIATMTD--NE----------VKFKVKAL--EE-----------ILPSGCNVCCDFTA
VE--ADVSVGSVGS----VPG-FSTISVREPIAQKILDYI--KK--Q---GYA---E---
----F--GEG-------DPGQLGFLVGHKKKRAENLKK----------------------
------------------------------------------------------------
------------------------------------------------------------
------------------------------------------------------------
------------------------------------------------------------
------------------------------------------------------------
---------
>10664099
------------------------------------------------------------
----------------------------------------------MHDADIKACEEMIK
MATVAESKWEIKVPDKPLKDKVY-------------------------------------
-----FENLKSVVID--------------------------------TEICSRCLTCASV
CPG-------------GITVVGD-------------------KVDFPDYE----------
-----------------------TKCLDCGACVRVCPRFV--------------------
---------------------YEP---LSGMGPS---TAFIAGRSK------RFAGQDGA
MVTELIVSAMEMGIIDRGLFAGR---NEN----------------------------W--
ETEMFHVRDPEQLAIT-----------TLSGTKYTF-ADVLPELKKA-------------
------VKFT------------------KNGVGVVGTPCIVSGVRKLQQ----------E
YPIFREKI--KL-----V-VGLFCTENFHYSAI-SQYLRDKG-----VDFSKLVKTDITM
GKFIATMTD--NE----------VKFKVKAL--EE-----------ILPSGCNVCCDFTA
VE--ADVSVGSVGS----VPG-FSTISVREPIAQKILDYI--KK--Q---GYA---E---
----F--GEG-------DPGQLGFLVGHKKKRAENLKK----------------------
------------------------------------------------------------
------------------------------------------------------------
------------------------------------------------------------
------------------------------------------------------------
------------------------------------------------------------
---------
>17608079
------------------------------------------------------------
------------------------------------------------------------
MATETESEWDVKVPDKPLKDKVY-------------------------------------
-----FENLKSVVID--------------------------------TEMCSRCLTCAAV
CPG-------------GITVVNN-------------------KVDFPDYE----------
-----------------------TKCFDCGACVRVCPRFA--------------------
---------------------YEP---KSGLGDH---IEFTAGRSK------RFSGQDGA
MVTELLVSAMEMGMTDRALFAGR---DEK----------------------------W--
ATEMFHARDPEQLAIT-----------TLGGTKYTF-ADVLPALKEA-------------
----V--KFT------------------KSGVGIVGTPCIVSGVRKLQQ----------E
YPIFREKV--KL-----V-VGLFCTENFHYDDI-SSYLKAKG-----VDFSKLVKTDIIK
GKFVST-MT--DG------K---VKFKVAEA--EA-----------IVASGCNVCTDFTA
LE--SDASCGSVGS----ANG-FSTVVVRTEAAKKVMAFI--RE--K---GYA---D---
----F--DEG-------DPAQLGFLIGHKQKRAENIKK----------------------
------------------------------------------------------------
------------------------------------------------------------
------------------------------------------------------------
------------------------------------------------------------
------------------------------------------------------------
---------
>10669255
------------------------------------------------------------
-----------------------------------------------------------M
AAAIGEYKWEVKVPEKKLKNKLY-------------------------------------
-----FENLKTVVVD--------------------------------TELCSRCLTCVSI
CPG-------------GLTVSEE------------------DIVDFPDYE----------
-----------------------TKCLDCGACVRVCPRFD--------------------
---------------------YEP---KSGMGDY---SAFIAGRSK------RFAGQDGA
MVTELIVSAMEMGVIDRGLFAGR---DEN----------------------------W--
ATEMFHVRDSEQLAIT-----------TLGGTKYTF-ADVLPELKKA-------------
----V--KFT------------------KSGVGVVGTPCIVSGVRKLQE----------E
YPIFREKV--KL-----V-VGLFCTENFHYNDI-SQYLKDKG-----VDFSKLVKTDITM
GKFIATMTD--DE----------VKFKVKAL--EE-----------ILPTGCNVCTDFTA
VE--ADASVGSVGS----AGG-FSTVAVRNATAGKIIAFI--KK--K---GYA---D---
----F--GDA-------DPGQLGFLVGHKKKRAANIGK----------------------
------------------------------------------------------------
------------------------------------------------------------
------------------------------------------------------------
------------------------------------------------------------
------------------------------------------------------------
---------
>3966182
------------------------------------------------------------
--------------------------------------------------MPILYVTIKM
AAAIGEYKWEVKVPEKKLKDKLY-------------------------------------
-----FENLKAVVVD--------------------------------TKLCSRCLTCVSV
CPG-------------GLTVSEE------------------DIVDFPDYE----------
-----------------------TKCLDCGACVRVCPRFD--------------------
---------------------YKP---KSGMGDY---SAFIAGRSK------RFAGQDGA
MVTELIVSAMEMGVIDRGLFAGR---DEN----------------------------W--
ATEMFHVRDPEQLAIT-----------TLGGTKYTF-ADVLPELKKA-------------
----V--RFT------------------KSGVGVVGTPCIVSGVRKLQE----------E
YPIFREKV--KL-----V-VGLFCTENFHYNEI-SQYLEGKG-----VDFSKLVKTDITM
GKFIATMTD--DE----------VKFKVKAL--EE-----------ILPSGCNVCTDFTA
VE--ADVSVGSVGS----AAG-FSTVAVRNANAEKVIEFI--KE--K---GYA---D---
----F--GEA-------DPAQLDFLVGHKKKREANIGN----------------------
------------------------------------------------------------
------------------------------------------------------------
------------------------------------------------------------
------------------------------------------------------------
------------------------------------------------------------
---------
>4003498
------------------------------------------------------------
---------------------------------------------------------MAA
AIAIGESEWEVAVPEKTLKDKLY-------------------------------------
-----FENLKAAVID--------------------------------TNLCSRCLTCAAI
CPG-------------GITVVGN-------------------KVDFPDYE----------
-----------------------TKCLDCGACVRVCPRFV--------------------
---------------------YEP---KSGLGDY---IEFIAGRSK------RFAGQDGA
MVTELLVSAIEMGMIDRGLFAGR---DEK----------------------------W--
ATEMFHVREPEQLAIT-----------TLGGTKYTF-ADVLPALKEA-------------
----V--MFT------------------KRGVGIVGTPCIVSGVRKLQQ----------E
YPIFRERV--KL-----V-VGLFCTENFHYDDI-SGYLRNKG-----VDFSKLIKTDITM
GKFVATMTD--SE----------VKFKVKAL--EE-----------ILPSGCNVCTDFTA
VE--SDASVGSVGS----AAG-FSTVAVREENAKKVIEYI--KE--K---GYA---D---
----F--GEA-------DTSQLDFLIGHKKKREENIKR----------------------
------------------------------------------------------------
------------------------------------------------------------
------------------------------------------------------------
------------------------------------------------------------
------------------------------------------------------------
---------
>4003557
------------------------------------------------------------
---------------------------------------------------------MAA
AIAIGESEWEVAVPEKTLKDKLY-------------------------------------
-----FENLKAAVID--------------------------------TNLCSRCLTCAAI
CPG-------------GITVVGN-------------------KVDFPDYE----------
-----------------------TKCLDCGACVRVCPRFV--------------------
--------------------YEP----KSGLGDY---IEFIAGRSK------RFAGQDGA
MVTELLVSAIEMGMIDRGLFAGR---DEK----------------------------W--
ATEMFHVREPEQLAIT-----------TLGGTKYTF-ADVLPALKEA-------------
----V--MFT------------------KRGVGIVGTPCIVSGVRKLQQ----------E
YPIFRERV--KL-----V-VGLFCTENFHYDDI-SGYLRNKG-----VDFSKLIKTDITM
GKFVAT-MT--DS------E---VKFKVKAL--EE-----------ILPSGCNVCTDFTA
VE--SDASVGSVGS----AAG-FSTVAVREENAKKVIEYI--KE--K---GYA---D---
----F--GEA-------DTSQLDFLIGHKKKREENIKR----------------------
------------------------------------------------------------
------------------------------------------------------------
------------------------------------------------------------
------------------------------------------------------------
------------------------------------------------------------
---------
>4010901
------------------------------------------------------------
---------------------------------------------------------MAA
AIAIGESEWEVAVPEKTLKDKLY-------------------------------------
-----FENLKAAVID--------------------------------TNLCSRCLTCAAI
CPG-------------GITVVGN-------------------KVDFPDYE----------
-----------------------TKCLDCGACVRVCPRFV--------------------
--------------------YEP----KSGLGDY---IEFIAGRSK------RFAGQDGA
MVTELLVSAIEMGMIDRGLFAGR---DEK----------------------------W--
ATEMFHVREPEQLAIT-----------TLGGTKYTF-ADVLPALKEA-------------
----V--MFT------------------KRGVGIVGTPCIVSGVRKLQQ----------E
YPIFRERV--KL-----V-VGLFCTENFHYDDI-SGYLRNKG-----VDFSKLIKTDITM
GKFVAT-MT--DS------E---VKFKVKAL--EE-----------ILPSGCNVCTDFTA
VE--SDASVGSVGS----AAG-FSTVAVREENAKKVIEYI--KE--K---GYA---D---
----F--GEA-------DTSQLDFLIGHKKKREENIKR----------------------
------------------------------------------------------------
------------------------------------------------------------
------------------------------------------------------------
------------------------------------------------------------
------------------------------------------------------------
---------
>4010938
------------------------------------------------------------
---------------------------------------------------------MAA
AIAIGESEWEVAVPEKTLKDKLY-------------------------------------
-----FENLKAAVID--------------------------------TNLCSRCLTCAAI
CPG-------------GITVVGN-------------------KVDFPDYE----------
-----------------------TKCLDCGACVRVCPRFV--------------------
--------------------YEP----KSGLGDY---IEFIAGRSK------RFAGQDGA
MVTELLVSAIEMGMIDRGLFAGR---DEK----------------------------W--
ATEMFHVREPEQLAIT-----------TLGGTKYTF-ADVLPALKEA-------------
----V--MFT------------------KRGVGIVGTPCIVSGVRKLQQ----------E
YPIFRERV--KL-----V-VGLFCTENFHYDDI-SGYLRNKG-----VDFSKLIKTDITM
GKFVAT-MT--DS------E---VKFKVKAL--EE-----------ILPSGCNVCTDFTA
VE--SDASVGSVGS----AAG-FSTVAVREENAKKVIEYI--KE--K---GYA---D---
----F--GEA-------DTSQLDFLIGHKKKREENIKR----------------------
------------------------------------------------------------
------------------------------------------------------------
------------------------------------------------------------
------------------------------------------------------------
------------------------------------------------------------
---------
>4013846
------------------------------------------------------------
---------------------------------------------------------MAA
AIAIGESEWEVAVPEKTLKDKLY-------------------------------------
-----FENLKAAVID--------------------------------TNLCSRCLTCAAI
CPG-------------GITVVGN-------------------KVDFPDYE----------
-----------------------TKCLDCGACVRVCPRFV--------------------
--------------------YEP----KSGLGDY---IEFIAGRSK------RFAGQDGA
MVTELLVSAIEMGMIDRGLFAGR---DEK----------------------------W--
ATEMFHVREPEQLAIT-----------TLGGTKYTF-ADVLPALKEA-------------
----V--MFT------------------KRGVGIVGTPCIVSGVRKLQQ----------E
YPIFRERV--KL-----V-VGLFCTENFHYDDI-SGYLRNKG-----VDFSKLIKTDITM
GKFVAT-MT--DS------E---VKFKVKAL--EE-----------ILPSGCNVCTDFTA
VE--SDASVGSVGS----AAG-FSTVAVREENAKKVIEYI--KE--K---GYA---D---
----F--GEA-------DTSQLDFLIGHKKKREENIKR----------------------
------------------------------------------------------------
------------------------------------------------------------
------------------------------------------------------------
------------------------------------------------------------
------------------------------------------------------------
---------
>4013917
------------------------------------------------------------
---------------------------------------------------------MAA
AIAIGESEWEVAVPEKTLKDKLY-------------------------------------
-----FENLKAAVID--------------------------------TNLCSRCLTCAAI
CPG-------------GITVVGN-------------------KVDFPDYE----------
-----------------------TKCLDCGACVRVCPRFV--------------------
------YEP------------------KSGLGDY---IEFIAGRSK------RFAGQDGA
MVTELLVSAIEMGMIDRGLFAGR---DEK----------------------------W--
ATEMFHVREPEQLAIT-----------TLGGTKYTF-ADVLPALKEA-------------
----V--MFT------------------KRGVGIVGTPCIVSGVRKLQQ----------E
YPIFRERV--KL-----V-VGLFCTENFHYDDI-SGYLRNKG-----VDFSKLIKTDITM
GKFVATMTD--SE----------VKFKVKAL--EE-----------ILPSGCNVCTDFTA
VE--SDASVGSVGS----AAG-FSTVAVREENAKKVIEYI--KE--K---GYA---D---
----F--GEA-------DTSQLDFLIGHKKKREENIKR----------------------
------------------------------------------------------------
------------------------------------------------------------
------------------------------------------------------------
------------------------------------------------------------
------------------------------------------------------------
---------
>17605509
------------------------------------------------------------
---------------------------------------------------------MAT
AVGAGQSEWEVAVPEKPLKDKTY-------------------------------------
-----FENLKAKVID--------------------------------TNLCSRCLTCAAI
CPG-------------GITVVGN-------------------KVDFPDYE----------
-----------------------TKCLDCGACVRVCPRFV--------------------
------YEP------------------KSGLGDY---IEFIAGRSK------RFAGQDGA
MVTEVLVSAIEMGMIDRGLFAGR---DEK----------------------------W--
ATEMFHVREPEQLAIT-----------TLGGTKYTF-ADVLPALKEA-------------
----V--MFT------------------KRGVGIVGTPCIVSGVRKLQQ----------E
YPIFRERV--KL-----V-VGLFCTENFHYDDI-TKFLQEKG-----VDFSKLVKTDIIK
GKFIST-MT--DG------K---VKFKVAEA--EE-----------IIASGCNVCTDFTA
VE--SDASVGSVGS----EKG-FSTVAVREENAKKVIEYI--KE--K---EYA---D---
----F--GEA-------DTSQLDFLIGHKKKREENIKR----------------------
------------------------------------------------------------
------------------------------------------------------------
------------------------------------------------------------
------------------------------------------------------------
------------------------------------------------------------
---------
>4029778
------------------------------------------------------------
---------------------------------------------------------MAT
AIAIGESEWEVAVPEKPLKDKTY-------------------------------------
-----FENLKAKVID--------------------------------TNLCSRCLTCAAI
CPG-------------GITVVGN-------------------KVDFPDYE----------
-----------------------DNCLDCGACVRVCPRFV--------------------
------YEP------------------KSGLGDY---IEFIAGRSK------RFAGQDGA
MVTELLVSAIEMGMIDRGLFAGR---DEK----------------------------W--
ATEMFHVREPEQLAIT-----------TLGGTKYTF-ADVLPALKEA-------------
----V--GFT------------------KRGVGIVGTPCIVSGVRKLQQ----------E
YPIFRERV--KL-----V-VGLFCTENFHYDDI-TKFLQEKG-----VDFSKLVKTDIIK
GKFIST-MT--DG------K---VKFKVAEA--ED-----------IIASGCNVCTDFTA
VE--SDASVGSVGS----EKG-FSTVAVREENAKKVIDFI--KE--K---GYA---D---
----F--GEA-------DTSQLDFLIGHKKKREENIKR----------------------
------------------------------------------------------------
------------------------------------------------------------
------------------------------------------------------------
------------------------------------------------------------
------------------------------------------------------------
---------
>3833927
------------------------------------------------------------
------------------------------------------------------MNKLDE
FIERATLRLAPEEREEVARELKTHILDSAEAIAASRKTDVTEEVIAEALERMGPPEKIAE
MYPSERKWKPGKIVE--------------------------------SGICARCGTCAVI
CPN-------------NIISFDG-------------------RPELREE-----------
-----------------------CLRNGHGMCFEVCPRVS--------------------
--------------------SDGY---QISIREKFQ-EKVYHGRGP-------IRGQDGG
VVTSFLKHLLEKGEIDGAIVVGD----EH----------------------------W--
KPVSLLVQTAEDLEET-----------S--GSKYSI--STLEALRTA-------------
------GELG------------------IERVAVVGLPCQINGLRKLQYFPYLAKHDLE-
LGRKGKPV--KLPEIRYL-IGLFCTEKFEYGDL-RKVLRENG-----IRMEDVEKFNIRR
GKLEVDLGD--RR----------ETLNLMDI---------------RISEGCRSCRDFDA
HL--ADVSVGSAGS----PEG-YSTIIVRTRRGAEIAGAV----------ELM---E---
-------GA--------DTAKIEKMRDLKLKRFQRELERRRKNGEYISFYWTSDYPGVSR
RADGTYFIRVRARPSGWYSPQEVKELVRIAEKYGARIKV-TNRGSYELHDVSGFDVEDAA
DELNSAGLLTGSEGPLVRATLACPGRENCGSGIIDTTAICSAIEERFREMPAPYKFKIAV
SGCPNRCMRPQIHDVGVAGVEFPET-VEEICNGCGRCFEVCK------------------
----VEAISVRGETSYTNHDLCVGCGKCIRECPHTARRAREEGYILYIGGKAGRELVEGI
KTR-VDTVDEILEYIDAVISVYTKYASKPQRERLASTMKRVGEEKFMGEVRKLIKERSH-
---------
>3732125
------------------------------------------------------------
------------------------------------------------------------
------------------------------------------------------------
---MYEWKLKDEIVD--------------------------------NGMCARCGTCAVV
CPN-------------DLLDFKN-------------------GPVLKDE-----------
-----------------------CLRKGHGMCLEVCPRVS--------------------
-------------SGK----Y------QISIRENFK-EEYYAGRGN-------FDGQDGG
VVTAFLKYLLDNEKIEGAIVVGD-----E------C---------------------W--
KPVSMVVKDEKGLMDT-----------A--KSKYTI--STLDALRDA-------------
--------GE-M--G-------------LENVAVVGLPCQINGLRKLQYFEYLAKHGEE-
LGSNGKPA--NLPDIQYL-IGLFCTEKFEYDSL-KNILQKYN-----VDIENVEKFDILK
GKLVAYSNK--KN------AS--VKIPLDEI---------------DITPGCRVCRDFDA
NM--ADVSVGSAGS----SDG-YSTVVVRTEKGDDIKNAI-ELH--D---------E---
----I------------NLDAVSKLKNIKSERFNKEIKRRKEYNEPVSLYWLAEHGGVSK
RADDSYFIRIRAKPSGWYEADEIEYVSKIAEEYNGKLKL-TNRGGIEIHDISGFDAEEVA
LKLKNKGLLTGSEGPLVRATLACPGEGECGSGLINTTRICELMEDEFTEKPEPYKFKIAV
SGCPNKCVRPHIHDIGFYGVRYPK--VNDNCNGCGRCADVCK-----------------L
EAISV-----RGTTSYTNYNVCIGCGKCIKACPNDARDIEKEGYMALVGGKSGREIVE-A
TNMGMMGEDELVDFVNGVMKVYEKYADKPQRERLSSVMEKIGKGSFLSEVKDFKKEMDSV
---------
>3762486
------------------------------------MYVNNYISQVTKGMSPDQYKEVAE
ELKTHILDSADAIA----------------------------------------------
----AEKNVEVDENIIREAISRMGPAEKMAKMYPKK------------------------
-----KSWKLNSIVD--------------------------------SDICAKCGTCTVI
CPN-------------NILSFEG-------------------KPELTEE-----------
-----------------------CLRNGHGMCFEVCPRVS--------------------
-------------SGK----Y------QIKIRENFK-EDYYYGKGD-------LKGQDGG
AVTAFLKHLLDINKIDGAIVVGD-----E------H---------------------W--
KPVSLIVQDAEDLLQT-----------S--KSKYSI--STLEALKTA-------------
--------GE-M--G-------------LQKVAVVALPCQINGLRKLQYFPYLAKHEEE-
LGKSGKPA--KLPKIEYL-IGLFCTEKFDYGNI-KEILKDNS-----INIKDAEKFDVKM
GKLLVY-V---NG------EE--KKIDLKKI---------------ELCSGCNMCRDFDA
EL--ADVSIGSTGS----PNG-YSTIIIRTEKGEEIKNAL--EL--K---------E---
---GV------------DVGAVEKLQSFKLKRFVRELKRRKENDEFVSFYWASDYAGVSK
RSDGTYFIRIRAKPAGWYDVDEVKEVLDIAERYNARIKL-TNRGAYEIHDISGFDVEEVA
LELNEKGLTTGSEGPLVRAILACPGKENCGSGLIDTTEICNIIEDKFKEKPTPYKFKIAI
SGCPNKCMRPQIHDTGIVGIKFPKT-NEDKCNGCGRCSEVCK-----------------V
EAINI-----RGETSYTNYNICIGCGKCQKACPHEAREVKEEGFMVYIGGKGGREIVEGA
SMK-LKSVDEITNFIDGVLTVYNRYADKPQRERLAGTMKRIGQTKFLDEVKKVVEG----
---------
>3760839
------------------------------------------------------------
--------------------------------------------------MYINDYIDKV
TRNMSPNQRKEVGEELKSHILDSADAIAAAKNVEVDETIIREAILMMEPPEKLAKMYPKS
QINKENTWKLEKIVE--------------------------------SDMCAKCGTCTVI
CPN-------------NILTFEG-------------------RPQLTEE-----------
-----------------------CLRNGHGMCFEVCPRVS--------------------
--------------------SGKY---QIKLREKFE-KDLYYGRGS-------SEGQDGG
AVTTFLKHLLQVKKIDGAIVVGD----EY----------------------------W--
KPVSLIVQSADDLLKT-----------S--KSKYAI--STLEALKTA-------------
----G--EMG------------------LEKVAIVALPCQINGLRKLQYFPYLAKHEEE-
LGRTGKPV--KIPKIEYL-IGLFCTEKFDYGNM-KEILKENN-----IKMEDVEKFNVKK
GKLLVY-T---NG------EE--KKIDLKKI---------------ELCAGCKMCKDFDA
EL--ADVSIGSVGS----PNG-YSTIIIRTKKGEEIKNAL-DLQ--K---GV--------
-----------------KVEEIEKLQGFKQKRFQREVNRRKENDEYISFYWASDYAGVSK
RADKTYFIRIRAKPAGWYTTEEIKEVADIAEKYNARIKL-TNRGAYELHGINGFDIDDVV
TKLNEMGLVTGSEGPLVRATLACPGKENCGSGLIDTTRICEIIEDKFKERPTPYKFKIAV
SGCPNKCMRPQIHDTGIAGIKFPET-NENECNGCGRCSEVCK------------------
----VEAINIRGDTSYTNYNICVGCGKCLNACPHKAREVKEEGFMIYIGGKAGRELVEGV
STK-VKTVDEITDYIDNILKVYDKYADKPQRERLAATMKRIGQTKFLDEVRKGIEN----
---------
>3796930
------------------------------------------------------------
------------------------------------------------------------
------------------------------------------------------------
----MYEWKLNDIVD--------------------------------NGLCAKCGTCVVV
CPN-------------NILEFEE-------------------VPKLTEE-----------
-----------------------CLRKGYGMCHDVCPRVS--------------------
------------------------SGKYQISIRENFKEEHYYGKGD-------IEGQDGG
VVSTFLKHLLENKKIDGAIVVGD---EC-----------------------------W--
KPVSLIVQNPEDIEKS-----------A--KSKYAV--STLEALREA-------------
----GEMG--------------------IEKVAVVGLPCQIAGLRKLQYFPYLAKYDGE-
LGKNGKLA--KLPKIEYL-IGLLCTEKFEYDKL-KEALAKND-----IKIEDVKKFDIKK
GKLIII-TE--DE------E---YKIPLKDI---------------EMNAGCKMCRDFDA
EM--ADVSVGCVGS----PDG-YSTVTIRTEKGEEIKNAVELNEGV--------------
-----------------ELAPIEKLKELKLNRFKKELERRKENNEKISFYWLADYAGVGK
RADNDYFIRVRAKPAGWYSLDEVKEIVKITEKY-DGKIKMTNRGGFEIHHITPFYAEDMA
LELAEKDLITGSEGPLVRATLACPGEGNCGSGLINTTELCSIIEDNFIEHPAPYKFKIAI
SGCPNKCVRPQIHEIGIAGVKFPIT-NEENCNGCGRCADICK------------------
----VEAIDIRGDTSYTNYNICIGCGKCIKGCPNEGRDMKEEGFMVFVGGKSGREVIEGI
SMKLMSIEEIVN-LIDKVLIVYHKYAQKPQRERLGAVMARVGKGKFLEEVKELMEKE---
---------
>3837230
------------------------------------------------------------
------------------------------------------------------------
-----------------------------------------------------------M
VIKM-YEWKLNEIVD--------------------------------NGLCAKCGMCVVV
CIK-------------DLLTFEG-------------------VPKLKDE-----------
-----------------------CLRKGNGMCYDVCPRVS--------------------
-------------------SGK--Y---QIKIRENFKEEYYYAKSD-------IEGQDGG
VVTAFLKYLLENKKIDGAIVVGD----EC----------------------------W--
KPVSLVVQNAEDLLKT-----------T--KSKYTV--SILDALKKA-------------
------GEMG------------------LEKVAVVGLPCQINGLRKLQYFPYLAKY----
DKKECKNK--KLPKIEYL-IGLFCTEKFEYDNM-KEVLAKHE-----IDIAKVEKFDVKG
GKLLAY-I---NG------EK--KEFDLKDI---------------EINKGCKICRDFDA
EI--ADVSVGCVGS----PDG-YSTVIIRTEKGEEIKNAV-ELK--E---GV--------
-----------------DLNEINKLKELKLNRFKKELGRRKENNEKVSFYWLADYGGVGK
RADGNIFIRIRAKPAGWYSIDEVKEIMKLTEKY-NGKVKLTNRGAFEIHNISPFDAEDMV
LELAKKDFITGSEGPLVRATLACPGKGNCGSGLIDTTELCRSIEDRFKERPNTYKFKIAI
SGCPNKCVRPQIHDIGIVGVKYPIV-NEENCNGCGRCADVCK-----------------V
EAIHM-----KGKTSYTNYNACIGCGKCIAACPNEGRDVKEEGYMVYVGGKSGREVVEGI
SMKLMSVDEILN-LIDKVMVVYNKHGKKPQRERLSAVMARIGKGKFLEEVKELMEKEKGK
EKNN-----
>3839068
------------------------------------------------------------
------------------------------------------------------------
------------------------------------------------------------
----MYEWKLNEIVD--------------------------------NGICARCGTCTVV
CPN-------------GILTFDE-------------------KPKLIEE-----------
-----------------------CLRKGNGMCFEVCPRIS--------------------
-------------------SGK--Y---QIKIREKFKEEHYYGKGD-------VEGQDGG
VVTTFLKYLLENGKIDGAIVVGE----EC----------------------------W--
KPVSLVVQNAEDLLKT-----------A--KSKYTV--STLDALRKA-------------
------GEMG------------------LEKVAVVGLPCQINGLRKLQYFPYLSKHDGE-
LGKNGKPV--KLPKIEYL-IGLFCMEKFDYDNM-KEVLAKHG-----IDIEKVEKFDIKK
GKLLVY-I---NG------DK--KEIDLKEF---------------EICSGCKMCRDFDA
SM--ADVSVGSVGS----PDG-YSTVIIRTEKGEEIKNAV-ELK--E---GV--------
-----------------NLEAIEKLRKKKLKRFKKEVEKRKENNEYISFYWTSDYGGVGK
RADGTYFIRIRAKPAGWYSIDEIKEILNLAEKY-NAKIKLTNRGAYELHGISGFDAEDIV
LELMEKGLITGSEGPLVRATLACPGKGNCGSGLIDTTELAKIIEDNFKERPAPYKFKIAI
SGCPNKCVRPQIHDIGIVGVRFPI--VNENCNGCGRCAEVCK-----------------V
EAIDI-----RGETSYTNYNVCIGCGKCIKACPNEARDVKEEGFMVYVGGKTGREVVEGV
SMKLMSVDEIIN-FIDKVLVVYDKYAKKPQRERLAAVMKRVGQGKFLEEVEELMNK----
---------
>3779696
------------------------------------------------------------
------------------------------------------------------------
------------------------------------------------------------
----MYEWKLNEIVD--------------------------------SGICARCGTCTIV
CPN-------------NILTFDE-------------------KPKLTDE-----------
-----------------------CLRKGNGMCYDVCPRVS--------------------
-----------------SGKYQ--I---KIREKFY--EKYYYGKSD-------VEGQDGG
VVIAFLKYLLENKKIDGAIVVGD----EC----------------------------W--
KPVSLVVQNADDLLKS-----------A--KSKYAI--STLDALRKA-------------
------GEMG------------------LERVAVVGLPCQINGLRKLQYFPYLAKHDGE-
LGKDGKPT--KLPKIEYL-IGLFCTEKFKYENM-KEVLSKHG-----IDIEKVEKFDIKD
GKLLAC-I---NG------EK--KEIDLKEF---------------EICPGCKICRDFDA
EM--ADVSVGCVGS----PEG-YSTITIRTKKGEEIKNAI-ELK--E---GV--------
-----------------DLEAIEKLRRMKLKRFKKEVERRKENNEYISFYWISDYGGIGK
RADGTYFIRVRAKPAGWYKPDEIKEILDIAEQY-NAKIKITDRAGIEIHGISGFDAEDVV
LKLNEKGLITGSEGPLVRATLACPGAGNCSSGLIDTTELCKIIEDKFKERPAPYKFKIAI
SGCPNKCVRPQVHDVGIVGVKFPEV-DREKCNGCGRCAEVCK-----------------V
EAIDV-----RGETSYTNYNVCIGCGKCIKNCPNEARVVKEDGYLVYVGGKTGREVVEGI
KMKLMSVDEIIN-FIDKVLVVYGKYAEKPQRERLAAVMRRVGYGKFLEEVKELMKKESS-
---------
>3843286
------------------------------------------------------------
------------------------------------------------------------
------------------------------------------------------------
----MYEWKLNEIVD--------------------------------SGVCARCGTCTIV
CPN-------------GILTFDE-------------------RPKLIDE-----------
-----------------------CLRKGHGMCFEVCPRVS--------------------
----------------------SAKYQIKIREKFY--EKYYYAKSD-------IEGQDGG
VVTAFLKYLLENGKIDGAIVVGD----EC----------------------------W--
KPVSLVVQNAEDLLKT-----------A--KSKYAI--STLDALRKA-------------
------GEMG------------------LEKVAVVGLPCQINGLRKLQYFPYHAKHDLE-
LGRNGKPV--KLPKIEYL-IGLFCTEKFRYDNM-KEVLSKHG-----IDIEKVEKFDIKK
GKLLVY-V---NG------EK--KEFDLKEF---------------EICSGCKMCRDFDA
EM--ADVSVGCVGS----PDG-YSTIIIRTEKGEEIKNAV-ELK--E---GV--------
-----------------NLEEIEKLRQLKLKRFKKEVERRRENNEYVSFYWTADYGGIGK
RADGTYFIRVRAKPGGWYKPEEIKEILDIAEEY-NAKIKVTDRAGYELHGISGFDVEDIV
LRLREKGLLTGSEGPLVRATLACPGGGNCSSGLVDTTELARIIEDNFKERPAPYKFKIAI
SGCPNGCVRPQVHDIGIAGVKYPKV-NEEKCNGCGRCAEVCK------------------
----VEAIDIRGETSYTNYNVCVGCGKCIKNCPNEAREVKEEGYLVYVGGKTGREVVEGV
KMKLMSVDEIIN-FIDKVLVVYGKYAEKPQRERLAAVMKRVGYGKFLEEVKELMKKEIC-
---------
>17628244
------------------------------------------------------------
------------------------------------------------------------
-----------------MEEEKY-------------------------------------
-----KWFLRDEVVD--------------------------------QDLCTFCGACAAV
CPN-------------GIVEFAE------------------DGPALKEE-----------
-----------------------CWRNGQGACKDVCHRVL--------------TDAARI
GPNIFGFKA------K----P------PAPLGQY---EKIVSARAV--DEKIRERGQDGG
AVTALLAYCMDKGLVDGVIATGS----IG-------------------------------
KPASQIITKKDELLAT-----------S--GSKYST-VPTLSAVKDA-------------
--------EN------------------LKNAAVVGLPCQVYGIRRTQFLPGLTAHGYE-
VGENGEKI--KIPNVAYV-IGLFCAENFAYEKL-RDFLSNKG-----VDIEKAEKIAIRL
DELVVT-TE--DG------E---KGFDLNEV--KE-----------SVWPGCRICRDAVS
KL--ADISAGYMGS----PSS-WTTLIARTPKGVELLQMA--VE--A---GYI---E---
---LG--SDV-------DIQRIEEFAGLKMQRFNRELKKRLEVERKMKYYWAGDYPGIKG
EVGGTYYVKIKTG-SGLVKHDYLEKIPPLTEKYGDGTVEVTTRQSISIQGVKGEYIDDIM
AEIYGTGLATIGMG----FVSACPGTAYCSEALVETKELANELTMQFAQKLTPPKMKTGI
AGCPNSCVRSKRHDIGLIGQVKPSITDLEKCNGCGRCAEVCK-----------------V
DAITI-----QFKKAVRDDEKCISCGWCIRSCPHEAVLEDKRGYTMWIGGNDARRASDGV
LLKSFCTKEEIPALITSVAETFTKHRTKPGRERLGNVIKRVGEGEFVKEVLCNR------
---------
>17625230
------------------------------------------------------------
------------------------------------------------------------
------------------------------------------------------------
IMEEYKWFLKDEVVE--------------------------------TGLCTFCGACSAV
CPN-------------DRIEFRE------------------DGPALKTE-----------
-----------------------CPRNGQGACKDVCQRVV--------------TFASKI
GPNVFGFKAKPP---------------TSLLGQY---ETAVSARAT--DAAIREAGQDGG
AVTALLTYCFDERLVDGVVATGD----AG-------------------------------
KPSSRVVRSKSELLET-----------A--GSKYST-VPVLSAVKEA-------------
----G--AEG------------------VTNAAVVGLPCHVYGVRKTQFFPGLTAHGYE-
VGEKGERV--KIPKIALV-VGLFCTENFNYEKL-TKFFAESG-----VEISKVRKAVVHL
DELVVT-AETEGG------RTATYEFDLNALWNAG-----------CVHDGCVICRDAVS
KL--ADISAGYMGS----SKG-WTTLLGRTAKGVEVLKAA--EE--A---GYI---E---
----T--KPDV------ELHRIEEFASLKMQRFNWELKRRLDAGEKVKFYWASDYPGVVG
ETKGTFYVKIKTN-SGLTNAETLVKAAELAKKYGDGSLELTTRQSLEIQGVPGTKVDKLM
AELYASGLATIGMG----YVTTCVGSDYCTEGLVETKKLAGELTAEFAQRLTPHKIKISI
SGCPNACSRPTRHDIGLVGQVRPEV-DEEKCNGCGRCAELCR------------------
----VDAISIVLGKAVIDRDKCVGCGWCVRGCPNEAVVELERGYSMWIGGNDARRPAEGI
LLKSFCTREEIPGLVDAVAKTLVKYKTKPGRERLGNVMKQVGVGKFVNEVLDLA------
---------
>17621178
------------------------------------------------------------
------------------------------------------------------------
------------------------------------------------------------
-MEEYKWFLKDEVVE--------------------------------TGLCTFCGACSAV
CPN-------------DRIEFRE------------------DGPALKTE-----------
-----------------------CPRNGQGACKDVCQRVV--------------TFASKI
GPNVFGFKAKPP---------------TSLLGQY---ETAVSARAT--DAAIREAGQDGG
AVTALLTYCFDERLVDGVVATGD----AG-------------------------------
KPSSRVVRSKSELLET-----------A--GSKYST-VPVLSAVKEA-------------
----G--AEG------------------VTNAAVVGLPCHVYGVRKTQFFPGLTAHGYE-
VGEKGERV--KIPKIALV-VGLFCTENFNYEKL-TKFFAESG-----VEISKVRKAVVHL
DELVVT-AETEEG------GTATYEFDLNALWNAG-----------CVHDGCVICRDAVS
KL--ADISAGYMGS----SKG-WTTLLGRTAKGVEVLKAA--EE--A---GYI---E---
----T--KPDV------ELHRIEEFASLKMQRFNWELKRRLDAGEKVKFYWASDYPGVVG
ETKGTFYVKIKTN-SGLTNAETLVKAAELAKKYGDGSLELTTRQSLEIQGVPGTKVDKLM
AELYASGLATIGMG----YVTTCVGSDYCTEGLVETKKLAGELTAEFAQRLTPHKIKISI
SGCPNACSRPTRHDIGLVGQVRPEV-DEEKCNGCGRCAELCR------------------
----VDAISIVLGKAVIDRDKCVGCGWCVRGCPNEAVVELERGYSMWIGGNDARRPAEGI
LLKSFCTREEIPGLVDAVAKTLVKYKTKPGRERLGNVMKQVGVGKFVNEVLDLA------
---------
>10668437
------------------------------------------------------------
------------------------------------------------------------
------------------------------------------------------------
-MADYNWFLKDEIVD--------------------------------TGMCTFCGACVAV
CPN-------------DRIEFGE------------------AGPTLKEE-----------
-----------------------CPRNGQGACKDVCQRVM--------------TFASKI
SPKIFGFKAKP----------------PALLGQY---ETVLAARAT--DAAILKAGHDGG
AVTALLSYCLDQGLVDGVVATGD----MG-------------------------------
KPSSRVVRTKTELLET-----------A--GSKYSA-VPVLAAIKDA-------------
--------GD------------------ITNAAVVGLPCHVYGVRKTQFFPGLMAHGYE-
VGENGERI--KVPNIAYV-IGLFCTENFNYDKL-TRFLAEKD-----VDISKVRKARIHL
DELVVM-TE--EG------T---YEFDLDDLWDAG-----------CVQDGCVICRDAVA
KL--ADVSAGFMGS----DKG-WTTLIGRTAKGVELINAA--EK--A---GYI---E---
---TK--QDV-------HLHRIEEFAGLKMLRFNWELKRRLDAGEKVTFYWACDYQGVVG
EIKGTFYVKLKTN-SGLTTADYLAKAAELANKYGDGTVELTTRQSVEIQGVPGTKVDKLM
AEVYASGLATIRMG----YVSSCVGLDYCTKGLVETKELSGELTMAFAQRLTPHKVKIGI
SACPNDCSRAKRHDIGLVGQVRPEV-DEEKCNGCGRCAELCR------------------
----VDAISIVHGKSVIDRDKCISCGGCIRGCPHEAVIETERGYTMWIGGNDARRPADGI
MLKSFCTKDEIPGLVDAVAKTLVKYKTKPGRERLGNVINNVGEGKFIKEVLDLV------
---------
>17335133
------------------------------------------------------------
------------------------------------------------------------
--------MELRILYYSIIGDIMEEY----------------------------------
-----KWFLKDEVVD--------------------------------TGMCTLCGACATV
CPN-------------DRIEFTG------------------SGPVLKEE-----------
-----------------------CPRNGQGACKDVCQRMM--------------TFSSKI
GPNIFGFKAKP----------------PVLLGQY---DLLVSARAT--DAAILEAGQDGG
AVTALLSYCMDQGLIDGAITTGD----IG-------------------------------
KPTSRVVRTKDELLLS-----------A--GSKYSA-VPVLSAIKDA-------------
--------KD------------------ITNAAVVGLPCHVYGIRKTQFFPGLTAHGYE-
VGENGETI--KVPNIAYV-IGLFCTENFNYDIL-TTFMSEKG-----VDIEK--------
------------------------------------------------------------
------------------------------------------------------------
------------------------------------------------------------
------------------------------------------------------------
------------------------------------------------------------
------------------------------------------------------------
------------------------------------------------------------
------------------------------------------------------------
---------
>17339550
------------------------------------------------------------
------------------------------------------------------------
--------MELRILYYSIIGDIMEEY----------------------------------
-----KWFLKDEVVD--------------------------------TGMCTLCGACATV
CPN-------------DRIEFTG------------------SGPVLKEE-----------
-----------------------CPRNGQGACKDVCQRMM--------------TFSSKI
GPNIFGFKAKP----------------PALLGQY---DLLVSARAT--DAAILEAGQDGG
AVTALLSYCMDQGLIDGAITTGD----IG-------------------------------
KPTSRVVRTKDELLLS-----------A--GSKYSA-VPVLSAIKDA-------------
--------KD------------------ITNAAVVGLPCHVYGIRKTQFFPGLTAHGYE-
VGENGETI--KVPNIAYV-IGLFCTENFNYDIL-TTFMSEKG-----VDIEKVKSAKIHL
DSLVVTTDE--QT----------HEFDLNDLWNAG-----------CVQDGCVICRDAVA
KL--ADISAGYMGS----GKG-WTTLIGRTQKGVELIKMA--EK--A---GYI---E---
---TE--SNI-------DLHRIEEFAGLKMQRFKWELKRRLDEGKKVKFYWASDYPGVMG
ETKGTFFVKIKTN-SGLTNADSLANAAELANKYGDGTLEITTRQSVEIQGVPGPNVDKLM
AELYSKGMATIGMG----YVLSCVGSEYCTEGLVETKKLAGELTMAFAQKLTPHKMKISI
SGCPNACSRPTRHDIGLMGQVRPEL-DPEKCNGCGRCAELCR------------------
----VDAISIVLKKAQIDKDKCISCGWCIRGCPSEAMIEKERGYSMWIGGNDARRPSDGI
LLKSFCTQEEIPKLIDAIAGTFVKYRTKPGRERLGNVMKQVGTGKFIKEVLDLV------
---------
>3868822
------------------------------------------------------------
------------------------------------------------------------
--------MELRILYYSIIGDIMEEY----------------------------------
-----KWFLKDEVVD--------------------------------TGMCTLCGACATV
CPN-------------DRIEFTG------------------SGPVLKEE-----------
-----------------------CPRNGQGACKDVCQRMM--------------TFSSKI
GPNIFGFKAKP----------------PALLGQY---DLLVSARAT--DAAILEAGQDGG
AVTALLSYCMDQGLIDGAITTGD----IG-------------------------------
KPTSRVVRTKDELLLS-----------A--GSKYSA-VPVLSAIKDA-------------
--------KD------------------ITNAAVVGLPCHVYGIRKTQFFPGLTAHGYE-
VGENGETI--KVPNIAYV-IGLFCTENFNYDIL-TTFMSEKG-----VDIEKVKSAKIHL
DSLVVTTDE--QT----------HEFDLNDLWNAG-----------CVQDGCVICRDAVA
KL--ADISAGYMGS----GKG-WTTLIGRTQKGVELIKMA--EK--A---GYI---E---
---TE--SNI-------DLHRIEEFAGLKMQRFKWELKRRLDEGKKVKFYWASDYPGVMG
ETKGTFFVKIKTN-SGLTNADSLANAAELANKYGDGTLEITTRQSVEIQGVPGPNVDKLM
AELYSKGMATIGMG----YVLSCVGSEYCTEGLVETKKLAGELTMAFAQKLTPHKMKISI
SGCPNACSRPTRHDIGLIGQVRPEL-DPEKCNGCGRCAELCR------------------
----VDAISIVLKKAQIDKDKCISCGWCIRGCPSEAMIEKERGYSMWIGGNDARRPSDGI
LLKSFCTQEEIPKLIDAIAGTFVKYRTKPGRERLGNVMKQVGTGKFIKEVLDLV------
---------
>3972513
------------------------------------------------------------
------------------------------------------------------------
-----------------------------------------------------------M
TDEEYKWFLRNEVVD--------------------------------AGLCTFCGACAAV
CPN-------------DRIEFKA------------------DGPALKEE-----------
-----------------------CPRNGEGACKDVCQRVV--------------TFASKI
GPNIFGFKAKP----------------PSLLGQY---ETILAARAT--DPAIQEAGQDGG
AVTALMTYCMNEGLIDGVIATGD----IG-------------------------------
KPSSCVVRSKEELLDT-----------A--GSRYSS-IPVLSAIKDA-------------
--------GD------------------ITNAAVIGLPCHVYGVRKTQFFPGMMAHGFE-
VGENGERI--KVPNIAYV-IGLFCTENFNYDKL-AVFMQEKG-----VDIDKVGRAVIHL
DELVVT-TD--EG------E---YGFDLNDLWNAG-----------CVQDGCVICRDAVS
KL--SDISAGYMGS----GNG-WTTLMGRTQKGVDLIKAA--EK--A---GYI---E---
----T--KPDI------DLHRIEEFAGLKMQRFKWELARRLGEGKKVKFYWASDYPGVMG
ETKGTFFVKIKTN-SGLIGADQLAKAAELANKYGDGTFEITTRQSVEIQGVPGTNVDKLM
SEIYASGLTTIGMG----YVSSCVGMDYCTEGLVETKKLSGELTMAFAQKLTPHKMKIGI
AGCGNDCVRAKRHDIGLIGQVRPEI-DTEKCNGCGRCAELCR------------------
----VDAISIVHGNAVIDKDKCISCGWCIRGCPNEAAIEKERGYTMWIGANDARRPADGI
LLKSFCTTEEIPELIDAVASTFVKYRTKPGRERLGNVIANVGEGRFLKEVLDQV------
---------
>17489668
------------------------------------------------------------
------------------------------------------------------------
-----------------------------------------------------------M
ANEEYKWFLRDEVVD--------------------------------AGLCTFCGACAAI
CPN-------------GRIEFRE------------------DGPALKEE-----------
-----------------------CPRNGQGACKDVCQRVV--------------TFASKI
GPNIFGFKAKP----------------PALLGQY---ETLVAARAT--DPQVLEAGQDGG
AVTALLSYCMDNGLIDGVIATGD----AG-------------------------------
KPSSRVVRSKEELLDS-----------A--GSRYSS-VPVLSAIKDA-------------
--------ED------------------ITNAAVVGLPCHVYGVRKTQFFPGMMSHGYE-
VGENGEKI--KVPNIAYV-IGLFCTENFNYDKL-ATFMEEKG-----VAISDVRRAAIHL
DELVVT-TD--SG------E---HGFDLNDLWDAG-----------CVQDGCVICRDAVS
KL--SDISAGYMGS----GNG-WTTLMGRTQKGVELIKAA--ED--A---GYI---E---
----T--KPDI------DLHRIEEFAGLKMQRFKWELARRLNEGKKVKFYWASDYPGIVG
EVKGTFYVKIKTN-SGIIGADTLAKVAELAKKYGDGTLEITSRQCVEIQGIPGANVDTLM
SEIYASGLATIGMG----YVSACVGMDYCTEGLVETKKLSGELTMAFAQRLTPHKMKIGI
SGCANDCVRSKRHDVGLIGQVRPEI-DTEKCNGCGRCAELCR------------------
----VDAISIVLGKAVIDKDKCITCGWCIRGCPNEAAVEVERGYAMWIGANDARRPADGI
LLKSFCTKEEIPGLIDAVAKTLVKXXXXXXXXXXXXXFIKEVLDQV--------------
---------
>17497366
------------------------------------------------------------
------------------------------------------------------------
-----------------------------------------------------------M
ENEEYKWFLRDEVVD--------------------------------AGLCTFCGACAAV
CPN-------------GRIEFRE------------------DGPALKEE-----------
-----------------------CPRNGQGACKDVCQRVV--------------TFASKI
GPNIFGFKAKP----------------PALLGQY---ETLVAARAT--DPRVQEAGQDGG
AVTALLSYCMDNGLIDGVIATGD----AG-------------------------------
KPSSCVVRSKDELLDT-----------A--GSKYSA-IPVLSAIKDA-------------
--------GD------------------ITNAAVVGLPCHVYGVRKTQFFPGMMAHGYE-
VGENGEKI--KVPNIAYV-IGLFCTENFNYGKL-AKFMQEKG-----VDIGKVRRATIHL
DELVVT-TD--EG------E---HGFDLNDLWNAG-----------CVQDGCVICRDAVS
KL--SDISAGYMGS----GKG-WTTLMGRTQKGVELIKAA--EE--A---GYI---E---
----T--KPDV------DLHRIEEFAGLKMQRFKWELARRLDEGKKVKFYWASDYPGIVG
EVKGTFYVKIKTN-SGLMGADPLAKVAELANKYGDGTLEITSRQTVEIQGVPGTNVDTLM
SEIYASGLATIGMG----YVSACVGMDYCTEGLVETKKLSGELTMAFAQKLTPHKMKIGI
AGCANDCVRAKRHDIGLIGQVRPEI-DNEKCNGCGRCAELCR------------------
----VDAISIVLGKAVIDKDKCVLCGWCIRGCPNEAVIEKERGYTMRIGANDARRPADGI
LLKSFCTAEEIPKLIDAVAGTFVKYRTKPGRERLGNVIANVGEGRFIKEVLDSV------
---------
>4002910
------------------------------------------------------------
------------------------------------------------------------
-----------------------------------------------------------M
TNEEYKWFLRDEVVD--------------------------------AGLCTFCGACAAV
CPN-------------SRIEFRE------------------DGPALKEE-----------
-----------------------CPRNGQGACKDVCQRVV--------------TFASKI
GPNIFGFKAKP----------------PALLGQY---ETLVAARAT--DPAIQEAGQDGG
AVTALLSYCMDNGLIDGVIATGD----AG-------------------------------
KPSSRVVRSKEELLDS-----------A--GSKYSA-IPVLSAIKDA-------------
--------ED------------------IMNAAVVGLPCHVYGVRKTQFFPGMMSHGYE-
VGENGEKI--KIPNIAYV-IGLFCTENFNYDKL-AKFMQEKG-----VDISKVRRAAIHL
DELVVT-TD--SG------E---HGFDLNDLWNAG-----------CVQDGCVICRDAVS
KL--SDISAGYMGS----GNG-WTTLMGRTQKGVELIKAA--ED--A---GYI---E---
----T--KPDV------DLHRIEEFAGLKMQRFKWELARRLGEGKKVKFYWASDYPGIVG
EVKGTFYVKIKTN-SGLIGADQLAKASELANKYGDGTLEITSRQCVEIQGVPGTNVDKLM
SDIYASGLATIGMG----YVSACVGMDYCTEGLVETKKLAGELTMAFAQKLTPHKMKIGI
AGCANDCVRAKRHDIGIIGQVRPEI-DTEKCNGCGRCAELCR------------------
----VDAISIVLGKAVIDKDKCVSCGWCIRGCPNEAVIEKERGYTMRIGANDARRPADGI
LLKSFCTAEEIPKLIDAVSGTFVKYRTKPGRERLGNVMKNVGEGRFIKEVLDQV------
---------
>17648046
------------------------------------------------------------
------------------------------------------------------------
-----------------------------------------------------------M
ANEEYKWFLRDEVVD--------------------------------TGLCTFCGACAAI
CPN-------------DRIEFRE------------------DGPALKEE-----------
-----------------------CPRNGQGACKDVCQRVV--------------TFASKI
GPNIFGFKAKP----------------PALLGQY---ETLVAVRAT--DPAIQEAGQDGG
AVTALLSYCMDNGLIDGVIATGD----AG-------------------------------
KPSSRVVRSKEELLDS-----------A--GSKYSA-VPVLSAIKDA-------------
--------GD------------------ITNAAVVGLPCHVYGVRKTQFFPGMMSHGYE-
VGENGEKI--KVPNIAYV-IGLFCTENFNYDKL-EKFMEEKG-----VAISDIRRAAIHL
DELVVT-TD--SG------E---HGFDLNDLWNAG-----------CVQDGCVICRDAVS
KL--SDISAGYMGS----GNG-WTTLMGRTQKGVELIKAA--EE--A---GYI---E---
----T--KPDI------DLHRIEEFAALKMQRFKWELARRLGEGKKVKFYWASDYPGVVG
EVKGTFYVKIKTN-SGLMGADSLAKVVELANKYGDGTLEFTSRQTVEIQGVPGTNVDTLM
SEIYASGLATIGMG----YVSACVGMDYCTEGLVETKKLAGELTMAFAQRLTPHKMKIGI
SGCANDCVRSKRHDVGLIGQVRPEI-DTEKCNGCGRCAELCR------------------
----VDAISIVLGKAVIDKDKCVTCGWCIRGCPNEAAIEKERGYAMWIGANDARRPADGI
LLKSFCTAEEIPGLIDAVAKTLVTHKTKPGRERLGNVMKNVGEGKFIKEVLDQV------
---------
>17618195
------------------------------------------------------------
------------------------------------------------------------
-----------------------------------------------------------M
ANEEYKWFLRDEVVD--------------------------------AGLCTFCGACAAV
CPN-------------GRIEFRE------------------DGPALKEE-----------
-----------------------CPRNGQGACKDVCQRVV--------------TFASKI
GPNIFGFKAKP----------------PALLGQY---ETLVAARAT--DPAIQEAGQDGG
AVTALLSYCMDNGLIDGVIATGD----AG-------------------------------
KPSSRVVRSKVELLDS-----------A--GSKYSA-IPVLSAIKDA-------------
--------ED------------------ITNAAVVGLPCHVYGVRKTQFFPGMMSHGYE-
VGENGEKI--KVPNIAYV-IGLFCTENFNYGKL-EKFMEEKG-----VAISDVRRAAIHL
DELVVT-TD--SG------E---QGFDLNDLWNAG-----------CVQDGCVICRDAVS
KL--SDISAGYMGS----GNG-WTTLMGRTQKGVELIKAA--EE--A---GYI---E---
----T--KPDI------DLHRIEEFAALKMQRFKWELARRLGEGKKVKFYWASDYPGIVG
EVKGTFYVKIKTN-SGLIGADPLVKVAELANKYGDGTLEITSRQTVEIQGVPGTNVDTLM
SEIYASGLATIGMG----YVSACVGMDYCTEGLVETKKLAGELTMAFAQRLTPHKVKIGI
AGCANDCVRAKRHDVGLIGQVRPEI-DTEKCNGCGRCAELCR------------------
----VDAISIVLGKAVIDKDKCVTCGWCIRGCPSEAAIEKERGYAMWIGANDARRPADGL
LLKSFCTAEEIPGLIDAVAKTLVKHKTKPGRERLGNVMKNVGEGRFIKEVLDMV------
---------
>17639301
------------------------------------------------------------
------------------------------------------------------------
-----------------------------------------------------------M
ANEEYKWFLRDEVVD--------------------------------AGLCTFCGACAAV
CPN-------------DRIEFRE------------------DGPALKEE-----------
-----------------------CPRNGQGACKDVCQRVV--------------TFASKI
GPNIFGFKAKP----------------PALLGQY---ETLVAARAT--DPAIQEAGQDGG
AVTALLSYCMDNGLIDGVIATGD----AG-------------------------------
KPSSRVVRSKDELLDS-----------A--GSKYSA-IPVLSAIKDA-------------
--------GD------------------ITNAAVVGLPCHVYGVRKTQFFPGMMSHGFE-
VGENGEKI--KVPNIAYV-IGLFCTENFNYDKL-AKFMQEKG-----VAISDVRRASIHL
DELVVT-TD--SG------E---HGFDLSDLWHAG-----------CVQDGCVICRDAVS
KL--SDISAGFMGS----SKG-WTTLMGRTQKGVELIKAA--EE--A---GYI---E---
----T--KPDV------ELHRIEEFAGLKMQRFKWELARRLGEGKKVKFYWASDYPGVMG
ETKGTFFVKIKTN-AGLIGADPLAKAAELAKKYGDGTLEMTSRQCVEIQGVPGTNVDQLM
SDIYASGLATIGMG----YVSSCVGMDYCTEGLVETKKLSGELTMAFAQRLTPHKVKIGI
AGCANDCVRAKRNDVGLIGQVRPEI-DTEKCNGCGRCAELCR------------------
----VDAISIVLGKAVIDKDKCVTCGWCIRGCPSEAVIEKERGYAMWIGANDARRPADGI
LLKSFCTAEEIPGLIDAVAKTLVKYKTKPGRERLGNVMKNVGVGRFIKEVLDQV------
---------
>4007563
------------------------------------------------------------
------------------------------------------------------------
-----------------------------------------------------------M
ANEEYKWFLRDEVVD--------------------------------AGLCTFCGACAAV
CPN-------------DRIEFRE------------------DGPALKEE-----------
-----------------------CPRNGQGACKDVCQRVV--------------TFASKI
GPNIFGFKAKP----------------PALLGQY---ETLVAARAT--DPAVLEAGQDGG
AVTALLSYCMDNGLIDGVIATGD----AG-------------------------------
KPSSRVVRSKEELLDS-----------A--GSKYSA-IPVLSAIKDA-------------
--------GD------------------ITNAAVVGLPCHVYGVRKTQFFPGMMSHGFE-
VGENGEKI--KVPNIAYV-IGLFCTENFNYDKL-AKFMQEKG-----VDLSEVRRAAIHL
DELVVT-TD--SG------E---HGFDLNDLWHAG-----------CVQDGCVICRDAVS
KL--SDISAGFMGS----GKG-WTTLMGRTQKGVELIKAA--EE--A---GYI---E---
----T--NPDI------DLHRIEEFAGLKMQRFKWELARRLSEGMKVKFYWASDYPGVMG
ETKGTFFVKIKTN-AGLIGADQLAKSAELAKKYGDGTLEMTSRQCVEMQGVPGTNVDTLM
SEIYASGLATIGMG----YVSSCVGMDYCTEGLVETKKLSGELTMAFAQRLTPHKVKIGI
AGCANDCVRAKRNDVGLIGQVRPEI-DNEKCNGCGRCAELCR------------------
----VDAISIVLGKAVIDKDKCVTCGWCIRGCPSEAAIEKERGYAMWIGANDARRPADGI
LLKSFCTTEEIPKLIDAVAKTLVKHKTKPGRERLGNVMKNVGEGRFIKEVLDQV------
---------
>4007576
------------------------------------------------------------
------------------------------------------------------------
-----------------------------------------------------------M
ANEEYKWFLRDEVVD--------------------------------AGLCTFCGACAAV
CPN-------------DRIEFRE------------------DGPALKEE-----------
-----------------------CPRNGQGACKDVCQRVV--------------TFASKI
GPNIFGFKAKP----------------PALLGQY---ETLVAARAT--DPAVLEAGQDGG
AVTALLSYCMDNGLIDGVIATGD----AG-------------------------------
KPSSRVVRSKEELLDS-----------A--GSKYSA-IPVLSAIKDA-------------
--------GD------------------ITNAAVVGLPCHVYGVRKTQFFPGMMSHGFE-
VGENGEKI--KVPNIAYV-IGLFCTENFNYDKL-AKFMQEKG-----VDLSEVRRAAIHL
DELVVT-TD--SG------E---HGFDLNDLWHAG-----------CVQDGCVICRDAVS
KL--SDISAGFMGS----GKG-WTTLMGRTQKGVELIKAA--EE--A---GYI---E---
----T--NPDI------DLHRIEEFAGLKMQRFKWELARRLSEGMKVKFYWASDYPGVMG
ETKGTFFVKIKTN-AGLIGADQLAKSAELAKKYGDGTLEMTSRQCVEMQGVPGTNVDTLM
SEIYASGLATIGMG----YVSSCVGMDYCTEGLVETKKLSGELTMAFAQRLTPHKVKIGI
AGCANDCVRAKRNDVGLIGQVRPEI-DNEKCNGCGRCAELCR------------------
----VDAISIVLGKAVIDKDKCVTCGWCIRGCPSEAAIEKERGYAMWIGANDARRPADGI
LLKSFCTTEEIPKLIDAVAKTLVKHKTKPGRERLGNVMKNVGEGRFIKEVLDQV------
---------
>4001921
------------------------------------------------------------
------------------------------------------------------------
------MCNKTPQGANIMTNEEY-------------------------------------
-----KWFLRDEVVD--------------------------------AGLCTFCGACAAV
CPN-------------GRIEFRE------------------DGPALKEE-----------
-----------------------CPRNGQGACKDVCQRVV--------------TFASKI
GPNIFGFKAKP----------------PALLGQY---ETLVAARAT--DPAVLEAGQDGG
AVTALLSYCMDNGLIDGVIATGD----AG-------------------------------
KPSSRVVRSKEELLDS-----------A--GSKYSA-IPVLAAIKDA-------------
--------GD------------------ITNAAVVGLPCHVYGVRKTQFFPGMMSHGFE-
VGENGEKI--KVPNIAYV-IGLFCTENFNYDKL-AKFMQEKG-----VDISEVRRAAIHL
DELVVT-TD--SG------S---YEFDLNELWNAG-----------CVQDGCVICRDAVS
KL--SDISAGFMGS----GKG-WTTLMGRTQKGVELIKAA--EE--A---GYI---E---
----T--NPDI------DLHRIEEFAGLKMQRFKWELARRLGEGKKVKFYWASDYPGVMG
ETKGTFFVKIKTN-AGLIGADPLAKSAELAKKYGDGTLEMTSRQCVEIQGVPGTNVDTLM
SEIYASGLATIGMG----YVSSCVGMDYCTEGLVETKKLSGELTMAFAQRLTPHKIKIGI
AGCANDCVRAKRNDVGLIGQVRPEI-DTEKCNGCGRCAELCR------------------
----VDAISIVLGKAVIDKDKCVTCGWCIRGCPSEAAIEKERGYAMWIGANDARRPADGI
LLKSFCTAEEIPGLIDAVAKTLVKYKTKPGRERLGNVMKNVGEGKFIKEVLDQV------
---------
>3734160
------------------------------------------------------------
------------------------------------------------------------
------------------------------------------------------------
-MADKKWFLKDNIVD--------------------------------TGMCTLCGACAAI
CPY-------------DLIRFDE------------------NGPHLKDE-----------
-----------------------CYRNGEGACKDVCQRVM--------------------
-------TDASRIALNAFDFKAKP---PSLLGQY---EKIVSARAT--DEDLIKKGQDGG
AVSSLIAYCIDNGLIDGAITTAG----------------------------------FA-
KPAANIIGEREDITSS-----------Q--GAKYST-VPVLSALRDQ-------------
-------KDN------------------FNKVAVVGTPCQTYGVRRMQYFNGLNVHPVE-
KGMDGESA--NTPKIEYV-IGLFCMENFNYHKL-SDFLEKQG-----IKLNDIKKYSIQL
DEMIITTDE--KN----------IEISLKDL--QD-----------CVWDGCKICRDAVS
KV--ADISAGSSGS----SKG-WTTLIARNAKGLKLLNDA--NE--A---GYI-------
-------EISNEV----DIEMTKELAQFKIRKFRHELDKRLDSEKKVSYYWVRDYPGVRP
EINGTNFVKIKTD-SGITTHEYLGKVAELAEKYGDGTLEMTARKSIEIQGVPGRNIDDLM
AEVYDAGLKTIGMG----YATACPGMDYCPEGLVSTKELANKLTMHFAQKLTPHKMKVGV
AGCPNSCVRVRDHDIGIMGQLMPVI-DETKCTGCGRCTELCK------------------
----FNAISIEGGKAVINRDLCGNCGWCVRGCPHEAALEDKRGYSLWIGGNGARRPTEGV
LIKSFCDEEEIIETINDIARAFIKYRTNPGKERLGNIMDKIGQGTLIKEIMEN-------
---------
>17493508
------------------------------------------------------------
------------------------------------------------------------
------------------------------------------------------------
MTDEYKWFLKDTIVD--------------------------------TGMCTYCGACAAV
CPY-------------DIIEFDE------------------NGPKLKEE-----------
-----------------------CYRNGEGACKDVCQRVV--------------TDASRL
SMNVFNFQAKP----------------PTTIGQY---EKIVAARAT--DPAIREKGQDGG
AVTALLTYCFDNGLIDGAVTTAG----IA-------------------------------
KPSSHIITSKDALLDA-----------A--GAKYST-VPVMAALKET-------------
--------TD----T-------------LKSVAMVGLPCHTYGTRRTQFFGGLNVHPIE-
IGKDGEKA--KIPNISYV-IGLFCMENFNYEKL-SAYLADSG-----IDMDKVKKLAIHI
DEMIVT-TD--KG------D---VEFSLKDL--AG-----------CVSDGCRICRDAVS
KV--ADISAGYAGS----SRD-WTTLIARNAKGLELLEAA--VK--A---GYI---E---
---TS--GDV-------DVSLIEEFAELKMHRFKAELKKRLDAGRSVKGYWVRDYPGVRL
EVKGTNFVKIKTQ-SGLVGNDYLAKVAELANKYGDGTLELTNRKSIEIQGVRNEDIDDIM
ADVYGNGLMTIGMG----YVSACPGNAYCPEALVETKDFANEMTPMFAQKLTPHKMKMAI
AGCSNNCVRVHRHDIGIMGQMKPKI-DNEKCTGCGRCLELCK------------------
----YGALSISGGKAVIDRDLCRNCGWCVRGCPHEGAVEDMVGYSVWIGGNDARRPTDGV
LLKPFCTKEEIPELVNKIASVFVKYRTKPGKERLGNIIELVGEGQFIKEVLE--------
---------
>17496556
------------------------------------------------------------
------------------------------------------------------------
------------------------------------------------------------
MAEEFKWFLKDAIVD--------------------------------TGMCTYCGACAAV
CPY-------------DIIEFDE------------------NGPKLKEE-----------
-----------------------CYRNGEGACKDVCQRVM--------------TDASRL
SMNVFNFMAKP----------------PSLIGQY---EKIVTARAT--DSAIREKAQDGG
AVTALLTYCFDNGLIDGAVTTAG----MA-------------------------------
KPSSHIITSKDALLDT-----------A--GAKYST-VPVIAALRET-------------
--------TD----T-------------LKNVAMVGLPCHTYGTRRTQFFGGLNVHPIE-
VGKDGEKA--KIPNIAYT-IGLFCMENFNNEKL-SAYFEDIG-----IDLDKIRKLAIHL
DEMIVF-TD--EG------E---IEIALKDI--AE-----------CVSDGCRICRDAVA
KV--ADISAGHMGS----SKG-WTTLMVRNAKGLELFNAA--VE--A---GYI---E---
---TS--DEV-------DISMIEEFAGFKLRRFKAELKRRLEDGRSVKGYWVRDYPGVRT
EVKGTNFVKIKTP-SGLVDNAYLAKVAKLSNKYGDGKLELTNRKSIEIQGVKNEDIDDIM
ADVYDIGLMTIGMG----YVAACPGNAYCPEGLVETKNFANELTPMFAQKLTPHKMKIAI
AGCANNCVRTHRHDIGIIGQMQSKI-DTEKCNGCGRCIELCK------------------
----FNALSISGGKAVIDRDLCGNCGWCVRGCPHEAALEDKLGYSVWIGGNDARRPTNGV
LLKEFCTKEEIPALIDKIASTFVKYRTKPGKERLGNIIELVGEGQFVREVLGD-------
---------
>17500269
------------------------------------------------------------
------------------------------------------------------------
------------------------------------------------------------
MAEEFKWFLKDAIVD--------------------------------TGMCTYCGACAAV
CPY-------------DIIEFDE------------------NGPKLKEE-----------
-----------------------CYRNGEGACKDVCQRVM--------------TDASRL
SMNVFNFMAKP----------------PSLIGQY---EKIVTARAT--DSAIREKAQDGG
AVTALLTYCFDNGLIDGAVTTAG----MA-------------------------------
KPSSHIITSKDALLDT-----------A--GAKYST-VPVIAALRET-------------
--------TD----T-------------LKNVAMVGLPCHTYGTRRTQFFGGLNVHPIE-
VGKDGEKA--KIPNIAYT-IGLFCMENFNNEKL-SAYFEDIG-----IDLDKIRKLAIHL
DEMIVF-TD--EG------E---IEIALKDI--AE-----------CVSDGCRICRDAVA
KV--ADISAGHMGS----SKG-WTTLMVRNAKGLELFNAA--VE--A---GYI---E---
---TS--DEV-------DISMIEEFAGFKLRRFKAELKRRLEDGRSVKGYWVRDYPGVRT
EVKGTNFVKIKT-PSGLVDNAYLAKVAKLSNKYGDGKLELTNRKSIEIQGVKNEDIDDIM
ADVYDIGLMTIGMG----YVAACPGNAYCPEGLVETKNFANELTPMFAQKLTPHKMKIAI
AGCANNCVRTHRHDIGIIGQMQSKI-DTEKCNGCGRCIELCK------------------
----FNALSISGGKAVIDRDLCGNCGWCVRGCPHEAALEDKLGYSVWIGGNDARRPTNGV
LLKEFCTKEEIPALIDKIASTFVKYRTKPGKERLGNIIELVGEGQFVREVLGD-------
---------
>17325232
------------------------------------------------------------
------------------------------------------------------------
---------------MIQLAEEF-------------------------------------
-----KWFLKDAIVD--------------------------------TGMCTYCGACAAV
CPY-------------DIIEFDE------------------NGPKLKEE-----------
-----------------------CYRNGEGACKDVCQRVM--------------TDASRL
SMNVFNFMAKP----------------PSLIGQY---EKIVAARAT--DSAIREKGQDGG
AVTALLAYCFDNGLIDGAVTTAG----IA-------------------------------
KPSSHIVTNKEELTDA-----------A--GAKYSM-IPVMSALKET-------------
--------TE----S-------------LKNVAVVGLPCHTYGTRRTQFFGGLNVHPIE-
VGKDGEKA--KIPNIPYV-IGLFCMENFNKEKL-SEYLANAG-----VDLDKVSKLAIHL
DEMIVT-TD--EG------D---IEFSLKDL--AG-----------CVSDGCRICRDAVS
KV--ADISAGYMGS----SKG-WTTLMARNAKGLELLNAA--VE--A---GYI---E---
---TS--DEV-------DVSLIEEFVDLKLRRFKSELKKRLEDGRSVKGYWVRDYPGVRT
EVKGTNFVKIKTQ-SGLVDNAYLGKVAELSNKYGDGKLELTNRKSIEIQGVKNEDIDDIM
ADVYGNGLMTIGMG----YVSACPGNAYCPEALVETKDFANELTPMFAQKLTPHKMKIAI
AGCANNCVRTHRHDIGIIGQKQPKI-DTEKCNGCGRCIELCK------------------
----FNALSISGGKAVIDRDLCGNCGWCVRGCPHEAAVEDKLGYSVWIGGNDARRPTDGV
LLKEFCTKEEIPPLINKIASTFVKYRTKPGKERLGNIIELVGEGQFVSEVLSE-------
---------
>10637088
------------------------------------------------------------
------------------------------------------------------------
---------------MIQLAEEF-------------------------------------
-----KWFLKDAIVD--------------------------------TGMCTYCGACAAV
CPY-------------DIIEFDE------------------NGPKLKEE-----------
-----------------------CYRNGEGACKDVCQRVM--------------TDASRL
SMNVFNFMAKP----------------PSLIGQY---EKIVAARAT--DSAIREKGQDGG
AVTALLAYCFDNGLIDGAVTTAG----IA-------------------------------
KPSSHIVTNKEELTDA-----------A--GAKYSM-IPVMSALKET-------------
--------TE----S-------------LKNVAVVGLPCHTYDTRRTQFFGGLNVHPIE-
VGKEGEKA--KIPNIPYV-IGLFCMENFNKEKL-SEYLANAG-----VDMDKVSKLAIHL
DEMIVS-TD--EG------D---IEFSLKDL--AG-----------CVSDGCRICRDAVA
KV--ADISAGYMGS----SKG-WTTLMARNAKGMELLNAA--VK--A---GYI---E---
---TS--DEV-------DVSLIEEFAGLKLRRFKSELKKRLEDGRSVKGYWVRDYPGVRT
EVKGTNFVKIKTQ-SGLVDNAYLGKVAELSNKYGDGKLELTNRKSIEIQGVKNEDIDDIM
ADVYGNGLMTIGMG----YVSACPGNAYCPEALVETKDFANELTPMFAQKLTPHKMKIAI
AGCANNCVRTHRHDIGIIGQKQPKI-DTEKCNGCGRCIELCK------------------
----FNALSISGGKAVIDRDLCGNCGWCVRGCPHEAAVEDKLGYSVWIGGNDARRPTDGV
LLKEFCTKEEIPPLINKIASTFVKYRTKPGKERLGNIIELVGEGQFVSEVLSE-------
---------
>3975052
------------------------------------------------------------
------------------------------------------------------------
------------------------------------------------------------
MAEEFKWFLKDAIVD--------------------------------TGMCTYCGACAAV
CPY-------------DIIEFDE------------------NGPKLKEE-----------
-----------------------CYRNGEGACKDVCQRVM--------------TDASRL
SMNVFNFMAKP----------------PSLIGQY---EKIVAARAT--DSAIREKGQDGG
AVTALLTYCFDNGLIDGAVTTAG----IA-------------------------------
KPSSHIITSKDALLDA-----------A--GAKYST-VPVMAALKET-------------
--------TD----A-------------LKNVAMVGLPCHTYGTRRTQFFGGLNVHPIE-
VGKDGEKV--KIPNIAYT-IGLFCMENFNNEKL-SAYLTNAG-----IDLDKVRKLEIHL
DEMIVF-TD--EG------D---TEFSLKDL--AG-----------CVSDGCRICRDAVA
KV--ADISAGYMGS----SKG-WTTLMARNAKGMELLNAA--AE--A---GYI---E---
---TS--DEV-------DVSLIEEFAGLKMRRFKAELKKRLEDGRSVKGYWVRDYPGVRT
EVKGTNFVKIKTQ-SGLVDNAYLGKVAELSNKYGDGKLELTNRKSIEIQGVKNEDIDDIM
ADVYGNGLMTIGMG----YVSACPGNAYCPEGLVETKDFANELTPMFAQKLTPHKMKIAI
AGCANNCVRAHRHDIGIMGQKQPKI-DTEKCNGCGRCIELCK------------------
----FNALSISGGKAVIDRDLCGNCGWCVRGCPHEAAVEDKLGYSVFIGGNDARKPTNGI
LLKEFCTKEEIPPLINKIASTFVKYRTKPGKERLGNIIELVGEGQFVREVLSE-------
---------
>3732611
------------------------------------------------------------
------------------------------------------------------------
------------------------------------------------------------
MSNEYKWFLKDAVVD--------------------------------KGLCTLCGACAAV
CPY-------------EIIEFDE------------------NGPRLKEE-----------
-----------------------CYRNGEGACKDVCQRVM--------------------
-------TDASRISMNVFNFKAKP---PSLIGQF---ERVTSARAT--NSTIRNKGQDGG
AVTALLDYCFDNGLIDGAVNTAD----------------------------------FT-
KPSSRIVTNKEELQES-----------Q--GSKYSA-LPVMSALRQV-------------
-------NDE------------------LENVAMVGLPCQVYGTRRTQFFKGLNVHPLE-
IGTDGEKA--NIPNIPYV-IGLFCMENFNYDKL-SGYLESIG-----IDLSKIKKYAIRL
DEMIIM-TD--EG------N---VEISLKDI--ED-----------YVWDGCHICRDAVS
KV--ADISAGHVGS----STG-WTTLIARNAKGLELLEAA--EK--D---GYL-------
-------ETSDKV----DVEDIEDFANIKMRKFKNELKKRLNDGKEVNFYWVRDYPGVRP
EVNGTNFVKIKTN-SGIADHEYISKVAELAGKYGDGTLEMTTRKSIEIQGVKGEHIDDLM
SEVYESGLKTIGMG----YATACPGTAYCPEGIVETKELANKITNQFAQRLTPHKMKVGI
AGCPNSCVRAESNDIGIVGQMRPKI-DEEKCTGCGRCSELCK------------------
----LNAISIVAGKAVIDRDLCINCGWCVRGCPHEGAVEDKTGYSIWIGGNDARRPTNGI
LLKEFCTEDEMVSIIDKLGKVFVKYRTKPGKERLGNIIDLVGEGQFIKEVLSESASNG--
---------
>17657120
------------------------------------------------------------
------------------------------------------------------------
------------------------------------------------------------
MSEEYKWFLKDAVVD--------------------------------TGMCTMCGACAAV
CPY-------------EIIEFDE------------------NGPKLKDE-----------
-----------------------CYRNGQGACKDVCQRVM--------------TDAARI
SMNVFNFKSLP----------------PTPVGQY---QKIVSARAT--DAEIAGKGQDGG
AVTALLGYCFDNGLIDGAVTTAG----------------------------------FT-
KPDSCIVASKEELLDT-----------Q--GAKYSA-VPVMAALRQN-------------
-------NTE------------------MKNVAMVGVPCQTYGTRRTQFFTGLNVHPVE-
VGMDGEKA--NIPNIPYT-IGLFCMENFNYEKL-SNYMESIG-----IDLNKVRKYSIHL
DEMIVT-TD--DG------E---IEISLKDI--KD-----------CVWDGCRICRDAVS
KV--ADISAGHVGS----STG-WTTLIARNAKGLELLEAA--EK--A---GYI-------
-------ETIDDV----DISMLEDFAAIKMKKFRKELDNRLEDGKKVNFYWVRDYPGVRP
EVNGTNFVKIKTS-SGIVQHDYIARVAELAEKYGDGSLELTTRKSVEIQGVKGENVDDLM
ADVYGSGLKTIGMG----YANACPGMDYCPEGLVTTKDLANEITMQFAQKLTPHKMKVGV
AGCPNSCVRAESNDIGIVGQLRPKI-ETEKCTGCGRCTELCK------------------
----LNALTVTAGKAVIDRDLCINCGWCVRGCPHEAAVEDERGYSVWIGGNDARRPTNGV
LLKAFCTKEEIPALIDKIGKTFVKYRTKPGKERLGNIIELVGQGQFISEVLND-------
---------
>3844797
------------------------------------------------------------
------------------------------------------------------------
------------------------------------------------------------
MSEEYKWFLKDAVVD--------------------------------TGMCTLCGACAAV
CPY-------------EIIEFDE------------------NGPKLKEE-----------
-----------------------CYRNGEGACKDVCQRVM--------------TDAARI
SMNVFNFKSLP----------------PSLIGQY---QKIVSARAT--DPSIAEKGQDGG
AVTALLGYCFDNGLIDGAVTTAG----------------------------------FT-
KPDSCIVASKEELLDT-----------Q--GAKYSA-VPVMAALRQS-------------
-------KDE------------------LKNVAMVGVPCQTYGTRRTQFFTGLNVHPME-
VGMNGEKA--DIPNIPYT-IGLFCMENFNYEKL-SEHMKSIG-----IDLDKIRKYAIRL
DVMIVT-TD--DG------E---IEISLKDI--AD-----------CVWDGCRICRDAVS
KV--ADISAGHVGS----STG-WTTLIARNDKGLELLEAA--EK--A---GYI---E---
---TV--DDV-------DISMIEDFAAIKMRKFNKELDKRLDGGKKVNFYWVRDYPGVRP
EANGTNFVKIKTN-SGIVQHDYIARVAELAEKYGDGSLELTSRKSVEIQGVKGKNVDSLM
ADVYGSGLKTIGMG----YANACPGMDYCPEGLVTTKDLANELTMQFAQKLTPHKMKIGV
AGCPNSCVRAESNDIGIVGQLRPKV-DTEKCTGCGRCSELCK------------------
----LNAISVISGKAVIDRDLCINCGWCVRGCPHEAAVEDQKGYSVWIGGNDGRRPTNGV
LLKTFCTKEEIPSLVDKVGKTFVKYRTKPGKERLGNIIELVGEGQFISEVLKE-------
---------
>17661958
------------------------------------------------------------
------------------------------------------------------------
------------------------------------------------------------
MSEEYKWFLKDAVVD--------------------------------TGMCTLCGACAAV
CPY-------------EIIEFDE------------------NGPKLKEE-----------
-----------------------CYRNGEGACKDVCQRVM--------------TDAARI
SMNVFNFKSLP----------------PSPIGQY---QKIVSARAT--DPSIAEKGQDGG
AVTALLGYCFDNGLIDGAVTTAG----------------------------------FT-
KPDSCLVTSKEELIDT-----------Q--GAKYSA-VPVMAALRQS-------------
--------KD-E----------------LKNVAMVGVPCQTYGTRRTQFFTGLNVHPVE-
VGMNGEKA--DIPNIPYT-IGLFCMENFNYEKL-SEHMTSIG-----IDLDKIRKYAIRL
DEMTVS-TD--EG------E---IEISLKDI--AD-----------CVCDGCRICRDAVS
KV--ADISAGHVGS----STG-WTTLIARNDKGLELLEAA--EK--A---GYI---E---
---TI--DDV-------DISMIDDFAAIKMRKFNKELDKRLDDGKKVNFYWVRDYPGVRP
EANGTNFVKIKTN-SGIVQHDYIARVAELAEKYGDGTLELTTRKSVEIQGVKGENVDGLM
ADVYGSGLKTIGMG----YANACPGMAYCPEGLVDTKELANELTMQFAQKLTPHKMKVGV
AGCPNSCIRAESNDIGIVGQLRPKV-DTEKCTGCGRCSELCK------------------
----LNAISVISGKAVIDRDLCINCGWCVRGCPHEAAVEEQKGYSVWIGGNDGRRPTNGV
LLKAFCTKEEIPSLVDKVGKTFVKYRTKPGKERLGNIIELVGEGQFISEVLKE-------
---------
>3954932
------------------------------------------------------------
------------------------------------------------------------
----VLTESDSNVPNPPVSRGIPKTNQSNVLTRLGDMHAPNV------------------
-----GLPKIADVAE--------------------------------YNYCSSCGTCEAI
CPV-------------NAPVVRREPVDISREKNNYRKMELKTEALFRGINPFRAEV----
-----------------------SPCVQCYACERVCPILD--------------------
---------------------------GFPVDEFNNIRSMRAGKSR------TLHGQDGA
AVSQILKSLLEQGEIDCAIGVVR---NDR----------------------------W--
STKLFTFTSPEDVVKA-----------G--GTKYTY-QPVVATMRDIHRAYAGSAESPLI
SPDGS--MQD---AARTYVEPIKNILKRYKKVALVGVPCQVHGAHLFRE-----------
---NFNRI--EL-----I-IGLICMESFSEEIMFSEVVPKIMG----VDIRDAVKMNFHK
GKFIVETTK--ET----------KEVPIKDV--AP-----------MARKGCHFCCDYTS
YY--ADISVGSVGS----DDG-WSTIFVRTETGEKYLNKV--ND--I---EYT---D---
-------KPI-------NLDMVKKLTDMKHKHNKWDWRGFMKEIWSRDSPPRP-------
------------------------------------------------------------
------------------------------------------------------------
------------------------------------------------------------
---------------------------------------------------WGRERLEKI
PPPEIEKETKPVKSKE--------------------------------------------
---------
>3948033
------------------------------------------------------------
------------------------------------------------------------
VEAKPDSAVAGPLTERGVIKSDQDKV---------------------------LIRLGNM
YAPDVGLPKIADVTE--------------------------------FNYCSSCGTCEAI
CPV-------------NAPVVRRGPVDISKEKNNYNKMELKTEVLFKDVDPTKQEI----
-----------------------NPCVNCYACERVCPILD--------------------
---------------------------GFPVDEFNNIRVMKAGKSK------TLHGQDGA
IVSQILKSLLEQGEIDCAVGVVR---NEK----------------------------W--
ETKIVVFTKPEDVTAA-----------S--GTKYTY-QPAVSTMRDI------HRAYVDS
AESPLIAPDGTMQEKPRTYVEIKKILEKHKKVAFVGVPCQIHGAKLFRE-----------
---NYDRI--NL-----I-IGLICMESFSEEIMLEEMVPKIMG----VDIRDVRKMNFHK
GNFIVETNK--EV----------KEVPIKVV--AP-----------LARKGCHFCQDYTS
YY--ADISVGSVGS----DEG-WSTVFVRTEIGEKYLDKV--ND--I---EWT---D---
-------KPI-------NKEMVKKLADMKHKHNSWDWRTFMKEIWNRDTPVRP-------
------------------------------------------------------------
------------------------------------------------------------
------------------------------------------------------------
---------------------------------------------------WGTERLANI
PPPPPPPPPSAEKPPGAAKPPATKPPAAQPT-----------------------------
---------
>17624130
------------------------------------------------------------
------------------------------------------------------------
------------------------------------------------------------
------MPKIDYVVS--------------------------------EKVCTACGGCEAI
CPV-------------GAPRADQ------------------LRSEIKHEEDCSNVNLFKE
EC---------------------SYCVDCYACERVCPILD--------------------
--------------------GFPG---DDEFDNV---RFVKAGRSP-------IHGQDGG
VTSQILKSLFEQGEIDCAFGLAR---NEK----------------------------W--
ETEVLLMTQASDVAKT-----------S--GTKYNY-MPIISGMREI-------------
--------IRDVAQK-------------YDKIAIVGCPCQSHAARLLKE-----------
--NLTDKI--KL-----I-LGLVCMESFSYENLCQHIIPEMME----LNIEDVVKMDFAK
GKFVVS-TK--TG------EV--KRIPIKDI--AA-----------LARDGCHHCLDYTS
YY--ADISLGSVGA----GDG-WNSVVVRTEAGEEYLGKV--SD--L---ELT---D---
---DV------------NVDFLKKLADTKHKNNAWNYKEFMERVWAIGYPNRIEHLGY--
------------------------------------------------------------
------------------------------------------------------------
------------------------------------------------------------
----------------------------------------------------------EV
PWKREPINIQKYSLQAKSD-----------------------------------------
---------
>17628594
------------------------------------------------------------
------------------------------------------------------------
------------------------------------------------------------
------MPKIDYVVS--------------------------------EKVCTACGGCEAI
CPV-------------GAPRADQ------------------LRSEIKHEEDCSNVNLFKE
EC---------------------SYCVDCYACERVCPILD--------------------
--------------------GFPG---DDEFDNV---RFVKAGRSP-------IHGQDGG
VTSQILKSLFEQGEIDCAFGLAR---NEK----------------------------W--
ETEVLLMTQASDVAKT-----------S--GTKYNY-MPIISGMREI-------------
----I---RD-VAQK-------------YDKIAIVGCPCQSHAARLLKE-----------
--NLTDKI--KL-----I-LGLVCMESFSYENLCQHIIPEMME----LNIEDVVKMDFAK
GKFVVS-TK--TG------EV--KRIPIKDI--AA-----------LARDGCHHCLDYTS
YY--ADISLGSVGA----GDG-WNSVVVRTEAGEEYLGKV--SD--L---ELT---D---
---DV------------NVDFLKKLADTKHKNNAWNYKEFMERVWAIGYPNRIEHLGY--
------------------------------------------------------------
------------------------------------------------------------
------------------------------------------------------------
----------------------------------------------------------EV
PWKREPINIQKYSLQAKSD-----------------------------------------
---------
>17382329
------------------------------------------------------------
------------------------------------------------------------
------------VSAQIPVPQV--------------------------------------
-----GFPKIYQVIR--------------------------------NNLCAACGGCEAI
CPM----------QAATVQLYDEANYDKFTPTVAEPSVVKLFSEISREDNYCAHRDCYID
CDAC-------------------VVCSNCLACQRICPVLD--------------------
-------------GFP----G------DDEFDNI---IEQKVGKSS-------LHGQDGA
AVTGILKSLFEKGEIDAALSITR---NAD----------------------------W--
ETEVVILTNADEVSSV-----------G--GTKYTY-DPVISKLREA-------------
----L---EK------------------YEKIAVVGTPCQAHAASLLRE-----------
--NLTDKI--KL-----V-IGLICMESFTYDDMGGNIIPSILG----LNIKEVHKLDFAK
GKFVALTET--SD------EP--TTVPIKEI--AP-----------LARKPCHHCLDYTS
YY--ADISVGSVGS----PDG-WSTIFVRSQTGKEYLDKV--EG--M---EYH---E---
-------KPI-------FMDIVVKLAAQKHKNNAWDFRKFKEDVWAGKEWIPEEHST---
------------------------------------------------------------
------------------------------------------------------------
------------------------------------------------------------
------------------------------------------------------------
------------------------------------------------------------
---------
>17331757
------------------------------------------------------------
------------------------------------------------------------
------------VSAQIPVPQV--------------------------------------
-----GFPKIYQVIR--------------------------------NNLCAACGGCEAI
CPM----------QAATVQLYDEANYDKFTPTVAEPSVVKLFSEISREDNYCAHRDCYID
CDAC-------------------VVCSNCLACQRICPVLD--------------------
--------------------GFPG---DDEFDNI---IEQKVGKSS-------LHGQDGA
AVTGILKSLFEKGEIDAALSITR---NAD----------------------------W--
ETEVVILTNADEVSSV-----------G--GTKYTY-DPVISKLREA-------------
--------LE-K----------------YEKIAVVGTPCQAHAASLLRE-----------
--NLTDKI--KL-----V-IGLICMESFTYDDMGGNIIPSILG----LNIKEVHKLDFAK
GKFVALTET--SD------EP--TTVPIKEI--AP-----------LARKPCHHCLDYTS
YY--ADISVGSVGS----PDG-WSTIFVRSQTGKEYLDKV--EG--M---EYH---E---
-------KPI-------FMDIVVKLAAQKHKNNAWDFRKFKEDVWAGKEWIPEEHST---
------------------------------------------------------------
------------------------------------------------------------
------------------------------------------------------------
------------------------------------------------------------
------------------------------------------------------------
---------
>3870080
------------------------------------------------------------
------------------------------------------------------------
------------VSAQIPVPQV--------------------------------------
-----GFPKIYQVIR--------------------------------NNLCAACGGCEAI
CPM----------QAATVQLYDEANYDKFTPTVAEPSVVKLFSEISREDNYCAHRDCYID
CDAC-------------------VVCSNCLACQRICPVLD--------------------
--------------------GFPG---DDEFDNI---IEQKVGKSS-------LHGQDGA
AVTGILKSLFEKGEIDAALSITR---NAD----------------------------W--
ETEVVILTNADEVSSV-----------G--GTKYTY-DPVISKLREA-------------
--------LE-K----------------YEKIAVVGTPCQAHAASLLRE-----------
--NLTDKI--KL-----V-IGLICMESFTYDDMGGNIIPSILG----LNIKEVHKLDFAK
GKFVALTET--SD------EP--TTVPIKEI--AP-----------LARKPCHHCLDYTS
YY--ADISVGSVGS----PDG-WSTIFVRSQTGKEYLDKV--EG--M---EYH---E---
-------KPI-------FMDIVVKLAAQKHKNNAWDFRKFKEDVWAGKEWIPEEHST---
------------------------------------------------------------
------------------------------------------------------------
------------------------------------------------------------
------------------------------------------------------------
------------------------------------------------------------
---------
>17339639
------------------------------------------------------------
------------------------------------------------------------
-------------------------------------------------------VSAQI
PVPQVGFPKIYQVIR--------------------------------NNLCAACGGCEAI
CPM----------QAATVQLYDEANYDKFTPTVAEPSVVKLFSEISREDNYCAHRDCYID
CDAC-------------------VVCSNCLACQRICPVLD--------------------
--------------------GFPG---DDEFDNI---IEQKVGKSS-------LHGQDGA
AVTGILKSLFEKGEIDAALSITR---NAD----------------------------W--
ETEVVILTNADEVSSV-----------G--GTKYTY-DPVISKLREA-------------
--------LE----K-------------YEKIAVVGTPCQAHSASLLRE-----------
--NLTDKI--KL-----V-IGLICMESFTYDDMGGNIIPSILG----LNIKEVHKLDFAK
GKFVALTET--SD------EP--TTVPIKEI--AP-----------LARKPCHHCLDYTS
YY--ADISVGSVGS----PDG-WSTIFVRSQTGKEYLDKV--EG--M---EYH---E---
-------KPI-------FMDIVVKLAAQKHKNNAWDFRKFKEDVWAGKEWIPEEHST---
------------------------------------------------------------
------------------------------------------------------------
------------------------------------------------------------
------------------------------------------------------------
------------------------------------------------------------
---------
>17641495
------------------------------------------------------------
------------------------------------------------------------
--------------VSAEIPAPQM------------------------------------
-----GFPKIYQVIK--------------------------------NSLCTACGGCEAI
CPM----------QAAKVQLYDEANYDKFTPSVDEPTVVKLFSEISREDNYCANRQCYVD
CDTC-------------------LACQNCLACQRICPILD--------------------
-------------GFP----G------DDELDNV---IDQRIGKSS-------IHGQDGG
AVTGILKSLFEQGEIDAALSVSR---NED----------------------------W--
ETEVVVLTSAEQVASV-----------A--GTKYTY-EPVLSSLREV-------------
----L---QK------------------YEKIAVVGTPCQAHAASLLRE-----------
--NLTDKI--KL-----V-IGLICMESFTYDDMGENIMPNIMG----LDRKTVNKLDFAK
GKFVAE-TD--DD------K---ALVPIKEI--AH-----------LARKPCHHCLDYTS
YY--ADISVGSIGS----PDG-WSTIFIRNNIGKEYLDKV--KG--I---EYH---D---
-------KPI-------FMDIVVKLAAQKHKNNAWDYEKFNEVVWNGGEWIPEEHST---
------------------------------------------------------------
------------------------------------------------------------
------------------------------------------------------------
------------------------------------------------------------
------------------------------------------------------------
---------
>3974641
------------------------------------------------------------
------------------------------------------------------------
--------------VSAEIPAPQM------------------------------------
-----GFPKIYQVIK--------------------------------NSLCTACGGCEAI
CPM----------QAAKVQLYDEANYDKFTPTVDEPTVVKLFSEISREDNYCANRQCYVD
CDTC-------------------LACQNCLACQRICPILD--------------------
-------------GFP----G------DDELDNV---IDQRIGKSS-------IHGQDGG
AVTGILKSLFEQGEIDAALSVSR---NED----------------------------W--
ETEVVVLTSAEQVASA-----------A--GTKYTY-EPVLSSLREV-------------
----L---KN------------------YEKIAVVGTPCQAHAASLLRE-----------
--NLTDKI--KL-----V-IGLICMESFTYDDMGENIIPNIMG----LDRKTVKKLDFAK
GKFVAETAD--DK----------ALVPIKEI--AH-----------LARKPCHHCMDYTS
YY--ADISVGSIGS----PDG-WSTIFIRNNIGKEYLDKV--KG--I---EYH---D---
-------KPI-------FMDIVVKLAAQKHKNNAWDYEKFNEVVWAGGEWTPEEHST---
------------------------------------------------------------
------------------------------------------------------------
------------------------------------------------------------
------------------------------------------------------------
------------------------------------------------------------
---------
>17498810
------------------------------------------------------------
------------------------------------------------------------
--------------VSAEIPAPQM------------------------------------
-----GFPKIYQVIK--------------------------------NSLCTACGGCEAI
CPM----------QAAKVQLYDEANYDKFTPTVDEPTVVKLFSEISREDNYCANRQCYVD
CDTC-------------------LACQNCLACERICPILD--------------------
-------------GFP----G------DDELDNV---IDQRIGKSS-------IHGQDGG
AVTGILKSLFEQGEIDAALSVSR---NED----------------------------W--
ETEVVVLTSAEQVASA-----------A--GTKYTY-EPVLSELREV-------------
----L---QK------------------YEKIAVVGTPCQAHAASLLRE-----------
--NLTDKI--KL-----V-IGLICMESFTYDDMGENIMPNIMG----LDRKTVNKLDFAK
GKFVAE-TD--DD------K---ALVPIKEI--AH-----------LARKPCHHCMDYTS
YY--ADISVGSIGS----PDG-WSTIFIRNDIGKEYLDKA--KG--I---EYH---D---
-------KPI-------FMDIVVKLAAQKHKNNAWDYEKFNEVVWAGGEWTPEEHST---
------------------------------------------------------------
------------------------------------------------------------
------------------------------------------------------------
------------------------------------------------------------
------------------------------------------------------------
---------
>17324312
------------------------------------------------------------
------------------------------------------------------------
--------------VSAEIPAPQM------------------------------------
-----GFPKIYQVIK--------------------------------NSLCTACGGCEAI
CPM----------QAAKVQLYDEANYDKFTPTVDEPTVVKLFSEISREDNYCANRQCYVD
CDTC-------------------LACQNCLACERICPILD--------------------
-------------GFP----G------DDELDNV---IDQRIGKSS-------IHGQDGG
AVTGILKSLFEQGEIDAALSVSR---NED----------------------------W--
ETEVVVLTSAEEVASA-----------A--GTKYTY-EPVLSELREV-------------
----L---QK------------------YEKIAVVGTPCQAHAASLLRE-----------
--NLTDKI--KL-----V-IGLICMESFTYDDMGENIIPNIMG----LDRKTVNKLDFAK
GKFVAE-TD--DD------K---ALVPIKEI--AH-----------LARKPCHHCMDYTS
YY--ADISVGSIGS----PDG-WSTIFIRNDIGKEYLDKV--KG--M---EYH---D---
-------KPI-------FMDIVVKLAAQKHKNNAWDYEKFNEVVWAGGEWTPEEHST---
------------------------------------------------------------
------------------------------------------------------------
------------------------------------------------------------
------------------------------------------------------------
------------------------------------------------------------
---------
>10636385
------------------------------------------------------------
------------------------------------------------------------
------------------------------------------------------------
----MGFPKIYQVIK--------------------------------NSLCTACGGCEAI
CPM----------QAAKVQLYDEANYDKFTPTVDEPTVVKLFSEISREDNYCANRQCYVD
CDTC-------------------LACQNCLACERICPILD--------------------
--------------------GFPG---DDELDNV---IDQRIGKSS-------IHGQDGG
AVTGILKSLFEQGEIDAALSVSR---NED----------------------------W--
ETEVVVLTSAEEVASA-----------A--GTKYTY-EPVLSELREV-------------
--------LQ-K----------------YEKIAVVGTPCQAHAASLLRE-----------
--NLTDKI--KL-----V-IGLICMESFTYDDMGENIIPNIMG----LDRKTVNKLDFAK
GKFVAETDD--DK----------ALVPIKEI--AH-----------LARKPCHHCMDYTS
YY--ADISVGSIGS----PDG-WSTIFIRNDIGKEYLDKV--KG--M---EYH---D---
-------KPI-------FMDIVVKLAAQKHKNNAWDYEKFNEVVWAGGEWTPEEHST---
------------------------------------------------------------
------------------------------------------------------------
------------------------------------------------------------
------------------------------------------------------------
------------------------------------------------------------
---------
>4010605
------------------------------------------------------------
------------------------------------------------------------
------------------------------------------------------------
-----LPPKIVEVIE--------------------------------NGVCAACGACEAT
CPL-------------NAVYVES-------------------EADVPEDETRPPSASRRD
PNNLTYYVHGAAC----------EVCEDCLTCSRVCPVVD--------------------
-------------GFP----E------DE-FDNV---RSFRGGKSE-------LEGQDGA
VVSAILKSLFEQGEIDCAVGIKR---DEN----------------------------W--
GIEPFILTKASDVDLS-----------K--GTKYSS-APVLAQLKDA-------------
----M---KK------------------YEKIAVVGVPCQAHAAALMRE-----------
--NMTDRI--VL-----V-IGILCMESFTSEALCDNIIPNIMG----LDIKQVVKMDFGG
GKFWAF-TK--NG--DNGEEPVGHSVAIKEI--AA-----------LARNPCHHCLDYTA
YY--ADISVGSVGA----PDG-WNSVIVRNETGEKYLNKV--KG--I---EYM---D---
-------DPKP------GMFLIKKLAAQKHKNNAPKEGGAH-------------------
------------------------------------------------------------
------------------------------------------------------------
------------------------------------------------------------
------------------------------------------------------------
------------------------------------------------------------
---------
>17637805
------------------------------------------------------------
------------------------------------------------------------
------------------------------------------------------------
-----LPPKIVEVIE--------------------------------NGVCAACGACEAT
CPL-------------NAVYVES-------------------EADVPEDETRPPSASRRD
PNNLTYYVHGAAC----------EVCEDCLTCSRVCPVVD--------------------
---------------------------GFPTDEFDNVRSFRGGKSE-------LEGQDGA
VVSAILKSLFEQGEIDCAVGIKR---DEN----------------------------W--
GIEPFILTKASDVDLS-----------K--GTKYSS-APVLAQLKDA-------------
--------MK-K----------------YEKIAVVGVPCQAHGAALMRE-----------
--NMTDRI--AL-----V-IGILCMESFTSEALCDNIIPNIMG----LDIKQVVKMDFGG
GKFWAF-TK--NG--DNGEEPVGHSVAIKEI--AA-----------LARNPCHHCLDYTA
YY--ADISVGSVGA----PDG-WNSVIVRTETGETYLNKV--KG--I---EYM---D---
-------DPKP------GMFLIKKLADMKHKNNAPKEGGAH-------------------
------------------------------------------------------------
------------------------------------------------------------
------------------------------------------------------------
------------------------------------------------------------
------------------------------------------------------------
---------
>17616449
------------------------------------------------------------
------------------------------------------------------------
------------------------------------------------------------
-----LPPKIVEVIE--------------------------------NGVCAACGACEAT
CPL-------------NAVHVES-------------------EADVPEDEARPPSASRRD
PNNLTYYIHGAAC----------EVCEDCLTCSRVCPVVD--------------------
-------------GFP----E------DE-FDNV---RSFRGGKSE-------LEGQDGA
VVSAILKSLFEQGEIDCAVGIKR----DD------D---------------------W--
NIEPFMLTKASDVDLS-----------K--GTKYSS-APVLAQLKEA-------------
----M---TK------------------YEKIAVVGVPCQAHGAALMRE-----------
--NMTDRI--VL-----V-VGILCMESFTSEVLRENIIPDIMG----LNLKEVVKMDFGG
GKFWAF-TK--NGDNGDEPEP--HNVAIKEV--AP-----------LARTPCHHCLDYTA
YY--ADISVGSVGA----PDG-WNSVIVRTEAGEKYLNKV--KG--I---EYM---D---
-------DPKP------GMFLIKKLADQKHKNNAPKEGEAH-------------------
------------------------------------------------------------
------------------------------------------------------------
------------------------------------------------------------
------------------------------------------------------------
------------------------------------------------------------
---------
>17490621
------------------------------------------------------------
------------------------------------------------------------
------------------------------------------------------------
-----LPPKIVEVIE--------------------------------NGVCTACGACEAA
CPL-------------NAVHIES-------------------EAEVPEDETRCPSASRRD
PNNLTYYVHGAAC----------EVCEDCLTCSRVCPVVD--------------------
-------------GFP----E------DE-FNNV---RSFRGGKSE-------LEGQDGA
VVSAILKSLFEQGEIDCAVGITR---DGD----------------------------W--
NIKPFLLTKASDVDLS-----------K--GTKYSS-APVLAQLKDA-------------
----M---KK------------------YEKIAVVGVPCQAHAAALMRD-----------
--NMTDRI--VL-----V-IGILCMESFTSEALCENIIPNIMG----LDIKDVVKMDFGG
GKFWAY-TK--SGDNGEEPEP--HNVAIKEV--AP-----------LARNPCHHCLDYTA
YY--ADISVGSVGA----PDG-WNAVIVRTDTGERYLNKV--KG--I---EYM---E---
-------DPKP------GMFLIKKLADMKHKSNAPKEGEAH-------------------
------------------------------------------------------------
------------------------------------------------------------
------------------------------------------------------------
------------------------------------------------------------
------------------------------------------------------------
---------
>17651246
------------------------------------------------------------
------------------------------------------------------------
------------------------------------------------------------
-----LPPKIVEVIE--------------------------------NGVCTACGACEAA
CPL-------------NAVHIES-------------------EAEVPKDETRVPSASRRD
PNDLTYYIHGAAC----------EVCEDCLTCSRVCPVVD--------------------
-------------GFP----D------DE-FDNV---RSFRGGKSE-------LQGQDGA
VVSAILKSLFEQGEIDCAVGIKR----DD------D---------------------W--
NIKPFILTKASDVDLS-----------K--GTKYSS-APVLAQLKDA-------------
----M---SK------------------YEKIAVVGVPCQAHGAALMRD-----------
--NMTDRI--VL-----V-VGILCMESFTSEVLRENIIPNIMG----LNLKDVVKMDFGG
GKFWAF-TK--SGDNGDEPEP--HNVAIKEV--AP-----------LARNPCHHCLDYTA
YY--ADISVGSVGA----PDG-WNSVIVRTEAGEKYLNKV--KG--I---EYM---D---
-------DPKP------GMFLIKKLADMKHKSNAPKEGEAH-------------------
------------------------------------------------------------
------------------------------------------------------------
------------------------------------------------------------
------------------------------------------------------------
------------------------------------------------------------
---------
>17648331
------------------------------------------------------------
------------------------------------------------------------
------------------------------------------------------------
-----LPPKIVEVIE--------------------------------NGVCTACGACEAA
CPL-------------NAVHIES-------------------EAEVPKDEKRVPSASRRD
PNNLTYYVHGAAC----------EVCEDCLTCSRVCPVVD--------------------
---------------------------GFPTDEFDNVRSFRGGKSE-------LPGQDGA
VVSAILKSLFEQGEIDCAVGIKR---DDD----------------------------W--
NIEPFILTKASDVDLS-----------K--GTKYSS-APVLAQLKDA-------------
-------MKK------------------YEKIAVVGVPCQAHGAALMRD-----------
--NMTDRI--VL-----V-IGILCMESFTSEALRENIIPNIMG----LDLEKVVKMDFGG
GKFWAY-TK--NGDNGEEPEP--HNVAIKEV--AP-----------LARTPCHHCLDYTA
YY--ADISVGSVGA----PDG-WNSVIVRTETGEKYLNKV--KG--I---EYM---D---
-------EPKP------GMFLIKKLADMKHKSNAPKEGEAH-------------------
------------------------------------------------------------
------------------------------------------------------------
------------------------------------------------------------
------------------------------------------------------------
------------------------------------------------------------
---------
>17487048
------------------------------------------------------------
------------------------------------------------------------
------------------------------------------------------------
-----LPPKIVEVIE--------------------------------NGVCTACGACEAA
CPL-------------NAVHIES-------------------EAEVPEDETRVPSASRRD
PNNLTYYIHGAAC----------EVCEDCLTCSRVCPVVD--------------------
---------------------------GFPTDEFDNVRSFRGGKSE-------LEGQDGA
VVSAILKSLFEQGEIDCAVGIKR---DGD----------------------------W--
NIEPFMLTKASDVDLS-----------K--GTKYSS-APVLAQLKDA-------------
--------MK-K----------------YEKIAVVGVPCQAHAAALMRD-----------
--NMTDRI--AL-----V-VGILCMESFTSEALRENIIPNIMG----LDITKVVKMDFGG
GKFWAY-TK--NGDNGEEPEA--HSVAIKEV--AP-----------LARNPCHHCLDYTA
YY--ADISVGSVGA----PDG-WNSVIVRTETGETYLNKV--KG--I---EYM---D---
-------DPKP------GMFLIKKLADMKHKSNAPKEGEAH-------------------
------------------------------------------------------------
------------------------------------------------------------
------------------------------------------------------------
------------------------------------------------------------
------------------------------------------------------------
---------
>3857045
------------------------------------------------------------
------------------------------------------------------------
------------------------------------------------------------
-----LPPKIAEVIE--------------------------------HDVCAACGACEAV
CPI-------------GAVTVRK-----------------AAEIRDPNDPNLYQKGAGY-
-----------------------LVCEGCLTCSRICPVVD--------------------
---------------------GFI---ENELANV---RKFFAARSK-----ENAGSQDGG
VTSGILKSLFKQGKIDCAVGITR---DEK----------------------------W--
ESKVVLLTSAEDVEKV-----------R--GTKYTS-DPVVAALREA-------------
-------FEK------------------YDRIAVVGVPCQAHSARLIRE-----------
--NVSEKI--VL-----I-IGLLCMESFHHDVMLDKIIPEIMK----VKIEDVRKMEFTK
GKFWVY-TS--DG------EV--HSVPIKDV--AK-----------YARNPCHHCCDYTS
VF--ADISVGSVGA----PDG-WNSVFIRTDAGEEYFEMV-REE--M---EIM---E---
-------DPKP------GLELVKKLIDMKRKNNAEHFKEVCKEFSFETGIRDETV-----
------------------------------------------------------------
------------------------------------------------------------
------------------------------------------------------------
------------------------------------------------------------
------------------------------------------------------------
---------
>3852288
------------------------------------------------------------
------------------------------------------------------------
------------------------------------------------------------
-----LPPKIAEVID--------------------------------YDVCAACGACEAV
CPI-------------GAVTVKK-----------------AAGIRDPNDLSLYEKGGGY-
-----------------------QVCEGCLTCSRVCPVVD--------------------
-------------GFI----Q------DE-LTNV---RKFFGARSK-----DNVGSQDGG
VASGILKSLFKQGKIDCAVGITR----NE------K---------------------W--
EPEVVLLTSAEDVERT-----------R--GTKYTS-DPVLAALREA-------------
----F---EK------------------YDRIAVIGVPCQAHAAHLIRE-----------
--NVNEKI--VL-----I-IGLLCMESFHHDVMLEKIIPEILK----VKLEDIRKMEFTK
GKFWVY-TK--DG------EV--HSVPIKDV--AK-----------FARNPCHHCCDYTS
VF--ADISVGSVGA----PDG-WNSVFIRTEIGEKYFDMV-RED--M---EIM---E---
-------DPKP------GLELVEKLIGMKRKGNAEHFLEVCEKFSFETGIRNETI-----
------------------------------------------------------------
------------------------------------------------------------
------------------------------------------------------------
------------------------------------------------------------
------------------------------------------------------------
---------
>3853966
------------------------------------------------------------
------------------------------------------------------------
------------------------------------------------------------
-----LPPKIAEVIQ--------------------------------HDVCAACGACEAV
CPI-------------GAVTVKK-----------------AAEIRDPNDLSLYEKGAAF-
-----------------------QVCEGCLTCSRICPVVD--------------------
---------------------------GFIENELLNVRKFFGAKSK-----DNAGSQDGG
VTSGILKALFNKGEIDCAVGITR---NEN----------------------------W--
EPEVVLLTSAEDVERT-----------R--GTKYTS-DPVVAALREA-------------
--------FE----K-------------YDRIAVVGVPCQAHAARLIRE-----------
--NVNEKI--VL-----I-IGLLCMESFHHDVMLDKIIPEIMK----VNVRDIVKMEFTK
GKFWVY-TK--DG------EV--HSVPIKDI--AK-----------YARNPCHHCCDYTS
VF--ADISVGSVGA----PDG-WNSVFIRTEIGEKYFDMV-RDE--M---EIM---E---
-------DPKP------GLELVGKLIEMKRKGNAEHFQEVCKEFSFETGIRSETV-----
------------------------------------------------------------
------------------------------------------------------------
------------------------------------------------------------
------------------------------------------------------------
------------------------------------------------------------
---------
>3733541
------------------------------------------------------------
------------------------------------------------------------
------------------------------------------------------------
-----LHPKILDVIE--------------------------------NDVCTACGACAAV
CPV-------------GAITIDK-----------------KAQIRDPNNLELYEKGAAP-
-----------------------SVCEDCYACGNVCPVIH--------------------
-------------GYV----E------DE-LYNV---KQFFGARSS-------IPGQDGG
VTSAILKSLLDKGEIDCVVGITR---NEN----------------------------W--
ETELVLMTEPSQVDQT-----------A--GTKYTY-DSVISALREP-------------
----F---KD------------------YDRIAVVGVPCQAHGARLI-------------
FENINDKI--AV-----I-IGLFCMESFHHETMLNDIIPKVLG----LDIEQVVKMDFAK
GKFWAY-TK--DG------EG--HSVKIPTV--AE-----------YARNPCHNCCDYTA
VH--ADISIGSVGA----PDG-WNSVLIRTDIGEKYFKKA-SKD--L---EIM---E---
-------NPEP------GMDLIKKLLNMKHEKNEPHYLEACEKFSFEAGGIK--------
------------------------------------------------------------
------------------------------------------------------------
------------------------------------------------------------
------------------------------------------------------------
------------------------------------------------------------
---------
>3822187
------------------------------------------------------------
------------------------------------------------------------
------------------------------------------------------------
-----LHPKIAEVIE--------------------------------YDVCTACGACAAV
CPV-------------KAVNVNT-----------------KAEIRDPNDMTLYVKGAAP-
-----------------------EVCEECYACSRVCPVVH--------------------
---------------------------GYLEDEFANVKRFFAAKSD-------IPGQDGG
VTSAILKSLFEKNEIDCVVGISR---DEN----------------------------W--
QTELILMTKPEDVDKT-----------T--GTKYTY-DSVVSALREP-------------
-------FEK------------------FDRIAVVGVPCQIHGSRLIMD-----------
--NINDKI--VL-----L-VGLFCMESFYHDVMTEEIIPEKLG----LSISEVIKLDFAK
GKFWAY-TR--DG------ES--HNVPIPEI--AP-----------LARDPCHACCDYTA
IY--ADISVGSVGA----PDG-WNSVLIRTEAGERYFDMV--EG--L---EIM---E---
-------DPKP------GMSLIKKLTDMKHSNNVEHYLEVCEKFSFEDAGIY--------
------------------------------------------------------------
------------------------------------------------------------
------------------------------------------------------------
------------------------------------------------------------
------------------------------------------------------------
---------
>17494550
------------------------------------------------------------
------------------------------------------------------------
------------------------------------------------------------
----MVHPKILEVIE--------------------------------YDVCTACGACEAV
CPA-------------GAVIVDI-----------------TAAIRDPDDLSLYKKGAAP-
-----------------------NVCEGCFTCGRVCPVVD--------------------
-------------GYA----D------DE-FANV---QRFFAAKSE-------LPGQDGA
LASAIVKSLFEKGEIDCAVGITM----NE------K---------------------W--
ETEVIVLTQAGDVDKT-----------K--GTKYTS-DPVDAILKNL-------------
----F---KT------------------YNKIAVVGVPCQVHAASLIRE-----------
--NVNDKI--AI-----I-IGLLCMESFHHDKMQEEIIPNILG----LNIEDVVKMDFGG
GKFWAY-TK--DG------EE--HNVPIAKV--AP-----------LARNPCHNCCDYTS
VH--ADISVGSVGA----PNG-WNSVMIRTDVGEKYINMV----------DGL---E---
----INNDPKP------GMFLIKKLTSMKHDNNSGHYLEVCEKF----------------
------------------------------------------------------------
------------------------------------------------------------
--------------------------SFDECGIN--------------------------
------------------------------------------------------------
------------------------------------------------------------
---------
>17501957
------------------------------------------------------------
------------------------------------------------------------
------------------------------------------------------------
------------------------------------------------------------
------------------------------------------------------------
------------------------------------------------------------
------------------------------------------------------------
-------------------MNEK----------------------------------W--
ETEVIVLTQAGDVDKT-----------K--GTKYTS-DPVDAILKDL-------------
--------FK----T-------------HSKIAVVGVPCQVHAASLIRE-----------
--NVNDKI--AV-----I-IGLLCMESFHHDKMQEEIIPNILG----LNIEDVVKMDFGG
GKFWAF-TK--DG------GE--HNVPIAEI--AS-----------LARNPCHNCCDYTS
VH--ADIAVGSVGA----PDG-WNSVLIRTDVGEKYINMV----------DGL---E---
----INNDPKP------GMFLIKKLTEMKHKNNSVHYLEVCEKFSFDECGMH--------
------------------------------------------------------------
------------------------------------------------------------
------------------------------------------------------------
------------------------------------------------------------
------------------------------------------------------------
---------
>3735401
------------------------------------------------------------
------------------------------------------------------------
------------------------------------------------------------
----MVHPKILEVID--------------------------------YDVCTACGACVSA
CPA-------------GAIVMNK-----------------KAEVRDPDNLELYTKGAAP-
-----------------------NVCEGCYTCGRICPVVD--------------------
-------------GYF----E------DE-FANV---RSFFGAKSD-------IEGQDGG
ATTAIASKLLELGEVDCFVGITR----ND------K---------------------W--
ETELEVFTDSEQIKRA-----------K--GTKYTY-DSVLSALRDP-------------
----F---EK------------------YDKIGVIGVPCQAHGARLISE-----------
--NVNDKI--VV-----I-IGLLCMESFYHDVMSEKIIKEIMG----LNPEDVVKFDFAK
GKFWAY-TK--DG------ES--HSVKIPEV--GP-----------HARNPCHHCCDYTS
VS--ADISIGSVGA----PDG-WNSVLIRTDEGEKYFKMA-EDE--L---EIM---D---
-------DPKP------GMDLVKKLATMKHNNNSQHYLEVCEKFSFDECGIR--------
------------------------------------------------------------
------------------------------------------------------------
------------------------------------------------------------
------------------------------------------------------------
------------------------------------------------------------
---------
>3846430
------------------------------------------------------------
------------------------------------------------------------
------------------------------------------------------------
----MVNPKIMDVIN--------------------------------FDVCTACGACVSA
CPA-------------GAITMGD----------------KKAEIRDPDSLELYTHGAAP-
-----------------------NVCEGCLTCSRICPVVD--------------------
---------------------------GYFEDEFANVRSFLAAKSN-------IAGQDGG
VTSAIARSLLRQGEIDCVVGITR---NEK----------------------------W--
ETELELFTSAEDVEKA-----------K--GTKYTY-DSVLSVLRDP-------------
--------FS----K-------------YEKIAVIGVPCQAHGARLISE-----------
--NVNDKI--VL-----I-IGLLCMESFHQEVMTDKIIPEIMG----VKAEDVVKMDFGK
GKFWAY-TK--DG------EE--HSVPIAKV--AP-----------HARNPCHHCNDYTS
VF--ADIAVGSVGT----PDG-WNSVLIRTDAGEKYFKMV-ESE--L---EFM---E---
-------DPKP------GMFLIEKLTKMKHDNNSAHYLEVCEKFSFDDGGFR--------
------------------------------------------------------------
------------------------------------------------------------
------------------------------------------------------------
------------------------------------------------------------
------------------------------------------------------------
---------
>17655940
------------------------------------------------------------
------------------------------------------------------------
------------------------------------------------------------
----MVHPKIMDVIN--------------------------------FDVCTACGACVSA
CPA-------------GAITMGK-----------------AAEIRDPDNLELYTHGAAP-
-----------------------NVCEGCLTCSRICPVVD--------------------
-------------GYY----E------DE-FANV---RSFLAAKSN-------IAGQDGG
VTSAIARSLLRQGEIDCVVGITM----NE------K---------------------W--
ETELELFTNAEDVEKA-----------K--GTKYTY-DSVLSALRDP-------------
----F---NE------------------YEKIAVIGVPCQAHGARLISE-----------
--NVNDKI--VL-----I-IGLLCMESFYHDVMQEKIIPEIMG----VNIADVKKMDFGK
GKFWAY-TK--DG------EE--HSVKIAEV--AP-----------HARNPCHHCNDYTS
VF--ADISVGSVGT----PDG-WNCVLIRTDAGEKYFKMV-ESE--L---EFM---E---
-------DPKP------GMGLIEKLANMKHGNNSEHYREVYE------------------
------------------------------------------------------------
------------------------------------------------------------
----------------------------KFSFECEGAPFR--------------------
------------------------------------------------------------
------------------------------------------------------------
---------
>17663384
------------------------------------------------------------
------------------------------------------------------------
------------------------------------------------------------
----MVHPKIMDVIE--------------------------------FDVCTACGACVSA
CPA-------------GAITMGK-----------------AAEIRDPDNLELYSHGAAP-
-----------------------NVCEGCLTCSRICPVVD--------------------
---------------------------GYLEDEFANVRSFLAAKSN-------IAGQDGG
VTSAIARSLLRQGEIDCVVGITM---NEK----------------------------W--
ETELVVFTDPEDVEKA-----------K--GTKYTY-DSVLSILRDP-------------
--------FN-Q----------------YEKIAVIGVPCQAHAARLISE-----------
--NVNDKI--VL-----I-VGLLCMESFHHDVMTEKIIPEIMG----VNIEDVKKMDFGK
GKFWAY-TK--DG------EE--HNVPISKI--AP-----------HARNPCHHCNDYTS
VF--ADISVGSVGT----PDG-WNCVLIRTDAGEKYFKMV-ESE--L---EFM---E---
-------DPKP------GMGLIEKLAKMKHDNNSAHYLEVCEKFSFEDGGFR--------
------------------------------------------------------------
------------------------------------------------------------
------------------------------------------------------------
------------------------------------------------------------
------------------------------------------------------------
---------
>3812499
------------------------------------------------------------
------------------------------------------------------------
------------------------------------------------------------
----MVHPKILEVIE--------------------------------HDVCTACGACASA
CPA-------------GAIVINK-----------------RAEVRDPDNLELYEQGAAP-
-----------------------YVCEGCFTCGRVCPVID--------------------
---------------------GYY---DDEFANV---KSFFGAKST-------IVGQDGG
VTSHILKELLRKGEIDCVVGISR---NNV----------------------------W--
ETELVLMTKPEDVDKT-----------T--GTKYTY-DSVLEALKEP-------------
-------FEK------------------YNRIAVVGVPCQAHGARLISE-----------
--NVNDKI--VL-----I-VGLLCMESFYHETMREKIVPEIMK----LNVDDVVKMDFGK
GKFWNY-TK--DG------QE--HSVKIAEV--AP-----------YARHPCHNCCDYTS
VF--ADISVGSVGT----PDG-WNCVLIRTDEGQRYFDMV-KDT--L---EIM---E---
-------NPAPP-----GLDLVKKLAKMKHDNNSGHYLEVCEKFSFDECGIR--------
------------------------------------------------------------
------------------------------------------------------------
------------------------------------------------------------
------------------------------------------------------------
------------------------------------------------------------
---------
>3738053
------------------------------------------------------------
------------------------------------------------------------
------------------------------------------------------------
----MAHPKILEVIE--------------------------------HDVCTACGACASV
CPA-------------GAIVVDK-----------------RAEIRDPDNLELYVKGAAP-
-----------------------GVCEGCLTCARICPVID--------------------
-------------GFM----E------DE-FANV---RSFFGAKSN-------IKGQDGG
VTSTLAKALLESGEVDCIVGIAS----DD------G---------------------W--
NTELILMTKPEDVDRT-----------T--GTKYTY-DSVLSALKEP-------------
----F---EK------------------YDRIAVIGVPCQVHAARLISE-----------
--NVNDKI--VV-----I-IGLLCMESFYHDVMKEKILPEIMG----LKAEDVVKMDFGK
GQFWNY-TK--DG------EA--HSVKIAQV--AP-----------HARNPCHHCCDYTS
YF--ADISVGSVGT----PDG-WNSVLIRTDVGEKYFDMI-RDK--V---EIM---E---
-------DPKP------GLDLIKKLTTMKHDNNKKHYLEVCEEFTFDECGIH--------
------------------------------------------------------------
------------------------------------------------------------
------------------------------------------------------------
------------------------------------------------------------
------------------------------------------------------------
---------
>3808129
------------------------------------------------------------
------------------------------------------------------------
------------------------------------------------------------
----MAHPKILEVIE--------------------------------HDVCTSCGACVSA
CPA-------------GAIVMNK-----------------HAEVRDPDNLEYYVKGAAP-
-----------------------DVCEQCLTCGRLCPVID--------------------
---------------------------GYVEDEFANVKEFFGAKST-------IHGQDGG
VTSILAKALLETGTVDCIVGIAR---DGA----------------------------W--
GTELIVMTKPEDVDRT-----------T--GTKYTY-DSVLSALREP-------------
--------FE----K-------------YDKIGVIGVPCQAHGARLL-------------
FENNNDKI--VV-----I-LGLLCMESFYHDVMTEKIVPEVMG----LNLEDVVKMDFGK
GKFWNY-TK--DG------EA--HSVKIPEV--AH-----------YARNPCHNCCDYTS
VS--ADISLGSVGT----PDG-WNCVLIRTDVGKKMFELI-KDK--V---EIM---E---
-------DPKP------GMDLIKKLAKMKHDNNSGHYLEVCEKFSFDECGIH--------
------------------------------------------------------------
------------------------------------------------------------
------------------------------------------------------------
------------------------------------------------------------
------------------------------------------------------------
---------
>3847293
------------------------------------------------------------
------------------------------------------------------------
------------------------------------------------------------
------------------------------------------------------------
------------------------------------------------------------
------------------------------------------------------------
------------------------------VGEY---REVYLTRAT--DERIREHGQDGG
TTTALLAHALEEDTVEAVIASST---VET----------------------------W--
KPEPVIVTDPDELIET-----------A--GSKYAI-SPNVSALNEA-------------
-------IAS------------------YDSVALVGTPCQITAVKKSKM------YPYG-
LANVTERV--KL-----T-VGIFCTENFQYESL-LKLLEDMG-----VDVENVERMDISH
GEFIVR-TK--NG------DV--HSVSVSKL--GD-----------YANEACNYCTDFTA
ED--ADISVGSVGA----PDG-WNVVLVRTKEGEKVFRSA--VD--A---DVL---E---
----V--KDIGEG----DPNLLERLARDKKERIHTSMCATWRPYHPTVPL----------
------------------------------------------------------------
------------------------------------------------------------
------------------------------------------------------------
------------------------------------------------------------
------------------------------------------------------------
---------
>3947750
-----------------------------------------------------------M
AIDPICKTTVDEKTAFKSVYKNKDYYFCSENCKQK-------------------------
----FDELDKSVIRVRRSLKDKERIS----------------------------------
-----FAKLRREIIE--------------------------------PGICTLCGACVAS
CEV-------------LSVVNGKPALK---------------------------------
-----------------------GPCTACGVCYNQCPRTITTE-----------------
---------------------------SNLIGSV---RDVFTAKSL----LSEVKGQDGG
VVTSMLLYALEEGLIDSAIVTVK---SDE--------------------------EPW--
KPVPIVAQTREDILRG-----------S--GSIYVH-SLTMESLMSA-------------
----I--KRG------------------SRSIGFVGPSCNIDAVHKMQN------SPYG-
LLHMFMRA--NI-----LKLGLFCMDTFDYPGL-KTFIEQKG-----FPLSSIREMKIRK
GKFIIR-SE--TE----------ATFPLSEL--DH-----------LRSGSCTVCTDLTA
EK--SDLSFGSVGS----NEG-YTTVLARTGLGLELFQDA--AD--R---GYI---K---
----M--ETLERQ----GLDRVLHQAKAKKVQMYMIKKRIETGKGL--------------
------------------------------------------------------------
------------------------------------------------------------
------------------------------------------------------------
------------------------------------------------------------
------------------------------------------------------------
---------
>3811614
------------------------------------------------------------
------------------------------------------------------------
-------MLKSAECKPSPLRDIDFIRERHRIEYSMTPFSCNKSMDRVERNTIRLKRSLQE
REKISFAKLRNDIIK--------------------------------PGICTMCGACASI
CDS---------------ISLEE------------------GQPKLT-------------
-----------------------GKCTACGVCYNQCPRTI--------------------
---------------------TTE---EGLIGCL---RQAYAAKSN----LKEIKGQDGG
VVTAMLAYGLEEGLIDCAIVTAS---SDE--------------------------EPW--
KPVPIVARTYEDLLQS-----------S--GSIYSH-SMTMDALMSA-------------
------IRQG------------------MNSIAFVGPSCNIDAVHKMQR-------SSRG
FLHMFMRA--RI-----FKLGLFCMDSFDYGGL-KQFIEGKN-----MHLGDIEAMKIRK
GKFEVT-TA--AG------Q---ENFDLQEL--DN-----------YRSSSCKYCTDMAA
EN--TDISFGGVGT----PNG-WTSVLTRSSIGYEIFNEA--AD--C---GYI---D---
----A--RVIEED----EIQRIQNLAKMKKVQMYAFHRRNQG------------------
------------------------------------------------------------
------------------------------------------------------------
------------------------------------------------------------
------------------------------------------------------------
------------------------------------------------------------
---------
>3735874
------------------------------------------------------------
------------------------------------------------------------
-------MKQDPICKKEIEEDTSFQKEYDGQTYYFCSSECLKTFNEMKKSVIRLKRSLDE
KKRVSFGKLNKDVIK--------------------------------PGICTLCGACAAS
CES---------------IAIED------------------KRPKIV-------------
-----------------------GPCTSCGVCYNQCPRTM--------------------
---------------------TTE---EELVGKL---RFAYSAKSL----LDRHEGQDGG
VVTALLAYGLEEGLIDCAVVTTQ---SKD--------------------------QPW--
KPVAIIAEDRAQVLES-----------S--GSMYSH-SMTMEQLMQA-------------
-----I-QQG------------------MRSIAFVGPSCNIDAVHKMQR------SPYGF
LHLFMRAN--VL-----R-LGLFCMDTFSYEGI-REFVENHG-----MRLADIEAMKIRK
GKFEFE--Q--AG------QI--SRFSLSEF--DE-----------YRSSSCKFCTDMAA
EN--SDISFGGVGT----PDG-YTTVLARSSIGYEIFNEA--VE--N---GFL---E---
----A--RPLEDY----EMDRVLNLARMKKVQMYSVNRRSKKT-----------------
------------------------------------------------------------
------------------------------------------------------------
------------------------------------------------------------
------------------------------------------------------------
------------------------------------------------------------
---------
>3869178
------------------------------------------------------------
------------------------------------------------------------
-------MPIDPICKREVPPDTPYTSDHDGKTYFFHDPECKKKFDDMAKNIVRVKRSLED
KEKISFGRLRKDIIK--------------------------------PGICAACGACAAS
CPS---------------IIMEG------------------EKPKLI-------------
-----------------------GPCTACGICYNQCPRTI--------------------
---------------------TTE---EGLVGNI---RHPYAARSA----LKGVNGQDGG
VVTSLLAYALEEGLLDCAIVSIK---SED--------------------------DPW--
RPVPIIATTYDEIMES-----------A--GSIYTH-SMTIQALMNA-------------
-----V-QQG------------------MRSIAFVGPPCNIDAVYKIYK------SPYGL
LHMFMRAN--IL-----P-LGLFCMDTFSHEGI-EEFVTSRH-----LELEDIESMKIWR
GKIELE--K--EG------EN--FVYDLGEL--DP-----------YRSSSCKYCTDLTA
ER--AAISFGGVGT----PDG-WTTVFTRSGRGYEIFNEA--VE--M---GYV---E---
----S--RDLEEK----EMIRVLNLARMKKVQKYGVIRREK-------------------
------------------------------------------------------------
------------------------------------------------------------
------------------------------------------------------------
------------------------------------------------------------
------------------------------------------------------------
---------
>17332956
------------------------------------------------------------
------------------------------------------------------------
-------MPIDPICKREVPPDTPYTSDHDGKTYFFHDPECKKKFDDMAKNIVRVKRSLED
KEKISFGRLRKDIIK--------------------------------PGICAACGACAAS
CPS---------------IIMEG------------------EKPKLI-------------
-----------------------GPCTACGICYNQCPRTI--------------------
---------------------TTE---EGLVGNI---RHPYAARSA----LKGVNGQDGG
VVTSLLAYALEEGLLDCAIVSIK---SED--------------------------DPW--
RPVPIIATTYDEIMES-----------A--GSIYTH-SMTIQALMNA-------------
--------VQQG----------------MRSIAFVGPPCNIDAVYKIYK------SPYGL
LHMFMRAN--IL-----P-MGLFCMDTFSHEGI-EEFVTSRH-----LELENIESMKIWR
GKIELE--K--EG------EN--FVYDLGEL--DP-----------YRSSSCKYCTDLTA
ER--AAISFGGVGT----PDG-WTTVFTRSGRGYEIFNEA--VE--M---GYV---E---
----S--RDLEEK----EMIRVLNLARMKKVQKYGVIRREK-------------------
------------------------------------------------------------
------------------------------------------------------------
------------------------------------------------------------
------------------------------------------------------------
------------------------------------------------------------
---------
>17340247
------------------------------------------------------------
------------------------------------------------------------
-------MPIDPICKREVPPDTPYTSDHDGKTYFFHDPECKKKFDDMAKNIVRVKRSLED
KEKISFGRLRKDIIN--------------------------------PGICAACGACAAS
CPS---------------IIMEG------------------EKPKLI-------------
-----------------------GPCTACGICYNQCPRTI--------------------
---------------------TTE---EGLVGNI---RHPYAARSA----LKGVNGQDGG
VVTSLLAYALEEGLLDCAIVSIK---SED--------------------------DPW--
RPVPIIATTYDEIMES-----------A--GSIYTH-SMTIQALMNA-------------
--------VQQG----------------MRSIAFVGPPCNIDAVYKIYK------SPYGL
LHMFMRAN--IL-----P-MGLFCMDTFSHEGI-EEFVTSRH-----LELENIESMKIWR
GKIELE--K--EG------EN--FVYDLGEL--DP-----------YRSSSCKYCTDLTA
ER--AAISFGGVGT----PDG-WTTVFTRSGRGYEIFNEA--VE--M---GYV---E---
----S--RDLEEK----EMIRVLNLARMKKVQKYGVIRREK-------------------
------------------------------------------------------------
------------------------------------------------------------
------------------------------------------------------------
------------------------------------------------------------
------------------------------------------------------------
---------
>17498891
------------------------------------------------------------
--------------------------------------------MDIPSTPLMILPIAAD
SIQEVTNMPIDPICKREVPPDTPYTSDQDGKTYYFHDPECKKKFDDVAKNIVRVKRSLKD
KEKISFGRLRKDIIK--------------------------------PGICAACGACAAS
CPS---------------IIMEG------------------EKPKLI-------------
-----------------------GPCTACGICYNQCPRTI--------------------
---------------------TTE---EGLVGSI---RHPYAARSA----LKGVRGQDGG
VVTSLLAYLLEEGLLDCAIVTVK---SED--------------------------DPW--
RPVPVIATTYDEIMES-----------A--GSIYAH-SMTIQALMNA-------------
--------VQQG----------------MRSIALVGPPCNIDAVYKIYK------SPYGL
LHMFMRAN--IL-----P-LGLFCMDTFSYEGI-EEFVVSRH-----LELKDIESMKIWR
GKIELE--K--GG------ET--FVYDLSEL--DP-----------YRSSSCKYCTDLTA
RH--AAISFGGVGT----PDG-WTTVFTRSGRGYEIFHEA--VE--M---GYI---E---
----S--RDLEEK----EMTRVLNLARMKKVQKYSLIRREK-------------------
------------------------------------------------------------
------------------------------------------------------------
------------------------------------------------------------
------------------------------------------------------------
------------------------------------------------------------
---------
>3972126
------------------------------------------------------------
--------------------------------------------MPPLSTPLIILPIAAD
LIKEETNMPIDPICKREVPLDTPYTSGHEGRTYYFHDPECKKKFDDMRKNIVRVKRSLKD
KHKISFGRLRKDIIK--------------------------------PGICAACGACAAS
CPS---------------IIMEG------------------EKPKLI-------------
-----------------------GPCTACGICYNQCPRTI--------------------
---------------------TTE---EGLVGSM---RHPYAARSA----LKGVRGQDGG
VVTSLLAYLLEEGLIDCAIVTVK---SED--------------------------DPW--
RPVPVIATTHDELMES-----------A--GSIYAH-SMTIQALMNA-------------
--------VQQG----------------MRSIAFVGPPCNIDAVYKIDK------SPYGL
LHMFMRAN--IL-----P-LGLFCMDTFSHEGI-EEFVASRH-----LELKDIESMKIWR
GKIELG--K--GG------ET--FVYDLSEL--DP-----------YRSSSCKYCTDLTG
RH--AAISFGGVGT----PDG-WTTVFTRSGRGYEIFNEA--VE--M---GYI---E---
----S--RDLEEK----EMVRVLNLARMKKVQKYGLIRREK-------------------
------------------------------------------------------------
------------------------------------------------------------
------------------------------------------------------------
------------------------------------------------------------
------------------------------------------------------------
---------
>17643943
------------------------------------------------------------
------------------------------------------------------------
-------MPIDPICKREVPPDTPYTSDHNGKTYYFHDPECKKKFDDVAKNIVRVKRSLKD
KEKISFGRLRKDIIK--------------------------------PGICAACGACAAS
CPS---------------IIMEG------------------EKPKLI-------------
-----------------------GPCTACGICYNQCPRTI--------------------
---------------------TTE---EGLVGSM---RHPYAARSA----LKGVRGQDGG
VVTSLLAYLLEEGLIDCAIVTVK---SKD--------------------------DPW--
RPVPVIATTYDELMES-----------A--GSIYAH-SMTIEALMNA-------------
--------VQQG----------------MRSIAFVGPPCNIDAVYKIYK------SPYGL
LHMFMRAN--IL-----P-LGLFCMDTFSHEGI-EEFVASRH-----LELEDIESMKIWR
GKIELG--K--GG------ET--FVYDLSEL--DP-----------YRSSSCKYCTDLTA
RH--AAISFGGVGT----PDG-WTTVFTRSGRGYEIFNEA--ME--M---GYI---E---
----S--RDLEEK----EMARVLNLARMKKVQKYGLIRREK-------------------
------------------------------------------------------------
------------------------------------------------------------
------------------------------------------------------------
------------------------------------------------------------
------------------------------------------------------------
---------
>3853095
------------------------------------------------------------
------------------------------------------------------------
-------MPLDPICKKIIPENSEYISDYGGKTYYFCSPECKQKFDVLEKSVIRLKRNLSE
KEKISFGKLKKDIIK--------------------------------PGICTLCGACASS
CEY---------------ITIEN------------------GAPKLV-------------
-----------------------GPCKACGVCYYQCPRTI--------------------
---------------------TTE---EGLIGSF---RYAYAAKSA----IPEMKGQDGG
VVTSLLLYALDEGLIDCAVVTTR---SKE--------------------------EPW--
KPIPKVAKTREEILES-----------G--GSIYSH-SMTLEALMSA-------------
-----I-KQG------------------MHSIAFVGTSCNIDAVTKMQK------SSYGL
LHLFMRAK--IL-----K-LGLFCMDTFTYEGI-KAVLESYG-----IALENVEAMKIRK
GKFEIT-LK--DG------KE--HVLELSDF--DE-----------YRSSSCQFCTDLAS
EN--ADISFGGVGS----PEG-WTTVLARSAIGHEIFNEA--VD--N---GYI---E---
----A--RNLTDE----ELEKVLNLAKMKKVQMYALHMRQKV------------------
------------------------------------------------------------
------------------------------------------------------------
------------------------------------------------------------
------------------------------------------------------------
------------------------------------------------------------
---------
>3857660
------------------------------------------------------------
------------------------------------------------------------
-------MPLDPICKKIISDNTEYFSDYGGKSYYFCSPECKQKFDALEKSVIRLKRNLSE
KERISFGKLKKDIIK--------------------------------PGICTLCGACAAS
CEY---------------ITIED------------------GTPKLV-------------
-----------------------GPCKACGVCYYQCPRTI--------------------
---------------------TTE---EGLIGSF---RFAYAARSA----IPEIKGQDGG
VVTSLLLYALDEGLIDSAVVTTR---SKE--------------------------EPW--
KPVPVVAKKREEILES-----------S--GSIYSH-SMTLEALMSA-------------
-----I-KQG------------------MNSVAFVGTSCNIDAVTKMQK------SSYGF
LHLFMRAK--VL-----K-LGLFCMDTFSYEGI-KAVLGSYG-----ITLENVDAMKIRK
GRFEVT-LK--DG------KQ--QIFDLSEF--DE-----------YRSSSCRFCTDLTA
EN--SDISFGGVGS----PRG-WTTVLTRSALGYEIFNEA--VD--N---GYI---E---
----S--RHLTDD----ELERVLNLAKMKKVQMYDLNRRQKK------------------
------------------------------------------------------------
------------------------------------------------------------
------------------------------------------------------------
------------------------------------------------------------
------------------------------------------------------------
---------
>3854579
------------------------------------------------------------
------------------------------------------------------------
-------MPLDPICKKIISRDTEYFSDYGGKNYYFCSSECKHKFDALEKSVIRLKRNLSE
KEKISFGKLKRDIIK--------------------------------PGICTLCGACAAS
CEY---------------ITIKD------------------EK----PELI---------
-----------------------GPCKACGVCYYQCPRTI--------------------
---------------------TTE---EGLIGSF---RYAYAAQSA----IPEIKGQDGG
VVTSLLLYALDEGLIDCAVVTVH---SEE--------------------------EPW--
KPVPIVAKTREEILKS-----------S--GSIYSH-SMTLEALMSA-------------
--------VKQG----------------MNSVAFVGTSCNIDAVTKMQK------SSYGF
LHLFMRAK--VL-----K-LGLFCMDTFAYEGI-KAVLESYG-----ITLDNVDAMKIRK
GKFEVA-LK--DG------KE--HIFELSEF--DE-----------YRSSSCRFCTDLTA
EN--SDISFGGVGS----PRG-YTTVLARSAIGYEIFNEA--ID--N---GYI---E---
----A--RQLTDD----ELEKVLNLAKMKKVQMYDLHRRQKT------------------
------------------------------------------------------------
------------------------------------------------------------
------------------------------------------------------------
------------------------------------------------------------
------------------------------------------------------------
---------
>3846329
------------------------------------------------------------
------------------------------------------------------------
----MITMFIDPICKVHMSEKSDFVTEYGGKTYYFCSGKCKSKFDRLEKSVIRLKRNIGD
REKISFGRLNKEIIK--------------------------------TGICTLCGACVAS
CEY---------------VTFVD------------------NKPKLV-------------
-----------------------GKCTACGVCYNQCPRTI--------------------
---------------------TKE---EDLIGKI---RYAYAARSA----IPGVKGQDGG
VVTSMLAYALDEGLLDCAVVTKR---SKD--------------------------EPW--
KAEPVIVRTSAEVLES-----------A--GSIYTH-SMTLEPLMSA-------------
-----I-KQG------------------MGSIGFVGPSCNIDAVHKMQT------SSYGF
LHLFLRAR--VL-----K-FGLFCMDSFEHDGI-KEFVESKG-----MDLNDIHSMKIRK
GLFELG-TS--EG--------M-KSYDLSEL--DQ-----------YRCSSCKYCTDMVS
EN--TDISFGGVGT----PVG-WTTVLIRSSVGYEIFNEA--VD--S---GYL---E---
----A--RPLEKA----EMDRTINLAKMKKVQMYTLNRRQQG------------------
------------------------------------------------------------
------------------------------------------------------------
------------------------------------------------------------
------------------------------------------------------------
------------------------------------------------------------
---------
>17655704
------------------------------------------------------------
------------------------------------------------------------
-------MITDPICKAHVNEDTAYVTDYGGKKYYFCSPECKNKFDQLEKSVIRLKRNIGE
KERISFGKLKKEIIN--------------------------------LGICTLCGACVSS
CES---------------IAFVN------------------SQPKLI-------------
-----------------------DKCTACGVCYNQCPRTVTRE-----------------
---------------------------EDLVGKL---RFGYAARSA----MPGSKGQDGG
VVTSLLAYGLEEGLLDCAIVTRK---SED--------------------------DPW--
RPEPFIATTADEVLES-----------A--GSIYSH-SMTMEPLMSA-------------
------IKQG------------------MRSIAFVGPSCNIDAVHKMQT------SPYGF
LHLFLRAK--VL-----K-FGLFCMDGFEHEGI-REFVQAKG-----MDLNDIESMKIRK
GVFEFG-MS--DG---------LKSYDLSEL--DR-----------YRSTSCKFCTDMAA
EN--SDISFGGVGT----PQG-WSTVLARSSIG---------------------------
------------------------------------------------------------
------------------------------------------------------------
------------------------------------------------------------
------------------------------------------------------------
------------------------------------------------------------
------------------------------------------------------------
---------
>3732473
------------------------------------------------------------
------------------------------------------------------------
-------IPIDPICKKEVSESSEYVSESGGKNQYFCCPECKKKFDELENSVIRLRRTLED
KEKISFGKLNKEIIK--------------------------------PGICTLCGACAAT
CES---------------IVIEG------------------EQPKLR-------------
-----------------------GKCTACGVCYNQCPRTI--------------------
---------------------TTE---EGLIGDI---RYPYSAQTA----IKGLEGQDGA
VVTSMLAYALDEGLIDCAIVTTT---SNE--------------------------EPW--
KPIPIVATSYEELVKA-----------R--GSKYIH-SMTMEALMGA-------------
-----I-QEG------------------MRSIAFVGTSCNIDAVTKMQK------SPYGF
LHMFMRAN--IL-----K-LGLFCMDTFYYDGI-KEFVENHG-----MKLEAIDSMKIRK
GRFEFYMGD----------EV--RSYNLSDF--DS-----------YRSSSCRFCTDLAS
EN--ADISFGGIGS----PDG-CTTVIARSGMGYEIFNEA--VD--R---GYI---K---
----A--RQLTQK----EMQPVLNLAKLKKVQMYSLIRRQNA------------------
------------------------------------------------------------
------------------------------------------------------------
------------------------------------------------------------
------------------------------------------------------------
------------------------------------------------------------
---------
>17495315
------------------------------------------------------------
------------------------------------------------------------
-------MPIDPICKNRVPVTTRHISDYGGKKYHFCSAGCKSKFDELEKNVIRLKRNLGE
KERISFGKLRKEIIK--------------------------------PGICTLCGACAST
CES---------------ISIVD------------------GKPKLV-------------
-----------------------GPCTACGVCYNQCPRTI--------------------
---------------------TTE---EGLIGRI---RFAYSAKTA----ISDLKGQDGG
VVTSMLAYALEEGLIDCAIVTVR---SEE--------------------------EPW--
KPVPIIARTYDELIQS-----------T--GSIYIH-SMTMEALMSS-------------
-----I-KQG------------------MRSIAFVGPGCNIDAVYKMQK------SPYGF
LHMFMRAN--IL-----K-MGLFCMDTFSYGGI-KEFVETKG-----LKLEDIESMKIRR
GQFEFD-TK---G------ET--KSFALNEF--DA-----------YRSSSCKFCTDLTA
EN--ADISFGGVGS----PQG-RTTVLARSGLGYEIFNEA--VD--S---GYI---K---
----S--KTLGEN----EMERVLNLAKMKKVQMYALNRRHVPTP----------------
------------------------------------------------------------
------------------------------------------------------------
------------------------------------------------------------
------------------------------------------------------------
------------------------------------------------------------
---------
>17500973
------------------------------------------------------------
------------------------------------------------------------
-------MPIDPICKKQVPQTTAFLSDYGGKKYHFCSAECKKKFDELEKNVIRLKRNLEE
KERISFGKLRKEIIK--------------------------------PGICTLCGACASS
CES---------------ISIVN------------------SQPKLV-------------
-----------------------GPCTACGVCYNQCPRTI--------------------
---------------------TTE---EGLIGRI---RFGYSAKTA----ISDLKGQDGG
VVTSMLAYALEEGLIDCAIVTVK---SED--------------------------EPW--
KPVPIIAKTYDDIIQS-----------T--GSIYTH-SMTMEALMSS-------------
-----I-QQG------------------MRSIALVGPSCNIDAVHKMQK------SPYGF
LHMFMRAN--IL-----K-MGLFCMDTFSHDGI-KEFVENKG-----IKLEDIESMKIRK
GQFEFD-TK---N------ET--KSYPLDDF--DA-----------YRSSSCKFCTDLTA
EN--SDLSFGGVGS----PQG-WTTVLARSGIGYEIFNEA--VD--S---GYI---K---
----S--KTLEEN----EMERVLNLARMKKVQMYALNRRQGL------------------
------------------------------------------------------------
------------------------------------------------------------
------------------------------------------------------------
------------------------------------------------------------
------------------------------------------------------------
---------
>3808923
------------------------------------------------------------
------------------------------------------------------------
-------MPIDPICKNKVQEDTSYSADYAGKKYRFCSSECKDKFDIVEKRVVRLKRSIAE
KEKISFGKLRKEIIK--------------------------------PGICTLCGACSAS
CDS---------------IVIKN------------------EQPTLV-------------
-----------------------DKCTACGVCYNQCPRTI--------------------
---------------------TTE---AGLVGKL---RNAYCAKST----LPGLNGQDGG
VVTAMLGYALDAGLIDCAIVTTK---SEE--------------------------EPW--
KPVPVIAKTYEDILEG-----------S--GSIYSH-SMTLKPLMDA-------------
-----V-KDG------------------MRSIAFVGPSCNIDAVTKMQK------SPQGF
LHHFMRAN--IL-----K-MGLFCMDTFYYEGI-KEFIENRN-----MNLADIESMKIRK
GKFEFQTPD----------EL--KVFPLDEF--DQ-----------YRSSSCKYCTDMAA
EN--ADISFGGVGT----PQG-WTTVLARSSIGYEIFNEA--AD--N---GYI---D---
----A--RLLEEK----EMKNALNLAKMKKIQMYSIHRRESK------------------
------------------------------------------------------------
------------------------------------------------------------
------------------------------------------------------------
------------------------------------------------------------
------------------------------------------------------------
---------
>3737307
------------------------------------------------------------
------------------------------------------------------------
-------MPIDPICKNKVQEDTPYFTEYGGKRYRFCSPECKTKFDHLEKSVIRLKRSIAE
NERISFGNLRRDIIK--------------------------------PGICTLCGACAAS
CES---------------IAIEH------------------EQPKLV-------------
-----------------------GKCTACGVCYNQCPRTI--------------------
---------------------TTE---EGLIGKI---RHAYCAKTA----IPDLKGQDGA
VVTSMLAYALEEGLIDCAIVTVK---SEE--------------------------EPW--
KPVPVIAKTYDEVLEA-----------A--GSIYSH-SMTIESLMSA-------------
------VKQG------------------MRSIAFVGTSCNIDAVYKMQK------SPYGF
LHLFMRAN--IL-----K-MGLFCMDTFSYEGI-KEFVQSKD-----MRLEDIESMKIRK
GKLELQASE----------EL--KVFGLEEL--DR-----------YRSSSCKYCTDLTA
ES--SDLSFGGVGT----PKN-WTTVLARSGLGYEIYNEA--VD--N---GYI---E---
----S--RLLKEK----EMNNVLNLAKMKKIQMYSLHRRENP------------------
------------------------------------------------------------
------------------------------------------------------------
------------------------------------------------------------
------------------------------------------------------------
------------------------------------------------------------
---------
>17410939
------------------------------------------------------------
------------------------------------------------------------
------------------------------------------------------------
-----MLSDKRS-----------------------------------LPVCCFCGACYEV
VSD-------------FDQYLED-------------------EVMLEKGC----------
-----------------------GGLTSRGACFSFCPKSFSRCGLCENACPREGFGGCDL
TPKYFEGSP------------------YFGIGYH---SRIIAAKAT--EREIHENGQSGG
VVTAILSALITDEKIDAAVVADR----TD------E---------------------W--
RVEPKVAETPAEIIMS-----------T--GSKYTV-CPSIKGVWQA-------------
--------LR-A--G-------------FEKIALVGMPCNIEAMRMLQA------LRGSD
YTAGCERV--TL-----M-IGLFCTEAFYYDELVELLLRHDIA----IR--DVVKFDVYR
GKFVVKTAS--EK----------LEIPMKEI--EH-----------AVRDSCRVCMDFAS
EL--ADISAGSVGS----EDG-WTTLIIRTKRGEDAVRFA--ES--A---GAI---E---
----T--AEIDDK----GIEAIRKLSLRKKKNNYGGWMEQLK------------------
------------------------------------------------------------
------------------------------------------------------------
-----------------------------RCNACLTTPMPLV-----------------A
TELYQI------------------------------------------------------
------------------------------------------------------------
---------
>17628290
------------------------------------------------------------
------------------------------------------------------------
----LTLGAQVVGKIYIRKYPSY-------------------------------------
-----SDYMLSDERS--------------------------------LPVCCYCGACYET
VSD-------------FDRYKDV-------------------EIMLEKGC----------
-----------------------GGLASSGACFSFCPKSFSRCGLCENSCPREGFGGCDL
TPKYFEGSP------------------FVGIGYH---SQIVAARAT--HREIHRNGQSGG
VVTAILNALLADEKIDAAVVADR---TDD----------------------------W--
RNEPKVAKDQNEVLTS-----------M--GSKYTV-CPSIKGVWKA-------------
----------------------------------IRMPCNIEAMRMLQA------LEGSD
YSAGCERV--TL-----M-IGLFCTEGFYYDQL-VEALSSRG-----IAIEDVLKFTVYK
GKLLVRTSN--KE----------LEIPMKEL--EC-----------AVRDSCRVCMDFAS
EL--ADISAGSVGS----EDG-WTTLIIRTQRGEDVLKFV--ES--R---GSI---E---
----T--RAIDDK----SIEAIRRLAFKKKRMNYGGWMEQVKRCNACLTTPMPFVATELY
QL----------------------------------------------------------
------------------------------------------------------------
------------------------------------------------------------
------------------------------------------------------------
------------------------------------------------------------
---------
>17485566
------------------------------------------------------------
------------------------------------------------------------
------------------------------------------------------------
-----MVTERN------------------------------------FPVCCYCGACASF
IPD-------------FEKYREE-------------------EIVFEKGC----------
-----------------------GGTVAKGFCFSFCPRSFAVCRLCEEECPKLEYGVCDF
SPCA---------SSP----E------KRILGYY---KEILSARAT--DKSIRGTGKDGG
VITALLYEALKSGFIDAAVVATR---TED----------------------------W--
KAEPLVATTPGEVLLG-----------R--GPKYTA-CPSVQGVWEA-------------
--------ID-R--G-------------YENIAMVGTGCNIEAVRRLQA--------LRD
PALELDRL--KI-----L-IGVFSTEAFWHHEL-VAFLAEREG----IDIKDVGRFYVSE
GNFVVV-TK--ER------E---VRIPLKEI--KP-----------CTRDTCLICEDATS
QL--ADISAGHVGS----SDG-WTTIIIRTEVGEELVKAA--AS--A---GVI---E---
----T--RKLGSE----ELKEFERFAFNKKRRNYGNILEQMK------------------
------------------------------------------------------------
------------------------------------------------------------
-----------------------------ICSACLTNPYPFT-----------------L
QLRGGV------------------------------------------------------
------------------------------------------------------------
---------
>17351384
------------------------------------------------------------
------------------------------------------------------------
------------------------------------------------------------
-----MTNGRN------------------------------------FPVCCNCGACAAF
IPD-------------FKKYSEE-------------------EIVWDKGC----------
-----------------------GGTVSKGFCFSFCPRSFAACRLCEGECSRMDNGVCDF
SPCATKPEE------------------RI-LGYY---NEILSAKAT--DESIRRVGQDGS
VVTAMLCEALRTGFIDAAVVATR---TED----------------------------W--
KAEPFVATTPEEVLRA-----------S--GSKYTA-CPSVLGVWEA-------------
--------ID-R--G-------------YENIAMVGTGCNIEAVRGLKA--------LHD
SSLELEKV--KL-----L-IGLFCTEAFWYPDL-VGYLSEREG----IAIREVTKFDITK
GKFIVT-VK--DK------E---YSIPIKEI--DT-----------CVRDTCKVCDDFSA
QL--ADISAGSAGS----PPG-RTTLVIRTPVGDEFIKTS------K---GAI---E---
----V--EEISPD----GLKEIEKFAGDKKSRNYGMIRDQME------------------
------------------------------------------------------------
------------------------------------------------------------
-----------------------------ICSACSTNPYSFT-----------------L
QIGRGE------------------------------------------------------
------------------------------------------------------------
---------
>10661961
------------------------------------------------------------
------------------------------------------------------------
------------------------------------------------------------
-----MTNGRN------------------------------------FPVCCNCGACAAF
IPD-------------FKKYSEE-------------------------------------
---------------EIVWDKGCGGTVSKGFCFSFCPRSFAACRLCEGECSRMDNGVCDF
SPCATKPEE------------------RI-LGYY---NEILSAKAT--DESIRRVGQDGS
VVTAMLCEALRTGFIDAAVVATR---TED----------------------------W--
KAEPFVATTPEEVLRA-----------S--GSKYTA-CPSVLGVWEA-------------
----I---DR----G-------------YENIAMVGTGCNIEAVRGLEA-------LHD-
SSLELEKV--KL-----L-IGLFCTEAFWYPDL-VGYLSEREG-IA-IR--EVTKFDITK
GKFIVT-VK--DK------E---YSIPIKEI--DT-----------CVRDTCKVCDDFSA
QL--ADISAGSAGS----PPG-RTTLVIRTPVGDEFIKTS------K---GAI---E---
----V--EEISPD----GLKEIEKFAGDKKSRNYGMIRDQME------------------
------------------------------------------------------------
------------------------------------------------------------
-----------------------------ICSACSTNPYSFT-----------------L
QIGRGE------------------------------------------------------
------------------------------------------------------------
---------
>10669783
------------------------------------------------------------
------------------------------------------------------------
------------------------------------------------------------
-----MTNERS------------------------------------LPVCCYCGACAAF
IPD-------------YKKYSEE-------------------EMVWDKGC----------
-----------------------GGTVSKGFCFSFCPRTFAACRLCEEECPRMEYGVCDF
SPCASSPEG------------------RI-LGYY---KEILSARAT--DKGMRAVGQDGS
VVTAMLYEAERSGFIDAAVVATR---TED----------------------------W--
KVEPFVASTPEEVLLG-----------K--GPKYTA-CPSVLGVWDA-------------
--------ID-R--G-------------YENIAMVGTGCNIEAVRRLQA--------LHD
SSLELDRV--KL-----L-IGLFGTKAFWHRDL-VTFLSEREG----IDIKDVQRFYVTK
GNFMVV-TK--DK------E---VSIPTKDM--EH-----------CVRDTCKICEDFTS
QL--ADVSAGSAGS----PDG-WTTLIIRTKVGEELVKAT--AS--A---GVI---E---
----T--KKMSVE----GIEKMERFAINKKYGNYGLIRDQMQ------------------
------------------------------------------------------------
------------------------------------------------------------
-----------------------------ICSACMTNPYSFT-----------------L
QIGRGD------------------------------------------------------
------------------------------------------------------------
---------
>17375335
------------------------------------------------------------
------------------------------------------------------------
------------------------------------------------------------
-----MTNERS------------------------------------LPVCCYCGACAAF
IPD-------------YKKYSEE------------------EVVWDKGY-----------
-----------------------GGTVSKGFCFSFCPRTFAACRLCEGECPRMEYGVCDF
SPCASSPEG------------------RI-LGYY---NEILSARAT--DKGMRAVGQDGS
VVTAMLYEAVRRGFIDAAVVATR----TE------E---------------------W--
KVEPFVATTPEEVLLG-----------K--GPKYTA-CPSVQGVWNA-------------
--------ID-R--G-------------YENIAMVGTGCNIEAVRRLHA--------LHD
SSLELDRV--KI-----L-IGLFGTKAFWHRDL-VTFLSEREG----IDIRDVERFFVSK
GKFMVV-TK--DR------E---FSIPTEDM--EQ-----------CVRDTCKICEDFTS
QL--ADVSAGSAGS----PDG-WTTLIIRTKVGEELVKAS--AS--A---GVI---E---
----T--KKMSVE----GIEKMERFAINKKYGNYGMIRDQME------------------
------------------------------------------------------------
------------------------------------------------------------
-----------------------------ICSACMTNPYSFT-----------------L
QIGRGE------------------------------------------------------
------------------------------------------------------------
---------
>17611199
------------------------------------------------------------
------------------------------------------------------------
------------------------------------------------------------
-----MTNERS------------------------------------LPVCCYCGACAAF
IPD-------------YKKYSEE-------------------EVVWDKGC----------
-----------------------GGTVSKGFCFSFCPRTFAACRLCEGECPRMEYGVCDF
SPCASSPE-------------------GRILGYY---NEILSARAT--DKGMRAVGQDGS
VVTAMLYEAVRSGFIDAAVVATR---TED----------------------------W--
KVEPFVATTPEEVLLG-----------K--GPKYTA-CPSVLGVWNA-------------
----I--DRG------------------YENIAMVGTGCNIEAVRRLHA--------LHD
SSLELDRV--KI-----L-IGLFGTKAFWHRDL-VTFLSEREG----IDIRDVERFYVSK
GNFMVV-TK--DK------E---FSIPTKDM--EH-----------CVRDTCKICEDFTS
QL--ADVSAGSAGS----PDG-WTTLIIRTKVGAELVKAS--AS--A---GVI---E---
----T--KKMSVE----GIEKMERFAINKKYGNYGMIRDQMEICSACMTNPYSFTLQIGR
GD----------------------------------------------------------
------------------------------------------------------------
------------------------------------------------------------
------------------------------------------------------------
------------------------------------------------------------
---------
>4029522
------------------------------------------------------------
------------------------------------------------------------
------------------------------------------------------------
-----MSNERS------------------------------------FPVCCYCGACAAF
IPD-------------FKKYSEE-------------------EVVWDKGC----------
-----------------------GGTVSKGFCFSFCPRTFAACRLCEGECPRMEYGVCDF
SPCASSPEG------------------RI-LGYY---KEIISARAT--ERGIREVGQDGS
IITAMLCEALRSGFIDAAVVATR---TED----------------------------W--
KAEPFVATTPEEVLRG-----------I--GPKYTA-CPSVLGVWEA-------------
--------ID-R--G-------------YENIAMVGVGCNIEAVRRLQA--------LHD
SSLELDRV--KV-----L-IGLFGTEAFWHRDL-VMFLAERG-----IDIKEVKRFYVTK
GKFMVV-TK--DK------E---FGIPTKDL--DH-----------CARDTCKICEDFTS
QL--ADVSAGSSGS----PDG-CTSLIIRTKVGEELVKVS--EK--A-------------
----IQTRKLNEE----GIRKMERFAFNKKMRNYGMILDQME------------------
------------------------------------------------------------
------------------------------------------------------------
-----------------------------ICSACLTNPYSFT-----------------L
QRERGD------------------------------------------------------
------------------------------------------------------------
---------
>17607272
------------------------------------------------------------
------------------------------------------------------------
------------------------------------------------------------
-----MANERS------------------------------------FPVCCYCGACAAF
IPD-------------FKKYSEE-------------------EVVWDKGC----------
-----------------------GGTVSKGFCFSFCPRTFAACRLCEGECPRMEYGVCDF
SPCASSPE-------------------GRILGYY---NEILSARAT--ERGIREVGQDGS
IITAMLCEALRSGFIDAAVVATR---TED----------------------------W--
KAEPFVATTPEEVLLA-----------I--GPKYTA-CPSVLGVWEA-------------
----I--DRG------------------YENIAMVGVGCNIEAVRRLQA--------LHD
SSLELERV--KV-----L-IGLFGAEAFWHRDL-VMFLAEREG----IDIREVERFYVTK
GKFMVV-TK--DK------E---FGIPTKDL--DH-----------CARDTCKICEDFSS
QL--ADVSAGSSGS----PDG-CTSLIIRTKVGEELVKVS--EK--A-------------
----IQTMKLNEE----GIKKIEKFAFNKKMRNYGRILDQMEICSACLTNPYSFTLQRER
GG----------------------------------------------------------
------------------------------------------------------------
------------------------------------------------------------
------------------------------------------------------------
------------------------------------------------------------
---------
>4012065
------------------------------------------------------------
------------------------------------------------------------
------------------------------------------------------------
-----MANERS------------------------------------FPVCCYCGACAAF
IPD-------------FKKYSEE-------------------GVVWDKGC----------
-----------------------GGTVSKGFCFSFCPRTFAACRLCEGECPRMEYGVCDF
SPCASSPE-------------------GRILGYY---NEILSARAT--ERGIREVGQDGS
IITAMLCEALRSGFIDAAVVATR---TED----------------------------W--
KAEPFVATTPEEVLLA-----------I--GPKYTA-CPSVLGVWEA-------------
----I--DRG------------------YENIAMVGVGCNIEAVRRLQA--------LHD
SSLELDRV--KV-----L-IGLFGTEAFWHRDL-VMFLTEREG----IDIKEVERFYVTK
GKFMVV-TK--DK------E---FGIPTKEL--DP-----------CVRDTCRICEDFTS
QL--ADVSAGSSGS----PDG-CTSLIIRTKVGEELVNIS--KD--A-------------
----IQTRKLNEE----GIKKIERFAFNKKMRNYGMILDQMEICSACLTNPYSFTLQRER
GD----------------------------------------------------------
------------------------------------------------------------
------------------------------------------------------------
------------------------------------------------------------
------------------------------------------------------------
---------
>17604864
------------------------------------------------------------
------------------------------------------------------------
------------------------------------------------------------
-----------MERN--------------------------------FPVCCYCGACAAF
IPD-------------FKKYSEE-------------------EVVWDKGC----------
-----------------------GGTVSKGFCFSFCPRTFAACRLCEGECPRMEYGVCDF
SPCASSPE-------------------GRILGYY---NEILSARAT--ERGIREVGQDGS
IITAMLCEALRSGFIDAAVVATR---TED----------------------------W--
KAEPFVATTPEEVLLA-----------I--GPKYTA-CPSILGVWEA-------------
----I--DRG------------------YENIAMVGVGCNIEAVRRLQA--------LHD
SSLELDRV--KV-----L-IGLFGTEAFWHRDL-VMFLAEREG----IDIREVERFYVTK
GKFMVV-TK--DK------E---FGIPTKDL--DH-----------CARDTCRICEDFTS
QL--ADVSAGSSGS----PDG-CTSLIIRTKAGEELVNIS--KD--A-------------
----IQTRKLNEE----GIKKIEKFAFNKKMRNYGMILDQMEICSACLTNPYSFTLQRER
GE----------------------------------------------------------
------------------------------------------------------------
------------------------------------------------------------
------------------------------------------------------------
------------------------------------------------------------
---------
>17619743
------------------------------------------------------------
------------------------------------------------------------
------------------------------------------------------------
-----MANERS------------------------------------FPVCCYCGACAAF
IPD-------------FEKYKEE-------------------EVVFDKGC----------
-----------------------GGTVSKGFCFSFCPRSFAACRLCEEECPRKDYGVCDF
SPCASSPEG------------------RI-LGHY---KEIISARAT--EEGIREVGQDGS
VITAMLCEALRSGFIDAAVVAIR---TED----------------------------W--
KAEPFVATTPEEVLRG-----------R--GSKFTA-CPSVLAVWEA-------------
--------ID-R--G-------------YENIAMVGTGCNIEAVRRLQA--------LRD
PALELDRV--KV-----L-IGLFCTEAFWHRDL-VMFLAERG-----IEIKEVERFYVTK
GKFMVV-TK--DK------E---YSIPTKDM--ES-----------CARDTCRICEDFTS
QL--ADVSAGSSGS----PEG-YTSLIIRTKAGEELVSVS--KK--A-----I---E---
----T--KKLDDA----GIKKMERLAFNKKMRNYGMILDQMG------------------
------------------------------------------------------------
------------------------------------------------------------
-----------------------------ICSACLTNPYSFT-----------------L
QASH--------------------------------------------------------
------------------------------------------------------------
---------
>17415751
------------------------------------------------------------
------------------------------------------------------------
------------------------------------------------------------
-----MANERS------------------------------------FPVCCYCGACAAF
IDF---------------EKYKE------------------EEVVFDKGC----------
-----------------------GGTVSKGFCFSFCPRSFAACRLCEEACPRKDYGVCDF
SPCASSPE-------------------GRILGHY---KEIISARAT--EEGVREVGQDGS
LITAMLCEALRSGFIDAAVVAIR---TED----------------------------W--
KAEPFVATTPEEVLRG-----------I--GPKYTA-CPSVLGVWEA-------------
----I--DRG------------------YENIAMVGTGCNIEAVRRLQA--------LHD
PALELDRV--KV-----L-IGLFCTEAFWHHDL-VMFLAERG-----IDIKEVERFYVTK
GKFMVV-TE--DK------E---YSIPTKEL--DP-----------CARDTCRICEDFTS
QL--ADVSAGSSGS----PDG-YTSLIIRTKAGEELVSVS--KK--A-------------
----IETKKLDDA----GIKKIERLAFNKKMRNYGMIMDQMGICSACLTNPYSFTLQAIR
GD----------------------------------------------------------
------------------------------------------------------------
------------------------------------------------------------
------------------------------------------------------------
------------------------------------------------------------
---------
>3774617
------------------------------------------------------------
------------------------------------------------------------
------------------------------------------------------------
------------------------------------------------------------
------------------------------------------------------------
------------------------------------------------------------
------------------------------------------------------------
---------------------------------------------------------M--
---------------------------S--------------------------------
----------------------------NKKTAMVGTPCQILAATKINR---------YE
EKTGGSPI--DV-----K-IGLFCMENFSYQYL-KRYLKSRD-----IELFEVKEFRIEK
GQFVAY-LI--DG------NV--FRIPIAET--EP-----------FTRKNCHICTDYTS
DV--SDISVGSVGS----PKY-HSTVIVRSQKGKQIIDAC--IA--K---GYI---E---
----A--EAISRK----GQDLLEKIANQKISKNTRIYKKREAIGRPVLSKRQISEEEFYD
ECGKCQFDNLQNDVI---------------------------------------------
------------------------------------------------------------
--------------------------SVGSCVLCGACEYVCPIDAVQINNRKPVSVKECE
EDCHACYFACPRTFISDAIYPEGID------EQPLGEYLEIYSVKADSIMGQDGGVVSAI
LVYLLENNIVDEVSVVGEDKDAPWRPESYLTSKIQDVIKAAGTKYSTTTIGFKALTNKK-
---------
>3777000
------------------------------------------------------------
------------------------------------------------------------
------------------------------------------------------------
------------------------------------------------------------
------------------------------------------------------------
------------------------------------------------------------
------------------------------------------------------------
---------------------------------------------------------M--
---------------------------S--------------------------------
----------------------------EHKIAMVGTPCEIMAASKLQD-----------
YTDSPIEV--KL--------GLFCMENFSYKYF-VNFLKEYD-----LKMDDIEKFQIDK
GFLFLI-LK--TK------ET--VKIPLSVA--KR-----------IIRKNCNICVELTS
ET--SDISIGSIGS----DDG-WSTLIVRSEKGEEIVKGA--IE--Q---RFI---E---
----V--EELEES----KFQLLNKLAQGKINRNLEHIEQREFLARPVLYQREKDDDSISK
EISESDFSDLKSNVI---------------------------------------------
------------------------------------------------------------
--------------------------DIGACVLCGACEYACPDNLIIIDDTK-------P
RMKGQCPPDCHACFAVCPRTFIEEHLRNDNEKPIGDYINVYTVRSLKHSQGQDGSIVTTI
LDYLLSNEIVTEALIVDKKDDLAWKPYAKLTKDIDQVVKSGGTKYSVCPVFKPLKEINEE
SSTTEEGVN
>3833842
------------------------------------------------------------
------------------------------------------------------------
------------------------------------------------------------
------------------------------------------------------------
------------------------------------------------------------
------------------------------------------------------------
------------------------------------------------------------
------------------------------------------------------------
------------------------------------------------------------
----------------------------MSRYAMVGTPCQITAATLMKE-----------
YNGEFPVE---------LRIGLFCMENFSYTYL-RELAEAEG-----VDLRDVSECRIEK
GRLWFH-LN--DG------ST--VSIPLERA--RS-----------AMRKNCSVCMDFTS
EQ--SDVSVGSVGS----PQG-WSTLIIRTERGRELVDGA--AK--A---GYI---E---
----T--APITGK----GLKLLEKLASGKKEENLEEIQRRESVARPVLYWRVMPGDLYPE
EIKDCQFDDLRADVI---------------------------------------------
------------------------------------------------------------
--------------------------DVGACVLCGACEASCPEGIVRINDRKPEVKGGCP
GGCNACYVACPRTYVPDSIISHESA------AEPLGEYTEILSARAPMFRGQDGGVVTAL
LTYALREGIVDGALVVDRDPAMPWKPVPVLAEDPEDVVRAAGTKYSVCPILKVLKE----
---------
>3763409
------------------------------------------------------------
------------------------------------------------------------
------------------------------------------------------------
------------------------------------------------------------
------------------------------------------------------------
------------------------------------------------------------
-----------------------------------------MAKQT--------------
--------------------------SNK-------------------------------
------------------------------------------------------------
----------------------------PEKVAMVGTPCHMIAASKMEK-----------
FSDYLGDSPIDL-----K-IGLFCMENFSYSYM-RKLLEKHN-----INMRDVTECRVEK
NYVWFF-LT--ED------RV--FKIPLDEA--KS-----------CVRKNCNICMDFTS
EL--SDLSVGSVGS----PEG-WSTIIIRTDKGMELLKNA--EK--D---KYI---K---
----T--ESLPES----GLKLMERLANKKKKENKKEINKREKVARPVLYRRPISEDEFEE
EVSKCQFKDLRGDVI---------------------------------------------
------------------------------------------------------------
--------------------------DIGACVLCGACYYACPENIISIEDRKPQLKGRCS
EGCNLCYVACPRTYVTDDLLSKEDD------KKPLGNYIKIVSAKAPMISGQDGGVATAL
LNYALSQKIVDKVVVVDKSRVDAWKPEAKLTDNIAEVLSASGTKYAACPVFKSLKNRDE-
---------
>3759473
------------------------------------------------------------
------------------------------------------------------------
------------------------------------------------------------
------------------------------------------------------------
------------------------------------------------------------
------------------------------------------------------------
------------------------------------------------------------
------------------------------------------------------------
------------------------------------------------------------
---------------------------------MVGTPCQMVAATKMDK-----------
LLDEEFPV--DI-----K-IGLFCMENFSYSYM-KEMLKEYD-----VDIKDVTECRIEK
GFAWFF-LT--ED------RT--VKIPLSKA--KK-----------CVRKNCTVCMDFTS
EL--SDVSVGSVGS----PEG-WSTVIIRTEKGLKLIEAA--EK--D---NYI---Q---
----T--KPIADS----GLKIMEKLAKEKKSESKEEIKKRERVGRPVLYRREIFGDEYEN
EVSNCTFQDLKGDVV---------------------------------------------
------------------------------------------------------------
--------------------------DIGACVLCGACVYACPEEAVAIKDRKPELVGKCV
EGCNACYVACPRTYIPDEILSKEAD------NKPFGDYIKIVSVKAPMVKGQDGGVATAL
LTYALSSDMVDNAMIVDKSSIEPWKPEAKITDNIAEVLKASGTKYSACPIFKPLKESKEG
GS-------
>17430195
------------------------------------------------------------
------------------------------------------------------------
------------------------------------------------------------
--MNPFEELEVDIIL--------------------------------SGKCCYCGACGAF
CKY---------------IHYEN---------------------ERPVA-----------
-----------------------ENCEHCGVCYDVCPVNY--------------------
--------FSESKAEIEIFGEKRK---DDAIGYY---REILAGRAT--DENIRSKAQDGG
AVTAILTYLLESGAIDSAVVTGR---DES----------------------------W--
NPKPIVAISKEDLLAS-----------T--GSKYTQ-CLVLLGVKDA-------------
------IKMG------------------KKSIALVGLPCHVKAIRNAQM---------SG
HSLGAEKV--SV-----V-LGLFCMETFSRDLL-KHKLEEIG-----VKIEDVEKFDIKK
GKLMAW-VK---G------EV--KTIPLKEL--KD-----------AVRTSCKFCNDFTA
EF--ADISFGSVGS----DDG-WSTIIIRSDRGEKIVKGA--VD--Q---GYL---E---
----V--QPITEK----GIEAIRKLASRKKSCKVVYTQI---------------------
------------------------------------------------------------
------------------------------------------------------------
------------------------------------------------------------
------------------------------------------------------------
------------------------------------------------------------
---------
>17627892
------------------------------------------------------------
------------------------------------------------------------
---------------------------------------------------------MKF
DEKGSIIDLEAKVVY--------------------------------SNICCYCGACGAF
CTE-------------YISYENG-------------------TPITKQ------------
-----------------------KCFEIHGACFDFCPRTF--------------------
--------LPVLEMERELFGDVRN---DSELGYY---TSIVTAQAS--DAAIAAKGQNGS
VVTALLIYLMEKGKIDAACVSKN-SLDEP----------------------------W--
KPEPLVATTKEEILEG-----------A--GSNYEQ-CPTIMGVGEA-------------
------LANG------------------SKNIAMVGLPCHIQAMRKIQL--------SKA
FDVGGERV--KY-----A-IGLLCTETFDRDLL-HAKLAEMG-----IKAEDVKKFDIGE
GKFKVF-TE--DG---------MTTEKIATM--KS-----------CMRDGCKVCYDFAA
EL--ADISVGSIGS----EEG-WNTVIVRSKAGKELIDEA--KK--A---GAI---K---
----V--KPLGDA----SIKSVKDLASRKKSENIDNIVQMAGATKILHLAVKPQELSLLL
SAEK--------------------------------------------------------
------------------------------------------------------------
------------------------------------------------------------
------------------------------------------------------------
------------------------------------------------------------
---------
>17417268
------------------------------------------------------------
------------------------------------------------------------
---------------------------------------------------------MRY
AEEGNIDDLESRVVY--------------------------------NNLCCYCGACGGF
CTE-------------YIRYENE-------------------LPKTEE------------
-----------------------KCFEIHGACFDFCPRTF--------------------
--------LPVLEMEKELFGGVRS---DKDLGYF---TEIITARAT--DAAIAEKGQDGG
VVSALLIYLMEKGEIDAACISRN---SET--------------------------EAW--
KPEPFVARSKEDILAG-----------A--GSNYEQ-CPTLIGVGNA-------------
------ISDG------------------CESIAMVGLPCHVQAMRKIQL--------SNF
FDVGGSKV--KY-----V-IGLFCTETFDRALL-HAKLDELG-----VKIEDVKKFDIGE
GKFKIY-TD--GG------E---ITEKIAAM--KS-----------CMREGCKVCYDFAA
EL--ADISVGSIGA----EAG-WNSVIIRSETGKKLIEDA--KA--A---GVI---E---
----T--KPLADE----KVELVRKLASRKKTGNLKNIMDAAGAVRILNLAVDPTEMNILL
------------------------------------------------------------
------------------------------------------------------------
------------------------------------------------------------
------------------------------------------------------------
------------------------------------------------------------
---------
>17412994
------------------------------------------------------------
------------------------------------------------------------
---------------------------------------------------------MKF
AEEGNIDDLEAKVAY--------------------------------TGLCCYCGACGGF
CTE-------------YIRYEND----------------------IPTTDE---------
-----------------------KCYELHGACFDFCPRTF--------------------
LPILEMEKEVLGGVRS-----------DKDLGYY---TEIITAKAS--DAVINEKGQDGG
VVTALLTYLMEKGEIDAACISKN---SDE--------------------------EKW--
KPEPFVATSKEDILAG-----------A--GSNYEQ-CPTIIGVANA-------------
--------IA-D--G-------------KESIAMVGLPCHVQAMRKIQL--------SDY
FDVGGSKV--KY-----V-IGLLCTETFDRDLL-LAKLGELG-----VKIDDVKKFDIGE
GKFKIF-TD--GG------E---ITEKISAM--KS-----------CMREGCTFCYDFAA
EL--GDISVGSIGA----EAG-WNTVIIRSETGKKLIDDA--KK--A---GVI---E---
----T--KAMADD----KIELVRKLASRKKTGNLKKIIEAAGAVKILNLAVDPSEMDLLL
------------------------------------------------------------
------------------------------------------------------------
------------------------------------------------------------
------------------------------------------------------------
------------------------------------------------------------
---------
>17620285
------------------------------------------------------------
------------------------------------------------------------
-----------------------------------------------------------M
KDRGNITDLEAEVVY--------------------------------NGLCCYCGTCGAF
CKE-------------YITFEHE----------------------LPITKK---------
-----------------------KCYEICGACYDFCPRTS----------------FAPY
AVERAVFGDIRA---------------DNLLGYYR--GAIYTARAK--EGDIRDKAQDGG
FVSTLLAYLLAKGDIDAAVVTKA---TGE----------------------------W--
EPEPFIATKREDVIAA-----------A--GSKYTQ-CPAVLGVGDA-------------
----I--EAG------------------YKNIAFVGLPCHVQGMRKAQL--------SKL
FDVHADRV--KL-----L-IGLFCTETFDTTKL-RKKLTELGV----NDIRDVEKFNIKK
GSFIIQ-KR--SG------EV--LKTPIKKM--RD-----------CVREACNYCYDFAA
EF--ADISVGSIGS----EPG-WSTVIPRSESGLELVNRT--EA--E---GLI---D---
----L--KELSES----KIEEIRNLALYKKRENLRNILARLEPIRVLNMELEPEMLKNFL
LLERSSP-----------------------------------------------------
------------------------------------------------------------
------------------------------------------------------------
------------------------------------------------------------
------------------------------------------------------------
---------
>17626032
------------------------------------------------------------
------------------------------------------------------------
---------------------------------------------------------MKM
KDKGNILDLEAEVIY--------------------------------NGLCCYCGTCGAF
CKE-------------YISFEQE-------------------RPVTRK------------
-----------------------KCYEIHGACYDFCPRTF----------------FAPF
EVERAVFGAVRR---------------DNLLGYYATEEDIFTARAT--DETVRARGQDGG
VVSALLGFLLERGELDAAVVSKKSEEGEG-------------AGEGTGEGTGEGTGVW--
EAEPFVATTKEEVLAG-----------A--GSKYTQ-CPSVLGVGDA-------------
----L--ERG------------------YKKVALVGLPCHIQGMRKVQL--------SRG
FDVGAERV--KL-----C-VGLFCTETLEMPRL-KAKLTELG-----TRIEEVEKFNIKK
GKFIVQ-TQ--EG------KE--LKTPIKKL--RD-----------CVREACDYCYDFAA
EF--ADLSVGSIGS----ELG-WSTVIVRSEPGREAVKQA--EE--A---GIL---E---
----T--ARLSEE----QLEAVRGLASFKKQGNLKSIYEKAERVRIMNLEVEPERLGKFF
GVGGEKKE----------------------------------------------------
------------------------------------------------------------
------------------------------------------------------------
------------------------------------------------------------
------------------------------------------------------------
---------
>17621915
------------------------------------------------------------
------------------------------------------------------------
------------------------------------------------------MKMKDK
GN---ILDLEAEVIY--------------------------------NGLCCYCGTCGAF
CKE-------------YISFEQE------------------R----PVTRK---------
-----------------------KCYEIHGACYDFCPRTF----------------FAPF
EVERAVFG----AVRR----D------NL-LGYYATEEDIFTARAT--DETVRARGQDGG
VVSALLGFLLERGELDAAVVSKK---SEEGEGEGEGEGTGEGTGEGTGEGTGEGAGVW--
EAEPFVATTKEEVLAG-----------A--GSKYTQ-CPSVLGVGDA-------------
--------LE-R--G-------------YKKVALVGLPCHIQGMRKVQL---SRGFDVG-
A----ERV--KL-----C-VGLFCTETLEMPRL-KAKLAELGT--R-IE--EVEKFNIKK
GKFIVQ-TQ--EG------KE--LKTPIKKL--RD-----------CVREACDYCYDFAA
EF--ADLSVGSIGS----ELG-WSTVIVRSEPGREAVKQA--EE--A---GIL---E---
----T--ARLSEE----QLEAVRGLASFKKQGNLKSIYEKAERVRIMNLEVEPERLGKFF
GVGGEKKEKKEKRGERKWR-----------------------------------------
------------------------------------------------------------
------------------------------------------------------------
------------------------------------------------------------
------------------------------------------------------------
---------
>17604229
------------------------------------------------------------
------------------------------------------------------------
----------------------------------------------------------MV
KHKGNITDLEREVIY--------------------------------NGLCCYCGSCGAF
CKE-------------YITYENE-------------------IPVTKK------------
-----------------------KCHEIYGACYDFCPRTF--------------------
--------FAPFEVERAVFGELRT---DNLLGYYQ--GDIITARAT--DEAVREHAQDGG
VVSALLVNLLEQGEIDAAVVSKT---AEN----------------------------W--
KPEPFVATKKEDVLAT-----------A--GSKYTQ-CPSVSGVGDA-------------
------LEQG------------------YKNVALVGLPCHIQGMRKVQM--------STG
FDVGADRV--KL-----L-IGLMCSETFDMSSL-ENKLVELG-----TSIEDVEKFNIKK
GRFIVH-TK--AG------KE--IKTPIKLM--RD-----------CMREACGYCYDFAA
EF--ADLSVGSIGS----EFG-WSTVITRSKAGVEIVKKA--EA--A---GAI---E---
----T--KKLSKE----QVKEVRKLASFKKRGNLKNIYDKCEPVEILNMEVELEMLEQFL
DVE---------------------------------------------------------
------------------------------------------------------------
------------------------------------------------------------
------------------------------------------------------------
------------------------------------------------------------
---------
>4029525
------------------------------------------------------------
------------------------------------------------------------
----------------------------------------------------------MA
KRKGNIMDLEREVIY--------------------------------NGLCCYCGSCGAF
CKE-------------YITYENE-------------------IPITKK------------
-----------------------KCHEIYGACYDFCPRTS--------------------
--------FAPFEVERAVFGEIRT---DNLLGYYQ--GDIITARAT--GEAVRERAQDGG
VVSALLVNLLEQGEIDAAVVSKT---AEN----------------------------W--
TPEPFVATKKEDVLAA-----------A--GSKYTQ-CPSVSGVGDA-------------
----L--EQG------------------YKNVALVGLPCHIQGMRKVQL--------STG
FDVGADRV--KL-----L-IGLMCSETFDMRSL-ENKLVELG-----TSIADVEKFNIKK
GSFIVH-TK--AG------EE--IKTPIKKL--RD-----------CMREACEYCYDFAA
EF--ADLSVGSIGS----ELG-WSTVITRSKVGVEIVKKA--KA--A---GAI---E---
----T--KKLSKE----QVKEVRRLASFKKRGNLKHIYDKCEPVEILNMEVELDMLEQFL
DVE---------------------------------------------------------
------------------------------------------------------------
------------------------------------------------------------
------------------------------------------------------------
------------------------------------------------------------
---------
>17607753
------------------------------------------------------------
------------------------------------------------------------
----------------------------------------------------------MG
KDKGNITDLEAEVIY--------------------------------NGLCCYCGTCGAF
CKE-------------YITYENE-------------------IPVTKK------------
-----------------------KCYEIHGACYDFCPRTF--------------------
--------FAPFEVERAVFGEVRT---DNLLGYYK--GDILTARAT--DDAIIKKAQDGG
VVSALLVYLLEQGEIDAAVVSKT---SED----------------------------W--
VAEPFVATNRADVLAA-----------A--GSKYTQ-CPSVSGVGDA-------------
------LEQG------------------YKNVALVGLPCHIQGMRKVQL--------STG
FDVGADRV--KL-----L-IGLLCSETFDMPML-MTKLEELG-----TSIKEVAKFNIKK
GSFIVY-TK--AG------KE--IKTPIKNM--RG-----------CVREACDYCYDFAA
EF--ADISVGSIGS----ELG-WSTVITRTDAAKDLVERA--QK--A---GVI---E---
----T--KKLSEE----QVNAVRKLASYKKQGNLKRIYDKCEPVRILNMQVEPEKLEQFL
GGE---------------------------------------------------------
------------------------------------------------------------
------------------------------------------------------------
------------------------------------------------------------
------------------------------------------------------------
---------
>4012586
------------------------------------------------------------
------------------------------------------------------------
----------------------------------------------------------MV
KEKGNITDLEAEVIY--------------------------------NGLCCYCGTCGAF
CKE-------------YITYENE-------------------IPVTKK------------
-----------------------KCYEIHGACYDFCPRTF--------------------
--------FAPLEVERAVFGEIRT---DNLLGYYK--GDILTARAT--DKAIIEKAQDGG
VVSALLVFLLEHGEIDAAVVSKT---SED----------------------------W--
IAEPFVATKKADILAA-----------A--GSKYTQ-CPSVSGVGDA-------------
------FEQG------------------YKNVALVGLPCHIQGMRKVQL--------SKG
FDVGADNV--KL-----L-IGLLCSETFDMPML-KNKLLELG-----TQIEDVVKFNIKK
GSFIVY-TK--AG------KE--LKTPIKNM--RD-----------CVREACDYCYDFAA
EF--ADVSVGSIGS----EFG-WSTVITRSDAGKELVKRA--EE--E---GAI---E---
----T--RKLPES----ELKGVRKLASFKKQGNLKNIYEKAEPIRILNMRVDPEMLEAFL
GGE---------------------------------------------------------
------------------------------------------------------------
------------------------------------------------------------
------------------------------------------------------------
------------------------------------------------------------
---------
>4012611
------------------------------------------------------------
------------------------------------------------------------
-------------------------------------------------------MVKEK
GN---ITDLEAEVIY--------------------------------NGLCCYCGTCGAF
CKE-------------YITYENE------------------I----PVTKK---------
-----------------------KCYEIHGACYDFCPRTF----------------FAPL
EVERAVFG----EIRT----D------NL-LGYY--KGDILTARAT--DKAIIEKAQDGG
VVSALLVFLLEHGEIDAAVVSKT---SED----------------------------W--
IAEPFVATKKADILAA-----------A--GSKYTQ-CPSVSGVGDA-------------
--------FE-Q--G-------------YKNVALVGLPCHIQGMRKVQL---SKGFDVG-
A----DNV--KL-----L-IGLLCSETFDMPML-KNKLLELGT--Q-IE--DVVKFNIKK
GSFIVY-TK--AG------KE--LKTPIKNM--RD-----------CVREACDYCYDFAA
EF--ADVSVGSIGS----EFG-WSTVITRSDAGKELVKRA--EE--E---GAI---E---
----T--RKLPES----ELKGVRKLASFKKQGNLKNIYEKAEPIRILNMRVDPEMLEAFL
GGE---------------------------------------------------------
------------------------------------------------------------
------------------------------------------------------------
------------------------------------------------------------
------------------------------------------------------------
---------
>4003975
------------------------------------------------------------
------------------------------------------------------------
----------------------------------------------------------MA
KDKGNITDLEAEVIY--------------------------------NGLCCYCGSCGAF
CKE-------------YITYENE-------------------IPVTKK------------
-----------------------KCYEIHGACYDFCPRTF--------------------
--------FAPLEVERAVFGEIRT---DNLLGYYK--GDILTARAT--DKAIIEKAQDGG
VVSALLVFLLEHGEIDAAVVSKT---SED----------------------------W--
IAEPFVATKKADILAA-----------A--GSKYTQ-CPSVSGVGDA-------------
------FEQG------------------YKNVALVGLPCHIQGMRKVQL--------SKG
FDVGADKV--KL-----L-IGLLCSETFDMPML-KNKLLELG-----TQIEDVEKFNIKK
GSFIVY-TK--AG------KE--LKTPIKNM--RD-----------CVREACDYCYDFAA
EF--ADVSVGSIGS----EFG-WSTVITRSDAGKELVKRA--EE--E---GAI---E---
----T--GKLSES----QLKQVRKLASYKKQGNLKNIYEKTEPIRILNMRVDPEMLEAFL
GRE---------------------------------------------------------
------------------------------------------------------------
------------------------------------------------------------
------------------------------------------------------------
------------------------------------------------------------
---------
>4004008
------------------------------------------------------------
------------------------------------------------------------
----------------------------------------------------------MA
KDKGNITDLEAEVIY--------------------------------NGLCCYCGSCGAF
CKE-------------YITYENE----------------------IPVTKK---------
-----------------------KCYEIHGACYDFCPRTF--------------------
--------FAPLEVERAVFGEIRT---DNLLGYYK--GDILTARAT--DKAIIEKAQDGG
VVSALLVFLLEHGEIDAAVVSKT---SED----------------------------W--
IAEPFVATKKADILAA-----------A--GSKYTQ-CPSVSGVGDA-------------
----F--EQG------------------YKNVALVGLPCHIQGMRKVQL--------SKG
FDVGADKV--KL-----L-IGLLCSETFDMPML-KNKLLELG-----TQIEDVEKFNIKK
GSFIVY-TK--AG------KE--LKTPIKNM--RD-----------CVREACDYCYDFAA
EF--ADVSVGSIGS----EFG-WSTVITRSDAGKELVKRA--EE--E---GAI---E---
----T--GKLSES----QLKQVRKLASYKKQGNLKNIYEKTEPIRILNMRVDPEMLEAFL
GRE---------------------------------------------------------
------------------------------------------------------------
------------------------------------------------------------
------------------------------------------------------------
------------------------------------------------------------
---------
>4006429
------------------------------------------------------------
------------------------------------------------------------
----------------------------------------------------------MA
KDKGNITDLEAEVIY--------------------------------NGLCCYCGSCGAF
CKE-------------YITYENE-------------------RPVTKK------------
-----------------------KCYEIHGACYDFCPRTF--------------------
--------FAPLEVERAVFGEIRT---DNLLGYYK--GDILTARAT--DKAIIEKAQDGG
VVSALLVFLLEHGEIDAAVVSKT---SED----------------------------W--
IAEPFVATKKEDILAA-----------A--GSKYTQ-CPSVSGVGDA-------------
----F--EQG------------------YKNVALVGLPCHIQGMRKVQL--------SKG
FDVGADKV--KL-----L-IGLLCSETFDMPML-KNKLLELG-----TRIEDVEKFNIKK
GSFIVY-TK--AG------KE--LKTPIKNM--RD-----------CVREACDYCYDFAA
EF--ADVSVGSIGS----EFG-WSTVITRSDAGKELVKRA--EE--E---GAI---E---
----T--EKLSES----QLKAVRKLASYKKQGNLKNIYEKAEPIRILNMRVDPEMLEAFL
GGE---------------------------------------------------------
------------------------------------------------------------
------------------------------------------------------------
------------------------------------------------------------
------------------------------------------------------------
---------
>4006434
------------------------------------------------------------
------------------------------------------------------------
----------------------------------------------------------MA
KDKGNITDLEAEVIY--------------------------------NGLCCYCGSCGAF
CKE-------------YITYENE-------------------RPVTKK------------
-----------------------KCYEIHGACYDFCPRTF--------------------
--------FAPLEVERAVFGEIRT---DNLLGYYK--GDILTARAT--DKAIIEKAQDGG
VVSALLVFLLEHGEIDAAVVSKT---SED----------------------------W--
IAEPFVATKKEDILAA-----------A--GSKYTQ-CPSVSGVGDA-------------
----F--EQG------------------YKNVALVGLPCHIQGMRKVQL--------SKG
FDVGADKV--KL-----L-IGLLCSETFDMPML-KNKLLELG-----TRIEDVEKFNIKK
GSFIVY-TK--AG------KE--LKTPIKNM--RD-----------CVREACDYCYDFAA
EF--ADVSVGSIGS----EFG-WSTVITRSDAGKELVKRA--EE--E---GAI---E---
----T--EKLSES----QLKAVRKLASYKKQGNLKNIYEKAEPIRILNMRVDPEMLEAFL
GGE---------------------------------------------------------
------------------------------------------------------------
------------------------------------------------------------
------------------------------------------------------------
------------------------------------------------------------
---------
>10668045
------------------------------------------------------------
------------------------------------------------------------
----------------------------------------------------------MV
KEKGNITDLEREVIY--------------------------------NGLCCYCGSCGAF
CKE-------------YITYERE-------------------LPVTKK------------
-----------------------KCHEIHGACYDFCPRTF--------------------
--------FAPLEVERAVFGEVRT---DNLLGYYK--GDILTARAT--DKAVMEKAQDGG
VVSALLIFLLEHGDIDAAVVSKT---TED----------------------------W--
VAEPFVATKKADVIAA-----------A--GSKYTQ-CPSVSGVGDA-------------
------LEQG------------------YNNVALVGLPCHIQGMRKVQQ--------STG
FDVGSDRV--KL-----L-IGLLCSETFDMPML-KNKLLELG-----TRIEDVEKFNIKK
GSFIVY-TK--AG------KE--IKTPIKNM--RD-----------CVREACDYCYDFAA
EF--ADVSVGSIGS----EFG-WSTVITRSDAGKDLMKRA--EK--E---GVI---E---
----T--EKLSES----QLKGVRKLASFKKQGNLKNIYEKAEPIRILNMRVDPELLESFL
GGE---------------------------------------------------------
------------------------------------------------------------
------------------------------------------------------------
------------------------------------------------------------
------------------------------------------------------------
---------
>3966332
------------------------------------------------------------
------------------------------------------------------------
----------------------------------------------------------MV
KEKGNITDLEREVIY--------------------------------NGLCCYCGSCGAF
CKE-------------YITYERE----------------------LPVTKK---------
-----------------------KCHEIHGACYDFCPRTF--------------------
--------FAPLEVERAVFGEVRT---DNLLGYYK--GDILTARAT--DKAVMEKAQDGG
VVSALLIFLLEHGDIDAAVVSKT---TED----------------------------W--
VAEPFVATKKADIIAA-----------A--GSKYTQ-CPSVSGVGDA-------------
----L--EQG------------------YENVALVGLPCHIQGMRKVQQ--------STG
FDVGSDRV--KL-----L-IGLLCSETFDMPML-KNKLLELG-----TRIEDVEKFNIKK
GSFIVY-TK--AG------KE--LKTPIKNM--RD-----------CVREACDYCYDFAA
EF--ADVSVGSIGS----ELG-WSTVITRTDAAKDLVKRA--KK--A---GVI---E---
----T--KKLSKE----QVNGVRKLASYKKQGNLKRIYDKCEPVRILNMQVEPEKLEAFL
GGE---------------------------------------------------------
------------------------------------------------------------
------------------------------------------------------------
------------------------------------------------------------
------------------------------------------------------------
---------
>17415797
------------------------------------------------------------
------------------------------------------------------------
----------MEVVEGIKVPTFMEFG----------------------------------
-----FADLESKVIG--------------------------------RGKCCFCGACIAF
CPR------------------------------------IEAIDDIPQLV----------
-----------------------EYDALCGMCYTHCPRSF--------------LDIPAI
EEEIFGKNRV-----------------DELIGVH---NGIFAARSK--DPKLRERAQDGG
VVTALISYALDSGMLDAVVATGL---SDE--------------------------VPW--
KPVPVIITDSSEVSRV-----------S--GSKYAL-SPTIVGVKEA-------------
----I--DSD------------------FERIGFVGLPCSIQALRNIQV-------SKEP
YQIGIDRV--KL-----L-IGLFCMENFRYDDLMSGFVRKVLK----VNLEDVVKFEMRE
GSFWVK-TK--DT------T---YSVLIKDL--DK-----------YVAEGCRYCRDFTA
EL--SDISVGSVGS----DHG-WSTVIRRSELGQKLFEDA--IA--E---DYI---E---
----M--GSIT------GTDLIKGLSRRKKEGAI--------------------------
------------------------------------------------------------
------------------------------------------------------------
------------------------------------------------------------
------------------------------------------------------------
------------------------------------------------------------
---------
>17410709
------------------------------------------------------------
------------------------------------------------------------
----------MEIIEGIKVPTYMESS----------------------------------
-----FADLESKVIN--------------------------------RGKCCLCGACIAF
CPR------------------------------------IEVVDDVPQLV----------
-----------------------DYDALCGMCYTHCPRSF--------------------
-LDISAIEEGLFGETR----T------DELIGVN---NGIFAARGN--DPTLKKSVQDGG
AVTALIKYTLDKGVLDAVVATGL-SDDAP----------------------------W--
KPVPVVLTDSSDVIKV-----------A--GSKYSL-SPTIVGVKEA-------------
--------ID-E--G-------------FEKIGVVGLPCNIQALRNIQV-------SKEP
YQIGIEKV--KL-----M-IGLFCMENFRYDDLMTRFVKKVLK----VNLEDVVKFEMRE
GSFWVT-TG--DT------T---YSVLIKEL--DK-----------YAAEGCRYCRDFTA
EL--SDISIGSVGS----DHG-WSTVIRRSEAGTRIFEDA--II--D---GYL---E---
----V--ANIA------GTDLIKGLSRYKKEKAK--------------------------
------------------------------------------------------------
------------------------------------------------------------
------------------------------------------------------------
------------------------------------------------------------
------------------------------------------------------------
---------
>3786455
------------------------------------------------------------
------------------------------------------------------------
------------------------------------------------------------
------------------------------------------------------------
------------------------------------------------------------
------------------------------------------------------------
---------------M----T------GDGFGKY---RSVVTARAT--AEEIRAVAQDGG
TVTALLCDALDKGDIDGAVLTKR--ASQD----------------------------W--
HAGQFVATTREEIISS-----------A--GSVYEL-SPSVFQLKDA-------------
----V---RE-N--A-------------LENVAYVGLPCQVVAVRKMQL------YPFG-
GRHVGDKI--RY-----I-IGIFCSENFHHEGL-RDIAEGYGG----VPLDQMSRMHLSK
GKFMIE-GE--EG------T---REVGIKKA--AR-----------YAQDGDHVCPDLTA
EY--ADISVGSIGS----EPG-WNTVFVRTRRGEKLLSGA--QA--D---GVL---E---
----V--KDISTVQP--GPGLLQKLALAKKTMARETIDKRKSLGLFVTRDMYY-------
------------------------------------------------------------
------------------------------------------------------------
------------------------------------------------------------
------------------------------------------------------------
------------------------------------------------------------
---------
>3792731
------------------------------------------------------------
------------------------------------------------------------
------------------------------------------------------------
--------------------------------------------------MAYQG-----
------------------------------------------------------------
------------------------------------------------------------
------------------------------FGRY---KEAFTARSS--DDYIRSVAQDGG
TVTSLICYALESGFIDGAVLTRK---SEE------E---------------------W--
VPEQYVATTREEALES-----------A--KSVYAL-SPSLYWLKEA-------------
----T---RE-K--A-------------LTRIGYVGLPCQVEAIRKMQL------YPFG-
ARDIVDSL--AL-----V-IGIFCYENFYPASL-KAIVEGLGE----EPLSDVVRMRCSS
GRFITE-GE--KG----------VSVPLRQA--SR-----------YIQDGDRICPDLVS
EW--ADISVGSVGS----EPG-WNTVFLRTKTGLDLFRRA--VA--A---GKL---E---
----V--KEIGEQ----GLRELEKLALDKKSRARKNIEKRRALGLYVTRDIYY-------
------------------------------------------------------------
------------------------------------------------------------
------------------------------------------------------------
------------------------------------------------------------
------------------------------------------------------------
---------
>3791166
------------------------------------------------------------
------------------------------------------------------------
------------------------------------------------------------
------------------------------------------------------------
------------------------------------------------------------
------------------------------------------------------------
----------------------MA---YQGFGKY---KEVLSARSA--DEEIRNIAQDGG
TTTALLCFALETGFIDGAVLTKK--SSRE----------------------------W--
VPAQYVATTRDEILQS-----------A--KSVYAL-SPSLYRLKEA-------------
----T-RERA------------------LSKVGYVGLPCQIEAVRKMQL------YPFG-
ARDIVESL--AL-----V-IGIFCFENFYPESL-KAIVEGLGE----EPLEDVVRMRCAS
GKFRTE-GE--KG----------IIVPLKQA--SR-----------YIQDGDRICPDLVS
EW--ADISAGSVGS----DPG-WNTVFLRTKKGHDFFQQA--TG--A---GAI---E---
----T--KEISEE----GLKALEKLAVAKKDRAKKHIAKREELGLYVTRDIYY-------
------------------------------------------------------------
------------------------------------------------------------
------------------------------------------------------------
------------------------------------------------------------
------------------------------------------------------------
---------
>3786235
------------------------------------------------------------
------------------------------------------------------------
------------------------------------------------------------
------------------------------------------------------------
------------------------------------------------------------
------------------------------------------------------------
----------------------------MAFGNY---KEVMALKAK--DNAITGVAQDGG
VVTALLCYALDQGVIDGAIVAGK---SDT------P---------------------W--
LPKPVVATTKEEIIAA-----------A--GTKYTI-SPNMAAIKTA-------------
----V---RE-Y--G-------------LDKVALVGTPCQIYAARKMQL------YPFG-
ARHVGDKI--AL-----T-IGIFCTENFSYAGL-KTIIEDHCK----VPVESVKKMEIGK
GKFSVK-AA--KD----------VAIPIKET--HK-----------YEQDGDHVCTDLTA
EF--ADIATGSIGT----PDG-WSTTFTRTTKGSDLMKKA--IA--A---GVF---E---
----T--KQMSEFAAPMGLAMLEKLENGKKDKAKKHAAERQALGLYVTPGILY-------
------------------------------------------------------------
------------------------------------------------------------
------------------------------------------------------------
------------------------------------------------------------
------------------------------------------------------------
---------
>3793872
------------------------------------------------------------
------------------------------------------------------------
------------------------------------------------------------
------------------------------------------------------------
------------------------------------------------------------
------------------------------------------------------------
----------------------------MPFGTY---KEVMALKAK--DSKITGVSQDGG
VVTALLCYALDKGVIDGALVAGK---GET---------------------------PW--
LPKPTIATTKEEIMAA-----------A--GTKYTI-NPVVSVIKDA-------------
----V-REQG------------------LEKLAVVGTPCQIYAVQKMRL------YPVG-
ARHIPDKI--AL-----T-IGIFCTENFSYAGL-RTIIEDHCK----VPVDSVTKMEIGG
GKFKVKAAG----------KE--VAIPIKET--HK-----------YEQEGCHVCSDLTA
EF--ADISTGSIGT----PEG-WSTVFTRTTKGKDLLAKA--LA--D---GIFEKKSMDE
FKSPTAPPAPGKKPIKTGLDLLEQMDKQKKDKAKKTFDERKAMGLFVTPEILY-------
------------------------------------------------------------
------------------------------------------------------------
------------------------------------------------------------
------------------------------------------------------------
------------------------------------------------------------
---------
>3791122
------------------------------------------------------------
------------------------------------------------------------
------------------------------------------------------------
------------------------------------------------------------
------------------------------------------------------------
------------------------------------------------------------
----------------------------MSFGTY---KEVMALKAK--DGKIGGVAQDGG
VVTTLLCYALEKGVIDGALVAGK---SET---------------------------PW--
MPKPTIATTKEEIIAA-----------A--GTKYTI-SPVVSTIKDA-------------
----A-REYG------------------LEKIAVVGTPCQIYAVQKMRL------YGVG-
ARHIPDKV--AM-----T-VGIFCTENFSYAGL-RTVIEDHCK----VPIESVTKMEIGK
GKFWVK-------------GAKDVSIPIKET--HK-----------YEQDGCHVCSDLTA
EF--ADISTGSIGT----PDG-WSTTFARSTRGKDLLSKA--IA--D---GLF---E-K-
-KSMDEFKSAPDAKIKSGLDLLGNLEKGKKDKAKKHFDERKALGLFVTPEILY-------
------------------------------------------------------------
------------------------------------------------------------
------------------------------------------------------------
------------------------------------------------------------
------------------------------------------------------------
---------
>3847700
------------------------------------------------------------
------------------------------------------------------------
------------------------------------------------------------
-----MSKLDEIMVK---------------------------------------------
------------------------------------------------------------
------------------------------------------------------------
---------------G----D------PELLGDH---LGVFTARST--ERKVTKVTQDGG
IASAVMIYGLEEGLFDGVIAAVA--DPDD---PEEP---------------------W--
KPRPVVITDPDEVLEA-----------A--GTKYTY-CPNVSVLKEA-------------
----V---RS-Y--G-------------CEKVAMVGTPCQIRAVRKAQL------CPIG-
MRHVPDKI--EL-----L-IGIICMENFPYEGM-KTIIEQLCG----VWIREVTKMDIGN
GKFWVY-TK--DG------EV--KSIPIDET--HP-----------FEGEPCHVCTDYCA
EL--SDLTAGSVGS----PDG-WSTVIVRTEKAKEILDDM--VE--Q---GLL---E---
----V--KSIEEVKP--GLGLIQKLAQVKKNKNQKEIEERKELGLPEPGKVHESL-----
------------------------------------------------------------
------------------------------------------------------------
------------------------------------------------------------
------------------------------------------------------------
------------------------------------------------------------
---------
>3794888
------------------------------------------------------------
------------------------------------------------------------
------------------------------------------------------------
------------------------------------------------------------
------------------------------------------------------------
------------------------------------------------------------
---------------------------MDPFGTY---KTAISARAT--DKAILKKSQDGG
IISASYIYGLENGLLDGVIVANT----ED------G---------------------F--
KAVPKIATTPEEVLSA-----------A--GTKYTV-SPNIAVLKDA-------------
----V---RE-Y--A-------------LEKVGIVGTPCQVRAIRKLMK------YPMG-
FRHTDSKI--AL-----V-MGIFCMENFPYEGM-KAIVEQYAG----IRMNDVLKTDIGK
GKFWVY-SK--SG------DV--KTVPLKDT--HM-----------YEQKSCHVCMDYTA
EL--ADISTGSVGS----PDG-WSTIFVRTAKGEEYLNKM--IE--A---GAL---E---
----T--KPIEDVKP--GLDLVQKLALQKKEKNDKEIVHRKEMGLPVPY-----------
------------------------------------------------------------
------------------------------------------------------------
------------------------------------------------------------
------------------------------------------------------------
------------------------------------------------------------
---------
>3721713
------------------------------------------------------------
------------------------------------------------------------
------------------------------------------------------------
------------------------------------------------------------
------------------------------------------------------------
------------------------------------------------------------
---------------------------MDPFGTY---KTAISARAT--DKAILKKSQDGG
IISASYIYGLENGLLDGVIVANT----ED------G---------------------F--
KAAPKIATTPEEVLSA-----------A--GTKYTV-SPNVSVLKDA-------------
----V---RE-Y--A-------------LEKVGIVGTPCQVRAIRKLMK------YPMG-
FRHTDSKI--AL-----V-MGIFCMENFPYEGM-KAIVEQYAG----IRMNDVLKTDIGK
GKFWVY-SK--SG------DV--KAVPLKDT--HM-----------YEQKSCHVCMDYTA
EL--ADISTGSVGS----PDG-WSTIFVRTAKGEEYLNKM--VE--A---GAL---E---
----T--KPIDDVKP--GLDLVQKLALQKKEKNDKEIAHRKEIGLPVPY-----------
------------------------------------------------------------
------------------------------------------------------------
------------------------------------------------------------
------------------------------------------------------------
------------------------------------------------------------
---------
>3794439
------------------------------------------------------------
------------------------------------------------------------
------------------------------------------------------------
------------------------------------------------------------
------------------------------------------------------------
------------------------------------------------------------
---------------------------MDPFGTY---IKAVSARAA--DKEILKKAQDGG
IVSAAYIYGLESGLLDGVIIADK---EDG----------------------------F--
AAVPKVATTREEILSA-----------A--GTKYTV-CSNLSVVKSA-------------
----V--REY----G-------------CDKLGFVGTPCQVRSIRKAIK------YPVG-
YRHVPDKI--AL-----I-MGIFCMENFPYNGM-KAIVEEHCG----IKMDDVVKTDIGK
GKFWVY-SK--WG------DV--KTVPLKDT--HP-----------YEQGSCHVCMDYTA
EL--ADISTGSVGS----PDG-WSTIFVRTAKGEEYLNKM--VE--A---GAL---E---
----T--KEIDAVKP--GLGLVEKLAISKKEKNAKEVEHRKEIGLPVPY-----------
------------------------------------------------------------
------------------------------------------------------------
------------------------------------------------------------
------------------------------------------------------------
------------------------------------------------------------
---------
>3722288
------------------------------------------------------------
------------------------------------------------------------
------------------------------------------------------------
------------------------------------------------------------
------------------------------------------------------------
------------------------------------------------------------
---------------------------MDPFGKY---IKAVSARAA--DKEILKKAQDGG
IVSAAYIYGLESGLLDGVIIADK---EDG----------------------------F--
AAAPKVATTREEILNA-----------A--GTKYTV-CPNLSVVKSA-------------
----V--REY----G-------------CDKLGFVGTPCQVRSIRKAIK------YPVG-
YRHVPDKI--AL-----I-MGIFCMENFPYNGM-KAIVEEHCG----IKMDDVVKTDIGK
GKFWVY-SK--WG------DV--KTIPLKDT--HP-----------YEQGSCHVCMDYTA
EL--ADISTGSVGS----PDG-WSTIFVRTAKGEEYLNKM--VE--A---GAL---E---
----T--KEIDAVKP--GLGLVEKLALTKKEKNGKEVEHRKEIGLPVPY-----------
------------------------------------------------------------
------------------------------------------------------------
------------------------------------------------------------
------------------------------------------------------------
------------------------------------------------------------
---------
>3797200
------------------------------------------------------------
------------------------------------------------------------
------------------------------------------------------------
------------------------------------------------------------
------------------------------------------------------------
------------------------------------------------------------
---------------------------MDAFGNY---KSVISARIA--DKAVLKKVQDGG
IVTAAFVYGLENNLLDGAVVASV---GEE----------------------------F--
RAVPKVATTVEEILEA-----------A--GTKYTT-CPNLSVLKQA-------------
----I---RE-Y--G-------------CEKVGVVGTPCQIIATRKSLK------YPVG-
FRHMNDKI--AL-----T-VGIFCMENFPYNGM-KTIVEEHCG----VKMDDVAKLDIGK
GKFWTY-TK--WG------ET--KSIKLADT--HP-----------YEQIACHVCTDYTA
EL--ADISTGSVGS----PDG-WSTVFARTEKGEEFLNGM--VE--S---GYL---E---
----T--KPVNEGKF--GLELLAKLANIKKSKNQKEIDHRKEIGLPVPY-----------
------------------------------------------------------------
------------------------------------------------------------
------------------------------------------------------------
------------------------------------------------------------
------------------------------------------------------------
---------
>3836936
------------------------------------------------------------
------------------------------------------------------------
------------------------------------------------------------
------------------------------------------------------------
------------------------------------------------------------
------------------------------------------------------------
---------------------------MDAFGNY---KTIISARAT--DKKILKKSQDGG
IVSSAFIYGLENNLLDGVIVADK---GEG----------------------------C--
KPVPKVATTPEEVLKA-----------G--GTKYTV-CPNISVLKSA-------------
----I--REY----G-------------CEKLGVVGTPCQVIATRKAMK------YPVG-
FRHMPDKI--AL-----I-MGIFCMENFPYNGM-KTIIEEHCG----VKIDDVAKLDIGK
GKFWVY-TK--WG------EA--KSIKLKET--HP-----------YEQKACHVCTDYTA
EL--ADISTGSVGS----PDG-WSSVFIRTSKGEEFFNKM--VD--E---GYL---E---
----T--KPIDEGKF--GLGILEKLALTKKTNNSKEIEHRKEIGLPVPY-----------
------------------------------------------------------------
------------------------------------------------------------
------------------------------------------------------------
------------------------------------------------------------
------------------------------------------------------------
---------
>3837673
------------------------------------------------------------
------------------------------------------------------------
------------------------------------------------------------
------------------------------------------------------------
------------------------------------------------------------
------------------------------------------------------------
---------------------------MDAFGNY---KTIISARAT--DKKILKKSQDGG
IVSSAFIYGLENNLLDGVIVADK---GEG------C------------------------
KPVPKVATTPEEVLKA-----------G--GTKYTV-CPNISVLKSA-------------
----I--REY----G-------------CEKLGVVGTPCQVIATRKAMK------YPVG-
FRHMPDKI--AL-----I-MGIFCMENFPYNGM-KTIIEEHCG----VKIDDVAKLDIGK
GKFWVY-TK--WG------EA--KSIKLKET--HP-----------YEQKACHVCTDYTA
EL--ADISTGSVGS----PDG-WSSVFIRTSKGEEFFNKM--VD--E---GYL---E---
----T--KPIDEGKF--GLGILEKLALTKKTNNSKEIEHRKEIGLPVPY-----------
------------------------------------------------------------
------------------------------------------------------------
------------------------------------------------------------
------------------------------------------------------------
------------------------------------------------------------
---------
>3839981
------------------------------------------------------------
------------------------------------------------------------
------------------------------------------------------------
------------------------------------------------------------
------------------------------------------------------------
------------------------------------------------------------
---------------------------VDAFGKY---KTVVSARAT--DKRILKKSQDGG
IVSAAFIYGLENNLLDGVVVADK----ED------G---------------------F--
KAIPKVATTPEEILEA-----------G--GTKYTV-CPNISVLKSA-------------
----V---RE-Y--A-------------LEKVGVVGTPCQIRAVRKLMK------YPVG-
FRHTDSKI--AL-----L-IGIFCMENFPYNGL-KLIVEEHCN----VKIEDVVKMDIGK
GKFWVY-TK--WG------ET--KAIKLKET--HP-----------YEQIACHVCTDYTA
EL--ADISTGSVGS----PDG-WSTVFIRTARGEEFFNKM--VE--D---GYL---E---
----V--KPIEEVKP--GLGLVEKLALTKKEKNAKEIEHRKELGLPVPY-----------
------------------------------------------------------------
------------------------------------------------------------
------------------------------------------------------------
------------------------------------------------------------
------------------------------------------------------------
---------
>3840490
------------------------------------------------------------
------------------------------------------------------------
------------------------------------------------------------
------------------------------------------------------------
------------------------------------------------------------
------------------------------------------------------------
---------------------------VDAFGKY---KTVVSARAT--DKRILKKSQDGG
IVSAAFIYGLENNLLDGVVVADK----ED------G---------------------F--
KAIPKVATTPEEILEA-----------G--GTKYTV-CPNISVLKSA-------------
----V---RE-Y--A-------------LEKVGVVGTPCQIRAVRKLMK------YPVG-
FRHTDSKI--AL-----L-IGIFCMENFPYNGL-KLIVEEHCN----VKIEDVVKMDIGK
GKFWVY-TK--WG------ET--KAIKLKET--HP-----------YEQIACHVCTDYTA
EL--ADISTGSVGS----PDG-WSTVFIRTARGEEFFNKM--VE--D---GYL---E---
----V--KPIEEVKP--GLGLVEKLALTKKEKNAKEIEHRKEIGLPVPY-----------
------------------------------------------------------------
------------------------------------------------------------
------------------------------------------------------------
------------------------------------------------------------
------------------------------------------------------------
---------
>3779804
------------------------------------------------------------
------------------------------------------------------------
------------------------------------------------------------
------------------------------------------------------------
------------------------------------------------------------
------------------------------------------------------------
---------------------------MNPFGAY---KKVVSARST--LKEVLKKSQDGG
IVSTAFIYGLENNLLDGVVVADN---AGE----------------------------F--
QAVPKVATTPEEVLEA-----------A--GTKYTV-CPNISVLKSA-------------
----V--REY----G-------------CEKIGVVGTPCQVRAIRKLMK------YPVG-
FRHVPDKI--AL-----V-IGIFCMENFPYNGL-KLIVEEHCG----VKMEDVVKMDIGK
GKFWVY-TR--WG------ET--KTVKLKET--HP-----------YEQIACHVCTDYTA
EL--ADISTGSVGS----PDG-WSTVFIRTAKGEEIFNKM--VE--D---GYL---E---
----V--KPIEEVKP--GLGLVEKLALQKKEKNAKEIEHRKELGLPVPY-----------
------------------------------------------------------------
------------------------------------------------------------
------------------------------------------------------------
------------------------------------------------------------
------------------------------------------------------------
---------
>3842420
------------------------------------------------------------
------------------------------------------------------------
------------------------------------------------------------
-----LRWNR--------------------------------------------------
------------------------------------------------------------
------------------------------------------------------------
---------------------------MNPFGSY---KKVVSARST--LKEVLKKAQDGG
IVSTAFIYGLENNLLDGVIVADN---AGE----------------------------F--
KAVPKVATTPEEVLEA-----------A--GTKYTV-CPNISVLKSA-------------
----V--REY----G-------------CEKIGVVGTPCQVRAVRKLMK------YPVG-
FRHVPDKI--AL-----I-IGIFCMENFPYYGL-KLIVEEHCG----VKMEDVVKMDIGK
GKFWVY-TR--WG------ET--KAIKLKET--HP-----------YEQIACHVCTDYTA
EL--ADISTGSVGS----PDG-WSTVFIRTAKGEEIFNKM--VE--D---GYL---E---
----V--KPIEEVKP--GLGLVEKLALQKKEKNMKEIEHRKELGLPIPY-----------
------------------------------------------------------------
------------------------------------------------------------
------------------------------------------------------------
------------------------------------------------------------
------------------------------------------------------------
---------
>3849492
------------------------------------------------------------
------------------------------------------------------------
------------------------------------------------------------
------------MVS---------------------------------------------
------------------------------------------------------------
------------------------------------------------------------
---------------------------DPYLGKY---TTCISARST--DREILKKAQDGG
IATTLMVYALEEGIIDGVIVAGE---GDL------P---------------------W--
KPRPFVAMSRKDILKA-----------Q--KAKYNI-SPQISWIKEA-------------
----T---RS-F--G-------------LDKVGVTGVCCQIQAVRKAQL------YPIN-
MRDVPGKI--AF-----V-VGLFCMENFLYDSI-QAIVEDHTN----QSLSSVKKMRIGK
GKFQVY-TE--RG------NV--ATAPLQAT--HK-----------YGQPGCYVCLDYVS
NL--GDISTGSVGS----PDG-WSTVFVRTRVGNDIWSKA--VD--A---GLF---E---
----T--KPIEEVKP--GLELVMKLAKIKLDGNRKTLEERRNFGVNKALRDPYA------
------------------------------------------------------------
------------------------------------------------------------
------------------------------------------------------------
------------------------------------------------------------
------------------------------------------------------------
---------
>3859019
------------------------------------------------------------
------------------------------------------------------------
------------------------------------------------------------
------------MIE---------------------------------------------
------------------------------------------------------------
------------------------------------------------------------
---------------------------DPYLGKY---VTCVSARST--DKEILKKAQDGG
IATALMVYALEQGIIDGAIVAGK---GDL------P---------------------W--
KPRPFVAMSREDILKA-----------Q--RAKYNI-SPQISWLKEA-------------
----T---RS-F--G-------------LDKVGITGVCCQMQAVRKAQL------YPIN-
MRDVPGKV--AF-----A-VGLFCMVNFPYDSI-QALVEDHAN----QSLSSVKKMEFGK
GKFFVH-TE--RG------NV--ATVPLKET--HK-----------YEQPGCHVCLDYVS
NL--ADISTGSVGS----PGG-WSTVFIRTKVGNEIWSKA--VA--E---GLF---E---
----T--KPIEEVKP--GLGIVKKLAKEKIDKNRKTLEERRNFGVNKALRDPYA------
------------------------------------------------------------
------------------------------------------------------------
------------------------------------------------------------
------------------------------------------------------------
------------------------------------------------------------
---------
>3857237
------------------------------------------------------------
------------------------------------------------------------
------------------------------------------------------------
------------MIE---------------------------------------------
------------------------------------------------------------
------------------------------------------------------------
---------------------------DPYLGKY---VTCVSARST--DKEILKKAQDGG
IATALMVYALEEGFIDGTIVAGE---GDK------P---------------------W--
QPKPEVAMTREEILKA-----------R--GTRYSI-SPQISWLKEA-------------
----T---RS-F--G-------------LDKVGVTGVCCQMQAVRKAQL------YPIN-
MRDVPGKV--AF-----T-VGLFCMENFPYKSL-QSIVEDHAN----QSLGSVKKMEITK
GKFWVY-TE--RG------NV--ATVPLKAT--HK-----------YEQPGCHVCLDYVS
NL--ADISTGSVGS----PDG-WSTVFIRTKVGNEIWSKA--VA--D---GMF---E---
----T--KPIEEVKP--GLDLLRKLAKEKIEKNQKTVEERKTFGVNKGLRNPYA------
------------------------------------------------------------
------------------------------------------------------------
------------------------------------------------------------
------------------------------------------------------------
------------------------------------------------------------
---------
>3856448
------------------------------------------------------------
------------------------------------------------------------
------------------------------------------------------------
---------VREMTA---------------------------------------------
------------------------------------------------------------
------------------------------------------------------------
---------------------------DPYLGKY---ITCVSARST--DKEILKKAQDGG
IATALMVYALEEGIIDGTIVAGE---GDR---------------------------PW--
EPRPIVAMSREDILKA-----------R--GTKYSI-SPQIAWLKEA-------------
----T--RSF----G-------------LDKVGVTGVCCQMQAVRKAQL------YPIN-
MRDVPGKV--AL-----T-VGLFCMENFPYKSL-QTIVEDHAA----QSLGSVKKMEITK
GKFWVH-TE--RG------NV--STVPLKAT--HK-----------YEQPGCHVCLDYVS
SL--ADISTGSVGS----PDG-WSTVFIRTKKGNEVWSKA--VA--A---GMF---E---
----T--KPIEDVKP--GLELLTKLAKEKIDKNRKTLEERRNFGVNKALRDPYA------
------------------------------------------------------------
------------------------------------------------------------
------------------------------------------------------------
------------------------------------------------------------
------------------------------------------------------------
---------
>3802640
------------------------------------------------------------
------------------------------------------------------------
------------------------------------------------------------
------------------------------------------------------------
------------------------------------------------------------
------------------------------------------------------------
---------------------------MEYLGQY---KAVYKAKSG--CEDILAKAQDGG
IVTSMFAYALETGIIDGAIVAGP---GSE------P---------------------Y--
KPEPMIATTVEELFAS-----------R--GTKYSV-SPNLALIKEA-------------
----T---RS-Y--G-------------LDKIGIVGTPCQIQAVRKGQL------YPVG-
LRDVPDKI--VL-----A-LGIFCMENFPYQGL-FQMVEDHCA----TKIENVTKMDIGK
GKFSVY-TE--RG------VN--SQIPLKVT--HK-----------YEQPGCHVCLDYVA
NM--ADISTGSVGT----PDG-WSTVFVRSAAGEAAFNKA--VE--A---GWIIAES---
----M--DGVKP-----GLELVEKLATEKITKNQKYLEHRAHKDHAALKPLRNPYI----
------------------------------------------------------------
------------------------------------------------------------
------------------------------------------------------------
------------------------------------------------------------
------------------------------------------------------------
---------
>3864458
------------------------------------------------------------
------------------------------------------------------------
------------------------------------------------------------
------------------------------------------------------------
------------------------------------------------------------
------------------------------------------------------------
---------------------------MDYLGKY---KSAVAARST--SAEVLRCSQDGG
IVTSMFLYALEEGIIDGAIVAGQ---GEK------P---------------------W--
QPKPIVATTPEEILSS-----------R--GTRYNV-CPNMSVLKES-------------
----V---RK-Y--G-------------LDKVGIVGTPCQIQALRKAQL------YPVG-
LRDVCDKI--AL-----A-MGIFCMENFSYQSM-TQIVQDHCN----VDLHSLKKTDIGK
GKYWAY-TN--RG------AV--SQIPLKLT--HK-----------YEQPGCHVCLDYVA
NL--ADISTGSVGS----PDG-WSTVFIRNNNGENIWNKA--VA--A---GIF---E---
----T--KPIESVKP--GLELVTKLATEKITKNQKELEHRATFGVNKGLRNPYI------
------------------------------------------------------------
------------------------------------------------------------
------------------------------------------------------------
------------------------------------------------------------
------------------------------------------------------------
---------
>3745711
------------------------------------------------------------
------------------------------------------------------------
------------------------------------------------------------
------------------------------------------------------------
------------------------------------------------------------
------------------------------------------------------------
-----------------------M---GAELGKY---KSCVSARST--DKEVLKYAQDGG
IVTSLFGYALDTGIIDGAIVAANKEFYAK-----------YPSKCIQDSSNLDMIEPW--
RPIPAIVNTKAELLAA-----------A--GTKYNI-SPNIALLKEA-------------
----T--RSF----G-------------LDKIGIVGTPCQMQAVRKAQL------YPVG-
MRDVGASI--AL-----A-VGIFCMENFPYQSI-LQLVEDHAA----MKLESVKKMEIGK
GKFWVY-GK--RG------QV--VQLPLKVT--HK-----------YEQPGCHVCLDYVA
NL--GDISTGSVGS----PDG-WSTIFVRSKIGEAVWAKA--IA--D---GVF---E---
----T--QPIEKVKP--GLELVTKLANEKITKNKNTLEARKTFGVGKALRNPYI------
------------------------------------------------------------
------------------------------------------------------------
------------------------------------------------------------
------------------------------------------------------------
------------------------------------------------------------
---------
>3806705
------------------------------------------------------------
------------------------------------------------------------
------------------------------------------------------------
------------------------------------------------------------
------------------------------------------------------------
------------------------------------------------------------
--------------------M------AGELGKY---KLCVSARST--DKAILKKAQDGG
IVTQLFKFALEEGIIDGAIVAGP---GDE------P---------------------W--
RPRPFIATTVEELMTA-----------G--GTKYNI-SPQVSWIKEA-------------
----T---RS-Y--G-------------LDKIGIVGTPCQMQAVRKGQL------YPVG-
WRDVDDKI--KL-----A-IGIFCMENFSYQSI-RQLVEDHAA----MKMEAVKKMEIGK
GKFWVY-GQ--RG------QV--VQLPLKVT--HK-----------YEQPACHVCLDYVA
NL--ADVSTGSVGS----PDG-WSTVFVRTRNGDDIWSKA--IS--A---GCF---E---
----T--KPIEQVKP--GLELVTKLATEKITKNQKTVEERAKFGVNKALRNPYLGPK---
------------------------------------------------------------
------------------------------------------------------------
------------------------------------------------------------
------------------------------------------------------------
------------------------------------------------------------
---------
>3728535
------------------------------------------------------------
------------------------------------------------------------
------------------------------------------------------------
------------------------------------------------------------
------------------------------------------------------------
------------------------------------------------------------
-------------VRK----M------DV-LGNY---KSVISARST--DKDITKKSQDGG
IITTLFAYALEEGIIDGAIVAGP---SDE------P---------------------W--
KPEPMVVTTKAELLAA-----------A--GTRYTI-SPNLNLIKEA-------------
----T---RS-Y--G-------------LDRVGIVGTPCQMQAVRKAQL------YPIG-
MRDVDDKI--AL-----A-LGIFCMENLSYQAL-EAIVEDHCN----QKMESVKKMDIGK
GKFTVY-TE--RG------AV--SQMPLKLI--HK-----------YVQPGCNVCLDYVA
NL--ADISSGSVGS----PDG-WSTVFVRSMKGNAVWDGA--IA--A---GCF---E---
----T--KPMDQVKP--GLDLVTKLATEKITKNQKNVDARKTVGL---------------
------------------------------------------------------------
------------------------------------------------------------
--------------------------KADGTPKGLRNPYESP------------------
------------------------------------------------------------
------------------------------------------------------------
---------
>3812896
------------------------------------------------------------
------------------------------------------------------------
------------------------------------------------------------
------------------------------------------------------------
------------------------------------------------------------
------------------------------------------------------------
----------------------------MVLGNY---KTAVCARAA--DADILKCSQDGG
VVTELFTYALENGVIDGAIVAGP---GDA---------------------------PF--
KPEPIVATTKAELLAA-----------R--GTRYTI-SPNMSLIKEA-------------
----T--RSY----G-------------LDKVGIVGTPCQMQALRKAQL------YPIG-
MRKVPDKI--AL-----A-IGIFCMENFPYQGL-EAIVEDHCN----TKMESAVKMDIGK
GKFTVY-TE--RG------AV--TQIPLGAT--HK-----------YEQPGCHVCLDYVA
NM--ADVSTGSVGT----PDG-WSTVFVRTKKGEDVWSKA--VA--A---GYF---E---
----T--KDIASVKP--GLDLVTKLATGKIDRNKKTLEERAKMGVGKGLRNPYI------
------------------------------------------------------------
------------------------------------------------------------
------------------------------------------------------------
------------------------------------------------------------
------------------------------------------------------------
---------
>3740142
------------------------------------------------------------
------------------------------------------------------------
------------------------------------------------------------
------------------------------------------------------------
------------------------------------------------------------
------------------------------------------------------------
----------------------------MVLGNY---KSVISARAA--DAEILKRSQDGG
IVTQLFAYALEEGIIDGAIVAGP---GDE---------------------------PW--
KPEPVVATTRAELLAA-----------R--GTRYTI-SPNMMLIKEA-------------
----T--RSY----G-------------LDKVGIVGTPCQMQALRKAQL------YPMA-
MRKVPDKI--AL-----A-IGIFCMENFPYQGL-EAIVEDHCN----VKMESADKMDIGK
GKFSVY-TE--RG------AI--SQIPLKAT--HK-----------YEQPGCHVCLDYVA
NL--ADVSTGSVGS----PDG-WSTVFVRTKNGENVWSKA--ID--A---GYF---E---
----T--KDIASVKP--GLDLVTKLATDKIDKNKKSVEARATFGVNKGLRNPYI------
------------------------------------------------------------
------------------------------------------------------------
------------------------------------------------------------
------------------------------------------------------------
------------------------------------------------------------
---------
>3742939
------------------------------------------------------------
------------------------------------------------------------
------------------------------------------------------------
------------------------------------------------------------
------------------------------------------------------------
------------------------------------------------------------
----------------------------MVLGNY---KTAVSARAA--DADILKCSQDGG
IVTQLFTYALEEGIIDGAIVAAP---GDE---------------------------PW--
KPEPVVATTKAELLAA-----------R--GTKYTI-SPNMMLIKEA-------------
----T--RSY----G-------------LDKVGIVGTPCQMQALRKAQL------YPMA-
MRKVPDKI--AL-----A-IGIFCMENFPYMGL-ETIVEDHCQ----TKMESAVKMDIGK
GKFSVY-TE--RG------AL--SQIPLAAT--HK-----------YEQPGCHVCLDYVA
NL--ADVSTGSVGS----PDG-WSTVFVRTKKGEDVWSKA--VN--A---GYF---E---
----T--KDIASVKP--GLDLVTKLATGKIDKNKKTLEARATLGVNKGLRNPYI------
------------------------------------------------------------
------------------------------------------------------------
------------------------------------------------------------
------------------------------------------------------------
------------------------------------------------------------
---------
>3830422
------------------------------------------------------------
------------------------------------------------------------
------------------------------------------------------------
------------MVS---------------------------------------------
------------------------------------------------------------
------------------------------------------------------------
---------------------------DNFLGNY---ASVVAARST--DKSILKGAQDGG
IVTQLFAYALEEGIIDGAIVAGP---GDE---------------------------PW--
KPVPVVATTVEELLAA-----------R--GTKYNI-SPNMQLIKEA-------------
----T--RSY----G-------------LDKVGIVGTPCQIQALRKGQL------YPVG-
LRDVPDKI--AL-----A-VGIFCMENFPYQSI-VQLVEDHAN----TKLENVTKMDIGK
GKFWVY-TG--RG------AS--VQLPLKIT--HK-----------YEQAGCHVCLDYVS
NL--ADVSTGSVGT----PDG-WSTVFVRTKNGGDIWAKA--IA--A---GCF---E---
----T--KPMDSVKP--GLDLVTKLATEKITKNQKTLAERATFGVGKGLRNPYI------
------------------------------------------------------------
------------------------------------------------------------
------------------------------------------------------------
------------------------------------------------------------
------------------------------------------------------------
---------
>3729177
------------------------------------------------------------
------------------------------------------------------------
------------------------------------------------------------
------------------------------------------------------------
------------------------------------------------------------
------------------------------------------------------------
----------------------------MVLGNY---KTCVAARST--DKEILKGAQDGG
IVTQLFAYALEEGIIDGAIVAGP---SDE---------------------------PW--
KPEPIVATTKAELLAA-----------R--GTKYTL-SPNISLLKEA-------------
----T--RSY----G-------------LDRVGIVGTPCQMQAVRKAQL------YPVG-
MRDVPDKI--AL-----A-IGIFCMENFPYQSI-EALVEDHCN----LKMESVKKLDIGK
GKFWAY-TE--RG------AV--AQIPLKVT--HK-----------YEQPGCHVCLDYVS
NL--ADVSTGSVGT----PDG-WSTVFVRTKIGDDVWAKA--NA--A---GCF---E---
----T--QDIASVKP--GLELVTKLATEKITKNQKTLDARATFGVGKGLRNPYL------
------------------------------------------------------------
------------------------------------------------------------
------------------------------------------------------------
------------------------------------------------------------
------------------------------------------------------------
---------
>3773791
------------------------------------------------------------
------------------------------------------------------------
------------------------------------------------------------
------------------------------------------------------------
------------------------------------------------------------
------------------------------------------------------------
----------------------------MVLGTY---KEAVAARST--DKRIQEVAQDGG
IASALLIYALENNIIEGAVVAGD--PGDD----------------------------W--
VPIPEIATTADEILSA-----------A--GTKYSM-SPNVWGIKEA-------------
----A---RQ-H--G-------------IESIGTVVTPCQMQGIRKMQA------YPFS-
TRFIADKI--KL-----L-VGIFCMENFPMASL-DTFTKGLMD----VDLDKVTKMDIGK
GKFWIY-T---EG------SDEPQGIPIKAT--HG-----------YEQAGCNICNDYVC
EF--ADISTGSVGA----PDG-WSTVLTRTDAGVDIFSAA--VD--A---GLI---E---
----T--KPIDDVKP--GLGLLEKLAKGKKDKGKKEIERRAKMGVMTPTYY---------
------------------------------------------------------------
------------------------------------------------------------
------------------------------------------------------------
------------------------------------------------------------
------------------------------------------------------------
---------
>3776978
------------------------------------------------------------
------------------------------------------------------------
------------------------------------------------------------
------------------------------------------------------------
------------------------------------------------------------
------------------------------------------------------------
----------------------------MAFGTY---KDVVSARAT--DKAIQKVAQDGG
IVTALLTYALEENIIEGAIVAGN---TED---------------------------PW--
KPEPTIAMTPEEIIAA-----------A--GTKYTF-SPNAIRLKEA-------------
----V-RQYG------------------LEKIGTVGTPCQIMGLRKMQS------YPFA-
TRFVADKL--AL-----I-IGIFCMENFPRDSL-KTFIEGKMN----SSLEGVNKMDIGK
GKFWIT--D--VE------GE--SGLPLKET--HG-----------YEQAGCNICLDYVA
EL--ADVSTGSVGS----PDG-WSTVFTRTDSGADIFTAA--VE--A---GVI---E---
----T--KPMDDVKP--GLELLEKLANGKKDKGRKEIERRVNMGLPSPF-----------
------------------------------------------------------------
------------------------------------------------------------
------------------------------------------------------------
------------------------------------------------------------
------------------------------------------------------------
---------
>3834883
------------------------------------------------------------
------------------------------------------------------------
------------------------------------------------------------
------------------------------------------------------------
------------------------------------------------------------
------------------------------------------------------------
----------------------------MVLGTY---KEIVSARST--DREIQKLAQDGG
IVTGLLAYALDEGIIEGAVVAGP---GEE---------------------------FW--
KPQPMVAMSSDELKAA-----------A--GTKYTF-SPNVMMLKKA-------------
----V-RQYG------------------IEKLGTVAIPCQTMGIRKMQT------YPFG-
VRFLADKI--KL-----L-VGIYCMENFPYTSL-QTFICEKLG----VSMELVEKMDIGK
GKFWVY-TQ--DD------V---LTLPLKET--HG-----------YEQAGCKICKDYVA
EL--ADVSTGSVGS----PDG-WSTVITRTDAGDSIFKQA--VE--A---GLF---E---
----T--KPIEEVKP--GLGLLEKLAAQKKEKAEKNIAARKEMGLPTPF-----------
------------------------------------------------------------
------------------------------------------------------------
------------------------------------------------------------
------------------------------------------------------------
------------------------------------------------------------
---------
>3763892
------------------------------------------------------------
------------------------------------------------------------
------------------------------------------------------------
------------------------------------------------------------
------------------------------------------------------------
------------------------------------------------------------
----------------------------MVLGTY---KEVVTARST--DKQIQKIAQDGG
IVSALFCYALDEKIIDGAVVAGP---GED---------------------------FW--
KPEPKVAMSSDEILAA-----------A--GTKYTF-SPNVWMLKQA-------------
----V-RQYG------------------LEKVGTVAIPCQTMGIRKMQS------YPFG-
VRFLADKI--AL-----L-TGIFCMENFPYESL-KTFISEKAG----VSPELVEKMDIGK
GKFFIH-TA--DD------V---IALPLKET--HG-----------YEQNGCKVCLDYVA
EL--ADVSTGSVGS----PDG-WSTVLTRTGTGETIFKAA--VD--A---GVI---E---
----T--KPVNEGKF--GLEMLTKLATQKKEKAMKVIDEKKAMGLPIPYKASSEKEDPLA
NI----------------------------------------------------------
------------------------------------------------------------
------------------------------------------------------------
------------------------------------------------------------
------------------------------------------------------------
---------
>3761362
------------------------------------------------------------
------------------------------------------------------------
------------------------------------------------------------
------------------------------------------------------------
------------------------------------------------------------
------------------------------------------------------------
----------------------------MVLGTY---KEALSARST--DKQIQKIAQDGG
IVSALLSFALDEKIIDGAVVAGP---GKD---------------------------MW--
KPEPQVALTSDELLAA-----------A--GTKYTF-SPNVWMLKKA-------------
----VRQY-G------------------LEKVGTVAIPCQTMGIRKMQS------YPFG-
VRFVADKI--AL-----L-LGIYCMENFPFASL-QTFISEKMG----VSPELVEKMDIGK
GKFWIY-TA--DD------E---LSIPLKET--HG-----------YEQSGCKVCLDYVA
EL--ADLSTGSVGS----PDG-WSTVLTRTDAGESVFKLA--VD--A---GLI---E---
----T--KPMADVKP--GLGLLEKLAKDKKTKNQKTIDERIAMGLPVPYKASTEKEDPLA
NF----------------------------------------------------------
------------------------------------------------------------
------------------------------------------------------------
------------------------------------------------------------
------------------------------------------------------------
---------
>17619657
------------------------------------------------------------
------------------------------------------------------------
------MAVEIKERGHVRLPAFLERG----------------------------------
-----FSDLRREVVA--------------------------------RRRCSMCGTCAAF
CDK-------------IGIEDGE--------------------PRFIE------------
-----------------------DYDTVCGLCYTVCPRTF--------------------
LPRAEIEQKIFGKVSN----D------DDVLGVY---RACYEARTK--KADIGERGQDGG
VVTSILAYALETEAIDCAVLTTA---NGD----------------------------W--
RPRTEVARDYEALKEG-----------A--GTKYTL-YPSVIGVREA-------------
--------QE-E--G-------------CSAIAFVGLPCQIQGLRKAET-----ANANQP
YELRIDGV--KL-----L-IGLFCTKNYNEELL--DFVNEQ------VPLERVKKFDIKG
KELLVY-DN--DG------GV--VSISLNDL--EV-----------FVGDGCSVCTDFTA
EL--ADISVGSVGS----AEG-WSTVITRTERGDELVRGA--SE--S---GYI---E---
----V--KDIKAK----GLELIKRQAVKKRKRVEETEL----------------------
------------------------------------------------------------
------------------------------------------------------------
------------------------------------------------------------
------------------------------------------------------------
------------------------------------------------------------
---------
>17627087
------------------------------------------------------------
--------------------------MRTE------------------------------
--------AEAGEFVNVRLPIFL------------EQG----------------------
-----FSCLEREVVA--------------------------------ERVCCLCGTCAAF
CEK-------------IKINEES------------------RNELK--------------
-------------PEFVE-----EYDTVCGLCYAFCPRTF----LPFSELERRIFGVARA
SEAREARAS----A-------------EP-LGVY---RSCYAVRSKKEKGDLEGRVQDGG
AVTSLLAYALEEGVLDSAVVTAA-----D------E--------------------QW--
RPQTRVARSYEDLKAA-----------A--GTKYTI-YPSVLGVKEA------------F
----E---E-----G-------------CESVGFVGLPCQIQGLRKVQT--SEQPYEVG-
K----EKI--KL-----L-VGLFCMENFSAGLL--EFVSARLE-KEGLDLAGVKKFDIKG
KELLIS-GG-ASG------GV--HKIALDEI--KE-----------YESEGCSVCTDYTA
EL--ADISVGSVGS----EEG-WSTVLARTELGEEVVKGA--LE--K---GFV---E---
----V--KEVEEK----GLGLVRRLAVRKKRSGSGGKAGAGI------------------
------------------------------------------------------------
------------------------------------------------------------
------------------------------------------------------------
------------------------------------------------------------
------------------------------------------------------------
---------
>17614357
------------------------------------------------------------
---------------------------------------------------------MAQ
EAESSEVGTETEARKYVRLPTFLERG----------------------------------
-----FGDLQNEVTA--------------------------------KRVCCLCGTCATF
CDK-------------IKIEKDE------------------SGKREPRFVE---------
-----------------------DYDTVCGLCYAFCPRTF--------------------
LPLAEIERRIFGEERK----S------AEVLGVY---RKCYAVRSK--KEEILKEGQDGG
AVTALLAYALDEGVLDCGVITTS----DD------Q---------------------W--
KPMTKVARTYEDLKAG-----------A--GTKYTL-YPSVTGVREA-------------
--------VE-D--G-------------CEKIGFVGLPCQIQGLRKVQT-------AEQP
YDVGIEKV--KL-----L-IGLFCMENFTEDLLSSVKLRGVND-----SLEKVSKFSIKG
KDLIVS------G------EEETLRIPLDEI--KS-----------YVGEGCLVCTDYTA
EL--ADVSVGSVGS----EDG-WSTVFVRTEIGEEVVNAA--AE--K---GYI---E---
----L--NELEEK----GWGALRKLAKSKKESGMQRSK----------------------
------------------------------------------------------------
------------------------------------------------------------
------------------------------------------------------------
------------------------------------------------------------
------------------------------------------------------------
---------
>4015752
------------------------------------------------------------
------------------------------------------------------------
------MVTEAKARDFVRLPTFLEQG----------------------------------
-----FSFLKRDVLN--------------------------------NRTCCLCGTCAAF
CDK-------------IEIKTSE----------------NELKPVLVE------------
-----------------------EYDTICGMCYAFCPRTF----------------LPLS
EIEERIFGEEETSKKA----E------GDVLGIY---RSCYAVRSK----KGDIKGQDGG
AVTSLLAYALEAGIVDCAVTTTS----ND------Q---------------------W--
RPIPKVAKSYEDLKQS-----------A--GTKYTI-YPGVVGIRDA-------------
--------MG-A--G-------------GEHIGFVGLPCQIQGLRKVQT-------SEQP
YEVGKELI--KL-----L-IGLFCMENFKEGLL--DFVRDKLS----LDLERVRKFDIKG
KEFLVY-DD--KG------KS--YGIPLDEI--KP-----------YESEGCSICADYTA
EL--ADISVGSVGS----EDG-WSTVFTRTKTGEEIVEGA--RE--K---GY--------
------------------------------------------------------------
------------------------------------------------------------
------------------------------------------------------------
------------------------------------------------------------
------------------------------------------------------------
------------------------------------------------------------
---------
>4002631
------------------------------------------------------------
------------------------------------------------------------
------MVTEAEVRGYVKLPTFLEQG----------------------------------
-----FLFLKRDVLN--------------------------------NRTCCLCGTCAAF
CDK-------------IEIKTSE----------------NELKPVLAE------------
-----------------------EYDTICGMCYAFCPRTF----------------LPLS
EIEERIFGEEEARKKV----E------GDVLGIY---RSYYAVRSK----KGDIKGQDGG
AVTSLLAYALEAGIVDCAVTTAS----DD------Q---------------------W--
RPIPKVAKSYEDLKQS-----------A--GTKYTI-YPGVVGIRDA-------------
--------ME-A--G-------------GEHIGFVGLPCQIQGLRKVQT-------SEQP
YEVGKERI--KL-----L-IGLFCMENFKEGLL--DFVRDKLS----LDLERVRKFDIKG
KEFLVY-DD--KG------NS--YGIPLDEI--KR-----------YESEGCSVCADYTA
EL--ADISVGSVGS----EEG-WSTVFARTKTGEEIVEGA--VE--K---RYI---E---
----V--KEIEEK----GLGLIRRLGERKREERGEGLLKT--------------------
------------------------------------------------------------
------------------------------------------------------------
------------------------------------------------------------
------------------------------------------------------------
------------------------------------------------------------
---------
>17606413
------------------------------------------------------------
------------------------------------------------------------
------------------------------------------------------------
---------------------------------------------------------AAF
CDK-------------IEIKTTE----------------NELKPVLVG------------
-----------------------EYDTICGMCYAFCPRTF----------------LPVS
EIEERIFGEEEARKRE----E------GDVLGIY---RSCYAVRSK----KGDIKGQDGG
AVTSLLAYALEAGIVDCAVTTTS----DD------Q---------------------W--
RPIPKVAKSYEDLKQS-----------A--GTKYTI-YPGVVGIKDA-------------
--------ME-A--G-------------CENIGFVGLPCQIQGLRKVQT-------SEQP
YEVGKERI--KL-----L-IGLFCMENFREDLL--DFVKDKLS----LDLERVRKFDIKG
KEFLVY-DD--KG------KR--YGIPLDEI--KH-----------YESEGCSVCTDYTA
EL--ADISVGSVGS----EDG-WSTVFARTKTGEEIVEGA--VE--K---GYI---E---
----A--KEIEEK----GLGLIRRLGERKRKKASTR------------------------
------------------------------------------------------------
------------------------------------------------------------
------------------------------------------------------------
------------------------------------------------------------
------------------------------------------------------------
---------
>4013017
------------------------------------------------------------
------------------------------------------------------------
------MVTEAEAREFVRLPTFLEQG----------------------------------
-----FLFLKRDVLD--------------------------------NRTCCLCGTCAAF
CDK-------------IGIKTSE----------------NELKPVLVE------------
-----------------------EYDTICGMCYAFCPRTF----------------LPLS
EIEARIFGEEEARKKA----E------GDVLGIY---RSCYAVRSK----KGNIKGQDGG
AVTSLLAYALEAGIVDCAVTTTS----DD------R---------------------W--
RPIPKVAKSYEDLKQS-----------A--GTKYTI-YPGVVGIKDA-------------
--------ME-A--G-------------GEHIGFVGLPCQIQGLRKVQT-------SEQP
YEVGKERI--KL-----L-IGLFCMENFKEGLL--DFVKDKLS----LDLERVRKFDIKG
KEFLVY-DD--KG------KG--YGIALDEI--KR-----------YESEGCSVCADYTA
EL--ADISVGSVGS----EDG-WSTVFARTKTGEEIVEGA--VG--K---GYI---E---
----V--KEIEPK----GLGLIRRLGESKRKKAST-------------------------
------------------------------------------------------------
------------------------------------------------------------
------------------------------------------------------------
------------------------------------------------------------
------------------------------------------------------------
---------
>4028279
------------------------------------------------------------
------------------------------------------------------------
------MGTEAEVREYVKLPTFLEQG----------------------------------
-----FSFLKRDVLN--------------------------------NRVCCLCGTCAAF
CDK-------------IEIKTSE----------------NELKPVLVE------------
-----------------------EYDTICGMCYAFCPRTF----------------LPLS
EIEARIFGEAEARKKP----E------GDVLGIY---RSCYAVRSK----KGDIKGQDGG
AVTSLLAYALEAGIVDCAVTTTS----DD------Q---------------------W--
[truncated: 17,179 more chars]
