# Supplementary material for: Comparative genomics reveals electron transfer and syntrophic mechanisms differentiating methanotrophic and methanogenic archaea
Source: PLoS Biol. 2022 Jan 5;20(1):e3001508. doi: 10.1371/journal.pbio.3001508 (PMC9012536; doi:10.1371/journal.pbio.3001508)
Supplement: S1 Data — (ZIP) [file pbio.3001508.s017.zip › S1_Data/Fig12A.faa]

>17442812
------------------------------MTYELFSLLNAFLF--LSLLLLILSIF---
-------------REKYEKF---------------FVGTVVFSFLYLV-----------F
VQVLYWRETFVAFGNYVIRFY---PPFWIENE-KLFFWFFLSA-----VLLLKVR-----
---------EGKEFSKIALLIMLLFVIFVQNPSN--PLPNL--RRELELFN---------
---------PAYIDYYAA-------RAAYFYNSPYMWIHPPLLFLAYAYLLHSFALSLA-
---------------------------------------KKNEYDFAKNGYLFLTLG-LI
FGYPWA--IIAWG-----E-NWWWDPKIAMSIMLWVIYTAYLHAR-----IGGKFYREIN
LAGFGSLVATYLMTYL------LP--GVHGYG----------------------------
------------------------------------------------------------
------------------------------------------------------------
------------------------------------------------------------
------------------------------------------------------------
------------------------------------------------------------
------------------------------------------------------------
------------------------------------------------------------
------------------------------------------------------------
------------------------------------------------------------
--------------------------------------------------------
>3948044
------------------------------------------------------------
------------------------------------------------------------
------------------------------------------------------------
---MR-------------------------------IFEIA-------------------
---------GTL---YGR--------ITFYYNSTYMWTHPPMLFIAYASLIITFAACVYM
LFK---KD----------------------------RLYDEIAYSYAKIGYILLTTG-ML
IGYPWA--VEAWK-----DSAWWWDPKISGSIMMWVLYSAYLHSR--IYVSKGKMWKTTA
YLGIICFVSLIFTYLLTYIVP-----GIHSVVQ---------------------------
------------------------------------------------------------
------------------------------------------------------------
------------------------------------------------------------
------------------------------------------------------------
---P--------------------------------------------------------
------------------------------------------------------------
------------------------------------------------------------
------------------------------------------------------------
------------------------------------------------------------
--------------------------------------------------------
>17495576
-----------------MGYQEYLAARELVSTFGQPILNYAT----LISAILLLLSFYYL
VK-----------REERLIE----YSIKLLQ---VNTILIVLGFAVLMWFHFKIYNTIEV
IYPEYVTAYMYQTSEIQLTSSRFAIPLWIETE-KLYFWLLWLSL----FAWQISRKYRDS
ARGMI----------VSLNVMLSLLVILIYLYSN--PFVDP--LPIVHSEITNWSQAIAM
QD-------QQI---IGQMSMQLFGRITYYYNTMYMWTHPPMLFISYASLAVTFAACVFM
LLK---KD----------------------------EVYDRIAYAHAKIGYLLLTVG-ML
IGYPWA--VLAWD-----G-DWWWDSKINGSIMMWVLYSAYLHTR--IHIHRKRMWEVTA
ILGIICFISLVFTYFLTYVVP-----GIHSVAQ----------------------T----
------------------------------------------------------------
------------------------------------------------------------
------------------------------------------------------------
------------------------------------------------------------
------------------------------------------------------------
------------------------------------------------------------
------------------------------------------------------------
------------------------------------------------------------
------------------------------------------------------------
--------------------------------------------------------
>17501000
-----------------MGYQEYLAARELVSTFGQPILTYAT-L--ISAILLLLSLY-YL
IK-----------REERLIE----YSIKLLQ---VNTILIVLGFMVLMWFHFKIYSTIEI
IYPEYVAAYMYQTSGIELTSSRFAIPLWIETE-KVYFWAFCLSL----FAWQISRKYRNS
AKGII----------VSLNVILSLLVIITYLYSN--PFTEP--LPIVHSEITNWSQAIAA
QN-------PQI---MGQIAMQLFGRITYYYNTMYMWTHPPMLFIAYASFAVTFAACVFM
LFK---KN----------------------------EVYDKIAYSYAKIGYLLLTVG-ML
IGYPWA--VLAWD-----G-DWWWDSKINGSIMMWVLYSAYLHTR--IHLHRKSMWEVTA
ILGIVCFISLIFTYLLTYVVP-----GIHSVAQ----------------------T----
------------------------------------------------------------
------------------------------------------------------------
------------------------------------------------------------
------------------------------------------------------------
------------------------------------------------------------
------------------------------------------------------------
------------------------------------------------------------
------------------------------------------------------------
------------------------------------------------------------
--------------------------------------------------------
>17340884
-----------------MSYQEYLAARDVMSTLGQPVITAIF-I--ISLTLGIISIY-HI
LS-----------GDKRAYR----LAARLRK---ADTVLLIIGFLIITWFHLRIYQTIEV
VYPSELSDHMQKNLGEHITSLKFAVPMWIEAE-KLYFWTLCIAI----FLTISEPGYNDL
KSGII------TVFSSSLNIIFAVFAVFTYLLSN--PFIEP--LSGLHTEITQWYQLNVI
---------SDPDVIYQTLYQLYF-RITYFYNSEYMWTHPPMLFIAYASLVVTFVGCVFM
LLR---TE----------------------------VFFDKVSYNHAKVGYLLLTVG-ML
LGYPWA--VAAWG-----ESSWWWDPKVSGSIMMWVLYSAYLHLR--IYSKYDSMRKATA
ILGILCFLSLVFTYLLTYIAP-----GIHAVSQ---------------------------
------------------------------------------------------------
------------------------------------------------------------
------------------------------------------------------------
------------------------------------------------------------
------------------------------------------------------------
------------------------------------------------------------
------------------------------------------------------------
------------------------------------------------------------
------------------------------------------------------------
--------------------------------------------------------
>3869253
-----------------MSYQEYLAARDVMSTLGQPVITAIF-I--ISLTLGIISIY-HI
LS-----------GDKRAYR----LAARLRK---ADTVLLIIGFLIITWFHLRIYQTIEV
VYPSELSDHMQKNLGEHITSLKFAVPMWIEAE-KLYFWTLCISI----FLTISEPGYNDL
KSGII------TVFSSSLNIIFAVFAVFTYLLSN--PFIEP--LSGLHTEITQWYQLNVI
---------SDPDVIYQTLYQLY-FRITYFYNSEYMWTHPPMLFIAYASLVVTFVGCVFM
LLR---TE----------------------------VFFDKVSYNHAKVGYLLLTVG-ML
LGYPWA--VAAWG-----ESSWWWDPKVSGSIMMWVLYSAYLHLR--IYSKYDSMRKATA
ILGILCFLSLVLTYLLTYIAP-----GIHAVSQ---------------------------
------------------------------------------------------------
------------------------------------------------------------
------------------------------------------------------------
------------------------------------------------------------
------------------------------------------------------------
------------------------------------------------------------
------------------------------------------------------------
------------------------------------------------------------
------------------------------------------------------------
--------------------------------------------------------
>17646449
MLRIKNPFYCIKIIQQKVSYQEYLAARESVSTLGQPIITFIF-I--MALALGIVSIY-HI
LS-----------SDMRTYQ----LSAQLRK---ISTVLLVIGFIIIAWFHLRIYQTIEL
VYPPELANYMAANMGVSATSLRFAVPLWIETE-KIYFWTLCLS-----I-FLTVTNFRYD
FSRTK----MTALFSSSLNIMLSIFMVFSYMV-N--PFKEP--LPGLHSEITGWYQAAGA
G--DP----NIL---YGALYQLYF-RIIYFYNSEYMWTHPPMLFIAYASLVVTFVGCVFM
LFR---RE----------------------------KIFDRISYNHAKVGYLLLTVG-ML
IGYPWA--VVAWE-----GKEWWWDPKINGSIMMWVLYSAYLHSR--IYIKRRNMWRATA
VLGIICFLSLVFTYLLTYIAP-----GIHAISQ---------------------------
------------------------------------------------------------
------------------------------------------------------------
------------------------------------------------------------
------------------------------------------------------------
------------------------------------------------------------
------------------------------------------------------------
------------------------------------------------------------
------------------------------------------------------------
------------------------------------------------------------
--------------------------------------------------------
>17498961
-----------------MSYQEYLAARDTVTTIGQPVITIIL-I--VSLLLGAVSLY-HM
VM-----------RDNRAYM----LSAQLRK---IVTLLLILGFIIIAWFHLRIYQTIEL
VYPPELANYMASTMGTSATSLRFAVPLWIETE-KLYFWTLCL------SIFLAVSNYRYD
FIRTK----ITALFSSAMNIMLAAFGILTYYTSN--PFREP--LPGLHLEITGWYQAAGV
GDP------NVL---YGALYQLYF-RIIYFYNSEYMWTHPPMLFIAYASLVVTFVGCVFM
LFR---RE----------------------------KIFDRISYSHAKVGYLLLTVG-ML
IGYPWA--VVAWE-----GKDWWWDPKINGSIMMWVLYSAYLHTR--IYLKRRNMWRATA
ILGIICFLSLVFTYLLTYIAP-----GIHAITQ---------------------------
------------------------------------------------------------
------------------------------------------------------------
------------------------------------------------------------
------------------------------------------------------------
------------------------------------------------------------
------------------------------------------------------------
------------------------------------------------------------
------------------------------------------------------------
------------------------------------------------------------
--------------------------------------------------------
>17641590
-----------------MSYQEYLAARDTVITIGQPVIYTIF-I--VSLALGIIAIY-HM
LS-----------NDSRAFR----LASKLRE---IDTALLVIGFIIIAWFHLRIYQTIEL
VYPPELANYMASTMGSSATPLRFVVPLWIETE-KLYFWTLCL------SIFLAVTNYQYD
FIRTR----ITALFSSAINIMLAAFGILTYYTSN--PFREP--LPGLHLEITSWFHAASV
---------GDPNVLYATLYQLYF-RITYFYNSEYMWTHPPMLFIAYASLVVTFVGCVFM
LFR---RE----------------------------KIFDRISYNHAKVGYLLLTVG-ML
IGYPWA--VVAWE-----GKDWWWDPKINGSIMMWVLYSAYLHTR--IYHKRRNMWRATA
ILGIICFLSLVFTYLLTYIAP-----GIHAITQ---------------------------
------------------------------------------------------------
------------------------------------------------------------
------------------------------------------------------------
------------------------------------------------------------
------------------------------------------------------------
------------------------------------------------------------
------------------------------------------------------------
------------------------------------------------------------
------------------------------------------------------------
--------------------------------------------------------
>3974191
-----------------MSYQEYLAARETVTTIGQPVISVIF-I--FSLALGIIAIY-HM
LS-----------NDSRAFR----LASQLRE---IDTALLVIGFIIIAWFHLRIYQTIEL
VYPPELANYMASTMGISATSLRFAVPLWIETE-KLYFWTLCL------SIFLAVTNYRYD
FIKTK----ITALFSSSLNIMLAAFGILTYYTSN--PFREP--LPGLHSEITGWYQAAGV
GDP------NVL---YGALYQLYF-RIIYFYNSEYMWTHPPMLFIAYASLVVTFVGCVFM
LFR---RE----------------------------KIFDRISYSHAKVGYLLLTVG-ML
IGYPWA--VLAWD-----GKDWWWDPKINGSIMMWVLYSAYLHTR--IYLKRRNMWRATA
ILGIICFLSLVFTYLLTYIAP-----GIHAITQ---------------------------
------------------------------------------------------------
------------------------------------------------------------
------------------------------------------------------------
------------------------------------------------------------
------------------------------------------------------------
------------------------------------------------------------
------------------------------------------------------------
------------------------------------------------------------
------------------------------------------------------------
--------------------------------------------------------
>10648471
-----------------------------MINYGTLLLNCTL-L--SSILSIILLLYREY
YN-----------KKNVVGL--ATWTIR------ISTLLSTSTFLLLMYY---------F
LASDFRFTYITQNSSTLLSTFYKFAATIAVQDGALLLWCALIFLQ---AVWISEKYGLDI
TFYRR--------MQIIMLCVGALFTFVIIFKSSMYPFETW--FDVWGSQYSHITEDY--
---------AFS---EGA-------GLRPVLKDPIMAIHPPTQFIAYATTLIPFAAGLSF
LLTPEIGK-----------------------------KWEQVQRQWIRISWFFMSVT-LI
LGGAWIYKLAQWGTLSGTGNIWAWDPYETTPFIVWLVITLFMHLA-YRYRTNNEYEHLTP
LLGTLTFISSLYAGWVARSGA-IS--STHDLGK-LPSSDIFFFATVISLAVVLILT--FK
--KIKDIRDE---EGEEKPLLNESHVFDLTAILFVILAFIAFFGISAPIFSNIVLDQ---
-----------------NANPTQREFFNTLTYPFTMILLIIIGICLPYKAITKKIGAKKY
ISIAGVVLLLSMILACFSPG--PEFDVINHSSEFYGSASGFTRMLGSLSLLSFVPVFIFA
LAAIIYRFVI--------------DIRSIKDKK----KMIKPVGITLIHLGTIMLLLGVI
TSQS---FDLTYRFTYAESDQDEIIYINTAHLDDYGTTKDCSD--------------KPM
GLQLISDEQGNLIHTQSTNDRMVKDL----------------------------------
TKYAYHVNLYKGSKLISSGKVLYWTELHDENLDGHLDNVEWTKIMDDENLLTS-------
-----------------------YHVKYGGRTGNSHL-----------------------
--FVVKEIPFISFVWIGALIMCLGVLLVAYHQYLFTNVDIGIREVQPRISQQRTGSTAVK
YEQMIRDELK----------------------------------------------
>17331124
-----------------------------MINYGTLLLNCTL-L--SSILSIILLLYREY
YN-----------KKNVVGL--ATWTIR------ISTLLSTSTFLLLMYY---------F
LASDFRFTYITQNSSTLLSTFYKFAATIAVQDGALLLWCALIFLQ---AVWISEKYGLDI
TFYRR--------MQIIMLCVGALFTFVIIFKSSMYPFETW--FDVWGSQYSHITEDY--
---------AFS---EGA-------GLRPVLKDPIMAIHPPTQFIAYATTLIPFAAGLSF
LLTPEIGK-----------------------------KWEQVQRQWIRISWFFMSVT-LI
LGGAWIYKLAQWGTLSGTGNIWAWDPYETTPFIVWLVITLFMHLA-YRYRTNNEYEHLTP
LLGTLTFISSLYAGWVARSGA-IS--STHDLGK-LPSSDIFFFATVISLAVVLILT--FK
KIKDIRDE-----EGEEKPLLNESHVFDLTAILFVILAFIAFFGISAPIFSNIVLDQ---
-----------------NANPTQREFFNTLTYPFTMILLIIIGICLPYKAITKKIGAKKY
ISIAGVVLLLSMILACFSPG--PEFDVINHSSEFYGSASGFTRMLGSLSLLSFVPVFIFA
LAAIIYRFVI--------------DIRSIKDKK----KMIKPVGITLIHLGTIMLLLGVI
TSQS---FDLTYRFTYAESDQDEIIYINTAHLDDYGTTKDCSD--------------KPM
GLQLISDDQGNLIHTQSTNDRMVKDL----------------------------------
TKYAYHVNLYKGSKLISSGKVLYWTELHDENLDGHLDNVEWTKIMDDENLLTS-------
-----------------------YHVKYGGRTGNSHL-----------------------
--FVVKEIPFISFVWIGALIMCLGVLLVAYHQYLFTNVDIGIREVQPRISQQRTGSTAVK
YEQMIRDELK----------------------------------------------
>17646576
-----------------------------MTNYGTLLLNSTL-L--FSLLSIALLLY-RE
YS-----------GVEDITK-SARWTIR------ISALLSTLSMALLIYY---------F
LTSDFRFVYVTQNSSTLLSPFYQLAATIAVQDGAMVLWAALVFLQ---ALWISEK----Y
DLDSP----FFRRMQIIMLSVGAIFIYVIVYKSSMYPFQTW--FDLWGSQYNLAVDY---
---------AFA---EGA-------GLRPILKDPIMTIHPPLQFVAYATTLIPFAAALSY
LITPGLGK-----------------------------QWERVQRQWIRISWFTMSIT-LV
VGGAWIYGLAQWGTLSGTGNIWAWDPYETTPFLVWLITTMFMHMA-YKYRTKGAYENLTP
MFATLTFTSSIYAGWVARSGS-VS--STHDVGA-LPSGSIFFWVTVILLVGVAVMT--FM
RIKNAKDE-----EGVSGPLLSESNIFDLTAILFIIISFVAFFGITAPIYSKLVMNI---
-----------------NASPTEREFFNTLAYPFTMLLMLIMGVCLPYKSIVKKIGAQKY
LIAAAVVLLFSIVLAFIIPEGRPEYYLINHASPFYQSASGFTRMLGSISLLSYAPIFIFS
LVAILYKFTI--------------DASNIEDKK----KLLKPAGVTLIHLGTIILLLGVI
VSQS---FDVTYRINYADSKLGDTQYISVGLLDDYGTNKDYSD--------------NPL
GFQLIPADTGGPIHREATNDRMVEGL----------------------------------
TKNAFYVNLYRDDRIVSTGAVRYWIELYDENMDGTPERVEWTRVMDDEQLLTT-------
-----------------------YHVKYGGRAGSGYN-----------------------
--FVVKEIPLISFVWIGSALMCIGSLLVFAHQQVFSASVKVPEPGQRVAPVSKAGKGKTV
AAKKGKGKAADKYEKMLMEELEAGK-------------------------------
>17498236
-----------------------------MTNLGTLLLNSTL-L--FSLLSIVLLLY-RE
YS-----------GVKEITV-SARWTIR------ISALLSVLTMLLLIYY---------F
LSSDFRFTYVSQNSSTLLGPIYQLVATIAVQDGAMLFWTALVFLQ---ILWISERYDTDS
RFFRR--------MLIIMLAVGAMFTYVIAYKSSMYPFQTW--FDLWGSQYNIPVDY---
---------AMS---EGA-------GLRPILKDPIMAIHPPSQFVAYATTLIPFAAALSY
MITSGVGK-----------------------------QWEKVQRQWIRFSWFSMSLT-LI
LGGAWIYKLAQWGTLSGTGNIWAWDPYETTPFIVWMITTMYMHMA-YKYRTGSEYEVLTP
LFGTLTFITTLYAGWVARSGA-VS--STHDVGA-LPSASIFFWSTILLLAVVLYLS--FM
--KIKDAKDE---EGGGGTLFTLSHMFDLTAIVFIILAFISFFGITAPIYSKLVMHV---
-----------------NANPTDREFFNTLAYPFTMLLMLIIGVCLPYKPIVKKIGAQKY
LIVAAVILLLSIIFAFIVPG--PEYYVINPSSPFFKSASGITQMLGSLSLLSYAPIFLFA
LAAIVYRFVLD-------------VKGTKDSKR-----LIKPAGITLIHLGTILLLLGVI
VSQS---FDVTYRMNYTDSELGEIQYVSTGSLDDYGTIKDYRD---------------NP
LGLELVLNNGDPIHTVSTSDRMVEGL----------------------------------
TKNVFYINLYRDSKKISTGAALFWIELNDGDLDGTFERVEWTNIMDDEQLFKT-------
-----------------------YHVKYGGRIGDGYN-----------------------
--FVIKEIPLISAVWIGSAMMCIGVLLTFADQQLFXVKEKIKFKGKPRTVPEAPAKKVRH
KRKKPAPKESGAADKYEKMLMEELEAAKK---------------------------
>3973047
-----------------------------MTNLGTFLLNTTL-L--FSLLSILLLLY-RE
YS-----------GAKEITV-SARWTIR------ISALLSVLTMLLLIYY---------F
LSSDFRFTYVSQNSSTLLSTFYQLAATIAVQDGAMLFWTALVFLQ---ILWISER----Y
DTESR----FFRRMLIIMLAVGALFTYVIAYKSSMYPFQTW--FDLWGSQYNIPV-----
---DY----AMS---EGA-------GLRPILKDPIMAIHPPSQFVAYATTLIPFAAALSY
MITSGVGK-----------------------------QWEKVQRQWIRFSWFSMSLT-LI
LGGAWIYKLAQWGTLSGTGNIWAWDPYETTPFIVWMITTMYMHMA-YKYRTGSEYEVLTP
LFGTLTFISTLYAGWVARSGA-VS--STHDVGA-LPSASIFFWSTILLLAVVLYLS--FM
KIKDAKDE-----EGGRGKLFTLSHMFDLTAIVFIVLSFICFFGITAPIYSKLVMDL---
-----------------NANPTDREFFNTLAYPFTMLLMFIIGVCLPYKPIVKKIGAQKY
LIAAAVILLLSVILAFIVPG--PEYYVINPSSPFFKSASGITQMLGSLSLLSYAPIFLFS
LAAIVYRFVLD-------------VKGTKDSKR-----LIKPAGITLIHLGTILLLLGVI
VSQS---FDVTYRMNYTDSELGEIQYVSTGVLDDYGNYKDYSD---------------NP
LGLELVLNNGDAIHTVSTGDRMVEGL----------------------------------
TKNAFHINLYRDGKKISTGAALFWIELNDGDLDGTFERVEWTNIMDDEQLFKT-------
-----------------------YHVKYGGRIDDGYN-----------------------
--FVIKEIPLISAVWIGSALMCIGVLLTFADQELFGVKENIKFKARPRTAPEAPAKKAGR
KRMKPVPTKANAADKYEKMLMEELEAAKK---------------------------
>17428181
----------------------------MHITLAPFV---------AAIILAILDTY-KS
FR-----------GDKSSFG----------I---LGYISIFIGHLLFVRS---------F
LINDFTLKEVFLYSSKYLDLAYKFSASWAGSGGFIVWWLFIFTIL---TSLRRLK-----
SPDSK----------MTYHNLMIIGLIVAAILNG--AFERL--NF---------------
---------SPE---NGL-------GLNPLLKTFWMLFHPPACFIGYA---LGFLIAIEV
LLG---RE----------------------------------NRFLIGLTWIFLTLA-NV
LGGVWSYFTLGWG-----G-YWAWDPVETGLLLPWLSLTACFHNP-----------KLRR
NLILLTGFSVAFAAFVTRGGI--S--PLHGFGI--NTSGYAIILLGIPFLVKALKD--WH
-------------------FDFKVNPLNVATYSLIGSYIVCFLGLIYQFFGKVS------
-----------------------VDYYNFANMPFILALLSVLPICGAKDYGNYLKLLVLT
YISSIVLTALTVFGYITWCE----------------------------DAPIYVNYAVSL
ILPVAFFSLL-------------------------SILKLQRIELKILHVSISLLVIAVS
ISWP-YAYYSNYKSIYVDDSAYIDDLHIQIVSKEFKMGVEESF--------------EIV
KLRVNGKDVECRVRLDLNWLFRSGNFIFP-------------------------------
DPAVVNIWLDNYYIVIPRAMDLFMFTCKYLYERNETYTLMMVSHVTGLN-----------
-----------------------YETLIEEVKNWKPK---------------------EG
VMLVYKKIPFINLVWIACALMIFGEIIALARWAK--------------------------
--------------------------------------------------------
>17619506
------------------------------MEIGNTFIVLAV----ILLLFDLSMLMRAG
TR-----------KRWRFEA-----AFLASS---LACVLVVAAYFRLTMA---------F
INDAFWLEEVYTYSSSSLALPYKIGDPWIGSSGSMLFIAFIFSIL---YFIYRIRVF---
-GRER----RFNIAASRILDIFFISILVFTILKS--PFELL--PMNM-------------
---------NPP---DGA-------GLNPLLQTFWVLVHPPVVFIGYVLVFFACAFMLAR
MAT---GE---------------------------REGEEELNSIILYSAWLFLAFG-IA
LGGWWSYEVLGWG-----G-YWAWDPVETASLVPWLALTAYFHLP------GGSKDQMRE
LTLIVTFFMVIFATALTRGGL-LE--SVHAFGK--SPVGPALLIFALGVILYFSYL--AL
--RARTERARPIYSPEVDISSLNSISLFVAFWSLMFLMIICFLGDLAPIIGGALGGA---
----------------PMRTT--PEFYNRWCYPFTLVFVAALMGCSM--------SMKVK
RFIWLIASIAAIGVILVLLR---------------------------VPTPNWMANFGLP
LLLAAGFAIA--------------YYLGSALCTKGGRQSPYIWGKTLIHIAIIIILIGVF
VSST---VQTESRGIIVKPNSTVDALGAKITLGTPTIYPGRGH-------------VYAS
AKHFFTMPEYSGLAVDVSIVDGTTVY----------------------------------
TNKSLRMYYYTNYGILSKPLIISTLR-------GDLYIFMEHTNSSYNSL----------
-----------------------FYALMGEKRQPADF-----------------------
-RIKVKRVPLIWLVWSGVILLAAGMVILICDETRKSRMKNEKKEYPEKLN----------
--------------------------------------------------------
>17626993
------------------------------METGDFFLFLA-----CVLLLADFALL--F
LR-----------ARERTKQ-------ELFF---LACVLIVASYFRLTTA---------F
VTDSFWLSEVYAYSSSSLAVQYKLGDPWIGSSGSMLFVAFVFALL---YFAYRFRRVGAG
AENRA--------TSYKILDSFLIFLVLLVLLKS--PFEIL--PF---------------
---------TPP---EGA-------GLNPLLQTFWVLVHPPVVFLGYAFVFFAFALTLAG
MKK---GE-------------------AGGAGGGAEGAERRTLKISLYAAWLFLTLG-IA
LGGWWSYEVLGWG-----G-YWAWDPVETASLLPWLALTAYFHLP------AGRKDLGRE
LLLLATFFMIIFATALTRGGL-LE--SVHAFGE--SPVEPVLLGFGFCVVLYFFYL----
----AARVNRPLYNFDLDTSSLYSVSVFAAFWSLVFLLFVCFLGDAAPILGGFFSEN---
----------------PLTTS--VEFYNKWCYPFTLAFVAALLGCNTAAAWGGKGGGREK
MRSFVVLLGAVLSVGAVLAW-------------------------LGQPTPNPLANFGLP
LLLAAGAGVAVASRSRSGTKGTGTRTSTRTSTR----TSTRAWGKTFVHLAVVVILVGVF
VSSA---AEEESGNILVSPDSVVEVLGTRLEFHNFTTYAGTGS--------------VFY
PKHSFAGPEHSALKLDLVVVNAGGEE------------GEGREGGEGGEGGEGGGTAPSQ
QPESLWMSYYANYGVVSEPLILSSLA-------GDLYISMHATNSSSDAM----------
-----------------------FYALTGVAAGEKLQ--------------------PKD
AVVVVKKVPLIWLVWAGVLLMSAGMLLLLCSELRTEQGKNKNRRNKLN------------
--------------------------------------------------------
>17621731
------------------------------METGDFFLILA-----CVLLLADFALL--F
LR-----------ARERTKQ-------ELFF---LACVLIVASYFRLTTA---------F
VTDSFWLSEVYAYSSSSLAVQYKLGDPWIGSSGSMLFVAFVFALL---YFAYRFRRVGAG
AENRA--------TSYKILDSFLIFLVLLVLLKS--PFEIL--PF---------------
---------TPP---EGA-------GLNPLLQTFWVLVHPPVVFLGYAFVFFAFALTLAG
MKK---GEAGGARGARGAGGAGERVGEGAGARGGAEGAERRTLKISLYAAWLFLTLG-IA
LGGWWSYEVLGWG-----G-YWAWDPVETASLLPWLALTAYFHLP------AGRKDLGRE
LLLLATFFMIIFATALTRGGL-LE--SVHAFGE--SPVEPVLLGFGFCVVLYFFYL----
----AARANRPLYNFDLDTSSLYSVSVFAAFWSLVFLLFVCFLGDAAPILGGFFSEN---
----------------PLTTS--VEFYNKWCYPFTLAFVAALLGCNTAAAWGGKGGDREK
MRSFVVLLGAVLSVGAVLAW-------------------------LGQPTPNPLANFGLP
LLLAAGAGVAVASRSRSGTKGTGTRTSTRTSTRTSTMTSTRAWGKTFVHLAVVVILVGVF
VSSA---AEEESGNILVSPDSVVEVLGTRLEFHNFTTYAGTGS--------------VFY
PKHSFAGPEHSALKLDLVVVNAGGEE---------GEGGEGGEGGEGGEGGEGGGTAPSQ
QPESLWMSYYANYGVVSEPLILSSLA-------GDLYISMHATNSSSDAM----------
-----------------------FYALTGVAAGEKLQ--------------------PKD
AVVVVKKVPLIWLVWAGVLLMSVGMLLLLCSELRTEQGKTEQGKNKNRRNKLN-------
--------------------------------------------------------
>4000601
------------------------------MVIEEVLLFFALIFPWLVLLSCILLVL--D
FI-----LLLKVNAKHGEKN-NFKLTFIAFS---IACLIVVVSYIMLTQS---------F
VNDIFSLKEVYTYSSSSLSLSYKVGDPWIGSSGSMLFVTFFFVLV---YFVFRFKGL---
-GKES----KTRTTTYKILDIFLIFLLLVTLLQS--PFERL-------------------
---PI----VPP---DGA-------GLNPLLQTFWVLVHPPVVFFGYVFVFFAFALTLAG
MIT---GE---------------------------KQELKAALKRSLYAAWLFLALG-IA
LGGWWSYEVLGWG-----G-YWTWDPVETASLLPWFALTAYFHLP------AKSKDLAKE
FTLMITFIMIIFATALTRGGL-LE--SVHAFGK--SPVGPVLLLFAFCVFLCFLYL----
----AIIAKKPLYSFDIDTASLYSVSIFVAYWSLMFLLVICFFGNAAPIIGGLFSEN---
-----------------PMSATSIQFYNNWCFPFTLAFVAALLGCNS--------ALKLG
RYIMIIAAVLVIGLILAFLG---------------------------GPTPSPLTNFGLP
LLITAGFAIA--------------YNSAKVMQR---RNSLQLWGKTIIHLAIIIILIGVF
VTAI--DSAKDPKSFLAEPNSTIDILGTQIEFGNFTMFRDMGR--------------VYY
PQHGFVGPEYTALKMDAL-IKEGGDV----------------------------------
HQGTLWMYFYANQGVVSEPLIISSLA-------GDIYASMHPTESSYNAL----------
-----------------------FYGLMGTEIQPEEF-----------------------
-VVKVKRIPLIWLLWFGIVLMGIGMTILIVGELKSKK-----------------------
--------------------------------------------------------
>17610237
------------------------------MVIEEVLLFFALIFPWLVLLSCILLVL--D
FI-----VLLRVNAKHGEKN-NFKLTFIAFS---IACLIVVVSYIMLTQS---------F
MNDIFSLKEVYTYSSSSLSLLYKIGDPWIGSSGSMLFVTFFFVLV---YFVFRFKGL---
-GKES----KTRTTTYKILDIFLIFLLLVTLLQS--PFERM-------------------
---PI----VPP---DGA-------GLNPLLQTFWVLVHPPVVFFGYVFVFFAFALTLAG
MIT---GE---------------------------KQELKAALKRSLYAAWLFLTLG-IA
LGGWWSYEVLGWG-----G-YWTWDPVETASLLPWFALTAYFHLP------AKSKDLAKE
FTLMITFIMIIFATALTRGGL-LE--SVHAFGK--SPVGPVLLLFAFCVFLCFLYL----
----AIIAKKPLYSFDIDTASLYSVSIFAAYWSLMFLLVICFFGDAAPIIGGIFSEN---
----------------PMSATS-IQFYNNWCFPFTLAFVAALLGCNS--------ALKLG
RYIMILAAVLGIGLILAFLG---------------------------GPTPSPLTNFGLP
LLIAAGFAIA--------------YNSAKVMQR---RNSLQLWGKTLIHLAIIIILIGVF
VTAI-DSAKDPKSILAEPNSTI-DILGTQIEFGNFTMFTDMGR--------------VYY
PQHGFVGPEYTALKMDAL-IKEGGDV----------------------------------
HQGTLWMYFYANQGVVSKPLIISSLA-------GDIYASMHPTESSYNAL----------
-----------------------FYGLMGSTEIQPEE-----------------------
FVVKLKRIPLIWLLWFGIVLMGIGMTIVIIGELKSKK-----------------------
--------------------------------------------------------
>10667787
------------------------------MEIAELLISFALIFPWLVLSACIFLVLDFI
ML-----------LKARGKK-ISELAFIVFS---IACVIVAAAYILLTQS---------F
VSDIFSLKEVYTYSSSGLTLPYKVGGPWIGSSGSMLFVTFFLVLV---YFVFRFKGLGKE
SASRT--------TTYKILDLFLIFLLLVTLLQS--PFECL--PI---------------
---------APP---DGA-------GLNPLLQTFWVLVHPPVVFLGYVFVFFAFALTLAG
MIT---GE---------------------------KEELKAPLKCSLYAAWLFLALG-IA
LGGWWSYEVLGWG-----G-YWAWDPVETASLLPWFALTAYFHLP------HKSKDMAKE
FTLMVSFVMIIFATALTRGGL-LE--SVHAFGK--SPVGPALLGFGFCVLLFFVYL----
----AIRAKKPLYSFDIDSSSLYSVSVFVAYWSLMFLLIICFFGDAAPILGGLFSEN---
-----------------TMSVTGVEFYNRWCYPFTLAFVAALLGCNV--------ALKLE
RFLMLIVAVLGIGLVLALLG---------------------------GPTPNPLTNFGLP
LLLVAGFAIA--------------YNFAKVIKK---RNSLHLWGKTLVHLAVIIMLLGVF
FSAV--DAAKNPRSFVATPNSTKDILGTQIEFGNFTIYTGMGR--------------VYY
PQHVFVGPEYSALKMDVK-IKEGGDI----------------------------------
HQGALWMYHYANHGVVSEPLIISTAA-------GDIYASMHPTTSSHNAS----------
-----------------------FYAIMGVEVQPEDF-----------------------
-VVQVKKIPLIWLLWFGIVLMTIGMVVLLVGELKRKK-----------------------
--------------------------------------------------------
>17611872
------------------------------MEIAGLLISFAFIFPWLVLSACILLVLDFI
ML-----------LKAKGKK-SSELAFIAFS---IACVIVAATYIMLTQS---------F
VSDFFSLKEVYTYSSSGLTLPYKVGGPWIGSSGSMLFVTFFLVLV---YFVFRFKGLEKE
SESRT--------TTYKILDLFLIFLLLVTLLQS--PFERL--PI---------------
---------VPP---DGA-------GLNPLLQTFWVLVHPPVIFLGYVFVFFAFALTLAG
MIT---GE---------------------------KEELKAPLKCSLYAAWLFLALG-IA
LGGWWSYEVLGWG-----G-YWAWDPVETASLLPWFALTAYFHLP------PKSKDLAKE
FTLMVSFVMIIFATALTRGGL-LE--SVHAFGK--SPVGPVLLGFGFCVLLYFVYL--AI
--RAKKPLY----SFDIDTSSLYSVSILVAYWSLMFLLIICFFGDAAPIVGGIFSEK---
-----------------TMSATGVEFYNRWCFPFTLAFVAALLGCNV--------ALKIE
RCLMLIVALLGIGLVLALLG---------------------------LPTPNPLTNFGLP
LLLVTGFAIA--------------YNSAKVMQK---RNSLHLWGKTLVHLAVIIILLGVF
FSAV-D-AAKNPRSFVAEPNSTRDILGMQMEFGNFTIYTGMGR--------------VYY
PQHGFVGPEYSALKMDVT-IKEGGDV----------------------------------
HQGVLWMNHYANHGIVSEPLIISTLA-------GDL------------------------
-----------------------YVSMHPTISSHNSS-----------------------
-------------------FYAIMGVEVQPEDFVVK------------------------
--------------------------------------------------------
>3967200
------------------------------MEIAGLLISFAFIFPWLVLSSCILLVL--D
FI-----MLLKAKGKKSSEL-----AFIAFS---IAFVIVVASYIMLTQS---------F
VSDIFSLKEVYTYSSSGLTLAYKVGGPWIGSSGSMLFVTFFLVLV---YFVFRFKGL---
-GKES----ESHTTTYKILDLFLIFLLLVTLLQS--PFERL-------------------
---PI----VPP---DGA-------GLNPLLQTFWVLVHPPVVFLGYVFVFFAFALTLAG
MIT---GE---------------------------KEELKAALKCSLYAAWLFLALG-IA
LGGWWSYEVLGWG-----G-YWAWDPVETASLLPWFALTAYFHLP------PKSKDLAKE
FTLMVSFVMIIFATALTRGGL-LE--SVHAFGK--SPVGPVLLGFGFCVLLFFVYL--AV
----RAK--KPLYSFDIDSSSLHSVSILVAYWSLMFLLIICFFGDAAPIVGGIFSES---
-----------------TMSATGVEFYNRWCFPFTLAFVAALLGCNV--------ALKIE
RGLMLIVAVLGIGLVLALLG---------------------------LPTPNPLTNFGLP
LLLVAGFAIA--------------YNSAKVMQK---RNSLHLWGKTLVHLAVIIILLGVF
FSAV-DAAKNPRSFVATPNSTI-DILGTQIEFGNFTIYTGMGH--------------VYY
PQHAFVGPEYSALKMDVT-IKEGGDV----------------------------------
HHGALWMYHYANHGIVSEPLIISTLA-------GDIYASMHPTVSSHNSS----------
-----------------------FYAIMGVEVQPEDF-----------------------
-VVKVKKIPLIWLLWFGIVLMGIGMVVLL-----VGELKSKK------------------
--------------------------------------------------------
>4016745
----------------------------MEVEVGELFIILA-----GILLVFDFVLLSKA
TA-----------KDKKKLE----YAFYTSA---IACALVVASYFSLTWA---------F
VSDNFSLSEVYTYSSSSLAIWYKLGDPWIGSSGSMLFVTFLFALV---CFLYRFKGSGKE
SEFRT--------TTYKILDIFLIFLLLVTLLKS--PFELL--PI---------------
---------VPM---DGA-------GLNPLLQTFWVLIHPPVIFLGYIFVFFAFALTLAG
MIT---GE-------------------------SEKQEVREALKRSLCAAWLFLALG-IA
LGGWWSYEVLGWG-----G-YWAWDPVETASLLPFLALTAYFHLP------SRSKDQAKE
LTLTITFSMIIFASALTRGGL-LE--SVHAFGK--SPVGPALLIFAFCVVLYFFYL----
----TRRANKPLYTFDLDTSSLYSVAIFAAYWSLIFLLIICFLGDAAPIIGGFFSEN---
----------------PMSTS--PEFYNKWCFPFTLAFVAALAGCNI--------GLKMK
RYVMLIVAVLGIGAVLAALG---------------------------QPTPNPLANLGLP
LLMVAGIAIA--------------CNFARLLSK--KNSSSRLWGKAIVHLAVIIILIGVF
VSST---AETESGNIIAKPDSVIESLGMQITLNNFTVYPGTGS--------------VYY
PKHAIVGPEHSALKMNVV-IEDGGKV----------------------------------
HQESLWMYYYTNHGVVSEPSIISTFA-------GDVYVSMHPTNSSYNSM----------
-----------------------FYALMGQEVQPEDS-----------------------
-VIVVKRVPLIWLVWFGIILLGIGMSILLFSELLKITNPQYYQKP---------------
--------------------------------------------------------
>4007965
----------------------------MGIGIGEIFIILA-----GILLVFDFVLLSKA
TA-----------KDKKKLE----YAFYTSA---IACALVVASYLSLTGA---------F
ISDNFALSEVYTYSSSGLAIWYKLGDPWIGASGSMLFLTFLFTLT---YFIYRFKEPESE
HEAEK--RSTFRIMLYKTTDAFLIFFILLVLLHS--PFEHF--PVSMSMQT---------
---------VLT---EGA-------GLNPLLQTFWVLIHPPVVFLGYTFVFFAFALTLTG
MIT---GG--------------------------LEERERRTLKRSLYAAWLFLALG-IA
LGGWWSYEVLGWG-----G-YWSWDPVETASLLPWLALTAYFHLS---PKSSRDENMAGE
FTLLLTFLAIIFSTALTRGGL-LE--SVHAFGR--SPVGPALMLFAAGIIFFFFYL----
----CRKVKKPLYTFDVDGSSLSSVSLVVAYWSLIFLMIICFLGDAAPIIGGLFSEN---
----------------PMTTS--PEFYNKWCFPFTLTFVAALAGCNA------SAYIELK
KYLGLIFAVLCVGLVLAWLG---------------------------QPTPNPLANFGLP
LILVAGFTIA--------------YNFVRVLRRSAKKSSTRLWGKTIVHFAIILILIGVF
VSST---METESGFIFAKQNSTIEALGMEIELNDFTISTSTGS--------------VYS
AQHRFMLPEYSALKMDVTSIKDAGDV----------------------------------
HQGAMWIKYYSNHGAVSEPLIISTLT-------GDIYVYMQSTKSSSDSL----------
-----------------------LYALMGQKLQPENF-----------------------
-IVSVKRIPLIGFIWTGILLLGLGMAVLLVGEFVNTGDKKRLK-----------------
--------------------------------------------------------
>4008003
----------------------------MGIGIGEIFIILA-----GILLVFDFVLLSKA
TA-----------KDKKKLE----YAFYTSA---IACALVVASYLSLTGA---------F
ISDNFALSEVYTYSSSGLAIWYKLGDPWIGASGSMLFLTFLFTLT---YFIYRFKEPESE
HEAEK--RSTFRIMLYKTTDAFLIFFILLVLLHS--PFEHF--PVSMSMQT---------
---------VLT---EGA-------GLNPLLQTFWVLIHPPVVFLGYTFVFFAFALTLTG
MIT---GG--------------------------LEERERRTLKRSLYAAWLFLALG-IA
LGGWWSYEVLGWG-----G-YWSWDPVETASLLPWLALTAYFHLS---PKSSRDENMAGE
FTLLLTFLAIIFSTALTRGGL-LE--SVHAFGR--SPVGPALMLFAAGIIFFFFYL----
----CRKVKKPLYTFDVDGSSLSSVSLVVAYWSLIFLMIICFLGDAAPIIGGLFSEN---
----------------PMTTS--PEFYNKWCFPFTLTFVAALAGCNA------SAYIELK
KYLGLIFAVLCVGLVLAWLG---------------------------QPTPNPLANFGLP
LILVAGFTIA--------------YNFVRVLRRSAKKSSTRLWGKTIVHFAIILILIGVF
VSST---METESGFIFAKQNSTIEALGMEIELNDFTISTSTGS--------------VYS
AQHRFMLPEYSALKMDVTSIKDAGDV----------------------------------
HQGAMWIKYYSNHGAVSEPLIISTLT-------GDIYVYMQSTKSSSDSL----------
-----------------------LYALMGQKLQPENF-----------------------
-IVSVKRIPLIGFIWTGILLLGLGMAVLLVGEFVNTGDKKRLK-----------------
--------------------------------------------------------
>17605501
----------------------------MEVEMGEIFIILA-----GILLVFDFVLLSKA
TA-----------KDKRKLE----YAFYTSA---IACALVVASYLSLTWA---------F
VSDNFALSEVYTYSSSGLAIWYKLGDPWIGASGSMLFLTFLFTLI---YFIYRFKEPESE
TGDEK--RSTFRIMLYKTTDAFLIFFILLVLLHS--PFEHF--PMSMSMQT---------
---------VLT---EGA-------GLNPLLQTFWVLIHPPIVFLGYAFVFFAFALTLTG
MIT---GG--------------------------LEERERRTLKRSLYAAWLFLALG-IA
LGGWWSYEVLGWG-----G-YWSWDPVETASLLPWLALTAYFHLS---PKSSRDENMTGE
FTLLLTFLAIIFSTALTRGGL-LE--SVHAFGR--SPVGPALMLFAAAILLFFFYL----
----CRKAKKPLYTFDVDSSSLSSVSLVIAYWSLIFLMIICFLGDAVPIIGGLFSEN---
----------------PMTTS--PDFYNKWCFPFTLAFVVALAGCNA------SAYIELK
KYLGLIFAVLCVGAVLAWLG---------------------------QPTPNPVANFGLP
LILVAGFTIA--------------HNFARVLRRSAKKSSTRLWGKTIVHFAIILILIGVF
VSST---TETESGFIFAKPNSTIEALGMEIELNDFTISTSTGS--------------VYS
AQHHFNIPEYSALKMDAS-IKDAGDV----------------------------------
HQGAMWTKYYANHGAVSEPLIISTLT-------GDIYIYMQSTKSSSDSL----------
-----------------------LYALMGQKIQPETF-----------------------
-IVSVKRIPLIGFIWTGILLLGLGMAVLLVGEFVGTGEINRRVHRERRE-----------
--------------------------------------------------------
>4029694
----------------------------MGMVIGMEVEMGEL----FIILAGILLVF-DF
VL-----LSKATAKDKKKRE----YAFYTSA---IACALVVASYLSLTWA---------F
VSDNFSLSEVYTYSSSGLAIWYKLGDPWIGASGSMLFLTFLFTIV---YFVYRFKEPEPE
SEHEAERGSTFRITLYKTTDLFLIFFILLVLLHS--PFEHF-------------------
---PMSMQTVLT---EGA-------GLNPLLQTFWVLIHPPIVFLGYTFVFFAFALTLTG
MIT---GG--------------------------LEERGRRTLKRSLYAAWLFLALG-IA
LGGWWSYEVLGWG-----G-YWSWDPVETASLLPWLALTAYFHLS---PKSSRDENMTGE
FTLLLTFLAIIFSTALTRGGL-LE--SVHAFGR--SPVGPALMLFAAGILFFFFY-----
------------------------------------------------------------
-------------------------FF---------------------------------
------------------------------------------------------------
------------------------------------------------------------
------------------------------------------------------------
------------------------------------------------------------
------------------------------------------------------------
------------------------------------------------------------
------------------------------------------------------------
--------------------------------------------------------
>17386744
------------------------------METGDFFILLAC----FLLLFDFILLL--M
AK-----------KDKKVKK----RYELAFFAAAIACVLVIAAYFRLTME---------F
VNDNFELFEVYTYSSSGLDLAYKIGDPWIGSSGSMLFVIFCFAVL---YLVYRFTGLGKE
CDYRT--------TTYKIVDLLLIFFILVTLLKS--PFVVM--PG---------------
---------TPP---DGA-------GLNPLLQTFWVLVHPPVVFLGYVFVFFAFALMLAG
MIT---GE-------------------------SEKRELRVTLKRSMYAAWLFLALG-IA
LGGWWSYEVLGWG-----G-YWAWDPVETASLLPWLALTAYFHLP------AKSKDQAKE
FTLMVTFFLIIFATALTRGGL-LE--SVHAFGE--SNVGPALLLFACCVFLCFIYL----
----AIKADKPLFAFEIDTTSLRSISIFVAYWSLMLLLLVCFFWLALPIYKGFTSGS---
----------------VMTLEEIVQTYNYCCYPLTLVFVAALIGCNV--------TLKLK
SYALLLIAVTGIGVVFALLG---------------------------VPTPSALANFGLP
LLFAAGIAIA--------------HAFVRSLQK--KQQSSRMLGRTLVHLSIIIILIGVF
ISST---AELESGNIIAKPNSEISTLGMELKLSDCTLYQGVGS-------------IYPR
TGHAFTVPEHSGLELDVA-IDDGGKV----------------------------------
HEETLEMYYYTNWGVVSEPLIISALA-------GDIYVFMQHTDSSYNSLR---------
-----------------------YALMGGEAQPEDFI-----------------------
--LKVKRVPLIWLVWLGIVLQSIGMTLLLYSELRRKV-----------------------
--------------------------------------------------------
>17351674
------------------------------METGDFFILLAC----FLLLFDFILLL--M
AK-----------KDKKVKK----RYELAFFAAAIACVLVIAAYFRLTME---------F
VNDNFELFEVYTYSSSGLDLAYKIGDPWIGSSGSMLFVIFCFAVL---YLVYRFTGLGKE
CDYRT--------TTYKIVDLLLIFFILVTLLKS--PFVVM--PG---------------
---------TPP---DGA-------GLNPLLQTFWVLVHPPVVFLGYVFVFFAFALMLAG
MIT---GE-------------------------SEKRELRVTLKRSMYAAWLFLALG-IA
LGGWWSYEVLGWG-----G-YWAWDPVETASLLPWLALTAYFHLP------AKSKDQAKE
FTLMVTFFLIIFATALTRGGL-LE--SVHAFGE--SNVGPALLLFACCVFLCFIYL----
----AIKADKPLFAFEIDTTSLRSISIFVAYWSLMLLLLVCFFWLALPIYKGFTSGS---
----------------VMTLEEIVQTYNYCCYPLTLVFVAALIGCNV--------TLKLK
SYALLLIAVTGIGVVFALLG---------------------------VPTPSALANFGLP
LLFAAGIAIA--------------HAFVRSLQK--KQQSSRMLGRTLVHLSIIIILIGVF
ISST---AELESGNIIAKPNSEISTLGMELKLSDCTLYQGVGS-------------IYPR
TGHAFTVPEHSGLELDVA-IDDGGKV----------------------------------
HEETLEMYYYTNWGVVSEPLIISALA-------GDIYVFMQHTDSSYNSLR---------
-----------------------YALMGGEAQPEDFI-----------------------
--LKVKRVPLIWLVWLGIVLQSIGMTLLLYSELRRKV-----------------------
--------------------------------------------------------
>17606724
------------------------------METGEIFIVLAC-F--LLLSDFILLLM---
-------------AKQEGSK-KRDLAFIASA---IACVLIVASYFRLTMA---------F
VNDNFWISEVYTYSSSGLSLMYKVGDPWIGSSGSMLFIIFVFALV---YFTYRFKGL---
-GKES----EFRTTTYKILDVFLIFLLLVTLLKS--PFELL-------------------
---PV----NPP---DGG-------GLNPLLQTLWVLIHPPVVFLGYVFVFFAFALTLAG
MIT---RE-------------------------SERQEVRATLKRFLYTAWLFLALG-IA
LGGWWSYEVLGWG-----G-YWAWDPVETASLLPWLALTAYFHLP------VRSKDLAKE
FTLMITFFMIIFASALTRGGL-LE--SVHAFGE--SPVGPALMLFAFGVFLYFVYL----
----AKKAKKPLYAFEIDSSSLHSVSIFVAYWSLMILLIICFLGDAVPIIGGFFRDA---
------------------SMTTSAEFYNRWCFPFTLAFVAALMGCNL--------GLKLK
NFAWLITVILGIGVVLALLG---------------------------LPTPNPLANFGLP
LLLTAGFAIA--------------HSFVRSLQK--KQQSSHVLGKTLVHLSVIIILIGVF
ISAT---AETDSGNILAKPNSVIDTQGVKIELNDFAVHPGIGS-------------VYPR
TGHLFTVPEYSALKMDAT-IEDGGRV----------------------------------
HNEILELYYYANWGVVSEPLIITSLS-------GDIYVFMQHTNSSYSSLR---------
-----------------------YALMGGIVQPEDFI-----------------------
--INVKRVPLIWLVWLGIILQGLGMTILLYGELRKTGANYSKK-----------------
--------------------------------------------------------
>17624673
------------------------------MNIGGLLLYIGF-I--SALLTTIFLFF---
-------------KQIKISV----WSAR------IAALSTTASVLFMAYA---------F
VTLDFSIYYVWQFSSSSLPILYRLAAMAVGESGTYLVWAWLSTIVT--FIYLEQR-----
-QKSR------EMLDCMYAFGICTLLLLLTIMVD--PFRSI--FLTEGAT----------
---------LPT---AGN-------AISPALMDILMPIHVLTAFIAYAFALIPAASSAAY
LTH---GG-------------------------------RLDVKNQLRLSWLFLSIC-ML
VGGIWANRMLGWA-----G-FWQWDPIQSMALATWLLITAALHAS--VRFKTGEYRRLYP
LLCMFSFVGCIQATFVARSGI-YD--SIHSYLE-SPTTLLLFGFMVIAVIFSILLA--FL
--RGEKTESK---STDVLSAFAPQNTFYFTILILTLLAFVTFWGPNIQVLLRVMGYE---
-----------------TMIS--PSFYNTFLYPLTIALAYLIGICIM---YGRVQSLRIA
YVALVFIVATVVLGIAASNH-----------------------------ALVILPPALFI
VGNVLFKMVR--------------DLRLKKRVA-----FAHVGGVNLIHLGFGLILLGAV
IASS---FAVTSKFDYSFDEEG-----VHKENDGVGVKLVDFR-----------------
-VEQTGSDWLQIVDLELFYGGIHESM----------------------------------
---TSTYMKSRQFGFVSRPAVRYGML-------SNT------------------------
-----------------------IVDLEGMLPCRLET---------------------GS
IELIVKRYPLLNVLWIGSLLLIAGVLFTLAADVMRKRKG---------------------
--------------------------------------------------------
>17627870
------------------------------MNIGGLLLYIGF-I--SALLTTIFLFF---
-------------KQIKISV----WSAR------IAALSTTASVLFMAYA---------F
VTLDFSIYYVWQFSSSSLPILYRLAAMAVGESGTYLVWAWLSTIVT--FIYLEQR-----
-QKSR------EMLDCMYAFGICTLLLLLTIMVD--PFRSI--FLTEGAT----------
---------LPT---AGN-------AISPALMDILMPIHVLTAFIAYAFALIPAASSAAY
LTH---GG-------------------------------RLDVKNQLRLSWLFLSIC-ML
VGGIWANRMLGWA-----G-FWQWDPIQSMALATWLLITAALHAS--VRFKTGEYRRLYP
LLCMFSFVGCIQATFVARSGI-YD--SIHSYLE-SPTTLLLFGFMVIAVIFSILLA--FL
RGEKTESK-----STDVLSAFAPQNTFYFTILILTLLAFVTFWGPNIQVLLRVMGYE---
-----------------TMIS--PSFYNTFLYPLTIALAYLIGICIM---YGRVQSLRIA
YVALVFIVATVVLGIAASNH-----------------------------ALVILPPALFI
VGNVLFKMVR--------------DLRLKKRVA-----FAHVGGVNLIHLGFGLILLGAV
IASS---FAVTSKFDYSFDEEG-----VHKENDGVGVKLVDFR-----------------
-VEQTGSDWLQIVDLELFYGGIHESM----------------------------------
---TSTYMKSRQFGFVSRPAVRYGML-------SNT------------------------
-----------------------IVDLEGMLPCRLET---------------------GS
IELIVKRYPLLNVLWIGSLLLIAGVLFTLAADVMRKRKG---------------------
--------------------------------------------------------
>17500834
------------------------------MIIGDILLYIGL-L--SAISGAVLMFI---
-------------GRSNLGV----IAAK------VAAASLTLCVLILAYA---------F
IFLDFSLFYVWQHNSADLSLYYRLGAMIVGQEGTYLLWAFFSI-----LIVLSNIMQRGL
DSRQK-------LFTNGYALLTCAFLIVLTIVMT--PFKSI--YLVSGAS----------
---------LPL---FGN-------SISPAIADILMPPHIVTAFLAYAFAIIPASASLSY
LTL--------------------------------RQEKIPDIKNYLRLSWLFLSIS-MV
TGGLWANRLLGWN-----G-FWQWDPTQSATMGMWLLLTAILHAV-VRFNNRYEYKVMFP
FLCIGVFLSSIFITLVARSGI-IT--SVHTFPG-TSTWWILILFMAFVIDYTFVLV--LW
FGLPKDDV-----PSSISSAFGPHNTFYFTVLILILMAFISFWGPVLYVILAFLGQE---
----------------TVIL---PDFYNILSYPLIFVLTYLAGICFL---YGRIKSRTLI
YACAVYLLMSLILGIVVPHD--------DYSVATSVSDSLLKNILGSISVLSYLPAFFFV
VSSIIFKMSK--------------DVRMRNKRI-----ALRFTGINLIHIGFVFVVMGAI
ISTS---FASTYHFSYGVDDVG-----VYKEDGPIGMRFLDFR----------------V
EQVDNDWIQIVDVEMDVNDGRVYHST----------------------------------
----VSFWKSSHFGFISRPDMRYGLL-------SDA------------------------
-----------------------KIEFQGSVPHQIQS---------------------DV
IKLDVLVKPFESLVWIGCLLGMLGIVFTLSSDILKKEIKN--------------------
--------------------------------------------------------
>17339970
-----------------------------------------------------------M
YT-----------DRNKQSI----LLIR------TSAVLSTFCVLLLAYA---------F
IFLDFSLIYVWQNDSADLSLFYRLAAILTGQEGTYLVWAWLSIL----VVLLFTELNEKF
SDIDR--------ITIMYALIGCAFLLVLTIVMT--PFNSI--YIVSGAS----------
---------LPL---SGN-------GISPALIDILMPIHIFTTLFAYAFAIIPASVSLAY
LTL--------------------------------EEKRMSGVRIYLRISWIMLSIC-ML
TGGLWANRLLGWN-----G-FWQWDPLQSCTIAIWLLLTTALHAV--VRFNRGEYKRLFP
LLCISAFLACLYTTLVARSDI-FG--SIHSFPG-TPTWWMLLIFIVIVFFYSVVYA--LK
HDISHTTV-----TGGLREAFEPQNTFYFTILILLIMIFISLWGPTVYIILYYMKRA---
-----------------VILP--PEYYNSFFFWMILILTYLTGICML---YGRVKNSTLF
YVLAVYFAVSLILVIAVPYS---------------------------VYVLLYLSAFFFV
IASIIFKMIN--------------DLKVKNKKI-----AVHLTGINLVHAGFIFVVLGAI
LSTS---FATVHTFHYSLDEKG-----VYKEDNGLGVRFIDYS-----------------
-VEYTDTDWVQTLDVEVIDTGTYEMK----------------------------------
----SHFWKSSQYGFIAKPGVRHGLP-------GDI------------------------
-----------------------QLDFQGSSCTPSTQ--------------------IEN
IVFCVKKYPFASLLWGGGILLIVGVMFTIAAAVMRRKLVRRR------------------
--------------------------------------------------------
>10649053
-----------------------------------------------------------M
YT-----------DRNKQSI----LLIR------TSAVLSTFCVLLLAYA---------F
IFLDFSLIYVWQHDSADLSLFYRLAAILTGQEGTYLVWAWLSIL----VVLLFTELNEKF
SDIDR--------ITIMYALIGCAFLLVLTIVMT--PFNSI--YIVSGAS----------
---------LPL---SGN-------GISPALIDILMPIHIFTTLFAYAFAIIPASVSLAY
LTL--------------------------------EEKRMSGVRIYLRISWIMLSIC-ML
TGGLWANRLLGWN-----G-FWQWDPLQSCTIAIWLLLTTALHAV--VRFNRGEYKRLFP
LLCISAFLACLYTTLVARSDI-FG--SIHSFPG-TPTWWMLLIFIVIVFFYSVVYA--LK
HDISHTTV-----TGGLREAFEPQNTFYFTILILLIMIFISLWGPTVYIILYYMKRA---
-----------------VILP--PEYYNSFFFWMILILTYLTGICML---YGRVKNSTLF
YVLAVYFAVSLILVIAVPYS---------------------------VYVLLYLSAFFFV
IASIIFKMIN--------------DLKVKNKKI-----AVHLTGINLVHAGFIFVVLGAI
LSTS---FATVHTFHYSLDEKG-----VYKEDNGLGVRFIDYS-----------------
-VEYTDTDWVQTLDVEVIDTGTYEMK----------------------------------
----SHFWKSSQYGFIAKPGVRHGLP-------GDI------------------------
-----------------------QLDFQGSSCTPSTQ--------------------IEN
IVFCVKKYPFASLLWGGGILLIVGVMFTIAAAVMRRKLVRRR------------------
--------------------------------------------------------
>17330820
-----------------------------------------------------------M
YT-----------DRNKQSI----LLIR------TSAVLSTFCVLLLAYA---------F
IFLDFSLIYVWQHDSADLSLFYRLAAILTGQEGTYLVWAWLSIL----VVLLFTELNEKF
SDIDR--------IAIMYALIGCAFLLVLTIVMT--PFNSI--YIVSGAS----------
---------LPL---SGN-------GISPALIDILMPIHIFTTLFAYAFAIIPASVSLAY
LTL--------------------------------EEKRMSGVRIYLRISWIMLSIC-ML
TGGLWANRLLGWN-----G-FWQWDPLQSCTIAIWLLLTTALHAV--VRFNRGEYKRLFP
LLCISAFLACLYTTLVARSDI-FG--SIHSFPG-TPTWWMLLIFIVIVFFYSVVYA--LK
HDISHTTV-----TGGLREAFEPQNTFYFTILILLIMIFISLWGPTVYIILYYMKRA---
-----------------VILP--PEYYNSFFFWMILILTYLTGICML---YGRVKNSTLF
YVLAVYFAVSLILVIAVPYS---------------------------VYVLLYLSAFFFV
IASIIFKMIN--------------DLKVKNKKI-----AVHLTGINLVHAGFIFVVLGAI
LSTS---FATVHTFHYSLDEKG-----VYKEDNGLGVRFIDYS-----------------
-VEYTDTDWVQTLDVEVIDTGTYEMK----------------------------------
----SLFWKSSQYGFIAKPGVRHGLS-------GDI------------------------
-----------------------QLDFQGSSCTPSTQ--------------------IEN
IVFCVKKYPFASLLWGGGILLIVGVMFTIAAAVMRRKLVRRR------------------
--------------------------------------------------------
>3870620
---------------------------------------LTF-L--STCLAGVLMYT---
-------------DRNKQSI----LLIR------TSAVLSTFCVLLLAYA---------F
IFLDFSLIYVWQHDSADLSLFYRLAAILTGQEGTYLVWAWLSIL----VVLLFTELNEKF
SDIDR--------IAIMYALIGCAFLLVLTIVMT--PFNSI--YIVSGAS----------
---------LPL---SGN-------GISPALIDILMPIHIFTTLFAYAFAIIPASVSLAY
LTL--------------------------------EEKRMSGVRIYLRISWIMLSIC-ML
TGGLWANRLLGWN-----G-FWQWDPLQSCTIAIWLLLTTALHAV--VRFNRGEYKRLFP
LLCISAFLACLYTTLVARSDI-FG--SIHSFPG-TPTWWMLLIFIVIVFFYSVVYA--LK
HDISHTTV-----TGGLREAFEPQNTFYFTILILLIMIFISLWGPTVYIILYYMKRA---
-----------------VILP--PEYYNSFFFWMILILTYLTGICML---YGRVKNSTLF
YVLAVYFAVSLILVIAVPYS---------------------------VYVLLYLSAFFFV
IASIIFKMIN--------------DLKVKNKKI-----AVHLTGINLVHAGFIFVVLGAI
LSTS---FATVHTFHYSLDEKG-----VYKEDNGLGVRFIDYS-----------------
-VEYTDTDWVQTLDVEVIDTGTYEMK----------------------------------
----SLFWKSSQYGFIAKPGVRHGLS-------GDI------------------------
-----------------------QLDFQGSSCTPSTQ--------------------IEN
IVFCVKKYPFASLLWGGGILLIVGVMFTIAAAVMRRKLVRRR------------------
--------------------------------------------------------
>3973673
------------------------------MIIGNILLYISL-I--SSCLAAVYMFT---
-------------GRIKTSI----QLLR------TAAFSATLAVLLLAFA---------F
IFLDFSLFYVWQHSSAELPVFYRLAAILVGQEGTYLIWAWLSI-----IVVLLYTELHGI
HDRTA-------MITNVYALICCAFLLVMTITMT--PFRSI--FAVSGAS----------
---------MPT---SGN-------SISPELIDILMPLHIFTTFIAYAFTIIPAAMSLAY
LTK---------------------------------KKNMPDSKNYLRIAWLFLSIC-II
VGAIWADRLLGWN-----G-FWQWDPIQALSLCTWLLLTAALHAV--VRLNVGEYNRLFP
LLCIGTFLGSLYMTLLARSDV-FG--SIHSFPG-TPTWWMIVVFMAIVIVFSLIMA--LR
PDKTEYT------TSDSIYIFKPSNTFYFTILILIMMAFIAFWGPTVYLILGYMGRE---
-----------------IIIP--MEFYNILFYPLVVVLSYLTGICLL---YGRVRSRTLA
YVGIIYFTISIILAVAVPYG--------THSVAASYTGSSFEKILGSISVTSYIPAFFFV
TGSVIFKMVR--------------DLKVNNKTA-----LIHLNGINLIHVGFVFIVLGAI
LSTS---FATSHHFSYSLSEKG-----EYKEDEGIVLRFLDYR-----------------
-VEKIGSDWYQTVDVEIFDDSEYKAS----------------------------------
----PVFLKSRQFGYITRPEVRHGLL-------SDT------------------------
-----------------------QIEFHGTLPHQIEL---------------------ET
IEINIKKQPFAIFMWSGCVLLIVGVLLTLSSDVIRRKGWILSYLKFVMSKPVSDILPFET
KECKILTLSIPVAVIIGTVIAIFVYEMLGYLYAFYVILGGAVIVSVITYLLKFRKS
>10637552
------------------------------MNMGNMLLYASL-L--SACSAAVYLFT---
-------------GRIKTSI----LLIR------TAAFTATLSVLLLASA---------F
VFLDFSLFYVWQHSSAELPIFYRLAAILVGQEGTFLIWAWLSL-----MVVLLYTELHRI
RNRTA-------MITIVYALIGCAFLLVLTITMT--PFRSI--FAVGGAS----------
---------LPP---TGN-------GISPELMDILMPLHIFTTFIAYAFALIPAAMSLAY
LTK---------------------------------RENMPDSKNFLRLAWLFLSIC-MI
SGGIWADRLLGWN-----G-FWQWDPIQAISMAVWLLLTAALHAV--VRFNSGEYKKLFP
LLCIGTFLGSLYMTLIARSDI-FG--SIHSFPG-TPTWWMIVVFIAIVIVFSFMLA--LR
RGVPEHT------TSDSIHIFKPSNTFYFTLLILIMMAFIAFWGPTLYLILGYMGRA---
-----------------IIIP--MEFYNILFYPLIVLLSYLIGICML---YGRVNNRTLA
YVCIIYFTISIILAVAVPYG--------THAVAASHTGSSFEKILGSISVTSYIPVFFFV
TGSVIFKIVR--------------DLRVKNKTA-----SIHLNGINLIHVGFVFIVLGAI
LSTS---FATSHNFSYSLAEKG-----VFKEDGGMVLRFLDFR-----------------
-VEQVGSDWYQIVDVEVIDDKEYTTT----------------------------------
----AVFLKSRQFGYITRPTVRRGLL-------SDT------------------------
-----------------------QVEFQGSLPHQIEL---------------------ET
IEVKVKKQPFASLMWSGCVLMIAGVLLTLSSDVIRRKGWILSYLKFVVNKPVSDIIPLKT
KEFKMFIFSIPVVVTIGTVTAIQVYKVLGYLYAFYVILGGVVIVSVIIYLSKCRKS
>17498197
------------------------------MNMGNMLLYASL-L--SACSAAVYLFT---
-------------GRIKTSI----LLIR------TAAFTATLSVLLLASA---------F
VFLDFSLFYVWQHSSAELPIFYRLAAILVGQEGTFLIWAWLSLM----VVLLYTELHR--
-IRNR-----TAMITIVYALIGCAFLLVLTITMT--PFRSI--FAVGGAS----------
---------LPP---TGN-------GISPELMDILMPLHIFTTFIAYAFALIPAAMSLAY
LTK---------------------------------RENMPDSKNFLRLAWLFLSIC-MI
TGGIWANRLLGWN-----G-FWQWDPIQAISMAVWLLLTAALHAV--VRFNSGEYKKLFP
LLCIGTFLGSLYMTLIARSDI-FG--SIHSFPG-TPTWWMIVVFIAIVIVFSFMLA--LR
RGVPEHT------TSDSIHIFKPSNTFYFTLLILIMMAFIAFWGPTLYLILGYMGRA---
-----------------IIIP--MEFYNILFYPLIVLLSYLIGICML---YGRVNNRTLA
YVCIIYFTISIILAVAVPYG--------THAVAASHTGSSFEKILGSISVTSYIPVFFFV
TGSVIFKIVR--------------DLRVKNKTA-----SIHLNGINLIHVGFVFIVLGAI
LSTS---FATTHNFSYSLAEKG-----VFKEDGGMVLRFLDFR-----------------
-VEQVGSDWYQIVDVEVIDDKEYTTT----------------------------------
----AVFLKSRQFGYITRPTVRRGLL-------SDT------------------------
-----------------------QVEFQGSLPHQIEL---------------------ET
IEVKVKKQPFASLMWSGCVLMIAGVLLTLSSDVIRRKGWILSYLKFVVNKPVSDIIPLKT
KEFKMFIFSIPVVVTIGTVTAIQVYKVLGYLYAFYVILGGVVIVSVIIYLSKCRKS
>3952753
------------------------------MDIGNTLLLTAL----FSAVASVLLCK---
-------------RNNYYFL----WMLR------WTFFSLSLAVLLLVYY---------F
ISKDFSINYVYMYGGNQ-PLVYNIAAFWTGKEGIHLLLAWATMLC---ILFFQTKNKENH
GFALK---------TLRIVLIIEILLLIITLADS--PFKPI--MGVFNT-----------
---------DAL---SGN-------GLSPKFISPWFLVHPPLLVMAYAASIILFAAAMVY
LHS---GE----------------------------KEWVRTARSWGRFSWLMLSLG-MA
TGGLWAYEIIEWN-----G-FWRWDPVQSGALAVWLVLTAALHAIVRHGHNSLEYKTTAP
LLAASVFILNIYVMFFTRIEV-RG--SKHNFIG-SAVWPVLLVGVFLAIIAVLFLI--LK
--RKRSDSGGAIQNLKPASLNSMRSSFHATILLLCMLAFVPVWSILHSLTSEEIGEF---
-------------------IPIPEEVYNLWSFPIILMLTLLTVYCML------QGVVKRK
DLISVMLASIFIGIVTAFLPETQTPTLLSYTSEFYQQSTLLVQSIGSAPMFSYVSVSLFA
IIGTMFRFLY------------------GKNRF-----SYNNIGIGLIHAGFILIVLGAV
ASTS---FSKEGSLDYALKELN----ILQNIDLTWSAEITDYS----------------I
MDIGDGWERTLNLSIYKN-GESHGSG----------------------------------
---TLSLAKSDGSGYFHKVLLHRTLF-------TDI------------------------
-----------------------LIHFASDTPGQSVI-----------------------
-KLNVKVVPLVNLLWGGVLLMICGIIFLVKPNLSSKTG----------------------
--------------------------------------------------------
>3948194
------------------------------MDTGNILLLIGL----IASIASLSVYK---
-------------LNRRYFL----YALI------LAFLFISSAVLLLVYY---------F
ISNDLSINYVYIYSG-DLPVVYRIAAMWAGKQGMQLLLVWATMLF---ILLFYMKNQENN
GFARK---------ISYIALGIVILFLSITLLDS--PFRPA--PGSSEA-----------
---------GIL---SGH-------GLSPKMISFWFLIHPPLVVMAYAAIIILFASAITY
LFS---GE----------------------------KEWVVTARSWGRASWLLLSLA-MA
TGGAWAYETVGWD-----G-FWKWDPAQSGALIIWLVLTAVLHAIIRHQRNFREYDTTAP
LLSACVFILSLYVMFFSRKGV-QG--SEHNFLG-SDIWAILFAAMLFTTIITLYLI--MR
--RKSEESGW---KMTLNSMNSLRTSFHTAILLLCMLAFVPFWGITHSIIPEKIFGD---
----------------QILIP--KEVYNFWSFPIILLLITLTGYSLL-------QGVVKQ
KVLKLITLLAIFTGAVTAFF--PGPTLLDPASEFYQQSTFLGQSIGSVSVISYIPISLFG
VGGIFFRFIH------------------GKHRF-----SCSNTGIGLIHAGFIFIVAGAI
SSTS---LSTEGTVGYTALELN----IPKGIDAVWRVSVTDIS---------------TT
VKADNGSEQVLNLNFYKN-GNPHGSG----------------------------------
---VVSLSKSDRIGNFHKLLVHRTLF-------TDI------------------------
-----------------------MVHYDGDALNPSSI-----------------------
-RLRTEMMPLVNVLWGGTLLMIGGIIFLMKPNLSSKTG----------------------
--------------------------------------------------------
>313417
-----------------------------MHYLGFFALLTSLIIMILLAAAAFAGLWRIR
ST-----------GEDIKIV---PWLEKGQA---AVTGLVTLSSLVLLWA---------F
ITRDFTYSYVYRNSDEFLPMHYQVSAFWAGQEGSLLFWLWVVVIMA--GIWLLSPVYKSL
ARDTK------AWFWGMMFIVQAFLLLMLTGPSN--PFIVY--DI---------------
---------QPM---GGS-------GLNPLLQNVGMIFHPPMTFLGYAGFTIPACLALAG
WLS---GD---------------------------QRSWIFQCRNWVLFAWVMLTGGAIL
LGGWWAYMELGWG-----G-YWAWDPVENASLIPWLISTAFLHTA-IVGKQRNVLHRSNL
ILISLSLLTCFFATYLVRSDV-IE--SLHTFGG-RGVGGPLVIFMLAGLALTLFVA--MA
--GQKQ-------KSAMDSLWSKQGLLIVVSWIFLALAVIVAMGTMWPVISNIWTES---
----------------PMGLG--PDFYNRVCLPLFTAMALVMCVCPW---FNWRQGILDM
QGLLAVVLVFAVSVAGLWIG--------------------------GMRDFMPLIAASAG
TAGMVSMIFY--------------ILSRRELRR-----SRKGWGLYLVHFGVAMIVLGVA
FSGP---YQEEIQVRLSQGEST--------EISGFEVTYSDFR----------------E
EHDPGVSIYEARLDVTRD-GKEVGTM----------------------------------
LPQRTLHRNFDQ--PYSEVSTIFSLG-------KEV------------------------
-----------------------YSTIMGFDQELNVT-----------------------
--FKISVSPLVNWIWIGSIILCLSIFLIMGRVRIRSPEN---------------------
--------------------------------------------------------
>299307
-----------------------------MQYLGYAALLAAQ-I--AALAGAGFSLFAAI
QR-----------PQTHDGR-VSRWAIF------ANGGFLTVSAVILTWA---------L
VSSDFSFAYVADYTDRALPLFYRLTAFWAGQEGSLLFWAWTAAVLG--CVFALSPAERQM
PPQKK------LFFWAFYLSIQAFFLLVLTSWSN--PFQEV--MP---------------
---------APS---DGN-------GLNPLLRHPGMVFHPPLLFLGYAGFGLPACAALAH
GVA---GG---------------------------GGQWIRPMRNWTLLAWVFLTVG-II
LGAWWSYMELGWG-----G-YWAWDPVENASLIPWLTGTAFVHTA-AIEQRTGALKRSNV
ALIVATYILCLFGTYIVRTGV-VQ--SLHAFGD-SGLGLPLLLAMGVIALFIPVSL--WG
--GMRS-------ETSVPKADSRAGLISLGVWLLIALSVVILLGTMWPVLSSLWSRH---
----------------TVGLG--PAFFNRVCTPLFALLPWLFAVAPF---RGWRGGFRDS
RGMGIALASGLLTIAAAATL--------------------------GVRMPVVLLALGGG
GACLVAAGYC--------------VLRYPQARR-----SRKQWGMYLAHAALALMVIGVA
LSGP---LKVSNQAQLAPGDAF--------EVGGYRVVYASAE----------------R
GQLRDMTFQRAVLEIRRG-GKVQGFV----------------------------------
RPERRVYANFENK-TFAEAGVLPGLG-------REV------------------------
-----------------------YGILMGLAADDTAT-----------------------
--VKVSITPGVNWIWIGGTLLCLAGLVVCGRQRSQAAANPRNAQEVDHG-----------
--------------------------------------------------------
>791285
-----------------------------MHFVMEMTLVLAM-F--ISLAAAAWGCL--N
TW-Q---------GQNSSLK----WLEKGQF---AVISLISISSVVLLYA---------L
MTRDFSFKYVADYTSIDLPNLYAATAFWAGRPGSLLFWLLIIAIGG--TLFLRTKKYADL
PQETK------VAYWMLFFAIQAFFLFILTTASQ--PFTEL--LH---------------
---------PPA---DGT-------GLNPLLQNIGMPFPPPLLFFGYGLFTVPACLAIAM
AIT--KGD----------------------------DSWMKLTRNWVLPAWSFLTAG-IV
LGAWWAYMELGWG-----G-YWAWDPVENASIIPWFVATAYLHTS-ILGHRYGVLKRVNI
VLINLTFLLCVVGTYIVRSGI-IK--SVHAFGG-GGVGGLLLTFILFYLFLTLIAA--FF
--ANTQK------TKLEAEAFSRQGLLVVAIWVFIALGTVIFLGTMWPVISLGWEAN---
----------------PVGVN--SGFYNTVTMPLFTLMGLLLLICPW---FSWKEGIQEK
HGLAVSVFTGLCLSGAAWFS--------------------------GIRMVLPLIAFGAG
SGVIASTIML--------------ALRNKS------------------------------
------------------------------------------------------------
------------------------------------------------------------
------------------------------------------------------------
------------------------------------------------------------
------------------------------------------------------------
--------------------------------------------------------
>347530
----------------------------MTHSIGFFCLLAGM-G--LSIALCAWCGH--M
LW-R---------GKAQGMH-KVVWI---QA---LIVGLTLVPSLILADA---------L
LGHDFSFKLVADYTDSLLPWTYALTAFWAGQEGSFLFWTLALAVVG--LFWAGSSSGRGV
PAEST------CAFWMVYSLVQAFFFLILTTVSN--PLLQL--SP---------------
---------PPA---DGN-------GLNPLLQHPGMVFHPPLLFIGYAGLTVPAAAGLGT
VFV---QD----------------------------DAWLERVRNWTLTAWIFLTAG-IV
LGAWWSYMELGWG-----G-YWAWDPVENASLIPWLACSAFVHTA-VIGRKSRALGRTNV
ALAGLSLVLCLLATFVTRSGM-LD--SLHAFGA-QGVGLPLIWGMGAGVLLVLLGI--LG
--AQTSL------RRQLPSIGSQQGGIVLLTWLLLILAAVIGLGTLWPLISRIWSAQ---
----------------SVGFG--PDFYNRVCLPFFALFIIGLPFCPW---LGWTGWKRFP
KVLAGILGGALILGAAAWTL--------------------------GIRDLLPLPTVAFA
LVAVPSLLGI--------------CLYRSAYRR-----RRSGWAVMAVHIGLAVVALGIA
VSGP---YAQEKDAVLSPGQQL--------RLKEYTFTHLSLS----------------R
ERTQRMEAYKATLRVAKN-GREIARL----------------------------------
VPERRMYRSFNQ--PFAEAAVIPGLG-------DEI------------------------
-----------------------YATLLGFDQEDRVR-----------------------
--VQVRINPGVNWIWIGGTLMCLAGLLAIRRQRPPRQESDA-------------------
--------------------------------------------------------
>426106
-----------------------------MYLAAHGAMLVAL-L--LSILAAGLACV--E
AW-T---------GNEKGVP----WLERMNM---SAFILVTITSGILLQA---------L
VSRDFSLDYVAQYTDSTLPIFYTITAFWAGQAGSLLFWTLVMSLAS--VMFLFSDTYQEI
APRTR------LYFWMFFLPLQAFFLLLLTGMSN--PFVVL--AN---------------
---------PPV---DGK-------GLNPLLRNIGMVLHPPLLFVGYAGFTIPACLALAS
TVA---GE---------------------------RKSWVEAAHNWNVVSWALLTSG-IL
LGGWWAYMELGWG-----G-YWAWDPVENASLIPWFSATALLHTA-MIERRFGALPRTNI
FLACLTLLLCLFATYLVRSGV-VE--SLHAFGE-GGVGRPLILAISFGVAVSLAVA--SA
--RPRGQ------SASLPVLGSRQGMIVLLVWLLVALGVVVLLGTIWPVISQLWESK---
----------------PKGVN--QAFYNTICLPLFTLMAMLLAVAPW---LGWRGGLWKP
KVALIPVAAWASVVGVGVWL--------------------------DIKPMLAVAGVGAA
AAVLVSLVML--------------AIVTPKAVR-----TRVFLSSHGSHLAFALIVLGVA
VSGP---FQKSREIPLSPGEGF--------SFGGYDFKYTGLR----------------N
TKSIEVAIDEAVIEVSKE-GKRVGEL----------------------------------
TPQRRVYRNYDH--PNSEVSTLFSLG-------EEL------------------------
-----------------------YATIHDIEGERVQP-----------------------
--LKVTINPMVNWVWIGSLGICLLPLLAWRTRRAQGGETHEE------------------
--------------------------------------------------------
>441807
-----------------------------MYLAAHLALLLAM-L--VSLLAAGLACM--E
AW-N---------GQGRQLE----WLHRGQL---LATLLMTCAAGVLFVA---------L
LSRDFSLAYVADYSDSSLPLFYTITAFWAGQAGSLLFWALIMALAG--ALFCRTARYAAL
APATK------VLFWLFFMTYQAFFLVLLTGPNN--PFTVL--PT---------------
---------PPA---DGK-------GLNPLLRNVGMIFHPPLLFLGYAGFAIPACLALAA
TVS---GE---------------------------RGAWLEAARNWIVGSWVFLTAG-IL
LGGWWSYMELGWG-----G-YWAWDPVENASLIPWFSATALVHTA-LVERRFGALGRTNV
FLACLTAILCLFATYLVRSGV-VE--SLHAFGD-GGVGTPLLFGVLFALGLTLLSL--AA
WPRGG--------KEQLSGLLTRQGMLVVSVWILMALGFVVLLGTIWPVISQLWEVS---
----------------PQGMQ--PGFYNTVCLPLFTLLTLVLAVAPW---LGWKGGPVRR
DVPAALVAFWLALLVIGAVQ--------------------------GIRPLLAVAGIAAA
GAVVISTVLL--------------AVNAPRAVK-----RRRFWASHGAHLGLALIVAGVA
VSGP---FQRTSEKVLQPGESF--------TFGGYSFTYKGLR--------------IED
GPGSEIIKTEEAQVAVSRNGKPVGML----------------------------------
TPQRLTYRNYDH--PHTEVSTLPSLG-------NEL------------------------
-----------------------YATVHDLEGERLTP-----------------------
--LKISINPMVNWLWIGSVVVCLLPLLAIRLKPGRTGQKEGAN-----------------
--------------------------------------------------------
>421152
-----------------------------MYFIAYAMQLLTL-I--CALGGSALALL--Q
LW-Q---------QRGDALA----LIEKVHW---AITGALSLAAALLLHA---------L
FWNDFSLVYVASYTDRVLPAFYRLTAFWAGQPGSMLFWAFSVAISG--SIFALTPAYKRL
TPATR------LWYWGFFYAIMAFFALILSCWSN--PFEMQ--SP---------------
---------VPP---DGN-------GLNPLLQNPGMIFHPPLLFLGYGGFTVPACLALAQ
SLSGGEGE----------------------------DGWHRVTRPVTLLAWAFLTAG-II
LGMWWAYMELGWG-----G-YWAWDPVENASLIPWLISTAALHTL-IVQERRNKLHRVNV
ALMCLTTISAFFATYLVRSGV-VQ--SVHAFGD-GSVGTPLTVFVLGGLLISFWAA--FS
--VPAR-------GRELAGIVSREGFLVMVCWLLLALSVIILVGTMWPVISLLWTPE---
----------------PHGLD--ANFYNRVCVPLGMLIMLLLMVCPW---LRWDGGLRDA
PRFWLALGAFVASGAAFFFL--------------------------GYRQPVALLAAAGS
VACLAGLLAS---------------LPTLLGKG-----GWRAVGAAGLHVGLAVLVLGMA
FSGP---YKQEYDLLFQNGKGV-------QQAGAYRVELLEAQ----------------Q
GRAVDHDYLEARLKIYEG-DTLLGEL----------------------------------
KPQRRMYDKFGTM-QFSEVDVVPGLG-------NEL------------------------
-----------------------YASFLGLDENASVL-----------------------
--IRFSVEPLVNWMWIGGTLMCLFPFLMLARGRKKQTPAAGGDAPADDGPQA--------
--------------------------------------------------------
>466643
-----------------------------MTIALIDIFWIANTLWPWHKLNKFILIIKNK
YP-----------NQSSKKV-SLTLAEITSI---SITILLSIASGILTYA---------L
ASYNFSLQYVASYTDQFLPLFYRITAFWAGQAGSMLFWALSTSIAS--CIFQHTYLYKKL
SIDTK------LWFWILYLSIMAFFGLLLITWNN--PFILL--DI---------------
---------KPI---DGN-------GLNPLLQNPGMIFHPPLLFLGYGWFTIPGCLALAQ
TIS-NQKE---------------------------EPSWIVISKPFILSAWAFLTAG-IV
LGGWWAYMELGWG-----G-YWAWDPVENASLIPWLISTAALHTI-IIQTHKNVLTHINV
FLMALTTLSTFFATYLVRSGI-VQ--SVHAFGT-SNVGKPLLIFITFATITIISIF--YT
--AYSTKD-----NSELSTINSRIGFLIFTSWLLLALAILILLATMWPVFTSFWNQIILG
QSILQSSTSINQESAGSIGLT--SDFYNKTCLPLFAILMALLSLCPW---LGWTRGIHNL
KNITLVLITFFTSSCIMYLS--------------------------GYQLPIAILGASSA
FAIMTSTVLL---------------VLDKQTRS-----NKPMLLAYGIHFGVALIAMGIA
FSGP---YKIEIEQILHEGETI--------KVGNFDIKLIKIQ----------------E
GELVDYAYIEGLLEVRKD-GKFIDFI----------------------------------
APQRRIYKKWGKM-QFAEADTIPSLG-------NEL------------------------
-----------------------YASLLAVDHQNRAL-----------------------
--FRLSSMPLVNWIWIGGAIISLLPFFSIISSYRGKNYASSANSYQQSI-----------
--------------------------------------------------------
>350608
-----------------------------MHLLAFLLLVASL-L--FAIGFGAVAAL--Q
IW-Q---------GRSTLLH----WIEKSQM---MITTLITLSSLILLWA---------L
INFDFSNYYVSSYTSLDLPLFYRVTAFWAGQAGSLLFWAWSVALCG--IIFCYTNAYKAL
SDGTK------MWFWMLFLTFIGFFLFLLTTWSN--PFELI--SP---------------
---------IPA---DGN-------GLNPLLQNPGMIFHPPLLFLGYGGFTIPSCLALAQ
ALNGSQHD---------------------------EGSWTDASRNMILFAWLTLTAG-II
LGCWWSYMELGWG-----G-YWAWDPVENASLIPWLVGSAFLHTS-VIETRRGKLHRTNT
FLVALTTISAVFATYLVRSGV-VE--SLHAFGD-GGVGTPLLIFIIFFTALALFATATCK
NPN----------AKPMAELFSREGLLLVAAWFLIALSVIILIATMWPVFSKFFTSN---
----------------PQGLD--QNFYNKVCMPLAAVISVLLMICPW---MKWKGGVKST
IMLGTVTAVFIATGAGMYIA--------------------------GYQIPVSILAVGSA
AGCIAGIVLL--------------FATDASVRK-----SNRAISAYGVHIGVALIVIGIA
FSGS---YKQEIQTRISHGGTA--------ALQEYTFKYKKLY----------------E
GQAPGYVFLQAEIDVYED-GKLVGTL----------------------------------
EPQRRLYNKFGKNRSFAEVSIIPSFG-------EEL------------------------
-----------------------YSSLLGADSQGNIT-----------------------
--VKLSIEPMVNWFWIGGTLMCLFPFIGFTRFRKSEKVTDAA------------------
--------------------------------------------------------
>236732
-----------------------------MYYFAFVLLALSM-L--CALAGAAWAVK--S
LW-PRTAPAAGKASRRTSVP-GLGFVEKANL---CLTGCYIIASAILIYA---------L
ASYDFSLVYVASYTDRLLPLFYRITAFWAGQAGSMLFWAFSVAICG--GLFQLTRSYKSL
TPDTR------LWYWVFYLGIMSFFGLILVTWNN--PFLMN--HA---------------
---------VPQ---DGN-------GLNPLLQNPGMIFHPPLLFLGYGGFVIPSCLALAQ
ALSRRQAD---------------------------EAAWTDVARPFTLAAWAMLTAG-IV
LGGWWAYMELGWG-----G-YWAWDPVENASLIPWLIATAALHTM-LIQTRRNKLHGVNV
FLMALTTISAFFATYLVRSGV-VQ--SVHAFGS-GGVGVPLLLFILISVALSFWIA--LL
ARRSD--------TGELAGIESREGFLILTSWLLLALSLIILIATMWPVFSAFWKETVMG
LARDVVLDEAGHDHGGAVGLT--ADFYNRVCMPLFAAMVAILSICPW---LGWNGGVRNM
RKLLLVVCSFIGAAAAMYSL--------------------------GYTLPVAVLGASAS
VAALVSMSLK---------------LFERPVYS-----HAPSFAAYGIHIGVALIALGIA
FSGP---YKIESEPTMAMGETV--------KVGQFEVTFKNLY----------------E
GEGAGYIFLEGELEVRKD-GKLIGIA----------------------------------
APQRRVYAKWGQM-QFAEAAVIPSLG-------NEF------------------------
-----------------------YATLMAVDQQNRAV-----------------------
--FRLSSNPLVNWLWIGGILMCLLPFVSFRRRNGREN-----------------------
--------------------------------------------------------
>368346
-----------------------------MHLTGYFILSACL-L--LSLTLGGLSMA--Q
AW-Q---------GRRNALH----LLEKGQI---LVTGLMTAASLILLYG---------L
VIFDFSNAYIASYTDRLLPVFYRLTAFWAGQAGSLLFWALCVSLSG--VYFMCTQGYRVM
SDGTK------TYFWLFFMIIQAFFALLLTTWSN--PFITV--NP---------------
---------APA---DGN-------GLNPLLQNPGMIFHPPLLFLGYGGFAVPGCLALAQ
ALNRNSGN---------------------------EVSWIEAGRNMTLLAWATLTAG-II
LGCWWSYMELGWG-----G-YWAWDPVENASLIPWLVASGYLHTS-ILEQRRNKLHRTNI
FLMALTTISAFFATYLVRSGV-VD--SLHAFGD-GGVGAPLLVFIIAFTAISVIIP--ML
----HKVEG----ARPLSGIASREGFLVIVAWVLMALSIIILLGTMWPVFSKFWSAN---
----------------PMGLE--PAFYNRVCLPLFVMLSLLLVICPW---LGWKEGLRST
KAAALAGGIFLALLAGFFVT--------------------------GIRIPAALLGAASA
VGAIAGIGIL--------------FATQPHLRR-----NRSSVAAYGVHIGLLLMVLGVA
FSGP---YKVEKEIEIAKGETV--------TLGDYAMTYKALY----------------E
GEGPGMIFIEAELEVAKN-GKKIGTL----------------------------------
HPQRRIYSKFSRN-QYAEAATIPTLG-------DEP------------------------
-----------------------YATLLGISQDNKAV-----------------------
--LRVSINPLVNWLWIGGTLASLFPFLGMRAVRSRRNNAAMVQEDAA-------------
--------------------------------------------------------
>371687
-----------------------------MHLTGYFILSACL-L--LSLTLGGLSMA--Q
AW-Q---------GRRNALH----LLEKGQI---LVTGLMTAASLILLYG---------L
VIFDFSNAYIASYTDRLLPVFYRLTAFWAGQAGSLLFWALCVSLSG--VYFMCTQGYRVM
SDGTK------TYFWLFFMIIQAFFALLLTTWSN--PFITV--NP---------------
---------APA---DGN-------GLNPLLQNPGMIFHPPLLFLGYGGFAVPGCLALAQ
ALNRNSGN---------------------------EVSWIEAGRNMTLLAWATLTAG-II
LGCWWSYMELGWG-----G-YWAWDPVENASLIPWLVASGYLHTS-IVEQRRNKLHRTNI
FLMALTTISAFFATYLVRSGV-VD--SLHAFGD-GGVGAPLLVFIIAFTAISVIIP--ML
----HKVEG----ARPLSGIASREGFLVIVAWVLMALSIIILLGTMWPVFSKFWSAN---
----------------PMGLE--PAFYNRVCLPLFVMLSLLLVICPW---LGWKEGLRST
KAAALAGGIFLALLAGFFVT--------------------------GIRIPAALLGAASA
VGAIAGIGIL--------------FATQPHLRR-----NRSSIAAYGVHIGLLLMVLGVA
FSGP---YKVEKEIEIAKGETV--------TLGDYAMTYKALY----------------E
GEGPGMIFIEAELEVAKN-GKKIGTL----------------------------------
HPQRRIYSKFSRN-QYAEAATIPTLG-------DEP------------------------
-----------------------YATLLGISQDNKAV-----------------------
--LRVSINPLVNWLWIGGTLASLFPFLGMRAVRSRRNNAAMVQEDAA-------------
--------------------------------------------------------
>454438
-----------------------------MHLSAYLLLVASL-L--FALFFAGTAAI--Q
IW-Q---------GRTTALP----WMEKGHL---MLTAFMSVASAVLLHA---------L
ANFDFSLVYVASYTDRALPLFYRLTAFWAGQAGSMLFWGWSVALFG--VFFLFSPVYRRV
SEPTR------MWFWLLFLAMMGFFLLVLTCWSN--PFTVV--DP---------------
---------APA---DGN-------GLNPLLQNPGMIFHPPLLFLGYGGFAIPGCLALAQ
SLS---GM------------------------RLSEGAWADHARPFTLVAWLFLTAG-IV
LGGWWAYMELGWG-----G-YWAWDPVENASLIPWLIASAYLHTA-VIEARRNKLHRVNT
FLMALTTISAFFATYLVRSGV-VE--SLHAFGD-GGVGTPLLIFIIVFTAVALGGS--IL
WKHPD--------AKPLSGVESREGFLVMVAWVLLALGAIILVATMWPVFSKFWVDK---
----------------PVGLE--PAFYNRVCLPLFAVLVVMLAICPW---LGWKGGLRNK
VGAVTALGLFVGAAGGIWAA--------------------------GYTIPTAVLGAAGA
IAALGGIVML--------------LATEPHLRR-----SPQSLAAYGVHIGLALTALGVA
FSGP---YKTEHEVIMQQGDTV--------QVAGYDVTFKALY----------------E
GEGPGYIFIEAELDVKKN-GSDVGMA----------------------------------
QPQRRIYSKFGKQ-AFAEASTIPGLG-------NEF------------------------
-----------------------YAVLLGVDREGKAT-----------------------
--LHLNVTPLINWVWIGSIIMCLFPFIGMRRRKTAEA-----------------------
--------------------------------------------------------
>456598
-----------------------------MHLSAYLLLVASL-L--FALFFAGTAAI--Q
IW-Q---------GRTTALP----WMEKGHL---MLTAFMSVASAVLLHA---------L
ANFDFSLVYVASYTDRALPLFYRLTAFWAGQAGSMLFWGWSVALFG--VFFLFSPVYRRV
SEPTR------MWFWLLFLAMMGFFLLVLTCWSN--PFTVV--DP---------------
---------APA---DGN-------GLNPLLQNPGMIFHPPLLFLGYGGFAIPGCLALAQ
SLS---GM------------------------RLSEGAWADHARPFTLVAWLFLTAG-IV
LGGWWAYMELGWG-----G-YWAWDPVENASLIPWLIASAYLHTA-VIEARRNKLHRVNT
FLMALTTISAFFATYLVRSGV-VE--SLHAFGD-GGVGTPLLIFIIVFTAVALGGS--IL
WKHPD--------AKPLSGVESREGFLVMVAWVLLALGAIILVATMWPVFSKFWVDK---
----------------PVGLE--PAFYNRVCLPLFAVLVVMLAICPW---LGWKGGLRNK
VGAVTALGLFVGAAGGIWAA--------------------------GYTIPTAVLGAAGA
IAALGGIVML--------------LATEPHLRR-----SPQSLAAYGVHIGLALTALGVA
FSGP---YKTEHEVIMQQGDTV--------QVAGYDVTFKALY----------------E
GEGPGYIFIEAELDVKKN-GSDVGMA----------------------------------
QPQRRIYSKFGKQ-AFAEASTIPGLG-------NEF------------------------
-----------------------YAVLLGVDREGKAT-----------------------
--LHLNVTPLINWVWIGSIIMCLFPFIGMRRRKTAEA-----------------------
--------------------------------------------------------
>449004
-----------------------------MHLSAYLLLVASL-L--FALFFAGAAAA--Q
LW-Q---------GRSTALP----WIEKAHL---MLTGFMTLSSVVLLHA---------L
VNFDFSLIYVASYTDRALPLFYRLTAFWAGQAGSMLFWGWSVALFG--VIFALTRGYRDL
SPQTK------LWYWLFFLAVMAFFLLILTAWSN--PFITA--AP---------------
---------APA---DGN-------GLNPLLQNPGMIFHPPLLFLGYGGFAIPGCLALAQ
AMSNGYGR---------------------------EGAWAGISRPFTLTAWLFLTAG-IV
LGGWWSYMELGWG-----G-YWAWDPVENASLIPWLVSTAFLHTS-VIESRRGKLHRVNI
LLMALTTISAFFATYLVRSGV-VD--SLHAFGD-GGVGRPLLIFILASIALTVAVT--LI
WRKDD--------AKPLSGIDSREGFLVLVAWVLLALSAIILVATMWPVFSKFWVEK---
----------------PMGLE--PAFYNRVCLPLFAGIAVLLSICPW---LGWKGGVRSM
PKLLAVLGVMAAVTAMTWYT---------------------------YRMPMAALGAGAG
AACVAGIIIL--------------LTTESHVRR-----NNASLAAHGVHLGLALMVLGVA
FSGP---YKLEQEVEIPRDATV--------KLGKYDLRYVNLY----------------E
GEGAGFIFIEAELNVTRE-GAPVGVL----------------------------------
SPQRRLYAKFDRQ-AYAEAATIFGLG-------DEL------------------------
-----------------------YATLLGVDSSGAAT-----------------------
--LKVSVNPLVNWVWIGGTLMCIAPFLGLRRPSSSREEDDDTGDGQEA------------
--------------------------------------------------------
>302598
-----------------------------MHAISFTALLLSM-L--AAVGLTATAGM-KA
LK-----------DDFDTVA----LLEKGQI---LLTVVVLAVSAVLVQA---------L
VVRDFSYVYVRDYTDTFLPLFYAVTAFWAGQNGSFLFWYLCVALMG--WCMIYTPGYSRL
DNRTK------VFFWLLLFLIEIFFLYALTGPSN--PFMKL--DP---------------
---------VPA---EGR-------GLNPLLQNPGMIFHPPLLFLGYAGYTIPFCLALAS
RLS---GN---------------------------SREWLELCRNWNIVAWIFLTSG-II
LGAWWSYMELGWG-----G-YWAWDPVENASLIPWLAGTAFIHTA-IVGRTRKSLLRTNV
FMVALTFLLCFFATFVVRSGM-ID--SLHAFGG-SRMGIPLLVFMVLTMLLTLYVC--LI
ARKDD--------SVHIDDFASRPGMLFLASWLFLCLGGIVFLGVLWPVLSSMWSAN---
----------------PVGLD--AGFYNRVCLPLFAVLAFIMSVCPW---FSQKSGISDK
TALSLVLGAGAGAAVVMFAL--------------------------GYSQPLALFSAASG
FMMIVSIALY--------------FVRNKGARA-----FLPSWGAYGVHLGVALMVVGVA
FSGP---YKVETEAVLTKGQSM--------TVGSYEIVFNELT---------------HD
HDNPAMDTHAALLSVTQG-GKPVGSL----------------------------------
APEKRLYRNFEQS-TFAEVSVIPSLG-------EEI------------------------
-----------------------YATLLGFNEEGAVS-----------------------
--LKVSVNPLVNWIWIGGTLSCLIAFLCWRKIERR-------------------------
--------------------------------------------------------
>304361
-----------------------------MHAISFTALLLSM-L--AAVGLTAVAGM-KA
LK-----------DDYGTVA----LFEKGQI---LLTMVVLGVSVILLQA---------L
VVRDFSYVYVRDYTDNLLPMFYAVTAFWAGQNGSFLFWYLCVALMG--WCMIYTPGYSHL
DNRTK------VYFWILFFLVEIFFLFALTGPSN--PFTKL--DP---------------
---------VPA---DGH-------GLNPLLQNPGMIFHPPLLFLGYAGYTIPCCLALAS
RLS---GN---------------------------GREWLDLCRNWNIVAWIFLTAG-II
LGAWWSYMELGWG-----G-YWAWDPVENASLIPWLAGTGFVHTA-IVGRTRKTLLRTNV
FMVALTFLLCFFATFVVRSGM-IE--SLHAFGG-SKMGIPLLVFLVAGSALTLYVC--LV
----PRKDD----TTAIDDFTSRPGMLFLASWLFLCLAGIVFLGVLWPVISSIWSEN---
----------------PVGLD--AGFYNRVCLPLFSVLAFIMSVCPW---FSQKSGVSDK
LALGLVLGAGAASGAVIFAL--------------------------GYRQPLALLAAVSG
IMIAVSVGLV--------------FVRTKGLRS-----FMPSWGAYGVHLGVAMMVVGVA
FSGP---YKVEEEAVLTKGQSM--------TVGAYEVRFDELR---------------HH
HDNPAMDMHSAELTVLRD-GREVGKL----------------------------------
APEKRLYASFQQS-TFAEVSVIPSLG-------EEI------------------------
-----------------------YSTLLGFNEAGEVS-----------------------
--LKVSLNPLVNWIWIGGTLSCLIAFLCWRKIERR-------------------------
--------------------------------------------------------
>424283
-----------------------------MHFTAHWALLLSL-V--GTLVVAGMAAW--Q
LW-----------NRETGKA---AWFEAAQS---VLFSVLTAVSVVLFVA---------L
IKHDFSYEYVFSYTDRVLPLFYAVTAFWAGQAGSLLFWAWMTALFG--VCFSMTKGYANL
SDQTK------TWFWLFFLATEAFFLLLLTGPSN--PFLKL--VP---------------
---------VPA---DGK-------GLNPLLQNPGMIFHPPLLFLGYAGFAVPGCVALAA
WIS---GE---------------------------QTSWLKSTRGIAIFSWIMLTAG-IV
LGCWWAYMELGWG-----G-YWAWDPVENASLIPWFSATAFIHTA-VIETRRGALQRTNV
MLMALTMLLCFFATYLVRSGV-IE--SLHAFGE-GGVSRPLLTYILTGLGLTLLVA--VI
----GKPVRA---SRPMSGLVSLPGMLAALAVLLMACALVVFLGTMWPVISKLWSVS---
----------------TVGLD--ANFYNRVCNPLFVMVGLILAFCPW---LSWKEGVREP
RWAMVALGVMVASAAAFYAM--------------------------GYQKPVPLVGMASG
VSSLVSLALL--------------LSTSKASRN-----LKGGLGAWLLHAGLAMVLVGVA
FSGP---YQESKEAVVSPGETV--------ELGSYRLTYVDLQ----------------E
LSNERFSGGQARIVVSRN-GQTLGEM----------------------------------
TPERRIYRNFPQ--PFAEVSVIPSLG-------EEL------------------------
-----------------------YSTLLAFSPDKSAS-----------------------
--IKVSINPLVNWFWIGGTLMCLAGFLCLGRSQGREE-----------------------
--------------------------------------------------------
>294592
-----------------------------MQTLGFFCLVAAM-L--ATLAAGAVAAWAAL
AAP----------GDDSRAA-SVRWAERGHG---VALALIVLASAVLLRA---------L
VGRDFSFQYVASYTDQFLPLFYAVTAFWAGQAGSFLFWLLCVAVMG--WVFLATPAYRRL
SPRAK------ALFWLMHCAVQVFFLLVLTGPTN--PFLIL--SP---------------
---------APA---DGN-------GLNPLLRNPGMVFHPPLLFIGYAGFTVPACLALAA
WLD---GD---------------------------AEGWLTGARNWALVSWAFLTAG-IV
LGAWWAYMELGWG-----G-YWAWDPVENASLLPWLGATAFLHTA-VIQARRGSLQRSNV
FLAVFTLLLCFFATYVVRSGV-ID--SLHAFGD-GGVGGVLLVFQMALAAVAVGAP--LL
--ASNAG------ARPLDEFLSRPGFLVAAAWLLLATALVIFLGTMWPVISHLWSPS---
----------------PVGLD--AGFYNRVCLPLFTAMAVFLVFCPW---MGWKGGVRDK
RLFIAVGVSLIPAGMFFYAV--------------------------GVRMALPLIAASAA
VSCLAGIAAL--------------FATQAHMRA-----SRFSWGAYGVHVGVALMVLGVA
FSGP---YAQSVEVRLEQGGSA--------SLNGYDFTYTGGQ----------------E
SSTNAMAKFQAVVEVSRE-GRAVGTL----------------------------------
RPERRVYRNFERQ-AFSEVSVIPGLG-------DEL------------------------
-----------------------YSTVLAHDQSGAAT-----------------------
--LKLAVNPLVNWVWIGGTIMSLIPFIALGRRR---------------------------
--------------------------------------------------------
>298474
--------------------------VLTPHFLAFFALLLAL-F--LSAGLGVSACA--A
AW-----------RSTTAPL---PWIEKGQW---LITGLMLLASAILLWA---------L
GTGDFSFSYVADYTDSFLPQFYALTAFWAGQEGSFLFWGVCLAALG--VVWRLSPSYQRV
SPLTR------QYAWAFFLAVQAFFLYVLTGPSN--PFLRL--EP---------------
---------ALD---QGN-------GLNPLLQHPGMIFHPPLLFLGYAGFTIPACLALAA
KLT---RE---------------------------PVSWMDVSRNWVLVSWIFLTAG-II
LGSWWSYMELGWG-----G-YWAWDPVENASLIPWLSASAFLHTS-LIGRRRKALGRSNV
FLIGLTLVLCFFGTYLVRSGV-ID--SLHAFGS-GGVGQPLFLLILVSLALVTLIA--FV
----DRSSE----DRPLSGITSKQGVMLLVAWLLLALGVVVMMGTMWPVISRLWTEN---
----------------PVGLD--AGFYNRVCLPLFTFIVLFLVFCPW---LTWKGGTRYP
KALGASIAAFVLALGGLWFV--------------------------GVRDLWPLLAAAGG
IATCVSTVLI--------------FVVAPASRR-----QRVSWGAYGVHFGLALVFVGIA
FSGP---YKATTEAVLDKGEVL--------QVDGYEVEYTGFD----------------Q
DMTPAVSAFKAVLEVRNEKGETIGRL----------------------------------
VPERRMYRNFQQ--PFAEAAVLPGLG-------DEL------------------------
-----------------------YATLLGFTEDEIIS-----------------------
--LKVSVNPLVNWLWIGGTLMCLLPWLCL-----RRVAKPGGRH----------------
--------------------------------------------------------
>316815
-----------------------------MHIIPYYSLLAAL-L--LSL-LAAAACV-HQ
AW-E---------GRSKVLP----WVENAQI---VICTLVTISSFFLLWA---------F
YVKDFSLLYVSRYSDLTLPLFYRLTAFWAGQAGSMLFWAWLVVICG--TIILFTKRYRLL
GGQTR------VFFWIFFLGIQAFFMYLLTGHQN--PFMEI--SP---------------
---------APL---DGQ-------GLNPLLQHPGMIIHPPTLFIGYAGFTIPACLALAC
WIT---GE---------------------------KQSWIQIAHNWTLTAWIFLSGG-II
IGGWWAYLELGWG-----G-YWAWDPVENASLIPWLSATAFLHTA-IVGQGRKALGKTNV
LLMVLTLVLCFMATYLVRSGV-ID--SLHAFGD-GGVGNPLMLFMMFSMVVTALVL--FF
--GPARD------DRPLSGLASRQGLLVVTAWVFLTLGLVVLMGTFWPVISKLWTEN---
----------------PMGLD--AGFYNRVCLPLFAVIGAILVICPW---IQWKEGVRHG
KWLAVLAGIWLALGVLLWIN--------------------------GIRMPLALVGASAG
LAMVVSIVML--------------FILDPSLRR-----RRTAWGAYGVHLGVALMFLGVA
ISGP---YKVEAEAVLAPGESM--------TIQDYTITYVGME----------------T
WSTPAMMVFASRLEVSRD-GKVIGEL----------------------------------
APQRRSYRTWDR--PHAKIDTRFSLG-------VEL------------------------
-----------------------YATLLGFTEDEIIS-----------------------
--LKMSTQPLVNWIWIGCVILCLVGFVALRTSKGKVRETEAGADASIA------------
--------------------------------------------------------
>3674874
-----------------------------MHIIPYFSLLAAL-L--ISL-LGAAACI-YQ
AW-E---------GRSRLLS----WVENSQI---VVCTLVTISSLFLFYA---------F
YSRDFSLVYVSRYSDLTLPMFYTLTAFWAGQAGSMLFWAWMVVIFG--TVWVFSPKYQGL
GSQTK------VFFWIFFLGVQTFFMYLLTGVQN--PFIEI--SP---------------
---------APL---DGQ-------GLNPLLQHPGMIIHPPTLFLGYAGFTIPACLALAS
WIA---GE---------------------------KQSWIQVGHNWTLTSWIFLSMG-II
LGGWWAYLELGWG-----G-YWAWDPVENASLIPWLSATAFLHTA-IVGQGRKALGKTNV
LLMVLTLVLCFMATYLVRSGV-ID--SLHAFGD-GGVGTPLMLFMIFSMMLTGLIL--FF
GPSRD--------NQELSGLLSRQGLLVITAWILLTLGLVVMMGTFWPVISSLWSEN---
----------------PMGLD--AGFYNRVCLPLFALIAVILMICPW---VQWKEGVRHG
KWLAALIGIWVALGVVLWFG--------------------------GIRMPLALIGASAG
LGILVSIVML--------------FVLEPGLRR-----RRTAWGAYGVHFGLALMVLGIA
VSGP---YKTEVDAILSPGESM--------TIRDYTITYQGME----------------T
WSTPAMMVFAARLEISRD-GEVIGEI----------------------------------
RPQRRSYRTWDR--PHAKIATRFSLG-------EEL------------------------
-----------------------YATLLGFTEDDIIS-----------------------
--LRMSTHPLVNWVWIGGTLLCLVGFVALRTSRGVRRETETATA----------------
--------------------------------------------------------
>360184
-----------------------------MILVAYWSLLFCL-L--LSLFAGAAAAY--Q
AW-Q---------GRGEGLV----VLEYAHH---AVAAVLTIASAILFAA---------F
VGKDFSFKYVAEYSNSVLPLFYSVTAFWAGQEGSLLFWAWTVALMG--SVFPLTKNYREL
AGQTR------VLYWLFFFLVQGFFMLALTNWNN--PFIEF--SP---------------
---------APA---DGR-------GLNPLLQNPGMIFHPPLLFLGYGGFTIPACLALAA
WLT---GE---------------------------RRSWLDMGRNWSILSWIFLTAG-IV
LGAWWSYMELGWG-----G-YWAWDPVENASLIPWLSATAFLHTA-LIEERRGALRRTNV
VLVTVTLVLCYFATYLVRSGV-VQ--SLHAFGA-GGIGGPLLAFIASGLIMTALVV--AV
--GRGEM------GRELSGLYSRPGFLVLTAWLLLAIGGVILMGTMWPVISSLWSSQ---
----------------PIGLD--AHFYNRVTLPLFLGIAALLLVCPW---LQWREGLRDR
RGLAIAVGVFVAAIVALALG--------------------------GMTKPLAMAGTGLA
AACLAGVVLV--------------VALDASVRR-----RRPSWGAWGVHFGLGLVVLGVA
VSGP---YQFSREAVLQPGDSM--------DMGGYTMIYEGFE----------------E
RSSEAMILVEAKVRVEQG-GELVGML----------------------------------
MPQRRLYQSFDQ--PFAEVSTVFSLG-------TEV------------------------
-----------------------YATLLGVTQQGAAS-----------------------
--LKFSLHPLVNWIWIGGTLMCLAGFLALRSRSGRPDDAPTQREQM--------------
--------------------------------------------------------
>363695
-----------------------------MILVAYWSLLFCL-L--LSLFAGAAAAY--Q
AW-Q---------GKGEGLV----VLEYAHH---AVAAVLTVASAILFAA---------F
VGKDFSFKYVAEYSNSVLPLFYSVTAFWAGQEGSLLFWAWTVALMG--SVFPLTKNYREL
AGQTR------VMYWLFFFLVQGFFMLALTNWNN--PFIEF--SP---------------
---------APA---DGR-------GLNPLLQNPGMIFHPPLLFLGYGGFTIPACLALAA
WLT---GE---------------------------RRSWLDMGRNWAILSWIFLTAG-IV
LGAWWSYMELGWG-----G-YWAWDPVENASLIPWLSATAFLHTA-LIEERRGALRRTNV
VLVTVTLVLCYFATYLVRSGV-VQ--SLHAFGA-GGIGGPLLAFIASGLIMTALVV--AI
--GRGEM------GRELSGLYSRPGFLVLTAWLLLAIGGVILMGTMWPVISSLWSSQ---
----------------PIGLD--AHFYNRVTLPLFLGIAALLLVCPW---LQWREGLRDR
RGLGIAVGVFVAAIVALALG--------------------------GMTKPLAMAGTGLA
AACLAGVVLV--------------VALDASVRR-----RRSSLGAWGVHFGLGLVVLGVA
VSGP---YQFSREAVLQPGDSM--------DMGGYTMIYEGFE----------------E
RSSEAMILVEAKVRVEQG-GELVGML----------------------------------
RPQRRLYQSFDQ--PFAEVSTVFSLG-------TEV------------------------
-----------------------YATLLGVTQQGAAS-----------------------
--LKFSLHPLVNWIWIGGTLMCLAGFLALRSRSGRPDDAPTQREQM--------------
--------------------------------------------------------
>358698
-----------------------------MILVAYWSLLFCL-L--LSLFAGAAAAY--Q
AW-Q---------GKGEGLV----VLEYAHH---AVAAVLTVASAILFAA---------F
VGKDFSFKYVAEYSNSVLPLFYSVTAFWAGQEGSLLFWAWTVALMG--SVFPLTKNYREL
AGQTR------VLYWLFFFLVQGFFMLALTNWNN--PFIEF--SP---------------
---------APA---DGR-------GLNPLLQNPGMIFHPPLLFLGYGGFTIPACLALAA
WLT---GE---------------------------RRSWLDMGRNWAILSWIFLTAG-IV
LGAWWSYMELGWG-----G-YWAWDPVENASLIPWLSATAFLHTA-LIEERRGALRRTNV
VLVTVTLVLCYFATYLVRSGV-VQ--SLHAFGA-GGIGGPLLAFIASGLIMTALVV--AV
--GRGEM------GRELSGLYSRPGFLVLTAWLLLAIGGVILMGTMWPVISSLWSSQ---
----------------PIGLD--AHFYNRVTLPLFLGIAALLLVCPW---LQWREGLRDR
RGLGIAVGVFVAAIVALALG--------------------------GMTKPLAMAGTGLA
AACLAGVVLV--------------VALDASVRR-----RRSSLGAWGVHFGLGLVVLGVA
VSGP---YQFSREAVLQPGASM--------DMGGYTMIYEGFE----------------E
RSSEAMILVEAKVRVEQG-GELVGML----------------------------------
RPQRRLYQSFDQ--PFAEVSTVFSLG-------TEV------------------------
-----------------------YATLLGVTQQGAAS-----------------------
--LKFSLHPLVNWIWIGGTLMCLAGFLALRSRSGRPDDAPTQREQM--------------
--------------------------------------------------------
>406895
-----------------------------MRLVAYWSLLAAL-V--MALFLAGTAAY-QT
YR-----------KQKDGVL----LLERGQT---LICLLFSLSSGVLFYA---------L
WSQDFSYKYVADYTDSLLPMFYTITAFWAGQAGSILFWGWMTSLCG--LIFSLTPAYETM
SDSTK------RLFWLFYLSVLAFFLLVLTGPNN--PFIGL--SP---------------
---------APA---DGK-------GLNPLLQNPGMIFHPPLLFLGYAGFCVPACLGLAA
WMT---DE----------------------------TGWLDRSRNFTIISWVFLTAG-II
LGGWWSYMELGWG-----G-YWAWDPVENASLIPWLVGTAFIHTA-IVGRRFKIFGKTNV
FLAMLTLVLCFFGTYLVRSGV-ID--SLHAFGD-GGVGLPLLLFVLYTVFVTAIVL--FV
VVPHVDFH-----NRPLSGMLTLSGTVTVLVWLMIALGLVVFLGTMWPVLSKPFTQS---
----------------PVGLD--AGFYNRVCPPLFAVVMLLVAICPW---LPVTEKPVSM
KSMGLLVAGLVLAAVGSAVL--------------------------GITLPVSVICIASA
LVCLAGILIL--------------FITKPAARR-----HSGALGAYLVHAGLAFVVIGIA
VSGP---YQLNREAILKPDQSF--------EEGGYRFTYKAVT----------------Q
SKTPAMAIAEAEILVEKA-GKRVGVL----------------------------------
HPQRRVYHNFNQ--PFAEVSVIPSLG-------DEV------------------------
-----------------------YATLLAFTESGSAS-----------------------
--IKVSINPLVNWIWIGGTLMCLAGLVALRRYRVRRS-----------------------
--------------------------------------------------------
>361134
-----------------------------MPLVAQGSLLLAL-L--FTLGLGAWACW--T
AY-----------GRQDETR----LLEKGHL---IVTLLMLCASTILLMA---------L
AGRDYSYKYVYDYVDNHLALFYRLTAFWAGQEGSLLFWALCSALLG--VAFARSASYKSL
AGATR------QNYWVLFLAVQAFFLLLLTSWSN--PFQEV--LQ---------------
---------APA---DGN-------GLNPLLRNLGMIFHPPLLFLGYAGFTIPACLALAS
VMA---GE---------------------------RLPWTRLCRNWTILSWIFLTAG-IV
LGGWWAYMELGWG-----G-YWAWDPVENASLIPWLTATAFLHTA-ALGGRSGALPRTNL
LLIGITFLLCIFGTYLVRSGV-VN--SLHAFGD-SGVGLPLLVFMLAGLVVLFVGM--AF
--GCRKA------GRPLGEFLSIKGALLCAAWILCALGLVVILGTMWPVITAKLTGT---
----------------SIGLD--AGFYNRVCLPLFSALVLLFALAPW---LHSQRGFRDR
RGLVVAGLVFIASAILLAAV--------------------------GIRIPLALVTAAGS
LAVLAGILLV--------------LIRRRDARS------GRSLATYGVHLGFALMALGVA
ISGP---YQNMREASLALGESM--------EVGTYTVTNEGVS----------------Q
SSDQAMAVASARLRVERQ-GREVGVL----------------------------------
NPERRIYANFRQ--PFAEVSVIPGFL-------DEI------------------------
-----------------------YSVLLAFDETGKVT-----------------------
--LKVSLNPLVNWIWIGGTLMCLAGFGLHRWPGTRSANGQAVRANEGGE-----------
--------------------------------------------------------
>357389
-----------------------------MPLVAQGSLLLAL-L--FTLGLGAWACW--T
AY-----------GRQDETR----LLEKGHL---IVTLLMLCASTILLMA---------L
AGRDYSYKYVHDYVDNHLALFYRLTAFWAGQEGSLLFWALCSALLG--VAFARSASYKSL
AGATR------QNYWVLFLAVQAFFLLLLTSWSN--PFQEF--LQ---------------
---------APA---DGN-------GLNPLLRNLGMIFHPPLLFLGYAGFTIPACLALAS
VMA---GE---------------------------RLPWTRLCRNWTILSWIFLTAG-IV
LGGWWAYMELGWG-----G-YWAWDPVENASLIPWLTATAFLHTA-ALGGRSGALPRTNL
LLIGITFLLCIFGTYLVRSGV-VN--SLHAFGD-GGVGLPLLVFMLAGLVVLFVGM--AY
--GCRKA------GRPLGEFLSIKGALLCAAWILCALGLVVILGTMWPVITAKLTGT---
----------------SIGLD--AGFYNRVCLPLFSALVLLFALAPW---LHSQRGFRDR
RGLVVAGLVFIASAILLAAV--------------------------GIRIPLALVTAAGS
LAVLAGILLV--------------LIRRRDARS------GRSLATYGVHLGFALMALGVA
ISGP---YQNMRETSLALGESM--------EVGKYTITNEGVS----------------Q
SSDQAIAVATARLRVEHQ-GREVGIL----------------------------------
SPERRIYANFRQ--PFAEVSVIPGLL-------DEI------------------------
-----------------------YGVLLGFDESGKVT-----------------------
--LKVSVNPLVNWIWIGGTVMCLAGFGLLRRPGSRSADGQAVRANEGGE-----------
--------------------------------------------------------
>388617
-----------------------------MHVTAYFALLAAM-M--LCLAGAVAALA--G
LW-----------QREYGRL---ALIEKGHL---AATAGVVLSSAILTVA---------L
WRRDFSFVYVAEYTDTLLPLFYALTAFWAGQAGSLLFWMLALAVCG--VLYACSPAYKSL
SPATR------HGYWLFFLTVEAFFLLLLTGPSN--PFLEA--VP---------------
---------PVP---EGR-------GLNPLLRNPGMIFHPPLLFLGYAGFTIPACLALAA
WLV---GE---------------------------RASWVAAARNTTILSWIFLSAG-II
LGGWWSYMELGWG-----G-YWAWDPVENASLIPWLVGTAFLHTT-IVERRTKALAKTNV
ALAVITFVACILGTYLVRSGV-VE--SLHAFGE-GGVAGPLLLFMLFTLVVLAAVL--VA
GAPYFADR-----VKPLAGLMSVPGFLVILAWLMLALSAVVFLGTLWPVISKLWSAN---
----------------PVGLD--AGFYNRVCLPLFALVTALVAFCPL---LSWSEGVRDK
AGLGVALGAFAGGGVILYLA--------------------------GLHMPVPLFAGAAS
VAAMATVAYV--------------FFRQRHARS-----RVGALGAYCVHFGLALVTLGVA
FSGP---YQITREAVLTPGHTM--------EIGGFTLTYKDLE----------------L
EQTKAVAISRAVIEVQKG-GKTVGAL----------------------------------
TPERRIYTGFEQ--PFAEVSTIPSLG-------DEL------------------------
-----------------------YATLISSTDKKAAS-----------------------
--LKISVNPLVNWVWIGGTLMCLAPFLSLRRPRTKAE-----------------------
--------------------------------------------------------
>3695703
-----------------------------MHVTAYFALLAAM-I--ICLAGAVAALF--A
LW-----------RNDYGRL---GMIEKGHL---LATAGVVLASAILTVA---------L
WQRDFSFVYVAEYTDTLLPLFYALTAFWAGQAGSLLFWMLTLALFG--VFFAVSPAYRSL
SASTR------HAYWLFFLVVEAFFLLLLTGPSN--PFLEA--VP---------------
---------PVP---EGR-------GLNPLLRNPGMIFHPPLLFMGYAGFAIPACLALAA
WLT---GE---------------------------RASFAAAARNTAILSWIFLSSG-II
LGGWWSYMELGWG-----G-YWAWDPVENASLIPWLVSTAFIHTA-IVERRTKALAKTNV
ALAVVTFVSCILGTYLVRSGV-VE--SLHAFGE-GGVAGPLLLFMLFALVVLAAVL--LA
GAPFFADR-----VKPLTGLMSVPGFLVILAWLMLALSVVVFLGTLWPVFSKLWSAN---
----------------PVGLD--AGFYNRVCLPLFALVTALVAFCPL---MSWSEGVRDK
AGLGLTVGAFVGGGAILYGL--------------------------GIHLPVALFAGAAS
IAAMTTVAYV--------------FIRQRHARS-----LAGALGAYIVHLGLALVTLGIA
FSGP---YQLNQEAVLTPGKTM--------EIGGFKLTFKDLE----------------F
EENKAMAISRAVIDVTRD-GKPVGVL----------------------------------
TPERRVYTGFEQ--PFAEVSTIPSLG-------DEV------------------------
-----------------------YATLVNATEKKAAS-----------------------
--LKISVNPLINWIWIGGTLMCIAPFASLRRLRGKGE-----------------------
--------------------------------------------------------
>413816
-----------------------------MHVTAYFALLAAM-I--ICLAGAVAALF--A
LW-----------RNDYGRL---GMIEKGHL---LATAGVVLASAILTVA---------L
WQRDFSFVYVAEYTDTLLPLFYALTAFWAGQAGSLLFWMLTLALFG--VFFAVSPAYRSL
SAPTR------HAYWLFFLVVEAFFLLLLTGPSN--PFLEA--VP---------------
---------PVP---EGR-------GLNPLLRNPGMIFHPPLLFMGYAGFAIPACLALAG
WLT---GE---------------------------RASFAAAARNTAILSWIFLSSG-II
LGGWWSYMELGWG-----G-YWAWDPVENASLIPWLVSTAFIHTA-IVERRTKALAKTNV
ALAVVTFVSCILGTYLVRSGV-VE--SLHAFGE-GGVAGPLLLFMLFTLVVLAAVL--LA
GAPFFADR-----VKPLSGLMSVPGFLVILAWLMLALSVVVFLGTLWPVISKLWSAN---
----------------PVGLD--AGFYNRVCLPLFALVTALVAFCPL---MSWSEGVRDK
AGLGLTVGAFVGGGAILYGL--------------------------GIHLPVALFAGAAS
IAAMATVAYV--------------FIRQRHARS-----LAGALGAYSVHLGLALVTLGIA
FSGP---YQLNQEAVLTPGKTM--------EIGGFTLTFKDLE----------------F
EENKAMAISRAVIDVTRD-GKPVGVL----------------------------------
TPERRIYTGFEQ--PFAEVSTIPSLG-------DEV------------------------
-----------------------YATLVSATEKKAAS-----------------------
--LKISVNPLINWIWIGGTLMCLAPFASLRRLRGKSE-----------------------
--------------------------------------------------------
>397534
-----------------------------MHVTGYFALLVAM-L--LCLAAAATALF--G
LW-----------RRDYCRL---VLLERGHL---VVVAATVLASAILTIA---------L
WQRDFSFVYVAEYTDTLLPLFYAITAFWAGQAGSMLFWMLVLALFG--LGFSLAPSYKKL
SPATK------YAYWMFFFAIEAFFLLLLTGPSN--PFLEA--VP---------------
---------PPA---EGR-------GLNPLLRNPGMIFHPPLLFLGYAGFAVPACLGLAT
WLV---GE---------------------------TRSFVAAARNTAILSWLFLTAG-IV
LGGWWSYMELGWG-----G-YWAWDPVENASLIPWLVGTAFLHTA-IVERRTKALSKTNV
ALAVVTFISCILGTYLVRSGV-VD--SLHAFGE-GGVGDPILLFMIFALVLLASVL--VA
GAPFFAGR-----GKPLAGLWSVPGLLVVLAWLMLALSAVVFLGTMWPVISKLWSAN---
----------------PVGLD--AGFYNRVCLPLFVMVTFLVSICPL---LSWTEGVRDK
LGLAIVAGGFVGGGVVLYAS--------------------------GVHLPLALFGGACA
IAAVVCVAYV--------------FIRQRHARS-----RAGALGAYCVHLGLALLTLGVA
FSGP---YQINREAVLTPGRDL--------RIGAFTMTYTDLE----------------R
ETNPAMTIARAVIDVTKN-GKPVGRL----------------------------------
LPERRIYKGFDQ--PFAEVSTIPSLG-------DEL------------------------
-----------------------YATLLSASDQKAAS-----------------------
--IKISVNPLVNWVWIGGALMSLAPFLCLRRPKEKAKERG--------------------
--------------------------------------------------------
>375956
-----------------------------MHVTAYFALLVAM-L--VCLAGAATALF--G
LW-----------KRDALRL---PLLERAHH---IVFVATLLASAILTIA---------L
WRRDFSFVYVAEYTDTLLPLFYAVTAFWAGQAGSLLFWMLALAVFG--AGFALSRSYKDL
GAATR------CGYWLFFFTIEAFFLLLLTGPSN--PFLEA--VP---------------
---------PLA---EGR-------GLNPLLRNPGMIFHPPLLFLGYAGFAIPACLALSG
WLV---GE---------------------------KRPFAAVARNTVILSWIFLTAG-II
LGGWWSYMELGWG-----G-YWAWDPVENASLIPWLVGTAFLHTA-IVERRTKALPKTNV
AMAVITFVTCILGTYLVRSGV-VD--SLHAFGE-GGVGGPLLIFMIFALVALGATL--MA
GAPLHEGR-----SKPLATLVSVPGFLVILAWLMLALSGVVLLGTMWPVISKLWSAN---
----------------PVGLD--AGFYNRVCLPLFAVVTFLVAFCPL---MSWTEGLRDR
TGLGVVLGALVGGGAVLYAV--------------------------GLRLPVALFAGAAS
VAALACALYV--------------FLRHRHARS-----LAGALGAYWVHVGLALVTLGVA
FSGP---YQISKEAVLTPGRSM--------EVGGFTLTYKDLE----------------Q
EHNPAMTIARALIDVQKG-GKPVGQL----------------------------------
TPERRVYKGFDQ--PFAEVSTIPSLG-------DEL------------------------
-----------------------YATLLSTTDKKAAS-----------------------
--IKISVNPLVNWVWIGGTIMCLAPFLSLRRPKSGAERI---------------------
--------------------------------------------------------
>434357
-----------------------------MHVTAYFALLVAM-L--VCLAGAATAIF--G
LW-----------RRDYSRL---VLLERGHL---LASLAVVVSSAILATA---------L
WRRDFSFIYVAEYTDTLLPLFYALTAFWAGQAGSLLFWMLVLALFG--VCFAFSPSYQGL
APATR------YAYWMFFLSIEAFFLLLLTGPSN--PFLEA--VP---------------
---------PLP---EGR-------GLNPLLRNPGMIFHPPLLFLGYAGFAVPACLALAS
WLV---GE---------------------------GRSFAAAGRNTAILSWIFLTAG-IV
LGGWWSYMELGWG-----G-YWAWDPVENASLIPWLVATAFLHTS-IVERRTKALSKTNV
ALAVVTFVTCILGTYLVRSGV-VE--SLHAFGE-GGVGEPLLLFMLFSLALLVAVL--VA
GASYFADR-----SKPLSGLLSVPGFLVILAWLMLALSAVVLLGTMWPVVSRLWSAN---
----------------PVGLD--AGFYNRVCLPLFALVTFLVAFCPL---LSWTEGVRDK
AGLGVTLGALVGGGAILYGV--------------------------GLRLPVALFAGASS
VAAMATVVYV--------------LMRQRHARS-----RAGALGAYAVHLGLALLTLGVA
FSGP---YQLNQEAVLTPGRTM--------QIGGFTLTYKDLE----------------Q
EATPAMTIARAVIDVAKD-GRPVGRL----------------------------------
TPERRVYKGFEQ--PFAEVSTLPSLG-------DEL------------------------
-----------------------YATLLSASDKKAAS-----------------------
--IKISLNPLVNWVWIGGTIMCLAPFLSLRRPKNGAA-----------------------
--------------------------------------------------------
>443111
-----------------------------MHVTAYFALLVAM-L--VCLAGAATAIF--G
LW-----------RRDYSRL---VLLERGHL---LACLAVVVSSAVLTIA---------L
WRRDFSFIYVAEYTDTLLPLFYALTAFWAGQAGSLLFWMLVLALFG--VCFACSPSYKGL
APATR------YAYWMFFLSIEAFFLLLLTGPSN--PFLEA--VP---------------
---------PLP---EGR-------GLNPLLRNPGMIFHPPLLFLGYAGFAVPACLALAS
WLV---GE---------------------------GRSFAVAGRNTAILSWIFLTAG-IV
LGGWWSYMELGWG-----G-YWAWDPVENASLIPWLVATAFLHTS-IVERRTKALSKTNV
ALAVVTFVTCILGTYLVRSGV-VE--SLHAFGE-GGVGEPLLLFMLFSLALLVAVL--VA
GASYFADR-----SKPLSGLLSVPGFLVILAWLMLALSAVVLLGTMWPVVSRLWSAN---
----------------PVGLD--AGFYNRVCLPLFALATFLVAFCPL---LSWTEGVRDK
AGLGVTLGALVGGGAILYGV--------------------------GLRLPVALFAGASS
VAAMITVLYV--------------LMRQRHARS-----RAGALGAYIVHLGLALLTLGVA
FSGP---YQLNQEAVLTPGRTM--------QIGGFTLTYKDLE----------------Q
EATPAMTIARAVIEVAKD-GRPVGRL----------------------------------
TPERRVYKGFEQ--PFAEVSTLPSLG-------DEL------------------------
-----------------------YATLLSASDKKAAS-----------------------
--IKISLNPLVNWVWIGGTIMCLAPLLSLRRPKNGAA-----------------------
--------------------------------------------------------
>383893
-----------------------------MHLTANLLLLAAL-L--FALGAGGYGCL-AL
FT-----------GRKNTLD----FLEKANL---AIAGLITIASIILTIA---------L
VNRDYSFKYVYDHVDNLLPLFYTITGFWAGAEGSLLFWILSISIMG--VIFARLPGFRQY
SSETR------LYYWVFFMVIQAFFLLILTNWSN--PFLEL--VP---------------
---------IPS---NGR-------GLNPLLRNPGMIFHPPLLFLGYAGFTSPAAIALAS
FIS---GE---------------------------DRSWVKICRNWNITAWIFLTAG-II
LGGWWSYMELGWG-----G-YWAWDPVENASLIPWLSATAFMHTA-VIESRRNALGRTNI
FLMSLTFMLSIFATYLVRSGV-IQ--SLHAFGE-GGVGLPLCIFMLGGIAVVAYVI--LI
GSKKD--------TRMLSGLGSRQGMLVVAAWVLIALGLVVGLGTMWPVISKMWTSS---
----------------PVGLD--AKFYNRVCLPLFSLLILIFAICPW---LDWKEGIHDK
RGLSIVFVAFLAALGINYAA--------------------------GLHNILALVTASAA
IASLVGIVAL--------------FVFKPQMRR-----VSSTVGVYGIHIGLALVFLGIA
WSGP---NQTTVEAVLKKGEST--------QVGTYTLTYLRSN----------------E
SQNMAMASVMAVLEVKEN-GKQVGIL----------------------------------
APERRIYSGYPQ--PFAEVSVLPGLI-------DEL------------------------
-----------------------YGVLLSYQPDGTAT-----------------------
--IKVSVNPLINWMWIGGTLMCLFGFIAFRKTIIKPEE----------------------
--------------------------------------------------------
>568913
-----------------------------MQIVANLMLLLAL-L--AVLGAGAYACL-SL
LT-----------GRRNVLV----LLDRANL---VVAGFITLASVILTVA---------L
LSRDYSYMYVYEHVDNTLPLFYTITSFWAGAEGSLLFWILSISIMG--VIFSKLALFKEF
SEKTC------LYYWLFYMLVQAFFLLLVTCWSS--PFMEL--VP---------------
---------VPL---DGR-------GLNPLLRNPGMIFHPPLLFLGYAGFTSPAMLALAA
FIC---GE---------------------------AKSWVKFCRNWNILSWVFLTAG-IV
LGGWWSYMELGWG-----G-YWAWDPVENASLIPWLSATAFMHTA-IIELKRKALQKTNV
LLMSLTFLLCIFGTYLVRSGV-IQ--SLHAFGE-GGVGLPLAVFMLAALVLIAMVL--VI
GKRID--------VKSIAGLGSRQGLLIVAAWAFIALGIIVGLGTMWPVISKMWSAN---
----------------TVGLD--ANFYNRVCLPLFSLLIIIFVVCPW---FSWKEGIRDK
RGLILVLVA---------------------------------------------------
------------------------------------------------------------
------------------------------------------------------------
------------------------------------------------------------
------------------------------------------------------------
-----------------------FLAGLGIS-----------------------------
--------------WMAGL-----------------------------------------
--------------------------------------------------------
>402531
-----------------------------MQLFASLMLLIAL-L--GALGAGAYACL-SL
LT-----------GRRNVLA----LIDKANI---GIAGLISIASVVLTIA---------L
VSRDYSFKYVYEYVDNTLPIFYTVTAFWAGANGSLLFWLLSIAVMG--VIFTRFELFNSF
SEKTR------LYYWLFYMVIQAFFLLLVTCWSN--PFMEL--VP---------------
---------TPA---DGR-------GLNPLLRNPGMIFHPPLLFLGYAGFTSPAALALGA
YLS---GE---------------------------LKSWVAFCRNWNILSWVFLTAG-IV
LGCWWSYMELGWG-----G-YWAWDPVENASLIPWLSATAFMHTA-IIQMKRNALHKTNV
FLMSLTLLLCVFATYLVRSGV-VQ--SLHAYGE-NEVALPLLLFMLSSLGMMILVV--AI
GPKPD--------CKELSGLGSRQGLLVIAAWALLGLGLVVGLGTMWPVISQTWSPN---
----------------PVGLD--ANFYNRVCLPLFSLIILIFTVCPW---FDWKEGIRDK
RGLMLSGGAFIGGGVISYAM--------------------------GLHNPLALITSAAS
IASLVGIIGV--------------FIFMPQMRR-----VTSTIGVYGLHFGVALMFLGVA
WSGP---NKVEHEYVVKQGESV--------QLGSYTMTFKKLT----------------E
SQNPEISRIAAIIEVTEN-GKFVGLL----------------------------------
SPERRIYRNFQQ--PFAEVSVIPSLG-------SEI------------------------
-----------------------YSTLLSVDAKGTAT-----------------------
--LKMSINPLINWMWIGGTMMCIFGLVAFRKPRLS-------------------------
--------------------------------------------------------
>459349
-----------------------------MHFFANLMLLIAL-L--AALGAGAYACL-AL
LT-----------GKRNVLV----LIDRANI---SIAGFVSFASIVMTIA---------L
VNRNYSFKYVYEYVDNTLPIFYTLTAFWAGADGSLLFWMLSIAVMG--VVFTRLNLFNEF
SEKTR------LYYWLFYMVIQAFFLLILTCWSN--PFMEL--VP---------------
---------TPL---DGR-------GLNPLLRNPGMIFHPPLLFLGYAGFTSPAVLALAS
YVS---GE---------------------------LKSWVSFCRNWNIAAWIFLTAG-II
LGCWWSYMELGWG-----G-YWAWDPVENASLIPWLSASAFMHTA-IIQTKRNALQRSNV
FLMSLTLLLCVFATYLVRSGV-VQ--SLHAYGE-NGVGLPLLTFMLFTIALICIVL--VV
GPKVE--------GNTLSCLNSRQGLLVITAWVFLGLGLVVGLGTMWPVISKTWSAS---
----------------PVGLD--ARFYNRVCLPLFSLIILMFTACPW---FDWKEGIRER
RGLMLVGGSFLGGGIISYAC--------------------------GLHNPVALITSAAS
IASLVSIFAL--------------FVFMPQLRR-----VTSSIGTYGLHLGVALVFLGVA
WSGP---NKIEQEFIVKPGASI--------QLGSYTMNFKKMV----------------E
GQTPEMAKISAIVEVTEN-GKPVGLL----------------------------------
SPERRIYRNFQQ--PFAEVSVIPSLG-------SEI------------------------
-----------------------YATLLSVDEQGNAT-----------------------
--FKMSINPLINWIWIGGTLMCLFGFVAFRKPRLS-------------------------
--------------------------------------------------------
>428429
-----------------------------MQLFANLLLLIAL-L--AALGAGAYACL-AL
LT-----------GKRSVLD----LIDKANM---AIAGLVTGASVILTIA---------L
VNRDYSFKYIYEYVDNTLPIFYTLTAFWAGADGSLLFWMLSIAIMG--VIFSRLPLFKEF
SEKTR------LYYWLFYMVVQAFFLLLLTSWSN--PFMEL--VP---------------
---------TPA---DGR-------GLNPLLRNPGMIFHPPLLFLGYAGFTSPAALALAA
YLA---GE---------------------------LKSWVSFCRNWNILAWIFLTAG-IV
LGCWWSYMELGWG-----G-YWAWDPVENASLIPWLSASAFMHTA-IIQIKRKALQRTNV
FLMALTLLLCIFATYLVRSGV-VQ--SLHAYGE-NGVGLPLLLFQLSFLGTILAVL--FA
GPRPE--------FRTLSGLNSRQGMLVIAAWAFLGLGLVVGLGTMWPVISKMWSAN---
----------------PIGLD--ARFYNRVCLPLFSLIILIFTVCPW---YNWKEGIFDK
RGLYLVGGAFIGGGAISYAC--------------------------GLHNPLGLITSAAA
IASLVGILGV--------------FAFIPQLRK-----VRSMIGVYGLHFGVALVFLGVA
WSGP---NKIEHQYVIKEGQSV--------QLGTYTMTYKKLT----------------E
GQTPEMAKISAIVEVSEN-GKFVGLL----------------------------------
APERRLYRNFEQ--PFAEVSVIPSLG-------SEI------------------------
-----------------------YATLLSVDAEGNAT-----------------------
--FKMSLNPLINWLWIGGTLMCLFGFMAFRKPKLT-------------------------
--------------------------------------------------------
>417917
-----------------------------MHLTAYGVLLAGL-L--LSLFAAAWAAR--S
AW-----------KDTGEGL---RAVEFGSF---GAAACVVTSSAILLAA---------L
MARDYSFLYVYENVDETLNFIYTITGFWGGRAGSLLFWELIIAVCG--VLFAFSPKYKAL
EDRTK------LFFWVFFMMFQAFFLLLLTCWSN--PFIKL--VP---------------
---------TPL---DGR-------GLNPLLRNPGMIFHPPLLFLGFALYTVPGCAALAA
YIA---GE---------------------------PKSWVKLTRNWNILAWVFLTAG-IV
LGGWWSYMELGWG-----G-YWAWDPVENASLIPWFAGTAFLHTA-VIEARRGALQRTNV
VLISLTLLLCVFSTYLTRSGV-IE--SLHTFGK-SPVAIPLVIGMVVQAVLTGLVV--LL
GEKHV--------TRSLSDLASRQGLLVACTWFLLALGLVVTLGTMWPVISQIWSDQ---
----------------TMGLG--PDFYNRVTLPFFSLLVLMFAVCPW---LGWKGGMRDL
KGFVAVCIIFAVSAVAIYAM--------------------------GYDKPLPVFAAASS
VAAIGSVVLL--------------FVFSPAMRR-----NATSWGQYGIHLGVAMMALGIA
FSGP---YKAEAEVTLAEGQTM--------RIEGYNITYLDHV---------------QD
ETKELSARLTARLKVEKG-GELVDIM----------------------------------
HPEKRIYRSYPGQ-QFAEVAVVPSLG-------EEL------------------------
-----------------------YATVLGLTKQGEVS-----------------------
--FKISVNPLVNWVWIGGTVMCIMGLALYRREKGTV------------------------
--------------------------------------------------------
>354501
-----------------------------MHLTGYVALLFSL-L--AFLFLAAWAGF--A
AW-N---------RKDEALV----LIERGQL---LAAGGVVFSSLLLLVA---------L
VTRDYSFSYVYDTVDNALSFVYTLTAFWGGREGSLLFWELLIALSG--VVFVYTPGYKTL
APRTR------LFFWMFFLTVQGFFLLLLTGWSN--PFIEI--IP---------------
---------APG---DGR-------GLNPLLRNPGMIFHPPLLFLGFAGYTIPAACALAA
SIA---GE---------------------------EKSWVSVCRNWNILSWVFLTAG-IV
LGGWWSYMELGWG-----G-YWAWDPVENASLIPWFAGTAVLHTA-IIEARRNALQRTNV
FLMSLTFLLCIFSTYLTRSGV-IE--SLHTFGE-SGVSVPLFWSMVFWFALTILVV--FV
SERHT--------HRSLSDFLSRQGLLVITAWFLLALGMVVMLGTMWPVVSRLWTEQ---
----------------PMGLD--ANFYNRVCLPFMAVLVLLFCYCPW---LGWKGGLRDT
KGFIVVTVALVASLAGFFAM--------------------------GVTKPLAAFTAAAS
VAAMVSIVTL--------------FVLNPAMRA-----SRQSWGAYGIHLGLVLMALGIA
FSGP---YKVESEIVLAEGETA--------VIDGYEVKYLSVF---------------ED
ATPELKARATTTLEVSKD-GVVLGQM----------------------------------
RPDKRIYTNFERQ-QFAEVATIFSLG-------DEV------------------------
-----------------------YATLLGFTEDHKAS-----------------------
--FKISVNPLVNWIWIGGTILCLMPLLVLRRAGRPGAAL---------------------
--------------------------------------------------------
>441313
-----------------------------MHLTGYVGLLFSL-L--AFLFLAGFAGF--A
AW-N---------RKGEALV----VVERGQF---IAACGVIFSTLVLLAA---------L
TTRDYSFRYVYNNVDNALSFIYTLTALWGGREGSLLCWELIIAVSG--MIFAATPGYRSL
TADTK------LFFWLFFLAVQGFFLLLLTGWSN--PFIEI--VP---------------
---------APG---DGR-------GLNPLLRNPGMIFHPPLLFMGFALYTIPACAALAS
SIA---GE---------------------------RKSWIKVVRNWNVLAWIFLTAG-II
LGGWWSYMELGWG-----G-YWAWDPVENASLIPWFAGTAVLHTT-IIESRRNALQRTNV
FLMSLTLVLCIFSTYLTRSGV-ID--SLHTFGE-SGVAQPLFWSMMIILAVTLMIV--FL
----SERQV----HRSLSDFFSRQGMLVITAWFLLALGLVVTLGTMWPVISRLWTAS---
----------------PMGLD--AHFYNRVCLPFMAFLVLIFCFCPW---LGWKGGVRNV
KGLSAVAAVLVVAFAGFYLS--------------------------GMTNILAALTAAAS
VAALVGVGLL--------------FALYPALRA-----VRQSWGAYGVHVGLVLLALGVA
FSGP---YKTEREVVLAQGESV--------AIGEFTVTYTGLQ--------------EDR
NVGDILARATATLAVTKD-GRDKGVL----------------------------------
RPDKRIYKNFSNQ-QYAEVATVPSFG-------DEL------------------------
-----------------------YATLLGLTEDNKAS-----------------------
--FKISVNPLVNWIWIGGTIMCLLAFLLLRRTPRPGEVR---------------------
--------------------------------------------------------
>410131
-----------------------------MHFAAYVGLLFAL-L--TSLFLAGLAAY--A
SW-----------QSRRGAL---PFLERGQL---LNAGFVVFSCYLLLIA---------L
VGRDYSFVYVFENVDNTLSLLYRITAFWAGRAGSLLFWHLIMAVAG--GVFVFTRGYRGL
SDGTK------SLYWLLFNLTQAFFLLLLTGPSN--PFIEA--VP---------------
---------APA---DGL-------GLNPLLQNPGMAFHPPLLFLGYGLFALPACCALAS
LLA---GE---------------------------ARPWIRVCRNWNLLAWAFLTSG-II
LGGWWSYMELGWG-----G-YWAWDPVENASLIPWFSATAFLHTS-LIESRRGALQRTNV
FLMAGTFLLCVFGTYLVRSGVDVQ--SLHTFGE-GAVAVPLTVFMLGGLAIALVAV--FL
GEKPV--------YRALSGFTSRQGMLVITAWVFLALGVVVGLGTMWPVISKLWSST---
----------------PVGLD--PTFYNRVCLPLFTLVVLVFCVCPW---LGWKEGLRDM
RGAAGTAGVFAGSLVAFWFA--------------------------GVRVPLALIAASGA
VAAMASIVLL--------------FVLTPRMRS-----SRHSWGAYGVHLGMALMALAVA
FSGP---YKIEGEGTLHQGESM--------QVGDYLITNGKLT----------------Q
ERSRAVLAYKAELTVTRD-GRTVGVV----------------------------------
HPERRWYPNSRN--SFAEVAVIPGLG-------DEI------------------------
-----------------------YTTLLGYDGKDGSV-----------------------
-TISASVNPLVNWLWIGGTLMSLAPLLLLRRNPEPA------------------------
--------------------------------------------------------
>380179
-----------------------------MHLTAYLGLLFAL-M--ACLFLAGFAAL--A
AW-R---------DQENGLV----VLERGFL---VPTFLVTFSSAVFTSA---------L
AAKDFSFLYIYEHVDRVLPLFYTFSAFWAGREGSLLFWALTMMLMG--AIFAFSPGYRSL
SGRTR------VWFWLFFLPVQAFFLLLLTCWSN--PFIEV--VP---------------
---------VPA---DGQ-------GLNPLLQNPGMIFHPPLLFLGYAGFAIPACAALAS
AIA---AE---------------------------PGSWIKACRNWNLLSWIFLSAG-II
LGGWWSYMELGWG-----G-YWAWDPVENASLIPWFSATAFLHTA-IIESRRGALSRTNV
LLMALTFLLCVFGTYLVRSGV-IE--SLHAFGE-GGVGTPLLLFMIVGGAVSLLAV--LA
GEKPA--------YRALSDMWSRQGLLLVTSWFFLALGLVVAMATMWPVISKLWSAT---
----------------TVGLG--EDFYNRVCVPLLALVVLLFSLCPW---LDWKAGLRER
RGPLLALGAFILALAGFAAG--------------------------GVTKPVALVAAAGS
VSLMTTCVLL--------------FVFVPAMRR-----TRQSWGAYAVHLAVGLMALGIA
FSGP---YKVERELVLSPGQSA--------ELSGYTLTFEKSE----------------Q
ERTPALSLVRAILHVTRD-GKPVGTL----------------------------------
APERRLYLHFPQ--PFAEASIIPGLG-------DEL------------------------
-----------------------YATLLGFTSETSVS-----------------------
--LKVSVNPLVNWVWIGGTLLCLAPFLLLRRRNGGQGA----------------------
--------------------------------------------------------
>3637321
----------------------------MLPNLGYGSLVITL-L--VSIYAIVAAVI---
-------------GERKNLY---KYVESARLALLLTFPLLTLTVISIVIL---------L
INQNYEVQYVYNVTSSTMPLYLKVTALWGGQAGSLVFWAWLMSAF---ATAVTLRKWDRD
LDFLP-------WVIIVSSVTLAFFLIMIVAFEN--PFVRFWSLPSGGELVAMFAPAGSQ
LI-------HPF---DGR-------GLNPLLRHPGMIIHPPMLYLGFVSFVIPYAFGMAA
LIT---GR--------------------------KDDRWIRLTRRWTLVAWMFLSIG-LI
LGSRWAYDVLGWG-----G-YWAWDPVENAAFMPWLSGTAFLHSV-MIQEKRGLFKRWNM
ILVILTYSLVIFGTFLTRSGV-LS--SVHAFAQ-SAIGPMFFVFIGVSFIISLAFL--IK
--RWDDLRS----EGVMTSLLSRESLFLINNLLFIGILVVVFWGTVYPLISELFTGQ---
----------------KVTVG--PPFYNSTTGPLFAGLLLLMGIAPL---SAWGHSTWKT
LGKALWIPATGSLILLVVLF---------------------VSGIRSIGALIGLTVASLA
AFVTIYEFWRGMKARHKRSGENYLVALWKLTAR-----NRRRYGGYVIHLSVVFMAIGII
GIEF---FQTETQGRIAPGESL--------SLAGYTVTFKNLA---------------EF
DVADGRNVARAVLSVSKN-GKDLGEL----------------------------------
YPRRDFYYDSQQ--PMTIAGVRSTVE-------DDL------------------------
-----------------------YVILVNWEQISSRG-----------------------
ATFKVFHNPLINWLWYGGILLVIGSFIAAWPDPEKEIELTPSRIMKKETGKLVSRP----
--------------------------------------------------------
>4011786
-------------------------MGADEMILGSMMLKLAF-V--CGLVAVSLLALYDS
KR-----------FKQTLPLTPDKAILTATR---AAFFFMSMAMFMMVWH---------F
IAGDYSVLYVWQYCNNEMSLPYKIAAVFAGEQGTYLLWAWASFL----FVWLVLEEYRFR
NPLHK--------MTGLIALAISIFILTLCIVSE--PFKPI--LDMIGY-----------
---------LPS---DGN-------GLNPVFLTVWMLLHPFVTFISYAATIIPASAAIAH
LIT---GR----------------------------SGWHRISKQWIRVSWFCLSIC-MA
TGGAWAYKLVGWN-----G-FWNWDPVQTATLVLWMLMTAAVHVL-ARYNEGKEYTTAAP
VFTIFLFITTIYITLITRHGI-IH--SLHDFPGTETVEWLTMGILVLCSIAIVLGA--IK
--FVRVVVT----GARKKSVFSLHNTFLCTALLLILIAFISCWGVTYSFISQHIFNT---
----------------KVIIP--PEFFNVWCYIPVVLLTILTGVCMM---YGRIDDTYLK
YLVILVSAATILLALTPSHP------LIDPENEFIISSSVPVAILGSISVWSFLPPFLFA
FIATLGKLLK--------------DIRRLHGRI-----WLRSVGIGMVHIGFVMILLGAI
VTTS---FDHEASITYRVDELG----IKNDIGRGWAVEPTKFD---------------AI
QNPDGAWTQVAHLTLYKD-GEFYSTG----------------------------------
ITGFTKTKQYG---DIHNPLIDRSIR-------RDV------------------------
-----------------------YIQFQGTRSHISAD------------------AV--V
LPLSIKIVPWVSLLWTGCITMIAGIYCIIISIYLLVVKKREIAAELMRR-----------
--------------------------------------------------------
>17618301
------------------------------MTGGEIILYAAL-L--CELLAAVVLLLYDR
YQ-----------INPAHIL----TVTR------LALFLQSGAIGLMTYY---------F
IKDNFSALYVCQYSASWMPLLYKIAAVFAGQQGTYLLWAWASVL----AVWFIIEGYGFK
NPLYR--------KTELIAMVVSIFILLLCIRSE--PFMQI--TELTNQAP---------
---------IPT---EGN-------GLNPVFLTIWMVVHPFVTFIAYAATVVPASAGAAH
LIT---GK----------------------------EGWHRISRQWLRISWLFLSVC-MV
TGGVWAYKLVGWG-----G-FWNWDPVQTATLVLWMLATAVLHIL-ARYHEGREYTTAAP
VATIFLFIATIYVTLVTRQGI-IH--SLHDFPG-TPTYGLLVVGIIVASIVATGLG--MR
KFLRTRVT-----NTPIKSVFSTRNTFLWTNILLITITFVCFWGLTYSFVSQHLFST---
----------------KIIIP--PEFFNVWCFIPVILLVLLTGVCTA---YGRIHDTSLK
YILLFVFALSLLLAMLPGHK------LLDCGGEFYQTSSIIIKALGSISVWAFVPAFLFA
SITILSRLSK--------------DLKQMRGRM-----RFRTTGINLVHIGFVLVIAGVI
VTTS---FDSSSSVVYDVDELC----TQKDMGNGWSMELAEFD---------------VF
QNSDGTWTQTAHLNVYKD-GNPYCSG----------------------------------
---ATGFTKTKHFGDVHDPMINRGIT-------RDV------------------------
-----------------------YAQFSGTRSHISTE---------------------AI
VPISVKIIPGVSMLWAGCILMLIGIYCIIISIYLLVLKKSELLTRAIRGDVT--------
--------------------------------------------------------
>17384134
------------------------------MNGGELLLYAAL-A--CELLAVIVLLFYIR
YR-----------INPYSIL----AVTR------LALFLQSAAICLMTYY---------F
TKDNFSVLYVWQYSASGMPLLYKIAAVFAGQQGTYLLWAWASVL----AVWFIIEDYGFK
SPLHR--------KTGLIAMIVSIFILLLCIKSE--PFMPI--TELIDQ-----------
---------VPA---EGN-------GLNPVFLTVWMVIHPVVTFIAYAATVVPASAATAH
LIT---GR----------------------------EGWHRISRQWLRIAWLFLSIC-MV
TGGVWAYKLVGWG-----G-FWNWDPVQTATLILWLLTTSVLHIL-ARYQEGREYTTAAP
VATIFLFIATIYVTLVTRQGI-IH--SLHDFPG-TPTYGLLIFCIIVASSVATGLG--LL
MFLRTRVT-----NVPVKSVFSTRNTFLLTNILLIVIAFVCFWGLTYSFVSQHLFDT---
----------------KVIIP--PEFFNVWCFIPAMLLILLTGVCTA---YGRIRDTFLK
YILLFIFALSILLAMLPGHK------LLDSGGEFYQTSSIIIKTLGSISVWAFVPAFLFA
FIMVLSMFSR--------------DIRRMHGRM-----RFRTAGINLVHLGFVLVIAGAI
VTTS---FDISSSVVYDVDELG----AKKDIGNGWSMELTRFD---------------VF
QNPDGTWTQTAYLNAYKD-GKSYCAG----------------------------------
---ETGFTRTTHFGDVHDPMIKRGMA-------HDV------------------------
-----------------------YAQFSGTRSHISTE---------------------AI
IPISVKIIPGVSLLWAGCVLMLIGILCIIISIYLLMIRKKELHTRVIRGDVT--------
--------------------------------------------------------
>17486686
------------------------------MTVGEILLYAAL-I--CELLAVIVLLF---
-Y-----------GRYRINP---THILTATR---LALLLQSAAICLMTYY---------F
IKDNFSVLYVWQYSASGMPLLYKIAAVFAGQQGTYLLWAWASIL----AVWFIVEDYGFK
NPLHR--------KTELIAMAISVFILLLCIRSE--PFRPI--IELIDH-----------
---------API---EGN-------GLNPVFITIWMVIHPFVTFISYAATIVPASAGAAH
LIT---GR----------------------------EGWHRISRQWLRISWLFLSIC-MV
TGGAWAYKLVGWG-----G-FWNWDPVQTATLILWLFVTAVLHII-ARYHEGREYTTAAP
VATIFLFMSTIYVTLVTRQGI-IH--SLHDFPG-TPTYGLLVFGIIVTSIMATGLG--IR
KFLRTRVT-----TIPTKSVFSTRNTFLWTNILLVVIAFVCFWGLTYSFVSQHLLGT---
----------------KVIIP--PEFFNVWCFIPAILLILLTGVCMA---YGRIHDASLR
YILLFIFVVSLLLAMLPGHK------LLDSGGEFYQTSSIIIKALGSTSVWAFVPAFLFA
FIAILSKFSM--------------DLRRMHGRM-----RFRTTGINLVHIGFVLVIAGVI
VTTS---FDISSSVVYNVDELG----TTKEIGNGWSMELAEFD---------------VF
QNPDGTWTQTAHLNICKD-GKPYCSG----------------------------------
---ATGFTKTKHFGDVHDPMIKRGIA-------RDV------------------------
-----------------------YVQFHGTRSHISTE---------------------AV
IPLSVKIIPGASLLWAGCILMLIGIHCIIISIYLLVIKKRELLRRSLRGDVT--------
--------------------------------------------------------
>17639255
------------------------------MTGGEILLYAALIC--ELLAVIVLLFY---
-------------GRYRINP---TIIRTMTR---LALLLQSAAIGLMAYY---------F
IKDNFSVLYVWQYSASGMPLLYKMAAVFAGQQGTYLLWAWASIL----AVWFIVEDYGFK
NPLHR--------KTELISMIVSVFILLLCIKSE--PFRPI--IELIAH-----------
---------VPE---EGN-------GLNPVFITIWMVIHPFVTFIAYAATVVPASAATAH
LIT---GR----------------------------EGWHRISRQWLRMSWMFLSIC-MV
TGGVWAYKLVGWG-----G-FWNWDPVQTATLILWLFVTAVLHII-ARYQEGKEYTTAAP
VATIFLFMSTIYVTLITRQGI-IH--SLHDFPG-TPTYGLLVFCIIVTSIMATGLG--VR
KFLRTRVT-----TAPTKSIFSTRNTFLWTNILLIIIAFVCFWGLTYSFVSQHLFAT---
----------------KVIIP--QEFFNVWCFIPAMLLVLLTGVCMA---YGRIHDTFLK
YILIFIFVVSLLLAMLPGHK------LLDSGGEFYQTSSIIIKALGSISVWAFVPAFLFA
FIAILSKFSM--------------DLRRMHGRM-----RFRTTGINLVHIGFVLVIAGAI
VTTS---FDISSSVVYDVDELG----AKKDMGNGWSMELAEFD---------------VF
QNPDGTWTQTAHLNVYKD-GKPYCAG----------------------------------
---ATGFTKTKHFGDVHDPMINRGIA-------RDV------------------------
-----------------------YVQFSGTRSHISTE---------------------AV
IPISIKIIPGASLLWAGCILMLVGIHCIIISIYLLVIKKRELLTRAIRGGVK--------
--------------------------------------------------------
>3953498
------------------------------MELGETTLVIALILSVYAIAAHIFGIW---
-------------KKKNELF---DSARIAII---AIAVLLTIASIWLFNL---------F
ITRNFQYEYVALYSSLDLPMVYTISAFWAGADGSLLLWAWLIAIY---IAMIAVRGKSYD
NLIKH--------AMPVILVTLAYFLYMMLTVSR--PFRML--DF---------------
---------IPV---DGN-------GLNPLLQDPGMLFHPTTLFWGYAGAIIPFALMIAG
IYL---AD----------------------------DTWTYRARRWALWAWLGLTLG-NM
FGSYWAYTVLNWG-----G-FWGWDPVENASFLPWLTLTAFYHST-MIQERKGGMKFWNI
LLILLTWELVVYGTLLTRSGI-IS--SVHTFGE-STTAPYYINYMIVVLAATLILV----
----AWKYNSIQSKKVFESFVSREASFLYNNWIFMASTASVLWGTTYPLLSEAFRGY---
----------------KVMVG--PSFYNQVNVPLGIALLFLMGICPL---IAWRRASVSH
LQRNFTMPLATAVGVTAIAF------------------------VFGIRDFYAQIVVAGS
VLVIATHLVDVSKIVNRQKKLEDRGYLKNFSKA--FWNNRRTFGGYLCHIAILMIIVSAA
GAVV---YEKEGTFNMRIGDTS--------SVGSYEFQLTRVD----------------Q
YMKSNRQVTAALFDVYKNGELILTDA----------------------------------
--NALMYYYARQDNTNVKPMAYRIGL-------DDL------------------------
-----------------------YFSAQAITPDHAT------------------------
--LKIKVMPVMFLMWLGGFYVLILGILICVSTVIPIRQRRLSADINVKESMKKMTTESVH
DI------------------------------------------------------
>3947386
----------------------------KKMELGETTLIIALLLTAYALIAHIIGIW---
-------------KKKKELI---DSGRIAII---GVAILTTIASIWLFNL---------F
INRNFQYEYVALYSSLDLPMIYTISAFWAGADGSLLLWAWLISIY---IAVIAARGKSYD
NLMKH--------AMVIILVTLSYFFYMLLTVSR--PFRML--DF---------------
---------MPV---DGN-------GLNPLLQDPGMLFHPTTLFWGYAGVLIPFALMIAG
IYL---AD----------------------------DTWTYRARRWALWAWLGLALG-NM
FGSWWAYTVLNWG-----G-FWGWDPVENASFLPWLTLTAFYHST-MITERKGGMKFWNI
LLILFTWELTVYGTLLTRSGI-IA--SVHTFGQ-SVTAPYYINYMIVILAATLALV----
----AWKYNTIKSKKVLESFVSREGSFLFNNWIFIAATVSVLWGTTYPLLSEAFRGY---
----------------KVMVG--PSFYNQVNVPLGIALLFLMAICPL---IAWRKASVSH
LKRNFAKPLAIAGIAMVIAF------------------------AIGIRDFYALFVAVAG
SVLVVSTHVLDFSRIVNKQKKLEDAGTLKNISK-AFWNNRRTLGGYMCHIAILMIIVSAT
GAVV---YEKSQTFNMRVGGTY--------TVGDYDFKLTNID----------------Q
YPQDNRDVQAAYFDVYKNGEIILTKA----------------------------------
---TALMYHYAKQDNINVKPMAYTVGI------DDL------------------------
-----------------------YFSAQAITADGAT------------------------
--VKLKVMPLMFLMWLGGFHVLILGILICLSTVVPIRRKITSDDININQTIKKSTTENIH
DI------------------------------------------------------
>17415320
-------------------------------MNDSLILQAAL-L--TGIASVFLNVA---
-------------GAELKKQGFIDWGKLSTH---LTLVFITLASLRLFYL---------L
ITHDFQNVYVASYTSRDLPLFYRISAFWAGQEGSLLLWVWLISILSSVVILGEKPGNDGQ
FMAYA---------SGMLGAITVGFLYIIVTSSN--PFKRL--DF---------------
---------IPL---DGN-------GLNPLLQDPGMILHPPVLFLGYAGMAVPFAFAIAG
VIM--------------------------------RREWIRDARRWLIFAWAALSMG-NI
IGAWWAFHVLGWG-----G-YWGWDPVENSSLLPWLTASALLHSV-MVEEREGRMRAWNF
ILITVTFLLVLYGTFLTRSGI-LQ--SVHAFAN-SGLGGILISFLILIMAASLRLF--IR
--RWDYLR-----GDPVRIELSRPGLILLTAILLLVSGGTIIIGSFYPLLLELIHGY---
----------------QQMVQ--PGYYNTLNVPVALALLLLLGLCPY---IRWRRYTFDE
LKGKIMIPALASITAVILGF------------------------LTGVRDPIGVSSILVC
TLAFTTHLREFYEASGSGDGKSLSNLWHAIERD------HRRFGGYIVHIALIVMVIGVA
GSSL---YEKRDTFTIQPGSAH--------EIEDYTIKYLGTE----------------P
IQRENGIYYCAIVDIYKN-GRFIDRG----------------------------------
--VPNLFYSFRFDETYQHVYIHSTLP-------EDL------------------------
-----------------------YIIYQGFEKGYAL------------------------
--FEVRVIPLVSLIWWGGILLLIGAIVAMIPDKRRDDNAS--------------------
--------------------------------------------------------
>17412506
--------------------------MNDLIFLGAALLAAMA----AVLLYVVGAEL---
-------------KRNDLIE----WGKVSTH---LTFIFITIASLRLFYL---------L
ITHDFQNMYVATYTSRDLPLFYVVSAFWAGQQGSFLLWVWLIAIFASALLFIKK------
-DDER----FMAYTLAMLAAIMVGFLYILVTVSN--PFERL--DF---------------
---------IPA---DGN-------GLNPLLQDPGMVLHPPVLFIGYAGLAVPFAFAVAG
VIM--------------------------------KRDWIKSARSWLILAWVALSMG-NI
IGAWWAYHVLGWG-----G-YWAWDPVENSSLLPWLTASALLHTM-MIEEKTGKMRLSNF
LLISITFILVLYGTFLTRSGI-LE--SVHAFAN-SGLGGILMGFLLIILTASVRLM--IR
----RRDYLK---SDPVGFDLSRSGLILITSILLVISTGTVLAGSFYPLILEFTGGV---
----------------QQMVQ--AEYYNTMNVPIAVMILLLLGVCPL---IGWRRYTMME
LKKNVMVSAISAVTVLVIAL------------------------IGGIRNLIALSGIIAC
TFALTTHIFEFYT-----------TKKSGNNILDAIGKNHRRFGGYIVHISLIVMVIGVC
GSSI---YDERDIFTLQIGSEH--------TIGDYTMRYGGTE----------------M
IPSKSGVYYVAIVDLYRD-GRVIGRA----------------------------------
MPDVYYSYRFDQ--TYQHVYIKSTLL-------EDF------------------------
-----------------------YLVYQGSEQGYAL------------------------
--FEVRILPLVSFIWWGGILLLLGGIVALMPDKRRNEK----------------------
--------------------------------------------------------
>17421530
------------------------------VDIGYIFLFIAF----ISTLYSTAAYYFGI
KE-----------KRASYLK----NGEKAIY---LSAAATLVSSALLVYY---------F
LTDNFRIEYVAYHSNIALPAAYKITAFWAGSEGSLLLWTVLIMGYA--VAYVRMEKKDLL
SAYTL----------MIVNIIALFFLTLLISIQN--PFRDL--GF---------------
---------MPS---DGA-------GLNPLLQTPEMAAHPPTLFLGYAGSALVYALALAG
VMT---AN----------------------------DTWVYRGRKWIVFTWIWLTQG-IF
WGALWAYDVLGWG-----G-YWAWDPVENSSLLPWLTLSALMHSV-MIQEARRGMKLWNI
ILAFMTFEFVILGTYITRSGV-IS--SVHAFGQ--SNLTPPFTFMLFAVFAITLYI--IY
----ERKDYIKS-KDIIEAAASKEATFLFNNLILVTSALTVFWGTIFPLISEGITGY---
----------------KVTIG--PPFYNTVITPLAFFLIILLGLCIA---FPWRRTSGKE
LLKRLRLPAAAFIAGLVYSI----------------------AVGHRFEMVIAISSFLFA
ITTHLQQYIWDTTSFREQYGN---LSLIKIVLR-----RRRRYGGYTAHLGLLLVFIGIA
GGIY---AQEYENVRLQIHQPA--------NFGEYTLIYSAPD----------------Y
EDTPLKTTWAAKIEIWKD-GRLLGEA----------------------------------
RPAIELYKAGNGE-QIRKVYIHTEFP-------KDL------------------------
-----------------------YLILNGIDENSV-L-----------------------
--LTVKIEPTVNLIWLGSWILTAGGVFALIPRRFVRGLFEGTKKKEEVVS----------
--------------------------------------------------------
>17442751
------------------------------MNIGYFAVFVAL----VTATYSFLAFYLGV
KN-----------KNSKLLR----NAERSAY---LSALLTFLASFILIYY---------F
LTDNFKVEYVATYSSRALPTFYKFTAFWAGSDGSLLLWAAILAGYS--VAFLRLEKKDAL
TALSM----------AGIMGVQTFFLLLLSTVAN--PFKEL--NF---------------
---------FLQ---DGI-------GLNPLLQTPEMAAHPPTLFMGYAGAAVVFSLAIAG
VYL---AE----------------------------DRWVIRGRKWIVFTWIWLTQG-IF
WGAIWAYKVLGWG-----G-YWAWDPVENSSLLPWLTLSALMHSI-MIQEARRAMKLWNI
LLAFATFEFVILGTFITRSGV-IS--SVHAFGQ-SGLTAPFVSFMLAVLILTLWLI--YE
RGEYIRS------EDVVESSVSKEATFLFNNLILVASAMTVFWGTIFPLVSEGLTGY---
----------------KVTIG--PPFYNQVITPLAIALMILLGLCIA---FPWRKSAGKD
LAKKLRVPFVAFLIAFSASL----------------------ALKLKIEMALALAIFFFS
LTTHIQQYIQDTVAFSNEYKS---KSYLRVILR-----RRRRYGGYTVHLGLLLVFVGVA
GSVY---DQTFENVKLELNQPK--------NIGEYTFVYRGLK----------------F
EDTPLKTAWIAQVEVWKG-DKLLTVL----------------------------------
TPGIEEYKTRGE--EIRRVDVYSEPL-------KDI------------------------
-----------------------YLIFNGGGKDYIF------------------------
--LEIKINPLVNFIWLGCWIMTFGGIFALIPRSLVSKYVFSERGVTA-------------
--------------------------------------------------------
>17447395
------------------------------VNAGYVSILLAL----AASLASLWGLYSGV
R------------NRDAAML---RFGERAIY---ATILFVTLASAILTYY---------F
LTDSFWVEYVASYSSRNLPDFYKLTAFWAGSDGSLLLWTLILAGYI--YAYLKLE-----
-RKDL----LSAYTLLAAMSVMTFFLFLLSTVSN--PFEEL-------------------
---GF----VPA---DGI-------GLNPLLQTPEMVVHPPTLFLGYAGSAIVFALAISG
VLL---AD----------------------------DRWVFRARKWIVFTWIWLTQG-IF
WGAIWAYRVLGWG-----G-YWAWDPVENSSLLPWLTLSALMHSV-MIQEARRGMKLWNI
LLAFITFEFVILGTFITRSGV-IS--SVHAFGQ-SNLTLPFMAMLVGVPALTLWII--YE
RRGYIKS------EDVIESVASKEATFLFNNLILVTSALTVFWGTIFPLISEGVAGY---
----------------KVTIG--PPFYNQVITPLDLLLVVLLGFCIA---FPWRRARGED
LVRRLRFPAAAFAIGLITSL----------------------ALQLRVEMAVSLSIFLFS
LTTHIQQYVWDTSRFR--------EEYGNLSSIKVILRRRRRYGGYTAHLGLLIVFIGVA
GGVY---TQTFENVHMSVGEQK--------TFGDYTLVYRGLQ----------------F
EESDLKVVWYANVEIWKG-GEFLGVL----------------------------------
RPAIEKYKTGSGE-EIRRVDIYTEFP-------EDL------------------------
-----------------------YLIFNGASENSAL------------------------
--FEVKIEPTVNLIWLGCWILTAGGLFALIPRRLVSDFVFKAEGGVRA------------
--------------------------------------------------------
>17438965
------------------------------MDAGYLLILISF-LLSIISSITLYLSI---
-------------NRSSFSS----ISIYTVY---AYFLTIFLSCMLLLYH---------F
LERDFTYLYVYMNSDSRLPLIYTISAFWAGKEGALLLWALFVSLM---NLFAVSNG----
---DR----LSRLSVSISSFFFAFLTLLLLTTSN--PFTRT-------------------
---------QAF---EGV-------GLNPLLRTIEMAIHPPLIFMSYSGFLIPFSMAIAG
IYL---GE-----------------------------KWTKKAYPYLLFSWISISAG-IF
VGALWAYKTLGWG-----G-FWGWDPVENASFFPWLSSTALIHTV-------KREGRRTY
LLTTLTFVLVVVAGYITRALP--SDLSPHSFGV-SSESKAFLMLVFILLAISVYFLFRIE
-------------GRKFEFGFNMEGLITLFIYLTVLLLFSILVGSCLTLFTNLKPDK---
------------------------NYYESLMIPYEAIVLVILGFCIS--------RLKIR
RYTYYILPVIVFAAIQFLFG----------------------------NLLLSIFSALFV
FSAVN---------------------------------LRKPSHVIIIHLGIMLIFMGSI
GVWK---ASEKYTFTISENQTI--------TADGYELRLIKID----------------S
EDRRDSFIIKFRFEVLKD-RKHVGFV----------------------------------
EPRVIEYKIWRMERIVSSVGILNTPL-------ED-------------------------
-----------------------IYVSTGISKDGIQ------------------------
--LEVHINRLASLLWIGMALTLIGSFYRFLRISMLNL-----------------------
--------------------------------------------------------
>17426350
------------------------------LEPGFLLLATSF----VATFSAFSLFL---
-------------AKKESLG------EFSLY---LATSTTFAALLLLVNY---------F
VTDTFSIWYVYANSNAEMPLAYKISAVWAGKEGSLLLWVV--------LNLMVTSLYINW
GVKDR----KKAKVAAVMTLFTSYLLLNLLIFSN--PFTVL--PY---------------
---------TPP---DGA-------GLNPLLRTVEMILHPPVVFLAYSLAALLYSVIVAN
SE----GE-----------------------------------RTIARLTWLSLTLG-IL
IGSLWAYKTLGWG-----G-FWGWDPVENASLLPWLTLTAYFHLT-----------RGRD
FFAYLTFSLVLFATLVTRSGI-IS--SVHSFGGEVSDYSYVIPILASLAPLVVRAR----
-------------QFSISSLCNQN-----LPILFLSAVIVVFLGTIAGVSVEVS------
-----------------------REYYFVTFLPVFALIVLLVVLKI--------------
------------------------------------------------------------
--------------------------------------KKVSMPATLLHLGVIFLFVGAT
SVWL---FEESKTITLDSEGYKLLDLSISEDAEKYTLTAIVKT-----------------
---------------------PDGVI----------------------------------
APKVYFYKVAGNN-RVSSVEIIPTVLWDN-------------------------------
-----------------------YYSIKSFDLDNNVV-----------------------
-TLEYYRVPLINAVWLGSALMLLGALLRFSGKVFKLGG----------------------
--------------------------------------------------------
>17434991
------------------------------MDVGEVFLLCSL-LSSIAASFIFLRCVEED
RW-----------KPARIAL----------L---SSLTFLTAALLTLLYY---------F
FARDFSVQYVFEYSDIHLSTLYTISALWAGREGSLLLWAWYLVIFNTVLLFSQKN-----
-HKDR----VVALALAISTLVVIFFNVLLLTSSN--PFVRL--DF---------------
---------RPP---NGI-------GLNPLLRTPEMAFHPPTIFLGYAGMTIPFALAIAA
TFF--------------------------------RENWIKLSRKYLIVSWAFLSIG-IL
LGAWWAYKTLGWG-----G-FWGWDPVENASLLPWLTASALLHGM-IVEERKRGLKLLNY
ALAIITFDLVILATFVTRSGI-IS--SVHAFGQNPEAHAYLALIALATAVGITVWA--LR
----RD-------FFSGSLEGVREKLILGNMVILLLSMATVLLGTLAPLFIPNASVD---
-----------------------RHYYDRLEIPLGTALVVLLGICAA---IDWRADREKF
IRYSKYSAVVGLIAGVAVYL--------------------------------SFKATIAA
IGIAIFFFSL--------------LNHVQDLRI-VDIANRRKIGGYVAHIGLIFLFIGVM
GAWL---YEESYKPVTIEYGKS-------AQVGSFELRLVGFD----------------V
KEDEEKFCIISKVEIYEN-GELQGVT----------------------------------
YPKLIFYKLMRQDRVVSSVEIISQPF-------RDL------------------------
-----------------------YIAMGGVSKDGSRA-----------------------
-YFEFYVVPLVSFVWLGSMLIIAGGIVALMPSRRAMKRAE--------------------
--------------------------------------------------------
>17441664
------------------------------VDIGYLFALFGF----LTSVYASYSFFSGS
FS-----------KSKRKAQASLKRGEQLTY---TSFVFFLISYLILTYY---------F
LIHDFSYYYVYSYSDTKLSTAYLISAVWAGREGSLLLWILYLALLS--VLALKMD-----
-AKDK----VLATSLGIVLAFTSALTLLILTASN--PFVKM--DF---------------
---------TPP---EGY-------GLNPLLRTPEMALHPPTIFLGYAAGIFPFAYAASS
LLH---GE-----------------------------EWRNRVRFWTLLAWIFLSIG-IL
LGGWWAYKTLGWG-----G-YWAWDPVENASLLPWITATALLHGI-----MRKRFEALNY
YLALATAALVILATFITRSGI-IE--SVHAFGE--NPEGPVYLFYLAALIVVGVAV----
----ERKVK----LKLEVNFEPRELTIFLKILIFVLSLVTILLGTLAPTLFNVAVG----
-----------------------REYYNRIEIPLGVMLVILLGICIS---LDWVYRRDEF
LKRLKVSIVVGLISFVLAYF----------------------------TTKLTIASVGVG
IFA---------------------FSLVPHLLTLKQGINVRKIGGYVTHVGLLLLFIGVM
SSWI---YEEHYNLRLDVNEET--------NVKDYTLLLKNVR----------------F
YEDEEKSVVEATVEVFEK-GELVATL----------------------------------
QPKQLFYKLMRQDRVVSGVDIESKLT-------KDY------------------------
-----------------------YMALSGFSKDYVFV-----------------------
---EFYVVPLVSFVWIGSTLMIVGGIISASKRG---------------------------
--------------------------------------------------------
>17418716
----------------------------MGLDPGYLLLILAF----FASLYSTYAFLLAV
RS-----------RGKKAAI----TARKGEQATYLYSLIIVVAYLLLTYY---------F
LVRDFDVQYVYYYSDSHLNLAYTISAVWAGREGSLLLWAFFLSILN--VVFLRVEKKDAL
SALAL----------SISSATVSFFVLVMLTFSN--PFQRF--GV---------------
---------NPG---EGY-------GLNPLLRTPEMALHPPTVFLGYAAATIPFALAIGS
IYL---KQ----------------------------DGWHLRARLWALVSWIFLSVG-IF
LGAWWAYKTLGWG-----G-FWAWDPVENASLLPWLTITALLHGI----MRNRSFKSWNY
WLAYVSFALVIFATFITRSGI-IE--SVHAFGE--NPEGWLYLILIAIAGMLSAYL--FS
--ARKDVF-----HSEQYSTFSRDFAIFLNMLILILSTATVLIGTVAPTLVSGISVG---
-----------------------REYYDRVETPLAILLTVLLGACIS---IGWRADRENT
LRLLRISVPAGAIMFALTQI----------------------------LAGMFYVSLAAG
IGVFSLTNHL--------------MTFRPSDLR-----NARKAGGYIVHIGIILIAIGVA
GAWMYDEVHQNVRVGIKDKTKI------DTRFGDITLEITDAR----------------Q
IDHHDRSEVVITLNVYEN-GVLKGTV----------------------------------
TPTITQYNLLRQDRVIYSVSILSDPF-------KDI------------------------
-----------------------YIAIGSISMDSA-------------------------
-FFEVHVVPLVSLVWLGSILVIAGGVVSAVMNPPRKE-----------------------
--------------------------------------------------------
>17449147
------------------------------MDIGYLLAVLAF----VASVYSAYSFYGSI
TS-----------KGKRARR-LALNGERTVY---AYTVLVALAYLLLTYY---------F
IVRDFNVKYVYSYSDTHLNLAYTISAVWAGREGSLLLWILFLSILN--VLFLKVE-----
-KKDR----LSAMTLAISSGVASFFLLVLLTFSN--PFYRW-------------------
---EY----FPH---EGY-------GLNPLLRTPEMALHPPTVFLGYAGATLPFALAIAS
AYL---KS----------------------------EGWHLRARLWALISWLFLTIG-IF
LGAWWAYKTLGWG-----G-FWAWDPVENASLLPWLTVTGLLHGI----MRQRQFSRWNY
WLAYVSFALVVLATFITRSGV-IE--SVHAFGE--NPEGWLYLILIAAAGLLALYV--YS
----KRKDFF---SEEGYELLSRDFAVFLNILLLILSTVTVLIGTLTPSVFEGVSID---
-----------------------RAYYDRVETPLAAILTLLLGICIS---LGWVYSPERT
KRILIVATPVGLASLAATYL----------------------------VLGMPLVALAAG
IAAFSITSHL--------------MTFKPADAR-----NPRKLGGYLVHIGVLLISVGVA
GSWM---YDEVYQNVHLGIHDE-SAVIHSKHFGDIRLELVSLD----------------Q
VSTPESVDIVARIDIYEN-GVYKGTV----------------------------------
TPTTKFYNLMREDRVVNGVDILSTPF-------KDY------------------------
-----------------------YVAMSGFSQNQI-------------------------
-FLEVHLIPLIFLVWIGSAMMIVGGFVSA-----AVRMRNN-------------------
--------------------------------------------------------
>17624664
-------------------------MVLENLTPGNLILYIVGVLGLVAIIGLVVREV---
-------------RGSDLCMGVLPWLIR------IPTLLLTINVLLLAYY---------F
LAPDYTYIYVWEFSSRDLPFLYKISGVWAGQAGTYLLWTWFAFIV---VLWVGER-YRLV
SGFIR--------KVQIVSLIIATYFVLLTIVDS--PFELI--YAAEPSLPRTF------
---------VPL---DGS-------GMNQLLVNPWMVVHPPVVFIAYALAGVLFASAIVY
LIT---RD----------------------------DEWTGFVDQWARFCWLFLTLG-IA
LGGVWAYLVLGWG-----G-FWSWDPVETSSLIPWLTLTGFLHALSMHKSDRNKSRVAAP
VLAALTFVLVVYAAMVTRSGL-FN--SVHAFGE-APTGTFLLVLLVASLGILSVLG--LK
----RYLELPA--HTPSHNFVNRSNIFYITVVIFVVLAFISFWGITFPVVLNLLRGV---
---------------EVSITSDPKFFFNALGYPVTLVLLLVLGFC-----LQYQREEREK
QTKILAMFALGTVIAAFFRT--PDFYVLDHANPFFRAESQLYRFIGSISLVSLFPPLIYS
LIGVARFSQR--------------IKRTRKTQA-----KLAITGTTLIHLAVGLILIGAI
TSTV---FTTTHQVSIPLHARG----EVVEIGDGYGIKLKEIE--------------MGR
LDETQDYPGTRIATIYENPAEYDGRT----------------------------------
ANTRRNNDHCKRHALLKLHQQRHGKNIRPIN-----------------------------
-----------------------FHRHKKHRRHRRDQ-----------------------
------------------------------------------------------------
--------------------------------------------------------
>17628157
-------------------------MVLENLTPGNLILYIVG-V--LGLVAIIGLVV-RE
VR-----------GSDLCMG-VLPWLIR------IPTLLLTINVLLLAYY---------F
LAPDYTYIYVWEFSSRDLPFLYKISGVWAGQAGTYLLWTWFAFIV---VLWVGER-YRLV
SGFIR--------KVQIVSLIIATYFVLLTIVDS--PFELI--YAAEPSLPRTF------
---------VPL---DGS-------GMNQLLVNPWMVVHPPVVFIAYALAGVLFASAIVY
LIT---RD----------------------------DEWTGFVDQWARFCWLFLTLG-IA
LGGVWAYLVLGWG-----G-FWSWDPVETSSLIPWLTLTGFLHALSMHKSDRNKSRVAAP
VLAALTFVLVVYAAMVTRSGL-FN--SVHAFGE-APTGTFLLVLLVASLGILSVLG--LK
------RYLELPAHTPSHNFVNRSNIFYITVVIFVVLAFISFWGITFPVVLNLLRGV---
---------------EVSITSDPKFFFNALGYPVTLVLLLVLGFC-----LQYQREEREK
QTKILAMFALGTVIAAFFRT--PDFYVLDHANPFFRAESQLYRFIGSISLVSLFPPLIYS
LIGVARFSQR--------------IKRTRKTQA-----KLAITGTTLIHLAVGLILIGAI
TSTV---FTTTHQVSIPLHARG----EVVEIGDGYGIKLKEIE--------------MGR
LDETQDYPGTRIATIYENPAEYDGRT-------VTVSGRITETISVETHMIPITYAQIDD
NTGKLWITLEEVQIPEGTTITASGMLFSNFTS-NATGKTFDLLIFTDTKSIEGIEETSDA
GSYQQAHLEVYKDGLRIGDGSAEYVTGKGGSATYPLVDRNLVHPFAGDVYVIFQGLGGSR
VPLTLRVIPTVNLLWIGVIIFSAGIIIQIVRK----------------------------
--------------------------------------------------------
>3953729
-----------------------------MVTFGNAILYISL----LVSAVALAGLLLKE
LK-----------NSSLLTR----FISPMIF---LTAGLLTVAYLLITYY---------F
VVGDFTYDYVWQYSSSDLPLVYKISGTWAGQPGTYLLWVWVIFLS---AAWLAYTTRHST
PLARR---------TQIITVVIGIYFIVLTLVQT--PFKLI--YERQEVIELIASGALSS
NF-------VPS---DGS-------GLNALLINFWMIVHPPLMFIGYAAMTIPFAAAIVY
LLT---KE----------------------------DGWEELSRQWSRFTWLFLGMG-IA
VGGVWAYVVLGWG-----G-FWAWDPVETASFIPWLTLTGFLHAAALHRKNKKTFSIAAP
VLAAVSFILVIYAAIVVRSGL-FN--SVHAFGD-ASTGSLLLIAALIVTLVSIALA----
----MRRYFEEPDTAEDPGFWNKTNIFYIALLLFVVLAFISFWGITYPVFIQLTQGL---
---------------KVNVASDTKNFFNVWSYPFTIILLLALGFG-----LNYKESEKEK
QKQTLFIVAAISVISMLPRT--ENFYVLDHSSPFWINEPPIYKLIGSISLISIFPPLIYA
ASAVYQSLAG--------------YLSVTSQKV-----RVKGIGLAMVHIAVVLIIFGAV
ISST---LDHKIERINIPLEAT---GELVNVGDGYGIRVVDFSTRSLTGGTDYSGTSIGQ
VIANPSSFGEKTVKISGKVTNLRSME----------GHGTLVELTDSSGSMWVIFQGNIT
VPVNAELTVSGELMPGFEFPIMSATDMGESDITGKYKVQSVELEIYQNNKMIGSGIAEYL
EGKGGSGTFPMVDPSISLFAGDVYVIFQGMGGGVVP------------------------
--LTLKIIPAINFAWIGIILSAAGIILIMAVKTKSKASTAE-------------------
--------------------------------------------------------
>3946156
-----------------------------MIPFGDTLLYASLAV--SVIALAGLLLK---
-------------DLKNIEL----LNKFVTPAIILVAGILTFSYLLLTYY---------F
VNGNFEYDYVWQYSSSDLPLIYKLSGTWAGQPGTYLLWVWVVYLS---AAWLAWTTRHST
ALARR---------TQIITLITGIYLIILTLIQS--PFKLI--IERPEVADMV---AKGI
LPPDF----VPE---VGN-------GLNALLVNFWMIVHPPLMFIGYATMTIPFAAAIVY
LLT---KE----------------------------DGWEELSRQWTRFTWLFLGMG-IA
VGGVWAYLVLGWG-----R-FLGMGPGRDSFIYP-VAHSDWFHAC---------------
--------------------------CSPSQEE---------------------------
------------------------------------------------------------
------------------------------------------------------------
------------------------------------------------------------
------------------------------------------------------------
------------------------------------------------------------
------------------------------------------------------------
------------------------------------------------------------
------------------------------------------------------------
------------------------------------------------------------
--------------------------------------------------------
>3660874
-----------------------------MNNLGGLCMWLGLAA--LCISSIGYLFL--L
LK-----------PDPVGIK---TTARLGFT---AFTACVTVASISLMLA---------I
LGNDFVFSYVARYSSRDLPLIYRISSFWAGQEGSFLLWVFLGAWL---GLFLIYQSGRQE
PRV------------MLVYNLSNLFLVILLIKQS--PFHMS--AV---------------
---------PPA---DGN-------GMNMLLQDPWMAIHPPIVFLGYAAYAIPFAFAINA
LWS---RD---------------------------YDGWIKPGLPWAIFAYVTLGAG-II
IGGFWSYKVLGWG-----G-YWGWDPVENASLLPWLAGTALVHGM-ILQDTKKQLRKTNF
FLVTFAFVLVIYCTFLTRSGI-LADFSVHSFTD-LGITGLLVLFMGVFIALAVWLL--AL
--RWKDLPAP---ANTEIAYFSREFGFIAAIALLCMSCLVTGLGTSAPLITRMMAKA---
-----------------SKVS--TDFYVQTNLPLAVLILLLLSFVPL---MAFGRNQPSR
LIKKLPWAAAGAVIALAVTV--------------------WHGAFDIRSLLVAIPAGGAT
GLNLALVTGL--------------------ARR-----RFLLSSGALVHLGVGLMFLGII
ASSV---YDRSEKQRFFQGETK-PVFGYAITLSAPQIFNHGKGERLELPLDIEKGKARFL
ARPDIYVERKEGGQPQRFIHPYIKRGIFSDLYISPVDYDSGRKKAPANQIVIKKGQTIHR
DPYTITFNGYDIHGMGQNATTGVSVGARLTVAYKTEDSVELLPVMKMGQGQPKAAERREK
LPGNEAA----------------FVSLVQINADEKTVTLVYDGPGVDAENAQNAEKPKAS
VIMDVSIKPGMTLLWVGTFLMLFGGVVGI-----IRRRPR--------------------
--------------------------------------------------------
>10623217
-----------------------------MNNFGDILIWSALCA--LFVSSAGYLVL-CR
TK-----------EHKAARM----AARIGFV---SFAAFMTIASIHLMLL---------I
LNHNFTYSYVAQYSSRDLSLEYLISSFWAGQEGSFLLWVLLGSWL---GLLLMFK----A
RKMEQ--------HVMFIYNLNNIFLTILLIKQS--PFNRL--LF---------------
---------SPP---DGQ-------GLNMLLQDPWMVIHPPIVFLGYAAFAVPFAYAVTA
MWK---RE---------------------------YDAWIKPTMPWTLFAFVTLGAG-II
IGGYWSYKVLGWG-----G-YWAWDPVENASLLPWLLIIALIHGM-VLQNKRKKLYKTNL
ILAVFSFILIIYCTFLTRSGV-LADFSVHSFMD-LGITGWLVFFILAFLIISLGLF--FL
--RLKDMPLSK--KGNNINFFSREFGLIFAIILLCAATILIGLGTSAPLITRALEKA---
-------------------SKVSTQYYVDTTLPLGVLMAFLLSIVPM---MAWGKNCFSK
LAPGLIFVIVCASVSGIITF------------------------VSGYRGIGVLLFSLFA
GAATCINL----------------FLAAQLIRK-----KITFSGAAIAHLGVGLMFIGFV
ASSV---YDHSDKALLKQGQTQ--------NIMGYEFTFNAPEFLKEGKGFRLSLPLNVK
KGESQFSALPDIYSEPGRNGQTNRFIHPHIQRGLLADLYIAPVNYDSGKKEAGFNKEILL
KKGDTIYLQDYK--LTFTGFEVSSMMGAADSENKDMAVSAKILASYKGGDPVSLKPVINM
GQTTKSPSGNVKLPGPKEA----YLALSRIDATTKSI--ILVYHEHPDAKSEEDAATLAS
LLIDVSVKPGMTLLWAGVFLLLLGGSIANVRRC---------------------------
--------------------------------------------------------
>571612
-----------------------------MSNPGQFAVWLGLIA--ICVSSICYAVL-IA
RK-----------ENLFARN----TARLTFI---AFAILVTIASALLMHY---------I
LNHEFLYSYVARYSSRDLPLEYLVSSFWAGQEGSFLVWVLLGSWL---GIFLMFK----A
GDMEP--------KVMLIYNLCNIFLAILLIKQS--PFRTL--PF---------------
---------PPP---DGQ-------GLNMLLQDPWMVIHPPVVFLGYAAFTIPFAYAVAG
LWS---RE---------------------------YDCWIKPALPWTVFSFVTLGAG-II
IGAYWSYKVLGWG-----G-YWAWDPVENASLLPWLAGIALMHSM-ILQQTLGKLRKTNF
ILAASSFVLVIYCTFLTRSGI-LADFSVHSFMD-LGITGWLVVFMVVFLAISLGFL--IA
----RSKEIPVSEKGEGMSYFSREFGFIVAVILLCLSTVIIGLGTSAPLITRVLEKA---
-------------------SKVSQEFYVTTNLPIAIIMLLLLSFVPL---LTWGKNRFSR
LFPKLKWAAAGSIISGVITL------------------------LNGYPGIGVLLLAVFA
GASAGMNL----------------FLALKLMRK-----RITISSAAISHLGVALMFLGIV
ASST---YDSSDKVALAQGAKE--------SAMGYEIEFKGPQFSREGAGVRVHFPLEMQ
EGGAKFIAMPDIYSERRQDGQIQRYAHPHIQRGLVTDLYISPINFDPGKNKSAGDHVVLN
KGKKTRFHDYEI--TFTGFDMSAMMGKMGRKDAKKVRVGANIEVSYKGQEPVELKPVFDP
VKPESLESRVKLPGPKDS-----YITLVKIDANTKTV--VLLYEGDGCTSQEAVEASPPV
ILVEVSLKPGMTLLWLGTILILLGGGIAIARRWPK-------------------------
--------------------------------------------------------
>859473
-----------------------------MSNPGQFAVWLGLIA--ICVSSICYAVL-IA
RK-----------ENLFARN----TARLTFI---AFAILVTIASALLMHY---------I
LNHEFLYSYVARYSSRDLPLEYLVSSFWAGQEGSFLVWVLLGSWL---GIFLMFK----A
GDMEP--------KVMLIYNLCNIFLAILLIKQS--PFRTL--PF---------------
---------PPP---DGQ-------GLNMLLQDPWMVIHPPVVFLGYAAFTIPFAYAVAG
LWS---RE---------------------------YDCWIKPALPWTVFSFVTLGAG-II
IGAYWSYKVLGWG-----G-YWAWDPVENASLLPWLAGIALMHSM-ILQQTLGKLRKTNF
ILAASSFVLVIYCTFLTRSGI-LADFSVHSFMD-LGITGWLVVFMVVFLAISLGFL--IA
----RSKEIPVSEKGEGMSYFSREFGFIVAVILLCLSTVIIGLGTSAPLITRVLEKA---
-------------------SKVSQEFYVTTNLPIAIIMLLLLSFVPL---LTWGKNRFSR
LFPKLKWAAAGSIISGVITL------------------------LNGYPGIGVLLLAVFA
GASAGMNL----------------FLALKLMRK-----RITISSAAISHLGVALMFLGIV
ASST---YDSSDKVALAQGAKE--------SAMGYEIEFKGPQFSREGAGVRVHFPLEMQ
EGGAKFIAMPDIYSERRQDGQIQRYAHPHIQRGLVTDLYISPINFDPGKNKSAGDHVVLN
KGKKTRFHDYEI--TFTGFDMSAMMGKMGRKDAKKVRVGANIEVSYKGQEPVELKPVFDP
VKPESLESRVKLPGPKDS-----YITLVKIDANTKTV--VLLYEGDGCTSQEAVEASPPV
ILVEVSLKPGMTLLWLGTILILLGGGIAIARRWPK-------------------------
--------------------------------------------------------
>10633274
------------------------------------------------------------
------------------------------------------------------------
---------VTSYSSRDLPLLYLISSFWAGQEGSFLLWVLLGAWL---GIVLIYK----A
KDMEP--------QVMVIYNLNNVFLMILLMKQS--PFKML--AF---------------
---------TPP---DGN-------GMNMLLQDPWMAIHPPVVFLGYAAFAIPFAYAMAA
LWR---RD---------------------------YDRWIKPALPWTVFAFISLGAG-II
IGGYWAYKVLGWG-----G-FWGWDPVENASLLPWLAGIALMHGM-VLQKTRNKLRKTNF
VLAVFSFILVIYCTFLTRSGV-LADFSVHSFTD-LGITGWLVLFMAVFIAISLYLL--LT
----RAKEIPASGGEKNVHFFSREFGFIAAMILLCLSTVVTGLGTSAPLITRVLEKA---
-------------------SKVSTDFYVDTNLPLAILMVILLSFVPL---MGWGKNNFSR
LAPKLVWALIGAIVTGAVVL------------------------LKGYPGIGVLLLALFA
GAVAAMNLVL----------------AIKLGRK-----KISISGSAVAHLGVGLMFLGIV
ASSI---YDQSEKVSLSQGSPG--------NALGYDINFEGPKVIEEAKGIRLILPLDVK
KENIQFTALPDIRSERTRDGKTKRFVHPHIRRGLLSDLYISPVDFNPGERQSVNHLD---
LKKGQKTQVGDYELVFTAFDVSSGMGQEDS---KALSVGANLVVSYKGQDPIELKPFITV
GGEHQHSGPSSRVKLPGPDEA--YVTLESLNAGEKTI--HLDYQGPKLGKETDKQEALPT
VIAEVSIKPGMTVLWLGTFLMLFGGCIAIARRWDK-------------------------
--------------------------------------------------------
>17489996
----------------------------MPLNTGMLLIWISF-A--SCLGAVIYGIW-HY
RS-----------RNEKMHI----ASRRFEI---VGLVASTLAVMLLMYY---------L
LDVKAYYLYVFRFSCETFPTLYKISALWAGQEGSLFLWAWFTLIC---VALVRMR-TGRL
GEITR----------IVGLSVAAVFLLLLTIRS---PFALI--YG-VGSQGQLLSTNIDI
LATPS----PMIESHFAQ-------GMNPLLRNPWMVVHPPIVFFGYAAAVVPFGAALAH
LLI---GD----------------------------KRWTEIAEPWSRVTWLFLTLG-IG
IGGFWAYEVLGWG-----AWYWGWDPVETSSLIPWVVMTAYLHTQ-FRMKRYREYILLAP
ALALLSFVLVIFATFVTRSGL-WS--SQHGFAT--SLEGNVIGVFLVGMILVCIYILLLQ
------------------------------------------------------------
------------------------------------------------------------
------------------------------------------------------------
-------------------------------RR---------------------------
------------------------------------------------------------
------------------------------------------------------------
------------------------------------------------------------
-----------------------SRIESGATHD---------------------------
------------------------------------------------------------
--------------------------------------------------------
>4002798
------------------------------------------------------------
-----------------MRL----ASRRFEM---ICLVTCTLSAMLLMYY---------L
LEVRAYYLYVYRFSCETFPLLYKVSAFWAGQEGSLFIWAWFTLVC---VALVRMRANDRI
GEIVR----------ITGLFVAAFFILLLVIR-S--PFALI--YGIDNQTWHLLSTNADL
FAAPY----SVIESYHAQ-------GMNPLLRNPWMVVHPPVVFLGYAAAVIPFGAAAGY
LLT---ND----------------------------RRWMKIAEPWSRVTWLFMTLG-IG
IGGFWAYEVLGWG-----AWYWGWDPVETSSLIPWIVLTAYLHTQ-FRMKRNHEYGLLAP
VLAMLSFILVIFATFVTRSGL-WA--SQHGFAT--SIEAQIIGVFLAGLFLMSVYV--LQ
------------------------------------------------------------
------------------------------------------------------------
------------------------------------------------------------
-------------------------------RR---------------------------
------------------------------------------------------------
------------------------------------------------------------
------------------------------------------------------------
-----------------------YRMESGVAHPGSM------------------------
------------------------------------------------------------
--------------------------------------------------------
>17383792
----------------------------MPLNIGMLLIWISF-A--SCLGAVIYGTW-YY
FS-----------RNSNMRL----ASRRFEM---ISLITCTLSTMLLLYY---------L
LEVRAYYLYVYRFSCETFPLLYKVSAFWAGQEGSLFIWAWFTLAC---VVLVRMRTDNKI
GEIVR----------ITGLFVAAFFLLLLVIR-S--PFALI--YGVDNQ-WHLLSTNTDI
FAVPY----SMIESYHAQ-------GMNPLLRNPWMVIHPPVVFLGYATAVIPFGAAAGY
LLT---ND----------------------------RRWMKIAEPWSRVTWLFMTLG-IG
IGGFWAYEVLGWG-----AWYWGWDPVETSSLIPWIVLTAYLHTQ-FRMKRNHEYGLLAP
ALAMLSFILVIFATFVTRSGL-WA--SQHGFAT--SVEAQIIGVFLAGMLLVSFYV--LQ
------------------------------------------------------------
------------------------------------------------------------
------------------------------------------------------------
-------------------------------RR---------------------------
------------------------------------------------------------
------------------------------------------------------------
------------------------------------------------------------
-----------------------YRMESGVAQPRSL------------------------
------------------------------------------------------------
--------------------------------------------------------
>17617353
----------------------------MPLNIGMLLIWISF-A--SCLGAVIYGAW-YY
FS-----------RNSNMCL----ASRIFEI---ISLVTCTLSAMMLMYY---------L
LEVRAYYLYVYRFSCETFPLLYKVSAFWAGQEGSLFIWAWFTLVC---VALVRIRADNRI
SEIVR----------ITGLVVAAFFLLLLAIR-S--PFALI--YGVDNQTWNLLSTNTDI
FAAPY----SVIESYHAQ-------GMNPLLRNPWMVIHPPVVFFGYAASVIPFGAAAGY
LLT---DD----------------------------RQWMKIVEPWSRVTWLFMTLG-IG
IGGFWAYEVLGWG-----AWYWGWDPVETSSLIPWVVLTAYLHTQ-FRMKRNHEYGLLAP
ALAMLSFILVIFATFVTRSGL-WA--SQHGFAT--SVEAQIIGVFLVGLFLVSVYV--VQ
------------------------------------------------------------
------------------------------------------------------------
------------------------------------------------------------
-------------------------------RR---------------------------
------------------------------------------------------------
------------------------------------------------------------
------------------------------------------------------------
-----------------------YRIESDVAQPRSL------------------------
------------------------------------------------------------
--------------------------------------------------------
>4001078
----------------------------MPLNIGMLLIWISF-A--SCLGAVIYGTW-YY
FN-----------RNPNMRL----ASRRFEM---ISLVTCTLSAMLLMYY---------L
LEVRAYYLYVYRFSCETFPLLYKVSAFWAGQEGSLFIWAWFTLVC---VALVRMRADDRI
SEIVR----------ITGLSVAAFFLLLLAIR-S--PFALI--HGIDNQTWHLLSTNTDI
FAAPY----SVIKSYHAQ-------GMNPLLRNPWMVIHPPVVFLGYAAAVIPFGAAAGY
LLT---GD----------------------------RRWMKIAEPWSRITWLFMTLG-IG
IGGFWAYEVLGWG-----AWYWGWDPVETSSLIPWIVLTAYLHTQ-FRMKRNREYGLLAP
ALAMLSFILVIFATFVTRSGL-WA--SQHGFAT--SVEAQIIGVFLVGLLLVSVYV--LQ
------------------------------------------------------------
------------------------------------------------------------
------------------------------------------------------------
-------------------------------RR---------------------------
------------------------------------------------------------
------------------------------------------------------------
------------------------------------------------------------
-----------------------YRMESGVAQPRSL------------------------
------------------------------------------------------------
--------------------------------------------------------
>17487316
----------------------------MPLNIGMLLIWISF-A--SCLGAVIYGTW-YY
FS-----------RNPNMRI----ASRRFEM---ISLVTCTLATMLLMYY---------L
LEVRAYYLYVYRFSCETFPLLYKVSAFWAGQEGSLFIWAWFTLVC---VALVRMRADDRI
SEIVR----------ITGLFVAAFFLLLLAIR-S--PFALI--YGIDNQTWHLLSTNTDI
FAAPY----SVIESYHAQ-------GMNPLLRNPWMVIHPPVVFFGYAAAVIPFGAAAGY
LLT---SD----------------------------RRWMKIIEPWSRITWLFMTLG-IG
IGGFWAYEVLGWG-----AWYWGWDPVETSSLIPWVVLTAYLHTQ-FRMKRNHEYGLLAP
ALAMLSFILVIFATFVTRSGL-WA--SQHGFAT--SVEAQIIGVFLAGLFLVSVYV--LQ
------------------------------------------------------------
------------------------------------------------------------
------------------------------------------------------------
-------------------------------RR---------------------------
------------------------------------------------------------
------------------------------------------------------------
------------------------------------------------------------
-----------------------YRMESGVAQPRSL------------------------
------------------------------------------------------------
--------------------------------------------------------
>17640684
----------------------------MPLNIGMLLIWISF-A--SCLGAVIYGTW-YY
FS-----------RNPNMRL----ASRRFEM---IGLVTCTLSAMLLMYY---------L
LEVRAYYLYVYRFSCETFPLLYKVSAFWAGQEGSLFIWAWFTLVC---VALVRMRADDRI
SEIVR----------IAGLSVAAFFILLLVIK-S--PFALI--YGIDNQTWNLLSTNTDI
LKAPY----SVIESYHAQ-------GMNPLLRNPWMVIHPPVVFMGYATAVIPFGAAAGY
LLT---ND----------------------------KRWMKIAEPWSRITWLFMTLG-IG
IGGFWAYEVLGWG-----AWYWGWDPVETSSLIPWVVLTAYLHTQ-FRMKRNHEYGLLAP
ALAMLSFILVIFATFVTRSGL-WA--SQHGFAT--SFEAQIIGVFLAGLLLVSVYV--VQ
------------------------------------------------------------
------------------------------------------------------------
------------------------------------------------------------
-------------------------------RR---------------------------
------------------------------------------------------------
------------------------------------------------------------
------------------------------------------------------------
-----------------------YRMESGVAQPRSL------------------------
------------------------------------------------------------
--------------------------------------------------------
>3851847
------------------------------MNTGMGLIWIAG-A--SGLLAFLTSLL-YF
FR-----------QDRKFLA----LSEKLEL---IAGVGLVFAIFLLAFY---------L
LGVDTQYSYVFQHSSTDLAWHYRFSALWAGQEGSFLIWTGFIFVM---LAITRFTGTGKV
LRETE----IFSIMRSVSLFVASVFLLLLALK-N--PFSMY--YYTGTGVPDV--TNWNL
FAEPF----VVS---YGQ-------GMNPLLRNPWMAIHPPLLFLGYAAFTLPFSAAIGG
LVL---KD----------------------------SRWSELATGWMRVSWLFLTLG-IG
FGAFWAYEVLGWG-----AWYWTWDPVETSSLIPWLTATAYLHAK--LRARQGEYGFLLP
MLALVSFILVIFSTFVTRSGL-WV--SVHSWQD-FTMEGMIIALFLVVLIGSSAVL--LV
------------------------------------------------------------
------------------------------------------------------------
------------------------------------------------------------
-------------------------------RK---------------------------
------------------------------------------------------------
------------------------------------------------------------
------------------------------------------------------------
-----------------------YFSEE--------------------------------
------------------------------------------------------------
--------------------------------------------------------
>3853460
------------------------------MNTGMGLIWIAG-A--SGLLAFFTSLL-YF
LK-----------QDKKFMI----LSQKLEF---AAGAGIIIAISLLVYH---------L
VGVDTEYGYVFQHSSADLALKYRFSALWAGQEGSFLVWTGFIFIM---IAATRFTRAGKV
LGETE----LFALMKSVSLFVASAFLLLLVLK-N--PFSMY--YLTWAGVPEV--TNWNL
FAEPF----VAS---YGQ-------GMNPLLRNFWMAIHPPLLFLGYAAFTLPFAAAISG
LIL---RD----------------------------SRWQEFATGWMRVSWFFLTMG-IG
SGAFWAYEVLGWG-----AWYWTWDPVETSSLIPWLTATAYLHAK--LRFRNDEYGFMLP
MLALVSFILVIFSTFVTRSGL-WV--SVHSWQD-FTAEGMVIALFLIIIAGSSTIL--LV
------------------------------------------------------------
------------------------------------------------------------
------------------------------------------------------------
-------------------------------RK---------------------------
------------------------------------------------------------
------------------------------------------------------------
------------------------------------------------------------
-----------------------YFSED--------------------------------
------------------------------------------------------------
--------------------------------------------------------
>3734502
------------------------------MNFGMIIIWVAF-L--LGLCAMVYSYL-GF
RR-----------KNDNYQI----ISSRLEI---ACAVLITVASAMLMYY---------L
YDVAAFFEYVYMHSSLDLSTYYRLSAFWAGQEGSLLLWAWAISVM---LLVLRYA---SR
FSTGN----VFTVTRILSLGILSVFLMLLVLD-N--PFAVY--YS-KAGSVLV--SNWNP
FVHPY----HIT---DGQ-------GMNPLLRNPWMAVHPPILFLGYAAFTIPFASAIAG
LLL---SD----------------------------SSWRKIANNWMRVSWLFLTAG-IG
LGGFWAYEVLGWG-----AWYWSWDPVETSSLIPWITATAYLHTI---YGRQGQFRFLAP
AMAIFSFILVIFATFVTRSGM-WA--SVHSWQD-FNAESFLIGMFLAGITLVGTSL--LA
------------------------------------------------------------
------------------------------------------------------------
------------------------------------------------------------
-------------------------------KR---------------------------
------------------------------------------------------------
------------------------------------------------------------
------------------------------------------------------------
-----------------------YFEEQD-------------------------------
------------------------------------------------------------
--------------------------------------------------------
>3822659
--------------------------MGLDINIGMIAIWLSL-I--TGFGAFLYSSA-FY
LN-----------RDSDAKS----RSYLMET---LCLGLLSFSVLLLTYY---------L
FTVNATYDYVFQHSSMDLEWYYRISALWAGQEGSLLLWTWMIFIM---LFAFSRLDSVKN
FENTQ----LIAASRLVLLLITSVFLVLLVIK-N--PFSIY--HMLPGGMVEL--TGWNP
FVYAY----DVP---YGQ-------GMNPLLRNPWMAVHPPVLFVGYAAFTFPFALAVAG
LYL---KD----------------------------NSWINISAVWMRVSWLFLTLG-IG
LGGFWAYEVLGWG-----AWYWTWDPVETSSLIPWLTSTAYLHAH--SRVKHSEYRVLVP
VLAIFSFIFVIFATFVTRSGL-WA--SVHSWQD-FSLKGIAIAAFLLLLITISVLL--LV
------------------------------------------------------------
------------------------------------------------------------
------------------------------------------------------------
-------------------------------RN---------------------------
------------------------------------------------------------
------------------------------------------------------------
------------------------------------------------------------
-----------------------YLADNRSNMD---------------------------
------------------------------------------------------------
--------------------------------------------------------
>3812228
------------------------------MNLGMVLVWLSL-A--TAIGAVLSGYM-GH
RK-----------SNISVGT----LSRKLEI---ACLVLAGSSMLLLMYH---------L
YTVNASYSYVFEHSSADLEWYYRLSALWAGQEGSMLLWAVSIMAM---LVIVEHT-HRIR
LSETA----LMQITRLISLSVVCVFLGLLVLK-N--PFSAH--HVLSDGSFGI--TNWNP
FVQMY----DVP---YGQ-------GMNPLLRNPWMAVHPPVLFFGYAAFTIPFAAAIGN
LLT---HD----------------------------KRWEAIATNWMRISWLFLTLG-IG
LGGFWAYEVLGWG-----AWFWSWDPVETSSLLPWITATAYLHAQ--LRYRKGEYGFIAP
LLAVTSFILVVFATFVTRSGM-WA--SVHSWQD-FTAESGIIAVFLSVLVLSSMFL--LA
------------------------------------------------------------
------------------------------------------------------------
------------------------------------------------------------
-------------------------------KR---------------------------
------------------------------------------------------------
------------------------------------------------------------
------------------------------------------------------------
-----------------------YFEDE--------------------------------
------------------------------------------------------------
--------------------------------------------------------
>3732315
------------------------------MNIGMILIWAAF-T--LCLGAGLTSIL-YY
FK-----------GSGYLKT----LSCRLEI---GAAGAVTVAVFLLSYY---------L
FHVQTAYSYVYQHSSADLTWYYRLSALWAGQEGSFLLWGWLILVI---LLVLKYTMHKKQ
FSGTR----LYELTVTISIFIASVFLLLLVLK-N--PFSMY--YAVPSGTIEL--TNWNP
FVTAF----QAP---YGQ-------GMNPLLRNPWMAIHPPVLFIGYAAITIPFASAFAS
LIL---DD----------------------------NRWTEIATHWMRVSWLFLTLG-IG
LGGFWAYEVLGWG-----AWYWSWDPVETSSLIPWITSTAYLHTQ---IHNGNKFRKLAP
ALAIFSFVLVVFATFVTRSGI-WA--SVHSWQD-FTPTSFIVAIFLLGLLGSSIVM--LV
------------------------------------------------------------
------------------------------------------------------------
------------------------------------------------------------
-------------------------------NK---------------------------
------------------------------------------------------------
------------------------------------------------------------
------------------------------------------------------------
-----------------------YME----------------------------------
------------------------------------------------------------
--------------------------------------------------------
>3737079
------------------------------MNFGMILIWVAF-L--TGLGATVFSLA-YH
LK-----------GRHTHSN----RSKNMEM---ACAISATLSIVLLIAH---------L
LRVNASYYYVYSHSSMDLAWYYRVSALWAGQEGSLLLWAWAILAI---LLLVQYTGQSKE
LADTK----LMNITRMVSLAIASVFLLILVIK-N--PFATY--TIAGTG-IGI--NYWDP
FATLV----EVP---YGQ-------GMNPLLRNPWMAIHPPVLFLGYAAFTIPFASAVAN
LLT---KD----------------------------GRWTNIARDWMRIAWLFLTLG-IG
LGGFWAYEVLGWG-----AWYWSWDPVETSSLIPWITATAFLHAR--TRTSHGEYGFLAP
LLAMASFILVVFATFVTRSGM-WA--SVHSWQD-FSTEGMVIAIFLLILLGSSTLL--LA
------------------------------------------------------------
------------------------------------------------------------
------------------------------------------------------------
-------------------------------RR---------------------------
------------------------------------------------------------
------------------------------------------------------------
------------------------------------------------------------
-----------------------YFEDENKA-----------------------------
------------------------------------------------------------
--------------------------------------------------------
>3809136
------------------------------LNFGMILIWISF-I--CGLGATFTSIK-YY
TS-----------SDHKSGL----LTKKLEM---LCTLAITLSSIMLIIH---------L
LGVNASYEYVYNHSSTDLSWFYRISAFWAGQQGSLLLWAWAILAM---LMFVRYTGHTKE
FAESK----LMDITTMVTMAIVSVFLILLVID-N--PFSAF--RILPSGSIEP--TNWNP
FVTLY----DVQ---YGQ-------GMNPLLRNPWMAIHPPMLFLGYAAFTIPFVAAVAN
LIT---KD----------------------------SRWTLISRDWMRIAWLFLTLG-IG
LGGFWAYEVLGWG-----AWYWTWDPVETSSLIPWITATAYLHAQ--SRSRYGEYGFLAP
LLAIASFILVIFATFVTRSGI-WA--SVHSWQD-FTTEGLIIAIFLVILTGSSVIL--LG
------------------------------------------------------------
------------------------------------------------------------
------------------------------------------------------------
-------------------------------KR---------------------------
------------------------------------------------------------
------------------------------------------------------------
------------------------------------------------------------
-----------------------YLEEN--------------------------------
------------------------------------------------------------
--------------------------------------------------------
>17494701
------------------------------MNVGMILIWISF-A--LGFGATAYSVI-YY
FN-----------RDKNTKA----ISKKLEI---ACAGTITFAIVLLTYY---------M
FIINAAFNYVYQHSSVDLTWYYRISALWAGQEGSFLLWTWFILMM---LLLMQYTGHTKY
LANTK----LMDITRSISLLIALVFLLLLVLR-N--PFAAY--YQIPGGTLEL--TNWNA
FVELY----RIP---YGQ-------GMNPLLRNPWMAIHPPVLFLGYAAFTIPFAAAIGN
LIL---DD----------------------------NRWTRIAADWMRISWLFLTLG-IG
LGGFWAYEVLGWG-----AWYWSWDPVETSSLIPWVASTAYLHAQ--TRTKHGEYKFLAP
MLAVLSFILVIFATFVTRSGM-WA--SVHSWQD-FTFEAMVIAIFLATLIVSSTVL--LF
------------------------------------------------------------
------------------------------------------------------------
------------------------------------------------------------
-------------------------------RR---------------------------
------------------------------------------------------------
------------------------------------------------------------
------------------------------------------------------------
-----------------------YLADE--------------------------------
------------------------------------------------------------
--------------------------------------------------------
>17500767
----------------------------MSINLGMISIWLSL-V--FGLGSTVYSII-YY
FN-----------RDETAKQ----ISQKLEI---VCAGAITFAIVLMTYY---------L
LNVNAAYNYVYQHSSADLALVYKISALWAGQEGSFLLWTWFILLM---LIFMQYTGHTKY
LVNTK----LMGMTRSISLLIAFVFLLLLVLK-N--PFAMY--YSIPGGMIEL--TNWDA
FVVPY----EIP---YGQ-------GMNPLLRNPWMAIHPPVLFLGYAAFTIPFAAAIGN
LVL---ND----------------------------NRWTKIAADWMRISWLFLTLG-IG
LGGYWAYEVLGWG-----AWYWTWDPVETSSFIPWVAATAYLHAQ--TRTNHGEYKFLAP
MLAVLSFILVIFATFVTRSGM-WA--SVHSWQD-FTFEAGVIAVFLAALILSSTVL--LI
------------------------------------------------------------
------------------------------------------------------------
------------------------------------------------------------
-------------------------------KR---------------------------
------------------------------------------------------------
------------------------------------------------------------
------------------------------------------------------------
-----------------------YLAEE--------------------------------
------------------------------------------------------------
--------------------------------------------------------
>3845184
------------------------------MNFGMISIWLAF-T--LGTGSAGLAII-GL
LR-----------NDERLIS----RSKQFEL---WCSVLTTFAIMLLTYY---------L
FTVSASYVYVYLHSSIDLEWFYRFSALWAGQEGSFLLWTWFTLMI---LLFIRYTGNTKE
IADTK----LMNITRAVCLTIVAFFLLLLVLK-N--PFETY--YAVFGGAIET--SNWNP
FVTVY----HLI---DGQ-------GMNPLLRNPWMAVHPPILFLGYAAFTIPFATAFAS
LLI---DD----------------------------ERWIKLTRNWMRLAWLFLTAG-IG
LGGFWAYEVLGWG-----AWYWSWDPVETSSLIPWITATAFLHSA--TRVRDGEYRFLAP
MLAIVSFILVIFATFVTRSGM-WV--SVHSWQD-LTFEGTLIAFFLAILVVSSLVL--LA
------------------------------------------------------------
------------------------------------------------------------
------------------------------------------------------------
-------------------------------RR---------------------------
------------------------------------------------------------
------------------------------------------------------------
------------------------------------------------------------
-----------------------YFEENDGSDQGSQSKGQ--------------------
------------------------------------------------------------
--------------------------------------------------------
>17658014
------------------------------MNFGMILIWIAF-I--LGAASAAYSII-HL
RT-----------NSTSAGS----LSRKLEF---GSAGAITLAILLLTYY---------L
LTVSASYVYVYMHSSVDLEFVYRLSALWAGQEGSFLLWTWFTLLM---LLAMQYTGHTKE
LFDSR----VMNITRAICLLIVTVFLMLLVLK-N--PFSMY--YGDIGSYVEI--SNWNP
FVSAY----PLT---DGQ-------GMNPLLRNPWMAVHPPVLFLGYAAFTIPFAAALAT
LLI---DD----------------------------EKWIKISRDWMRMAWLFLTAG-IG
LGGFWAYEVLGWG-----AWYWTWDPVETSSLIPWITATAYLHAQ--TRVRHGEYRFLAP
MLAVTSFILVIFATFVTRSGM-WV--SVHSWQD-FTLEGMVIAIFLVVLLVSSLGL--LV
------------------------------------------------------------
------------------------------------------------------------
------------------------------------------------------------
-------------------------------RR---------------------------
------------------------------------------------------------
------------------------------------------------------------
------------------------------------------------------------
-----------------------YFEEDED------------------------------
------------------------------------------------------------
--------------------------------------------------------
>17660560
------------------------------MNFGMILIWIAF-I--LGAGSVIYSII-HL
RT-----------NNAHAVS----LSRKLEL---GCTVLITLAILMLIYY---------L
LTVSASYVYVYMHSSIDLEFVYRLSALWAGQEGSFLLWTWFTLLM---LLAMQYTGHTKE
LSDTR----LMNITRAICLCIVTVFLMLLVLK-N--PFSMY--YGGVGAYVDI--SNWNP
FVSAY----PLV---DGQ-------GMNPLLRNPWMAVHPPVLFLGYAAFTLPFAAALAT
LLI---DD----------------------------ERWIKISRDWMRLAWLFLTAG-IG
LGGFWAYEVLGWG-----AWYWTWDPVETSSLIPWITATAYLHSQ--TRVQQGEYRFLAP
MLAVVSFILVIFATFVTRSGM-WV--SVHSWQD-FTLEGMIIAIFLLVLLGSSLVL--LV
------------------------------------------------------------
------------------------------------------------------------
------------------------------------------------------------
-------------------------------RR---------------------------
------------------------------------------------------------
------------------------------------------------------------
------------------------------------------------------------
-----------------------YFEENEDRC----------------------------
------------------------------------------------------------
--------------------------------------------------------
