# Supplementary material for: Comparative genomics reveals electron transfer and syntrophic mechanisms differentiating methanotrophic and methanogenic archaea
Source: PLoS Biol. 2022 Jan 5;20(1):e3001508. doi: 10.1371/journal.pbio.3001508 (PMC9012536; doi:10.1371/journal.pbio.3001508)
Supplement: S1 Data — (ZIP) [file pbio.3001508.s017.zip › S1_Data/Fig04A.faa]

>17623713
-----------------------------MEPVTLTLMIGVGLAGAIAFIAGIIEDAESD
AGSASNPNSQVQLAPQIGHIIRYYDKAIAGEPPQNGLWAAAACTIALVVSWRFLDL----
-----GIGQYYAVFFAAVVGAAIVCLVQGCFGVFAHLSRIASFNP-FKQPLYWDALLTPL
PYSMGLAFLTALLLTLLAFITGGL------------LGNPFAPPLLALIFGISLGSIASG
TGDIQYGAERLYQHHIFGSGIQISKMGDIDLKGEYGFRNSVDTPYFCMRLGGTITAFAFG
LIIFLDGWTR-LFT-------------------------------------FAGAWTSVI
LEAIVVIVLFIFLVWLEKFTRNSYGPY--PGQEDL------
>17627609
-----------------------------MEPVTLTLMIGVGLAGAIAFIAGIIEDAESD
AGSASNPNSQVQLAPQIGHIIRYYDKAIAGEPPQNGLWAAAACTIALVVSWRFLDL----
-----GIGQYYAVFFAAVVGAAIVCLVQGCFGVFAHLSRIASFNP-FKQPLYWDALLTPL
PYSMGLAFLTALLLTLLAFITGGL------------LGNPFAPPLLALIFGVSLGSIASG
TGDIQYGAERLYQHHIFGSGIQISKMGDIDLKGEYGFRNSVDTPYFCMRLGGTITAFAFG
LIIFLDGWTR-LFT-------------------------------------FAGAWTSVI
LEAIVVIVLFIFLVWLEKFTRNSYGPY--PGQEDL------
>3971987
------------------------------MLQILLLG--SALAGLLAFLAGIFENEDSD
AGSASNPNSQVQLAPQIEHLHRYYNKAIAGEPPQNALW----AALAATVAYILYTRI---
G-LDPVPGV---IL-GAVVGALIAAMLQGMYGSLAHISRIASMKN-FKQMLYWDCLLSPL
PLSMAYTFLTALCLTLLSFVIHGL------------LGSPFPVPLIAMFLGFTLGAIASS
TGDVHYGAERLYQHYKFGSGIAISKQGDIDIKGEYGYRNSVDTPYFTLRFGGPVTGLTFG
LLIFIDALSRISGS----------------------------------------VWTSVI
LEFLIIALILIVIIFLEKYTRDRYGPF--EEGK--------
>3953527
--------------------------------MLPLLG--AALSGLLAFLAGIFEDSESN
AGSASNPNSQVQLAPQIGHRHRYFNKAISGEPPANALW----VTTAATVAVLLSVRL---
EAMGTLYSV---IL-SSVIGALVSALLLGLYGILAHISRIASMRT-FRQPLYWDAIFSAL
PLGISFGFLTAFSLTLLSFTAGMM------------LNNPFSVPLIALLLGITIGSIGSA
TGDIHYGAERLYQHYMFGSGIPIAKQGDIDIKGEYGYRNSVDTPYFTLRFGAMVTAFAFG
LLIFLDSLSR-VFD-------------------------------------FAGVWTSVI
VELGIILIIFIVTVRLEKYTRDKYGPF--MR----------
>17653901
-----------------------------MAAISLLFG--TALAGFLAFLAGIFEDSESN
AGSASNPNSQVQLAPQIGNRHRYFNKAISGEPPANALW----ATTAATIAYLLTAH----
----FGGGAFAVLV-ASIIGAAASTLLLCAYGVLSHISRIASMKN-FEQTLYWDSLLTPL
PLDAVFGFLTALMLTLLAFAAHGL------------LGNPFLVPLIAFFFGITIGAIGSS
TGDIYYGAERLYQHYIFGSGIPISVQGDIDVKGEYGYRNSVETPYFTMRFGGLVTGLAFG
MLIFLDAWSR-LFT-------------------------------------FAGVWTSVI
VVSVLLLVILIFIYLLEVYTRKRYGRY--TED---------
>17487089
VTEVPYRADKGETSEQPKGLSLSIPPETIMAAISLLLG--TALAGFLAFLAGIFEDSESN
AGSASNPNSQVQLAPQIGNRHRYFNKAISGEPPANALW----ATTAATIAYLLTTH----
----FGGDAFAVLI-ASIIGATASTLLLCAYGALSHISRIASMKN-FEQTLYWDSLLTPL
PLDAAYGFLTALMLTLLAFAAHGL------------LGNPFSVPLLAFFFGITIGAIGSS
TGDIYYGAERLYQHYIFGSGIPISVQGDIDVKGEYGYRNSVDTPYFTMRFGGLVTGLAFG
MLIFLDAWSR-LFT-------------------------------------FAGVWTGVI
VVSVLVLIILIFIYLLEVYTRKRYGRY--TED---------
>17491355
----------------------------MAAIISLLLG--TALAGLLAFLAGIFEDSESN
AGSASNPNSQVQLAPQIGNRHRYFNKAISGEPPANALW----ATTAATIAYLLTAH----
----FGGDAFAVLI-ASIIGAAASTLLLCAYGVLSHISRIASMKN-FEQTMYWDSLLTPL
PLDAAFGFLTALMLTLLAFAAHSL------------LGNPFSVPLLAFFFGITIGAIGSS
TGDIYYGAERLYQHYIFGSGIPISVQGDIDVKGEYGYRNSVDTPYFTMRFGGLVTGLAFG
MLIFLDAWSR-LFT-------------------------------------FAGVWTSVI
VVSVLVLIILIFIYLLEVYARKRYGRY--TED---------
>17618107
-----------------------------MAAISLLLG--TALAGFLAFLAGVFEDSESN
AGSASNPNSQVQLAPQIGNRHRYFNKAISGEPPANALW----ATTAATIAYLLTAH----
----FGGDAFSVLV-ASIIGAAASTLLLCAYGVLSHISRIASMKN-FEQTLYWDSLLTPL
PLDAAFGFLTALMLTLLAFSAHSL------------LGNPFSVPLLAFFFGITIGAIGSS
TGDIYYGAERLYQHYIFGSGIPISVQGDIDVKGEYGYRNSVDTPYFTMRFGGLVTGLAFG
ILIFLDAWSR-LFT-------------------------------------FAGVWTSVI
VVSVLVLIILIFIYLLEVYTRKRYGRY--TED---------
>17484884
----------------------------MAAEIVLLFAW-TIVIIALAFLACMFEDLESD
TGSQSNPNSQVQLAPQVGYVHRFFNKAISGEPLSWCMY----ATTSGTIAWVLLKQ----
-----GVTP---LL-AIPIGVLTGEALHVIFSTTAHVGRVSGQKR-FQQPVYLDVLYGSL
LPIAAFGFIGSLCITSIAYIQSNLGTLSGIPQ----LNHPFPFPLLCFIWGITVGAIGSS
TGDIHYGTEREFQDRPFGEGKRVVYHGKITRYADCGIRRQHDIVSFCAKFGGPCTGLTFG
SIILFENWRTLVGMMLGGYLP------------------------AAIGLSDTAALIGIG
IGIAIVVLLLVVNMRLVRWARKTYGPF--VGA---------
>17613486
----------------------------MPIEVVLLFAW-MLVIAFLAFIACTFEDLESD
IGSQSNPNSQVQLAAQVGQVNRFFNKAISGEPLSNAMY----CVTAGTIAWILLMQLEPL
VPGEEWKAA---VL-AIPIGVLGAVAINMIFSTTSHCGRTAAMKR-FEQPIYLDVLYGHL
MPIGAHAFMTTFCITCIAYIQCNLGTLAGNPA----LDHPFALPLLGFIWGITVGSIGSS
TGDVHYGTEREFQDRPFGEGKRVVYHGKITRYAECGVRTQKDIAGFCAKFGGPCTGMTFG
LIILFTNWTTLVGMQLGGFLP--------------------NLPAFTAIGDMAAIW-TIV
LGLLIVAALAVGNVIFVKWVRKKCGPF--VGE---------
>17351016
------------------------------------------------------------
----------VQLAAQIGQVNRFFNKAISGEPLSIAMY----CATAGTIAWLLLLKLEPL
VPGEEWKAA---VL-AIPIGVAVAAAINIIFSMSSHCGRTAAQKR-FEQPIYLDVLYGHL
LPIATHAFMTTFFITCIAYIQCNLGTLSGNPA----LNHPFALPLLGFIWGITVGAIGSS
TGDVHYGAEREFQDRPFGEGKRVVYHGKITRYAGCGVRTQRDIAGFCAKFGGPITGMTFG
LIILFENWRSLVGMQLGGYLP--------------------NLAA--SAGNSAVTW-AIV
MGLIIVIALAVVNYVFVRWVRKKCGPF--VGV---------
>17373754
----------------------------------------MLVIAFLAFLACTFEDLESD
IGSQSNPNSQVQLAAQIGQVNRFFNKAISGEPLSNAMY----CATAGTIAWLLLLKLEPL
VPGEEWKAA---VL-AIPIGVAVAAAINIIFSMTAHCGRTAAQKR-FEQPIYLDVLYGHL
LPIATHAFMTTFFITCIAYIQCNLGTLSGNPA----LNHPFALPLLGFIWGITVGAIGSS
TGDVHYGAEREFQDRPFGEGKRVVYHGKITRYADCGVRTQKDIAGFCAKFGGPITGMTFG
LIILFENWRSLVGMQLGGYLP--------------------NLSA--SAGNSSVTW-AIV
MGLIIVITLAVVNYVFVRWVRKKCGPF--VGV---------
>10663956
------------------------------------------------------------
----------VQLAAQIGQVNRFFNKAISGEPLSNAMY----CATAGTIAWLLLLKLEPL
VPGEEWKAA---VL-AIPIGVAVAAAINIIFSMTAHCGRTAAQKR-FEQPIYLDVLYGHL
LPIATHAFMTTFFITCIAYIQCNLGTLSGNPA----LNHPFALPLLGFIWGITVGAIGSS
TGDVHYGAEREFQDRPFGEGKRVVYHGKITRYADCGVRTQKDIAGFCAKFGGPITGMTFG
LIILFENWRSLVGMQLGGYLP--------------------NLAA--SAGNSTVTW-AIV
MGLIIVIALAVVNYVFVRWVRKKCGPF--VGV---------
>10668373
-----------------------------MEPIIMLFAW-MLLIVFLALIACMFEDLESD
IGSQSNPNSQVQLAAQIGQVNRFFNKAISGEAPSYALY----CTIAGVVAYVLLLK----
-----DVNP---LL-AIPIGALAGEAIHVIFSVTAHVGRTAAQKR-FEQPIYLDVLYGHL
LPIATHGFMATLCITAIAYIQCNLGTLSGMPA----LDHPFALPLLGFIWGITVGAIGSS
TGDIHYGAEREFQDRPFGEGKRVVYHGKITRYADCGVRTQKDIAYFCAKYGGPITGFTFG
LIILFESWRSLIGMMLGGYLPLQEAMASDTLLGTVARVATELIPAIPAAIGDLTAIIGIV
VGLAIGIVLIVGNVVIVKWARKRYGPF--VGE---------
>17619527
-----------------------------MEPIAMLFAW-MLLIVFLALIACMFEDLESD
TGSQSNPNSQVQLAPQVGQVHRFFNKAISGEAPAYAMY----CTIAGVIAWVLLSK----
-----GVHP---IM-AIPVGAMVGEVVHVIFSTTAHLGRTTAQKR-FEQPIYLDVLYGHL
LPIATHGFIATLCITAIAYIQSNLGTLSGLSE----LNHPFALPMLAFIWGITVGAIGSS
TGDIHYGTEREFQDRPFGEGKRVVYHGKITRYAECGIRTQKDIVGFCVKYGGPCTGFTFG
LIILFENWRTLVGMIAGKYLP--------------------DLQ---ATAGNMAAIIGIV
LGLVIGIALIVGNVVIVRWARKRYGPF--VGE---------
>17626849
----------------------------------MLFAW-MLLIVFLALVACMFEDLESD
VGSQSNPNSQVQLAPQVGQVHRFFNKAISGEAPAYALY----CTVAGVIAWVLLSK----
-----GAHP---II-AIPIGAVVGEAVHLIFSVTAHVGRTTAQKR-FEQPIYLDVLYGHI
MPIATHGFMATLCITAIAYIQSNLGTLSGNPG----LDHPFALPMLAFIWGITVGAIGSS
TGDIHYGTEREFQDRPFGEGKRVVYHGKITRYADCGVRTQKDIAAFCAKFGGPCTGLTFG
VIILFENWRTLVGMQVARYLP--------------------NLE---AAAGDSAAVIGIV
VGLVIGVAMIVGNLVLVRWARKRYGTF--VGE---------
>17621093
----------------------------------------------------MFEDLESD
VGSQSNPNSQVQLAPQVGQVHRFFNKAISGEAPAYALY----CTVAGVIAWVLLSK----
-----GAHP---II-AIPIGAVVGEAVHVIFSVTAHVGRTTAQKR-FEQPIYLDVLYGHI
MPIATHGFMATLCITAIAYIQSNLGTLSGNPG----LDHPFALPMLAFIWGITVGAIGSS
TGDIHYGTEREFQDRPFGEGKRVVYHGKITRYADCGVRTQKDIAAFCAKFGGPCTGLTFG
VIILFENWRTLVGMQVARYLP--------------------NLE---AAAGDSAAVIGIV
VGLVIGVAMIVGNLVLVRWARKRYGTF--VGE---------
>17620875
-----------------------------MEPIVMVFAW-TMVVIVLAFIACLFEDLESD
EGSQSNPNSQVQLAPEMGYIHRYYNKAISGEGLSYALA----CTIAGTVAWAMLSK----
-----GITP---VI-AIPFGAGIGSLVHMIRATIPHLGRESAHKR-FEQPIYLDVLFGHL
VPIATHNFMAVVCITAIAYIQSPSGPLAAITGLPVAANNPFPLPLLCFIWGITVGAIGSS
TGDIHYGTERLFQDRPFGEGRRVVYHGQICRYADCGIRTSKDVVAFCAKYGGPATGLTFG
LIVLFENWRTLIGMMAGGLTG------------------------ASLNPGVAAGV-GIV
IGLIIGAVLIVGNLYLVKWARKKFGPF--VGE---------
>4001816
----------------------------------MLFAW-MLMIAFLAFIACMFEDLESD
IGSQSNPNSQIQLAPEMGYIHRYFNKAISGEGLSYALS----CTISGTIAMLILLQ----
---LESVGPTAAIL-AIPVGAAVGSLVHMVRSSVCHVGREAAHKR-FEQPIYLDVLYGHL
LPIATHNFLAVICITAIAYIQSNLGILSGVAG----ASNPFPLPLLCLIWGLTVGAIGSS
TGDIHYGTERAFQDKPFGEGRRVVYHGQICRYGDCGTRTSKDVAAFCAKYGGPATGLTFG
LIVLFENWRTVIGMTLGGVAG------------------------PGWNPSLAAAW-GIG
IGIVIAVVLVILARTVEKWARNKYGPF--VGE---------
>4001859
----------------------------------MLFAW-MLMIAFLAFIACMFEDLESD
IGSQSNPNSQIQLAPEMGYIHRYFNKAISGEGLSYALS----CTISGTIAMLILLQ----
---LESVGPTAAIL-AIPVGAAVGSLVHMVRSSVCHVGREAAHKR-FEQPIYLDVLYGHL
LPIATHNFLAVICITAIAYIQSNLGILSGVAG----ASNPFPLPLLCLIWGLTVGAIGSS
TGDIHYGTERAFQDKPFGEGRRVVYHGQICRYGDCGTRTSKDVAAFCAKYGGPATGLTFG
LIVLFENWRTVIGMTLGGVAG------------------------PGWNPSLAAAW-GIG
IGIVIAVVLVILARTVEKWARNKYGPF--VGE---------
>4012700
----------------------------------MLFAW-MLMIAFLAFIACMFEDLESD
IGSQSNPNSQIQLAPEMGYIHRYFNKAISGEGLSYALS----CTISGTIAMLILLQ----
---LESVGPTAAIL-AIPVGAAVGSLVHMVRSSVCHVGREAAHKR-FEQPIYLDVLYGHL
LPIATHNFLAVICITAIAYIQSNLGILSGVAG----ASNPFPLPLLCLIWGLTVGAIGSS
TGDIHYGTERAFQDKPFGEGRRVVYHGQICRYGDCGVRTSKDVAAFCAKYGGPATGLAFG
LIVLFENWRTVIGMTLGGVAG------------------------PGWNPSLAAAW-GIG
IGIVIAVVLVILARTVEKWARNKYGPF--VGE---------
>4012744
----------------------------------MLFAW-MLMIAFLAFIACMFEDLESD
IGSQSNPNSQIQLAPEMGYIHRYFNKAISGEGLSYALS----CTISGTIAMLILLQ----
---LESVGPTAAIL-AIPVGAAVGSLVHMVRSSVCHVGREAAHKR-FEQPIYLDVLYGHL
LPIATHNFLAVICITAIAYIQSNLGILSGVAG----ASNPFPLPLLCLIWGLTVGAIGSS
TGDIHYGTERAFQDKPFGEGRRVVYHGQICRYGDCGVRTSKDVAAFCAKYGGPATGLAFG
LIVLFENWRTVIGMTLGGVAG------------------------PGWNPSLAAAW-GIG
IGIVIAVVLVILARTVEKWARNKYGPF--VGE---------
>4011612
----------------------------------MLFAW-MLIIAFLAFIACMFEDLESD
IGSQSNPNSQIQLAPEMGYIHRYFNKAISGEGLSYALS----CTISGTIAMLILLQ----
---LESVGPTAAIL-AIPVGAAVGSLVHMVRSSVCHVGRESAHKR-FEQPIYLDVLYGHL
LPIATHNFLAVICITAIAYIQSNLGILSGVAG----ASNPFPLPLLCLIWGLTVGAIGSS
TGDIHYGTERAFQDKPFGEGRRVVYHGQICRYGDCGVRTSKDVAAFCAKYGGPATGLAFG
LIVLFENWRTVIGMTLGGVAG------------------------PGWNPSLAAAW-GIG
IGIVIAVVLVILARTVEKWARNKYGPF--VGE---------
>4011702
----------------------------------MLFAW-MLIIAFLAFIACMFEDLESD
IGSQSNPNSQIQLAPEMGYIHRYFNKAISGEGLSYALS----CTISGTIAMLILLQ----
---LESVGPTAAIL-AIPVGAAVGSLVHMVRSSVCHVGRESAHKR-FEQPIYLDVLYGHL
LPIATHNFLAVICITAIAYIQSNLGILSGVAG----ASNPFPLPLLCLIWGLTVGAIGSS
TGDIHYGTERAFQDKPFGEGRRVVYHGQICRYGDCGVRTSKDVAAFCAKYGGPATGLAFG
LIVLFENWRTVIGMTLGGVAG------------------------PGWNPSLAAAW-GIG
IGIVIAVVLVILARTVEKWARNKYGPF--VGE---------
>3967987
-----------------------------MEPIVMLFAW-MLIIAFLAFIACMFEDLESD
IGSQSNPNSQIQLAPEMGYIHRYFNKAISGEGLSYALS----CTISGTIAMLILLQ----
---LESVGPTAAIL-AIPVGAAVGSLVHMVRSSVCHVGREAAHKR-FEQPIYLDVLYGHL
LPIATHNFLAVICITAIAYIQSNLGILSGVAG----ASNPFPLPLLCLIWGLTVGAIGSS
TGDIHYGTERAFQDKPFGEGRRVVYHGQICRYGDCGTRTSKDVAAFCAKYGGPATGLAFG
LIVLFENWRTVIGMTLGGVAG------------------------PGWNPSLAAAW-GIG
IGIGIAVVLVILARTIEKWARNKYGPF--VGE---------
>17610277
----------------------------------MLFAW-MLIIAFLAFIACMFEDLESD
IGSQSNPNSQIQLAPEMGYIHRYFNKAISGEGLSYALS----CTISGTIAMLILLQ----
---LESVGPKAAIL-AIPVGAAVGSLVHMVRSSVCHVGREAAHKR-FEQPIYLDVLYGHL
LPIATHNFLAVICITAIAYIQSNLGILSGVAG----ASNPFPLPLLCLIWGLTVGAIGSS
TGDIHYGTERAFQDKPFGEGRRVVYHGQICRYGACGVRTSKDVAAFCAKYGGPATGLAFG
LIVLFENWRTVIGMTLGGVAG------------------------PGWNPSLAAAW-GIG
IGIVIAVVLVILARTIEKWARNKYGPF--VGE---------
>4018439
----------------------------------MLFAW-MLIIAFLAFIACMFEDLESD
IGSQSNPNSQIQLAPEMGYIHRYFNKAISGEGLSYALS----CTISGTIAMLILLQ----
---LESVGPTAAIL-AIPVGAAVGSLVHMVRSSVCHVGREAAHKR-FEQPIYLDVLYGHL
LPIATHNFLAVICITAIAYIQSNLGILSGVAG----ASNPFPLPLLCLIWGLTVGAIGSS
TGDIHYGTERAFQDKPFGEGRRVVYHGQICRYGACGTRTSKDVAAFCAKYGGPATGLAFG
LIVLFENWRTVIGMTLGGVAG------------------------PGWNPSLAAAW-GIG
IGIVIAVVLVILARTIEKWARNKYGPF--VGE---------
>17605565
------------------------------MPVISLFAW-MLVIAFLAFIACMFEDLESD
IGSQSNPNSQVQLAPEMGYIHRYFNKAISGEGLSYGLS----CTISGTIAMLILLQ----
---LGSVGPKAAVL-AIPVGAAVGSLVHMVRSSTCHVGRESAHKR-FEQPIYLDVFYGHL
LPIATHNFMAVICITAIAYIQCNLGILSGVTG----ASNPFPLPLLCLIWGLTVGAIGSS
TGDIHYGTERVFQDKPFGEGRRVVYHGQICRYGDCGVRTSKDVAAFCAKFGGPATGLAFG
LIVLFENWRTVIGMLLGGLSI---------------------GGL--ANPAVAAAW-GIG
IGIGIAIVLVILARTLEKWTRNKYGPF--VGE---------
>4013280
------------------------------MPVISLFAW-MLVIAFLAFIACMFEDLESD
IGSQSNPNSQIQLAPEMGYIHRYFNKAISGEGLSYALS----CTISGTIAMLILLQ----
---FESVGPKAAIL-AIPVGAAVGSLVHMVRSSTCHVGREAAHKR-FEQPIYLDVLYGHL
LPIATHNFMAVICITAIAYIQCNLGILSGVIG----ASNPFPLPLLCLIWGLTVGAIGSS
TGDIHYGTERAFQDKPFGEGRRVVYHGQICRYGDCGVRTSKDVASFCAKFGGPATGLAFG
LIVLFENWRTVIGMLLGGLSI---------------------GGL--ANPAVAAAW-GIG
IGIGIAIVLVILARTLEKWARNKYGPF--AGE---------
>4017649
------------------------------MPVISLFAW-MLVIAFLAFIACMFEDLESD
IGSQSNPNSQIQLAPEMGYIHRYFNKAISGEGLSYALS----CTISGTIAMLILLQ----
---FESVGPKAAIL-AIPVGAAVGSLVHMVRSSTCHVGREAAHKR-FEQPIYLDVLYGHL
LPIATHNFMAVICITAIAYIQCNLGILSGVIG----ASNPFPLPLLCLIWGLTVGAIGSS
TGDIHYGTERAFQDKPFGEGRRVVYHGQICRYGDCGVRTSKDVASFCAKFGGPATGLAFG
LIVLFENWRTVIGMLLGGLSI---------------------GGL--ANPAVAAAW-GIG
IGIGIAIVLVILARTLEKWARNKYGPF--AGV---------
>3801866
-----------------------------MQEIIIGIGV-TALAGALAAVAGAAEDTESN
IGSQGDPNSQVQLAPQMGYTHRIYNKAVSGEPPAYTLW----VTLACGVAWAFLML----
-----GVNA---IL-AIIFGTVLATFVQGVYATTAYLGRTASLSK-FGQPVFIDVVKSVT
TVTMAHAFVAIFATVTVCYLMMTV------------IGHPFALPLLGIVWGLALGAAGSA
TGNPYYGKERQYQNQKFGAGVPISASGNIVRYAEAGQRSSIDNGFFTAKFGGPASGLCFG
LIVFFELWRTIIFE------------------------------------DYLAGWGAVI
VGALVIIIFMIIDRYVEVWARKNYGPY--TVEA--------
>3864298
-----------------------------MEEIVLGIGI-TALAGAFATVAGAAEDTESD
IGSQGDPNSQVQLAPQMGYIHRIFNKAISGEPPAYGAW----CAIGAGVAWALMQI----
-----NYNP---AL-AIILGSVIAVFVQGIYCTSGYLGRIASLAK-FQQPVYIDIIKSLL
SVTMAHAFVAIFCTVAMCYLMASA------------LHHPFALPLLGLVWGIALGAAGSA
TGNPFYGKERQYQNQKYGAGVPISASGNIVRYAEAGQRSSLDNGWFTTKFAGPASGICFG
LIVFLELWRTVLFE------------------------------------KMMGGWGAII
MGVVLILVFTFIDRWVEVWGRKTYGPY--TTEEASS-----
>3744776
-----------------------------MEELLFGIGI-SAIAGALATVSGAAEDTESD
IGSQGDPNSQVQLAPQMGYIHRIFSKAISGEPPAYGLW----ITLGAGLAWALMAI----
-----NYNP---VL-AIILGSAIAVFVQGVYATTAYLGRTASLAK-FEQPVYIDVIKSVT
TVTMAHAFVAIFTCVTMCFLMVNA------------LGHPFPLPLMGLVWGIALGAAGSA
TGNPFYGKERQYQSQKFGAGVPISASGNIVRYAEAGQRSSLDNGWFTSKLGGPASGVCFG
LIVFLELWRTIFFE------------------------------------EFASGWGAVI
AGIVLILVFMAIDRYIEKWARKTYGPY--TEEKTEEAA---
>3813647
-----------------------------MEELLFGIGI-SAVAGALATVSGAAEDTESD
IGSQGDPNSQVQLAPQMGYIHRIYSKAISGEPPAYGLW----CTLGAGLAWALMAI----
-----NYNP---VL-AIVLGSAIAVFVQGVYATTAYLGRTASLAK-FEQPVYIDLIKSVT
TVTMAHAFIAIFTCVSMCFLMVNA------------LGHPFPLPLLGIVWGIALGAAGSA
TGNPFYGKERQYQSQKFGAGVPISASGNIVRYAEAGQRSSLDNGWFTSKMGGPASGVCFG
LIVFLELWRTIFFE------------------------------------SFAAGWGAVV
AGIVLIIIFMIIDRMVEKWARKTYGPY--TEEKEATA----
>3742158
-----------------------------MEELLFGIGI-SAVAGALATVSGAAEDTESD
IGSQGDPNSQVQLAPQMGYIHRIYSKAISGEPPAYGLW----CALGAGLAWALMAI----
-----NYNP---VL-AIVLGSAIAVFVQGVYATTAYLGRTASLAK-FEQPVYIDLIKSVT
TVTMAHAFVAIFTCVSMCFLMVNA------------LGHPFPLPLLGLVWGIALGAAGSA
TGNPFYGKERQYQTQAFGAGVPISASGNIVRYAEAGQRSSLDNGWFTSKMGGPASGVCFG
LIVFLELWRTIFFE------------------------------------EFAAGWGAVI
AGIVLILIFMIIDRFVETWARKTYGPY--TEEKSEEASS--
>3729434
-----------------------------MESILLGVGV-TALAGALATVAGAAEDTESN
IGSQGDPNSQVQLAPQMGYIHRIYNKAVSGEPPAYGLW----VTIGAGVAWAFMAT----
-----GMNP---VL-AIVIASALAIFVQGVYAATAYLGRTSSLAK-FEQPVYIDLLKSVT
SVTMAHAFVAVFTTVSMCYLLNAA------------LGHPFPLPLLGIVWGIALGAAGSA
TGNPFYGKERQYQSQMFGAGVPISASGNIVRYAEAGQRSSLDNGWFTAKLGGPASGVCFG
LIVFLELWRTVLFE------------------------------------EAVGGWGAII
VGVIIILIFMIIDRYIETWARKNYGPY--VKAEEASA----
>3745815
----------------------------MVDNIVFGIGI-TALAGALATVAGSAEDTESN
IGSQGDPNSQVQLAPQMGFVHRIFNKAVAGEPPAYGLW----CALGAGLAWAFLAM----
-----QINA---VL-AIVLGSLLAVFVQGIYATTAYLGRTASLSK-FGQPVYVDILKSMT
TVAMAHAFVAVFCTVTICYLINVA------------LGHPFPLPLLGFIWGITLGAAGSA
TGNPYYGKERQYQNQKFGAGVPISASGNIVRYAEAGERNSIDNGFFTAKFGGPASGLCFG
LIVFLELWRTILFD------------------------------------KIGAGWGAII
VGVLIILVFTVVDRYIEVWARKNYGPY--TAPVKEAAP---
>3745815
----------------------------MVDNIVFGIGI-TALAGALATVAGSAEDTESN
IGSQGDPNSQVQLAPQMGFVHRIFNKAVAGEPPAYGLW----CALGAGLAWAFLAM----
-----QINA---VL-AIVLGSLLAVFVQGIYATTAYLGRTASLSK-FGQPVYVDILKSMT
TVAMAHAFVAVFCTVTICYLINVA------------LGHPFPLPLLGFIWGITLGAAGSA
TGNPYYGKERQYQNQKFGAGVPISASGNIVRYAEAGERNSIDNGFFTAKFGGPASGLCFG
LIVFLELWRTILFD------------------------------------KIGAGWGAII
VGVLIILVFTVVDRYIEVWARKNYGPY--TAPVKEAAP---
>3832592
----------------------------MVDNIVFGIGI-TALAGALAAVAGAAEDVESD
IGSQGDPNSQVQLAPQMGFIHRIFNKAVAGEPPAYGLW----CALGAGIAWAFMAM----
-----QFNP---VL-AIILGCALATFVQGVYATTAYLGRTASLAK-FGQPVYIDILKSMT
SVTMAHAFVAVFTTVSLCYLMNAA------------LGHPFPLPLLGLVWGIALGAAGSA
TGNPFYGKERQYQNQKFGAGVPISASGNIVRYAEAGQRNSLDNGWFSSKLGGPASGICFG
LIVFLELWRTVIFE------------------------------------KVGGGWGSII
VGVIMILIFAIVDRYIETWARKNYGPY--TTEETSA-----
>3726980
-----------------------------MEEIVFGIGI-TALAGALATVAGAAEDTESD
IGSQGDPNSQVQLAPQMGYIHRIFNKAVAGEPPAYGLW----VALGAGLAWAFMAM----
-----QINP---IL-AIVLGSALAVFVQGVYATTAYLGRTASLAK-FGQPVYIDILKSMT
TVTMAHAFVAIFTTVAMCHLMISA------------LGHPFPLPLLGLVWGIALGAAGSA
TGNPFYGKERQYQEQKFGAGVPISASGNIVRYAEAGQRNSLDNGFFSAKLGGPASGICFG
LIVFFELWRTVVFE-------------------------------------ELNIWGPII
VGIVVILIFAIIDRYIEVWARKNFGPY--TAPEAPEEASS-
>3806601
-----------------------------MESIAFGIGI-TALAGALATVAGAAENTESD
IGSQGDPNSQVQLAPQMGYIHRIFNKAIAGEPPAYGLW----VALGAGLAWAFMAM----
-----QVNP---IL-AIVLGSALAVFVQGVYATTAYLGRIASLSK-FGQPVFIDVLKSMT
TVTMAHAFVAIFTTVTICHLINAA------------LGHPFPLPLLGLVWGIALGAAGSA
TGNPFYGKERQYQTQKFGAGVPIAASGNIVRYAEAGERNSLDNGWFSAKLGGPASGLCFG
LIVFLELWRTVLFE------------------------------------KVGAGWGAII
VGIIIILVFTVIDRYIEVWARKNYGPYGEPAKEGS------
>3786512
-----------------------------MDELAVSLGT-LALMGACATIAGAAEDLESD
FGSQSNANSQVQLAPQVGYLHRIYNKAVCGEPVAYGLL----AATGAAIALALATA----
----FSLNI---VI-SLALGATVAALMYGVYATTAYMGRITGQMR-FGQPVYLDVLLVTT
PSIIAHAFIATMAIATFSYLLNVI------------IGQPFPFPILALLWGIMTGGMGSA
VGDVHYGAERQYQAKPFGMGLPIASSGKIIQKGEAGLRSSTDIAGFCVKHGGPLTGLGLG
LTVFVDLWRHIIFI------------------------------------EFANGWGAMI
AGLIIVLIIVAFNRIIELWARKNYGPY--REAED-------
>3792668
-----------------------------MEQLAVNLGA-LALMGACATIAGAAEDLESD
FGSQSNANSQVQLAPQVGYLHRVYNKAISGEPVAYGFL----CTTAASIAYAIAFVLAGN
SAARINEFI---VV-GLIAGATIASLMYGVYATTAYMGRLSGQKR-FGQPIYLDILLTTT
PSIIAHAFIAALGISVFSYLLNII------------IGQPFPFPILAMLWGIMAGGMGSA
VGDVHYGAERQYQNKPFGAGLAAANSGKIIQKGEAGLRNSIDIAGFCVKHGAPLTGLGLG
ITVFADLWRHILFI------------------------------------EYWNGWGAMV
AGLLIVLLWVIGNRLLEMWTRNTYGPY--KSAEE-------
>3789177
---------------------------MVEPTIVLSLGT-AALMGACATIAGAAEDLESD
FGSQSNANSQVQLAPQVGYLHRYYNKAVSGEPVAYGFL----CCTGAAIALALMMA----
----FKVNP---VI-ALAFGALAASLMYGVYATTAYMGRLTGQKR-FGQPIYLDILLTTT
PAIIAHAFIAAMAIGTFSYLMNWI------------LGQPFPFPILAMLWGVIVGGMGSA
VGDVHYGAEREYQNKPFGMGLPAAQSGKIVQKGEAGLRNSIDVAGYCVKHGGPLTGFGLG
ITVFSDAWREILFT------------------------------------QYWNGWGAMV
AGLLLVLIWVIFNRILEMWTRKNYPAY--KAAEE-------
>3847420
-----------------------------LVGFT-EIGL-AAAMGALATIAGAFEDAESD
VGSQSNPNSQVQLAPQMMNFHRYFNKAISGEPVSYMLY----GAIAGTVTWVMMTK----
----FGLPF---LA-AAAVGVGVNALIHMVFATTAHLGRMASAAE-FGHPIYLDVVLSHL
GPIAGFGGIATFAIVSLAYIQWAL------------LKHPFPLPLLAALWGVTVGAIGSS
TGDVHYGAERLYQHYPFGGGVPVAAHGNITRKAETGIRNSMDSVYFCAKFGNPLTGLCFG
LVVFFSTWAG-LFG----------------------------------------QWGAVI
AMGLVTLGCLIVSNRVEKKARESYGTY--EDVEMDEICDPV
>3953147
----------------------------MVLDLTMSMAV-LALMGALAMIAGSLEDLESD
VGSQSNPNSQVQLAPQMNFLHRIYNKAISGEPVSNGLS----AVIAGTVTVVFLNA----
-----NFNV---LT-AIALGATVGAIVLGIFATTAYAGRVSSQTR-FKQPLYMDIMRYTT
PSIIAHNFIMNFCLVALAYIQYTI------------LGHPFSIPFLALIWGITAGAVGSS
AGDVHYGGEREFQNREFGCGLNTSLSGRIVRRAESGLRNSIDNVWFCAKLGGPATGIALG
LVVFLSNWPTIAVQ--------------------------------------EYSWSAVI
VGFMIVLLLIIANRLVEYNAKKTYGPY--KEEKEAAA----
>3948385
----------------------------MVLDLTMSMAI-LALMGALATIAGCLEDLESD
VGSQSNPNSQVQLAPQMGFLHRIFNKAISGEPISNGMS----AVIGGTVTTVLLSQ----
-----KFYP---LT-AIVIGAFFGAIILGIFATTSYAGRVASQTR-FKQPLYMDIMRYTT
PSIIGHNFIMNFCLVAIAYIQFEI------------LGYPFTIPFLALIWGISVGAIGSS
VGDVHYGGEREFQNREFGCGLNTALSGRIVRKAESGLRNSIDNVWFCAKFGGPATGIALG
LTVFFSSWPTTIFG---------------------------------------YTWKAIG
VGVLIVVVLIIMNRLIELNVRHAYGPY--KEEKNEKEAKA-
>3975539
----------------------------MTDPIIIDMGI-VALTGALATIGGAAEDLESD
VGSQSNPNSQVQLAAQMDFPHRIFNKAISGEPPAYGLW----CASSAVVAAVLLES----
------MSV---FF-ALAIGSLVGAILLGMFSVTAHLGRTASQSR-FKQPVYMDMVIGHT
PAIMAHGYVAVFCIISFSYIMNTI------------MGHPFPLPLLALFWGVTAGAIGSS
TGDVHYGAEREFQNQPFGCGLNASFSGNIVRKGEVGLRNGMDNVWACAKFGGPVTGLALG
LTVFLDNWRSTIFT------------------------------------GANAEWFAIV
AGLIIVVVLILLNRIVEVDGRNAYGPY--KDEEEGGATA--
>17382629
----------------------------MTDPIIIDMGI-VALTGALATIGGAAEDLESD
VGSQSNPNSQVQLAAQMDFPHRIFNKAISGEPPAYGLW----CASSAVVASVMLAK----
-----GMSV---LF-ALAVGSLVGAILLGMFAVTAHMGRTASQSR-FKQPLYMDMVVGHV
PAIIAHGYIAVFCIVSFSYIMNAI------------MGHPFPLPLLALFWGVTAGAIGSS
TGDVHYGAEREFQNQPFGCGLNASYSGNIVRKGEAGLRNGMDNVWACAKFGGPVTGLALG
LTVFLDNWRSTIFT------------------------------------GANAEWFAII
AGLIIVVILILLNRYVEVDGRNAYGPY--KEEEEGGAPA--
>3869509
----------------------------MTDPIIIDMGI-VALTGALATIGGAAEDLESD
VGSQSNPNSQVQLAAQMDFPHRIFNKAISGEPPAYGLW----CASSAVVASVMLAK----
-----GMSV---LF-ALAVGSLVGAILLGMFAVTAHMGRTASQSR-FKQPLYMDMVVGHV
PAIIAHGYIAVFCIVSFSYIMNAI------------MGHPFPLPLLALFWGVTAGAIGSS
TGDVHYGAEREFQNQPFGCGLNASYSGNIVRKGEAGLRNGMDNVWACAKFGGPVTGLALG
LTVFLDNWRSTIFT------------------------------------GANAEWFAII
AGLIIVVILILLNRYVEVDGRNAYGPY--KEEEEGGAPA--
>10651639
------------------------MNNRMTDPIIIDMGI-VALTGALATIGGAAEDLESD
VGSQSNPNSQVQLAAQMDFPHRIFNKAISGEPPAYGLW----CASSAVVASVMLAK----
-----GMSV---LF-ALAVGSLVGAILLGMFAVTAHMGRTASQSR-FKQPLYMDMVVGHV
PAIIAHGYIAVFCIVSFSYIMNAI------------MGHPFPLPLLALFWGVTAGAIGSS
TGDVHYGAEREFQNQPFGCGLNASYSGNIVRKGEAGLRNGMDNVWACAKFGGPVTGLALG
LTVFLDNWRSTIFT------------------------------------GANAEWFAII
AGLIIVVILILLNRYVEVDGRNAYGPY--KEEEEGGAPA--
>17643770
----------------------------MIDPIT-GLGI-VALMGALATIAGAAEDLESD
VGSQSNPNSQVQLAAQMDFPHRIFNKAISGEPPAYGLW----CATGATVASVLLAQ----
-----NMSV---IF-AIAIGSLAGAILLGLFSVTAHMGRTASQKR-FKQPVYMDMVIGHV
PPIMAHGYIAVFCIVSFSYIMDHM------------LAHPFPLPLLALLWGITAGAIGSS
TGDVHYGAEREFQNQPFGSGLNAAQSGNIVRKAESGLRNGMDNVWACAKFGGPVTGLALG
GTVFFDNWRSTVFS----------------------------------------GMNAVI
AGLIIVLILILANRLVEVKARKAYGPY--KDEEGGAEPA--
>17325098
----------------------------MIDPIT-GLGL-VALMGALATIAGAAEDLESD
VGSQSNPNSQVQLAAQMDFPHRIFNKAISGEPPAYGLW----CATGATVASVLLAQ----
-----NMSV---IF-AIAIGSLAGAILLGLFSVTAHMGRTASQKR-FKQPVYMDMVIGHV
PSIMAHGFIAVFCIVSFSYIMDHM------------LGHPFPLPLLAFLWGVTAGAIGSS
TGDVHYGAEREFQNQPFGSGLNAAQSGNIVRKAESGLRNGMDNVWACAKFGGPVTGLALG
WTVFFDNWRSTVFS----------------------------------------GMNAVI
AGLIIVLILILANRLVEVKARKAYGPY--KDEEGGAEPA--
>17499242
----------------------------MIDPIT-GLGL-VALMGALATIAGAAEDLESD
VGSQSNPNSQVQLAAQMDFPHRIFNKAISGEPPAYGLW----CATGATVASVLLAQ----
-----NMSV---IF-AIAIGSLAGAILLGLFSVTAHMGRTASQKR-FKQPVYMDMVIGHV
PSIMAHGFIAVFCIVSFSYIMFEI------------LGHPFPLPLLAFLWGITAGAIGSS
TGDVHYGAEREFQNQPFGSGLNAAQSGNIVRKAESGLRNGMDNVWACAKFGGPVTGLALG
WTVFFDNWRSTVFS----------------------------------------GMNAVI
AGLIIVLILILANRLVEVKARKAYGPY--KDEEGGAEPA--
>17645538
----------------------------MVDPIVMDLGI-VALTGALATIAGAAEDLESD
VGSQSNPNSQVQLAAQMNFPHRIFNKAISGEPPAYGLW----CASGATVASVLMAK----
-----EMSI---FF-AIAIGSFVAAIILGLFSVTAHMGRTASQKR-FKQPVYMDMVLGHV
PSIMAHGYIAIFCIVAFSYIMNHF------------MGHPFPLPLLAFLWGIAAGAIGSS
TGDVHYGAEREFQNQPFGCGLNAAFSGNIVRKGEAGLRNGIDNVWACAKFGGPLTGLALG
MTVFLDNWRTTVFE----------------------------------------GMNTII
AGLIIVLILILANRMVEVKARKAYGPY--KDEDGVEIA---
>3823779
-----------------------------MEPLI-GMGV-LALMGAAAAIAGMSEDLESD
VGSQSNPNSQVQLAPQMMYPHRIFNKAISGEPPSNALM----CAIGGTTTAILMDS----
----MGMSV---LF-SVAIGALVAALAHGSYSTMSFFGRPASQNR-FKQPIYLDVLRSHI
VAIMAFAFVTTFSIVIISYLMITA------------LGHPFPLALLAFIWGIAVGAIGSS
TGDVHYGAERQFQNTEFGAGLNAAQSGNIVRKGEAGLRNGIDNLWFCSRFGGPATGIAFA
MTVFLSGWITLVFD------P---------------------------SISLTIGWLSVI
AGLIIVLILIIFNRKLEVSARNTYGPY--KADKEEVAA---
>3812349
-----------------------------MDPLI-GMGA-LALMGAAATIAGASEDLESD
IGSQSNPNSQVQLAPQMSYPHRIYNKAISGEPPSNALM----CAIGGTIAYVMLNA----
-----NFSA---VL-ALTIGSLVAAMVHGTYAVTSYMGRCSSQKR-FKQMVYLDVLRSHT
PAIMGYSFITTFSILVVSYLMMTV------------FAHPFPLPLLAFIWGITVGAIGSS
TGDVHYGAEREFQDVEFGSGLNTANSGKIVRKAESGIRSSMDNSWFCAKFGGPVTGIAFG
MTVFLSGWITTVFD------P---------------------------SKGPTAGWESVI
AGALIVFIMIIYNRKIEIQARKAFGPY--KEDKEEAA----
>3848788
-----------------------------MEPLI-GMGV-LALIGVAATIAGASEDLESD
VGSQSNPNSQVQLAPQMMFPHRIFNKAVSGEPPSNALM----CSVGAAVATVLISE----
----FTLSP---LF-ALVLGALIAACVHGTFAVTSTMGRAASQSR-FKQPVYLDMIRSHT
PVIMGYSFITTFCILVVSYLMTVV------------LGHPFPLTMLAFIWGITVGAIGSS
TGDVHYGAEREFQQFEFGSGLNASNSGNIVRYGESGVRNGYDNSWFCAKFGGPVTGMAFG
MTVFLGSWVTTVFD------P---------------------------AVSISRGWISVV
AGVIIVLILIFWNWKIEVKARNAYGPY--KEDKTEEASA--
>3858030
-----------------------------MEPLI-SMGV-LALIGVAATIAGASEDLESD
IGSQSNPNSQVQLAPQMMFPHRIFNKAISGEPPSNALM----CSIGAAVATVLISE----
----FTMSP---LF-ALVFGSLIAACVHATFAVTSTMGRCASQSR-FKQPIYLDMIRSHI
TPIMGYAFITTFCILVVSYLMTVV------------LGHPFPLTMLAFIWGITIGAIGSS
TGDVHYGAEREFQQFEFGSGLNASNSGNIVRYAESGLRDGFDNSWFCAKFGGPVTGLAFG
MTVFLGSWITTIFD-----------------------------------PAKGLGWLSVI
AGIVIVFILIIWNWKMEVYARKAYGPY--KEDKTEEASA--
>3854908
-----------------------------MEPLI-GMGV-LALIGVAATIAGASEDLESD
IGSQSNPNSQVQLAPQMMFPHRIFNKAISGEPPSNALM----CSIGAAIATVLISE----
----FTVSP---LF-ALVFGSVIAASVHATFAVTATMGRCASQSR-FKQPIYLDMIRSHT
PAIMGYAFITTFCVLIVSYLMTVV------------LGHPFPLTMLAFIWGITIGAIGSS
TGDVHYGAEREFQQFEFGSGLNASNSGNIVRYAESGLRNGFDNSWFCSKFGGPTTGIAFG
MTVFLGSWITTIFD------P---------------------------AQGLSMGWLSVI
AGVIIVLILIIWNWKIEVQARKAYGPY--KEDKAEEASA--
>3735674
-----------------------------MEPLI-GMGV-LALMGAAATIAGASEDLESD
VGSQSNPNSQVQLAPQMMYPHRIFNKAISGEPPSNALI----AAVGGASASVLMSA----
----YSMSV---VF-AIAVGALIAAGIHGTYATTAYLGRSASQKR-FRQPIYLDMVRSHV
PVMMGFAYITTFCILVVSYLMTSV------------LAHPFPLTLLAFIWGITIGAVGSS
TGDVHYGAEREFQNVEFGSGLNAANSGNIVRKAECGLRNGIDNSWFCAKFGGPLTGLAFG
MVVFLSGWITTIFD------P---------------------------SMGANIGWLAIV
AGLAIILILVLGNRRLEVFARKQYGPY--KEDEEVTA----
>3733420
-----------------------------MDPLL-GMGV-LALMGAAATIAGATEDLESD
VGSQSNPNSQVQLAPQMMHPHRIYNKAISGEPPSNALM----CAIGGTIASVMMSA----
----YGLSV---VF-AITFGAAIAAVVHGTYAASSFMGRVSSQKR-FKQPLYLDIVRSHT
PVIIGYAFLTTFFILVISYLMSSV------------LNHPFPLPLLAFIWGITVGAIGSS
TGDVHYGAEREYQNVEFGSGINAANSGDIVRYGESGLRNGIDNAWFCSKFGGPVTGIAFG
MTVFLSGWVTTVFN------P---------------------------GESITMGWLSVI
AGLLIVAILIIGNRVIETWARSTYGPY--QEDESEEVTA--
>3807971
-----------------------------MEPLT-GMGV-LALMGAAATIAGASEDLESD
VGSQSNPNSQVQLAPQMMYPHRIHSKAVSGEPPSNALI----CAVGGTTASVLIST----
-----GASA---AL-ALVIGAIVAAAIHGTYSTTAYMGRSASQKR-FKQPVYLDVIRSHL
PVIMGYAFITTFCILVVSYLMATV------------LAHPFPLPLLAFIWGITVGAIGSS
TGDVHYGAERQFQNVEYGSGLNAANSGNIVRKAESGLRNGIDNSWFCAKFGGPVTGLAFG
MTVFLSGWVTAVFD------P---------------------------SRGDAIGWVSVL
AGVIIVLILILWNRNMEVAARAAYGTY--KEDEAEAEVAA-
>3738207
-----------------------------MEPLT-SMGV-MALIGAAATIAGASEDLESD
VGSQSNPNSQVQLAPQMMYPHRIYNKAISGEPPSNALM----CAIGGTVAAVLMST----
-----GASV---IL-ALAVGAIVGAAVHGTYSVTGYFGRIASQKR-FKQPLYLDIVQSHT
PVIMGYAFITTFCILVISYLMTTV------------MGHPFSLPLLAFIWGITVGAIGSS
TGDVHYGAEREFQNVEFGSGLNAANSGNIVRKAESGIRNGIDNSWFCAKFGGPATGIAFG
MVVFLSGWITVVFD------P---------------------------SINETLGWESII
AGVVIVLLLAIWNRKIEVAARNAFGPY--KKDEEAEVAA--
>17494689
-----------------------------MEPLI-SMGV-LALMGAAATVAGASEDLESD
VGSQSNPNSQVQLAPQMMYPHRIYNKAISGEPPSNALM----CAVGGTTATVLMSA----
----YNMSP---VF-AIAMGALIAALVHGTYSVTAFLGRPTSQKR-FKQPVYLDILWSHT
PVIMGYSYITTFCILVISYLMVSV------------LGHPFPLPLIAFIWGITIGAIGSS
TGDVHYGAEREFQSVEFGAGLNAANSGNIVRKGESGLRNGFDNSWFCAKFGGPVTGIAFG
MVVFLSGWVTTVFD------P---------------------------AKGIAIGWLSVI
AGVILVLIMILWNRKIEVAARAAYGPY--KEDEVAA-----
>17499885
-----------------------------MEPLI-GMGV-LALMGAAATVAGASEDLESD
VGSQSNPNSQVQLAPQMMYPHRIYNKAISGEPPSNALM----CAVGGTVATVLMSA----
----YNMSP---VF-AIAMGALIAALVHGTYSVTAFFGRPTSQKR-FKQPVYLDILWSHT
PVIMGYSYITTFCILVISYLMVAV------------LGHPFPLPLLAFIWGIAIGAVGSS
TGDVHYGAEREFQSVEFGAGLNAANSGNIVRKGESGLRNGFDNSWFCAKFGGPVTGIAFG
MVVFLSGWVTTVFD------P---------------------------ARGDAIGWLSVV
AGAFLVFIMILWNRKIEVAARAAYGPY--KEDEVAA-----
>3845639
-----------------------------MEPLM-GMGV-LALMGAAATIAGTTEDLESD
VGSQSNPNSQVQLAPQMMYPHRIYNKAISGEPPSNALI----CAIGGTVASVLMTA----
-----NLSV---IF-AIAIGALVASAVHGTYCITAYMGRTASQKR-FRQPIYLDILRSHT
PVMMGYAFITTFCILVVSYIMVAV------------LAHPFPLTLLAFIWGITVGAIGSS
TGDVHYGAEREFQNVEFGSGLNAANSGNIVRKAESGLRNGIDNSWFCAKFGGPVTGLAFG
MTVFLSGWVTAVFN------P---------------------------AISLTMGWLSVA
AGVILVLLLIIWNRKIEVAARKAFGPY--KEEEEVAA----
>17658946
-----------------------------MEPLM-GMGV-LALMGAAATIAGTTEDLESD
VGSQSNPNSQVQLAPQMMYPHRIYNKAISGEPPSNALI----CAIGGTVASVMMTA----
-----GLSV---VF-ALAIGALIATAVHGTYAITSYMGRTASQKR-FRQPIYLDILRSHT
PVIMGYAYITTFCILVVSYIMVAV------------LGHPFPLALIAFIWGITVGAIGSS
TGDVHYGAEREFQSVEFGSGLNAANSGNIVRKGEAGLRNGMDNSWFCAKFGGPVTGLAFG
MTVFLSGWITAVFD------P---------------------------AIGAGWGWLSVV
AGAILVLLMIIWNRRIEVAAREAYGPY--KEDEEVAA----
>17659604
-----------------------------MEPLM-GMGV-LALMGAAATIAGTTEDLESD
VGSQSNPNSQVQLAPQMMYPHRIYNKAISGEPPSNALI----CAIGGTVASVLMTA----
-----GLSV---VF-AIAVGALIATAVHGTYAITSYMGRTASQKR-FKQPIYLDIIRSHT
PVIMGYAFITTFCILVVSYIMVAV------------LGHPFPLALIAFIWGITVGAIGSS
TGDVHYGAEREFQNVEFGSGLNAANSGNIVRKAESGLRNGIDNSWFCAKFGGPVTGLAFG
MTVFLSGWVTAVFD------P---------------------------AISITWGWLSVV
AGVVLVLLMIIWNRRIEVAAREAYGPY--KEDEEVAA----
>3820017
-----------------------------MDAF--SMGL-IAAMGALATVAGASEDIESD
VGSQSNPNSQVQLAAQVGNPHRIYNKAISGEPPANALW----CATAAIVAYTLITA----
----FQMPA---LM-ALVAGASVAALFNGVFSMSSYFGRNSSQAR-FNQWIYLDIVRYTT
PSIMAHAWITSFCIATISYIMVYMLP----------TPHPFPMPIIALIWGLAVGAIGSS
VGDIHYGGEREFQNRAFGCGLNTMLSGQIVRKAEAGLRNSIDNAWFCTKFGGPATGMGFG
LTVFLDNWRTTVFD------------------------------------PVTQASYAIL
MGVFFILVEVSYNHYIERSTRRKYGPY--PEYKGDVAA---
>3818681
-----------------------------MDAL--SMGL-VAAMGALATVAGASEDIESD
VGSQSNPNSQVQLAAQVGNPHRIYNKAISGEPPANALW----ATTAAVVAYTLITK----
----FAMPA---LF-AIAVGASVAALFNGVFSTSAYFGRNASQRR-FNQWIYLDIVRYTT
PSIMAHAWITAFCITCIAYIQTQILM----------PHHPFPMPVIAMIWGIAVGAIGSS
VGDIHYGGEREFQWRIFGQGLNTMLSGQIVRKAEAGLRNSIDNAWFCAKLGGPFTGLAFG
LVVFLDSWRTTVFD------------------------------------PVTQSGLAIG
MGLFFVILMNLYNYYVETSVRRKYGPY--PGYKGDIPA---
>3749831
---------------------------------MVSMGL-LAAMGALATVAGASEDLESD
VGSQSNPNSQVQLAAQVGHTHRIYNKAISGEPPSNALY----AALAAVTASVLMSG----
----YGMNA---FF-AIAIGSVMAAIFNGIFSVTAYMGRNTSQAR-FNQYVYLDVLRTHT
TAIMAHAYITAFCVVTISYIMTAPWLP---------IQHPFPFPLVAMIWGLAIGAIGSS
TGDVHYGGEREFQNYIFGAGLNAANSGDIVTRAEAGLRSSIDNVWFCARFGGPVTGMAFG
LTVFLDNWRTTIFD------------------------------------PATQGWYAVL
TGIVIVILFIVYNRILEIRARKRYGPY--PEYKGDIEA---
>17617000
-----------------------------MDPAM-GMGL-VALMGAAATVAGCSEDLESD
IGSQSNPNSQVQLAAQVGYPHRIFNKAISGEPPSNAMY----CAVGAGVAMVLMSE----
--SVMSASP---LI-AIAIGAFVAALLNGVFATTSYMGRSASQTR-FNQYVYMDVLRNQI
LSLMGHAYITTFCIVLLSYVMWNQHL----------INHPFPFPVIALIWGLCVGAIGSS
TGDVHYGAEREFQDFKFGAGLNAADSGNITRYAEAGIRSSLDNAWFCSKFGGPATGIAFG
MVVFLDNWRSTAFA------------------------------------EVLNGWGAVL
VGLAIVILLVIYNRQIETYARKKYGPY--PEYAGDIEA---
>17639955
-----------------------------MDPAM-GMGL-VALMGAAATVAGCSEDLESD
IGSQSNPNSQVQLAAQVGYPHRIFNKAISGEPPSNAMY----CAVGAGVAMVLMSE----
--SVMSASP---LI-AIAIGAFVAALLNGVFSTTSYLGRNASQTR-FNQYVYLDVLRNQI
LSIMGHAYIATFCIVLISYVMWNQNL----------IGHPFPFPVIALIWGLCVGAIGSS
TGDVHYGAEREFQDFKFGSGLNAADSGNITRFAEAGVRSSMDNAWFCSKFGGPATGIAFG
MVVFLDNWRSTAFT------------------------------------EVLNGWGAVI
AGLLIVLLLVVYNRKIETYARKKYGPF--PEYAGDIEA---
>17487265
------------------------------------------------------------
------------------------------------------------------------
------------------------------------MGRSASQTR-FNQYVYLDVLRNQI
LSLMGHAYITTFCIVGLSYVMWNQDL----------IGHPFPFPVIALIWGLCVGAIGSS
TGDVHYGAEREFQDFKFGAGLNAADSGNITRFAEAGIRSSMDNAWFCSKFGGPVTGIAFG
MTVFLDNWRSTAFS----------------------------------------GWTAVV
AGLVIVILLIIYNRQIETYARKKYGAY--PEYTGDIEA---
>4011986
-----------------------------MEPAM-GMGL-VALMGAAATVAGCSEDLESD
IGSQSNPNSQVQLAAQVGYPHRIFNKAISGEPPSNAMY----CAVGAGVAMVLIQS----
----MSASP---LL-AIAVGAFVAALLNGVFSTTSYMGRNASQTR-FNQYVYLDVLRNHI
LGIMGHAYITTFCIVGLSYVMWNQDL----------INHPFPFPVIAMIWGLAVGAIGSS
TGDVHYGAEREFQDFKFGAGLNAADSGNITRYAEAGIRSSMDNAWFCSKFGGPATGIAFG
MVVFLDNWRSTAFS----------------------------------------GWISVA
VGTAIVILLILYNRQIEIYARKKYGPY--PEYSGDIEA---
>17650282
-----------------------------MEPAM-GMGL-VALMGAAATVAGCSEDLESD
IGSQSNPNSQVQLAAQVGYPHRIFNKAISGEPPSNAMY----CAVGAGVAMVLIQS----
----INASP---LL-AIAIGAFVAALLNGVFSTTSYMGRSASQTR-FNQYVYLDVLRNQI
LSLMGHAYITTFCIVGLSYVMWNQDL----------IGHPFPFPVIALIWGLCVGAIGSS
TGDVHYGAEREFQDFKFGSGLNAADSGNITRFAEAGIRSSMDNAWFCSKFGGPATGIAFG
MTVFLDNWRSTAFG----------------------------------------GWISIA
VGIAIVLVLIIYNRKIETYARKKYGSY--PEYAGDIEA---
>3779501
-----------------------------MDATLIALGA-LALSGALATIAGCAEDLESD
VGSQSNPNSQVQLAPQMGNIHRYFNKAISGEPVAYGLY----VAVAGSVAYAIMQL----
-----GVTP---LL-AMVLGAGVAALVHGAYAISAYLGRIVGQSKNFGQPVYWDIVMSHI
GPIVGHGFIAVFCMVLMAYLANTV------------LGNPFPLPLIALIFGITVGAIGSS
TGDVHYGAEREYQKYPFGGGVPVANHGDIDVKAEYGLRNGMDSSYFCSRLGGPLTGLCFG
LIVFLDGWRGVIGDVLQG------------------------------GNVISASTISVV
IGLIIVALLAIANRKVEVFARNKYGPY--TK----------
>3843263
-----------------------------MDATLIALGA-LALSGALATVAGCAEDLESD
VGSQSNPNSQVQLAPQMGNIHRYFNKAISGEPVSYGLY----VAVAGTVAYAIMQM----
-----GLNP---IL-ALILGAGVAAFVHGAYAISAYLGRIVGQSKNFGQPVYWDVVMSHL
GPIVGHGFIAVFCMVLMAYLANTI------------LGNPFPLPLIALIFGITVGAIGSS
TGDVHYGAEREYQKYPFGGGVPVANHGDIDIKAEYGLRNGMDSSYFCSRLGGVLTGLCFG
LIVFLDGWRGVLGDILKGGQG---------------------------GSVITASIISIV
IGLIIVAILAIINRKVEVFARNKYGPY--TK----------
>3837726
-----------------------------MDPTIITLGA-LALAGAAATVSGCAEDLESD
VGSQSNPNSQVQLGPQMGNIHRYFNKAISGEPVAYGLY----VAVAGSVAWAIMHI----
-----GLNP---IL-ALIIGAGVAAFVHGAYAVSAYLGRIVGQSKNFGQPVYMDVILSHV
GPIVGHGFIAVFCMLFVAYLATTI------------LGNPFPLPLVAFIFGITVGAIGSS
TGDVHYGAEREYQKYPFGGGIPVANQGDIDIKAEYGLRNGIDSSYFCSKLGGPLTGLCFG
GIVFLDGWRGLMGDILG-------------------------------GDLVTKSSIAIV
IGIIFVAIAAYINRVIEVYARKKYGPY--TDR---------
>3839446
-----------------------------MDTALITLGA-LALAGAAATVAGCAEDLESD
VGSQSNPNSQVQLAPQMGNIHRYFNKAISGEPVSYGLY----VAVAGVVAWALLNY----
-----GLNP---VL-ALVIGAGVAAFVHGAYTVSSYLGRIVGQSKNFGQPVYMDVILSHL
GPIVGHGFMAIFCIVFAAYLANNV------------LGNPFPLPLVALIFGITVGAIGSS
TGDVHYGAEREYQKYPFGGGVPVANHGDIDIKAEYGLRNGLDSSYFCSRLGGPLTGLCFG
LIVFLDGWRGIIGDIIG-------------------------------SDLVTKSVIAII
MGLLVVVIAAIINRKIEVFAREKYGPY--TK----------
>3797442
-----------------------------MDPTLLALGA-LALSGAAATVAGCAEDLESD
VGSQSNPNSQVQLGPQMGNIHRYFNKAISGEPVSYGLY----VAAAGATAWALMGM----
-----NLNP---IL-AIIVGSAVAALVHGAYSVSAFLGRIVGQSKNFGQPVYMDVMMGHL
GPIVGHGFIAVFCMLFAAYLAVNA------------LGNPFPLPLVALIFGITVGAIGSS
TGDVHYGAEREYQKYAFGGGIPVANQGDIDIMAETGIRNGLDSSYFCSKLGGPLTGLAFG
LIIFLDGWRSILGNIIG-------------------------------GDLITKAAIAIV
VGLIVVITTLLLNRKIEVYARNKFGPY--TDR---------
>3794263
-----------------------------MDPTLISLGA-LALAGAAATVSGCAEDLESD
VGSQSNPNSQVQLGPQMGNIHRYFNKAISGEPVSYGLY----VAVAGTIAWALINA----
-----GLNA---VL-AIIVGSGVAAVVHGAYSVSAFLGRTVGQSKKFGQPVYMDVLTSHI
GPIVGHGFIAVFTMTLAAYLATTA------------LGNPFPLPLVALIFGITVGAIGSS
TGDVHYGAEREYQKYPFGGGIPVANQGDIDIYAEYGVRNGLDSSYFCSRFGGPLTGLCFG
LIIFLDGWRSILGNIIG-------------------------------GDLVTKTSIALL
VGLLVVAVAAGINRKLEVYARNKYGPY--RN----------
>3722468
-----------------------------MDPTLISLGA-LALAGAAATVSGCAEDLESD
VGSQSNPNSQVQLGPQMGNIHRYFNKAISGEPVSYGLY----VAVAGTIAWALINA----
-----GLNV---VL-AIIVGAGVAAIVHGAYSVSAFLGRTVGQSKKFGQPVYMDVLTSHI
GPIVGHGFIAVFTMTLAAYLATTA------------LGNPFPLPLVSLIFGITVGAIGSS
TGDVHYGAEREYQKYPFGGGIPVANQGDIDIYAEYGVRNGLDSSYFCSRFGGPLTGLCFG
LIIFLDGWRSILGNIIG-------------------------------GDLVTKTSIALL
VGLLVVAVAAVINRKLEVYARNKYGPY--RN----------
>3776833
-----------------------------MDPIT--LGV-VALMGAAATIAGAAEDLESD
IGSQSNPNSQVQLAPQMGHLHRMINKAASGEPVAYGCW----CGISGAIAALAMGM----
-----GIIP---IV-AIAMGSTVAALVHAIYTVTSHMGRIVGQSQ-FEQPLFMDVLTQSL
GPIAAHGFIASFGIVGIAYLMTLPLDG---------LGHPFPLPLLAVLWGITIGAIGSS
TGDVHYGAESEYQKFDYGGGTPVAIQGDIVTKAPLGAKNSIDVGNFCAKYGGPLTGFCFG
LIVFVSFWITVVFG----------------------------------------ALGGQI
VGIVIVILLIAANYLLEKSTRAKFGPY--EE----------
>3773901
-----------------MINLIKNMEEKIMDPVT--LGV-VALMGAVATIGGAAEDLESD
IGSQSNPNSQVQLAPQMGHLHRMINKAASGEPVAYGVW----CGVAGSIAYVLIML----
-----GFVP---II-SIAMGSCVAAFVHAIYTVTSHMGRIVGQSQ-FEQPLFMDVLTQSL
GPIVGHGFITSFCIVGISYLMIIPLNGT--------TLHVFPLPLLAVLWGIALGAIGSS
TGDVHYGAESEYQKFEFGGGTPVAIQGDIVTNAPMGAKNSMDVVNFCAKFGGPLTGFCFG
LVVFFSFWNTVVFG----------------------------------------IYGGLV
VGFIIVILLIIMNDRLEVFARNRYGPY--EED---------
>3761165
----------------------------MVDPMITGLGV-VALMGAAATIAGAAEDLESD
IGSMSNPNSQVQLAPQMGNVHRLFNKAVSGEPVLWGTM----VGIAGSLAYVLMAT----
----IHLPV---IM-AIAAGAATTALVHAVYSTTSYLGRIVGQSQ-FNQPVYLDVITSHL
GPIAGHGFIVTFLIVGLSYLMTLPIQG---------LGHPFPLPLLAVLWGITIGAIGSS
TGDVHYGAEREYQQYPFGGGIPVAIHGDVTRKSELGPRNSMDVVYFCSKYGGPVTGFAFG
LIVFLSFWITIVFG----------------------------------------VLGGVI
AGIVIILLLIIINNRVEVFARSKYGPY--ERD---------
>3834746
-----------------------------MDPMITGLGV-VALMGAAATIAGAAEDLESD
VGSQSNPNSQVQLAPQMGHLHRIINKAVSGEPVAYGTW----CGIAGSVAFVLMNS----
----MQLPV---IM-AIAIGAVIAAMVHTTYAVTSHMGRIVSQSQ-FNQPLFMDMLVQHL
GPIAGHGFIVTFCTVGLSYLMTLPIPG---------FAHPFPLPLLAVLWGITIGAIGSS
TGDVHYGAEREYQQYPFGGGIPVAIHGDITTKAELGARNSMDVVHFCAKYGGPLTGFAFG
AIVFLSFWNTIVFG----------------------------------------ITGGII
SGLIIVLLLIILNNRLEVFARNRYGPY--KEEE--------
>3763679
-----------------------------MDPMITGLGV-VALMGAAATIAGAAEDLESD
TGSMSNPNSQVQLAPQMGNLHRIFNKAVSGEPVQMGVL----AGIAGSVAFVLMGA----
----VQLPV---IM-SIAGGAFIAALFHTAFATTSYLGRIVSESQ-FNQPVFMDVLTQTL
GPIAAHGFIVTFCIVGLSYLMTLPLQG---------FGHPFPIPLLAVLWGITIGAIGSS
TGDVHYGAEREYQTYPFGGGIPVSIHGDITTESELGPRNSIDVVHFCAKFGGPVTGFCFG
LIVFLSFWTTLVFG----------------------------------------AVGGVV
AGIIIVLLLIVLNNRVEVFARGRYGPY--KE----------
