# Supplementary material for: Comparative genomics reveals electron transfer and syntrophic mechanisms differentiating methanotrophic and methanogenic archaea
Source: PLoS Biol. 2022 Jan 5;20(1):e3001508. doi: 10.1371/journal.pbio.3001508 (PMC9012536; doi:10.1371/journal.pbio.3001508)
Supplement: S1 Data — (ZIP) [file pbio.3001508.s017.zip › S1_Data/Fig17.faa]

>17329993_E01
LGQPAARVGDTTSH--------GTPLSP---------------WPGSANVLIGGMPGWRA
TADFHTCPQVIPGAPPI---PHVGGVVAMGSVTVLINNLPAARQGDMIVEAGPPNSIVMG
CV----TVLIG-
>17338624_F09
LGQPAARVGDTTSH--------GTPLSP---------------GPGSANVLIGGMPGWRA
TADFHTCPQVIPGAPPI---PHVGGVVAMGSVTVLINNLPAARQGDMIVEAGPPNSIVMG
CV----TVLIG-
>3949876_BLZ1
-MPPAARVGDMTGH--------GTPLGP---------------GPGSVNVLIGGMPAFRA
GADFHTCPLFNGPA------PHVGGVISMGSTTVLINNLPAARQGDMITEAGP-------
--------LIR-
>3811869_Methanomethyl
-MPPAARVGDVTSH--------GTPLGP---------------GPGSPNVLIGGMPAWRA
TADIHNCPLISGVV------PHVGGVVIAGSVTVFINNLPAARQGDVIAEIGPPNTIVMG
CP----TVLIG-
>4015544_ERB6
-MPLAARVGDQTGH--------GTPLGP---------------GPGSVNVLIGGMPAWRA
TADFHACPLATPGTPPI---PHVGGVVSKGSATVLINNLPAARQGDMIVESGPPNTITMG
YP----TVLIG-
>17607376_GoMg2
-MPPAARVGDQTGH--------GTPLGP---------------GPGSVNVLIWGMPAWRA
TADFHACPLATPGTPPI---PHVGGVVSNGSATVLINNLPAARQGDVIVESGPPNTIAMG
CP----TVLIG-
>10662075_MDAH03
-MPPAARVGDQTSH--------GTPLGP---------------GPGSVNVLIGGMPAWRA
TADFHACPLATPGTPPI---PHVGGVVSMGSATVLINNLPAARQGDVIVESGPPNTITMG
CP----TVLIG-
>10660687_MDAH03
-MPPAARVGDQTSH--------GAPLGP---------------GPGSVNVLIGGMPAWRA
TADFHACPLVTGTV------PHVGGVVAVGSVTVLINNLPAARQGDVIVESGPPNTIAMG
CP----TVLIG-
>3969789_Meyerdierks
-MPLAARVGDQTSH--------GTPLGP---------------GPGSVNVLIGGMPAWRA
TADFHACPLVTGTV------PHVGGVVAMGSATVLINNLPAARQGDIIVESGPPNTIAMG
CP----TVLIG-
>17495058_HMMV
MGIPAAKHGDKVIAIDIHIILIQAPPGPPIPIPVPHSFTGIIDGNLSQDVKIGGMPAATV
GSTATNQPLHVPQGGPFQKSPSNKATINMGSATVSINGKMVARNGDMAITCNDPSDMPIG
KVIATGTVFVG-
>17500028_HMMV2
MGIPAAKHGDKVIAIDIHIILIQAPPGPPIPIPVPHSFTGIIDGNLSQDVKIGGMPAATV
GSTATNQPLHVPQGGPFQKSPSNKATINMGSATVSINGKMVARNGDMAITCNDPSDMPIG
KVIATGTVFVG-
>3786813_Methanocella
MGQPAAKQGDQIVATDTHIVMIPSPGGP-VPTPLPHPFTGTIGGGLSSDVKIMGMPAATV
DSTADNLPPHIPQGGSFQTPPSNKGKIILGSATVMINGKPAARNGDTATTCNDPADQPVG
KVVASGTVMIG-
>3975626_Wang
MGLPAAKQGDQITAIDIHIIMIPTPGGP-VPTPLPHPFMGIIDNNLSPDVKIMGMPAATV
DSIASNLPPHIPQGGPFQKPPSNKATIKMGSVTVKINGKMAARNGDTAMTCNDPADMPVG
TVIAAGTVFIG-
>10636063_H05
MGQPAAKQGDQIMATDIHIVMIPAPPGPLVPTPLPHPFTGIIDGNLSQDVNIMGMPAATV
DSTASNTPPHIPQGGPFQKPPSNKATIKMGSTTVMINGKMAARNGDIAMTCNDPSDIPGG
QVIAVGTILIGG
>3955242_Nitro
MGQPAAKQGDQVMATDTHIIMIPSPSGA-VPTPLPHPFVGILDGDLSSDVNIMGMPAATV
DSTASNLPPHIPQGGPFQNPPSNKATVKLGSTTVKINGKMAARNGDMAMTCNDPSDLPAG
KVIAVGTVLIGG
>17488375_COP1
MGLPAAKQGDRIIATDIHIVNIPSPGGP-VPTPLPHPFVGIIDNGLSQDVKIMGMPAATA
DSTATNLPPHIPQGGPFQNPPSNKGTIKMGSATVSINGKMAARSGDMAMTCNDPSDLPAG
TVMAVGTVFIG-
>17616492_E20
----------------------------------------------------MGMPAATV
DSTATNLPPHIPQGGPFQNPPSNKGTIKMGSVTVAINGKMAARSGDMAMTCNDPSDLPAG
TVMAVGTVFIG-
