# Supplementary material for: Comparative genomics reveals electron transfer and syntrophic mechanisms differentiating methanotrophic and methanogenic archaea
Source: PLoS Biol. 2022 Jan 5;20(1):e3001508. doi: 10.1371/journal.pbio.3001508 (PMC9012536; doi:10.1371/journal.pbio.3001508)
Supplement: S1 Data — (ZIP) [file pbio.3001508.s017.zip › S1_Data/S14Fig.faa]

>17653145
-----------------------MILAIASLVLFLIP-YTVSMFAGQHTFYDV-------
----CDMDSKCIKCHKDVWEQLDSCPTVYA-----HKNAANN--KNY-TTYMAVGG----
-------IEYDGSVIYTMDFT----DG-THDDGDV-------------------------
------------------------------------------------------------
----------------------------AYFR-NGPQWEKRVYTGSS------FEP----
------TGE----SM--LISLDTNGDAEIDTSELCSFCHN--------------------
-----TTLF---------GLSGVHTM--------RTVRVCD------------DDRCHGN
---------------------SNHTYNDPEFFDSDSGA-----THVGMNLS---------
-----------------HSVHGPFYLSAS------GEPSPNVAGMPFG--HEAGNVHG--
QYISKGYWTCMGCH-----------SDAGVAIA---------------FGD-----SE--
HYGHGHE-----------------------------------------------------
------------------------------------------------------------
------------------------------------------DEPTRYR-----------
------------------------------------------------------------
-----------------------------------------------------
>17490458
-----------------------MILAIATLVLFLIP-YTVSMFAGQHTFYDV-------
----CDMDSKCIKCHEDVWEQLDSSPTVYA-----HKNAANN--KNY-TTYMAVGG----
-------IEYNKSVIYTMDFT----DG-THDNGDV-------------------------
------------------------------------------------------------
----------------------------AYFR-NGQQWEKRVYTGSSF-----EST----
------GES----VL---ISLDTDGDAEIDTSELCSFCHN--------------------
-----TTLF---------GLSGTHTM--------RTVRVCD------------DDRCHGN
---------------------RNHTYNDPDFFDSDS-------GATHVGMN---------
--------------LS-HSVHGPFYLSAS------GEPSPHVAGMPFG--HEAGNVHG--
QYTSKGYWTCMGCH-----------SEAGVAIA---------------FKD-----SE--
HYGHGHE-----------------------------------------------------
------------------------------------------------------------
------------------------------------------DEPTRYR-----------
------------------------------------------------------------
-----------------------------------------------------
>17624928
---------------LKRYQIAILLVGIIAIIVFIMP-DTLSMFSGMHTFYA--------
-------DKNCTKCHSGEYNEFMA-----------SQGYVRN--AHL-RAANN-------
-------TNYTTY-------L----SI-SG------------------------------
------------------------------------------------------------
----------------------------ISYN-NTHIVTNYDGDGDGTSDIWEWNSTIDK
WQRTSDGTT---NAV----SLDRDRNNEINGYEVCHLCHN--------------------
-----STIF---------GFSGAHTS---------VVRTCD------------DDRCHGN
---------------------NNYTYNNQSLF-----------TTATIGVTEAGALL---
--------------SQ-GNVHSPLYHLLI------NQSSSYPAGIPFN--NTPGNSID--
DRLTKGYLSCGACH-----------GEITTNAT---------------TTT-----EV--
HNTHANK-----------------------------------------------------
------------------------------------------------------------
-----------------------------------------SSQRRKYI-----------
------------------------------------------------------------
-----------------------------------------------------
>17627543
---------------LKRYQIAILLVGIIAIIVFIMP-DTLSMFSGMHTFY---------
------ADKNCTKCHSGEYNEFMA-----------SQGYVRN--AHL-------------
-------RAANNT------------NYTTYLSISG-------------------------
------------------------------------------------------------
----------------------------ISYN-NTHIVTNYDGDGDGTSDIWEWNSTIDK
WQRTSDGTT---NAV----SLDRDRNNEINGYEVCHLCHN--------------------
-----STIF---------GFSGAHTS---------VVRTCD------------DDRCHGN
---------------------NNYTY-----------NNQSLFTTATIGVTEAGALL---
--------------SQ-GNVHSPLYHLLI------NQSSSYPAGIPFN--NTPGNSID--
DRLTKGYLSCGACH-----------GEITTNAT---------------TTT-----EV--
HNTHANK-----------------------------------------------------
------------------------------------------------------------
-----------------------------------------SSQRRKYI-----------
------------------------------------------------------------
-----------------------------------------------------
>17384126
--------------MNKIT---LLTIAIVSLALFVLP-NTISMFVGQHTFEA--------
-------GVQCQKCHSAEYAELYAKPY-ETSAIDVHKRAANN--ANY-TTFLSVGG----
-------IEYNSS-------N----SK-ILTVDG--------------------------
------------------------------------------------------------
---------------------------------KEWVWNGAWDGGNGT-----WEH----
------GSE--HKLV----SLDFNSDGEIDRAEICHLCHN--------------------
-----SSLF---------GIEG-HAA---------TVRVCD------------DDRCHGN
---------------------RNHAYLRDATGMFANPANVTYVITAGYNLS---------
---------------Q-GNVHQSFYLNLS------NQAATYTAGTPYGLPDPCGNAYGNT
TTLSRGHWTCVGCH-----------SDVTMDVT---------------LNP-----HP--
VYNHSDA-----------------------------------------------------
------------------------------------------------------------
-----------------------------------------NAPQRRYW-----------
------------------------------------------------------------
-----------------------------------------------------
>17487800
-----------------MNKITLLTIAIVSLALFVLP-NTISMFVGQHTF----------
-----EAGVQCQKCHVAEYCELYESTTIDV-----HKRAANN--MNY-TTFLSVGG----
-------IKYDSS-------N----SK-IL------------------------------
------------------------------------------------------------
----------------------------TIGG-KEWVWN----GGNGT-----WQN----
------GSE-----H-KLVSLDFNGDGEIGGAEICHLCHN--------------------
--SSLFGIE---------GHAITVRV--CD-----------------------DDRCHGN
---------------------RNHTYLGDATDLFANPENATYVVTAGYNI----------
--------------SR-GNVHQSFYLNLS------NQSSTYPAGGPFG--HSCGNAYG--
VALSRGHWSCVGCH-----------SDVGTDVT---------------LNP-----HP--
VYNHSDA-----------------------------------------------------
------------------------------------------------------------
-----------------------------------------NAPSRRYW-----------
------------------------------------------------------------
-----------------------------------------------------
>17638721
-----------------MNKITLLTIAIVSLALFVLP-NTISMFVGQHTF----------
-----EAGVQCQKCHVAEYCELYESTTIDV-----HKRAANN--ANY-TTFLSVGG----
-------IEYNSS-------N----SK-IK------------------------------
------------------------------------------------------------
----------------------------AIDD-KEWVWNGAWDGGNGT-----WEN----
------GSE--HKLV----SLDFNGDGEIGGAELCHLCHN--------------------
--SSLFGIE---------GHAVTVRV--------CD-----------------DDRCHGN
---------------------RNHSYLGAATGMFANPANATYVVTAGYNL----------
--------------SR-ENVHQSFYLNLS------NQSSTYPAGSPFG--HSCGNVYG--
IALSRGHWTCIACH-----------SDVGTDVT---------------LNP-----HP--
VYNHSDA-----------------------------------------------------
------------------------------------------------------------
-----------------------------------------NASPRRYW-----------
------------------------------------------------------------
-----------------------------------------------------
>17616088
-----------------MNKIALLIIAIVSLALFVLP-NTISMFVGQHTF----------
-----EAGVQCQKCHAAEYAELCESTTTLVA----HKRAANN--ANY-TTFISVGG----
-------IKYYPS------------NSTIR------------------------------
------------------------------------------------------------
----------------------------AINS-NKWAWNGTWDGGNGT-----WEN----
------GSE-----H-RLFSLDFNGDGGIDGAEICHLCHN--------------------
-----ASLF---------GIEGAHAV---------TVRVCD------------DDRCHGN
---------------------RNHAYTGDATDLFANPSAVEYVVTAGYNL----------
--------------SR-ENVHQSFYLNLS------NQSSTYPAGHPYGIIDPCGNARG--
SELSRGHWTCVGCH-----------SDVGTDLT---------------LNP-----HP--
VYNHSDA-----------------------------------------------------
------------------------------------------------------------
-----------------------------------------NAAPRRYW-----------
------------------------------------------------------------
-----------------------------------------------------
>17651700
-----------------MNKIALLTIAVVSLALFVLP-NTISMFIGQHTF----------
-----EAGVQCQKCHAAEYAELYGAPTIDV-----HKRAANN--ANY-TTFLSVGG----
-------IEYYPS------------NSTIS------------------------------
------------------------------------------------------------
----------------------------TINS-NKWVWDGTWDGGNGT-----WEH----
------GSE-----H-KLVSLDFNGNGEIEGAELCHLCHN--------------------
-----ASLF---------GIEGAHAV---------TVRVCD------------DDRCHGN
---------------------RNHTYLGAATGLFANPSTTEYVVTAGYNI----------
--------------SR-ENVHQSFYLNLS------NQSSTYPAGHPYGILDPCGNARG--
HELSRGYWTCVGCH-----------SEVETDVI---------------LNP-----HP--
VYNHSDT-----------------------------------------------------
------------------------------------------------------------
-----------------------------------------NATPQRYW-----------
------------------------------------------------------------
-----------------------------------------------------
>3868736
--------------MKRITPFLLLIFGLVSIGIFAIP-DIASMFMGEHNYYDQ-------
--------VTCQRCHVAEYDEVISSS---------IGQA--H------------------
-------ASAANN-------T----NYTTYLAIGG-------------------------
------------------------------------------------------------
----------------------------IEYD-SSNSTIQSVEDKVWTWSQNTWTN----
------NTV----SK--LVSLDKNKNNIIDENEVCHLCHN--------------------
-----ASLT---------GNENAHSI---------TVRTCD------------DDWCHGN
----------------------------RNNTFNDPDLFSAQTTTGNVGAVL--------
--------------NESGNLHRAFYLSLC------NESTGYTPGDSFN--HTAGNRAG--
NYISKSYWACISCH-----------SEVRVEMN-----------------------VVVG
EYNHTDG-----------------------------------------------------
------------------------------------------------------------
-------------------------------------------KRRKYL-----------
------------------------------------------------------------
-----------------------------------------------------
>3973680
----------------MERSKILLIIGLLALAIFVVP-DILSMFTGGHRFYD--------
-------EVNCQRCHIAEYNEVDGSSTGQV-----HIRAASN--TNY-TTYLAIGG----
-------IDYYPS-------N----GT-IH------------------------------
------------------------------------------------------------
----------------------------SVDN-KIWRW-----NDNS------WTN----
------GST----SL--LVSLDHNGNSEIDGNEICHLCHN--------------------
-----TSLI---------DKPDTHSI---------TMRTCD------------DDWCHGN
---------------------RNYTLNDPELFDTSQTR-----LNVGMVLN---------
--------------YS-GNLHRAFYLSQC------NEATGYTAGNPFD--HTMGNVKG--
DYFSKGYWACVGCH-----------SEVQVNIE-----------------------IVPG
EYNHTGG-----------------------------------------------------
------------------------------------------------------------
-------------------------------------------PPRKYL-----------
------------------------------------------------------------
-----------------------------------------------------
>17607287
---------------MNTLKLVFLAAMVTAVGVLILPNAVLLIHEGVKEENPI------P
TPAESEDLSLTNTSLSERYGEYMEQVMAELQ----ASSA--H--GVF-T-----------
-------CDTCHN-------S---------------------------------------
------------------------------------------------------------
-----------------------------------------------------PLS----
------NFE-----F----------------NVECMDCHG--------------------
DTGNISNHW---------TYPECRN----------------------------CTECHHG
---------------------------------SNISDYKDFISAGGFGLDATEFDI---
--------------GG-MTGHEGLI--RE------AL------ENPQM--A--GANEA--
---------CFACH-----------TNVNVSVS---------------IPK---RKSM--
SFNAGTE-----------------------------------------------------
------------------------------------------------------------
-----------------------------------------NDGDFSARGGQGGSEGKLF
GIG---------------------------------------------------------
-----------------------------------------------------
>17624683
---------------MKGRNVLLLSVAVVALGLFVLP-QTMSMFTGQHHWYSV-----KN
P---GDMEELCAKCHQPEVNEWNTNLA--------AGGA--H--ATF-DENYGEYSG---
-------CTICHQ-------I----NE-TILTDYAINTSTLTG-----------------
------------------------------------------------------------
----------------------------YNFE-DFTQEGLTNTSAASDFTNA-WRN----
------QTT----PH----AAI---------KVDCQDCHY--------------------
-----------------------------------------------------NATVQLS
------------------------------------------------------------
--------------NP-DSAHSDFY--NQ--------------SSGAA-----TDSAA--
---------CIGCH-----------THTNINIT---------------WYK-YGGLDI--
NATINTT-------TE--E-----------------------------------------
-----------------------------------WD---------IEVTTNT-------
-----------------------------------------TLVQGNTS-----------
------------------------------------------------------------
-----------------------------------------------------
>17627875
---------------MKGRNVLLLSVAVVALGLFVLP-QTMSMFTGQHHWYSV-----KN
P---GDMEELCAKCHQPEVNEWNTNLA--------AGGA--H--ATF-DENYGEYSG---
-------CTICHQ-------I----NE-TILTDYAINTSTLTG-----------------
------------------------------------------------------------
----------------------------YNFE-DFTQEGLTNTSAASDFTNA-WRN----
------QTT----PH----AAI---------KVDCQDCHY--------------------
-----------------------------------------------------NATVQLS
------------------------------------------------------------
--------------NP-DSAHSDFY--NQ--------------SSGAA-----TDSAA--
---------CIGCH-----------THTNINIT---------------WYK-YGGLDI--
NATINTT-------TE--E-----------------------------------------
-----------------------------------WD---------IEVTTNT-------
-----------------------------------------TLVQGNTS-----------
------------------------------------------------------------
-----------------------------------------------------
>17330815
---------------MDKRAIIVLGIAVIAIGIFIIP-STISMFVGQHQWFSV-----RT
A---QSQYEMCERCHAAEVGEWRANVA--------RGGA--H--SSY-VNEGNSGDAG--
-------C-FCHQ-------V----NE-SRLSMYGIDTTNIEG-----------------
------------------------------------------------------------
----------------------------YGFE-IFNESGSL--TGVGD-----WNT----
------SWRTQDTPH----AAL---------TIACVDCHL--------------------
-----------------------------------------------------NASSQLN
------------------------------------------------------------
--------------NP-QEAHGAFYNATL------AL------NGDDV-----SENTA--
---------CLACH-----------TMIGLNIT---------------MERNQGGIII--
VANHTNY------TSD--G-----------------------------------------
-----------------------------------WE---------LDISMDSSE-----
-----------------------------------------RTSSSTYWASNQTG-----
------------------------------------------------------------
-----------------------------------------------------
>17340189
---------------MDKRAIIVLGIAVIAIGIFIIP-STISMFVGQHQWFSV-----RT
A---QSQYEMCERCHAAEVGEWRANVA--------RGGA--H--SSY-VNEGNSGDAG--
-------C-FCHQ-------V----NE-SRLSMYGIDTTNIEG-----------------
------------------------------------------------------------
----------------------------YGFE-IFNESG--SLTGVGD-----WNT----
------SWRTQDTPH----AAL---------TIACVDCHL--------------------
-----------------------------------------------------NASSQLN
------------------------------------------------------------
--------------NP-QEAHGAFYNATL------AL------NGDDV-----SENTA--
---------CLACH-----------TMIGLNIT---------------MERNQGGIII--
VANHTNY------TSD--G-----------------------------------------
-----------------------------------WE---------LDISMDSSE-----
-----------------------------------------RTSSSTYWASNQTG-----
------------------------------------------------------------
-----------------------------------------------------
>3870624
---------------MDKRAIIVLGIAVIAIGIFIIP-STISMFVGQHQWFSV-----RT
A---QSQYEMCERCHAAEVGEWRANVA--------RGGA--H--SSY-VNEGNSGDAG--
-------C-FCHQ-------V----NE-SRLSMYGIDTTNIEG-----------------
------------------------------------------------------------
----------------------------YGFE-IFNESG--SLTGVGD-----WNT----
------SWRTQDTPH----AAL---------TIACVDCHL--------------------
-----------------------------------------------------NASSQLN
------------------------------------------------------------
--------------NP-QEAHGAFYNATL------AL------NGDDV-----SENTA--
---------CLACH-----------TMIGLNIT---------------MERNQGGIII--
VANHTNY------TSD--G-----------------------------------------
-----------------------------------WE---------LDISMNSSE-----
-----------------------------------------RTSSSTYWASNQTG-----
------------------------------------------------------------
-----------------------------------------------------
>17488829
---------------MKGKNIILLSVAVLAIGLFVLP-QTMAMFVGQHTWFSV-----RT
S---ESQYELCEKCHVNEVAEWKA-----------NTGA--H--ATYNADHPG-------
-------C-FCHQ-------I----NE-TALEEFGLTKALAP------------------
------------------------------------------------------------
----------------------------GAYGKNFEHWNSTGNVTNESTWY--WRS----
------NKT----PH----AAV---------IIDCVDCHY--------------------
-----------------------------------------------------TEMEQIN
------------------------------------------------------------
--------------NP-DSAHYAFWNQTN------TV------NGTTA---NTDNNTV--
---------CMACH-----------THTHLNIT---------------WTR-IEGLII--
DANHTDA---TKTGAD--------------------------------------------
----------------------------------AWN---------VSAEVDDTPHTSRV
LYNDTGNATYMQW----------------------------NGTGWEYWNWTSNNWD---
------------------------------------------------------------
-----------------------------------------------------
>17618515
---------------MKGKNMILLSVAVLAIGLFVLP-QTVAMFAGQHTWFSV-----RT
S---ESQYELCEKCHVNEVAEWRA-----------NTGA--H--ATY-NDGRPG------
-------C-FCHQ-------I----NE-SALQEFGLTRAMAPGAYG--------------
------------------------------------------------------------
----------------------------KNFE-HWNSTGNVTGSGTGWY----WRS----
------NNT----PH----AAV---------IIDCVDCHY--------------------
-----------------------------------------------------TEMEQIN
------------------------------------------------------------
--------------NP-DSAHYAFW--NQ------TK------NAENT-----DNNTV--
---------CMACH-----------THTHLNIT---------------WVR-LSGINI--
VANHTDA---TAPPYD--A-----------------------------------------
-----------------------------------WD---------INVTINE-------
-----------------------------------------TLDYNTTTTN---------
------------------------------------------------------------
-----------------------------------------------------
>4002131
---------------MKGKNMILLSIAVLAIGLFVLP-QTLAMFTGPHAWFSA-----ST
P---SAEYDLCEKCHVNEVAEWNQNQA--------SGGA--H--SGY-VAEYGEG-----
-------C-FCHQ-------I----NT-TRLAAYGLTDANFNVSE---------------
------------------------------------------------------------
----------------------------FNFT-IWSEMDTLNDSGNWA-----WRP----
------TTT----PH----AAV---------IIDCVDCHW--------------------
-----------------------------------------------------NESQQIS
------------------------------------------------------------
--------------NK-TSAHHAFW--NQ------TK------NTTNT-----DSNTA--
---------CMACH-----------THTPLNIT---------------WVR-SEGINI--
VANHADT---TSKPYE--A-----------------------------------------
-----------------------------------WG---------INATINETF-----
-----------------------------------------DYNTTTYP-----------
------------------------------------------------------------
-----------------------------------------------------
>17383313
---------------MKGKNMILLSVAVLAIGLFVLP-QTMAMFIGQHTWFSV-----GT
P---DQEYEMCEKCHVNEVAEWNANNK--------GGGA--H--SHY-VAEYGEG-----
-------C-FCHQ-------I----NA-TRLEAYDLTDSNSNISE---------------
------------------------------------------------------------
----------------------------FNFT-IWSEMDTLNDSGDWA-----WRP----
------TTT----PH----AAV---------IIDCVDCHW--------------------
-----------------------------------------------------NESKQIA
------------------------------------------------------------
--------------NT-DSAHYAFW--NQ------TK------NAENT-----DSNTA--
---------CMACH-----------THTHLNIT---------------WVR-LGGINI--
VANHTDA---TAEPYN--A-----------------------------------------
-----------------------------------WN---------ISVTINE-------
-----------------------------------------TLDYNTTKT----------
------------------------------------------------------------
-----------------------------------------------------
>17637874
---------------MKGKNMILLSVAVLAIGLFVLP-QTMAMFVGQHTWFSV-----RT
A---ENEYDMCEKCHINEVAEWNANND--------EGGA--H--SRY-VAEYGEG-----
-------C-FCHQ-------I----NT-TRLEEYHLTDANSNISE---------------
------------------------------------------------------------
----------------------------FGFE-IWSEMDTLNDSANWA-----WRP----
------TTT----PH----AAV---------IVDCVDCHY--------------------
-----------------------------------------------------NESQQIA
------------------------------------------------------------
--------------NT-NSAHYAFW--NQ------TK------NAENT-----DNNTA--
---------CMACH-----------THTHLNIT---------------WVR-LSGINI--
VANHTDA---TALPYD--A-----------------------------------------
-----------------------------------WD---------INVTINETL-----
-----------------------------------------DYNTTAFP-----------
------------------------------------------------------------
-----------------------------------------------------
>17441310
---------------MRMHLLLIGLIVFAVALIYSTP--SVSVLYGSHKLYNL------T
G---AGNDVDCVSCHPQAADELS------------QSAY--H--KTL-T-----------
-------CEDCHR-------N----PYMKS------------------------------
------------------------------------------------------------
----------------------------VAFD-----------NGSV------VTK----
------GSY----AH----AAY---------KPRCLDCHS-----------------QTS
ITKADGTVV---------SVRKADAF---------------------------GDPGY--
------------------------------------------------------------
--------------GSDYSAHKKFV------------------EGSLNYNIFEGENEA--
---------CISCH-----------TDYKIRFE---------------FIR---PLYV--
EYTIQKDANGNWYVDS------------------------SSITYGADNTTLILKPGSGK
KHLFIPLNQIKCENCHSDIWATVQTGY--NHITTGWKNPPIHDYTRVGTSYSNVTEYCQL
SCHNPIVSGSP------------------------------PAALSETVHAARRLSCYDC
HNTAGNNGVFTVYSKPGNIYRNPPWSDRAMGNFDDYAINAPLFIQGNTCVDCKEVRQSTG
TWYTPPVTFKSYFEPTTVPPSKI------------------------------
>17421090
---------------VNLRFLVFVIISLVAIFLYTLPNSTYSVLLQTHNVKDI------S
S---PSNDIPCTQCHSKIAAELS------------NSTY--H--SGM-T-----------
-------CEDCHR-------N----PYLGQT-----------------------------
------------------------------------------------------------
----------------------------VAYD-----------NGT-------WVS----
------GGE----AH----AAV---------KPRCLDCHS-----------------KTS
ITLANGTTV---------SVPKANAF---------------------------GDPNY--
------------------------------------------------------------
--------------GTDYSAHKKFV--QD------AL------NFSLG--V--GENEA--
---------CLACH-----------TDFKLNIE--FVRPQYYNFTFQSWTS-----VVVN
SLGPANTTVVFKGGSGAKH-----------------------------------------
----------------------------------IWRPLSSINCTDCHADIWNAINHPEP
SPNGLTPNSSHVIWYWGGRSNNPQAPIHDI-----------SKIGTAYANISDYCLSSCH
NPQVSGTLPPELTDAVHVARRLSCYSCHTDSYSVSVFDKTSGGYVAAPWPPNIMGNLDVG
IFNAPLILHADSCISCKRAGAPTPPTGPFVSYSEPNNLVYYNGGRV-------
>17421095
----------------MQLRYYLLVIVLVSIFLYTLPNSTYSVLLQTHNVKDI------S
S---PSNDIPCTQCHSKIAAELS------------NSTY--H--SGM-T-----------
-------CEDCHR-------N----PY-LGQT----------------------------
------------------------------------------------------------
----------------------------VAYD-----------NGT-------WVS----
------GGE----AH----AAV---------KPRCLDCHS-----------------KTS
ITLANGTTV---------SVPKANAF---------------------------GDPNY--
------------------------------------------------------------
--------------GTDYSAHKKFV--QD------AL------NFSLG--V--GENEA--
---------CLACH-----------TDFKLNIE-FRYFWNISYTKSFDWSI----TNF--
NVNGTRTYQISLTGNGSKH---------------------------IWKPLSSIDCTSCH
KNIYDALINGTPGSPYTQYTHAPIEID--DSISYNWE---------TNNYWGNLRYHYVP
DAYRA--TWVNSTYCYECHNVARYAAINPSAASTYGLSAVVSDTNSNFVHAAERIKCVTC
HGSGKTKDPSPVMRYSGYSASYSALNISADHRK----ISDVIGLYANTFNGDMCMGCHEA
ADHTGTMGMGCGPCHNAGGGSSCGPCHRSYINTGSGYSLSVVIESEPSGAVVR
>17446226
---------------MSPTKTLLVTIAFFALSVVMLL-ETPSLFVSQHTFVDL------S
G---SQNDINCTSCHPQIADELA------------KSQI--H--SNF-A-----------
-------CEECHR-----------------------------------------------
------------------------------------------------------------
----------------------------IKQTAYGVTITYAEADSTS------WVA----
------GKE----AH----AAY---------VPRCLDCHG----------------GNGQ
YIDYLGQTK---------TAPVARAF---------------------------NTTPIPD
------------------------------------------------------------
-----------------YVAHKNFVEWAN--------------QSGIA--I--GENEA--
---------CLACH-----------TNFSVQITYRYFWNMTYTKDSG-WNL---VFDPLT
DVNGTRTYEVSLPRSGGKH--------------------EWVAASFNDPNFCIKCHKNIY
DSLVNGTLGTERQNLIHAPVEIDPYEHGSSSGGDGWG---------DNNNWGHLRYHYIN
GTYRSSWVNT--TYCLECHNVEEYRNLNPDADLTYDLQNVSLDTNSLRVHVAEKLTCLTC
HGYGKTKEAIMDPVSSAMVTTSDHMNFLNQTVTLPNSFVGNICMGCHAAGNHYSNVDFGQ
CSWCHGSGGYGTRWDIYYCNRCHARSGITYSASITFNVESEPTGNVTWN----
>17446230
---------------MKAWKGALVLIIAASVMAIAIQ-QTPSILLGQHYFVNL------N
S---NQNDINCTSCHPQIADELA------------KSQI--H--SNF-A-----------
-------CEECHR-------VKQTAEGKT-------------------------------
------------------------------------------------------------
----------------------------ITYA-EQKAGP--------------RTI----
------GEE----AH----AAY---------VPRCLDCHG----------------GNGQ
YIDYLGQTK---------TAPVARAF---------------------------NTTPIPD
------------------------------------------------------------
-----------------YVAHKNFVEWAN--------------QSGIA--I--GENEA--
---------CLACH-----------TNFSVQIT--YRYFYDISYRLSNWNL----QSF--
SVNGTREYTIDFNKSGDQGKHEWKAVSLTSQDSWNQSFCIKCHKNIYDALVNGTPNPYDT
NEPYITHAPAIIDTEEWNPFYHTLSND--KNIRSLWV---------NT-TYCIQCHNDYK
YSLVSQNANP-------------------------------RSQNSANVHAAEAIVCFDC
HTGHRTL-----------------------------VDSITNWGLKRVFVGDLCMGCHEA
AVHPSSGQCGSCHSKGSRSVYIESEPSGYCINSKW------------------
>17431504
--------------MRGEGLIIPLMFGIAALLLLAST-NVVSFFQGSHEIVDI------S
G---NENDINCTSCHPQIADQLR------------HSAI--H--SNF-K-----------
-------CEECHR-----------------------------------------------
------------------------------------------------------------
----------------------------LKKTSEGKVITYAEHNSSG------IFV----
------GNQ----SH----AAY---------TPRCLDCHG--------------------
----GVANY---------YNASSGRW---------------------------ETTYYND
-----------------------------------TWVEKHAPPAYPFNETNY-------
--------------GSDYSAHKKFVELSL--------------NCDLC--V--GENEA--
---------CLACH-----------TNYSIELDYKYFWNISYTKYSSSWTL----TNF--
NYNGTRTYEVNFTKTGAKH------------------------EFIALKDIDCISCHKNI
YDALVNGTTGTPYNYSTHSPIEIDSDDYGGNTYGYWTMGGKDHDWPIDNYWGHTRYHYIP
PSYRSQWVNS--TYCTKCHNVAKYASEHPSDSTTYNLDSVVGDTNSTSVHAAEALRCTTC
HGYGKTKDPYGVISGSGYWGNEDGHR----------AFMNQTENKARTFSGDLCMGCHEA
AGHTAYESSSCDMCHNNYGYARCGGCHSDNYNYNYNININIESEPSGNVSRSY
>17607634
---------------MRPITVAIIIVGIVSLVLLLTSTNVFSLLPEQHAFINI------D
S---SSNDIDCVPCHSRIQDELD------------NSSL--H--GSL-S-----------
-------CEDCHR-------F----NG-TG------------------------------
------------------------------------------------------------
----------------------------ISFA------E----GGSP------ATT----
------GEE----AH----AAY---------MPRCLDCHD--------------------
--SDGTSVG--GK-----YAKPARAF---------------------------CDEN-YG
------------------------------------------------------------
--------------CD-YSAHKALVSKAN--------------ASSMS--V--GENEA--
---------CLVCH-----------TNYSCELS--YSYFHDISYNLSGWDF----NSF--
IYSGTRDYTAKWNKSGAKH------------------------EFLSLDNIDCTKCHENI
YEALINGTDRYP-DDYLTHAPIEISHS--GANS-SWD---------TNNDWNNYRYHYVP
SANRITGVNN--SYCFKCHKVNKYAGEHPTDSTTYALATVTADTNSSDVHCAEALWCQTC
HGNGKSKEPVDSSGHT---------------GT---FVDDVASDHARTFHGDICMGCHEA
AVHPSGEMGT-SCFRCHAHHPPSNGNADVYIESEPSGLATNTW----------
>17353228
---------------------------------------VFSLLPEQHKFINI------D
N---PSNDIDCVACHSRIRDELD------------NSAW--H--ANF-S-----------
-------CEDCHR-------F----EG-TG------------------------------
------------------------------------------------------------
----------------------------ISFA----------EGGSP------ATA----
------GEE----AH----AAY---------TPRCLDCHD--------------------
SDGATVAGE---------YAKPARAF---------------------------CDDNYG-
------------------------------------------------------------
--------------CE-YSAHRALVMKAN--------------ESSMS--V--GENEA--
---------CLVCH-----------TNYSCELD---------------YTY---FEGI--
SYNLS-------------------------------------------------------
----------------------------------GWS---------FT-SFGDSG-----
-----------------------------------------TRDYTANWNKSGGEACISQ
FG----------------------------------------------------------
-----------------------------------------------------
>17374484
---------------------------------------VFSLLPEQHKFINI------D
N---PSNDIDCVACHSRIRAELD------------NSDL--H--GNF-S-----------
-------CEDCHR-------F----EG-TG------------------------------
------------------------------------------------------------
----------------------------IIFA------E----GGSL------ATS----
------GEE----AH----AAY---------TPRCLDCHD--------------------
--SDGATVA--GE-----YATPARAF---------------------------CDEN-YG
------------------------------------------------------------
--------------CE-YSAHKALVAKAN--------------ESSMS--V--GENEA--
---------CLVCH-----------TNYSCELD--YSYFKGISYNLSSWSF---GTSF--
SYSGQRDYTANWGKSGAKH------------------------VFLSLDKIDCTKCHENI
YEALVTGTNGDP-DDYLTHAPIEISHR--GSSGRHWD---------TGNPWGHDRYHYVP
YENRAESVNN--SYCYECHNVNKYADDNP--SLPYDLASVATDTNSSNVHCAEALWCQTC
HGRTKTKKVIDNPDYPSGADKAEGHSDTSGYGD---FVDDVTSNYARTFQGDICMGCHEA
AVHPSSGSGTEECQRCHGSNQTSGGNADVYIESEPSGYATNN-----------
>17621065
--------------MRKRIMILILFFGVASLTFFAST-DVISLFAGQHSFTNI------S
G---EGNQIDCVACHHHIADELN------------HSMI--H--ADL-S-----------
-------CEACHR-------F----NGTTD------------------------------
------------------------------------------------------------
----------------------------ITFA-RGDGGG----DGSG------PTP----
------GKE----AH----AAY---------TPRCLDCHG--------------------
----GTGVWIVNKTGSSVHAPPARAF---------------------------GEGEHYG
------------------------------------------------------------
--------------SN-YSAHKTLVLKAN--------------ASNTS--I--GENEA--
---------CLVCH-----------TNYSCKIS--YSYFYNIDYNISNWNI----SSF--
SFNGTRNYDIQWNKSGAKH------------------------EFLKLSDIKCTKCHKNI
YDALVNGTSNPSNENYLTHAPIEIDST--GSSK-NWD---------TDNPWGHYRYHYIP
DANRTEWVNN--SYCFRCHNVNKYASEHSSENATYDLGNVTEDTNSTEVHCAEALTCASC
HGSGRTKEVIDNPDGPGGDGGGGGDEKKGHSGTTPDFVDEVASNYARTFNGDICMGCHEA
AVHPDGGGGQCSSCHKYGNAVVNIESEPSGYATNT------------------
>17414850
--------------MRREILFIAFIFAIAAVILYTST-DTVSLFAGQHTFIAI------S
D---SGNQINCTWCHSRINSELS------------NSSL--H--EDL-S-----------
-------CEACHR-------Y----NG-TG------------------------------
------------------------------------------------------------
----------------------------ITFA-SG--------DTSG------STP----
------GNE----SH----AAY---------VPRCLDCHD--------------------
----SDGAWIENRTGSLKYAPPAKAF---------------------------SEPDH--
------------------------------------------------------------
--------------GTDYSAHKRFVLEAN--------------ASDAS--P--GENEA--
---------CLACH-----------TDYTVSLS--YSYFWNIGYTLSSWSF----TSF--
SYNGTRNYNIKWSKSGAKH------------------------EFVSLNSIDCTGCHKNI
YDALVIGTDGGSNEDYLTHAPVEIDAS-------HWD---------TDNPWGHYRYHYIP
ASNRATWVNS--TYCLKCHNVTEYASEHPSDNTTYSLADVSMDTNSTSVHCAEALTCATC
HGSGKTKAVIDNPERSGTGHSGSS------------FVDNIASNYARTFNGDICMGCHEA
AVHPQSMGCSRCHSKGNVDVTIESEPSGYCTNN--------------------
>17412974
--------------MKREILLIIFLIAVTSIILYTST-ETVSLFAGQHTFTAI------S
D---SGNQIECTACHSRMNSELS------------NSSI--H--DDL-S-----------
-------CEACHR-------Y----SG-TG------------------------------
------------------------------------------------------------
----------------------------ITFA-SGDTAG--------------STQ----
------GSE----SH----AAY---------TPHCLDCHG--------------------
----GSGTWIENTTGSLVFAPPAKAF----------------------------NESGYG
------------------------------------------------------------
--------------SD-YSAHKRFVNDAN--------------ASDVS--P--GENEA--
---------CLACH-----------TDYTVSLS--YSYFWNIDYTLSSWSF----TSF--
SYNGTRNYNIKWSKSGAKH------------------------EFVSLNSIDCTECHKNI
YDALVNGTDGGSNEDYLTHAPVEIDSD-------KWD---------TDNPWGHYRYHYIP
ASNRATWVNS--TYCLKCHNVTEYASEHPSDNTTYSLADVSMDTNSTSVHCAEALTCATC
HGSGKTKAVIDNPERSGTGHSGSS------------FVDNIASNYARTFNGDICMGCHEA
AIHGKSCSRCHSSGYANVSIESEPSGYCTNN----------------------
>17501954
--------------MQKPIYFVLIAVSLFAVVIAAVP-QTLSLYSGSHDFV---------
----SGTNVDCAKCHSDVHTEMLTSNSMVTEA---HQRAALN--INY-TTYLAVGG----
-------VDYDST-------V----GD-ITTNMDGDS-----------------------
------------------------------------------------------------
----------------------------SGSN-DTWEWN----SSTQM-----WVR----
------DSD----SKSYRMVLDADESGTVENEELCRLCHQ--------------------
--TTPITES---------GHAATWRF--CD-----------------------DDRCHGN
---------------------SNYNYADPALFANDVTSKVTVGKTL--------------
--------------SS-ADVHDMFYLNGS-----TQATSRIIGEIPAFGYTPGGTVDS--
-SVSKSYMACVGCH---------SESNVTLQVT-----------------------DM--
HYLHEDP-----------------------------------------------------
------------------------------------------------------------
-----------------------------------------NAAKQRYSYINGTITIG--
------------------------------------------------------------
-----------------------------------------------------
>3951959
----------------MEKRHILLIVALLSAIVFVMP-NIYSLFAGQHWFYDT-------
----GVSY--CLKCHSDIKQEL-------------DSQF--H--HTF-T-----------
-------CENCHT-------V----NTNSNATHGNVVLPRC-------------------
------------------------------------------------------------
----------------------------LDCH-FNPGRIVTDSNGNTF-----LTPLANV
FGENVTNAE----SHNPFIAGANSSPLMKGENEACVSCHT-RKSVSINIRYADTYTLNSR
RVNDSWQIW---------NYSKNAEN---SANLNIQSSESSGKHLFLSLNQLKCEKCHPN
----------IEEDLTNSSHHISFSCISCHQLYSTYHVSSIPPCLECHGKEPKMVTDVKK
NTYVASVAQVYAENPAGADAHIPFVLSAN--------------SSNLS--A--GSNIA--
---------CSSCH-----------SGLNNNII---------------FSR---PEYI--
EWDVENSGGTWTVQNLALG------------------------------ETKEVKVTKYL
DGKSHNISMETSCISCHDDIKQAVSNG--GHSNEQWG---------MKHNYTGYSDMNVY
CSSCHDPFTK---------------------DNLN------NSPYPAYPFNSINHGSIKI
SCMDCHGRPGSFSVNFNGIMKTPPYNSTSMGSIETSISFQPDFIQSYLCIACKNTGNPVP
NTSLHFKLYTEPEVKVYVNGTQQYPK---------------------------
>17441307
---------------MALKKFLLLLM--IAVASFSIV-KTTSLFVGQHFFYDI-------
S---SGYNEKCLKCHADIYDEML------------FTPH--H--RLV-DGEAGLSGKE--
-------CYVCHR-------S----ED---------------------------------
------------------------------------------------------------
----------------------------VQYG-NA------------------STP----
------GKE----AH----SAS---------IMYCGNCHL--------------------
-----NATI---------AAKYNAPL---------------------------ADDIYNT
------------------------------------------------------------
-----------------KEVHKLLA--FH------ASLDYSTTGSDLL--R--KESEA--
---------CVACH-----------ADVRVNIT---------------FVSDNETTIT--
VSNLDRG-----------G-----------------------------------------
--------------------------------YSAYS---------VD------------
-----------------------------------------NVVISEFKQWSVEK-----
------------------------------------------------------------
-----------------------------------------------------
>3967188
----------------MNYKRMLLFIGLVAAIIAAMP-NTISLFGGDHT-----------
----IPREVACDRCHESPEGGIS------------ALGV--Y--QVYQSDES--------
-------CAACHR-------C----NL---------------------------------
------------------------------------------------------------
----------------------------ANYT---------------------EIR----
------ANG----------------------TGACTECHE--------------------
--------I---------------------------------------------------
------------------------------------------------------------
--------------GP-------------------------------------GCSRA--
-------------------------GRFTRKIQ-----------------K---------
------------------------------------------------------------
------------------------------------------------------------
------------------------------------------------------------
------------------------------------------------------------
-----------------------------------------------------
>10665674
--------------MQSKYKVIVVLLLVVITALVTAM-LSSALLGQQHNWYDI------Y
Q---TGNDVPCTKCHGNIEAEFLGMP---------TGAP--H--KTK-T-----------
-------CEFCHR-------N----ET-N-------------------------------
------------------------------------------------------------
----------------------------VTYA-VGDIAS--------------IHP----
------GEE----AH----AAS---------IPPCQQCHT-----------------PHI
TDIHSVNES---------HKPLVDTS--------------DLNEA--------CILCHTG
FDKSMEFKRAEYLDYYVIYNTTTSKYEIQNFSFEGVSNTSISPMPSGAKHTWEDASGLDC
FDCHSDVKSALEN-GG-HVPQSDNT--GGDYGGKRAEEGHKGRHHDFS--RTNVTIES--
---------CKPCHLPDAADFWSGYSHPEAQLD---------------YHAATTEHCYNC
HFYGTEDAPGSGGGGG--G-----------------------------------------
---------GGGGSCAPCHTILRTAGD--HTEIVTSM---------ETQNFCGYQMDKVC
VGCHMPGPGD---------------------NVPFY-----NRQFKVYTEPSATIWMTPT
PPP---------------------------------------------------------
-----------------------------------------------------
>17622104
-----------MIKIKYKYKVAVLVLVVLTASLACSV-FSSSLFEGQHTWYDL------S
A---PENDVSCYKCHKNIRAEFDETPSTPLPP---GSGVPHK--DKS-------------
-------CEYCHR-------S----EP-G-------------------------------
------------------------------------------------------------
----------------------------VTYA-----------NGSGKY----SEP----
------GEE----AH----AAS---------VPLCQQCHE-----------------HES
KDLAAADES---------HKPLNRGG--------GSGSAAESNEA--------CVLCHTG
--FDKSIDFTRPLYVEYEIKNVSGTWLVHNFNLGPSSTATVNLTPPGERHTWKNASAVNC
FDCHSDIKNALKNGGHVPSSGKTLS--GT------AVSGHKGRRHNFSRTSTGVSVED--
---------CKPCHRPSLSDFGAGYNHLEARLD---------------YHAATT--EH--
CYDCHYNGTATAFNET--G------------------------------SGCVE------
-CHNILRTPGNHTEILN------------------ST---------FSQNFCGYKIDKVC
VGCHLPGPGT---------------------SVPFS-----DRHFTIYTELNTTIFIN--
------------------------------------------------------------
-----------------------------------------------------
>17421093
---------------MRPSRLALILVTTVMVGVFVLP-KTVSLFAGIHEWYYL-----DA
N---PTSDVDCKKCHADIYEELQ------------LSPL--H--KKW-GDPTIADTKD--
-------CEACHR------------GNAS-------------------------------
------------------------------------------------------------
----------------------------VTYA-----------NGSA------NQP----
------GLE----AH----AAT---------RADCTYCHF--------------------
----NTTNM---------HYAVHGNL--------SKVLGYDTA----------GCRCHNS
-----------------------------------NPALSSYGAAGGFGLSNHPDDS---
--------------GL-NSTHFELIF-----------------GTAFEANVYPGESEA--
---------CIFCH-----------TDVGVKFN---------------ITT-YTGFSLTV
SNNIVGN-----------------------------------------------------
--------------------------------TSEWS---------VS------------
-----------------------------------------DISPTDFIVYTEVK-----
------------------------------------------------------------
-----------------------------------------------------
>17491664
----------------MSTKTIFLCFAVIAIGIFMLP-QTLSMFAGQHSWYDP-------
---KDDGGIPCEKCHWLESGELTGC----------AYGI--H--SPHRTAEMPFE-----
-------CTECHN-------V---------------------------------------
------------------------------------------------------------
---------------------------------SMDVSDYFKTGEVGE-----HTP----
-------------AH----AAT---------TVSCLACHG----------------DLFS
NSTHTCNTC---------HTEFGSGDVNAMHVLAMKYDMNHTG----------CLKCHRD
------------------------------------CDDIHNITAMRENVIINHVDTEL-
--------------SHPIEGHREFFLGMS------GENTTKS-ESGLS-----GSNEA--
---------CLGCH-----------TSTGVNIS---------------WNR-CTQITV--
DIGKSDG-----------------------------------------------------
----------------------------------AWE---------IGVMNGTGS-----
-----------------------------------------SVTFISTDG----------
------------------------------------------------------------
-----------------------------------------------------
>4011978
----------------MSTKTIFLCFAVIAIGIFMLP-QTLSMFAGQHSWYDP-------
---KDDNGIPCEKCHWLESGELTGC----------AYGI--H--SPHRTAEMPFE-----
-------CVECHN-------V----SMDVS------------------------------
------------------------------------------------------------
----------------------------YYFE-TGDVGE--------------HTP----
-------------AH----AAT---------TVSCLACHG-------------------D
LFSNSTHTC---------TTCHADGFVSGGVNTMHVLAMNYGMGHTG------CLKCHRD
------------------------------------CDDPRDITAMRENVFINHVDTEL-
--------------SHPIEGHREFFLGMS------GENTTKS-ESGLS-----DSNEA--
---------CLGCH-----------TSVGVNIS---------------WNR-CTQIAV--
DIGKSGG-----------------------------------------------------
----------------------------------EWE---------IGVMNGTGS-----
-----------------------------------------SVTFISTDG----------
------------------------------------------------------------
-----------------------------------------------------
>17441305
----------------MMKRTLTLILVIFSFSIYILP-STVSLFPGEHLWYDL------E
Q---SGTGVPCVKCHADIYDELN------------NSAY--H--KIW-GDPNKADSQD--
-------CYTCHT-------I----NQ-S-------------------------------
------------------------------------------------------------
----------------------------ITYA-DADI----------------GVT----
------GKE----AH----AAS---------TINCGYCHF--------------------
-NSSIASAM---------GTIVAGGF--GK-----------------------SDLTGDT
------------------------------------------------------------
--------------GE-VEAHREFL--ES------AMLDDPVYGSNLL--E--KENEA--
---------CIACH-----------SAVPVKIH---------------FAH---REKL--
SFRAEKN-------SK--G-----------------------------------------
----------------------------------LWN---------HP-SFGSSGYVNTT
VWGNAMGSGG---------------------F---------YNNSTTKKAWGDATWP---
------------------------------------------------------------
-----------------------------------------------------
>17431507
-------------MSIDAPKIFLITVILFALGVLVLP-STASLFAGQHVWYNL-------
S---YEKSVPCVKCHADIYEELQ------------HSAN--H--SMV-DGKAGLDGSE--
-------CLVCHR-------A----NS-S-------------------------------
------------------------------------------------------------
----------------------------ITYA-SV--------TGDYTT----ATP----
------GKE----AH----AAT---------IVNCGYCHF--------------------
---NSTNPF---------NAPVAGGF---------------------------GQSDFAS
---------------------NPGNDT---------------------------------
--------------GI-NASHYSFV--IQ------ST------NSSLL--Y--KESES--
---------CVACH-----------TTVNITMN---------------FTS-AIKVKI--
VVNDTYT-------SS--Q-----------------------------------------
---------------------------------SYWD---------IE-SISAVE-----
-----------------------------------------NRTYHIFVPDKTKKGSYEV
IQ----------------------------------------------------------
-----------------------------------------------------
>17430932
---------------MTIGKLAVISCTLMAVSLIVLP-QTVSLFVGQHMWYKL------D
GGYRISTDVPCEKCHADIVDEMESTVGP-------HTGETGY--GRM-D-----------
-------CEFCHR-------V---------------------------------------
------------------------------------------------------------
---------------------------------YWGDYQYATAGESE------IVI----
------GEK----AH----AAS---------TVACMACHG------------CVKKKEFD
AILGGSHTG---------SPYFSYDQ---------------------------CAKCHGE
---------------------------------NTGDYSPDVPPAGGFGLTNYSGDT---
--------------GR-LEAHMVFV--LN------AI------NSSKM--V--DSNEA--
---------CIACH-----------TYVPVKIN---------------WTH---KVSL--
EFNCTYEYNTGTSGVT--------------------------------------------
---------------------------------THYN---------VT-NWTVNGTRYTT
VYGNTTGNGS-------------------------------VNDASNWPGW---------
------------------------------------------------------------
-----------------------------------------------------
>17430935
---------------MNGGKLALLMVTLAAMGTLVLP-STTSLFLGQHMWYNI------S
G---TGNNLPCEKCHADVFAEFKN-----------NPGA--H--KTIGGGTDTVEHIRAA
-------CGECHR------------TSVV-------------------------------
------------------------------------------------------------
----------------------------GTFA-----------SGDGTS----ATP----
------GQE----AH----AAA---------TIACMACHE-------------------F
GPNGNAPYS---------GAPVAGGF---------------------------DNVTTDT
-------------------------------------------ASSPYNYDNGDTTY---
--------------GT-KEAHQTFI--ER------AVE-----DKTLI-----DSNEA--
---------CIACH-----------TYVPVKIN---------------WTH---KVSL--
EFNCTYEYNTGTSGVT--------------------------------------------
---------------------------------THYN---------VT-NWTVNGTRYTT
VFGNTTGNGS-------------------------------VNDASNWPGWYPYSW----
------------------------------------------------------------
-----------------------------------------------------
>3951963
----------------MTNKMILIGIAIAAIGLVALP-QTLALFAGQHNFYDT-----IG
A---GAASVPCEKCHADVFSELSQPGS--------VNAI--H--MAQ-G-----------
-------CEGCHV-------T---------------------------------------
------------------------------------------------------------
---------------------------------TAPTKEGLTQGGAL-------------
------GSD----FH----AAA---------LPLCLDCHS--------------------
--------------------GTGPGL---------------------------DARSILS
------------------------------------------------------------
--------------GP-AEAHVAFAGQAN--------------DSLLL--R--GSNEA--
---------CISCH-----------THVAVDIN---------------WTK---AYKI--
SFNAMEN------ATTGLH-----------------------------------------
----------------------------------EWT---------VNNFATEGTVQIQT
YGNRSGEINS-------------------------------ATEPVVSISPTPLGFDPAN
P-----------------------------------------------------------
-----------------------------------------------------
>17432308
-------------MDNKIPKIIIIIITFFAIGVLVLP-STASLFAGQHLWYDL------S
G---QDNDVPCVKCHADVHTEL-------------MSSY--H--RNI-G-----------
-------CS-CHR-------A----DI-N-------------------------------
------------------------------------------------------------
----------------------------ITYA-EV--------KGTA------VVP----
------GKQ----AH----AAS---------TVACMLCHQ-----------YNGQQAIRY
VEIPLSSLQ---------NMSFAGGF---------------------------EDMSIYG
---------------------SPYNYTDPNASDA--------------------------
--------------GI-CEAHNSFV--RG------AIVAN---NGTLL--P--DSSEA--
---------CVACH-----------MMVNLTIN---------------FNI-SSGMLL--
EVNHVIP-----------------------------------------------------
----------------------------------GYS---------TVTGFNESYL----
-----------------------------------------NITSSKYAFVEVEERRDYG
------------------------------------------------------------
-----------------------------------------------------
>3955504
------------------MRVVWAMLALVGVSLWYIP-GTFSLFSGQHSYYNI------D
P---EGNQIPCKKCHGDIALDL-------------HTGFT-H--SNF-T-----------
-------CADCHR------------IQKS-------------------------------
------------------------------------------------------------
----------------------------VQYA---------SGDGVGN-----TTP----
------GML----AH----AAS---------TVLCADCHS--------------------
-------------------------------------------------------EYLGS
------------------------------------------------------------
--------------VP-DTIHDAFI------------------RYGME--Q--NTNIN--
---------CIACH-----------TATAVSIN---------------WTR---PAAM--
SIDTISD-----------G-----------------------------------------
----------------------------------------------NNITIRGTGTAY--
-----------------------------------------RIRVETFGNRSGDVLAVSD
VTVI--------------------------------------------------------
-----------------------------------------------------
>3943049
------------------MKLVWVLLALAGISIWLIP-NTLSIFSGGHSFYNI------D
P---VGSQVPCKKCHGEIDMQL-------------HSGFI-H--NNF-----T-------
-------CSDCHR-------V----QK-GVQYASGDNAYERLIYINVTGPSSIGNRVLAT
TIQNYQSGNFPKSISGEITIDQWAAAGNDEAQFRDENGQYMGNMTLGEAGIIYNYERENA
ISTYINGVPKDTDPATSNSALETRKINVNPYP-DGTDDL--TGSGSKV-----ITS----
------GTL----AH----ASS---------TILCADCHS--------------------
--------------------EYLNNT----------------------------------
------------------------------------------------------------
---------------P-DIIHEAFI--KY------GM--E---H---------NTNDN--
---------CISCH-----------TSTAVSIN---------------WTR-PS--TI--
AFETSSD-----------G------------------------------NN---------
-----------------------------------IT---------ITKNYQT-------
-------NPV-------------------------------RIETFGTQSGDVFAISNET
IV----------------------------------------------------------
-----------------------------------------------------
>17446232
--------------MVSAGKIFLIIIGVFAVGLIALP-STISLFAGQHYWYDV------N
P---GGNQIPCEKCHADVLEEL-------------SRGI--YHIKQK-GDPYSADGQD--
-------CTFCHR-------V----NS-S-------------------------------
------------------------------------------------------------
----------------------------ITYA-KG--------DGAGT-----WV-----
------GKE----AH----AAT---------NIQCLYCHA--------------------
-----PSLY---------GAPRAGGFGL-------------------------TNDSTDT
------------------------------------------------------------
--------------GA-LAAHREFV--LE------AR------GITLL--L--GENEA--
---------CIACH-----------TQIELNYN---------------YTT-VRSMGV--
TIEESYA-------SD--G-----------------------------------------
-----------------------------TGVTQSWT---------FSPASNI-------
-----------------------------------------TYAINSADRTAKGTYEVVR
------------------------------------------------------------
-----------------------------------------------------
>17446234
--------------MNLVARVILAFVVLTAVGLIALP-STVSLFAGQHYWYDI------S
G---AGSQIPCEKCHADVYEELR------------NNPY--H--ENF-E-----------
-------CELCHR-------G----VN---------------------------------
------------------------------------------------------------
----------------------------ITYA---------SDRGGGT-----IIS----
------GKE----AH----AAS---------IVSCLICHS------------GNEPAPWS
EQVNHSHAE---------YNTSDSTL---------------------------CSKCHSP
--------------------------------------SLYPPIAGGFGLTGETGDT---
--------------GA-LAAHREFVLEAK--------------GGDLL--L--SANEA--
---------CIACH-----------THVAVKIT---------------WNH---SRAL--
EFNIGFGNPITTANGP--------------------------------------------
---------------------------------HNWT---------IT-SWTINGTATAV
VWGNTTGSG--------------------------------STTYSTNWPGNVPGVNYK-
------------------------------------------------------------
-----------------------------------------------------
>17446238
--------------MLGSSRLLLATVVIIAVGVIALP-STVSLFAGQHYWYNV------N
Q---SGNDIPCEKCHADVFEELN------------QSKF--H--VNWGGNNYADRND---
-------CAACHR-------G----NT-S-------------------------------
------------------------------------------------------------
----------------------------ITYA-ADDGT-----AGGG------WVS----
------GKQ----AH----AAS---------VVACMLCHE--------------------
-WSPDETNN---------YGPPAGGF---------NVSDFGV-----------TSPYNYG
---------------------TKN------------------------------------
--------------GT-YEAHNAFI--AR------AIQ-----DGTLQ-----DANEA--
---------CIACH-----------THVAVKIT---------------WNH---SRAL--
EFNIGFGNPITTANGP--------------------------------------------
---------------------------------HNWT---------IT-SWTINGTATAV
VWGNTTGSG--------------------------------STTYSTNWPGNVPGVNYK-
------------------------------------------------------------
-----------------------------------------------------
>17441293
--------------MSVSGRVLLGIVILLAVGVLVLP-STVSLFAGQHDWYNI------D
N---PENDIPCQKCHADVFDELS------------NSPY--H--INF-SGGTANQADEAD
-------CGACHQ-------A----AA-VVGGG---------------------------
------------------------------------------------------------
----------------------------LTLA-----------NGSGAF----GSP----
------GKE----AH----AAA---------SISCMWCHG--------------------
----YPGNF---------TAPTAGGFGI-------------------------SGDPADT
------------------------------------------------------------
--------------GA-YAAHRPWV--LS------AMADNPANNTDLL--T--GPNEA--
---------CIGCH-----------THVAVRIN---------------WTH---AVSL--
EFNATNT-------GT--G-----------------------------------------
-----------------------------------WT---------TE-NYNANGTAVRI
VWGNAEGTGG---------------------LLY-------NGTTTKSWGTG--TWP---
------------------------------------------------------------
-----------------------------------------------------
>17441296
--------------MMLTPRVILSIVILLAVGVLVLP-STVSLFAGQHDWYNI------D
A---RGNDIPCEKCHADVYDELK------------NNPY--H--ENF-T-----------
-------CDLCHR-------A----IN---------------------------------
------------------------------------------------------------
----------------------------ISYA---------SGYSNGPDMSYEW------
------G------AH----AAS---------TVSCLVCHS-------------------G
PNSGEGAMH---------EHHEVVAD---------------------------CSVCHSP
------------------------------------SPTDYPPVAGGFGLTGEANDT---
--------------GT-YAAHRQFVLDAK--------------NNSLM--T--SANEA--
---------CIACH-----------THVPVRIN---------------WSH---AVSL--
ELNATQI-----------------------------------------------------
--------------------------------LSEWT----------TENYNANGTAVRI
VWGNAEGTGGL------------------------------LYNGTTTKSWGTGTWP---
------------------------------------------------------------
-----------------------------------------------------
>17421098
----------------MNGRLILGAIVLLAVGVLVLP-PTVSLFVGQHDWYDI------D
A---TGNQIPCQKCHADVYEELN------------NSPY--H--KGW-----GTPGVADE
DD-----CRGCHQ-------A----NT-S-------------------------------
------------------------------------------------------------
----------------------------IAYA-----SG--TANGPTD-----ATL----
------EWG----AH----AAS---------TVECMYCHD--------------------
------------------QKQVGGAP----------------------------------
-------------------------------------------AAGGFGIT---------
--GLANDT------GS-LAAHSDFV--SS------AD--L---SSDVL--L--AENEA--
---------CIACH-----------THVAVKIN---------------FTH-YG--AM--
EFDVNWD-------TL--L-----------------------------------------
-------------------------QQ--------YA---------TS-NYTI-------
------NTST-------------------------------AVTNVIWGNATGQGWVNTY
PGSANWPGQ---------------------------------------------------
-----------------------------------------------------
>10667794
---------------MQGSKIALMLVAVVAIGIFALP-STMSVFSGQHTWYDI-------
----SGGDVPCVKCHADKYEELS------------MTEV--H--SSF-ARGDASGA----
-------CYVCHR-------A----DL-D-------------------------------
------------------------------------------------------------
----------------------------ISYA-N---------AGDGR-----ATP----
------GGN----SH----AAS---------TIACMACHE--------------------
YEAHVRDNN---------QGPFAGGF---------------------------EQPYGSP
---------------------FTYTGEVSIDSGSPQKGSVGPPQKGSVGTPQEENIISD-
--------------GD-HAVHNAYV--QS------AV------DSDLM--V--DSNEA--
---------CIACH-----------TAIPMEID---------------WSR---AYAM--
RSQSVVD-------SL--G-----------------------------------------
----------------------------------DWT---------VE-QLGAIGTSSVT
TYSDGYGDDA---------------------STTKPYVDYDMTQSVPSRGGGGVDWLQPP
------------------------------------------------------------
-----------------------------------------------------
>17610638
---------------MSGSKIALMLVAVVAIGIFALP-STMSVFGGTHTWYDI-------
A---SGNTVPCAKCHADKYEELS------------MSDF--H--TTF-AGGDSSDD----
-------CYMCHR-------A----DK-D-------------------------------
------------------------------------------------------------
----------------------------IRYA-----------KGGG-------TP----
------GVD----TH----AAT---------TIACMACHE--------------------
---YEAEIM---------KGPFAGGF---------------------------AQPSGSQ
---------------------FAYTGKVSIDSGTPQKISVISK-----------------
--------------GD-HAVHNAYV--QS------AV------DSNMM--E--DSNEA--
---------CIACH-----------TAVPMEID---------------WTR---GYAM--
RSQSVAD-------SL--G-----------------------------------------
----------------------------------DWT---------VQ-QLGASGTYAVT
TYSDGYGEDT---------------------STTEPYIDQ-DAGSSVPSRGGRADWLDFS
SDRP--------------------------------------------------------
-----------------------------------------------------
>3967184
---------------MGGSKIALMLIAVVAIGIFALP-STMSVFGGQHTWYDI-------
----AGGGVPCAKCHADKYEELS------------MSDF--H--TTFASGDSSAD-----
-------CYMCHR-------A----DK-D-------------------------------
------------------------------------------------------------
----------------------------IRYA-----------EGGG-------TP----
------GVD----TH----AAT---------TIACMACHE--------------------
---YEARIM---------KGPFAGGF---------------------------KQPTGSS
-----------------------------------------FTYTGKVSIDSDTQLISK-
--------------GD-HAVHNAYV--QS------AV------DSNMM--E--DSNEA--
---------CIACH-----------TAIPMEID---------------WTR---GYAM--
RSQSVAD-------SL--G-----------------------------------------
----------------------------------DWT---------VQ-QLGASGTYAVT
TYSDGYGDDA---------------------STTEPYVDH-EVGSSWPSGGGRADWLDFS
SERP--------------------------------------------------------
-----------------------------------------------------
>17621063
---------------MKMNKLVLLAIGVIAVGIFALP-STVSLFSGQHRWYNI------S
G---TGNEIPCIKCHADIYDEYT------------LTGV--H--GTL-SEGDNSWTTGDN
PNAA---CGACHR-----------------------------------------------
------------------------------------------------------------
----------------------------VAYE-NKSGWTYGSGDGVD------STP----
------GKE----AH----AAS---------TVACMACHE--------------------
----FNNAY---------GAPAAGGF---------------------------AMPFNNS
---------------------------------------SYIDPVSGLHFDYADGTHP--
--------------GG-HAAHQGFI--EG------AI------NFTKM--E--DANEA--
---------CLGCH-----------THIPVKIT---------------WTH---ARSL--
EFNATYNASLNLPPTH--------------------------------------------
-----------------------------------FD---------TS-DYEANG-----
-----------------------------------------TVEVTSYGNHTGGANTTAF
PTPVAIWG----------------------------------------------------
-----------------------------------------------------
>17446228
------------------MRVILITIILFTLGVFVLP-STISFFAGQHYWYNI------S
E---QGNQIPCEKCHADVRDELA------------NSPH--H--SAL-T-----------
-------CEHCHR------GV----NL-SGQPGGA-------------------------
------------------------------------------------------------
----------------------------KSYA-SD--------FGGD------VYP----
------GSG----AH----AAS---------VLSCLICHS----------------GYKS
DSAVAYNHS---------HYEYACS----------------------------NDVCHSP
------------------------------------VPNFHPPEAGGLGVTGLSYDT---
--------------GI-YAAHREFA--IE------SK------KSDLL--F--DVNEA--
---------CIACH-----------TQVWLLFN---------------YTS-ASGISI--
VVNNTYT-------ST--Q-----------------------------------------
---------------------------------SSWQ---------IESSSVA-------
-----------------------------------------TTVYRINSTDRTVKGTYEV
VR----------------------------------------------------------
-----------------------------------------------------
>17491663
----------------MKNKILLLSVAVVAIGLFALP-STLSMFAGQHSWYDP-------
---ADSGGIPCAKCHFLEKEELAA-----------SGGP--HS-TSY-------------
-------SSLVNG-------S---------------------------------------
------------------------------------------------------------
----------------------------MDYG-LGPGAA----GGSTF-----W------
------GGD----GV----------------DDRCYGCHQ--------------------
--RAGSASS---------HEFLNGSWDDHRNDQHAAIAVW-------------CIDCHPW
-------------------------------------------VVDEL------------
--------------SDDKAAHRWFYDGLN------ATTEPGTDDLALQ-----QPNRA--
---------CLGCH-----------THVGVNIT---------------WQR---NAYV--
SYDVTCDALGDTIGGY--G-----------------------------------------
---------------------------------VTWN---------ESDALGV-------
-----------------------------------------NASMFSSTPGYT-------
------------------------------------------------------------
-----------------------------------------------------
>4011979
----------------MKNKILLLSVAVVAIGLFALP-SALSMFAGQHSWYDP-------
---TDSGGIPCAKCHFLEKEELAA-----------SGGP--HS-VAY-------------
-------TSLVNK-------S---------------------------------------
------------------------------------------------------------
----------------------------MDYG-SGPGAG----GGNTF-----WG-----
------GTD----SV----------------DSRCYGCHQ--------------------
--RAGSASS---------HEFLNGSWDDHRDDQHAAIAVW-------------CIDCHPW
-------------------------------------------VVDEL------------
--------------SDGKAAHRWFYDGLN------ATTEPGTDDLALQ-----QPNRA--
---------CLGCH-----------THVGVNIT---------------WQR---NAYV--
SYDVTCDALSGTVGGY--G-----------------------------------------
---------------------------------VTWN---------TSDALGV-------
-----------------------------------------NASRFSSTSGYT-------
------------------------------------------------------------
-----------------------------------------------------
>17414848
------MKISKVMNSTGLIRLILLAIGIIGVTFLVMP-QTVSLFAGQHTWYNL------S
G---EANDLPCEKCHGDVYEEMMSMEPLSKKLAGQSSSP--H--SYM-DEN---------
-------CELCHR-------T----CF-NNTFSWSS------------------------
------------------------------------------------------------
----------------------------GKYE-KSPGFTYASGSGTG------STP----
------GVE----AH----AAS---------IIECMDCHG--------------------
IPADDGYWE---------HWSYAEYSSR-------------------------CFLCHGG
-----------------------SGWYRGHYITIPSRGWSDFISAGGFGLGTTETDT---
--------------GE-KAAHRQFV--LD------AI------NNSLM--E--DANEA--
---------CIACH-----------TENQVRME---------------FNV-STGVII--
TVNNSYT-------QT--S-----------------------------------------
---------------------------------SYWS---------VS------------
-----------------------------------------DITPSNYTTYVEVKS----
------------------------------------------------------------
-----------------------------------------------------
>10665673
---------------------MFLVIAVVSAIAVAMT-HTVTLFSGQHSWYNL------S
G---KGSDVPCLKCHADIGAEMN------------TTGA--H--VNV-A-----------
-------CDGCHR-------T----DE-S-------------------------------
------------------------------------------------------------
----------------------------VGYA-SDWEGN--------------IEP----
------GQG----GH----SAS---------TEECMICHT--------------------
--RTAPTNF---------THYYLGDE---------------------------CSDCHYY
----------------------------------SGPLPFIAPAAGGFDLTGDTGDT---
--------------GE-KAAHLIFV--QE------SL------EDPLM--E--GANEA--
---------CVQCH-----------TEVSVNVS---------------YYI-PQGYKI--
ELNRECG-----------------------------------------------------
-----------------------------------WE---------V-------------
-----------------------------------------NISCYNFTYVEGS------
------------------------------------------------------------
-----------------------------------------------------
>17607632
---------------MLTLKRMFLVIAVVSAIAVAMT-HTVTLFSGQHSWYDL------S
G---SGSNVPCLKCHEDIGREQY------------SGGV--H--ASI-D-----------
-------CECCQP-----------------------------------------------
------------------------------------------------------------
------------------------------------------------------------
------------------------------------------------------------
------------------------------------------------------------
------------------------------------------------------------
--------------SE--------------------------------------------
------------------------------------------------------------
------------------------------------------------------------
------------------------------------------------------------
------------------------------------------------------------
------------------------------------------------------------
-----------------------------------------------------
>17607633
------------------------------------------------------------
-----------------------------------MVGY-----GAV-------------
------------------------------------------------------------
------------------------------------------------------------
-------------------------------------------DGSQ------VEP----
------GQE----AH----SAS---------TEECMLCHN-------------------G
RRIPETNFT---------HYYLNVSS---------------------------CLQCHNP
---------------------VPAIL---------------AAAAGGFGLTPDQYDT---
--------------GA-KAAHRSFV--LE------AINV----NDSLM--A--GANEA--
---------CIACH-----------TRIQANI----------------WYNVSTEAKI--
TVNNVYT-------QS--N-----------------------------------------
---------------------------------SYWA---------VT------------
-----------------------------------------EITPSNYTTYKEVKG----
------------------------------------------------------------
-----------------------------------------------------
>17374483
---------------------MFLIIAILSAIAVAMT-HTVTLFSGQHSWYNL------S
G---SGSNVPCLKCHADIGDELD------------SGGV--H--TSI-D-----------
-------CECCHR-------T-------SKM-----------------------------
------------------------------------------------------------
----------------------------VGYA-AVNASL--------------VEP----
------GQG----AH----SAS---------TEECMLCHN-------------------G
RRRPETNFT---------HDYLNSSS---------------------------CHQCHDS
------------------------------------DDVLLAAAAGGFGLTPDLCDT---
--------------GT-KAAHRSFV--LE------AMIV----DDSLM--A--GANEA--
---------CIACH-----------TTIKANIE---------------FNV-STEAKI--
TVNNVYT-----------------------------------------------------
------------------------------ESYSYWA---------VT------------
-----------------------------------------EITPTNYIPYTEVKE----
------------------------------------------------------------
-----------------------------------------------------
>17353227
---------------MINLKQMFLIIAVLSAIAVAMT-HTVTLFSGQHSWYNL------S
G---SGSNVPCLKCHEDIGDELI------------AGGV--H--TSI-G-----------
-------CECCHR------------TSKM-------------------------------
------------------------------------------------------------
----------------------------VGYA----------ASEAGH-----VEP----
------GQG----AH----SAS---------TEECMLCHN-------------------G
RRMPETNFT---------HYYLNSSS---------------------------CLQCHNP
------------------------------------VPVILAAAAGGFGLTPDLYDT---
--------------GT-KAAHRSFV--LE------AMIA----DDSLM--A--GANEA--
---------CIACH-----------TTIKANIT---------------FNV-STEAKI--
TVNNVYN-----------------------------------------------------
------------------------------DSYSYWA---------IT------------
-----------------------------------------ELTPTNYISYTEVKE----
------------------------------------------------------------
-----------------------------------------------------
>3955501
----------------MDRKFSLAVIALVGIGVFALP-STIALFAGQHTFYNI------D
A---TGNQIPCQKCHGDVKAELSGQAVNPVTG---TKGP--H--SNF-Q-----------
-------CEYCHR-------A----EA-GASSGDNAYGVIRYGDGTPANTRFLAVTMNDL
ENKSWPMTINGSDPTVSGPRGQYKLSPTTPGGVLTANREREVSTYNRTTGQPLDTNETTR
YTGLRLAN--------------------AVWT-GTGDNQVLNLNGAGSKA---VNP----
------GTR----YH----AAS---------LVSCMECHG--------------GEYPLG
HYTRLLNDE---------AVAESGST---------------------------CQECHYG
---------------------PSGRYWTDL-------------AAGGFGLTDAPGDT---
--------------GE-AEAHNAFV-KQD--------------PGGILRFQYGAANAA--
---------CVACH-----------THVAVDIN---------------FQK-RYKIKL--
DANAFDD-----------G-----------------------------------------
----------------------------------SWG---------VG-GYAAEGVVNIS
V------YGN-------------------------------STGSTFAISDQDYSWTPTE
TLYIGGDKAKVITGLSNDSDDSETALTT--------------------------------
-----------------------------------------------------
>3955498
----------------MDRKFSLAIIALVGIGVFALP-ATIALFAGQHSFYNI------D
A---TGNQIPCQKCHGDVKAELGSGFGYSPTTG--TPGP--H--AKF-K-----------
-------CEYCHR-------AEQGYSSGDDGYGLIYYRGDGFNGDGERSLVISIYDYETR
AYPEYILAEGDISEAAPGVIGSISPGSGTGVLRYAGSYLRPAYRNGEPIDTNPTTRFGGF
DPTRI-----------------------TNWRWRGAYYEPADLDGAGSRS---VNP----
------GSK----YH----AAS---------LVSCMECHG--------------------
------------------GEYPVGHYSRLIDDERVNTEGIK------------CGDCHYG
----------------------------------EAINLVTDLRAGGFGLTEDLRVDLET
GELINLDT------GE-AEAHNAFV-KTD--------------PGNILRYQYGAANAA--
---------CVSCH-----------THVAVDIS---------------FTN---RYKI--
KLDAVAGSNGEWYVGDYSA-----------------------------------------
----------EGSVFIPTYGNRSGGTYATGDKSINWV---------PGTDLYINGTGERI
TGLYNATDDS-------------------------------KAALTAELYDSEAALIAEP
------------------------------------------------------------
-----------------------------------------------------
>3952130
----------------MNAKFTLAIIALVGIGVFALP-STMSLFAGQHSFYNI------D
A---TGNQVPCVKCHGDVKAEL-------------GSNA--N------------------
------------------------------------------------------------
------------------------------------------------------------
-----------------------------------------------------TNP----
-------------AN---------------------------------------------
------------------------------------------------------------
------------------------------------------------------------
--------------GP-----------LT------------------------AGPHA--
---------AFKCE----------------------------------------------
------------------Y-----------------------------------------
------------------------------------------------------------
------------------------------------------------------------
------------------------------------------------------------
-----------------------------------------------------
>3952115
----------------MNAKFTLAIIALVGIGVFALP-STMSLFAGQHSFYNI------D
A---TGNQVPCQKCHGDVKAEL--------------------------------------
------------------------------------------------------------
------------------------------------------------------------
------------------------------------------------------------
------GSN----AN---------------------------------------------
-----------------------------------------------------TNPANGP
------------------------------------------------------------
--------------LT-PGPHAAFK-----------------------------------
------------------------------------------------------------
------------------------------------------------------------
------------------------------------------------------------
------------------------------------------------------------
------------------------------------------------------------
-----------------------------------------------------
>17622109
---------------MNTNKLVLLGVAVVAIGIFALP-STVSLFAGQHVWYDI------S
Q---PENNVPCIKCHADIYGEFL------------MSGA--H--QTL-AGGESSNSTNST
TYDSNKACAACHR-------V----DS-VD------------------------------
------------------------------------------------------------
----------------------------YKFA-SG--------DGGS------FTR----
------GNK----AH----AAA---------TIACMACHE--------------------
--FGSTAED---------KGPAAGGF---------AQPSYGVGFE--------GQQYHYT
---------------------DDMHK----------------------------------
--------------GE-HAAHNPFI--AQ------AI------NSEML--E--DSNEA--
---------CLACH-----------TYIPVKIN---------------WSH---ARSL--
EFNIEPEINTTDWSHD--------------------------------------------
-----------------------------------WN---------VT-EWGINTSSYAN
ATVWGNTTGY---------------------G---------NTTYYKNWPGDIDEIYENE
NSD---------------------------------------------------------
-----------------------------------------------------
>17374206
---------------MESG-----------------------------------------
-----------------------------------ENGV--H--RDL-T-----------
-------CAMCHR-------A----SF-TGYTSAR-------------------------
------------------------------------------------------------
----------------------------GHYN-----------IGSTNYD---STP----
------GQE----AH----AAS---------AIACMDCHG--------------------
-----SKDG---------DHTSDREY---------------------------VGWCYQT
------------------------CHKSGTGAYVPGTDYKPDFIAGGFGLTPFNSDN---
--------------GT-EATHKQFV--LN------AM------DDSLM--E--GANEA--
---------CIACH-----------TRIGVNIT---------------WTK---SAHM--
NFTASKD-------ET--G-----------------------------------------
----------------------------------MWS---------IP-EYTA-------
-------EGT-------------------------------NITYVNTPN----EWTNP-
------------------------------------------------------------
-----------------------------------------------------
>17411746
---------------MRRNTTGLLLVAIVAIGIFALP-QTAALFSGQHSWYNL------S
D---DGNQLPCVKCHGDINAEMIDS----------DNGV--H--KGL-ASPG--------
-------CD-CHR-------V----NS-SQVQKPT-------------------------
------------------------------------------------------------
----------------------------GVAS-----------GDTSG-----STP----
------GTT----SH----AAE---------TIACMICHE--------------------
--YGNDGLG---------GYPHAGGF-----DQPDGVGDYNGDET--------NDPYQYS
------------------------------------------YDAGGRN-----------
--------------GT-KAAHNAFI--QQ------AI------DDDLM--I--DSNEA--
---------CIGCH-----------TRVGVNIS---------------WTK---NVVL--
DFDAEED-------ED--G-----------------------------------------
----------------------------------EWT---------VD-NFQA-------
-------LGD-------------------------------NVTESGYENAYVESYTYP-
------------------------------------------------------------
-----------------------------------------------------
>17415569
---------------MRRNTLGLLMVAIVSIGIFALP-STAALFSGQHSWYNL------S
D---SGSQVPCDKCHGDINAEMIDD----------NNGV--H--RGL-NGSAGTDT----
-------C-LCHR-------V----TG---------------------------------
------------------------------------------------------------
----------------------------TGVA---------SGDGTG------ATA----
------GTT----SH----AAE---------TIACMLCHE--------------------
--NNTRTGG---------TYPFAGGF--------STTAVYQGTGA--------TTQYNYS
-------------------------------------------WGDGTG-----------
--------------GE-HAAHNAFI--QQ------AI------KDDLM--E--DSNEA--
---------CIGCH-----------TRVGVNIS---------------WTK---NTVL--
EFNATED-------ET--G-----------------------------------------
----------------------------------GWT---------VT-DFHA-------
-------TGN-------------------------------NTTSSSYMN----NWTNSY
------------------------------------------------------------
-----------------------------------------------------
>17415741
---------------MRRNTLGLLMVAIVSIGIFALP-STAALFSGQHSWYNL------S
D---SGSQVPCDKCHGDINAEMIDD----------NNGV--H--RGL-NGSAGTDT----
-------C-LCHR-------V----TG---------------------------------
------------------------------------------------------------
----------------------------TGVA-SG--------DGTG------ATA----
------GTT----SH----AAE---------TIACMLCHE--------------------
--NNTRTGG---------TYPFAGGF--------STTAVYQGTGA--------TTQYNYS
-------------------------------------------WGNGTG-----------
--------------GE-HAAHNAFI--NQ------AI------KDDLM--E--DSNEA--
---------CIACH-----------TRVGVNIS---------------WTK---NTVL--
DFDATEN-------ET--G-----------------------------------------
----------------------------------GWT---------VT-DFQA-------
-------TGD-------------------------------NTTNSSYMN----NWTNSY
------------------------------------------------------------
-----------------------------------------------------
>17373369
---------------MNTNKIALLAIAVVAIGIFALP-STVSLFSGQHSWYDL------N
D---EGSQVPCMKCHGDIDDEMMDP----------LNGV--H--RTL-ASPT--------
-------CD-CHR-------V---------------------------------------
------------------------------------------------------------
----------------------------NATATRIGTGVAIGGLKNGT-----LEP----
------GTT----SH----AAE---------TIACMVCHE--------------------
------ENT---------GYPFAGGF--------NQTKVYDGTGVDD------DERYYYN
-------------------------------------------HTDGSG-----------
--------------GE-MAAHNDFI--RE------AI------KDDLM--T--DSNEA--
---------CIACH-----------TRIGVNIT---------------WTK---STTM--
HFDASEY-------HN--G-----------------------------------------
----------------------------------TWL---------LT-NFTA-------
-------HGT-------------------------------NETFSSYQN----NWTNSY
------------------------------------------------------------
-----------------------------------------------------
>17387514
---------------MNTNKIALLAIAVVAIGIFALP-STVSLFSGQHSWYDL------G
G---SESDVPCMKCHGDIDDEMRDP----------LNGV--H--RNL-SSPT--------
-------CD-CHR-------V---------------------------------------
------------------------------------------------------------
----------------------------NTSTTRLGTGVASSSNSTG------PIP----
------GTT----SH----AAE---------TIACMVCHE--------------------
----HGNEL---------SYPFAGGF--------NQSVVYDGIDPS-------KTRYWYN
-------------------------------------------STNST------------
--------------GE-FAAHNDFI--RE------AI------ESDLM--T--DSNEA--
---------CIACH-----------TRIGVNIT---------------WRK---STVM--
HFDADED-------HN--G-----------------------------------------
----------------------------------TWE---------LT-NFTA-------
-------HGT-------------------------------NETFSAYKN----NWTNSY
------------------------------------------------------------
-----------------------------------------------------
>17353310
---------------MNTNKIALLAIAVVAIGIFALP-STVSLFSGQHSWYDL------G
G---SESDVPCMKCHGDIDDEMRDP----------LNGV--H--RNL-SSPT--------
-------CD-CHR-------V----NT-STTRLGT-------------------------
------------------------------------------------------------
----------------------------GVAS-SS--------NSTG------PIP----
------GTT----SH----AAE---------TIACMVCHE--------------------
----HGNEL---------SYPFAGGF--------NQSVVYDGIDPS-------KTRYWYN
---------------------STNST----------------------------------
--------------GE-FAAHNDFI--RE------AI------ESDLM--T--DSNEA--
---------CIACH-----------TRIGVNIT---------------WRK---STVM--
HFDADED-------HN--G-----------------------------------------
----------------------------------TWE---------LT-NFTA-------
-------HGT-------------------------------NETFSAYKN----NWTNSY
------------------------------------------------------------
-----------------------------------------------------
>17411269
MVKNPLKQDERRLNRMRRNTIGLLMIAIISIGIFALP-QTAALFSGQHSWYNL------S
D---SGSQVPCMKCHGDINAEMIDS----------ANGV--H--TTL-ASPT--------
-------CD-CHR-------V----SG---------------------------------
------------------------------------------------------------
----------------------------TGVA---------DGDGTG------SNP----
------GTT----SH----AAE---------TIACMLCHE--------------------
--NNTRTGG---------SYPFAGGF---------------------------NTTLVYQ
----------------------------------------GTGASTQYNYSWGDGTG---
--------------GG-YAAHTDFL--RE------SI------NDSLM--T--DSNEA--
---------CIACH-----------TRVGVNIS---------------WTK---STTM--
HFNASET-------NQ--G-----------------------------------------
----------------------------------VWT---------ID-DFTA-------
-------HGS-------------------------------NVTTSTYQN----NWTNSY
------------------------------------------------------------
-----------------------------------------------------
>17373365
------------------------------------------------------------
-----------MKCHGDINDEMRDT----------DNGV--H--RNL-ASPG--------
-------CD-CHR-------V----SG---------------------------------
------------------------------------------------------------
----------------------------TGVA---------DGDGIGL-----ANP----
------GTT----SH----AAE---------TIACMLCHE--------------------
NNTRTGNAT---------SYPFAGGF---------------------------NTTLVYD
---------------------------------------FTGAPTTQYNYSWGSGDG---
--------------GGEYAAHNDFI--RE------AI------KDDLM--T--DSNEA--
---------CIACH-----------TRIGVNIT---------------WTK---STVM--
HFDAGED-------HN--G-----------------------------------------
----------------------------------TWE---------LT-NFTA-------
-------HGT-------------------------------NETFSAYKN----NWTNSY
------------------------------------------------------------
-----------------------------------------------------
>17607857
---------------MNANKIALVAIAIVAIGIFALP-STVSLLSGQHTWYDL------S
G---TGNDLPCEKCHADINDEMVDN----------DNGV--H--TSL-AGPG--------
-------CD-CHR-------V----NT-SQTRLGT-------------------------
------------------------------------------------------------
----------------------------GVAD-G---------DGTG------SNA----
------GTT----SH----AAE---------TIACMVCHE--------------------
------YGT---------GYVFAGGF--------NQSAVEASAGK--------ESPYYYN
-------------------------------------------DSSGTG-----------
--------------GE-HAAHNQFI--GQ------A-------KNELM--E--DSNEA--
---------CIACH-----------TRVGVNIS---------------WTK-NT--VL--
TFSADEN-------ET--G-----------------------------------------
----------------------------------VWT---------VG-DFAA-------
-------EGD-------------------------------NVTYTTYAN----NWTT--
------------------------------------------------------------
-----------------------------------------------------
>3967180
---------------MSSSKLILVAIAIVAVGLFALP-SSVSLFSGQHTWYNL-----GE
T---AGSDVPCDKCHADINAEMIST----------GNGA--HDFDPY-IAPG--------
-------CN-CHR-------V----DD-TRITTEPAY-----------------------
------------------------------------------------------------
----------------------------GGYP-----------EGGS------PTP----
------GNK----SH----AAE---------TIACMICHE--------------------
----QGNQP---------AYPFAGGF--------DQAVVYEGS----------TPVYYYN
-------------------------------------------HSDGSG-----------
--------------GE-HAAHNQFI--RE------AI------LDPLM--E--DSNEA--
---------CIACH-----------TRIGVNIT---------------WTK-NK--VM--
AFDATEG-------AQ--G-----------------------------------------
----------------------------------DWS---------LT-GFTA-------
-------EGD-------------------------------DVVSISYPN----DWTG--
------------------------------------------------------------
-----------------------------------------------------
>10667796
----------VKRKKMNSSKLVLVAIAIVAVGLFALP-SSVSLFSGQHTWYDL-----GV
T---AGSDVPCEKCHADIQDEMISA----------GNGV--H--ESL-AGPG--------
-------CD-CHR-------V----NG-TGVAK---------------------------
------------------------------------------------------------
----------------------------GGYG------------GNA------PVP----
------GTT----SH----AAE---------TIACMICHE--------------------
----DGKQP---------AYPFAGGF--------SQTAIEESAGT--------TTPYNYS
-------------------------------------------YPDGSG-----------
--------------GE-HAAHNQFI--GQ------AI------HDDLM--E--DSNEA--
---------CIACH-----------TRVGVCIT---------------WTK---NEIM--
DFQAHED-------DQ--G-----------------------------------------
----------------------------------DWT---------VS-DFKA-------
-------TGS-------------------------------NVTVVNSPN----EWT---
------------------------------------------------------------
-----------------------------------------------------
>17610641
---------------MNSSKLILVAIAIVAVGLFALP-SSVSLFSGQHTWYDL-----SV
T---EGSDVPCEKCHADIEEEMMSA----------LNGV--H--EGL-AGPG--------
-------CD-CHR-------V----NG-TGVAI---------------------------
------------------------------------------------------------
----------------------------GGY------------GGAA------PVP----
------GTT----SH----AAE---------TIACMLCHE--------------------
--EATRTGG---------TYPFAGGF---------------------------TDDVYDG
---------------------------------TGATVQYRYSHGNGTG-----------
--------------GE-HAAHNQFI--SQ------AI------IGTLM--E--DSNEA--
---------CIACH-----------TRVGVNIT---------------WTK---NENL--
MFTASED-------DQ--G-----------------------------------------
----------------------------------DWT---------VG-DFSA-------
-------TGS-------------------------------NVTYVNEPN----SWTNA-
------------------------------------------------------------
-----------------------------------------------------
>17621064
---------------MNNRRLLLLAIAIVAVGVFALP-STVSLFSGQHRWYNL------S
T---GTNDVPCEKCHADVAEEMNALAGP-------HTGETGY--GRL-K-----------
-------CGYCHR-------L----PP-VQHRNTTFES----------------------
------------------------------------------------------------
----------------------------YTYA-SG--------DGTG------SQP----
------GVE----SH----AAS---------TIPCMYCHS--------------------
--GDKSGVK---------HTGWASGNCWGCHQAPNQNPNYRPAHEGRYTNSEDCRRCHGN
---------------------------------AHTGDVYYIPPAGGFSLTTNATDT---
--------------GS-HAAHKTFV--MN------AI------SNPDM--E--DANEA--
---------CIGCH-----------TKIRVESN---------------FNV-TSSLMI--
SVNDSYN-------LS--A-----------------------------------------
---------------------------------SYWN---------VV------------
-----------------------------------------NISPDGYITYKEVKEG---
------------------------------------------------------------
-----------------------------------------------------
>17412345
-----------------------------MTGIFALP-QTVALFSGQHSWYNL------N
V---SGNDLPCEKCHGDIADEMNSLVSA-------HSGETGY--GRM-E-----------
-------CGYCHR------------LFPI-------------------------------
------------------------------------------------------------
----------------------------YRQNASFTNYTYASGDGTG------STP----
------GKE----AH----AAS---------TVPCMYCHS--------------------
--GDKSGVT---------PIHAASFNCWSCHQAPNQNPNNRPAHEGAYTNNEDCRRCHAN
---------------------------------AATGDVYYIPPAGGFNLTINTSDT---
--------------GS-LAAHKKFV--LD------SIE-----NVTMM--E--DANEA--
---------CIGCH-----------TGVGVNIS---------------WTK---NVVL--
EFSASEN-------ET--G-----------------------------------------
----------------------------------SWS---------IP-DFSA-------
-------AGS-------------------------------NVTASTYQN----NWTNSY
------------------------------------------------------------
-----------------------------------------------------
>17412972
------------MGDTKLLKLMLLAMGLVGVVLIVMP-QTVSLFAGEHSWYDL------S
G---GANDLPCEKCHGDIADEMNAPVLV-------HSGETGY--GRM-E-----------
-------CGYCHR-------T----FK-VEQGDTDSTDSRDYYPDIN-------------
------------------------------------------------------------
----------------------------LSLE-TQYLYTYASGDGTG------AEP----
------GKE----AH----AAS---------TVPCMYCHS--GHSNFSHGTGFTAKYCSC
HGPDDGGDS---------YYYHGDRF--------YTGKSNDDPGD--------CIKCHST
---------------------GPTIS---------------IPPAGGFNLTTNPADT---
--------------GS-NAAHKKFV--FD------AI------GTSFM--E--DANEA--
---------CIGCH-----------TENQVRIE---------------FNI-STGAIF--
AVNNSYT-------QT--S-----------------------------------------
---------------------------------SYWS---------VG------------
-----------------------------------------DITPTNYTTYVEVKN----
------------------------------------------------------------
-----------------------------------------------------
>17415402
-----------------------VFTAIIALGIFALP-QTAALFSGQHSWYNL------G
T---GGNDLPCEKCHGDIAAEMNSLVSA-------HSGETGY--GRF-E-----------
-------CDYCHR-------TFDLNDYGAAPSQ------NIN------------------
------------------------------------------------------------
----------------------------QSIF-SRYYYTYASGDGTG------STP----
------GKE----AH----AAS---------TVPCMYCHSGEDVGGY-HMHDSNTLYCSC
HGPSDGGSD---------YYYHGDRF--------YTGKSNDDQGE--------CMKCHQL
----------------------------------IGNYVLYVPPAGGFNLTANATDT---
--------------GS-RAAHKKFV--LD------AI------ADSRM--E--DANEA--
---------CIGCH-----------TEVGVNIS---------------WTK---NTVL--
DFTASEN-------ET--G-----------------------------------------
----------------------------------SWT---------IT-DFQA-------
-------TGD-------------------------------NTTESSYMN----NWTKSY
------------------------------------------------------------
-----------------------------------------------------
>17415743
---------------MRLSQIELLMLAVIAIGIFALP-STAALFSGQHSWYNL------S
T---GGNDIPCEKCHGDIAAEMNSLVSA-------HSGETGY--GRF-E-----------
-------CDYCHR-------TFKVEQGDTDSSDSRDYYPDIN------------------
------------------------------------------------------------
----------------------------LSLE-TQYLYNYASGDGTE------AEP----
------GKE----AH----AAS---------AVACMYCHS--GHSNYSHGSGFTNKYCSC
HGPDDGGDS---------YYYHGDRF--------YTGKSDDDPGE--------CIKCHGT
------------------------------------GPTISIPPAGGFNLTTDPADT---
--------------GS-RAAHKKFV--HD------AI------ANSRM--E--DANEA--
---------CIGCH-----------TGIGVNIT---------------WTK---NTVL--
DFDATEN-------ET--G-----------------------------------------
----------------------------------SWT---------IT-NFQA-------
-------TGS-------------------------------NTTNSSYMN----NWTGSY
------------------------------------------------------------
-----------------------------------------------------
>17374204
---------------MDSKRIALLTVAICAIGIFALP-GTVSLFSGQHSWYDL------S
G---GQNEVPCEKCHQDIADEMINGGSD-------GNGV--H--RNM-T-----------
-------CALCHR-------T----CF-NTVYNSGT------------------------
------------------------------------------------------------
----------------------------GLYE-NAPSYIYASGKGNG------STA----
------GKE----TH----AAA---------TVACMDCHA-------------ANDDQGV
FEHNKYSEY---------NYEPNDET---------------------------CFRCYIS
---------------------GSIMG------------QDGFIAAGGFGLTGRVGDT---
--------------GE-RAAHLDFV--ND------SI------DDPLM--E--DANEA--
---------CIACH-----------TRIGVNIT---------------WTK-ST--TL--
HFNANET-------HD--G-----------------------------------------
----------------------------------TWL---------ID-DFTA-------
-------HGQ-------------------------------NETFSTYKN----NWTNSY
------------------------------------------------------------
-----------------------------------------------------
>17387570
---------------MDSKRIALLTVAICAIGIFALP-GTVSLFSGQHSWYDL-----SD
N---AQNDVPCEKCHQDIADEMISD----------GNGV--H--LKL-T-----------
-------CSMCHR-------T----PFND-------------------------------
------------------------------------------------------------
----------------------------YIYG---------SGYGDG------STP----
------GKE----AH----AAA---------VVQCMDCHD--------------------
HNVSKPGYG---------KHTYDPAY--------IEVGCAGP-----------GNPCHES
------------------------------------ITPCDNLGAGGFGLTGYLDDT---
--------------GE-RAAHMDFV--ND------SI------DDPLM--E--GANEA--
---------CIACH-----------TRIANILP-----------------------CL--
SASSCND-----------------------------------------------------
------------------------------------------------------------
-----------------------------------------NTAISASQSAR--------
------------------------------------------------------------
-----------------------------------------------------
>10663194
---------------MDSKRIALLTVAICAIGIFALP-GTVSLFSGQHTWYDL------S
A---PQNDVPCEKCHQDIADEMISDGSD-------GNGV--H--RKL-T-----------
-------CSMCHR-------T----PFND-------------------------------
------------------------------------------------------------
----------------------------YTYG---------SGYGDG------STP----
------GKE----AH----AAA---------VVQCMDCHE--------------------
HNLSKPGYI---------KHLSDPAY--------YDVGCAGP-----------GHPCHEI
-------------------------------------IPNAYLGAGGFGLTGYPDDT---
--------------GE-RAAHMDFV--ND------SI------DDPLM--E--GANEA--
---------CIACH-----------TRIGVNIT---------------WTK---STTL--
HFNANET-------HD--G-----------------------------------------
----------------------------------TWI---------ID-AFTA-------
-------HGQ-------------------------------NETFSTYKN----NWTNSY
------------------------------------------------------------
-----------------------------------------------------
>17351614
---------------MDSKRIALLTVAICAIGIFALP-GTVSLFSGQHSWYDL-----SD
N---AQNDVPCEKCHQDIADEMISD----------GNGV--H--LKL-T-----------
-------CSMCHR-------T----PF-ND------------------------------
------------------------------------------------------------
----------------------------YIYG-SG--------YGDG------STP----
------GKE----AH----AAA---------VVQCMDCHD--------------------
HNVSKPGYG---------KHTYDPAY--------IEVGCAGP-----------GNPCHES
------------------------------------ITPCDNLGAGGFGLTGYLDDT---
--------------GE-RAAHMDFV--ND------SI------DDPLM--E--GANEA--
---------CIACH-----------TRIGVNIS---------------WTK---STTL--
HFNANET-------HD--G-----------------------------------------
----------------------------------TWI---------ID-DFTA-------
-------HGQ-------------------------------NETVSTYKN----NWTNSY
------------------------------------------------------------
-----------------------------------------------------
>17411762
---------------MKKHTPLLLMIAVLAIGIFALP-QSVALFSGQHSWYNL------T
P---QGNDVPCEKCHGDIASEIA------------SSGA--H--KNI-E-----------
-------CGGCHR-------A----DA-R-------------------------------
------------------------------------------------------------
----------------------------VGYA-GDWEGD--------------VDP----
------GQG----AH----AAS---------TIECMICHD--------------------
---RGTNFT---------HSNIGSDE---------------------------CSDCHTS
--------------------------------------PFVAPGAGGFNLTDPSVLPSDT
--------------GT-KAAHMQFV--HD------AI------NETLM--E--GANEA--
---------CIACH-----------THVGVNIT---------------WTK---NVVL--
NFEASEN-------ET--G-----------------------------------------
----------------------------------SWS---------IP-EFSA-------
-------TGD-------------------------------NVTESNYTN----TWVNT-
------------------------------------------------------------
-----------------------------------------------------
>17412349
---------------MNHKNLSLLLVAVITIGIFALP-QSVALFSGQHSWYDL------S
A---GPNDVPCEKCHGDIADEMIDS----------DNGA--H--RNL-T-----------
-------CAMCHR-------T----CF-SN------------------------------
------------------------------------------------------------
----------------------------YTYA-SG--------EGSG------STA----
------GEE----AH----AAS---------TVECMDCHG--------------------
--IYHEIYH---------GSYYTWDH--------WSYSEYSGN----------CDKCHWS
---------------------GGYSD---------------FISAGGFGIEDPANPGHNT
TATDT---------GE-KAAHRKFV--LD------AM------NESLM--E--GANEA--
---------CIGCH-----------TRVGVNIT---------------WTK---NVVL--
EFSASEN-------EY--G-----------------------------------------
----------------------------------NWS---------IP-DFSA-------
-------AGS-------------------------------NVTASTYRN----NWTNSY
------------------------------------------------------------
-----------------------------------------------------
>10668842
---------------MNSRKFVLMAIAVLAIGLFALP-SSISLFSGQHTWYDL------G
R---AGSQVPCEKCHAEIGDEMA------------STGA--H--EGF-T-----------
-------CECCHR-------T----DA-AV------------------------------
------------------------------------------------------------
----------------------------GSY------------AGES------SKT----
------GTG----AH----AAS---------TEDCMICHD--------------------
----YETQG---------HLDYTHDY--------IDAAVN-------------CKACHPG
--------------------------------FFGSGGSPFPPTAGGFNLTTDPEDS---
--------------GA-KAAHKPFV--VD------SK------DSELM--I--GPNEA--
---------CITCH-----------TRVGVSIT---------------WTK-RE--NL--
NFNATED-------AD--G-----------------------------------------
----------------------------------VWT---------IQ-SFTA-------
-------SGE-------------------------------NVTQVNSPN----EWTR--
------------------------------------------------------------
-----------------------------------------------------
>10668841
---------------MGIGKSVLVVIAVVAIGLFALP-SSISLFSGQHTWYDL------S
G---AGNDIPCEKCHAEIRDEMMSS----------DNGV--H--ENI-K-----------
-------CEGCHR-------T----DA-R-------------------------------
------------------------------------------------------------
----------------------------VGYA-GVGDWG----SGPE------TYP----
------GQG----AH----AAS---------TQECMICHG--------------------
----GGNFT---------HYNLKQD----------------------------CSDCHGT
--------------------------------------PFIAPHAGGLGLTEAPDT----
--------------GD-KAAHLPFV--DD------AI------DEPLM--E--GANEA--
---------CIACH-----------TRVGVSIT---------------WTK-KE--NL--
NFNAGED-------AV--G-----------------------------------------
----------------------------------VWT---------IQ-AFTA-------
-------SGE-------------------------------NVTQVNSPN----AWTNP-
------------------------------------------------------------
-----------------------------------------------------
>17610640
---------------MKSKGIALLAVAIVAIGIFALP-SSVSLFSGQHTWYDL------S
G---EGNDVPCEKCHAEIKDEMMSG----------DNGV--H--ETI-K-----------
-------CEGCHR-------T----DA-R-------------------------------
------------------------------------------------------------
----------------------------VGYA-LDDEGA--------------VYP----
------GQG----AH----AAS---------TQECMICHG--------------------
----GGNFT---------HAYISCSD---------------------------YTACHGV
--------------------------------------PFIAPRAGGFGLTDDAADT---
--------------GE-KAAHLPFV--DD------SI------DDPLM--K--GANEA--
---------CISCH-----------TRIGVEIT---------------WTK---NENL--
EFNATED-------GY--G-----------------------------------------
----------------------------------IWA---------IS-EFAA-------
-------GGS-------------------------------NVTYVNTNN----TWTNQ-
------------------------------------------------------------
-----------------------------------------------------
>17387513
---------------MDSKRIALMAIAVVAIGIFALP-STVSLFSGQHSWYDL---TDYS
E---GHTTVPCEKCHADIADEMDS-----------HTGP--H--AQL-KGSSFSRLY---
-------CEDCHR-------V----FY-NYADSEV-------------------------
------------------------------------------------------------
----------------------------GSAP-VYPKYTYALGLGTG------STP----
------GKE----AH----AAS---------TVECMDCHG------------------IV
DDLYDSGSA---------HHALNYDY--------------GYDEP--------CGRCHAG
---------------------RDFNN---VF------------AAGGFNLTKGKSSWAWD
YDPATDDI------GE-KEAHMKFV--LD------AM------EEDLM--E--GANEA--
---------CIACH-----------TKIGVNIT---------------WTK-NE--YM--
EFTAIDD-------GM--G-----------------------------------------
----------------------------------NWT---------IH-NFTA-------
-------GGE-------------------------------NVTHVNSSN----EWTNP-
------------------------------------------------------------
-----------------------------------------------------
>17353309
---------------MDSKRIALMAIAVVAIGIFALP-STVSLFSGQHSWYDL------T
DYSEGHTTVPCEKCHADIADEMDS-----------HTGP--H--AQLKGSSFSRLY----
-------CEDCHR-------V----FY-NYADSEV-------------------------
------------------------------------------------------------
----------------------------GSAP-VYPKYTYALGLGTG------STP----
------GKE----AH----AAS---------TVECMDCHG------------------IV
DDLYDSGSA---------HHALNYDY--------------GYDEP--------CGRCHAG
------------------------------------RDFNNVFAAGGFNLTKGKSSWAWD
YDPATDDI------GE-KEAHMKFV--LD------AM------EEDLM--E--GANEA--
---------CIACH-----------TKIGVNIT---------------WTK---NEYM--
EFTAIDD-------GM--G-----------------------------------------
----------------------------------NWT---------IH-NFTA-------
-------GGE-------------------------------NVTHVNSSN----EWTNP-
------------------------------------------------------------
-----------------------------------------------------
>17607858
---------------MESKKIAFVLIAVIAIGIFALP-STVSLFSGQHSWYDL------T
DYSTGHTTVPCEKCHADIAAEMET-----------HTGP--H--AEL-SGGLY-------
-------CEDCHR-------V----FY-DYAGTTQ-------------------------
------------------------------------------------------------
----------------------------GQAP-AWPKYTYALGLGAG------STP----
------GKE----AH----AVS---------TVECMDCHG--------------------
-------IV---------GDLYDWGS----------------------------------
------------------------------------------------------------
--------------TH-HASNYDY-----------------------------GYDQP--
---------CGRCH-----------ADNNINIV---------------FAA----GGF--
NLTKGKK-------SD--A-----------------------------------------
------------------------------------------------------------
------------------------------------------------------------
------------------------------------------------------------
-----------------------------------------------------
>17373367
----------------------LLAVAVVATGIFALP-STVSLFSGQHSWYEL------S
A---QGNNVPCEKCHADIGDEMA------------STGA--H--ANI-K-----------
-------CEGCHN-----------------------------------------------
------------------------------------------------------------
------------------------------------------------------------
------------------------------------------------------------
------------------------------------------------------------
------------------------------------------------------------
---------------------LQFV--RD------SM------DEPLM--E--GANEA--
---------GSACH-----------TRIGVNIT---------------WTK---NEYL--
EFTVTED-------SE--G-----------------------------------------
----------------------------------NWT---------IA-CFAA-------
-------GGE-------------------------------NVTQVNSSN----SWTNP-
------------------------------------------------------------
-----------------------------------------------------
>17373366
---------------MNSNRIALMAVAVVAIGIFALP-STVSLFSGQHSWYDLGELVDGA
S---GVNNVPCEKCHADIADEMMSD----------DNGV--H--NDL-T-----------
-------CAMCHR-------T----PF-TN------------------------------
------------------------------------------------------------
----------------------------YTYA-RGH-------YERGTFGTQPPRP----
------GEE----AH----AAS---------VVECMDCHD--------------------
--GAGDKGT---------DHESDREY----------------AAK--------CLDCHQG
---------------------GYSVD---------------FIAAGGFGLTPQSYDT---
--------------GT-NAAHKQFV--HD------SI------DETLM--E--GANEA--
---------CIACH-----------TRVGVNIT---------------WTK-NE--YL--
EFAAIDD-------GT--G-----------------------------------------
----------------------------------NWT---------IP-GFTA-------
-------NGT-------------------------------NITYVNSSN----SWTS--
------------------------------------------------------------
-----------------------------------------------------
>17373370
---------------MKSQKIVLMAVAVIAIGIFALP-STVSLFSGQHSWYDLGELVDGA
S---GRNNVPCEKCHADIADEMISG----------ENGV--H--RNL-T-----------
-------CAMCHR-------T----PF-TN------------------------------
------------------------------------------------------------
----------------------------YTYA-RGHYERGTLLGTQP------PRP----
------GQE----AH----AAS---------VVECMDCHD--------------------
--GAGDKGT---------GHELDREYAAK------------------------CLDCHQG
------------------------------------GYSVDFIAAGGFNLTPQSYDT---
--------------GT-KAAHKQFV--LD------AI------NETLM--E--GANEA--
---------CIACH-----------TRVGVNIT---------------WTK---NEYL--
EFTAIED-------GT--G-----------------------------------------
----------------------------------NWT---------IP-GFTA-------
-------NGT-------------------------------NITYVNSSN----EWTNP-
------------------------------------------------------------
-----------------------------------------------------
>10667795
---------------MKSRGLALLVVAIDAIGIFALP-SSVSLFSGQHTWYDLSNSVGGT
S---GVNNVPCEKCHAE-------------------------------------------
------------------------------------------------------------
------------------------------------------------------------
-----------------------------------------------------W------
------------------------------------------------------------
------------------------------------------------------------
------------------------------------------------------------
--------------GQ-HLARRRML-----------------------------------
-------------H-----------LQLST------------------------------
------------------------------------------------------------
------------------------------------------------------------
------------------------------------------------------------
------------------------------------------------------------
-----------------------------------------------------
>17610639
---------------MKSKGIALLTVAIVATGIFALP-GSVSLFSGQHTWYDL----SEP
GSASGVNKVPCGKCHAEIKEEMLSD----------NNGA--H--EGL-T-----------
-------CSMCHR-------A----YF-TG------------------------------
------------------------------------------------------------
----------------------------YTYA-RGSYNI----GATGYD----PTP----
------GQE----AH----AAS---------TVECMDCHA--------------------
--AWDPPLM---------NPPHSKDR--------------EYVGK--------CGNCHLN
---------------------GNYGA--------------GCLAAGGFGITPFGSDT---
--------------GT-KAAHKKFV--LD------SM------NETLM--E--GANEA--
---------CIACH-----------TRIGVNIT---------------WTK-NE--NL--
EFDASED-------EM--G-----------------------------------------
----------------------------------EWT---------IP-SFAA-------
-------GGS-------------------------------DVTYVNTNN----TWTNP-
------------------------------------------------------------
-----------------------------------------------------
>3967182
---------------MKSKGIALLAVAIVAIGIFALP-SSVSLFSGQHTWYDIGESVGGT
P---GANNVPCEKCHAEIELEMVSG----------GNGA--H--EGL-T-----------
-------CSMCHR------------AYFTG------------------------------
------------------------------------------------------------
----------------------------YTYG-RGGYAV----GGTPYP----PIP----
------GQE----AH----AAS---------TVECMDCHA-------------------A
YDSAVNHSW---------QDPEYAGK---------------------------CGNCHLD
-----------------------------------GNYGAGCLAAGGFGLTPYASDT---
--------------GT-KAAHKKFV--LD------SI------DEPLM--D--GANEA--
---------CIACH-----------TRIGVNIT---------------WTK---NKNL--
EFDASED-------GT--G-----------------------------------------
----------------------------------VWT---------IP-SFAA-------
-------GGS-------------------------------DVVSVSYPN----NWTG--
------------------------------------------------------------
-----------------------------------------------------
