# Supplementary material for: Comparative genomics reveals electron transfer and syntrophic mechanisms differentiating methanotrophic and methanogenic archaea
Source: PLoS Biol. 2022 Jan 5;20(1):e3001508. doi: 10.1371/journal.pbio.3001508 (PMC9012536; doi:10.1371/journal.pbio.3001508)
Supplement: S4 Data — (ZIP) [file pbio.3001508.s020.zip]

Archive with 90 entries (89 files):
- S4 Data/
- __MACOSX/._S4 Data
- S4 Data/ANME-2a_sp._CONS7142H05b1_d.csv.cohesin.csv
- __MACOSX/S4 Data/._ANME-2a_sp._CONS7142H05b1_d.csv.cohesin.csv
- S4 Data/Methanosarcina_mazei_Go1_d.csv.cohesin.csv
- __MACOSX/S4 Data/._Methanosarcina_mazei_Go1_d.csv.cohesin.csv
- S4 Data/ANME-2c_sp._AggC10_d.csv.cohesin.csv
- __MACOSX/S4 Data/._ANME-2c_sp._AggC10_d.csv.cohesin.csv
- S4 Data/Methanosarcina_acetivorans_d.csv.cohesin.csv
- __MACOSX/S4 Data/._Methanosarcina_acetivorans_d.csv.cohesin.csv
- S4 Data/ANME-2b_sp._CONS3730F09p3b1_d.csv.cohesin.csv
- __MACOSX/S4 Data/._ANME-2b_sp._CONS3730F09p3b1_d.csv.cohesin.csv
- S4 Data/ANME-1_sp._GoMg4_d.csv.cohesin.csv
- __MACOSX/S4 Data/._ANME-1_sp._GoMg4_d.csv.cohesin.csv
- S4 Data/ANME-1_sp._CONS3730F07p2b1_d.csv.cohesin.csv
- __MACOSX/S4 Data/._ANME-1_sp._CONS3730F07p2b1_d.csv.cohesin.csv
- S4 Data/ANME-1_sp._CONS3730H04p2b1_d.csv.cohesin.csv
- __MACOSX/S4 Data/._ANME-1_sp._CONS3730H04p2b1_d.csv.cohesin.csv
- S4 Data/ANME-2c_sp._ERB4_d.csv.cohesin.csv
- __MACOSX/S4 Data/._ANME-2c_sp._ERB4_d.csv.cohesin.csv
- S4 Data/ANME-1_sp._GoMg3.2_.csv.cohesin.csv
- __MACOSX/S4 Data/._ANME-1_sp._GoMg3.2_.csv.cohesin.csv
- S4 Data/ANME-1_sp._GoMg1_d.csv.cohesin.csv
- __MACOSX/S4 Data/._ANME-1_sp._GoMg1_d.csv.cohesin.csv
- S4 Data/ANME-2c_sp._AMVER4-31_d.csv.cohesin.csv
- __MACOSX/S4 Data/._ANME-2c_sp._AMVER4-31_d.csv.cohesin.csv
- S4 Data/ANME-2d_M_nitroreducens_d.csv.cohesin.csv
- __MACOSX/S4 Data/._ANME-2d_M_nitroreducens_d.csv.cohesin.csv
- S4 Data/ANME-2a_sp._HMMV-459A3_d.csv.cohesin.csv
- __MACOSX/S4 Data/._ANME-2a_sp._HMMV-459A3_d.csv.cohesin.csv
- S4 Data/Archaeoglobus_fulgidus_d.csv.cohesin.csv
- __MACOSX/S4 Data/._Archaeoglobus_fulgidus_d.csv.cohesin.csv
- S4 Data/ANME-1_sp._ERB6_d.csv.cohesin.csv
- __MACOSX/S4 Data/._ANME-1_sp._ERB6_d.csv.cohesin.csv
- S4 Data/ANME-1_sp._Meyerdierks_d.csv.cohesin.csv
- __MACOSX/S4 Data/._ANME-1_sp._Meyerdierks_d.csv.cohesin.csv
- S4 Data/GoM_ArcI_ex4484-138_d.csv.cohesin.csv
- __MACOSX/S4 Data/._GoM_ArcI_ex4484-138_d.csv.cohesin.csv
- S4 Data/ANME-2a_sp._HMMV-459B4_d.csv.cohesin.csv
- __MACOSX/S4 Data/._ANME-2a_sp._HMMV-459B4_d.csv.cohesin.csv
- S4 Data/ANME-1_sp._GoMg2_d.csv.cohesin.csv
- __MACOSX/S4 Data/._ANME-1_sp._GoMg2_d.csv.cohesin.csv
- S4 Data/GoM_ArcI_ex4572-44_d.csv.cohesin.csv
- __MACOSX/S4 Data/._GoM_ArcI_ex4572-44_d.csv.cohesin.csv
- S4 Data/ANME-2a_sp._Wang_d.csv.cohesin.csv
- __MACOSX/S4 Data/._ANME-2a_sp._Wang_d.csv.cohesin.csv
- S4 Data/ANME-1_sp._ERB7_d.csv.cohesin.csv
- __MACOSX/S4 Data/._ANME-1_sp._ERB7_d.csv.cohesin.csv
- S4 Data/ANME-1_sp._CONS3730B06UFb1_d.csv.cohesin.csv
- __MACOSX/S4 Data/._ANME-1_sp._CONS3730B06UFb1_d.csv.cohesin.csv
- S4 Data/ANME-2b_sp._HR1_d.csv.cohesin.csv
- __MACOSX/S4 Data/._ANME-2b_sp._HR1_d.csv.cohesin.csv
- S4 Data/ANME-2c_sp._COP2_d.csv.cohesin.csv
- __MACOSX/S4 Data/._ANME-2c_sp._COP2_d.csv.cohesin.csv
- S4 Data/ANME-2a_sp._CONS7142G09b1_d.csv.cohesin.csv
- __MACOSX/S4 Data/._ANME-2a_sp._CONS7142G09b1_d.csv.cohesin.csv
- S4 Data/ANME-2d_M_sp._BLZ1_d.csv.cohesin.csv
- __MACOSX/S4 Data/._ANME-2d_M_sp._BLZ1_d.csv.cohesin.csv
- S4 Data/ANME-1_cluster_archaeon_ex4572-4_d.csv.cohesin.csv
- __MACOSX/S4 Data/._ANME-1_cluster_archaeon_ex4572-4_d.csv.cohesin.csv
- S4 Data/Syntrophoarchaeum_caldarius_d.csv.cohesin.csv
- __MACOSX/S4 Data/._Syntrophoarchaeum_caldarius_d.csv.cohesin.csv
- S4 Data/ANME-2b_sp._CONS3730D10UFb2_d.csv.cohesin.csv
- __MACOSX/S4 Data/._ANME-2b_sp._CONS3730D10UFb2_d.csv.cohesin.csv
- S4 Data/ANME-2c_sp._HMMV_459B1_d.csv.cohesin.csv
- __MACOSX/S4 Data/._ANME-2c_sp._HMMV_459B1_d.csv.cohesin.csv
- S4 Data/ANME-1_sp._GB60_d.csv.cohesin.csv
- __MACOSX/S4 Data/._ANME-1_sp._GB60_d.csv.cohesin.csv
- S4 Data/ANME-2a_sp._S7142MS1_d.csv.cohesin.csv
- __MACOSX/S4 Data/._ANME-2a_sp._S7142MS1_d.csv.cohesin.csv
- S4 Data/ANME-1_sp._GB37_d.csv.cohesin.csv
- __MACOSX/S4 Data/._ANME-1_sp._GB37_d.csv.cohesin.csv
- S4 Data/Syntrophoarchaeum_butanivorans_d.csv.cohesin.csv
- __MACOSX/S4 Data/._Syntrophoarchaeum_butanivorans_d.csv.cohesin.csv
- S4 Data/ANME-3_sp._HMMV2_d.csv.cohesin.csv
- __MACOSX/S4 Data/._ANME-3_sp._HMMV2_d.csv.cohesin.csv
- S4 Data/ANME-2c_sp._AMVER4-21_d.csv.cohesin.csv
- __MACOSX/S4 Data/._ANME-2c_sp._AMVER4-21_d.csv.cohesin.csv
- S4 Data/ANME-2c_sp._E20_d.csv.cohesin.csv
- __MACOSX/S4 Data/._ANME-2c_sp._E20_d.csv.cohesin.csv
- S4 Data/ANME-2c_sp._COP1_d.csv.cohesin.csv
- __MACOSX/S4 Data/._ANME-2c_sp._COP1_d.csv.cohesin.csv
- S4 Data/ANME-1_sp._AggC03_d.csv.cohesin.csv
- __MACOSX/S4 Data/._ANME-1_sp._AggC03_d.csv.cohesin.csv
- S4 Data/ANME-1_sp._SCGC_AAA252-L18_d.csv.cohesin.csv
- __MACOSX/S4 Data/._ANME-1_sp._SCGC_AAA252-L18_d.csv.cohesin.csv
- S4 Data/ANME-2b_sp._CONS3730E01UFb2_d.csv.cohesin.csv
- __MACOSX/S4 Data/._ANME-2b_sp._CONS3730E01UFb2_d.csv.cohesin.csv
- S4 Data/ANME-3_sp._HMMV_d.csv.cohesin.csv
- __MACOSX/S4 Data/._ANME-3_sp._HMMV_d.csv.cohesin.csv
