# Supplementary material for: Comparative genomics reveals electron transfer and syntrophic mechanisms differentiating methanotrophic and methanogenic archaea
Source: PLoS Biol. 2022 Jan 5;20(1):e3001508. doi: 10.1371/journal.pbio.3001508 (PMC9012536; doi:10.1371/journal.pbio.3001508)
Supplement: S4 Data — (ZIP) [file pbio.3001508.s020.zip › S4 Data/ANME-1_sp._GoMg3.2_.csv.cohesin.csv]

	Contig	Feature	Feature.Start.in.Contig	Feature.End.in.Contig	Feature.Direction.in.Contig	Domain.Accession	Domain.Start.in.Feature	Domain.End.in.Feature	E.value	Bit.Score	Domain.Coverage	Domain.Description
2900	GOMG3.2_130	LHMKAEBJ_00703	6171	6584	-	PF00963.13	17	111	1.5e-09	37.8	0.74468085106383	Cohesin domain
2901	GOMG3.2_130	LHMKAEBJ_00703	6171	6584	-	cd08547	5	111	3e-16	69.7	0.78	Type II cohesin domain, interaction partner of dockerin. Bacterial cohesin domains bind to a complementary protein domain named dockerin, and this interaction is required for the formation of the cellulosome, a cellulose-degrading complex. The cellulosome consists of scaffoldin, a noncatalytic scaffolding polypeptide, that comprises repeating cohesion modules and a single carbohydrate-binding mod…
3234	GOMG3.2_14	LHMKAEBJ_01791	6421	6852	-	PF00963.13	17	129	9.2e-18	64.4	0.893617021276596	Cohesin domain
3235	GOMG3.2_14	LHMKAEBJ_01791	6421	6852	-	cd08546	14	112	1e-05	39.9	0.69	Cohesin domain, interaction parter of dockerin. Bacterial cohesin domains bind to a complementary protein domain named dockerin, and this interaction is required for the formation of the cellulosome, a cellulose-degrading complex. The cellulosome consists of scaffoldin, a noncatalytic scaffolding polypeptide, that comprises repeating cohesion modules and a single carbohydrate-binding module (CBM)…
3236	GOMG3.2_14	LHMKAEBJ_01791	6421	6852	-	cd08547	14	138	8e-11	53.9	0.92	Type II cohesin domain, interaction partner of dockerin. Bacterial cohesin domains bind to a complementary protein domain named dockerin, and this interaction is required for the formation of the cellulosome, a cellulose-degrading complex. The cellulosome consists of scaffoldin, a noncatalytic scaffolding polypeptide, that comprises repeating cohesion modules and a single carbohydrate-binding mod…
3237	GOMG3.2_14	LHMKAEBJ_01791	6421	6852	-	cd08548	16	140	4e-16	69.2	0.93	Type I cohesin domain, interaction partner of dockerin. Bacterial cohesin domains bind to a complementary protein domain named dockerin, and this interaction is required for the formation of the cellulosome, a cellulose-degrading complex. The cellulosome consists of scaffoldin, a noncatalytic scaffolding polypeptide, that comprises repeating cohesion modules and a single carbohydrate-binding modu…
4197	GOMG3.2_16	LHMKAEBJ_01650	7213	8448	-	COG0614	89	381	7e-36	133	0.88	ABC-type Fe3+-hydroxamate transport system, periplasmic component [Inorganic ion transport and metabolism].
4198	GOMG3.2_16	LHMKAEBJ_01650	7213	8448	-	COG4558	91	378	1e-19	85.9	0.89	ABC-type hemin transport system, periplasmic component [Inorganic ion transport and metabolism].
4199	GOMG3.2_16	LHMKAEBJ_01650	7213	8448	-	COG4607	90	309	7e-08	50.8	0.62	ABC-type enterochelin transport system, periplasmic component [Inorganic ion transport and metabolism].
4200	GOMG3.2_16	LHMKAEBJ_01650	7213	8448	-	PF01497.13	110	356	7.6e-29	100.5	0.995798319327731	Periplasmic binding protein
4201	GOMG3.2_16	LHMKAEBJ_01650	7213	8448	-	cd00636	108	249	3e-19	82.2	0.95	Helical backbone metal receptor (TroA-like domain). These proteins have been shown to function in the ABC transport of ferric siderophores and metal ions such as Mn2+, Fe3+, Cu2+ and/or Zn2+. Their ligand binding site is formed in the interface between two globular domains linked by a single helix. Many of these proteins also possess a low complexity region containing a metal-binding histidine-ri…
4202	GOMG3.2_16	LHMKAEBJ_01650	7213	8448	-	cd01139	91	401	3e-38	140	0.9	Periplasmic binding protein TroA_f. These proteins are predicted to function as initial receptors in the ABC metal ion uptake in eubacteria and archaea. They belong to the TroA superfamily of helical backbone metal receptor proteins that share a distinct fold and ligand binding mechanism. A typical TroA protein is comprised of two globular subdomains connected by a single helix and can bind their…
4203	GOMG3.2_16	LHMKAEBJ_01650	7213	8448	-	cd01140	95	310	6e-13	66.1	0.73	Siderophore binding protein FatB. These proteins have been shown to function as ABC-type initial receptors in the siderophore-mediated iron uptake in some eubacterial species. They belong to the TroA superfamily of periplasmic metal binding proteins that share a distinct fold and ligand binding mechanism. A typical TroA protein is comprised of two globular subdomains connected by a single helix a…
4204	GOMG3.2_16	LHMKAEBJ_01650	7213	8448	-	cd01141	101	254	1e-15	72.8	0.77	Periplasmic binding protein TroA_d. These proteins are predicted to function as initial receptors in the ABC metal ion uptake in eubacteria and archaea. They belong to the TroA superfamily of helical backbone metal receptor proteins that share a distinct fold and ligand binding mechanism. A typical TroA protein is comprised of two globular subdomains connected by a single helix and can bind their…
4205	GOMG3.2_16	LHMKAEBJ_01650	7213	8448	-	cd01142	90	384	7e-31	118	0.94	Periplasmic binding protein TroA_e. These proteins are predicted to function as initial receptors in the ABC metal ion uptake in eubacteria and archaea. They belong to the TroA superfamily of helical backbone metal receptor proteins that share a distinct fold and ligand binding mechanism. A typical TroA protein is comprised of two globular subdomains connected by a single helix and can bind their…
4206	GOMG3.2_16	LHMKAEBJ_01650	7213	8448	-	cd01143	106	309	1e-22	93.1	0.99	Periplasmic binding protein YvrC. These proteins are predicted to function as initial receptors in ABC transport of metal ions in eubacteria and archaea. They belong to the TroA superfamily of periplasmic metal binding proteins that share a distinct fold and ligand binding mechanism. A typical TroA protein is comprised of two globular subdomains connected by a single helix and can bind the metal …
4207	GOMG3.2_16	LHMKAEBJ_01650	7213	8448	-	cd01144	108	361	4e-19	83.9	0.94	Cobalamin binding protein BtuF. These proteins have been shown to function as initial receptors in ABC transport of vitamin B12 (cobalamin) in eubacterial and some archaeal species. They belong to the TroA superfamily of helical backbone metal receptor proteins that share a distinct fold and ligand binding mechanism. A typical TroA protein is comprised of two globular subdomains connected by a si…
4208	GOMG3.2_16	LHMKAEBJ_01650	7213	8448	-	cd01146	108	248	3e-05	43	0.5	Fe3+-siderophore binding domain FhuD. These proteins have been shown to function as initial receptors in ABC transport of Fe3+-siderophores in many eubacterial species. They belong to the TroA-like superfamily of helical backbone metal receptor proteins that share a distinct fold and ligand binding mechanism. A typical TroA-like protein is comprised of two globular subdomains connected by a long …
4209	GOMG3.2_16	LHMKAEBJ_01650	7213	8448	-	cd01147	106	352	1e-29	114	0.91	Metal binding protein HemV-2. These proteins are predicted to function as initial receptors in ABC transport of metal ions. They belong to the TroA superfamily of helical backbone metal receptor proteins that share a distinct fold and ligand binding mechanism. A typical TroA protein is comprised of two globular subdomains connected by a single helix and can bind the metal ion in the cleft between…
4210	GOMG3.2_16	LHMKAEBJ_01650	7213	8448	-	cd01148	94	361	1e-19	85.9	0.9	Metal binding protein TroA_a. These proteins are predicted to function as initial receptors in ABC transport of metal ions in eubacteria. They belong to the TroA superfamily of helical backbone metal receptor proteins that share a distinct fold and ligand binding mechanism. A typical TroA protein is comprised of two globular subdomains connected by a single helix and can bind the metal ion in the…
4211	GOMG3.2_16	LHMKAEBJ_01650	7213	8448	-	cd01149	108	355	2e-15	73.1	0.97	Hemin binding protein HutB. These proteins have been shown to function as initial receptors in ABC transport of hemin and hemoproteins in many eubacterial species. They belong to the TroA superfamily of periplasmic metal binding proteins that share a distinct fold and ligand binding mechanism. A typical TroA protein is comprised of two globular subdomains connected by a single helix and can bind …
4212	GOMG3.2_16	LHMKAEBJ_01650	7213	8448	-	cd14256	33	85	2e-05	41	0.93	Type I dockerin repeat domain. Bacterial cohesin domains bind to a complementary protein domain named dockerin, and this interaction is required for the formation of the cellulosome, a cellulose-degrading complex. The cellulosome consists of scaffoldin, a noncatalytic scaffolding polypeptide, that comprises repeating cohesion modules and a single carbohydrate-binding module (CBM). Specific calciu…
4213	GOMG3.2_16	LHMKAEBJ_01651	8521	9837	-	COG0614	111	406	2e-35	131	0.87	ABC-type Fe3+-hydroxamate transport system, periplasmic component [Inorganic ion transport and metabolism].
4214	GOMG3.2_16	LHMKAEBJ_01651	8521	9837	-	COG4607	123	269	2e-08	52.4	0.42	ABC-type enterochelin transport system, periplasmic component [Inorganic ion transport and metabolism].
4215	GOMG3.2_16	LHMKAEBJ_01651	8521	9837	-	PF01497.13	135	378	1.2e-20	73.6	0.966386554621849	Periplasmic binding protein
4216	GOMG3.2_16	LHMKAEBJ_01651	8521	9837	-	cd00636	130	276	8e-13	64.1	0.97	Helical backbone metal receptor (TroA-like domain). These proteins have been shown to function in the ABC transport of ferric siderophores and metal ions such as Mn2+, Fe3+, Cu2+ and/or Zn2+. Their ligand binding site is formed in the interface between two globular domains linked by a single helix. Many of these proteins also possess a low complexity region containing a metal-binding histidine-ri…
4217	GOMG3.2_16	LHMKAEBJ_01651	8521	9837	-	cd01139	113	433	6e-39	142	0.9	Periplasmic binding protein TroA_f. These proteins are predicted to function as initial receptors in the ABC metal ion uptake in eubacteria and archaea. They belong to the TroA superfamily of helical backbone metal receptor proteins that share a distinct fold and ligand binding mechanism. A typical TroA protein is comprised of two globular subdomains connected by a single helix and can bind their…
4218	GOMG3.2_16	LHMKAEBJ_01651	8521	9837	-	cd01140	123	380	3e-09	55.3	0.86	Siderophore binding protein FatB. These proteins have been shown to function as ABC-type initial receptors in the siderophore-mediated iron uptake in some eubacterial species. They belong to the TroA superfamily of periplasmic metal binding proteins that share a distinct fold and ligand binding mechanism. A typical TroA protein is comprised of two globular subdomains connected by a single helix a…
4219	GOMG3.2_16	LHMKAEBJ_01651	8521	9837	-	cd01141	123	304	6e-10	56.3	0.93	Periplasmic binding protein TroA_d. These proteins are predicted to function as initial receptors in the ABC metal ion uptake in eubacteria and archaea. They belong to the TroA superfamily of helical backbone metal receptor proteins that share a distinct fold and ligand binding mechanism. A typical TroA protein is comprised of two globular subdomains connected by a single helix and can bind their…
4220	GOMG3.2_16	LHMKAEBJ_01651	8521	9837	-	cd01142	112	409	1e-27	109	0.95	Periplasmic binding protein TroA_e. These proteins are predicted to function as initial receptors in the ABC metal ion uptake in eubacteria and archaea. They belong to the TroA superfamily of helical backbone metal receptor proteins that share a distinct fold and ligand binding mechanism. A typical TroA protein is comprised of two globular subdomains connected by a single helix and can bind their…
4221	GOMG3.2_16	LHMKAEBJ_01651	8521	9837	-	cd01143	127	332	9e-21	88.1	0.95	Periplasmic binding protein YvrC. These proteins are predicted to function as initial receptors in ABC transport of metal ions in eubacteria and archaea. They belong to the TroA superfamily of periplasmic metal binding proteins that share a distinct fold and ligand binding mechanism. A typical TroA protein is comprised of two globular subdomains connected by a single helix and can bind the metal …
4222	GOMG3.2_16	LHMKAEBJ_01651	8521	9837	-	cd01144	130	332	5e-12	63.1	0.74	Cobalamin binding protein BtuF. These proteins have been shown to function as initial receptors in ABC transport of vitamin B12 (cobalamin) in eubacterial and some archaeal species. They belong to the TroA superfamily of helical backbone metal receptor proteins that share a distinct fold and ligand binding mechanism. A typical TroA protein is comprised of two globular subdomains connected by a si…
4223	GOMG3.2_16	LHMKAEBJ_01651	8521	9837	-	cd01146	126	280	2e-08	52.7	0.54	Fe3+-siderophore binding domain FhuD. These proteins have been shown to function as initial receptors in ABC transport of Fe3+-siderophores in many eubacterial species. They belong to the TroA-like superfamily of helical backbone metal receptor proteins that share a distinct fold and ligand binding mechanism. A typical TroA-like protein is comprised of two globular subdomains connected by a long …
4224	GOMG3.2_16	LHMKAEBJ_01651	8521	9837	-	cd01147	125	376	2e-27	108	0.9	Metal binding protein HemV-2. These proteins are predicted to function as initial receptors in ABC transport of metal ions. They belong to the TroA superfamily of helical backbone metal receptor proteins that share a distinct fold and ligand binding mechanism. A typical TroA protein is comprised of two globular subdomains connected by a single helix and can bind the metal ion in the cleft between…
4225	GOMG3.2_16	LHMKAEBJ_01651	8521	9837	-	cd01148	116	396	7e-11	60.4	0.93	Metal binding protein TroA_a. These proteins are predicted to function as initial receptors in ABC transport of metal ions in eubacteria. They belong to the TroA superfamily of helical backbone metal receptor proteins that share a distinct fold and ligand binding mechanism. A typical TroA protein is comprised of two globular subdomains connected by a single helix and can bind the metal ion in the…
4226	GOMG3.2_16	LHMKAEBJ_01651	8521	9837	-	cd14256	55	107	2e-05	41.4	0.93	Type I dockerin repeat domain. Bacterial cohesin domains bind to a complementary protein domain named dockerin, and this interaction is required for the formation of the cellulosome, a cellulose-degrading complex. The cellulosome consists of scaffoldin, a noncatalytic scaffolding polypeptide, that comprises repeating cohesion modules and a single carbohydrate-binding module (CBM). Specific calciu…
4227	GOMG3.2_16	LHMKAEBJ_01652	9986	11272	-	COG0614	104	394	3e-41	148	0.88	ABC-type Fe3+-hydroxamate transport system, periplasmic component [Inorganic ion transport and metabolism].
4228	GOMG3.2_16	LHMKAEBJ_01652	9986	11272	-	COG4558	121	366	9e-09	53.6	0.73	ABC-type hemin transport system, periplasmic component [Inorganic ion transport and metabolism].
4229	GOMG3.2_16	LHMKAEBJ_01652	9986	11272	-	COG4594	116	364	6e-05	41.7	0.75	ABC-type Fe3+-citrate transport system, periplasmic component [Inorganic ion transport and metabolism].
4230	GOMG3.2_16	LHMKAEBJ_01652	9986	11272	-	COG4607	105	259	1e-08	53.1	0.45	ABC-type enterochelin transport system, periplasmic component [Inorganic ion transport and metabolism].
4231	GOMG3.2_16	LHMKAEBJ_01652	9986	11272	-	PF01497.13	129	368	2.1e-25	89.2	0.974789915966387	Periplasmic binding protein
4232	GOMG3.2_16	LHMKAEBJ_01652	9986	11272	-	cd00636	123	263	3e-15	71.4	0.93	Helical backbone metal receptor (TroA-like domain). These proteins have been shown to function in the ABC transport of ferric siderophores and metal ions such as Mn2+, Fe3+, Cu2+ and/or Zn2+. Their ligand binding site is formed in the interface between two globular domains linked by a single helix. Many of these proteins also possess a low complexity region containing a metal-binding histidine-ri…
4233	GOMG3.2_16	LHMKAEBJ_01652	9986	11272	-	cd01138	116	248	4e-06	45.4	0.5	Periplasmic binding protein FeuA. These proteins have predicted to function as initial receptors in ABC transport of metal ions in some eubacterial species. They belong to the TroA superfamily of periplasmic metal binding proteins that share a distinct fold and ligand binding mechanism. A typical TroA protein is comprised of two globular subdomains connected by a single helix and can bind their l…
4234	GOMG3.2_16	LHMKAEBJ_01652	9986	11272	-	cd01139	106	421	2e-43	155	0.88	Periplasmic binding protein TroA_f. These proteins are predicted to function as initial receptors in the ABC metal ion uptake in eubacteria and archaea. They belong to the TroA superfamily of helical backbone metal receptor proteins that share a distinct fold and ligand binding mechanism. A typical TroA protein is comprised of two globular subdomains connected by a single helix and can bind their…
4235	GOMG3.2_16	LHMKAEBJ_01652	9986	11272	-	cd01140	116	259	6e-07	48.4	0.52	Siderophore binding protein FatB. These proteins have been shown to function as ABC-type initial receptors in the siderophore-mediated iron uptake in some eubacterial species. They belong to the TroA superfamily of periplasmic metal binding proteins that share a distinct fold and ligand binding mechanism. A typical TroA protein is comprised of two globular subdomains connected by a single helix a…
4236	GOMG3.2_16	LHMKAEBJ_01652	9986	11272	-	cd01141	116	301	3e-10	57	0.96	Periplasmic binding protein TroA_d. These proteins are predicted to function as initial receptors in the ABC metal ion uptake in eubacteria and archaea. They belong to the TroA superfamily of helical backbone metal receptor proteins that share a distinct fold and ligand binding mechanism. A typical TroA protein is comprised of two globular subdomains connected by a single helix and can bind their…
4237	GOMG3.2_16	LHMKAEBJ_01652	9986	11272	-	cd01142	104	397	1e-28	112	0.93	Periplasmic binding protein TroA_e. These proteins are predicted to function as initial receptors in the ABC metal ion uptake in eubacteria and archaea. They belong to the TroA superfamily of helical backbone metal receptor proteins that share a distinct fold and ligand binding mechanism. A typical TroA protein is comprised of two globular subdomains connected by a single helix and can bind their…
4238	GOMG3.2_16	LHMKAEBJ_01652	9986	11272	-	cd01143	120	323	9e-26	101	0.96	Periplasmic binding protein YvrC. These proteins are predicted to function as initial receptors in ABC transport of metal ions in eubacteria and archaea. They belong to the TroA superfamily of periplasmic metal binding proteins that share a distinct fold and ligand binding mechanism. A typical TroA protein is comprised of two globular subdomains connected by a single helix and can bind the metal …
4239	GOMG3.2_16	LHMKAEBJ_01652	9986	11272	-	cd01144	163	365	2e-16	76.2	0.75	Cobalamin binding protein BtuF. These proteins have been shown to function as initial receptors in ABC transport of vitamin B12 (cobalamin) in eubacterial and some archaeal species. They belong to the TroA superfamily of helical backbone metal receptor proteins that share a distinct fold and ligand binding mechanism. A typical TroA protein is comprised of two globular subdomains connected by a si…
4240	GOMG3.2_16	LHMKAEBJ_01652	9986	11272	-	cd01146	119	366	6e-09	54.2	0.84	Fe3+-siderophore binding domain FhuD. These proteins have been shown to function as initial receptors in ABC transport of Fe3+-siderophores in many eubacterial species. They belong to the TroA-like superfamily of helical backbone metal receptor proteins that share a distinct fold and ligand binding mechanism. A typical TroA-like protein is comprised of two globular subdomains connected by a long …
4241	GOMG3.2_16	LHMKAEBJ_01652	9986	11272	-	cd01147	118	366	1e-37	137	0.89	Metal binding protein HemV-2. These proteins are predicted to function as initial receptors in ABC transport of metal ions. They belong to the TroA superfamily of helical backbone metal receptor proteins that share a distinct fold and ligand binding mechanism. A typical TroA protein is comprised of two globular subdomains connected by a single helix and can bind the metal ion in the cleft between…
4242	GOMG3.2_16	LHMKAEBJ_01652	9986	11272	-	cd01148	109	384	9e-23	95.1	0.93	Metal binding protein TroA_a. These proteins are predicted to function as initial receptors in ABC transport of metal ions in eubacteria. They belong to the TroA superfamily of helical backbone metal receptor proteins that share a distinct fold and ligand binding mechanism. A typical TroA protein is comprised of two globular subdomains connected by a single helix and can bind the metal ion in the…
4243	GOMG3.2_16	LHMKAEBJ_01652	9986	11272	-	cd14256	48	100	1e-05	41.8	0.93	Type I dockerin repeat domain. Bacterial cohesin domains bind to a complementary protein domain named dockerin, and this interaction is required for the formation of the cellulosome, a cellulose-degrading complex. The cellulosome consists of scaffoldin, a noncatalytic scaffolding polypeptide, that comprises repeating cohesion modules and a single carbohydrate-binding module (CBM). Specific calciu…
4248	GOMG3.2_16	LHMKAEBJ_01654	11816	13144	-	COG0614	115	409	8e-36	133	0.88	ABC-type Fe3+-hydroxamate transport system, periplasmic component [Inorganic ion transport and metabolism].
4249	GOMG3.2_16	LHMKAEBJ_01654	11816	13144	-	COG4607	116	284	2e-12	65.1	0.48	ABC-type enterochelin transport system, periplasmic component [Inorganic ion transport and metabolism].
4250	GOMG3.2_16	LHMKAEBJ_01654	11816	13144	-	PF01497.13	136	381	2e-19	69.7	0.983193277310924	Periplasmic binding protein
4251	GOMG3.2_16	LHMKAEBJ_01654	11816	13144	-	cd00636	134	286	1e-13	66.8	0.98	Helical backbone metal receptor (TroA-like domain). These proteins have been shown to function in the ABC transport of ferric siderophores and metal ions such as Mn2+, Fe3+, Cu2+ and/or Zn2+. Their ligand binding site is formed in the interface between two globular domains linked by a single helix. Many of these proteins also possess a low complexity region containing a metal-binding histidine-ri…
4252	GOMG3.2_16	LHMKAEBJ_01654	11816	13144	-	cd01138	180	283	1e-05	44.2	0.37	Periplasmic binding protein FeuA. These proteins have predicted to function as initial receptors in ABC transport of metal ions in some eubacterial species. They belong to the TroA superfamily of periplasmic metal binding proteins that share a distinct fold and ligand binding mechanism. A typical TroA protein is comprised of two globular subdomains connected by a single helix and can bind their l…
4253	GOMG3.2_16	LHMKAEBJ_01654	11816	13144	-	cd01139	117	436	1e-40	147	0.91	Periplasmic binding protein TroA_f. These proteins are predicted to function as initial receptors in the ABC metal ion uptake in eubacteria and archaea. They belong to the TroA superfamily of helical backbone metal receptor proteins that share a distinct fold and ligand binding mechanism. A typical TroA protein is comprised of two globular subdomains connected by a single helix and can bind their…
4254	GOMG3.2_16	LHMKAEBJ_01654	11816	13144	-	cd01140	130	378	5e-14	69.6	0.8	Siderophore binding protein FatB. These proteins have been shown to function as ABC-type initial receptors in the siderophore-mediated iron uptake in some eubacterial species. They belong to the TroA superfamily of periplasmic metal binding proteins that share a distinct fold and ligand binding mechanism. A typical TroA protein is comprised of two globular subdomains connected by a single helix a…
4255	GOMG3.2_16	LHMKAEBJ_01654	11816	13144	-	cd01141	127	327	2e-10	57.8	0.97	Periplasmic binding protein TroA_d. These proteins are predicted to function as initial receptors in the ABC metal ion uptake in eubacteria and archaea. They belong to the TroA superfamily of helical backbone metal receptor proteins that share a distinct fold and ligand binding mechanism. A typical TroA protein is comprised of two globular subdomains connected by a single helix and can bind their…
4256	GOMG3.2_16	LHMKAEBJ_01654	11816	13144	-	cd01142	116	412	4e-29	113	0.94	Periplasmic binding protein TroA_e. These proteins are predicted to function as initial receptors in the ABC metal ion uptake in eubacteria and archaea. They belong to the TroA superfamily of helical backbone metal receptor proteins that share a distinct fold and ligand binding mechanism. A typical TroA protein is comprised of two globular subdomains connected by a single helix and can bind their…
4257	GOMG3.2_16	LHMKAEBJ_01654	11816	13144	-	cd01143	131	338	1e-23	96.2	0.98	Periplasmic binding protein YvrC. These proteins are predicted to function as initial receptors in ABC transport of metal ions in eubacteria and archaea. They belong to the TroA superfamily of periplasmic metal binding proteins that share a distinct fold and ligand binding mechanism. A typical TroA protein is comprised of two globular subdomains connected by a single helix and can bind the metal …
4258	GOMG3.2_16	LHMKAEBJ_01654	11816	13144	-	cd01144	152	380	3e-12	63.9	0.81	Cobalamin binding protein BtuF. These proteins have been shown to function as initial receptors in ABC transport of vitamin B12 (cobalamin) in eubacterial and some archaeal species. They belong to the TroA superfamily of helical backbone metal receptor proteins that share a distinct fold and ligand binding mechanism. A typical TroA protein is comprised of two globular subdomains connected by a si…
4259	GOMG3.2_16	LHMKAEBJ_01654	11816	13144	-	cd01146	184	286	1e-06	47.3	0.34	Fe3+-siderophore binding domain FhuD. These proteins have been shown to function as initial receptors in ABC transport of Fe3+-siderophores in many eubacterial species. They belong to the TroA-like superfamily of helical backbone metal receptor proteins that share a distinct fold and ligand binding mechanism. A typical TroA-like protein is comprised of two globular subdomains connected by a long …
4260	GOMG3.2_16	LHMKAEBJ_01654	11816	13144	-	cd01147	131	389	1e-36	134	0.94	Metal binding protein HemV-2. These proteins are predicted to function as initial receptors in ABC transport of metal ions. They belong to the TroA superfamily of helical backbone metal receptor proteins that share a distinct fold and ligand binding mechanism. A typical TroA protein is comprised of two globular subdomains connected by a single helix and can bind the metal ion in the cleft between…
4261	GOMG3.2_16	LHMKAEBJ_01654	11816	13144	-	cd01148	120	383	5e-17	78.5	0.85	Metal binding protein TroA_a. These proteins are predicted to function as initial receptors in ABC transport of metal ions in eubacteria. They belong to the TroA superfamily of helical backbone metal receptor proteins that share a distinct fold and ligand binding mechanism. A typical TroA protein is comprised of two globular subdomains connected by a single helix and can bind the metal ion in the…
4262	GOMG3.2_16	LHMKAEBJ_01654	11816	13144	-	cd14256	59	111	3e-06	43.7	0.93	Type I dockerin repeat domain. Bacterial cohesin domains bind to a complementary protein domain named dockerin, and this interaction is required for the formation of the cellulosome, a cellulose-degrading complex. The cellulosome consists of scaffoldin, a noncatalytic scaffolding polypeptide, that comprises repeating cohesion modules and a single carbohydrate-binding module (CBM). Specific calciu…
4263	GOMG3.2_16	LHMKAEBJ_01655	13244	14482	-	COG0614	103	381	1e-39	143	0.87	ABC-type Fe3+-hydroxamate transport system, periplasmic component [Inorganic ion transport and metabolism].
4264	GOMG3.2_16	LHMKAEBJ_01655	13244	14482	-	COG4558	120	355	1e-15	74	0.77	ABC-type hemin transport system, periplasmic component [Inorganic ion transport and metabolism].
4265	GOMG3.2_16	LHMKAEBJ_01655	13244	14482	-	COG4594	115	374	2e-09	56	0.81	ABC-type Fe3+-citrate transport system, periplasmic component [Inorganic ion transport and metabolism].
4266	GOMG3.2_16	LHMKAEBJ_01655	13244	14482	-	PF01497.13	124	355	2.4e-30	105.3	0.983193277310924	Periplasmic binding protein
4267	GOMG3.2_16	LHMKAEBJ_01655	13244	14482	-	cd00636	123	263	3e-13	65.3	0.94	Helical backbone metal receptor (TroA-like domain). These proteins have been shown to function in the ABC transport of ferric siderophores and metal ions such as Mn2+, Fe3+, Cu2+ and/or Zn2+. Their ligand binding site is formed in the interface between two globular domains linked by a single helix. Many of these proteins also possess a low complexity region containing a metal-binding histidine-ri…
4268	GOMG3.2_16	LHMKAEBJ_01655	13244	14482	-	cd01138	115	353	2e-08	52.3	0.92	Periplasmic binding protein FeuA. These proteins have predicted to function as initial receptors in ABC transport of metal ions in some eubacterial species. They belong to the TroA superfamily of periplasmic metal binding proteins that share a distinct fold and ligand binding mechanism. A typical TroA protein is comprised of two globular subdomains connected by a single helix and can bind their l…
4269	GOMG3.2_16	LHMKAEBJ_01655	13244	14482	-	cd01139	105	404	1e-44	158	0.88	Periplasmic binding protein TroA_f. These proteins are predicted to function as initial receptors in the ABC metal ion uptake in eubacteria and archaea. They belong to the TroA superfamily of helical backbone metal receptor proteins that share a distinct fold and ligand binding mechanism. A typical TroA protein is comprised of two globular subdomains connected by a single helix and can bind their…
4270	GOMG3.2_16	LHMKAEBJ_01655	13244	14482	-	cd01140	115	353	8e-09	53.8	0.82	Siderophore binding protein FatB. These proteins have been shown to function as ABC-type initial receptors in the siderophore-mediated iron uptake in some eubacterial species. They belong to the TroA superfamily of periplasmic metal binding proteins that share a distinct fold and ligand binding mechanism. A typical TroA protein is comprised of two globular subdomains connected by a single helix a…
4271	GOMG3.2_16	LHMKAEBJ_01655	13244	14482	-	cd01141	115	252	1e-08	52.4	0.73	Periplasmic binding protein TroA_d. These proteins are predicted to function as initial receptors in the ABC metal ion uptake in eubacteria and archaea. They belong to the TroA superfamily of helical backbone metal receptor proteins that share a distinct fold and ligand binding mechanism. A typical TroA protein is comprised of two globular subdomains connected by a single helix and can bind their…
4272	GOMG3.2_16	LHMKAEBJ_01655	13244	14482	-	cd01142	103	386	6e-31	118	0.95	Periplasmic binding protein TroA_e. These proteins are predicted to function as initial receptors in the ABC metal ion uptake in eubacteria and archaea. They belong to the TroA superfamily of helical backbone metal receptor proteins that share a distinct fold and ligand binding mechanism. A typical TroA protein is comprised of two globular subdomains connected by a single helix and can bind their…
4273	GOMG3.2_16	LHMKAEBJ_01655	13244	14482	-	cd01143	119	320	8e-21	87.7	0.96	Periplasmic binding protein YvrC. These proteins are predicted to function as initial receptors in ABC transport of metal ions in eubacteria and archaea. They belong to the TroA superfamily of periplasmic metal binding proteins that share a distinct fold and ligand binding mechanism. A typical TroA protein is comprised of two globular subdomains connected by a single helix and can bind the metal …
4274	GOMG3.2_16	LHMKAEBJ_01655	13244	14482	-	cd01144	123	355	4e-17	78.1	0.89	Cobalamin binding protein BtuF. These proteins have been shown to function as initial receptors in ABC transport of vitamin B12 (cobalamin) in eubacterial and some archaeal species. They belong to the TroA superfamily of helical backbone metal receptor proteins that share a distinct fold and ligand binding mechanism. A typical TroA protein is comprised of two globular subdomains connected by a si…
4275	GOMG3.2_16	LHMKAEBJ_01655	13244	14482	-	cd01146	123	374	4e-13	66.5	0.91	Fe3+-siderophore binding domain FhuD. These proteins have been shown to function as initial receptors in ABC transport of Fe3+-siderophores in many eubacterial species. They belong to the TroA-like superfamily of helical backbone metal receptor proteins that share a distinct fold and ligand binding mechanism. A typical TroA-like protein is comprised of two globular subdomains connected by a long …
4276	GOMG3.2_16	LHMKAEBJ_01655	13244	14482	-	cd01147	117	353	3e-35	130	0.9	Metal binding protein HemV-2. These proteins are predicted to function as initial receptors in ABC transport of metal ions. They belong to the TroA superfamily of helical backbone metal receptor proteins that share a distinct fold and ligand binding mechanism. A typical TroA protein is comprised of two globular subdomains connected by a single helix and can bind the metal ion in the cleft between…
4277	GOMG3.2_16	LHMKAEBJ_01655	13244	14482	-	cd01148	107	373	7e-16	75.1	0.93	Metal binding protein TroA_a. These proteins are predicted to function as initial receptors in ABC transport of metal ions in eubacteria. They belong to the TroA superfamily of helical backbone metal receptor proteins that share a distinct fold and ligand binding mechanism. A typical TroA protein is comprised of two globular subdomains connected by a single helix and can bind the metal ion in the…
4278	GOMG3.2_16	LHMKAEBJ_01655	13244	14482	-	cd01149	121	355	4e-09	54.2	0.98	Hemin binding protein HutB. These proteins have been shown to function as initial receptors in ABC transport of hemin and hemoproteins in many eubacterial species. They belong to the TroA superfamily of periplasmic metal binding proteins that share a distinct fold and ligand binding mechanism. A typical TroA protein is comprised of two globular subdomains connected by a single helix and can bind …
4279	GOMG3.2_16	LHMKAEBJ_01655	13244	14482	-	cd14256	47	99	2e-05	41	0.93	Type I dockerin repeat domain. Bacterial cohesin domains bind to a complementary protein domain named dockerin, and this interaction is required for the formation of the cellulosome, a cellulose-degrading complex. The cellulosome consists of scaffoldin, a noncatalytic scaffolding polypeptide, that comprises repeating cohesion modules and a single carbohydrate-binding module (CBM). Specific calciu…
4461	GOMG3.2_162	LHMKAEBJ_01764	2369	3577	-	COG0614	119	396	3e-35	131	0.74	ABC-type Fe3+-hydroxamate transport system, periplasmic component [Inorganic ion transport and metabolism].
4462	GOMG3.2_162	LHMKAEBJ_01764	2369	3577	-	COG4558	103	385	3e-12	64	0.78	ABC-type hemin transport system, periplasmic component [Inorganic ion transport and metabolism].
4463	GOMG3.2_162	LHMKAEBJ_01764	2369	3577	-	COG4607	131	378	1e-10	59.3	0.62	ABC-type enterochelin transport system, periplasmic component [Inorganic ion transport and metabolism].
4464	GOMG3.2_162	LHMKAEBJ_01764	2369	3577	-	PF01497.13	208	381	1.2e-18	67	0.663865546218487	Periplasmic binding protein
4465	GOMG3.2_162	LHMKAEBJ_01764	2369	3577	-	cd00636	138	318	2e-13	65.7	1	Helical backbone metal receptor (TroA-like domain). These proteins have been shown to function in the ABC transport of ferric siderophores and metal ions such as Mn2+, Fe3+, Cu2+ and/or Zn2+. Their ligand binding site is formed in the interface between two globular domains linked by a single helix. Many of these proteins also possess a low complexity region containing a metal-binding histidine-ri…
4466	GOMG3.2_162	LHMKAEBJ_01764	2369	3577	-	cd01139	121	380	2e-24	100	0.68	Periplasmic binding protein TroA_f. These proteins are predicted to function as initial receptors in the ABC metal ion uptake in eubacteria and archaea. They belong to the TroA superfamily of helical backbone metal receptor proteins that share a distinct fold and ligand binding mechanism. A typical TroA protein is comprised of two globular subdomains connected by a single helix and can bind their…
4467	GOMG3.2_162	LHMKAEBJ_01764	2369	3577	-	cd01140	131	378	5e-10	57.7	0.73	Siderophore binding protein FatB. These proteins have been shown to function as ABC-type initial receptors in the siderophore-mediated iron uptake in some eubacterial species. They belong to the TroA superfamily of periplasmic metal binding proteins that share a distinct fold and ligand binding mechanism. A typical TroA protein is comprised of two globular subdomains connected by a single helix a…
4468	GOMG3.2_162	LHMKAEBJ_01764	2369	3577	-	cd01141	130	319	2e-05	42.4	0.81	Periplasmic binding protein TroA_d. These proteins are predicted to function as initial receptors in the ABC metal ion uptake in eubacteria and archaea. They belong to the TroA superfamily of helical backbone metal receptor proteins that share a distinct fold and ligand binding mechanism. A typical TroA protein is comprised of two globular subdomains connected by a single helix and can bind their…
4469	GOMG3.2_162	LHMKAEBJ_01764	2369	3577	-	cd01142	120	395	4e-26	104	0.8	Periplasmic binding protein TroA_e. These proteins are predicted to function as initial receptors in the ABC metal ion uptake in eubacteria and archaea. They belong to the TroA superfamily of helical backbone metal receptor proteins that share a distinct fold and ligand binding mechanism. A typical TroA protein is comprised of two globular subdomains connected by a single helix and can bind their…
4470	GOMG3.2_162	LHMKAEBJ_01764	2369	3577	-	cd01143	136	377	4e-22	91.2	0.97	Periplasmic binding protein YvrC. These proteins are predicted to function as initial receptors in ABC transport of metal ions in eubacteria and archaea. They belong to the TroA superfamily of periplasmic metal binding proteins that share a distinct fold and ligand binding mechanism. A typical TroA protein is comprised of two globular subdomains connected by a single helix and can bind the metal …
4471	GOMG3.2_162	LHMKAEBJ_01764	2369	3577	-	cd01144	138	382	5e-16	75	0.76	Cobalamin binding protein BtuF. These proteins have been shown to function as initial receptors in ABC transport of vitamin B12 (cobalamin) in eubacterial and some archaeal species. They belong to the TroA superfamily of helical backbone metal receptor proteins that share a distinct fold and ligand binding mechanism. A typical TroA protein is comprised of two globular subdomains connected by a si…
4472	GOMG3.2_162	LHMKAEBJ_01764	2369	3577	-	cd01146	136	382	3e-09	54.6	0.79	Fe3+-siderophore binding domain FhuD. These proteins have been shown to function as initial receptors in ABC transport of Fe3+-siderophores in many eubacterial species. They belong to the TroA-like superfamily of helical backbone metal receptor proteins that share a distinct fold and ligand binding mechanism. A typical TroA-like protein is comprised of two globular subdomains connected by a long …
4473	GOMG3.2_162	LHMKAEBJ_01764	2369	3577	-	cd01147	133	389	8e-38	137	0.88	Metal binding protein HemV-2. These proteins are predicted to function as initial receptors in ABC transport of metal ions. They belong to the TroA superfamily of helical backbone metal receptor proteins that share a distinct fold and ligand binding mechanism. A typical TroA protein is comprised of two globular subdomains connected by a single helix and can bind the metal ion in the cleft between…
4474	GOMG3.2_162	LHMKAEBJ_01764	2369	3577	-	cd01148	131	383	1e-13	68.5	0.76	Metal binding protein TroA_a. These proteins are predicted to function as initial receptors in ABC transport of metal ions in eubacteria. They belong to the TroA superfamily of helical backbone metal receptor proteins that share a distinct fold and ligand binding mechanism. A typical TroA protein is comprised of two globular subdomains connected by a single helix and can bind the metal ion in the…
4475	GOMG3.2_162	LHMKAEBJ_01764	2369	3577	-	cd01149	137	383	2e-09	55	0.82	Hemin binding protein HutB. These proteins have been shown to function as initial receptors in ABC transport of hemin and hemoproteins in many eubacterial species. They belong to the TroA superfamily of periplasmic metal binding proteins that share a distinct fold and ligand binding mechanism. A typical TroA protein is comprised of two globular subdomains connected by a single helix and can bind …
4476	GOMG3.2_162	LHMKAEBJ_01764	2369	3577	-	cd14256	63	107	4e-05	40.2	0.79	Type I dockerin repeat domain. Bacterial cohesin domains bind to a complementary protein domain named dockerin, and this interaction is required for the formation of the cellulosome, a cellulose-degrading complex. The cellulosome consists of scaffoldin, a noncatalytic scaffolding polypeptide, that comprises repeating cohesion modules and a single carbohydrate-binding module (CBM). Specific calciu…
4477	GOMG3.2_162	LHMKAEBJ_01765	3594	4466	-	PF00963.13	59	149	4.3e-08	33.1	0.687943262411348	Cohesin domain
4478	GOMG3.2_162	LHMKAEBJ_01765	3594	4466	-	cd08547	45	152	4e-14	66.3	0.78	Type II cohesin domain, interaction partner of dockerin. Bacterial cohesin domains bind to a complementary protein domain named dockerin, and this interaction is required for the formation of the cellulosome, a cellulose-degrading complex. The cellulosome consists of scaffoldin, a noncatalytic scaffolding polypeptide, that comprises repeating cohesion modules and a single carbohydrate-binding mod…
4479	GOMG3.2_162	LHMKAEBJ_01766	4511	5215	-	PF00963.13	114	205	1.9e-06	27.7	0.709219858156028	Cohesin domain
4480	GOMG3.2_162	LHMKAEBJ_01766	4511	5215	-	cd08547	102	234	7e-15	67	0.98	Type II cohesin domain, interaction partner of dockerin. Bacterial cohesin domains bind to a complementary protein domain named dockerin, and this interaction is required for the formation of the cellulosome, a cellulose-degrading complex. The cellulosome consists of scaffoldin, a noncatalytic scaffolding polypeptide, that comprises repeating cohesion modules and a single carbohydrate-binding mod…
6073	GOMG3.2_200	LHMKAEBJ_00501	219	1304	-	PF00963.13	59	148	8.6e-07	28.9	0.680851063829787	Cohesin domain
6074	GOMG3.2_200	LHMKAEBJ_00501	219	1304	-	cd08547	45	171	1e-16	74.4	0.93	Type II cohesin domain, interaction partner of dockerin. Bacterial cohesin domains bind to a complementary protein domain named dockerin, and this interaction is required for the formation of the cellulosome, a cellulose-degrading complex. The cellulosome consists of scaffoldin, a noncatalytic scaffolding polypeptide, that comprises repeating cohesion modules and a single carbohydrate-binding mod…
6075	GOMG3.2_200	LHMKAEBJ_00502	1436	2779	-	PF00963.13	58	175	2.6e-05	24	0.907801418439716	Cohesin domain
6076	GOMG3.2_200	LHMKAEBJ_00502	1436	2779	-	PF00963.13	188	291	6.7e-05	22.7	0.780141843971631	Cohesin domain
6077	GOMG3.2_200	LHMKAEBJ_00502	1436	2779	-	PF00963.13	314	445	7.3e-08	32.3	0.985815602836879	Cohesin domain
6078	GOMG3.2_200	LHMKAEBJ_00502	1436	2779	-	cd08547	180	311	1e-15	72.1	0.97	Type II cohesin domain, interaction partner of dockerin. Bacterial cohesin domains bind to a complementary protein domain named dockerin, and this interaction is required for the formation of the cellulosome, a cellulose-degrading complex. The cellulosome consists of scaffoldin, a noncatalytic scaffolding polypeptide, that comprises repeating cohesion modules and a single carbohydrate-binding mod…
6079	GOMG3.2_200	LHMKAEBJ_00502	1436	2779	-	cd08547	314	441	2e-12	63.2	0.93	Type II cohesin domain, interaction partner of dockerin. Bacterial cohesin domains bind to a complementary protein domain named dockerin, and this interaction is required for the formation of the cellulosome, a cellulose-degrading complex. The cellulosome consists of scaffoldin, a noncatalytic scaffolding polypeptide, that comprises repeating cohesion modules and a single carbohydrate-binding mod…
6080	GOMG3.2_200	LHMKAEBJ_00502	1436	2779	-	cd08547	48	171	3e-12	62.4	0.91	Type II cohesin domain, interaction partner of dockerin. Bacterial cohesin domains bind to a complementary protein domain named dockerin, and this interaction is required for the formation of the cellulosome, a cellulose-degrading complex. The cellulosome consists of scaffoldin, a noncatalytic scaffolding polypeptide, that comprises repeating cohesion modules and a single carbohydrate-binding mod…
8267	GOMG3.2_26	LHMKAEBJ_00787	7492	8514	-	PF00963.13	209	309	1.6e-05	24.7	0.695035460992908	Cohesin domain
8268	GOMG3.2_26	LHMKAEBJ_00787	7492	8514	-	cd08547	198	340	1e-10	57	0.97	Type II cohesin domain, interaction partner of dockerin. Bacterial cohesin domains bind to a complementary protein domain named dockerin, and this interaction is required for the formation of the cellulosome, a cellulose-degrading complex. The cellulosome consists of scaffoldin, a noncatalytic scaffolding polypeptide, that comprises repeating cohesion modules and a single carbohydrate-binding mod…
8968	GOMG3.2_28	LHMKAEBJ_00642	163	699	+	PF00963.13	53	136	8.1e-09	35.4	0.652482269503546	Cohesin domain
8969	GOMG3.2_28	LHMKAEBJ_00642	163	699	+	cd08547	46	147	6e-14	64	0.74	Type II cohesin domain, interaction partner of dockerin. Bacterial cohesin domains bind to a complementary protein domain named dockerin, and this interaction is required for the formation of the cellulosome, a cellulose-degrading complex. The cellulosome consists of scaffoldin, a noncatalytic scaffolding polypeptide, that comprises repeating cohesion modules and a single carbohydrate-binding mod…
8970	GOMG3.2_28	LHMKAEBJ_00642	163	699	+	smart00089	3	35	6e-06	37	0.41	Repeats in polycystic kidney disease 1 (PKD1) and other proteins. Polycystic kidney disease 1 protein contains 14 repeats, present elsewhere such as in microbial collagenases.
14038	GOMG3.2_55	LHMKAEBJ_02597	850	2592	+	COG0747	106	578	9e-109	338	0.84	ABC-type transport system, periplasmic component [Amino acid transport and metabolism].
14039	GOMG3.2_55	LHMKAEBJ_02597	850	2592	+	COG4166	106	567	3e-46	169	0.79	ABC-type oligopeptide transport system, periplasmic component [Amino acid transport and metabolism].
14040	GOMG3.2_55	LHMKAEBJ_02597	850	2592	+	COG4533	134	571	2e-30	122	0.68	DNA-binding transcriptional regulator SgrR of sgrS sRNA, contains a MarR-type HTH domain and a periplasmic-type solute-binding domain [Transcription].
14041	GOMG3.2_55	LHMKAEBJ_02597	850	2592	+	PF00496.17	134	495	2.3e-85	286.6	0.989304812834225	Bacterial extracellular solute-binding proteins, family 5 Middle
14042	GOMG3.2_55	LHMKAEBJ_02597	850	2592	+	cd00995	106	563	3e-124	375	0.95	The substrate-binding domain of an ABC-type nickel/oligopeptide-like import system contains the type 2 periplasmic binding fold. This family represents the periplasmic substrate-binding domain of nickel/dipeptide/oligopeptide transport systems, which function in the import of nickel and peptides, and other closely related proteins. The oligopeptide-binding protein OppA is a periplasmic component …
14043	GOMG3.2_55	LHMKAEBJ_02597	850	2592	+	cd08489	122	567	1e-101	318	0.9	The substrate-binding component of an ABC-type nickel import system contains the type 2 periplasmic binding fold. This family represents the periplasmic substrate-binding domain of nickel transport system, which functions in the import of nickel and in the control of chemotactic response away from nickel. The ATP-binding cassette (ABC) type nickel transport system is comprised of five subunits Ni…
14044	GOMG3.2_55	LHMKAEBJ_02597	850	2592	+	cd08490	93	567	1e-148	438	0.97	The substrate-binding component of an uncharacterized ABC-type nickel/dipeptide/oligopeptide-like import system contains the type 2 periplasmic binding fold. This CD represents the substrate-binding domain of an uncharacterized ATP-binding cassette (ABC) type nickel/dipeptide/oligopeptide-like transporter. The oligopeptide-binding protein OppA and the dipeptide-binding protein DppA show significa…
14045	GOMG3.2_55	LHMKAEBJ_02597	850	2592	+	cd08491	122	567	5e-51	182	0.87	The substrate-binding component of an uncharacterized ABC-type nickel/dipeptide/oligopeptide-like import system contains the type 2 periplasmic binding fold. This CD represents the substrate-binding domain of an uncharacterized ATP-binding cassette (ABC) type nickel/dipeptide/oligopeptide-like transporter. The oligopeptide-binding protein OppA and the dipeptide-binding protein DppA show significa…
14046	GOMG3.2_55	LHMKAEBJ_02597	850	2592	+	cd08492	96	563	2e-126	381	0.96	The substrate-binding component of an uncharacterized ABC-type nickel/dipeptide/oligopeptide-like import system contains the type 2 periplasmic binding fold. This CD represents the substrate-binding domain of an uncharacterized ATP-binding cassette (ABC) type nickel/dipeptide/oligopeptide-like transporter. The oligopeptide-binding protein OppA and the dipeptide-binding protein DppA show significa…
14047	GOMG3.2_55	LHMKAEBJ_02597	850	2592	+	cd08493	122	563	8e-108	333	0.87	The substrate-binding component of an ABC-type dipeptide import system contains the type 2 periplasmic binding fold. This family represents the substrate-binding domain of an ATP-binding cassette (ABC)-type dipeptide import system. The DppA binds dipeptides and some tripeptides and is involved in chemotaxis toward dipeptides, whereas the OppA binds peptides of a wide range of lengths (2-35 amino …
14048	GOMG3.2_55	LHMKAEBJ_02597	850	2592	+	cd08494	122	563	2e-81	263	0.92	The substrate-binding component of an uncharacterized ABC-type nickel/dipeptide/oligopeptide-like import system contains the type 2 periplasmic binding fold. This CD represents the substrate-binding domain of an uncharacterized ATP-binding cassette (ABC) type nickel/dipeptide/oligopeptide-like transporter. The oligopeptide-binding protein OppA and the dipeptide-binding protein DppA show significa…
14049	GOMG3.2_55	LHMKAEBJ_02597	850	2592	+	cd08495	106	563	1e-93	296	0.91	The substrate-binding component of an uncharacterized ABC-type nickel/dipeptide/oligopeptide-like import system contains the type 2 periplasmic binding fold. This CD represents the substrate-binding domain of an uncharacterized ATP-binding cassette (ABC) type nickel/dipeptide/oligopeptide-like transporter. The oligopeptide-binding protein OppA and the dipeptide-binding protein DppA show significa…
14050	GOMG3.2_55	LHMKAEBJ_02597	850	2592	+	cd08496	106	563	2e-82	266	0.95	The substrate-binding component of an uncharacterized ABC-type nickel/dipeptide/oligopeptide-like import system contains the type 2 periplasmic binding fold. This CD represents the substrate-binding domain of an uncharacterized ATP-binding cassette (ABC) type nickel/dipeptide/oligopeptide-like transporter. The oligopeptide-binding protein OppA and the dipeptide-binding protein DppA show significa…
14051	GOMG3.2_55	LHMKAEBJ_02597	850	2592	+	cd08497	96	549	2e-34	133	0.85	The substrate-binding component of an uncharacterized ABC-type nickel/dipeptide/oligopeptide-like import system contains the type 2 periplasmic binding fold. This CD represents the substrate-binding domain of an uncharacterized ATP-binding cassette (ABC) type nickel/dipeptide/oligopeptide-like transporter. The oligopeptide-binding protein OppA and the dipeptide-binding protein DppA show significa…
14052	GOMG3.2_55	LHMKAEBJ_02597	850	2592	+	cd08498	122	567	1e-96	304	0.88	The substrate-binding component of an uncharacterized ABC-type nickel/dipeptide/oligopeptide-like import system contains the type 2 periplasmic binding fold. This CD represents the substrate-binding domain of an uncharacterized ATP-binding cassette (ABC) type nickel/dipeptide/oligopeptide-like transporter. The oligopeptide-binding protein OppA and the dipeptide-binding protein DppA show significa…
14053	GOMG3.2_55	LHMKAEBJ_02597	850	2592	+	cd08499	122	567	7e-122	370	0.9	The substrate-binding component of an uncharacterized ABC-type peptide import system Ylib contains the type 2 periplasmic binding fold. This family represents the periplasmic substrate-binding component of an uncharacterized ATP-binding cassette (ABC)-type peptide transport system YliB. Although the ligand specificity of Ylib protein is not known, it shares significant sequence similarity to the …
14054	GOMG3.2_55	LHMKAEBJ_02597	850	2592	+	cd08500	123	563	5e-64	218	0.84	The substrate-binding component of an uncharacterized ABC-type nickel/dipeptide/oligopeptide-like import system contains the type 2 periplasmic binding fold. This CD represents the substrate-binding domain of an uncharacterized ATP-binding cassette (ABC) type nickel/dipeptide/oligopeptide-like transporter. The oligopeptide-binding protein OppA and the dipeptide-binding protein DppA show significa…
14055	GOMG3.2_55	LHMKAEBJ_02597	850	2592	+	cd08501	130	563	8e-46	167	0.87	The substrate-binding domain of mycobacterial lipoprotein Lpqw contains type 2 periplasmic binding fold. LpqW is one of key players in synthesis and transport of the unique components of the mycobacterial cell wall which is a complex structure rich in two related lipoglycans, the phosphatidylinositol mannosides (PIMs) and lipoarabinomannans (LAMs). Lpqw is a highly conserved lipoprotein that tran…
14056	GOMG3.2_55	LHMKAEBJ_02597	850	2592	+	cd08502	122	563	2e-71	237	0.88	The substrate-binding component of an uncharacterized ABC-type nickel/dipeptide/oligopeptide-like import system contains the type 2 periplasmic binding fold. This CD represents the substrate-binding domain of an uncharacterized ATP-binding cassette (ABC) type nickel/dipeptide/oligopeptide-like transporter. The oligopeptide-binding protein OppA and the dipeptide-binding protein DppA show significa…
14057	GOMG3.2_55	LHMKAEBJ_02597	850	2592	+	cd08503	93	563	3e-81	263	0.97	The substrate-binding component of an uncharacterized ABC-type nickel/dipeptide/oligopeptide-like import system contains the type 2 periplasmic binding fold. This CD represents the substrate-binding domain of an uncharacterized ATP-binding cassette (ABC) type nickel/dipeptide/oligopeptide-like transporter. The oligopeptide-binding protein OppA and the dipeptide-binding protein DppA show significa…
14058	GOMG3.2_55	LHMKAEBJ_02597	850	2592	+	cd08504	106	577	1e-64	220	0.9	The substrate-binding component of an ABC-type oligopetide import system contains the type 2 periplasmic binding fold. This family represents the periplasmic substrate-binding component of an ATP-binding cassette (ABC)-type oligopeptide transport system comprised of 5 subunits. The transport system OppABCDEF contains two homologous integral membrane proteins OppB and OppF that form the translocat…
14059	GOMG3.2_55	LHMKAEBJ_02597	850	2592	+	cd08505	106	567	1e-33	132	0.84	The substrate-binding component of an uncharacterized ABC-type nickel/dipeptide/oligopeptide-like import system contains the type 2 periplasmic binding fold. This CD represents the substrate-binding domain of an uncharacterized ATP-binding cassette (ABC) type nickel/dipeptide/oligopeptide-like transporter. The oligopeptide-binding protein OppA and the dipeptide-binding protein DppA show significa…
14060	GOMG3.2_55	LHMKAEBJ_02597	850	2592	+	cd08506	106	563	1e-57	200	0.91	The substrate-binding domain of an oligopeptide binding protein (OppA2) from the biosynthesis pathway of the beta-lactamase inhibitor clavulanic acid contains the type 2 periplasmic binding fold. Clavulanic acid (CA), a clinically important beta-lactamase inhibitor, is one of a family of clavams produced as secondary metabolites by fermentation of Streptomyces clavuligeru. The biosynthesis of CA …
14061	GOMG3.2_55	LHMKAEBJ_02597	850	2592	+	cd08507	122	576	5e-35	135	0.9	The C-terminal solute-binding domain of DNA-binding transcriptional regulator SgrR is related to the ABC-type oligopeptide-binding proteins and contains the type 2 periplasmic-binding fold. A novel family of SgrR transcriptional regulator contains a two-domain structure with an N terminal DNA-binding domain of the winged helix family and a C-terminal solute-binding domain. The C-terminal domain s…
14062	GOMG3.2_55	LHMKAEBJ_02597	850	2592	+	cd08508	122	548	3e-63	215	0.85	The substrate-binding component of an uncharacterized ABC-type nickel/dipeptide/oligopeptide-like import system contains the type 2 periplasmic binding fold. This CD represents the substrate-binding domain of an uncharacterized ATP-binding cassette (ABC) type nickel/dipeptide/oligopeptide-like transporter. The oligopeptide-binding protein OppA and the dipeptide-binding protein DppA show significa…
14063	GOMG3.2_55	LHMKAEBJ_02597	850	2592	+	cd08509	106	573	3e-71	238	0.88	The substrate binding domain of a cellulose-binding protein from Thermotoga maritima contains the type 2 periplasmic binding fold. This family represents the substrate-binding domain of a cellulose-binding protein from the hyperthermophilic bacterium Thermotoga maritima (TmCBP) and its closest related proteins. TmCBP binds a variety of lengths of beta-1,4-linked glucose oligomers, ranging from tw…
14064	GOMG3.2_55	LHMKAEBJ_02597	850	2592	+	cd08510	124	563	9e-46	167	0.79	The substrate binding component of an ABC-type lactococcal OppA-like transport system contains. This family represents the substrate binding domain of an ATP-binding cassette (ABC)-type oligopeptide import system from Lactococcus lactis and other gram-positive bacteria, as well as its closet homologs from gram-negative bacteria. Oligopeptide-binding protein (OppA) from Lactococcus lactis can bind…
14065	GOMG3.2_55	LHMKAEBJ_02597	850	2592	+	cd08511	97	568	1e-98	309	0.96	The substrate-binding component of an uncharacterized ABC-type nickel/dipeptide/oligopeptide-like import system contains the type 2 periplasmic binding fold. This family represents the substrate-binding domain of an uncharacterized ATP-binding cassette (ABC) type nickel/dipeptide/oligopeptide-like transporter. The oligopeptide-binding protein OppA and the dipeptide-binding protein DppA show signi…
14066	GOMG3.2_55	LHMKAEBJ_02597	850	2592	+	cd08512	106	563	1e-100	314	0.93	The substrate-binding component of an uncharacterized ABC-type nickel/dipeptide/oligopeptide-like import system contains the type 2 periplasmic binding fold. This CD represents the substrate-binding domain of an uncharacterized ATP-binding cassette (ABC) type nickel/dipeptide/oligopeptide-like transporter. The oligopeptide-binding protein OppA and the dipeptide-binding protein DppA show significa…
14067	GOMG3.2_55	LHMKAEBJ_02597	850	2592	+	cd08513	122	563	1e-89	286	0.9	The substrate-binding component of ABC-type thermophilic oligopeptide-binding protein Hb8-like import systems, contains the type 2 periplasmic binding fold. This family includes the substrate-binding domain of an ABC-type oligopeptide-binding protein Hb8 from Thermus thermophilius and its closest homologs from other bacteria. The structural topology of this substrate-binding domain is similar to …
14068	GOMG3.2_55	LHMKAEBJ_02597	850	2592	+	cd08514	122	566	1e-102	320	0.9	The substrate-binding component of the oligopeptide-binding protein, AppA, from Bacillus subtilis contains the type 2 periplasmic-binding fold. This family represents the substrate-binding domain of the oligopeptide-binding protein, AppA, from Bacillus subtilis and its closest homologs from other bacteria and archaea. Bacillus subtilis has three ABC-type peptide transport systems, a dipeptide-bin…
14069	GOMG3.2_55	LHMKAEBJ_02597	850	2592	+	cd08515	122	565	4e-80	260	0.9	The substrate-binding component of an uncharacterized ABC-type nickel/dipeptide/oligopeptide-like import system contains the type 2 periplasmic binding fold. This CD represents the substrate-binding domain of an uncharacterized ATP-binding cassette (ABC) type nickel/dipeptide/oligopeptide-like transporter. The oligopeptide-binding protein OppA and the dipeptide-binding protein DppA show significa…
14070	GOMG3.2_55	LHMKAEBJ_02597	850	2592	+	cd08516	98	563	1e-107	332	0.97	The substrate-binding component of an uncharacterized ABC-type nickel/dipeptide/oligopeptide-like import system contains the type 2 periplasmic binding fold. This CD represents the substrate-binding domain of an uncharacterized ATP-binding cassette (ABC) type nickel/dipeptide/oligopeptide-like transporter. The oligopeptide-binding protein OppA and the dipeptide-binding protein DppA show significa…
14071	GOMG3.2_55	LHMKAEBJ_02597	850	2592	+	cd08517	96	562	2e-103	322	0.91	The substrate-binding component of an uncharacterized ABC-type nickel/dipeptide/oligopeptide-like import system contains the type 2 periplasmic binding fold. This CD represents the substrate-binding domain of an uncharacterized ATP-binding cassette (ABC) type nickel/dipeptide/oligopeptide-like transporter. The oligopeptide-binding protein OppA and the dipeptide-binding protein DppA show significa…
14072	GOMG3.2_55	LHMKAEBJ_02597	850	2592	+	cd08518	98	549	2e-83	269	0.93	The substrate-binding component of an uncharacterized ABC-type nickel/dipeptide/oligopeptide-like import system contains the type 2 periplasmic binding fold. This CD represents the substrate-binding domain of an uncharacterized ATP-binding cassette (ABC) type nickel/dipeptide/oligopeptide-like transporter. The oligopeptide-binding protein OppA and the dipeptide-binding protein DppA show significa…
14073	GOMG3.2_55	LHMKAEBJ_02597	850	2592	+	cd08519	106	562	3e-66	224	0.92	The substrate-binding component of an uncharacterized ABC-type nickel/dipeptide/oligopeptide-like import system contains the type 2 periplasmic binding fold. This CD represents the substrate-binding domain of an uncharacterized ATP-binding cassette (ABC) type nickel/dipeptide/oligopeptide-like transporter. The oligopeptide-binding protein OppA and the dipeptide-binding protein DppA show significa…
14074	GOMG3.2_55	LHMKAEBJ_02597	850	2592	+	cd08520	122	563	1e-76	251	0.88	The substrate-binding component of an uncharacterized ABC-type nickel/dipeptide/oligopeptide-like import system contains the type 2 periplasmic binding fold. This CD represents the substrate-binding domain of an uncharacterized ATP-binding cassette (ABC) type nickel/dipeptide/oligopeptide-like transporter. The oligopeptide-binding protein OppA and the dipeptide-binding protein DppA show significa…
14075	GOMG3.2_55	LHMKAEBJ_02597	850	2592	+	cd14254	38	86	1e-07	48	0.91	Type II dockerin repeat domain. Bacterial cohesin domains bind to a complementary protein domain named dockerin, and this interaction is required for the formation of the cellulosome, a cellulose-degrading complex. The cellulosome consists of scaffoldin, a noncatalytic scaffolding polypeptide, that comprises repeating cohesion modules and a single carbohydrate-binding module (CBM). Specific calci…
14076	GOMG3.2_55	LHMKAEBJ_02597	850	2592	+	cd14256	37	89	2e-11	58.7	0.93	Type I dockerin repeat domain. Bacterial cohesin domains bind to a complementary protein domain named dockerin, and this interaction is required for the formation of the cellulosome, a cellulose-degrading complex. The cellulosome consists of scaffoldin, a noncatalytic scaffolding polypeptide, that comprises repeating cohesion modules and a single carbohydrate-binding module (CBM). Specific calciu…
14094	GOMG3.2_55	LHMKAEBJ_02600	4802	6076	+	PF00963.13	57	149	2.7e-09	37	0.702127659574468	Cohesin domain
14095	GOMG3.2_55	LHMKAEBJ_02600	4802	6076	+	cd08547	46	157	1e-16	75.1	0.81	Type II cohesin domain, interaction partner of dockerin. Bacterial cohesin domains bind to a complementary protein domain named dockerin, and this interaction is required for the formation of the cellulosome, a cellulose-degrading complex. The cellulosome consists of scaffoldin, a noncatalytic scaffolding polypeptide, that comprises repeating cohesion modules and a single carbohydrate-binding mod…
14096	GOMG3.2_55	LHMKAEBJ_02600	4802	6076	+	cd08548	60	181	3e-06	44.2	0.87	Type I cohesin domain, interaction partner of dockerin. Bacterial cohesin domains bind to a complementary protein domain named dockerin, and this interaction is required for the formation of the cellulosome, a cellulose-degrading complex. The cellulosome consists of scaffoldin, a noncatalytic scaffolding polypeptide, that comprises repeating cohesion modules and a single carbohydrate-binding modu…
14097	GOMG3.2_55	LHMKAEBJ_02602	6206	7933	+	COG0747	87	573	9e-118	361	0.87	ABC-type transport system, periplasmic component [Amino acid transport and metabolism].
14098	GOMG3.2_55	LHMKAEBJ_02602	6206	7933	+	COG4166	119	575	3e-53	189	0.81	ABC-type oligopeptide transport system, periplasmic component [Amino acid transport and metabolism].
14099	GOMG3.2_55	LHMKAEBJ_02602	6206	7933	+	COG4533	120	450	1e-22	98.9	0.52	DNA-binding transcriptional regulator SgrR of sgrS sRNA, contains a MarR-type HTH domain and a periplasmic-type solute-binding domain [Transcription].
14100	GOMG3.2_55	LHMKAEBJ_02602	6206	7933	+	PF00496.17	133	485	6.2e-91	305	0.970588235294118	Bacterial extracellular solute-binding proteins, family 5 Middle
14101	GOMG3.2_55	LHMKAEBJ_02602	6206	7933	+	cd00995	92	557	5e-129	387	0.98	The substrate-binding domain of an ABC-type nickel/oligopeptide-like import system contains the type 2 periplasmic binding fold. This family represents the periplasmic substrate-binding domain of nickel/dipeptide/oligopeptide transport systems, which function in the import of nickel and peptides, and other closely related proteins. The oligopeptide-binding protein OppA is a periplasmic component …
14102	GOMG3.2_55	LHMKAEBJ_02602	6206	7933	+	cd08489	120	558	4e-89	285	0.89	The substrate-binding component of an ABC-type nickel import system contains the type 2 periplasmic binding fold. This family represents the periplasmic substrate-binding domain of nickel transport system, which functions in the import of nickel and in the control of chemotactic response away from nickel. The ATP-binding cassette (ABC) type nickel transport system is comprised of five subunits Ni…
14103	GOMG3.2_55	LHMKAEBJ_02602	6206	7933	+	cd08490	91	565	0	545	1	The substrate-binding component of an uncharacterized ABC-type nickel/dipeptide/oligopeptide-like import system contains the type 2 periplasmic binding fold. This CD represents the substrate-binding domain of an uncharacterized ATP-binding cassette (ABC) type nickel/dipeptide/oligopeptide-like transporter. The oligopeptide-binding protein OppA and the dipeptide-binding protein DppA show significa…
14104	GOMG3.2_55	LHMKAEBJ_02602	6206	7933	+	cd08491	120	554	9e-65	219	0.88	The substrate-binding component of an uncharacterized ABC-type nickel/dipeptide/oligopeptide-like import system contains the type 2 periplasmic binding fold. This CD represents the substrate-binding domain of an uncharacterized ATP-binding cassette (ABC) type nickel/dipeptide/oligopeptide-like transporter. The oligopeptide-binding protein OppA and the dipeptide-binding protein DppA show significa…
14105	GOMG3.2_55	LHMKAEBJ_02602	6206	7933	+	cd08492	90	556	4e-106	329	0.95	The substrate-binding component of an uncharacterized ABC-type nickel/dipeptide/oligopeptide-like import system contains the type 2 periplasmic binding fold. This CD represents the substrate-binding domain of an uncharacterized ATP-binding cassette (ABC) type nickel/dipeptide/oligopeptide-like transporter. The oligopeptide-binding protein OppA and the dipeptide-binding protein DppA show significa…
14106	GOMG3.2_55	LHMKAEBJ_02602	6206	7933	+	cd08493	120	557	4e-118	360	0.88	The substrate-binding component of an ABC-type dipeptide import system contains the type 2 periplasmic binding fold. This family represents the substrate-binding domain of an ATP-binding cassette (ABC)-type dipeptide import system. The DppA binds dipeptides and some tripeptides and is involved in chemotaxis toward dipeptides, whereas the OppA binds peptides of a wide range of lengths (2-35 amino …
14107	GOMG3.2_55	LHMKAEBJ_02602	6206	7933	+	cd08494	120	557	2e-86	276	0.91	The substrate-binding component of an uncharacterized ABC-type nickel/dipeptide/oligopeptide-like import system contains the type 2 periplasmic binding fold. This CD represents the substrate-binding domain of an uncharacterized ATP-binding cassette (ABC) type nickel/dipeptide/oligopeptide-like transporter. The oligopeptide-binding protein OppA and the dipeptide-binding protein DppA show significa…
14108	GOMG3.2_55	LHMKAEBJ_02602	6206	7933	+	cd08495	92	556	4e-90	287	0.93	The substrate-binding component of an uncharacterized ABC-type nickel/dipeptide/oligopeptide-like import system contains the type 2 periplasmic binding fold. This CD represents the substrate-binding domain of an uncharacterized ATP-binding cassette (ABC) type nickel/dipeptide/oligopeptide-like transporter. The oligopeptide-binding protein OppA and the dipeptide-binding protein DppA show significa…
14109	GOMG3.2_55	LHMKAEBJ_02602	6206	7933	+	cd08496	92	557	3e-84	271	0.98	The substrate-binding component of an uncharacterized ABC-type nickel/dipeptide/oligopeptide-like import system contains the type 2 periplasmic binding fold. This CD represents the substrate-binding domain of an uncharacterized ATP-binding cassette (ABC) type nickel/dipeptide/oligopeptide-like transporter. The oligopeptide-binding protein OppA and the dipeptide-binding protein DppA show significa…
14110	GOMG3.2_55	LHMKAEBJ_02602	6206	7933	+	cd08497	120	521	1e-41	155	0.74	The substrate-binding component of an uncharacterized ABC-type nickel/dipeptide/oligopeptide-like import system contains the type 2 periplasmic binding fold. This CD represents the substrate-binding domain of an uncharacterized ATP-binding cassette (ABC) type nickel/dipeptide/oligopeptide-like transporter. The oligopeptide-binding protein OppA and the dipeptide-binding protein DppA show significa…
14111	GOMG3.2_55	LHMKAEBJ_02602	6206	7933	+	cd08498	120	555	8e-103	320	0.87	The substrate-binding component of an uncharacterized ABC-type nickel/dipeptide/oligopeptide-like import system contains the type 2 periplasmic binding fold. This CD represents the substrate-binding domain of an uncharacterized ATP-binding cassette (ABC) type nickel/dipeptide/oligopeptide-like transporter. The oligopeptide-binding protein OppA and the dipeptide-binding protein DppA show significa…
14112	GOMG3.2_55	LHMKAEBJ_02602	6206	7933	+	cd08499	120	564	2e-127	383	0.9	The substrate-binding component of an uncharacterized ABC-type peptide import system Ylib contains the type 2 periplasmic binding fold. This family represents the periplasmic substrate-binding component of an uncharacterized ATP-binding cassette (ABC)-type peptide transport system YliB. Although the ligand specificity of Ylib protein is not known, it shares significant sequence similarity to the …
14113	GOMG3.2_55	LHMKAEBJ_02602	6206	7933	+	cd08500	120	557	1e-57	201	0.85	The substrate-binding component of an uncharacterized ABC-type nickel/dipeptide/oligopeptide-like import system contains the type 2 periplasmic binding fold. This CD represents the substrate-binding domain of an uncharacterized ATP-binding cassette (ABC) type nickel/dipeptide/oligopeptide-like transporter. The oligopeptide-binding protein OppA and the dipeptide-binding protein DppA show significa…
14114	GOMG3.2_55	LHMKAEBJ_02602	6206	7933	+	cd08501	132	557	2e-49	178	0.87	The substrate-binding domain of mycobacterial lipoprotein Lpqw contains type 2 periplasmic binding fold. LpqW is one of key players in synthesis and transport of the unique components of the mycobacterial cell wall which is a complex structure rich in two related lipoglycans, the phosphatidylinositol mannosides (PIMs) and lipoarabinomannans (LAMs). Lpqw is a highly conserved lipoprotein that tran…
14115	GOMG3.2_55	LHMKAEBJ_02602	6206	7933	+	cd08502	92	557	1e-74	246	0.94	The substrate-binding component of an uncharacterized ABC-type nickel/dipeptide/oligopeptide-like import system contains the type 2 periplasmic binding fold. This CD represents the substrate-binding domain of an uncharacterized ATP-binding cassette (ABC) type nickel/dipeptide/oligopeptide-like transporter. The oligopeptide-binding protein OppA and the dipeptide-binding protein DppA show significa…
14116	GOMG3.2_55	LHMKAEBJ_02602	6206	7933	+	cd08503	87	557	8e-95	299	0.98	The substrate-binding component of an uncharacterized ABC-type nickel/dipeptide/oligopeptide-like import system contains the type 2 periplasmic binding fold. This CD represents the substrate-binding domain of an uncharacterized ATP-binding cassette (ABC) type nickel/dipeptide/oligopeptide-like transporter. The oligopeptide-binding protein OppA and the dipeptide-binding protein DppA show significa…
14117	GOMG3.2_55	LHMKAEBJ_02602	6206	7933	+	cd08504	102	572	1e-75	249	0.91	The substrate-binding component of an ABC-type oligopetide import system contains the type 2 periplasmic binding fold. This family represents the periplasmic substrate-binding component of an ATP-binding cassette (ABC)-type oligopeptide transport system comprised of 5 subunits. The transport system OppABCDEF contains two homologous integral membrane proteins OppB and OppF that form the translocat…
14118	GOMG3.2_55	LHMKAEBJ_02602	6206	7933	+	cd08505	118	543	7e-32	127	0.77	The substrate-binding component of an uncharacterized ABC-type nickel/dipeptide/oligopeptide-like import system contains the type 2 periplasmic binding fold. This CD represents the substrate-binding domain of an uncharacterized ATP-binding cassette (ABC) type nickel/dipeptide/oligopeptide-like transporter. The oligopeptide-binding protein OppA and the dipeptide-binding protein DppA show significa…
14119	GOMG3.2_55	LHMKAEBJ_02602	6206	7933	+	cd08506	92	543	1e-52	186	0.89	The substrate-binding domain of an oligopeptide binding protein (OppA2) from the biosynthesis pathway of the beta-lactamase inhibitor clavulanic acid contains the type 2 periplasmic binding fold. Clavulanic acid (CA), a clinically important beta-lactamase inhibitor, is one of a family of clavams produced as secondary metabolites by fermentation of Streptomyces clavuligeru. The biosynthesis of CA …
14120	GOMG3.2_55	LHMKAEBJ_02602	6206	7933	+	cd08507	120	469	1e-19	89.3	0.67	The C-terminal solute-binding domain of DNA-binding transcriptional regulator SgrR is related to the ABC-type oligopeptide-binding proteins and contains the type 2 periplasmic-binding fold. A novel family of SgrR transcriptional regulator contains a two-domain structure with an N terminal DNA-binding domain of the winged helix family and a C-terminal solute-binding domain. The C-terminal domain s…
14121	GOMG3.2_55	LHMKAEBJ_02602	6206	7933	+	cd08508	135	557	3e-57	199	0.86	The substrate-binding component of an uncharacterized ABC-type nickel/dipeptide/oligopeptide-like import system contains the type 2 periplasmic binding fold. This CD represents the substrate-binding domain of an uncharacterized ATP-binding cassette (ABC) type nickel/dipeptide/oligopeptide-like transporter. The oligopeptide-binding protein OppA and the dipeptide-binding protein DppA show significa…
14122	GOMG3.2_55	LHMKAEBJ_02602	6206	7933	+	cd08509	110	563	1e-71	239	0.88	The substrate binding domain of a cellulose-binding protein from Thermotoga maritima contains the type 2 periplasmic binding fold. This family represents the substrate-binding domain of a cellulose-binding protein from the hyperthermophilic bacterium Thermotoga maritima (TmCBP) and its closest related proteins. TmCBP binds a variety of lengths of beta-1,4-linked glucose oligomers, ranging from tw…
14123	GOMG3.2_55	LHMKAEBJ_02602	6206	7933	+	cd08510	118	557	1e-49	179	0.84	The substrate binding component of an ABC-type lactococcal OppA-like transport system contains. This family represents the substrate binding domain of an ATP-binding cassette (ABC)-type oligopeptide import system from Lactococcus lactis and other gram-positive bacteria, as well as its closet homologs from gram-negative bacteria. Oligopeptide-binding protein (OppA) from Lactococcus lactis can bind…
14124	GOMG3.2_55	LHMKAEBJ_02602	6206	7933	+	cd08511	118	564	4e-98	308	0.91	The substrate-binding component of an uncharacterized ABC-type nickel/dipeptide/oligopeptide-like import system contains the type 2 periplasmic binding fold. This family represents the substrate-binding domain of an uncharacterized ATP-binding cassette (ABC) type nickel/dipeptide/oligopeptide-like transporter. The oligopeptide-binding protein OppA and the dipeptide-binding protein DppA show signi…
14125	GOMG3.2_55	LHMKAEBJ_02602	6206	7933	+	cd08512	89	557	1e-110	340	0.95	The substrate-binding component of an uncharacterized ABC-type nickel/dipeptide/oligopeptide-like import system contains the type 2 periplasmic binding fold. This CD represents the substrate-binding domain of an uncharacterized ATP-binding cassette (ABC) type nickel/dipeptide/oligopeptide-like transporter. The oligopeptide-binding protein OppA and the dipeptide-binding protein DppA show significa…
14126	GOMG3.2_55	LHMKAEBJ_02602	6206	7933	+	cd08513	120	557	4e-95	300	0.9	The substrate-binding component of ABC-type thermophilic oligopeptide-binding protein Hb8-like import systems, contains the type 2 periplasmic binding fold. This family includes the substrate-binding domain of an ABC-type oligopeptide-binding protein Hb8 from Thermus thermophilius and its closest homologs from other bacteria. The structural topology of this substrate-binding domain is similar to …
14127	GOMG3.2_55	LHMKAEBJ_02602	6206	7933	+	cd08514	120	560	5e-101	316	0.9	The substrate-binding component of the oligopeptide-binding protein, AppA, from Bacillus subtilis contains the type 2 periplasmic-binding fold. This family represents the substrate-binding domain of the oligopeptide-binding protein, AppA, from Bacillus subtilis and its closest homologs from other bacteria and archaea. Bacillus subtilis has three ABC-type peptide transport systems, a dipeptide-bin…
14128	GOMG3.2_55	LHMKAEBJ_02602	6206	7933	+	cd08515	102	555	9e-86	275	0.93	The substrate-binding component of an uncharacterized ABC-type nickel/dipeptide/oligopeptide-like import system contains the type 2 periplasmic binding fold. This CD represents the substrate-binding domain of an uncharacterized ATP-binding cassette (ABC) type nickel/dipeptide/oligopeptide-like transporter. The oligopeptide-binding protein OppA and the dipeptide-binding protein DppA show significa…
14129	GOMG3.2_55	LHMKAEBJ_02602	6206	7933	+	cd08516	120	557	1e-113	347	0.93	The substrate-binding component of an uncharacterized ABC-type nickel/dipeptide/oligopeptide-like import system contains the type 2 periplasmic binding fold. This CD represents the substrate-binding domain of an uncharacterized ATP-binding cassette (ABC) type nickel/dipeptide/oligopeptide-like transporter. The oligopeptide-binding protein OppA and the dipeptide-binding protein DppA show significa…
14130	GOMG3.2_55	LHMKAEBJ_02602	6206	7933	+	cd08517	120	542	1e-83	270	0.86	The substrate-binding component of an uncharacterized ABC-type nickel/dipeptide/oligopeptide-like import system contains the type 2 periplasmic binding fold. This CD represents the substrate-binding domain of an uncharacterized ATP-binding cassette (ABC) type nickel/dipeptide/oligopeptide-like transporter. The oligopeptide-binding protein OppA and the dipeptide-binding protein DppA show significa…
14131	GOMG3.2_55	LHMKAEBJ_02602	6206	7933	+	cd08518	92	556	3e-81	263	0.96	The substrate-binding component of an uncharacterized ABC-type nickel/dipeptide/oligopeptide-like import system contains the type 2 periplasmic binding fold. This CD represents the substrate-binding domain of an uncharacterized ATP-binding cassette (ABC) type nickel/dipeptide/oligopeptide-like transporter. The oligopeptide-binding protein OppA and the dipeptide-binding protein DppA show significa…
14132	GOMG3.2_55	LHMKAEBJ_02602	6206	7933	+	cd08519	102	539	3e-76	250	0.89	The substrate-binding component of an uncharacterized ABC-type nickel/dipeptide/oligopeptide-like import system contains the type 2 periplasmic binding fold. This CD represents the substrate-binding domain of an uncharacterized ATP-binding cassette (ABC) type nickel/dipeptide/oligopeptide-like transporter. The oligopeptide-binding protein OppA and the dipeptide-binding protein DppA show significa…
14133	GOMG3.2_55	LHMKAEBJ_02602	6206	7933	+	cd08520	114	557	5e-71	236	0.92	The substrate-binding component of an uncharacterized ABC-type nickel/dipeptide/oligopeptide-like import system contains the type 2 periplasmic binding fold. This CD represents the substrate-binding domain of an uncharacterized ATP-binding cassette (ABC) type nickel/dipeptide/oligopeptide-like transporter. The oligopeptide-binding protein OppA and the dipeptide-binding protein DppA show significa…
14134	GOMG3.2_55	LHMKAEBJ_02602	6206	7933	+	cd14254	32	80	6e-07	46	0.91	Type II dockerin repeat domain. Bacterial cohesin domains bind to a complementary protein domain named dockerin, and this interaction is required for the formation of the cellulosome, a cellulose-degrading complex. The cellulosome consists of scaffoldin, a noncatalytic scaffolding polypeptide, that comprises repeating cohesion modules and a single carbohydrate-binding module (CBM). Specific calci…
14135	GOMG3.2_55	LHMKAEBJ_02602	6206	7933	+	cd14256	31	83	9e-10	54.1	0.93	Type I dockerin repeat domain. Bacterial cohesin domains bind to a complementary protein domain named dockerin, and this interaction is required for the formation of the cellulosome, a cellulose-degrading complex. The cellulosome consists of scaffoldin, a noncatalytic scaffolding polypeptide, that comprises repeating cohesion modules and a single carbohydrate-binding module (CBM). Specific calciu…
16890	GOMG3.2_83	LHMKAEBJ_02701	2438	4960	+	PF13385.1	377	540	1.9e-28	99.6	1	Concanavalin A-like lectin/glucanases superfamily
16891	GOMG3.2_83	LHMKAEBJ_02701	2438	4960	+	cd08547	223	302	3e-09	55.1	0.59	Type II cohesin domain, interaction partner of dockerin. Bacterial cohesin domains bind to a complementary protein domain named dockerin, and this interaction is required for the formation of the cellulosome, a cellulose-degrading complex. The cellulosome consists of scaffoldin, a noncatalytic scaffolding polypeptide, that comprises repeating cohesion modules and a single carbohydrate-binding mod…
16892	GOMG3.2_83	LHMKAEBJ_02701	2438	4960	+	cd08548	223	333	2e-08	51.9	0.83	Type I cohesin domain, interaction partner of dockerin. Bacterial cohesin domains bind to a complementary protein domain named dockerin, and this interaction is required for the formation of the cellulosome, a cellulose-degrading complex. The cellulosome consists of scaffoldin, a noncatalytic scaffolding polypeptide, that comprises repeating cohesion modules and a single carbohydrate-binding modu…
16893	GOMG3.2_83	LHMKAEBJ_02701	2438	4960	+	smart00560	469	537	2e-09	51.7	0.52	LamG-like jellyroll fold domain.
