# Supplementary material for: Comparative genomics reveals electron transfer and syntrophic mechanisms differentiating methanotrophic and methanogenic archaea
Source: PLoS Biol. 2022 Jan 5;20(1):e3001508. doi: 10.1371/journal.pbio.3001508 (PMC9012536; doi:10.1371/journal.pbio.3001508)
Supplement: S4 Data — (ZIP) [file pbio.3001508.s020.zip › S4 Data/ANME-1_sp._Meyerdierks_d.csv.cohesin.csv]

	Contig	Feature	Feature.Start.in.Contig	Feature.End.in.Contig	Feature.Direction.in.Contig	Domain.Accession	Domain.Start.in.Feature	Domain.End.in.Feature	E.value	Bit.Score	Domain.Coverage	Domain.Description
1851	FP565147.1	CPNDPIDK_00255	235438	236370	+	PF00963.13	178	298	1.6e-06	28	0.900709219858156	Cohesin domain
1852	FP565147.1	CPNDPIDK_00255	235438	236370	+	cd08547	178	305	3e-13	64	0.93	Type II cohesin domain, interaction partner of dockerin. Bacterial cohesin domains bind to a complementary protein domain named dockerin, and this interaction is required for the formation of the cellulosome, a cellulose-degrading complex. The cellulosome consists of scaffoldin, a noncatalytic scaffolding polypeptide, that comprises repeating cohesion modules and a single carbohydrate-binding mod…
1853	FP565147.1	CPNDPIDK_00255	235438	236370	+	cd08547	46	175	3e-12	61.3	0.95	Type II cohesin domain, interaction partner of dockerin. Bacterial cohesin domains bind to a complementary protein domain named dockerin, and this interaction is required for the formation of the cellulosome, a cellulose-degrading complex. The cellulosome consists of scaffoldin, a noncatalytic scaffolding polypeptide, that comprises repeating cohesion modules and a single carbohydrate-binding mod…
1854	FP565147.1	CPNDPIDK_00256	236413	237486	+	COG3889	189	357	8e-05	41.8	0.19	Predicted periplasmic protein [Function unknown].
1855	FP565147.1	CPNDPIDK_00256	236413	237486	+	PF00963.13	59	165	5.4e-07	29.5	0.822695035460993	Cohesin domain
1856	FP565147.1	CPNDPIDK_00256	236413	237486	+	cd08547	45	172	9e-16	71.7	0.94	Type II cohesin domain, interaction partner of dockerin. Bacterial cohesin domains bind to a complementary protein domain named dockerin, and this interaction is required for the formation of the cellulosome, a cellulose-degrading complex. The cellulosome consists of scaffoldin, a noncatalytic scaffolding polypeptide, that comprises repeating cohesion modules and a single carbohydrate-binding mod…
1857	FP565147.1	CPNDPIDK_00257	237630	238913	+	COG0614	98	393	4e-45	158	0.88	ABC-type Fe3+-hydroxamate transport system, periplasmic component [Inorganic ion transport and metabolism].
1858	FP565147.1	CPNDPIDK_00257	237630	238913	+	COG4558	115	375	2e-15	73.6	0.79	ABC-type hemin transport system, periplasmic component [Inorganic ion transport and metabolism].
1859	FP565147.1	CPNDPIDK_00257	237630	238913	+	COG4607	171	361	3e-06	45.4	0.56	ABC-type enterochelin transport system, periplasmic component [Inorganic ion transport and metabolism].
1860	FP565147.1	CPNDPIDK_00257	237630	238913	+	PF01497.13	134	364	3.1e-27	95.2	0.932773109243697	Periplasmic binding protein
1861	FP565147.1	CPNDPIDK_00257	237630	238913	+	cd00636	131	274	4e-19	82.2	0.9	Helical backbone metal receptor (TroA-like domain). These proteins have been shown to function in the ABC transport of ferric siderophores and metal ions such as Mn2+, Fe3+, Cu2+ and/or Zn2+. Their ligand binding site is formed in the interface between two globular domains linked by a single helix. Many of these proteins also possess a low complexity region containing a metal-binding histidine-ri…
1862	FP565147.1	CPNDPIDK_00257	237630	238913	+	cd01138	164	361	5e-07	48.1	0.73	Periplasmic binding protein FeuA. These proteins have predicted to function as initial receptors in ABC transport of metal ions in some eubacterial species. They belong to the TroA superfamily of periplasmic metal binding proteins that share a distinct fold and ligand binding mechanism. A typical TroA protein is comprised of two globular subdomains connected by a single helix and can bind their l…
1863	FP565147.1	CPNDPIDK_00257	237630	238913	+	cd01139	100	406	1e-35	133	0.86	Periplasmic binding protein TroA_f. These proteins are predicted to function as initial receptors in the ABC metal ion uptake in eubacteria and archaea. They belong to the TroA superfamily of helical backbone metal receptor proteins that share a distinct fold and ligand binding mechanism. A typical TroA protein is comprised of two globular subdomains connected by a single helix and can bind their…
1864	FP565147.1	CPNDPIDK_00257	237630	238913	+	cd01140	169	369	3e-11	61.1	0.72	Siderophore binding protein FatB. These proteins have been shown to function as ABC-type initial receptors in the siderophore-mediated iron uptake in some eubacterial species. They belong to the TroA superfamily of periplasmic metal binding proteins that share a distinct fold and ligand binding mechanism. A typical TroA protein is comprised of two globular subdomains connected by a single helix a…
1865	FP565147.1	CPNDPIDK_00257	237630	238913	+	cd01141	134	313	1e-07	49	0.83	Periplasmic binding protein TroA_d. These proteins are predicted to function as initial receptors in the ABC metal ion uptake in eubacteria and archaea. They belong to the TroA superfamily of helical backbone metal receptor proteins that share a distinct fold and ligand binding mechanism. A typical TroA protein is comprised of two globular subdomains connected by a single helix and can bind their…
1866	FP565147.1	CPNDPIDK_00257	237630	238913	+	cd01142	99	396	2e-52	177	0.96	Periplasmic binding protein TroA_e. These proteins are predicted to function as initial receptors in the ABC metal ion uptake in eubacteria and archaea. They belong to the TroA superfamily of helical backbone metal receptor proteins that share a distinct fold and ligand binding mechanism. A typical TroA protein is comprised of two globular subdomains connected by a single helix and can bind their…
1867	FP565147.1	CPNDPIDK_00257	237630	238913	+	cd01143	132	329	1e-28	109	0.88	Periplasmic binding protein YvrC. These proteins are predicted to function as initial receptors in ABC transport of metal ions in eubacteria and archaea. They belong to the TroA superfamily of periplasmic metal binding proteins that share a distinct fold and ligand binding mechanism. A typical TroA protein is comprised of two globular subdomains connected by a single helix and can bind the metal …
1868	FP565147.1	CPNDPIDK_00257	237630	238913	+	cd01144	129	361	2e-22	93.5	0.83	Cobalamin binding protein BtuF. These proteins have been shown to function as initial receptors in ABC transport of vitamin B12 (cobalamin) in eubacterial and some archaeal species. They belong to the TroA superfamily of helical backbone metal receptor proteins that share a distinct fold and ligand binding mechanism. A typical TroA protein is comprised of two globular subdomains connected by a si…
1869	FP565147.1	CPNDPIDK_00257	237630	238913	+	cd01146	131	369	4e-22	93.1	0.87	Fe3+-siderophore binding domain FhuD. These proteins have been shown to function as initial receptors in ABC transport of Fe3+-siderophores in many eubacterial species. They belong to the TroA-like superfamily of helical backbone metal receptor proteins that share a distinct fold and ligand binding mechanism. A typical TroA-like protein is comprised of two globular subdomains connected by a long …
1870	FP565147.1	CPNDPIDK_00257	237630	238913	+	cd01147	115	368	1e-53	180	0.93	Metal binding protein HemV-2. These proteins are predicted to function as initial receptors in ABC transport of metal ions. They belong to the TroA superfamily of helical backbone metal receptor proteins that share a distinct fold and ligand binding mechanism. A typical TroA protein is comprised of two globular subdomains connected by a single helix and can bind the metal ion in the cleft between…
1871	FP565147.1	CPNDPIDK_00257	237630	238913	+	cd01148	91	364	5e-16	75.8	0.86	Metal binding protein TroA_a. These proteins are predicted to function as initial receptors in ABC transport of metal ions in eubacteria. They belong to the TroA superfamily of helical backbone metal receptor proteins that share a distinct fold and ligand binding mechanism. A typical TroA protein is comprised of two globular subdomains connected by a single helix and can bind the metal ion in the…
1872	FP565147.1	CPNDPIDK_00257	237630	238913	+	cd01149	117	362	5e-12	63.1	0.92	Hemin binding protein HutB. These proteins have been shown to function as initial receptors in ABC transport of hemin and hemoproteins in many eubacterial species. They belong to the TroA superfamily of periplasmic metal binding proteins that share a distinct fold and ligand binding mechanism. A typical TroA protein is comprised of two globular subdomains connected by a single helix and can bind …
1873	FP565147.1	CPNDPIDK_00257	237630	238913	+	cd14256	42	94	7e-06	42.1	0.93	Type I dockerin repeat domain. Bacterial cohesin domains bind to a complementary protein domain named dockerin, and this interaction is required for the formation of the cellulosome, a cellulose-degrading complex. The cellulosome consists of scaffoldin, a noncatalytic scaffolding polypeptide, that comprises repeating cohesion modules and a single carbohydrate-binding module (CBM). Specific calciu…
1874	FP565147.1	CPNDPIDK_00258	239156	240436	+	COG0614	94	392	4e-41	148	0.87	ABC-type Fe3+-hydroxamate transport system, periplasmic component [Inorganic ion transport and metabolism].
1875	FP565147.1	CPNDPIDK_00258	239156	240436	+	COG4558	111	360	3e-13	67	0.73	ABC-type hemin transport system, periplasmic component [Inorganic ion transport and metabolism].
1876	FP565147.1	CPNDPIDK_00258	239156	240436	+	COG4594	178	360	4e-07	48.6	0.54	ABC-type Fe3+-citrate transport system, periplasmic component [Inorganic ion transport and metabolism].
1877	FP565147.1	CPNDPIDK_00258	239156	240436	+	COG4607	95	361	8e-06	44.7	0.71	ABC-type enterochelin transport system, periplasmic component [Inorganic ion transport and metabolism].
1878	FP565147.1	CPNDPIDK_00258	239156	240436	+	PF01497.13	118	365	9.6e-28	96.9	0.987394957983193	Periplasmic binding protein
1879	FP565147.1	CPNDPIDK_00258	239156	240436	+	cd00636	113	273	3e-14	68.7	0.98	Helical backbone metal receptor (TroA-like domain). These proteins have been shown to function in the ABC transport of ferric siderophores and metal ions such as Mn2+, Fe3+, Cu2+ and/or Zn2+. Their ligand binding site is formed in the interface between two globular domains linked by a single helix. Many of these proteins also possess a low complexity region containing a metal-binding histidine-ri…
1880	FP565147.1	CPNDPIDK_00258	239156	240436	+	cd01138	178	360	1e-05	43.9	0.68	Periplasmic binding protein FeuA. These proteins have predicted to function as initial receptors in ABC transport of metal ions in some eubacterial species. They belong to the TroA superfamily of periplasmic metal binding proteins that share a distinct fold and ligand binding mechanism. A typical TroA protein is comprised of two globular subdomains connected by a single helix and can bind their l…
1881	FP565147.1	CPNDPIDK_00258	239156	240436	+	cd01139	96	405	2e-34	130	0.87	Periplasmic binding protein TroA_f. These proteins are predicted to function as initial receptors in the ABC metal ion uptake in eubacteria and archaea. They belong to the TroA superfamily of helical backbone metal receptor proteins that share a distinct fold and ligand binding mechanism. A typical TroA protein is comprised of two globular subdomains connected by a single helix and can bind their…
1882	FP565147.1	CPNDPIDK_00258	239156	240436	+	cd01140	129	361	9e-15	71.5	0.78	Siderophore binding protein FatB. These proteins have been shown to function as ABC-type initial receptors in the siderophore-mediated iron uptake in some eubacterial species. They belong to the TroA superfamily of periplasmic metal binding proteins that share a distinct fold and ligand binding mechanism. A typical TroA protein is comprised of two globular subdomains connected by a single helix a…
1883	FP565147.1	CPNDPIDK_00258	239156	240436	+	cd01141	106	297	1e-08	52	0.9	Periplasmic binding protein TroA_d. These proteins are predicted to function as initial receptors in the ABC metal ion uptake in eubacteria and archaea. They belong to the TroA superfamily of helical backbone metal receptor proteins that share a distinct fold and ligand binding mechanism. A typical TroA protein is comprised of two globular subdomains connected by a single helix and can bind their…
1884	FP565147.1	CPNDPIDK_00258	239156	240436	+	cd01142	95	395	3e-46	161	0.96	Periplasmic binding protein TroA_e. These proteins are predicted to function as initial receptors in the ABC metal ion uptake in eubacteria and archaea. They belong to the TroA superfamily of helical backbone metal receptor proteins that share a distinct fold and ligand binding mechanism. A typical TroA protein is comprised of two globular subdomains connected by a single helix and can bind their…
1885	FP565147.1	CPNDPIDK_00258	239156	240436	+	cd01143	111	326	4e-23	94.7	0.93	Periplasmic binding protein YvrC. These proteins are predicted to function as initial receptors in ABC transport of metal ions in eubacteria and archaea. They belong to the TroA superfamily of periplasmic metal binding proteins that share a distinct fold and ligand binding mechanism. A typical TroA protein is comprised of two globular subdomains connected by a single helix and can bind the metal …
1886	FP565147.1	CPNDPIDK_00258	239156	240436	+	cd01144	113	360	1e-17	79.7	0.86	Cobalamin binding protein BtuF. These proteins have been shown to function as initial receptors in ABC transport of vitamin B12 (cobalamin) in eubacterial and some archaeal species. They belong to the TroA superfamily of helical backbone metal receptor proteins that share a distinct fold and ligand binding mechanism. A typical TroA protein is comprised of two globular subdomains connected by a si…
1887	FP565147.1	CPNDPIDK_00258	239156	240436	+	cd01146	113	360	8e-17	77.7	0.86	Fe3+-siderophore binding domain FhuD. These proteins have been shown to function as initial receptors in ABC transport of Fe3+-siderophores in many eubacterial species. They belong to the TroA-like superfamily of helical backbone metal receptor proteins that share a distinct fold and ligand binding mechanism. A typical TroA-like protein is comprised of two globular subdomains connected by a long …
1888	FP565147.1	CPNDPIDK_00258	239156	240436	+	cd01147	111	370	2e-50	171	0.94	Metal binding protein HemV-2. These proteins are predicted to function as initial receptors in ABC transport of metal ions. They belong to the TroA superfamily of helical backbone metal receptor proteins that share a distinct fold and ligand binding mechanism. A typical TroA protein is comprised of two globular subdomains connected by a single helix and can bind the metal ion in the cleft between…
1889	FP565147.1	CPNDPIDK_00258	239156	240436	+	cd01148	99	357	1e-12	65.4	0.83	Metal binding protein TroA_a. These proteins are predicted to function as initial receptors in ABC transport of metal ions in eubacteria. They belong to the TroA superfamily of helical backbone metal receptor proteins that share a distinct fold and ligand binding mechanism. A typical TroA protein is comprised of two globular subdomains connected by a single helix and can bind the metal ion in the…
1890	FP565147.1	CPNDPIDK_00258	239156	240436	+	cd01149	102	326	3e-11	60.7	0.79	Hemin binding protein HutB. These proteins have been shown to function as initial receptors in ABC transport of hemin and hemoproteins in many eubacterial species. They belong to the TroA superfamily of periplasmic metal binding proteins that share a distinct fold and ligand binding mechanism. A typical TroA protein is comprised of two globular subdomains connected by a single helix and can bind …
1891	FP565147.1	CPNDPIDK_00258	239156	240436	+	cd14256	38	90	1e-05	41.8	0.93	Type I dockerin repeat domain. Bacterial cohesin domains bind to a complementary protein domain named dockerin, and this interaction is required for the formation of the cellulosome, a cellulose-degrading complex. The cellulosome consists of scaffoldin, a noncatalytic scaffolding polypeptide, that comprises repeating cohesion modules and a single carbohydrate-binding module (CBM). Specific calciu…
7317	FP565147.1	CPNDPIDK_00994	946571	947863	-	COG0614	96	392	3e-28	111	0.86	ABC-type Fe3+-hydroxamate transport system, periplasmic component [Inorganic ion transport and metabolism].
7318	FP565147.1	CPNDPIDK_00994	946571	947863	-	PF01497.13	130	368	2.4e-18	66.1	0.92436974789916	Periplasmic binding protein
7319	FP565147.1	CPNDPIDK_00994	946571	947863	-	cd00636	115	265	9e-11	58.3	1	Helical backbone metal receptor (TroA-like domain). These proteins have been shown to function in the ABC transport of ferric siderophores and metal ions such as Mn2+, Fe3+, Cu2+ and/or Zn2+. Their ligand binding site is formed in the interface between two globular domains linked by a single helix. Many of these proteins also possess a low complexity region containing a metal-binding histidine-ri…
7320	FP565147.1	CPNDPIDK_00994	946571	947863	-	cd01138	137	369	2e-05	43.5	0.81	Periplasmic binding protein FeuA. These proteins have predicted to function as initial receptors in ABC transport of metal ions in some eubacterial species. They belong to the TroA superfamily of periplasmic metal binding proteins that share a distinct fold and ligand binding mechanism. A typical TroA protein is comprised of two globular subdomains connected by a single helix and can bind their l…
7321	FP565147.1	CPNDPIDK_00994	946571	947863	-	cd01139	150	405	7e-21	90.4	0.73	Periplasmic binding protein TroA_f. These proteins are predicted to function as initial receptors in the ABC metal ion uptake in eubacteria and archaea. They belong to the TroA superfamily of helical backbone metal receptor proteins that share a distinct fold and ligand binding mechanism. A typical TroA protein is comprised of two globular subdomains connected by a single helix and can bind their…
7322	FP565147.1	CPNDPIDK_00994	946571	947863	-	cd01140	135	369	6e-08	51.5	0.75	Siderophore binding protein FatB. These proteins have been shown to function as ABC-type initial receptors in the siderophore-mediated iron uptake in some eubacterial species. They belong to the TroA superfamily of periplasmic metal binding proteins that share a distinct fold and ligand binding mechanism. A typical TroA protein is comprised of two globular subdomains connected by a single helix a…
7323	FP565147.1	CPNDPIDK_00994	946571	947863	-	cd01141	107	264	1e-08	52	0.81	Periplasmic binding protein TroA_d. These proteins are predicted to function as initial receptors in the ABC metal ion uptake in eubacteria and archaea. They belong to the TroA superfamily of helical backbone metal receptor proteins that share a distinct fold and ligand binding mechanism. A typical TroA protein is comprised of two globular subdomains connected by a single helix and can bind their…
7324	FP565147.1	CPNDPIDK_00994	946571	947863	-	cd01142	98	393	4e-22	93.2	0.93	Periplasmic binding protein TroA_e. These proteins are predicted to function as initial receptors in the ABC metal ion uptake in eubacteria and archaea. They belong to the TroA superfamily of helical backbone metal receptor proteins that share a distinct fold and ligand binding mechanism. A typical TroA protein is comprised of two globular subdomains connected by a single helix and can bind their…
7325	FP565147.1	CPNDPIDK_00994	946571	947863	-	cd01143	112	324	8e-19	82.3	0.97	Periplasmic binding protein YvrC. These proteins are predicted to function as initial receptors in ABC transport of metal ions in eubacteria and archaea. They belong to the TroA superfamily of periplasmic metal binding proteins that share a distinct fold and ligand binding mechanism. A typical TroA protein is comprised of two globular subdomains connected by a single helix and can bind the metal …
7326	FP565147.1	CPNDPIDK_00994	946571	947863	-	cd01144	131	372	2e-21	91.2	0.87	Cobalamin binding protein BtuF. These proteins have been shown to function as initial receptors in ABC transport of vitamin B12 (cobalamin) in eubacterial and some archaeal species. They belong to the TroA superfamily of helical backbone metal receptor proteins that share a distinct fold and ligand binding mechanism. A typical TroA protein is comprised of two globular subdomains connected by a si…
7327	FP565147.1	CPNDPIDK_00994	946571	947863	-	cd01147	112	366	1e-25	103	0.9	Metal binding protein HemV-2. These proteins are predicted to function as initial receptors in ABC transport of metal ions. They belong to the TroA superfamily of helical backbone metal receptor proteins that share a distinct fold and ligand binding mechanism. A typical TroA protein is comprised of two globular subdomains connected by a single helix and can bind the metal ion in the cleft between…
7328	FP565147.1	CPNDPIDK_00994	946571	947863	-	cd01148	104	371	1e-09	56.6	0.85	Metal binding protein TroA_a. These proteins are predicted to function as initial receptors in ABC transport of metal ions in eubacteria. They belong to the TroA superfamily of helical backbone metal receptor proteins that share a distinct fold and ligand binding mechanism. A typical TroA protein is comprised of two globular subdomains connected by a single helix and can bind the metal ion in the…
7329	FP565147.1	CPNDPIDK_00994	946571	947863	-	cd14253	40	86	8e-05	39.3	0.84	Dockerin repeat domain. Dockerins are modules in the cellulosome complex that often anchor catalytic subunits by binding to cohesin domains of scaffolding proteins. Three types of dockerins and their corresponding cohesin have been described in the literature. This alignment models two consecutive dockerin repeats, the functional unit.
7330	FP565147.1	CPNDPIDK_00994	946571	947863	-	cd14256	39	91	5e-07	45.6	0.93	Type I dockerin repeat domain. Bacterial cohesin domains bind to a complementary protein domain named dockerin, and this interaction is required for the formation of the cellulosome, a cellulose-degrading complex. The cellulosome consists of scaffoldin, a noncatalytic scaffolding polypeptide, that comprises repeating cohesion modules and a single carbohydrate-binding module (CBM). Specific calciu…
7652	FP565147.1	CPNDPIDK_01001	954666	955937	-	COG0614	95	391	1e-35	132	0.87	ABC-type Fe3+-hydroxamate transport system, periplasmic component [Inorganic ion transport and metabolism].
7653	FP565147.1	CPNDPIDK_01001	954666	955937	-	COG4558	111	372	1e-09	55.9	0.79	ABC-type hemin transport system, periplasmic component [Inorganic ion transport and metabolism].
7654	FP565147.1	CPNDPIDK_01001	954666	955937	-	PF01497.13	118	365	5.1e-25	87.9	0.974789915966387	Periplasmic binding protein
7655	FP565147.1	CPNDPIDK_01001	954666	955937	-	cd00636	113	252	6e-19	81.8	0.95	Helical backbone metal receptor (TroA-like domain). These proteins have been shown to function in the ABC transport of ferric siderophores and metal ions such as Mn2+, Fe3+, Cu2+ and/or Zn2+. Their ligand binding site is formed in the interface between two globular domains linked by a single helix. Many of these proteins also possess a low complexity region containing a metal-binding histidine-ri…
7656	FP565147.1	CPNDPIDK_01001	954666	955937	-	cd01139	96	418	2e-34	130	0.92	Periplasmic binding protein TroA_f. These proteins are predicted to function as initial receptors in the ABC metal ion uptake in eubacteria and archaea. They belong to the TroA superfamily of helical backbone metal receptor proteins that share a distinct fold and ligand binding mechanism. A typical TroA protein is comprised of two globular subdomains connected by a single helix and can bind their…
7657	FP565147.1	CPNDPIDK_01001	954666	955937	-	cd01140	106	368	8e-05	41.5	0.86	Siderophore binding protein FatB. These proteins have been shown to function as ABC-type initial receptors in the siderophore-mediated iron uptake in some eubacterial species. They belong to the TroA superfamily of periplasmic metal binding proteins that share a distinct fold and ligand binding mechanism. A typical TroA protein is comprised of two globular subdomains connected by a single helix a…
7658	FP565147.1	CPNDPIDK_01001	954666	955937	-	cd01141	106	193	2e-07	48.6	0.47	Periplasmic binding protein TroA_d. These proteins are predicted to function as initial receptors in the ABC metal ion uptake in eubacteria and archaea. They belong to the TroA superfamily of helical backbone metal receptor proteins that share a distinct fold and ligand binding mechanism. A typical TroA protein is comprised of two globular subdomains connected by a single helix and can bind their…
7659	FP565147.1	CPNDPIDK_01001	954666	955937	-	cd01142	97	394	8e-22	92.4	0.93	Periplasmic binding protein TroA_e. These proteins are predicted to function as initial receptors in the ABC metal ion uptake in eubacteria and archaea. They belong to the TroA superfamily of helical backbone metal receptor proteins that share a distinct fold and ligand binding mechanism. A typical TroA protein is comprised of two globular subdomains connected by a single helix and can bind their…
7660	FP565147.1	CPNDPIDK_01001	954666	955937	-	cd01143	110	318	4e-21	88.9	0.98	Periplasmic binding protein YvrC. These proteins are predicted to function as initial receptors in ABC transport of metal ions in eubacteria and archaea. They belong to the TroA superfamily of periplasmic metal binding proteins that share a distinct fold and ligand binding mechanism. A typical TroA protein is comprised of two globular subdomains connected by a single helix and can bind the metal …
7661	FP565147.1	CPNDPIDK_01001	954666	955937	-	cd01144	113	370	4e-10	57.7	0.92	Cobalamin binding protein BtuF. These proteins have been shown to function as initial receptors in ABC transport of vitamin B12 (cobalamin) in eubacterial and some archaeal species. They belong to the TroA superfamily of helical backbone metal receptor proteins that share a distinct fold and ligand binding mechanism. A typical TroA protein is comprised of two globular subdomains connected by a si…
7662	FP565147.1	CPNDPIDK_01001	954666	955937	-	cd01146	113	256	6e-12	63.1	0.54	Fe3+-siderophore binding domain FhuD. These proteins have been shown to function as initial receptors in ABC transport of Fe3+-siderophores in many eubacterial species. They belong to the TroA-like superfamily of helical backbone metal receptor proteins that share a distinct fold and ligand binding mechanism. A typical TroA-like protein is comprised of two globular subdomains connected by a long …
7663	FP565147.1	CPNDPIDK_01001	954666	955937	-	cd01147	108	373	2e-26	105	0.93	Metal binding protein HemV-2. These proteins are predicted to function as initial receptors in ABC transport of metal ions. They belong to the TroA superfamily of helical backbone metal receptor proteins that share a distinct fold and ligand binding mechanism. A typical TroA protein is comprised of two globular subdomains connected by a single helix and can bind the metal ion in the cleft between…
7664	FP565147.1	CPNDPIDK_01001	954666	955937	-	cd01148	99	361	4e-09	55	0.85	Metal binding protein TroA_a. These proteins are predicted to function as initial receptors in ABC transport of metal ions in eubacteria. They belong to the TroA superfamily of helical backbone metal receptor proteins that share a distinct fold and ligand binding mechanism. A typical TroA protein is comprised of two globular subdomains connected by a single helix and can bind the metal ion in the…
7665	FP565147.1	CPNDPIDK_01001	954666	955937	-	cd01149	112	366	9e-08	50.3	0.98	Hemin binding protein HutB. These proteins have been shown to function as initial receptors in ABC transport of hemin and hemoproteins in many eubacterial species. They belong to the TroA superfamily of periplasmic metal binding proteins that share a distinct fold and ligand binding mechanism. A typical TroA protein is comprised of two globular subdomains connected by a single helix and can bind …
7666	FP565147.1	CPNDPIDK_01001	954666	955937	-	cd14256	38	90	1e-06	44.8	0.93	Type I dockerin repeat domain. Bacterial cohesin domains bind to a complementary protein domain named dockerin, and this interaction is required for the formation of the cellulosome, a cellulose-degrading complex. The cellulosome consists of scaffoldin, a noncatalytic scaffolding polypeptide, that comprises repeating cohesion modules and a single carbohydrate-binding module (CBM). Specific calciu…
8026	FP565147.1	CPNDPIDK_01054	1023055	1023579	+	PF00963.13	56	173	5.6e-08	32.7	0.907801418439716	Cohesin domain
8027	FP565147.1	CPNDPIDK_01054	1023055	1023579	+	cd08547	44	169	8e-15	66.3	0.92	Type II cohesin domain, interaction partner of dockerin. Bacterial cohesin domains bind to a complementary protein domain named dockerin, and this interaction is required for the formation of the cellulosome, a cellulose-degrading complex. The cellulosome consists of scaffoldin, a noncatalytic scaffolding polypeptide, that comprises repeating cohesion modules and a single carbohydrate-binding mod…
8028	FP565147.1	CPNDPIDK_01054	1023055	1023579	+	cd08548	38	171	1e-08	48.4	0.92	Type I cohesin domain, interaction partner of dockerin. Bacterial cohesin domains bind to a complementary protein domain named dockerin, and this interaction is required for the formation of the cellulosome, a cellulose-degrading complex. The cellulosome consists of scaffoldin, a noncatalytic scaffolding polypeptide, that comprises repeating cohesion modules and a single carbohydrate-binding modu…
8029	FP565147.1	CPNDPIDK_01056	1023782	1025080	+	COG0614	95	400	7e-39	141	0.88	ABC-type Fe3+-hydroxamate transport system, periplasmic component [Inorganic ion transport and metabolism].
8030	FP565147.1	CPNDPIDK_01056	1023782	1025080	+	COG4558	111	383	2e-11	62	0.8	ABC-type hemin transport system, periplasmic component [Inorganic ion transport and metabolism].
8031	FP565147.1	CPNDPIDK_01056	1023782	1025080	+	PF01497.13	129	372	3.5e-24	85.2	0.92436974789916	Periplasmic binding protein
8032	FP565147.1	CPNDPIDK_01056	1023782	1025080	+	cd00636	113	263	6e-14	67.6	0.98	Helical backbone metal receptor (TroA-like domain). These proteins have been shown to function in the ABC transport of ferric siderophores and metal ions such as Mn2+, Fe3+, Cu2+ and/or Zn2+. Their ligand binding site is formed in the interface between two globular domains linked by a single helix. Many of these proteins also possess a low complexity region containing a metal-binding histidine-ri…
8033	FP565147.1	CPNDPIDK_01056	1023782	1025080	+	cd01139	96	427	2e-40	147	0.94	Periplasmic binding protein TroA_f. These proteins are predicted to function as initial receptors in the ABC metal ion uptake in eubacteria and archaea. They belong to the TroA superfamily of helical backbone metal receptor proteins that share a distinct fold and ligand binding mechanism. A typical TroA protein is comprised of two globular subdomains connected by a single helix and can bind their…
8034	FP565147.1	CPNDPIDK_01056	1023782	1025080	+	cd01141	106	262	8e-07	47	0.8	Periplasmic binding protein TroA_d. These proteins are predicted to function as initial receptors in the ABC metal ion uptake in eubacteria and archaea. They belong to the TroA superfamily of helical backbone metal receptor proteins that share a distinct fold and ligand binding mechanism. A typical TroA protein is comprised of two globular subdomains connected by a single helix and can bind their…
8035	FP565147.1	CPNDPIDK_01056	1023782	1025080	+	cd01142	97	403	8e-28	109	0.94	Periplasmic binding protein TroA_e. These proteins are predicted to function as initial receptors in the ABC metal ion uptake in eubacteria and archaea. They belong to the TroA superfamily of helical backbone metal receptor proteins that share a distinct fold and ligand binding mechanism. A typical TroA protein is comprised of two globular subdomains connected by a single helix and can bind their…
8036	FP565147.1	CPNDPIDK_01056	1023782	1025080	+	cd01143	110	322	2e-15	72.7	0.96	Periplasmic binding protein YvrC. These proteins are predicted to function as initial receptors in ABC transport of metal ions in eubacteria and archaea. They belong to the TroA superfamily of periplasmic metal binding proteins that share a distinct fold and ligand binding mechanism. A typical TroA protein is comprised of two globular subdomains connected by a single helix and can bind the metal …
8037	FP565147.1	CPNDPIDK_01056	1023782	1025080	+	cd01144	113	370	4e-16	75.4	0.89	Cobalamin binding protein BtuF. These proteins have been shown to function as initial receptors in ABC transport of vitamin B12 (cobalamin) in eubacterial and some archaeal species. They belong to the TroA superfamily of helical backbone metal receptor proteins that share a distinct fold and ligand binding mechanism. A typical TroA protein is comprised of two globular subdomains connected by a si…
8038	FP565147.1	CPNDPIDK_01056	1023782	1025080	+	cd01146	169	370	6e-05	41.9	0.66	Fe3+-siderophore binding domain FhuD. These proteins have been shown to function as initial receptors in ABC transport of Fe3+-siderophores in many eubacterial species. They belong to the TroA-like superfamily of helical backbone metal receptor proteins that share a distinct fold and ligand binding mechanism. A typical TroA-like protein is comprised of two globular subdomains connected by a long …
8039	FP565147.1	CPNDPIDK_01056	1023782	1025080	+	cd01147	108	380	8e-31	117	0.94	Metal binding protein HemV-2. These proteins are predicted to function as initial receptors in ABC transport of metal ions. They belong to the TroA superfamily of helical backbone metal receptor proteins that share a distinct fold and ligand binding mechanism. A typical TroA protein is comprised of two globular subdomains connected by a single helix and can bind the metal ion in the cleft between…
8040	FP565147.1	CPNDPIDK_01056	1023782	1025080	+	cd01148	99	377	1e-15	74.3	0.89	Metal binding protein TroA_a. These proteins are predicted to function as initial receptors in ABC transport of metal ions in eubacteria. They belong to the TroA superfamily of helical backbone metal receptor proteins that share a distinct fold and ligand binding mechanism. A typical TroA protein is comprised of two globular subdomains connected by a single helix and can bind the metal ion in the…
8041	FP565147.1	CPNDPIDK_01056	1023782	1025080	+	cd01149	102	325	1e-08	52.7	0.83	Hemin binding protein HutB. These proteins have been shown to function as initial receptors in ABC transport of hemin and hemoproteins in many eubacterial species. They belong to the TroA superfamily of periplasmic metal binding proteins that share a distinct fold and ligand binding mechanism. A typical TroA protein is comprised of two globular subdomains connected by a single helix and can bind …
8042	FP565147.1	CPNDPIDK_01056	1023782	1025080	+	cd14256	38	90	7e-07	45.2	0.93	Type I dockerin repeat domain. Bacterial cohesin domains bind to a complementary protein domain named dockerin, and this interaction is required for the formation of the cellulosome, a cellulose-degrading complex. The cellulosome consists of scaffoldin, a noncatalytic scaffolding polypeptide, that comprises repeating cohesion modules and a single carbohydrate-binding module (CBM). Specific calciu…
8043	FP565147.1	CPNDPIDK_01057	1025116	1026453	+	COG0614	102	412	2e-41	149	0.88	ABC-type Fe3+-hydroxamate transport system, periplasmic component [Inorganic ion transport and metabolism].
8044	FP565147.1	CPNDPIDK_01057	1025116	1026453	+	COG4558	118	343	2e-15	73.6	0.7	ABC-type hemin transport system, periplasmic component [Inorganic ion transport and metabolism].
8045	FP565147.1	CPNDPIDK_01057	1025116	1026453	+	PF01497.13	122	384	1.4e-21	76.7	0.983193277310924	Periplasmic binding protein
8046	FP565147.1	CPNDPIDK_01057	1025116	1026453	+	cd00636	120	271	6e-18	79.1	0.98	Helical backbone metal receptor (TroA-like domain). These proteins have been shown to function in the ABC transport of ferric siderophores and metal ions such as Mn2+, Fe3+, Cu2+ and/or Zn2+. Their ligand binding site is formed in the interface between two globular domains linked by a single helix. Many of these proteins also possess a low complexity region containing a metal-binding histidine-ri…
8047	FP565147.1	CPNDPIDK_01057	1025116	1026453	+	cd01139	103	424	1e-33	127	0.91	Periplasmic binding protein TroA_f. These proteins are predicted to function as initial receptors in the ABC metal ion uptake in eubacteria and archaea. They belong to the TroA superfamily of helical backbone metal receptor proteins that share a distinct fold and ligand binding mechanism. A typical TroA protein is comprised of two globular subdomains connected by a single helix and can bind their…
8048	FP565147.1	CPNDPIDK_01057	1025116	1026453	+	cd01141	113	286	2e-12	64	0.9	Periplasmic binding protein TroA_d. These proteins are predicted to function as initial receptors in the ABC metal ion uptake in eubacteria and archaea. They belong to the TroA superfamily of helical backbone metal receptor proteins that share a distinct fold and ligand binding mechanism. A typical TroA protein is comprised of two globular subdomains connected by a single helix and can bind their…
8049	FP565147.1	CPNDPIDK_01057	1025116	1026453	+	cd01142	104	413	7e-23	95.9	0.95	Periplasmic binding protein TroA_e. These proteins are predicted to function as initial receptors in the ABC metal ion uptake in eubacteria and archaea. They belong to the TroA superfamily of helical backbone metal receptor proteins that share a distinct fold and ligand binding mechanism. A typical TroA protein is comprised of two globular subdomains connected by a single helix and can bind their…
8050	FP565147.1	CPNDPIDK_01057	1025116	1026453	+	cd01143	117	331	6e-17	77.3	0.97	Periplasmic binding protein YvrC. These proteins are predicted to function as initial receptors in ABC transport of metal ions in eubacteria and archaea. They belong to the TroA superfamily of periplasmic metal binding proteins that share a distinct fold and ligand binding mechanism. A typical TroA protein is comprised of two globular subdomains connected by a single helix and can bind the metal …
8051	FP565147.1	CPNDPIDK_01057	1025116	1026453	+	cd01144	120	399	9e-15	71.6	0.96	Cobalamin binding protein BtuF. These proteins have been shown to function as initial receptors in ABC transport of vitamin B12 (cobalamin) in eubacterial and some archaeal species. They belong to the TroA superfamily of helical backbone metal receptor proteins that share a distinct fold and ligand binding mechanism. A typical TroA protein is comprised of two globular subdomains connected by a si…
8052	FP565147.1	CPNDPIDK_01057	1025116	1026453	+	cd01146	120	270	4e-08	51.9	0.54	Fe3+-siderophore binding domain FhuD. These proteins have been shown to function as initial receptors in ABC transport of Fe3+-siderophores in many eubacterial species. They belong to the TroA-like superfamily of helical backbone metal receptor proteins that share a distinct fold and ligand binding mechanism. A typical TroA-like protein is comprised of two globular subdomains connected by a long …
8053	FP565147.1	CPNDPIDK_01057	1025116	1026453	+	cd01147	115	383	1e-30	117	0.92	Metal binding protein HemV-2. These proteins are predicted to function as initial receptors in ABC transport of metal ions. They belong to the TroA superfamily of helical backbone metal receptor proteins that share a distinct fold and ligand binding mechanism. A typical TroA protein is comprised of two globular subdomains connected by a single helix and can bind the metal ion in the cleft between…
8054	FP565147.1	CPNDPIDK_01057	1025116	1026453	+	cd01148	106	397	9e-19	83.9	0.94	Metal binding protein TroA_a. These proteins are predicted to function as initial receptors in ABC transport of metal ions in eubacteria. They belong to the TroA superfamily of helical backbone metal receptor proteins that share a distinct fold and ligand binding mechanism. A typical TroA protein is comprised of two globular subdomains connected by a single helix and can bind the metal ion in the…
8055	FP565147.1	CPNDPIDK_01057	1025116	1026453	+	cd01149	119	337	5e-11	60	0.86	Hemin binding protein HutB. These proteins have been shown to function as initial receptors in ABC transport of hemin and hemoproteins in many eubacterial species. They belong to the TroA superfamily of periplasmic metal binding proteins that share a distinct fold and ligand binding mechanism. A typical TroA protein is comprised of two globular subdomains connected by a single helix and can bind …
8056	FP565147.1	CPNDPIDK_01057	1025116	1026453	+	cd14256	45	97	1e-05	41.8	0.93	Type I dockerin repeat domain. Bacterial cohesin domains bind to a complementary protein domain named dockerin, and this interaction is required for the formation of the cellulosome, a cellulose-degrading complex. The cellulosome consists of scaffoldin, a noncatalytic scaffolding polypeptide, that comprises repeating cohesion modules and a single carbohydrate-binding module (CBM). Specific calciu…
8352	FP565147.1	CPNDPIDK_01062	1030870	1032183	+	COG0614	104	405	6e-40	145	0.88	ABC-type Fe3+-hydroxamate transport system, periplasmic component [Inorganic ion transport and metabolism].
8353	FP565147.1	CPNDPIDK_01062	1030870	1032183	+	COG4558	120	329	3e-13	67	0.66	ABC-type hemin transport system, periplasmic component [Inorganic ion transport and metabolism].
8354	FP565147.1	CPNDPIDK_01062	1030870	1032183	+	PF01497.13	124	377	2.5e-21	75.8	0.983193277310924	Periplasmic binding protein
8355	FP565147.1	CPNDPIDK_01062	1030870	1032183	+	cd00636	122	263	1e-14	69.9	0.94	Helical backbone metal receptor (TroA-like domain). These proteins have been shown to function in the ABC transport of ferric siderophores and metal ions such as Mn2+, Fe3+, Cu2+ and/or Zn2+. Their ligand binding site is formed in the interface between two globular domains linked by a single helix. Many of these proteins also possess a low complexity region containing a metal-binding histidine-ri…
8356	FP565147.1	CPNDPIDK_01062	1030870	1032183	+	cd01138	115	377	2e-08	52.7	0.93	Periplasmic binding protein FeuA. These proteins have predicted to function as initial receptors in ABC transport of metal ions in some eubacterial species. They belong to the TroA superfamily of periplasmic metal binding proteins that share a distinct fold and ligand binding mechanism. A typical TroA protein is comprised of two globular subdomains connected by a single helix and can bind their l…
8357	FP565147.1	CPNDPIDK_01062	1030870	1032183	+	cd01139	105	432	2e-40	147	0.92	Periplasmic binding protein TroA_f. These proteins are predicted to function as initial receptors in the ABC metal ion uptake in eubacteria and archaea. They belong to the TroA superfamily of helical backbone metal receptor proteins that share a distinct fold and ligand binding mechanism. A typical TroA protein is comprised of two globular subdomains connected by a single helix and can bind their…
8358	FP565147.1	CPNDPIDK_01062	1030870	1032183	+	cd01141	115	267	1e-10	58.2	0.8	Periplasmic binding protein TroA_d. These proteins are predicted to function as initial receptors in the ABC metal ion uptake in eubacteria and archaea. They belong to the TroA superfamily of helical backbone metal receptor proteins that share a distinct fold and ligand binding mechanism. A typical TroA protein is comprised of two globular subdomains connected by a single helix and can bind their…
8359	FP565147.1	CPNDPIDK_01062	1030870	1032183	+	cd01142	106	408	2e-32	122	0.94	Periplasmic binding protein TroA_e. These proteins are predicted to function as initial receptors in the ABC metal ion uptake in eubacteria and archaea. They belong to the TroA superfamily of helical backbone metal receptor proteins that share a distinct fold and ligand binding mechanism. A typical TroA protein is comprised of two globular subdomains connected by a single helix and can bind their…
8360	FP565147.1	CPNDPIDK_01062	1030870	1032183	+	cd01143	119	325	2e-14	69.6	0.94	Periplasmic binding protein YvrC. These proteins are predicted to function as initial receptors in ABC transport of metal ions in eubacteria and archaea. They belong to the TroA superfamily of periplasmic metal binding proteins that share a distinct fold and ligand binding mechanism. A typical TroA protein is comprised of two globular subdomains connected by a single helix and can bind the metal …
8361	FP565147.1	CPNDPIDK_01062	1030870	1032183	+	cd01144	122	392	1e-17	80	0.96	Cobalamin binding protein BtuF. These proteins have been shown to function as initial receptors in ABC transport of vitamin B12 (cobalamin) in eubacterial and some archaeal species. They belong to the TroA superfamily of helical backbone metal receptor proteins that share a distinct fold and ligand binding mechanism. A typical TroA protein is comprised of two globular subdomains connected by a si…
8362	FP565147.1	CPNDPIDK_01062	1030870	1032183	+	cd01146	122	375	1e-06	47.3	0.88	Fe3+-siderophore binding domain FhuD. These proteins have been shown to function as initial receptors in ABC transport of Fe3+-siderophores in many eubacterial species. They belong to the TroA-like superfamily of helical backbone metal receptor proteins that share a distinct fold and ligand binding mechanism. A typical TroA-like protein is comprised of two globular subdomains connected by a long …
8363	FP565147.1	CPNDPIDK_01062	1030870	1032183	+	cd01147	117	376	3e-33	125	0.91	Metal binding protein HemV-2. These proteins are predicted to function as initial receptors in ABC transport of metal ions. They belong to the TroA superfamily of helical backbone metal receptor proteins that share a distinct fold and ligand binding mechanism. A typical TroA protein is comprised of two globular subdomains connected by a single helix and can bind the metal ion in the cleft between…
8364	FP565147.1	CPNDPIDK_01062	1030870	1032183	+	cd01148	108	391	1e-15	74.3	0.93	Metal binding protein TroA_a. These proteins are predicted to function as initial receptors in ABC transport of metal ions in eubacteria. They belong to the TroA superfamily of helical backbone metal receptor proteins that share a distinct fold and ligand binding mechanism. A typical TroA protein is comprised of two globular subdomains connected by a single helix and can bind the metal ion in the…
8365	FP565147.1	CPNDPIDK_01062	1030870	1032183	+	cd01149	121	329	6e-09	53.8	0.83	Hemin binding protein HutB. These proteins have been shown to function as initial receptors in ABC transport of hemin and hemoproteins in many eubacterial species. They belong to the TroA superfamily of periplasmic metal binding proteins that share a distinct fold and ligand binding mechanism. A typical TroA protein is comprised of two globular subdomains connected by a single helix and can bind …
8366	FP565147.1	CPNDPIDK_01062	1030870	1032183	+	cd14256	47	99	6e-07	45.6	0.93	Type I dockerin repeat domain. Bacterial cohesin domains bind to a complementary protein domain named dockerin, and this interaction is required for the formation of the cellulosome, a cellulose-degrading complex. The cellulosome consists of scaffoldin, a noncatalytic scaffolding polypeptide, that comprises repeating cohesion modules and a single carbohydrate-binding module (CBM). Specific calciu…
8367	FP565147.1	CPNDPIDK_01063	1032240	1033451	+	COG0614	95	370	2e-38	140	0.79	ABC-type Fe3+-hydroxamate transport system, periplasmic component [Inorganic ion transport and metabolism].
8368	FP565147.1	CPNDPIDK_01063	1032240	1033451	+	COG4558	99	370	3e-14	70.1	0.77	ABC-type hemin transport system, periplasmic component [Inorganic ion transport and metabolism].
8369	FP565147.1	CPNDPIDK_01063	1032240	1033451	+	PF01497.13	115	371	8.6e-23	80.6	0.978991596638655	Periplasmic binding protein
8370	FP565147.1	CPNDPIDK_01063	1032240	1033451	+	cd00636	113	258	4e-15	70.7	0.95	Helical backbone metal receptor (TroA-like domain). These proteins have been shown to function in the ABC transport of ferric siderophores and metal ions such as Mn2+, Fe3+, Cu2+ and/or Zn2+. Their ligand binding site is formed in the interface between two globular domains linked by a single helix. Many of these proteins also possess a low complexity region containing a metal-binding histidine-ri…
8371	FP565147.1	CPNDPIDK_01063	1032240	1033451	+	cd01139	96	370	1e-22	95.1	0.78	Periplasmic binding protein TroA_f. These proteins are predicted to function as initial receptors in the ABC metal ion uptake in eubacteria and archaea. They belong to the TroA superfamily of helical backbone metal receptor proteins that share a distinct fold and ligand binding mechanism. A typical TroA protein is comprised of two globular subdomains connected by a single helix and can bind their…
8372	FP565147.1	CPNDPIDK_01063	1032240	1033451	+	cd01140	164	370	1e-05	44.2	0.65	Siderophore binding protein FatB. These proteins have been shown to function as ABC-type initial receptors in the siderophore-mediated iron uptake in some eubacterial species. They belong to the TroA superfamily of periplasmic metal binding proteins that share a distinct fold and ligand binding mechanism. A typical TroA protein is comprised of two globular subdomains connected by a single helix a…
8373	FP565147.1	CPNDPIDK_01063	1032240	1033451	+	cd01141	106	299	1e-13	67.1	0.98	Periplasmic binding protein TroA_d. These proteins are predicted to function as initial receptors in the ABC metal ion uptake in eubacteria and archaea. They belong to the TroA superfamily of helical backbone metal receptor proteins that share a distinct fold and ligand binding mechanism. A typical TroA protein is comprised of two globular subdomains connected by a single helix and can bind their…
8374	FP565147.1	CPNDPIDK_01063	1032240	1033451	+	cd01142	97	371	3e-23	96.3	0.85	Periplasmic binding protein TroA_e. These proteins are predicted to function as initial receptors in the ABC metal ion uptake in eubacteria and archaea. They belong to the TroA superfamily of helical backbone metal receptor proteins that share a distinct fold and ligand binding mechanism. A typical TroA protein is comprised of two globular subdomains connected by a single helix and can bind their…
8375	FP565147.1	CPNDPIDK_01063	1032240	1033451	+	cd01143	110	322	5e-21	88.1	0.98	Periplasmic binding protein YvrC. These proteins are predicted to function as initial receptors in ABC transport of metal ions in eubacteria and archaea. They belong to the TroA superfamily of periplasmic metal binding proteins that share a distinct fold and ligand binding mechanism. A typical TroA protein is comprised of two globular subdomains connected by a single helix and can bind the metal …
8376	FP565147.1	CPNDPIDK_01063	1032240	1033451	+	cd01144	115	370	3e-17	78.5	0.89	Cobalamin binding protein BtuF. These proteins have been shown to function as initial receptors in ABC transport of vitamin B12 (cobalamin) in eubacterial and some archaeal species. They belong to the TroA superfamily of helical backbone metal receptor proteins that share a distinct fold and ligand binding mechanism. A typical TroA protein is comprised of two globular subdomains connected by a si…
8377	FP565147.1	CPNDPIDK_01063	1032240	1033451	+	cd01146	149	370	4e-10	57.7	0.75	Fe3+-siderophore binding domain FhuD. These proteins have been shown to function as initial receptors in ABC transport of Fe3+-siderophores in many eubacterial species. They belong to the TroA-like superfamily of helical backbone metal receptor proteins that share a distinct fold and ligand binding mechanism. A typical TroA-like protein is comprised of two globular subdomains connected by a long …
8378	FP565147.1	CPNDPIDK_01063	1032240	1033451	+	cd01147	108	371	7e-29	112	0.93	Metal binding protein HemV-2. These proteins are predicted to function as initial receptors in ABC transport of metal ions. They belong to the TroA superfamily of helical backbone metal receptor proteins that share a distinct fold and ligand binding mechanism. A typical TroA protein is comprised of two globular subdomains connected by a single helix and can bind the metal ion in the cleft between…
8379	FP565147.1	CPNDPIDK_01063	1032240	1033451	+	cd01148	86	369	5e-14	69.7	0.87	Metal binding protein TroA_a. These proteins are predicted to function as initial receptors in ABC transport of metal ions in eubacteria. They belong to the TroA superfamily of helical backbone metal receptor proteins that share a distinct fold and ligand binding mechanism. A typical TroA protein is comprised of two globular subdomains connected by a single helix and can bind the metal ion in the…
8380	FP565147.1	CPNDPIDK_01063	1032240	1033451	+	cd01149	102	370	3e-10	57.7	0.97	Hemin binding protein HutB. These proteins have been shown to function as initial receptors in ABC transport of hemin and hemoproteins in many eubacterial species. They belong to the TroA superfamily of periplasmic metal binding proteins that share a distinct fold and ligand binding mechanism. A typical TroA protein is comprised of two globular subdomains connected by a single helix and can bind …
8381	FP565147.1	CPNDPIDK_01063	1032240	1033451	+	cd14256	38	90	8e-07	44.8	0.93	Type I dockerin repeat domain. Bacterial cohesin domains bind to a complementary protein domain named dockerin, and this interaction is required for the formation of the cellulosome, a cellulose-degrading complex. The cellulosome consists of scaffoldin, a noncatalytic scaffolding polypeptide, that comprises repeating cohesion modules and a single carbohydrate-binding module (CBM). Specific calciu…
10217	FP565147.1	CPNDPIDK_01336	1288736	1289839	+	PF00963.13	234	333	2.2e-05	24.3	0.687943262411348	Cohesin domain
10218	FP565147.1	CPNDPIDK_01336	1288736	1289839	+	cd08547	223	363	6e-13	64	0.96	Type II cohesin domain, interaction partner of dockerin. Bacterial cohesin domains bind to a complementary protein domain named dockerin, and this interaction is required for the formation of the cellulosome, a cellulose-degrading complex. The cellulosome consists of scaffoldin, a noncatalytic scaffolding polypeptide, that comprises repeating cohesion modules and a single carbohydrate-binding mod…
10786	FP565147.1	CPNDPIDK_01442	1376468	1377088	-	COG0614	98	187	6e-11	57.6	0.29	ABC-type Fe3+-hydroxamate transport system, periplasmic component [Inorganic ion transport and metabolism].
10787	FP565147.1	CPNDPIDK_01442	1376468	1377088	-	cd00636	117	206	2e-06	43.7	0.61	Helical backbone metal receptor (TroA-like domain). These proteins have been shown to function in the ABC transport of ferric siderophores and metal ions such as Mn2+, Fe3+, Cu2+ and/or Zn2+. Their ligand binding site is formed in the interface between two globular domains linked by a single helix. Many of these proteins also possess a low complexity region containing a metal-binding histidine-ri…
10788	FP565147.1	CPNDPIDK_01442	1376468	1377088	-	cd01141	109	187	5e-05	40.1	0.41	Periplasmic binding protein TroA_d. These proteins are predicted to function as initial receptors in the ABC metal ion uptake in eubacteria and archaea. They belong to the TroA superfamily of helical backbone metal receptor proteins that share a distinct fold and ligand binding mechanism. A typical TroA protein is comprised of two globular subdomains connected by a single helix and can bind their…
10789	FP565147.1	CPNDPIDK_01442	1376468	1377088	-	cd01142	99	202	8e-08	48.9	0.36	Periplasmic binding protein TroA_e. These proteins are predicted to function as initial receptors in the ABC metal ion uptake in eubacteria and archaea. They belong to the TroA superfamily of helical backbone metal receptor proteins that share a distinct fold and ligand binding mechanism. A typical TroA protein is comprised of two globular subdomains connected by a single helix and can bind their…
10790	FP565147.1	CPNDPIDK_01442	1376468	1377088	-	cd01147	106	200	5e-05	40.4	0.33	Metal binding protein HemV-2. These proteins are predicted to function as initial receptors in ABC transport of metal ions. They belong to the TroA superfamily of helical backbone metal receptor proteins that share a distinct fold and ligand binding mechanism. A typical TroA protein is comprised of two globular subdomains connected by a single helix and can bind the metal ion in the cleft between…
10791	FP565147.1	CPNDPIDK_01442	1376468	1377088	-	cd14256	42	94	2e-06	41.8	0.93	Type I dockerin repeat domain. Bacterial cohesin domains bind to a complementary protein domain named dockerin, and this interaction is required for the formation of the cellulosome, a cellulose-degrading complex. The cellulosome consists of scaffoldin, a noncatalytic scaffolding polypeptide, that comprises repeating cohesion modules and a single carbohydrate-binding module (CBM). Specific calciu…
10945	FP565147.1	CPNDPIDK_01449	1381978	1383222	-	COG0614	89	383	9e-34	127	0.86	ABC-type Fe3+-hydroxamate transport system, periplasmic component [Inorganic ion transport and metabolism].
10946	FP565147.1	CPNDPIDK_01449	1381978	1383222	-	COG4607	106	354	2e-08	52.7	0.68	ABC-type enterochelin transport system, periplasmic component [Inorganic ion transport and metabolism].
10947	FP565147.1	CPNDPIDK_01449	1381978	1383222	-	PF01497.13	110	356	2.8e-27	95.3	0.983193277310924	Periplasmic binding protein
10948	FP565147.1	CPNDPIDK_01449	1381978	1383222	-	cd00636	108	255	6e-12	61.4	0.96	Helical backbone metal receptor (TroA-like domain). These proteins have been shown to function in the ABC transport of ferric siderophores and metal ions such as Mn2+, Fe3+, Cu2+ and/or Zn2+. Their ligand binding site is formed in the interface between two globular domains linked by a single helix. Many of these proteins also possess a low complexity region containing a metal-binding histidine-ri…
10949	FP565147.1	CPNDPIDK_01449	1381978	1383222	-	cd01138	108	359	1e-05	43.9	0.91	Periplasmic binding protein FeuA. These proteins have predicted to function as initial receptors in ABC transport of metal ions in some eubacterial species. They belong to the TroA superfamily of periplasmic metal binding proteins that share a distinct fold and ligand binding mechanism. A typical TroA protein is comprised of two globular subdomains connected by a single helix and can bind their l…
10950	FP565147.1	CPNDPIDK_01449	1381978	1383222	-	cd01139	91	401	1e-30	118	0.89	Periplasmic binding protein TroA_f. These proteins are predicted to function as initial receptors in the ABC metal ion uptake in eubacteria and archaea. They belong to the TroA superfamily of helical backbone metal receptor proteins that share a distinct fold and ligand binding mechanism. A typical TroA protein is comprised of two globular subdomains connected by a single helix and can bind their…
10951	FP565147.1	CPNDPIDK_01449	1381978	1383222	-	cd01140	108	354	1e-13	68.4	0.82	Siderophore binding protein FatB. These proteins have been shown to function as ABC-type initial receptors in the siderophore-mediated iron uptake in some eubacterial species. They belong to the TroA superfamily of periplasmic metal binding proteins that share a distinct fold and ligand binding mechanism. A typical TroA protein is comprised of two globular subdomains connected by a single helix a…
10952	FP565147.1	CPNDPIDK_01449	1381978	1383222	-	cd01142	90	386	4e-33	125	0.94	Periplasmic binding protein TroA_e. These proteins are predicted to function as initial receptors in the ABC metal ion uptake in eubacteria and archaea. They belong to the TroA superfamily of helical backbone metal receptor proteins that share a distinct fold and ligand binding mechanism. A typical TroA protein is comprised of two globular subdomains connected by a single helix and can bind their…
10953	FP565147.1	CPNDPIDK_01449	1381978	1383222	-	cd01143	106	310	2e-16	75.4	0.97	Periplasmic binding protein YvrC. These proteins are predicted to function as initial receptors in ABC transport of metal ions in eubacteria and archaea. They belong to the TroA superfamily of periplasmic metal binding proteins that share a distinct fold and ligand binding mechanism. A typical TroA protein is comprised of two globular subdomains connected by a single helix and can bind the metal …
10954	FP565147.1	CPNDPIDK_01449	1381978	1383222	-	cd01144	108	354	2e-17	79.3	0.89	Cobalamin binding protein BtuF. These proteins have been shown to function as initial receptors in ABC transport of vitamin B12 (cobalamin) in eubacterial and some archaeal species. They belong to the TroA superfamily of helical backbone metal receptor proteins that share a distinct fold and ligand binding mechanism. A typical TroA protein is comprised of two globular subdomains connected by a si…
10955	FP565147.1	CPNDPIDK_01449	1381978	1383222	-	cd01146	108	354	8e-06	44.6	0.85	Fe3+-siderophore binding domain FhuD. These proteins have been shown to function as initial receptors in ABC transport of Fe3+-siderophores in many eubacterial species. They belong to the TroA-like superfamily of helical backbone metal receptor proteins that share a distinct fold and ligand binding mechanism. A typical TroA-like protein is comprised of two globular subdomains connected by a long …
10956	FP565147.1	CPNDPIDK_01449	1381978	1383222	-	cd01147	105	358	3e-33	124	0.9	Metal binding protein HemV-2. These proteins are predicted to function as initial receptors in ABC transport of metal ions. They belong to the TroA superfamily of helical backbone metal receptor proteins that share a distinct fold and ligand binding mechanism. A typical TroA protein is comprised of two globular subdomains connected by a single helix and can bind the metal ion in the cleft between…
10957	FP565147.1	CPNDPIDK_01449	1381978	1383222	-	cd01148	93	362	1e-17	80.1	0.91	Metal binding protein TroA_a. These proteins are predicted to function as initial receptors in ABC transport of metal ions in eubacteria. They belong to the TroA superfamily of helical backbone metal receptor proteins that share a distinct fold and ligand binding mechanism. A typical TroA protein is comprised of two globular subdomains connected by a single helix and can bind the metal ion in the…
10958	FP565147.1	CPNDPIDK_01449	1381978	1383222	-	cd14256	33	85	4e-05	39.8	0.93	Type I dockerin repeat domain. Bacterial cohesin domains bind to a complementary protein domain named dockerin, and this interaction is required for the formation of the cellulosome, a cellulose-degrading complex. The cellulosome consists of scaffoldin, a noncatalytic scaffolding polypeptide, that comprises repeating cohesion modules and a single carbohydrate-binding module (CBM). Specific calciu…
10959	FP565147.1	CPNDPIDK_01450	1383322	1384518	-	COG0614	89	367	1e-39	143	0.87	ABC-type Fe3+-hydroxamate transport system, periplasmic component [Inorganic ion transport and metabolism].
10960	FP565147.1	CPNDPIDK_01450	1383322	1384518	-	COG4558	106	341	7e-16	74.7	0.77	ABC-type hemin transport system, periplasmic component [Inorganic ion transport and metabolism].
10961	FP565147.1	CPNDPIDK_01450	1383322	1384518	-	COG4594	100	360	1e-11	62.1	0.81	ABC-type Fe3+-citrate transport system, periplasmic component [Inorganic ion transport and metabolism].
10962	FP565147.1	CPNDPIDK_01450	1383322	1384518	-	PF01497.13	110	341	1.4e-31	109.4	0.983193277310924	Periplasmic binding protein
10963	FP565147.1	CPNDPIDK_01450	1383322	1384518	-	cd00636	109	249	2e-14	68.7	0.94	Helical backbone metal receptor (TroA-like domain). These proteins have been shown to function in the ABC transport of ferric siderophores and metal ions such as Mn2+, Fe3+, Cu2+ and/or Zn2+. Their ligand binding site is formed in the interface between two globular domains linked by a single helix. Many of these proteins also possess a low complexity region containing a metal-binding histidine-ri…
10964	FP565147.1	CPNDPIDK_01450	1383322	1384518	-	cd01138	99	339	1e-09	56.2	0.93	Periplasmic binding protein FeuA. These proteins have predicted to function as initial receptors in ABC transport of metal ions in some eubacterial species. They belong to the TroA superfamily of periplasmic metal binding proteins that share a distinct fold and ligand binding mechanism. A typical TroA protein is comprised of two globular subdomains connected by a single helix and can bind their l…
10965	FP565147.1	CPNDPIDK_01450	1383322	1384518	-	cd01139	91	390	2e-44	157	0.88	Periplasmic binding protein TroA_f. These proteins are predicted to function as initial receptors in the ABC metal ion uptake in eubacteria and archaea. They belong to the TroA superfamily of helical backbone metal receptor proteins that share a distinct fold and ligand binding mechanism. A typical TroA protein is comprised of two globular subdomains connected by a single helix and can bind their…
10966	FP565147.1	CPNDPIDK_01450	1383322	1384518	-	cd01140	100	339	8e-12	62.7	0.85	Siderophore binding protein FatB. These proteins have been shown to function as ABC-type initial receptors in the siderophore-mediated iron uptake in some eubacterial species. They belong to the TroA superfamily of periplasmic metal binding proteins that share a distinct fold and ligand binding mechanism. A typical TroA protein is comprised of two globular subdomains connected by a single helix a…
10967	FP565147.1	CPNDPIDK_01450	1383322	1384518	-	cd01141	101	238	2e-09	54.3	0.72	Periplasmic binding protein TroA_d. These proteins are predicted to function as initial receptors in the ABC metal ion uptake in eubacteria and archaea. They belong to the TroA superfamily of helical backbone metal receptor proteins that share a distinct fold and ligand binding mechanism. A typical TroA protein is comprised of two globular subdomains connected by a single helix and can bind their…
10968	FP565147.1	CPNDPIDK_01450	1383322	1384518	-	cd01142	89	372	1e-33	126	0.96	Periplasmic binding protein TroA_e. These proteins are predicted to function as initial receptors in the ABC metal ion uptake in eubacteria and archaea. They belong to the TroA superfamily of helical backbone metal receptor proteins that share a distinct fold and ligand binding mechanism. A typical TroA protein is comprised of two globular subdomains connected by a single helix and can bind their…
10969	FP565147.1	CPNDPIDK_01450	1383322	1384518	-	cd01143	105	306	3e-21	88.5	0.96	Periplasmic binding protein YvrC. These proteins are predicted to function as initial receptors in ABC transport of metal ions in eubacteria and archaea. They belong to the TroA superfamily of periplasmic metal binding proteins that share a distinct fold and ligand binding mechanism. A typical TroA protein is comprised of two globular subdomains connected by a single helix and can bind the metal …
10970	FP565147.1	CPNDPIDK_01450	1383322	1384518	-	cd01144	109	341	3e-18	81.2	0.91	Cobalamin binding protein BtuF. These proteins have been shown to function as initial receptors in ABC transport of vitamin B12 (cobalamin) in eubacterial and some archaeal species. They belong to the TroA superfamily of helical backbone metal receptor proteins that share a distinct fold and ligand binding mechanism. A typical TroA protein is comprised of two globular subdomains connected by a si…
10971	FP565147.1	CPNDPIDK_01450	1383322	1384518	-	cd01146	109	360	2e-14	70	0.92	Fe3+-siderophore binding domain FhuD. These proteins have been shown to function as initial receptors in ABC transport of Fe3+-siderophores in many eubacterial species. They belong to the TroA-like superfamily of helical backbone metal receptor proteins that share a distinct fold and ligand binding mechanism. A typical TroA-like protein is comprised of two globular subdomains connected by a long …
10972	FP565147.1	CPNDPIDK_01450	1383322	1384518	-	cd01147	103	339	8e-36	131	0.89	Metal binding protein HemV-2. These proteins are predicted to function as initial receptors in ABC transport of metal ions. They belong to the TroA superfamily of helical backbone metal receptor proteins that share a distinct fold and ligand binding mechanism. A typical TroA protein is comprised of two globular subdomains connected by a single helix and can bind the metal ion in the cleft between…
10973	FP565147.1	CPNDPIDK_01450	1383322	1384518	-	cd01148	94	359	3e-16	76.2	0.89	Metal binding protein TroA_a. These proteins are predicted to function as initial receptors in ABC transport of metal ions in eubacteria. They belong to the TroA superfamily of helical backbone metal receptor proteins that share a distinct fold and ligand binding mechanism. A typical TroA protein is comprised of two globular subdomains connected by a single helix and can bind the metal ion in the…
10974	FP565147.1	CPNDPIDK_01450	1383322	1384518	-	cd01149	107	304	1e-08	52.7	0.81	Hemin binding protein HutB. These proteins have been shown to function as initial receptors in ABC transport of hemin and hemoproteins in many eubacterial species. They belong to the TroA superfamily of periplasmic metal binding proteins that share a distinct fold and ligand binding mechanism. A typical TroA protein is comprised of two globular subdomains connected by a single helix and can bind …
10975	FP565147.1	CPNDPIDK_01450	1383322	1384518	-	cd14256	33	85	6e-05	39.4	0.93	Type I dockerin repeat domain. Bacterial cohesin domains bind to a complementary protein domain named dockerin, and this interaction is required for the formation of the cellulosome, a cellulose-degrading complex. The cellulosome consists of scaffoldin, a noncatalytic scaffolding polypeptide, that comprises repeating cohesion modules and a single carbohydrate-binding module (CBM). Specific calciu…
10980	FP565147.1	CPNDPIDK_01452	1385105	1386361	-	COG0614	89	385	4e-37	136	0.87	ABC-type Fe3+-hydroxamate transport system, periplasmic component [Inorganic ion transport and metabolism].
10981	FP565147.1	CPNDPIDK_01452	1385105	1386361	-	COG4558	111	363	2e-10	58.9	0.73	ABC-type hemin transport system, periplasmic component [Inorganic ion transport and metabolism].
10982	FP565147.1	CPNDPIDK_01452	1385105	1386361	-	COG4607	100	223	7e-07	47.7	0.37	ABC-type enterochelin transport system, periplasmic component [Inorganic ion transport and metabolism].
10983	FP565147.1	CPNDPIDK_01452	1385105	1386361	-	PF01497.13	123	358	8.9e-23	80.6	0.903361344537815	Periplasmic binding protein
10984	FP565147.1	CPNDPIDK_01452	1385105	1386361	-	cd00636	108	254	3e-15	71.1	0.98	Helical backbone metal receptor (TroA-like domain). These proteins have been shown to function in the ABC transport of ferric siderophores and metal ions such as Mn2+, Fe3+, Cu2+ and/or Zn2+. Their ligand binding site is formed in the interface between two globular domains linked by a single helix. Many of these proteins also possess a low complexity region containing a metal-binding histidine-ri…
10985	FP565147.1	CPNDPIDK_01452	1385105	1386361	-	cd01138	99	360	9e-05	41.2	0.94	Periplasmic binding protein FeuA. These proteins have predicted to function as initial receptors in ABC transport of metal ions in some eubacterial species. They belong to the TroA superfamily of periplasmic metal binding proteins that share a distinct fold and ligand binding mechanism. A typical TroA protein is comprised of two globular subdomains connected by a single helix and can bind their l…
10986	FP565147.1	CPNDPIDK_01452	1385105	1386361	-	cd01139	91	412	2e-41	149	0.9	Periplasmic binding protein TroA_f. These proteins are predicted to function as initial receptors in the ABC metal ion uptake in eubacteria and archaea. They belong to the TroA superfamily of helical backbone metal receptor proteins that share a distinct fold and ligand binding mechanism. A typical TroA protein is comprised of two globular subdomains connected by a single helix and can bind their…
10987	FP565147.1	CPNDPIDK_01452	1385105	1386361	-	cd01140	100	367	5e-08	51.5	0.92	Siderophore binding protein FatB. These proteins have been shown to function as ABC-type initial receptors in the siderophore-mediated iron uptake in some eubacterial species. They belong to the TroA superfamily of periplasmic metal binding proteins that share a distinct fold and ligand binding mechanism. A typical TroA protein is comprised of two globular subdomains connected by a single helix a…
10988	FP565147.1	CPNDPIDK_01452	1385105	1386361	-	cd01141	101	172	5e-05	41.6	0.35	Periplasmic binding protein TroA_d. These proteins are predicted to function as initial receptors in the ABC metal ion uptake in eubacteria and archaea. They belong to the TroA superfamily of helical backbone metal receptor proteins that share a distinct fold and ligand binding mechanism. A typical TroA protein is comprised of two globular subdomains connected by a single helix and can bind their…
10989	FP565147.1	CPNDPIDK_01452	1385105	1386361	-	cd01142	90	388	3e-26	105	0.89	Periplasmic binding protein TroA_e. These proteins are predicted to function as initial receptors in the ABC metal ion uptake in eubacteria and archaea. They belong to the TroA superfamily of helical backbone metal receptor proteins that share a distinct fold and ligand binding mechanism. A typical TroA protein is comprised of two globular subdomains connected by a single helix and can bind their…
10990	FP565147.1	CPNDPIDK_01452	1385105	1386361	-	cd01143	126	310	4e-15	71.9	0.87	Periplasmic binding protein YvrC. These proteins are predicted to function as initial receptors in ABC transport of metal ions in eubacteria and archaea. They belong to the TroA superfamily of periplasmic metal binding proteins that share a distinct fold and ligand binding mechanism. A typical TroA protein is comprised of two globular subdomains connected by a single helix and can bind the metal …
10991	FP565147.1	CPNDPIDK_01452	1385105	1386361	-	cd01144	111	363	4e-18	81.2	0.92	Cobalamin binding protein BtuF. These proteins have been shown to function as initial receptors in ABC transport of vitamin B12 (cobalamin) in eubacterial and some archaeal species. They belong to the TroA superfamily of helical backbone metal receptor proteins that share a distinct fold and ligand binding mechanism. A typical TroA protein is comprised of two globular subdomains connected by a si…
10992	FP565147.1	CPNDPIDK_01452	1385105	1386361	-	cd01146	111	375	2e-12	64.2	0.93	Fe3+-siderophore binding domain FhuD. These proteins have been shown to function as initial receptors in ABC transport of Fe3+-siderophores in many eubacterial species. They belong to the TroA-like superfamily of helical backbone metal receptor proteins that share a distinct fold and ligand binding mechanism. A typical TroA-like protein is comprised of two globular subdomains connected by a long …
10993	FP565147.1	CPNDPIDK_01452	1385105	1386361	-	cd01147	103	356	1e-29	114	0.9	Metal binding protein HemV-2. These proteins are predicted to function as initial receptors in ABC transport of metal ions. They belong to the TroA superfamily of helical backbone metal receptor proteins that share a distinct fold and ligand binding mechanism. A typical TroA protein is comprised of two globular subdomains connected by a single helix and can bind the metal ion in the cleft between…
10994	FP565147.1	CPNDPIDK_01452	1385105	1386361	-	cd01148	93	366	7e-18	81.2	0.87	Metal binding protein TroA_a. These proteins are predicted to function as initial receptors in ABC transport of metal ions in eubacteria. They belong to the TroA superfamily of helical backbone metal receptor proteins that share a distinct fold and ligand binding mechanism. A typical TroA protein is comprised of two globular subdomains connected by a single helix and can bind the metal ion in the…
10995	FP565147.1	CPNDPIDK_01452	1385105	1386361	-	cd14256	33	85	1e-05	41.4	0.93	Type I dockerin repeat domain. Bacterial cohesin domains bind to a complementary protein domain named dockerin, and this interaction is required for the formation of the cellulosome, a cellulose-degrading complex. The cellulosome consists of scaffoldin, a noncatalytic scaffolding polypeptide, that comprises repeating cohesion modules and a single carbohydrate-binding module (CBM). Specific calciu…
10998	FP565147.1	CPNDPIDK_01455	1387830	1389104	-	COG0614	89	387	2e-40	146	0.88	ABC-type Fe3+-hydroxamate transport system, periplasmic component [Inorganic ion transport and metabolism].
10999	FP565147.1	CPNDPIDK_01455	1387830	1389104	-	COG4558	106	383	1e-17	80.5	0.82	ABC-type hemin transport system, periplasmic component [Inorganic ion transport and metabolism].
11000	FP565147.1	CPNDPIDK_01455	1387830	1389104	-	COG4594	86	357	5e-08	51.3	0.77	ABC-type Fe3+-citrate transport system, periplasmic component [Inorganic ion transport and metabolism].
11001	FP565147.1	CPNDPIDK_01455	1387830	1389104	-	COG4607	90	308	5e-11	60.4	0.63	ABC-type enterochelin transport system, periplasmic component [Inorganic ion transport and metabolism].
11002	FP565147.1	CPNDPIDK_01455	1387830	1389104	-	PF01497.13	110	360	2.5e-25	88.9	0.987394957983193	Periplasmic binding protein
11003	FP565147.1	CPNDPIDK_01455	1387830	1389104	-	cd00636	108	253	4e-18	79.5	0.99	Helical backbone metal receptor (TroA-like domain). These proteins have been shown to function in the ABC transport of ferric siderophores and metal ions such as Mn2+, Fe3+, Cu2+ and/or Zn2+. Their ligand binding site is formed in the interface between two globular domains linked by a single helix. Many of these proteins also possess a low complexity region containing a metal-binding histidine-ri…
11004	FP565147.1	CPNDPIDK_01455	1387830	1389104	-	cd01138	101	359	4e-09	54.3	0.91	Periplasmic binding protein FeuA. These proteins have predicted to function as initial receptors in ABC transport of metal ions in some eubacterial species. They belong to the TroA superfamily of periplasmic metal binding proteins that share a distinct fold and ligand binding mechanism. A typical TroA protein is comprised of two globular subdomains connected by a single helix and can bind their l…
11005	FP565147.1	CPNDPIDK_01455	1387830	1389104	-	cd01139	91	414	1e-34	130	0.92	Periplasmic binding protein TroA_f. These proteins are predicted to function as initial receptors in the ABC metal ion uptake in eubacteria and archaea. They belong to the TroA superfamily of helical backbone metal receptor proteins that share a distinct fold and ligand binding mechanism. A typical TroA protein is comprised of two globular subdomains connected by a single helix and can bind their…
11006	FP565147.1	CPNDPIDK_01455	1387830	1389104	-	cd01140	101	308	2e-11	61.5	0.69	Siderophore binding protein FatB. These proteins have been shown to function as ABC-type initial receptors in the siderophore-mediated iron uptake in some eubacterial species. They belong to the TroA superfamily of periplasmic metal binding proteins that share a distinct fold and ligand binding mechanism. A typical TroA protein is comprised of two globular subdomains connected by a single helix a…
11007	FP565147.1	CPNDPIDK_01455	1387830	1389104	-	cd01141	101	286	3e-10	57	0.89	Periplasmic binding protein TroA_d. These proteins are predicted to function as initial receptors in the ABC metal ion uptake in eubacteria and archaea. They belong to the TroA superfamily of helical backbone metal receptor proteins that share a distinct fold and ligand binding mechanism. A typical TroA protein is comprised of two globular subdomains connected by a single helix and can bind their…
11008	FP565147.1	CPNDPIDK_01455	1387830	1389104	-	cd01142	90	390	8e-33	124	0.95	Periplasmic binding protein TroA_e. These proteins are predicted to function as initial receptors in the ABC metal ion uptake in eubacteria and archaea. They belong to the TroA superfamily of helical backbone metal receptor proteins that share a distinct fold and ligand binding mechanism. A typical TroA protein is comprised of two globular subdomains connected by a single helix and can bind their…
11009	FP565147.1	CPNDPIDK_01455	1387830	1389104	-	cd01143	105	310	2e-23	95	0.97	Periplasmic binding protein YvrC. These proteins are predicted to function as initial receptors in ABC transport of metal ions in eubacteria and archaea. They belong to the TroA superfamily of periplasmic metal binding proteins that share a distinct fold and ligand binding mechanism. A typical TroA protein is comprised of two globular subdomains connected by a single helix and can bind the metal …
11010	FP565147.1	CPNDPIDK_01455	1387830	1389104	-	cd01144	108	360	4e-21	90.1	0.89	Cobalamin binding protein BtuF. These proteins have been shown to function as initial receptors in ABC transport of vitamin B12 (cobalamin) in eubacterial and some archaeal species. They belong to the TroA superfamily of helical backbone metal receptor proteins that share a distinct fold and ligand binding mechanism. A typical TroA protein is comprised of two globular subdomains connected by a si…
11011	FP565147.1	CPNDPIDK_01455	1387830	1389104	-	cd01146	104	308	1e-11	61.9	0.71	Fe3+-siderophore binding domain FhuD. These proteins have been shown to function as initial receptors in ABC transport of Fe3+-siderophores in many eubacterial species. They belong to the TroA-like superfamily of helical backbone metal receptor proteins that share a distinct fold and ligand binding mechanism. A typical TroA-like protein is comprised of two globular subdomains connected by a long …
11012	FP565147.1	CPNDPIDK_01455	1387830	1389104	-	cd01147	103	360	2e-30	116	0.91	Metal binding protein HemV-2. These proteins are predicted to function as initial receptors in ABC transport of metal ions. They belong to the TroA superfamily of helical backbone metal receptor proteins that share a distinct fold and ligand binding mechanism. A typical TroA protein is comprised of two globular subdomains connected by a single helix and can bind the metal ion in the cleft between…
11013	FP565147.1	CPNDPIDK_01455	1387830	1389104	-	cd01148	94	367	1e-14	71.6	0.86	Metal binding protein TroA_a. These proteins are predicted to function as initial receptors in ABC transport of metal ions in eubacteria. They belong to the TroA superfamily of helical backbone metal receptor proteins that share a distinct fold and ligand binding mechanism. A typical TroA protein is comprised of two globular subdomains connected by a single helix and can bind the metal ion in the…
11014	FP565147.1	CPNDPIDK_01455	1387830	1389104	-	cd01149	108	359	4e-13	66.1	0.94	Hemin binding protein HutB. These proteins have been shown to function as initial receptors in ABC transport of hemin and hemoproteins in many eubacterial species. They belong to the TroA superfamily of periplasmic metal binding proteins that share a distinct fold and ligand binding mechanism. A typical TroA protein is comprised of two globular subdomains connected by a single helix and can bind …
11015	FP565147.1	CPNDPIDK_01455	1387830	1389104	-	cd14256	33	85	4e-05	40.2	0.93	Type I dockerin repeat domain. Bacterial cohesin domains bind to a complementary protein domain named dockerin, and this interaction is required for the formation of the cellulosome, a cellulose-degrading complex. The cellulosome consists of scaffoldin, a noncatalytic scaffolding polypeptide, that comprises repeating cohesion modules and a single carbohydrate-binding module (CBM). Specific calciu…
11207	FP565147.1	CPNDPIDK_01469	1399482	1400561	-	COG0614	94	355	2e-40	144	0.78	ABC-type Fe3+-hydroxamate transport system, periplasmic component [Inorganic ion transport and metabolism].
11208	FP565147.1	CPNDPIDK_01469	1399482	1400561	-	COG4558	111	308	2e-11	61.6	0.6	ABC-type hemin transport system, periplasmic component [Inorganic ion transport and metabolism].
11209	FP565147.1	CPNDPIDK_01469	1399482	1400561	-	COG4607	128	309	9e-12	62.4	0.51	ABC-type enterochelin transport system, periplasmic component [Inorganic ion transport and metabolism].
11210	FP565147.1	CPNDPIDK_01469	1399482	1400561	-	PF01497.13	131	353	1.1e-29	103.2	0.886554621848739	Periplasmic binding protein
11211	FP565147.1	CPNDPIDK_01469	1399482	1400561	-	cd00636	104	258	6e-21	86.1	0.98	Helical backbone metal receptor (TroA-like domain). These proteins have been shown to function in the ABC transport of ferric siderophores and metal ions such as Mn2+, Fe3+, Cu2+ and/or Zn2+. Their ligand binding site is formed in the interface between two globular domains linked by a single helix. Many of these proteins also possess a low complexity region containing a metal-binding histidine-ri…
11212	FP565147.1	CPNDPIDK_01469	1399482	1400561	-	cd01138	106	231	2e-11	60.8	0.47	Periplasmic binding protein FeuA. These proteins have predicted to function as initial receptors in ABC transport of metal ions in some eubacterial species. They belong to the TroA superfamily of periplasmic metal binding proteins that share a distinct fold and ligand binding mechanism. A typical TroA protein is comprised of two globular subdomains connected by a single helix and can bind their l…
11213	FP565147.1	CPNDPIDK_01469	1399482	1400561	-	cd01139	96	353	2e-31	120	0.74	Periplasmic binding protein TroA_f. These proteins are predicted to function as initial receptors in the ABC metal ion uptake in eubacteria and archaea. They belong to the TroA superfamily of helical backbone metal receptor proteins that share a distinct fold and ligand binding mechanism. A typical TroA protein is comprised of two globular subdomains connected by a single helix and can bind their…
11214	FP565147.1	CPNDPIDK_01469	1399482	1400561	-	cd01140	157	353	2e-13	66.9	0.66	Siderophore binding protein FatB. These proteins have been shown to function as ABC-type initial receptors in the siderophore-mediated iron uptake in some eubacterial species. They belong to the TroA superfamily of periplasmic metal binding proteins that share a distinct fold and ligand binding mechanism. A typical TroA protein is comprised of two globular subdomains connected by a single helix a…
11215	FP565147.1	CPNDPIDK_01469	1399482	1400561	-	cd01141	106	281	1e-11	60.5	0.9	Periplasmic binding protein TroA_d. These proteins are predicted to function as initial receptors in the ABC metal ion uptake in eubacteria and archaea. They belong to the TroA superfamily of helical backbone metal receptor proteins that share a distinct fold and ligand binding mechanism. A typical TroA protein is comprised of two globular subdomains connected by a single helix and can bind their…
11216	FP565147.1	CPNDPIDK_01469	1399482	1400561	-	cd01142	94	323	2e-31	119	0.78	Periplasmic binding protein TroA_e. These proteins are predicted to function as initial receptors in the ABC metal ion uptake in eubacteria and archaea. They belong to the TroA superfamily of helical backbone metal receptor proteins that share a distinct fold and ligand binding mechanism. A typical TroA protein is comprised of two globular subdomains connected by a single helix and can bind their…
11217	FP565147.1	CPNDPIDK_01469	1399482	1400561	-	cd01143	133	310	9e-33	120	0.86	Periplasmic binding protein YvrC. These proteins are predicted to function as initial receptors in ABC transport of metal ions in eubacteria and archaea. They belong to the TroA superfamily of periplasmic metal binding proteins that share a distinct fold and ligand binding mechanism. A typical TroA protein is comprised of two globular subdomains connected by a single helix and can bind the metal …
11218	FP565147.1	CPNDPIDK_01469	1399482	1400561	-	cd01144	130	311	6e-22	91.2	0.71	Cobalamin binding protein BtuF. These proteins have been shown to function as initial receptors in ABC transport of vitamin B12 (cobalamin) in eubacterial and some archaeal species. They belong to the TroA superfamily of helical backbone metal receptor proteins that share a distinct fold and ligand binding mechanism. A typical TroA protein is comprised of two globular subdomains connected by a si…
11219	FP565147.1	CPNDPIDK_01469	1399482	1400561	-	cd01146	127	310	4e-11	60.4	0.71	Fe3+-siderophore binding domain FhuD. These proteins have been shown to function as initial receptors in ABC transport of Fe3+-siderophores in many eubacterial species. They belong to the TroA-like superfamily of helical backbone metal receptor proteins that share a distinct fold and ligand binding mechanism. A typical TroA-like protein is comprised of two globular subdomains connected by a long …
11220	FP565147.1	CPNDPIDK_01469	1399482	1400561	-	cd01147	111	352	4e-37	134	0.84	Metal binding protein HemV-2. These proteins are predicted to function as initial receptors in ABC transport of metal ions. They belong to the TroA superfamily of helical backbone metal receptor proteins that share a distinct fold and ligand binding mechanism. A typical TroA protein is comprised of two globular subdomains connected by a single helix and can bind the metal ion in the cleft between…
11221	FP565147.1	CPNDPIDK_01469	1399482	1400561	-	cd01148	133	352	5e-12	63.5	0.72	Metal binding protein TroA_a. These proteins are predicted to function as initial receptors in ABC transport of metal ions in eubacteria. They belong to the TroA superfamily of helical backbone metal receptor proteins that share a distinct fold and ligand binding mechanism. A typical TroA protein is comprised of two globular subdomains connected by a single helix and can bind the metal ion in the…
11222	FP565147.1	CPNDPIDK_01469	1399482	1400561	-	cd01149	112	308	3e-15	71.9	0.8	Hemin binding protein HutB. These proteins have been shown to function as initial receptors in ABC transport of hemin and hemoproteins in many eubacterial species. They belong to the TroA superfamily of periplasmic metal binding proteins that share a distinct fold and ligand binding mechanism. A typical TroA protein is comprised of two globular subdomains connected by a single helix and can bind …
11223	FP565147.1	CPNDPIDK_01469	1399482	1400561	-	cd14256	38	90	2e-06	43.7	0.93	Type I dockerin repeat domain. Bacterial cohesin domains bind to a complementary protein domain named dockerin, and this interaction is required for the formation of the cellulosome, a cellulose-degrading complex. The cellulosome consists of scaffoldin, a noncatalytic scaffolding polypeptide, that comprises repeating cohesion modules and a single carbohydrate-binding module (CBM). Specific calciu…
11224	FP565147.1	CPNDPIDK_01470	1400662	1401972	-	COG0614	90	398	2e-37	138	0.87	ABC-type Fe3+-hydroxamate transport system, periplasmic component [Inorganic ion transport and metabolism].
11225	FP565147.1	CPNDPIDK_01470	1400662	1401972	-	PF01497.13	115	372	1.3e-22	80.1	0.974789915966387	Periplasmic binding protein
11226	FP565147.1	CPNDPIDK_01470	1400662	1401972	-	cd00636	110	258	4e-06	44.5	0.94	Helical backbone metal receptor (TroA-like domain). These proteins have been shown to function in the ABC transport of ferric siderophores and metal ions such as Mn2+, Fe3+, Cu2+ and/or Zn2+. Their ligand binding site is formed in the interface between two globular domains linked by a single helix. Many of these proteins also possess a low complexity region containing a metal-binding histidine-ri…
11227	FP565147.1	CPNDPIDK_01470	1400662	1401972	-	cd01139	92	425	2e-34	130	0.91	Periplasmic binding protein TroA_f. These proteins are predicted to function as initial receptors in the ABC metal ion uptake in eubacteria and archaea. They belong to the TroA superfamily of helical backbone metal receptor proteins that share a distinct fold and ligand binding mechanism. A typical TroA protein is comprised of two globular subdomains connected by a single helix and can bind their…
11228	FP565147.1	CPNDPIDK_01470	1400662	1401972	-	cd01140	102	379	4e-13	66.9	0.91	Siderophore binding protein FatB. These proteins have been shown to function as ABC-type initial receptors in the siderophore-mediated iron uptake in some eubacterial species. They belong to the TroA superfamily of periplasmic metal binding proteins that share a distinct fold and ligand binding mechanism. A typical TroA protein is comprised of two globular subdomains connected by a single helix a…
11229	FP565147.1	CPNDPIDK_01470	1400662	1401972	-	cd01142	91	401	7e-31	118	0.96	Periplasmic binding protein TroA_e. These proteins are predicted to function as initial receptors in the ABC metal ion uptake in eubacteria and archaea. They belong to the TroA superfamily of helical backbone metal receptor proteins that share a distinct fold and ligand binding mechanism. A typical TroA protein is comprised of two globular subdomains connected by a single helix and can bind their…
11230	FP565147.1	CPNDPIDK_01470	1400662	1401972	-	cd01143	106	321	3e-17	78.1	0.97	Periplasmic binding protein YvrC. These proteins are predicted to function as initial receptors in ABC transport of metal ions in eubacteria and archaea. They belong to the TroA superfamily of periplasmic metal binding proteins that share a distinct fold and ligand binding mechanism. A typical TroA protein is comprised of two globular subdomains connected by a single helix and can bind the metal …
11231	FP565147.1	CPNDPIDK_01470	1400662	1401972	-	cd01144	125	376	1e-14	71.2	0.85	Cobalamin binding protein BtuF. These proteins have been shown to function as initial receptors in ABC transport of vitamin B12 (cobalamin) in eubacterial and some archaeal species. They belong to the TroA superfamily of helical backbone metal receptor proteins that share a distinct fold and ligand binding mechanism. A typical TroA protein is comprised of two globular subdomains connected by a si…
11232	FP565147.1	CPNDPIDK_01470	1400662	1401972	-	cd01147	104	369	1e-35	131	0.92	Metal binding protein HemV-2. These proteins are predicted to function as initial receptors in ABC transport of metal ions. They belong to the TroA superfamily of helical backbone metal receptor proteins that share a distinct fold and ligand binding mechanism. A typical TroA protein is comprised of two globular subdomains connected by a single helix and can bind the metal ion in the cleft between…
11233	FP565147.1	CPNDPIDK_01470	1400662	1401972	-	cd01148	95	371	2e-09	56.2	0.85	Metal binding protein TroA_a. These proteins are predicted to function as initial receptors in ABC transport of metal ions in eubacteria. They belong to the TroA superfamily of helical backbone metal receptor proteins that share a distinct fold and ligand binding mechanism. A typical TroA protein is comprised of two globular subdomains connected by a single helix and can bind the metal ion in the…
11234	FP565147.1	CPNDPIDK_01470	1400662	1401972	-	cd14256	34	86	1e-05	41.8	0.93	Type I dockerin repeat domain. Bacterial cohesin domains bind to a complementary protein domain named dockerin, and this interaction is required for the formation of the cellulosome, a cellulose-degrading complex. The cellulosome consists of scaffoldin, a noncatalytic scaffolding polypeptide, that comprises repeating cohesion modules and a single carbohydrate-binding module (CBM). Specific calciu…
11235	FP565147.1	CPNDPIDK_01471	1402045	1403301	-	COG0614	89	385	6e-39	141	0.87	ABC-type Fe3+-hydroxamate transport system, periplasmic component [Inorganic ion transport and metabolism].
11236	FP565147.1	CPNDPIDK_01471	1402045	1403301	-	COG4558	111	363	2e-09	55.5	0.73	ABC-type hemin transport system, periplasmic component [Inorganic ion transport and metabolism].
11237	FP565147.1	CPNDPIDK_01471	1402045	1403301	-	COG4607	100	223	1e-06	47.4	0.37	ABC-type enterochelin transport system, periplasmic component [Inorganic ion transport and metabolism].
11238	FP565147.1	CPNDPIDK_01471	1402045	1403301	-	PF01497.13	122	360	1.4e-23	83.2	0.915966386554622	Periplasmic binding protein
11239	FP565147.1	CPNDPIDK_01471	1402045	1403301	-	cd00636	108	254	1e-15	72.6	0.98	Helical backbone metal receptor (TroA-like domain). These proteins have been shown to function in the ABC transport of ferric siderophores and metal ions such as Mn2+, Fe3+, Cu2+ and/or Zn2+. Their ligand binding site is formed in the interface between two globular domains linked by a single helix. Many of these proteins also possess a low complexity region containing a metal-binding histidine-ri…
11240	FP565147.1	CPNDPIDK_01471	1402045	1403301	-	cd01138	99	360	4e-05	42.3	0.94	Periplasmic binding protein FeuA. These proteins have predicted to function as initial receptors in ABC transport of metal ions in some eubacterial species. They belong to the TroA superfamily of periplasmic metal binding proteins that share a distinct fold and ligand binding mechanism. A typical TroA protein is comprised of two globular subdomains connected by a single helix and can bind their l…
11241	FP565147.1	CPNDPIDK_01471	1402045	1403301	-	cd01139	91	412	9e-41	147	0.91	Periplasmic binding protein TroA_f. These proteins are predicted to function as initial receptors in the ABC metal ion uptake in eubacteria and archaea. They belong to the TroA superfamily of helical backbone metal receptor proteins that share a distinct fold and ligand binding mechanism. A typical TroA protein is comprised of two globular subdomains connected by a single helix and can bind their…
11242	FP565147.1	CPNDPIDK_01471	1402045	1403301	-	cd01140	100	367	1e-08	53.4	0.92	Siderophore binding protein FatB. These proteins have been shown to function as ABC-type initial receptors in the siderophore-mediated iron uptake in some eubacterial species. They belong to the TroA superfamily of periplasmic metal binding proteins that share a distinct fold and ligand binding mechanism. A typical TroA protein is comprised of two globular subdomains connected by a single helix a…
11243	FP565147.1	CPNDPIDK_01471	1402045	1403301	-	cd01141	101	172	1e-05	43.2	0.35	Periplasmic binding protein TroA_d. These proteins are predicted to function as initial receptors in the ABC metal ion uptake in eubacteria and archaea. They belong to the TroA superfamily of helical backbone metal receptor proteins that share a distinct fold and ligand binding mechanism. A typical TroA protein is comprised of two globular subdomains connected by a single helix and can bind their…
11244	FP565147.1	CPNDPIDK_01471	1402045	1403301	-	cd01142	90	388	2e-28	111	0.95	Periplasmic binding protein TroA_e. These proteins are predicted to function as initial receptors in the ABC metal ion uptake in eubacteria and archaea. They belong to the TroA superfamily of helical backbone metal receptor proteins that share a distinct fold and ligand binding mechanism. A typical TroA protein is comprised of two globular subdomains connected by a single helix and can bind their…
11245	FP565147.1	CPNDPIDK_01471	1402045	1403301	-	cd01143	124	310	1e-15	73.5	0.88	Periplasmic binding protein YvrC. These proteins are predicted to function as initial receptors in ABC transport of metal ions in eubacteria and archaea. They belong to the TroA superfamily of periplasmic metal binding proteins that share a distinct fold and ligand binding mechanism. A typical TroA protein is comprised of two globular subdomains connected by a single helix and can bind the metal …
11246	FP565147.1	CPNDPIDK_01471	1402045	1403301	-	cd01144	126	363	4e-18	81.2	0.85	Cobalamin binding protein BtuF. These proteins have been shown to function as initial receptors in ABC transport of vitamin B12 (cobalamin) in eubacterial and some archaeal species. They belong to the TroA superfamily of helical backbone metal receptor proteins that share a distinct fold and ligand binding mechanism. A typical TroA protein is comprised of two globular subdomains connected by a si…
11247	FP565147.1	CPNDPIDK_01471	1402045	1403301	-	cd01146	111	375	2e-12	64.6	0.93	Fe3+-siderophore binding domain FhuD. These proteins have been shown to function as initial receptors in ABC transport of Fe3+-siderophores in many eubacterial species. They belong to the TroA-like superfamily of helical backbone metal receptor proteins that share a distinct fold and ligand binding mechanism. A typical TroA-like protein is comprised of two globular subdomains connected by a long …
11248	FP565147.1	CPNDPIDK_01471	1402045	1403301	-	cd01147	103	356	3e-31	119	0.9	Metal binding protein HemV-2. These proteins are predicted to function as initial receptors in ABC transport of metal ions. They belong to the TroA superfamily of helical backbone metal receptor proteins that share a distinct fold and ligand binding mechanism. A typical TroA protein is comprised of two globular subdomains connected by a single helix and can bind the metal ion in the cleft between…
11249	FP565147.1	CPNDPIDK_01471	1402045	1403301	-	cd01148	93	375	6e-17	78.1	0.89	Metal binding protein TroA_a. These proteins are predicted to function as initial receptors in ABC transport of metal ions in eubacteria. They belong to the TroA superfamily of helical backbone metal receptor proteins that share a distinct fold and ligand binding mechanism. A typical TroA protein is comprised of two globular subdomains connected by a single helix and can bind the metal ion in the…
11250	FP565147.1	CPNDPIDK_01471	1402045	1403301	-	cd14256	33	85	2e-05	41.4	0.93	Type I dockerin repeat domain. Bacterial cohesin domains bind to a complementary protein domain named dockerin, and this interaction is required for the formation of the cellulosome, a cellulose-degrading complex. The cellulosome consists of scaffoldin, a noncatalytic scaffolding polypeptide, that comprises repeating cohesion modules and a single carbohydrate-binding module (CBM). Specific calciu…
11547	FP565147.1	CPNDPIDK_01480	1410386	1411669	-	COG0614	97	393	7e-48	166	0.87	ABC-type Fe3+-hydroxamate transport system, periplasmic component [Inorganic ion transport and metabolism].
11548	FP565147.1	CPNDPIDK_01480	1410386	1411669	-	COG4558	111	375	3e-16	75.9	0.79	ABC-type hemin transport system, periplasmic component [Inorganic ion transport and metabolism].
11549	FP565147.1	CPNDPIDK_01480	1410386	1411669	-	COG4594	168	368	3e-08	52.1	0.58	ABC-type Fe3+-citrate transport system, periplasmic component [Inorganic ion transport and metabolism].
11550	FP565147.1	CPNDPIDK_01480	1410386	1411669	-	COG4607	167	361	2e-06	46.2	0.57	ABC-type enterochelin transport system, periplasmic component [Inorganic ion transport and metabolism].
11551	FP565147.1	CPNDPIDK_01480	1410386	1411669	-	PF01497.13	129	363	1.7e-28	99.3	0.932773109243697	Periplasmic binding protein
11552	FP565147.1	CPNDPIDK_01480	1410386	1411669	-	cd00636	113	270	2e-20	86.1	0.98	Helical backbone metal receptor (TroA-like domain). These proteins have been shown to function in the ABC transport of ferric siderophores and metal ions such as Mn2+, Fe3+, Cu2+ and/or Zn2+. Their ligand binding site is formed in the interface between two globular domains linked by a single helix. Many of these proteins also possess a low complexity region containing a metal-binding histidine-ri…
11553	FP565147.1	CPNDPIDK_01480	1410386	1411669	-	cd01138	160	361	1e-10	59.3	0.75	Periplasmic binding protein FeuA. These proteins have predicted to function as initial receptors in ABC transport of metal ions in some eubacterial species. They belong to the TroA superfamily of periplasmic metal binding proteins that share a distinct fold and ligand binding mechanism. A typical TroA protein is comprised of two globular subdomains connected by a single helix and can bind their l…
11554	FP565147.1	CPNDPIDK_01480	1410386	1411669	-	cd01139	96	406	3e-36	135	0.87	Periplasmic binding protein TroA_f. These proteins are predicted to function as initial receptors in the ABC metal ion uptake in eubacteria and archaea. They belong to the TroA superfamily of helical backbone metal receptor proteins that share a distinct fold and ligand binding mechanism. A typical TroA protein is comprised of two globular subdomains connected by a single helix and can bind their…
11555	FP565147.1	CPNDPIDK_01480	1410386	1411669	-	cd01140	165	361	1e-11	62.3	0.66	Siderophore binding protein FatB. These proteins have been shown to function as ABC-type initial receptors in the siderophore-mediated iron uptake in some eubacterial species. They belong to the TroA superfamily of periplasmic metal binding proteins that share a distinct fold and ligand binding mechanism. A typical TroA protein is comprised of two globular subdomains connected by a single helix a…
11556	FP565147.1	CPNDPIDK_01480	1410386	1411669	-	cd01141	106	292	9e-07	46.6	0.92	Periplasmic binding protein TroA_d. These proteins are predicted to function as initial receptors in the ABC metal ion uptake in eubacteria and archaea. They belong to the TroA superfamily of helical backbone metal receptor proteins that share a distinct fold and ligand binding mechanism. A typical TroA protein is comprised of two globular subdomains connected by a single helix and can bind their…
11557	FP565147.1	CPNDPIDK_01480	1410386	1411669	-	cd01142	97	396	6e-52	176	0.96	Periplasmic binding protein TroA_e. These proteins are predicted to function as initial receptors in the ABC metal ion uptake in eubacteria and archaea. They belong to the TroA superfamily of helical backbone metal receptor proteins that share a distinct fold and ligand binding mechanism. A typical TroA protein is comprised of two globular subdomains connected by a single helix and can bind their…
11558	FP565147.1	CPNDPIDK_01480	1410386	1411669	-	cd01143	128	325	2e-29	111	0.88	Periplasmic binding protein YvrC. These proteins are predicted to function as initial receptors in ABC transport of metal ions in eubacteria and archaea. They belong to the TroA superfamily of periplasmic metal binding proteins that share a distinct fold and ligand binding mechanism. A typical TroA protein is comprised of two globular subdomains connected by a single helix and can bind the metal …
11559	FP565147.1	CPNDPIDK_01480	1410386	1411669	-	cd01144	125	361	7e-27	106	0.83	Cobalamin binding protein BtuF. These proteins have been shown to function as initial receptors in ABC transport of vitamin B12 (cobalamin) in eubacterial and some archaeal species. They belong to the TroA superfamily of helical backbone metal receptor proteins that share a distinct fold and ligand binding mechanism. A typical TroA protein is comprised of two globular subdomains connected by a si…
11560	FP565147.1	CPNDPIDK_01480	1410386	1411669	-	cd01146	113	361	4e-22	92.7	0.87	Fe3+-siderophore binding domain FhuD. These proteins have been shown to function as initial receptors in ABC transport of Fe3+-siderophores in many eubacterial species. They belong to the TroA-like superfamily of helical backbone metal receptor proteins that share a distinct fold and ligand binding mechanism. A typical TroA-like protein is comprised of two globular subdomains connected by a long …
11561	FP565147.1	CPNDPIDK_01480	1410386	1411669	-	cd01147	111	368	4e-56	187	0.93	Metal binding protein HemV-2. These proteins are predicted to function as initial receptors in ABC transport of metal ions. They belong to the TroA superfamily of helical backbone metal receptor proteins that share a distinct fold and ligand binding mechanism. A typical TroA protein is comprised of two globular subdomains connected by a single helix and can bind the metal ion in the cleft between…
11562	FP565147.1	CPNDPIDK_01480	1410386	1411669	-	cd01148	87	360	3e-15	73.5	0.81	Metal binding protein TroA_a. These proteins are predicted to function as initial receptors in ABC transport of metal ions in eubacteria. They belong to the TroA superfamily of helical backbone metal receptor proteins that share a distinct fold and ligand binding mechanism. A typical TroA protein is comprised of two globular subdomains connected by a single helix and can bind the metal ion in the…
11563	FP565147.1	CPNDPIDK_01480	1410386	1411669	-	cd01149	113	362	7e-13	65.4	0.9	Hemin binding protein HutB. These proteins have been shown to function as initial receptors in ABC transport of hemin and hemoproteins in many eubacterial species. They belong to the TroA superfamily of periplasmic metal binding proteins that share a distinct fold and ligand binding mechanism. A typical TroA protein is comprised of two globular subdomains connected by a single helix and can bind …
11564	FP565147.1	CPNDPIDK_01480	1410386	1411669	-	cd14256	38	89	1e-05	41.4	0.92	Type I dockerin repeat domain. Bacterial cohesin domains bind to a complementary protein domain named dockerin, and this interaction is required for the formation of the cellulosome, a cellulose-degrading complex. The cellulosome consists of scaffoldin, a noncatalytic scaffolding polypeptide, that comprises repeating cohesion modules and a single carbohydrate-binding module (CBM). Specific calciu…
11565	FP565147.1	CPNDPIDK_01482	1411912	1413192	-	COG0614	98	392	8e-39	141	0.87	ABC-type Fe3+-hydroxamate transport system, periplasmic component [Inorganic ion transport and metabolism].
11566	FP565147.1	CPNDPIDK_01482	1411912	1413192	-	COG4558	130	361	1e-16	77	0.68	ABC-type hemin transport system, periplasmic component [Inorganic ion transport and metabolism].
11567	FP565147.1	CPNDPIDK_01482	1411912	1413192	-	COG4607	178	361	4e-08	51.6	0.55	ABC-type enterochelin transport system, periplasmic component [Inorganic ion transport and metabolism].
11568	FP565147.1	CPNDPIDK_01482	1411912	1413192	-	PF01497.13	159	363	3.2e-23	82	0.823529411764706	Periplasmic binding protein
11569	FP565147.1	CPNDPIDK_01482	1411912	1413192	-	cd00636	118	275	7e-13	64.5	0.98	Helical backbone metal receptor (TroA-like domain). These proteins have been shown to function in the ABC transport of ferric siderophores and metal ions such as Mn2+, Fe3+, Cu2+ and/or Zn2+. Their ligand binding site is formed in the interface between two globular domains linked by a single helix. Many of these proteins also possess a low complexity region containing a metal-binding histidine-ri…
11570	FP565147.1	CPNDPIDK_01482	1411912	1413192	-	cd01138	154	360	7e-07	47.7	0.79	Periplasmic binding protein FeuA. These proteins have predicted to function as initial receptors in ABC transport of metal ions in some eubacterial species. They belong to the TroA superfamily of periplasmic metal binding proteins that share a distinct fold and ligand binding mechanism. A typical TroA protein is comprised of two globular subdomains connected by a single helix and can bind their l…
11571	FP565147.1	CPNDPIDK_01482	1411912	1413192	-	cd01139	100	405	1e-33	128	0.83	Periplasmic binding protein TroA_f. These proteins are predicted to function as initial receptors in the ABC metal ion uptake in eubacteria and archaea. They belong to the TroA superfamily of helical backbone metal receptor proteins that share a distinct fold and ligand binding mechanism. A typical TroA protein is comprised of two globular subdomains connected by a single helix and can bind their…
11572	FP565147.1	CPNDPIDK_01482	1411912	1413192	-	cd01140	178	361	1e-11	62.7	0.64	Siderophore binding protein FatB. These proteins have been shown to function as ABC-type initial receptors in the siderophore-mediated iron uptake in some eubacterial species. They belong to the TroA superfamily of periplasmic metal binding proteins that share a distinct fold and ligand binding mechanism. A typical TroA protein is comprised of two globular subdomains connected by a single helix a…
11573	FP565147.1	CPNDPIDK_01482	1411912	1413192	-	cd01141	109	298	3e-09	54	0.88	Periplasmic binding protein TroA_d. These proteins are predicted to function as initial receptors in the ABC metal ion uptake in eubacteria and archaea. They belong to the TroA superfamily of helical backbone metal receptor proteins that share a distinct fold and ligand binding mechanism. A typical TroA protein is comprised of two globular subdomains connected by a single helix and can bind their…
11574	FP565147.1	CPNDPIDK_01482	1411912	1413192	-	cd01142	99	393	2e-42	150	0.93	Periplasmic binding protein TroA_e. These proteins are predicted to function as initial receptors in the ABC metal ion uptake in eubacteria and archaea. They belong to the TroA superfamily of helical backbone metal receptor proteins that share a distinct fold and ligand binding mechanism. A typical TroA protein is comprised of two globular subdomains connected by a single helix and can bind their…
11575	FP565147.1	CPNDPIDK_01482	1411912	1413192	-	cd01143	115	327	2e-18	81.6	0.92	Periplasmic binding protein YvrC. These proteins are predicted to function as initial receptors in ABC transport of metal ions in eubacteria and archaea. They belong to the TroA superfamily of periplasmic metal binding proteins that share a distinct fold and ligand binding mechanism. A typical TroA protein is comprised of two globular subdomains connected by a single helix and can bind the metal …
11576	FP565147.1	CPNDPIDK_01482	1411912	1413192	-	cd01144	131	360	6e-22	92	0.8	Cobalamin binding protein BtuF. These proteins have been shown to function as initial receptors in ABC transport of vitamin B12 (cobalamin) in eubacterial and some archaeal species. They belong to the TroA superfamily of helical backbone metal receptor proteins that share a distinct fold and ligand binding mechanism. A typical TroA protein is comprised of two globular subdomains connected by a si…
11577	FP565147.1	CPNDPIDK_01482	1411912	1413192	-	cd01146	176	361	5e-16	75.4	0.68	Fe3+-siderophore binding domain FhuD. These proteins have been shown to function as initial receptors in ABC transport of Fe3+-siderophores in many eubacterial species. They belong to the TroA-like superfamily of helical backbone metal receptor proteins that share a distinct fold and ligand binding mechanism. A typical TroA-like protein is comprised of two globular subdomains connected by a long …
11578	FP565147.1	CPNDPIDK_01482	1411912	1413192	-	cd01147	115	361	3e-46	160	0.89	Metal binding protein HemV-2. These proteins are predicted to function as initial receptors in ABC transport of metal ions. They belong to the TroA superfamily of helical backbone metal receptor proteins that share a distinct fold and ligand binding mechanism. A typical TroA protein is comprised of two globular subdomains connected by a single helix and can bind the metal ion in the cleft between…
11579	FP565147.1	CPNDPIDK_01482	1411912	1413192	-	cd01148	91	359	4e-10	58.1	0.81	Metal binding protein TroA_a. These proteins are predicted to function as initial receptors in ABC transport of metal ions in eubacteria. They belong to the TroA superfamily of helical backbone metal receptor proteins that share a distinct fold and ligand binding mechanism. A typical TroA protein is comprised of two globular subdomains connected by a single helix and can bind the metal ion in the…
11580	FP565147.1	CPNDPIDK_01482	1411912	1413192	-	cd01149	131	360	6e-12	62.7	0.86	Hemin binding protein HutB. These proteins have been shown to function as initial receptors in ABC transport of hemin and hemoproteins in many eubacterial species. They belong to the TroA superfamily of periplasmic metal binding proteins that share a distinct fold and ligand binding mechanism. A typical TroA protein is comprised of two globular subdomains connected by a single helix and can bind …
11581	FP565147.1	CPNDPIDK_01482	1411912	1413192	-	cd14256	42	94	6e-06	42.5	0.93	Type I dockerin repeat domain. Bacterial cohesin domains bind to a complementary protein domain named dockerin, and this interaction is required for the formation of the cellulosome, a cellulose-degrading complex. The cellulosome consists of scaffoldin, a noncatalytic scaffolding polypeptide, that comprises repeating cohesion modules and a single carbohydrate-binding module (CBM). Specific calciu…
11582	FP565147.1	CPNDPIDK_01483	1413401	1414480	-	COG3889	225	359	5e-06	45.2	0.15	Predicted periplasmic protein [Function unknown].
11583	FP565147.1	CPNDPIDK_01483	1413401	1414480	-	PF00963.13	59	162	5.4e-07	29.5	0.801418439716312	Cohesin domain
11584	FP565147.1	CPNDPIDK_01483	1413401	1414480	-	cd08547	45	171	2e-16	73.2	0.93	Type II cohesin domain, interaction partner of dockerin. Bacterial cohesin domains bind to a complementary protein domain named dockerin, and this interaction is required for the formation of the cellulosome, a cellulose-degrading complex. The cellulosome consists of scaffoldin, a noncatalytic scaffolding polypeptide, that comprises repeating cohesion modules and a single carbohydrate-binding mod…
11585	FP565147.1	CPNDPIDK_01484	1414608	1415945	-	PF00963.13	186	280	4.1e-05	23.4	0.716312056737589	Cohesin domain
11586	FP565147.1	CPNDPIDK_01484	1414608	1415945	-	PF00963.13	312	432	9.6e-07	28.7	0.900709219858156	Cohesin domain
11587	FP565147.1	CPNDPIDK_01484	1414608	1415945	-	cd08547	178	309	9e-15	69.7	0.97	Type II cohesin domain, interaction partner of dockerin. Bacterial cohesin domains bind to a complementary protein domain named dockerin, and this interaction is required for the formation of the cellulosome, a cellulose-degrading complex. The cellulosome consists of scaffoldin, a noncatalytic scaffolding polypeptide, that comprises repeating cohesion modules and a single carbohydrate-binding mod…
11588	FP565147.1	CPNDPIDK_01484	1414608	1415945	-	cd08547	312	439	1e-12	63.6	0.93	Type II cohesin domain, interaction partner of dockerin. Bacterial cohesin domains bind to a complementary protein domain named dockerin, and this interaction is required for the formation of the cellulosome, a cellulose-degrading complex. The cellulosome consists of scaffoldin, a noncatalytic scaffolding polypeptide, that comprises repeating cohesion modules and a single carbohydrate-binding mod…
11589	FP565147.1	CPNDPIDK_01484	1414608	1415945	-	cd08547	42	169	1e-10	57.8	0.94	Type II cohesin domain, interaction partner of dockerin. Bacterial cohesin domains bind to a complementary protein domain named dockerin, and this interaction is required for the formation of the cellulosome, a cellulose-degrading complex. The cellulosome consists of scaffoldin, a noncatalytic scaffolding polypeptide, that comprises repeating cohesion modules and a single carbohydrate-binding mod…
15165	FP565147.1	CPNDPIDK_01942	1852976	1854313	+	PF00963.13	186	280	4.1e-05	23.4	0.716312056737589	Cohesin domain
15166	FP565147.1	CPNDPIDK_01942	1852976	1854313	+	PF00963.13	312	432	9.6e-07	28.7	0.900709219858156	Cohesin domain
15167	FP565147.1	CPNDPIDK_01942	1852976	1854313	+	cd08547	178	309	9e-15	69.7	0.97	Type II cohesin domain, interaction partner of dockerin. Bacterial cohesin domains bind to a complementary protein domain named dockerin, and this interaction is required for the formation of the cellulosome, a cellulose-degrading complex. The cellulosome consists of scaffoldin, a noncatalytic scaffolding polypeptide, that comprises repeating cohesion modules and a single carbohydrate-binding mod…
15168	FP565147.1	CPNDPIDK_01942	1852976	1854313	+	cd08547	312	439	1e-12	63.6	0.93	Type II cohesin domain, interaction partner of dockerin. Bacterial cohesin domains bind to a complementary protein domain named dockerin, and this interaction is required for the formation of the cellulosome, a cellulose-degrading complex. The cellulosome consists of scaffoldin, a noncatalytic scaffolding polypeptide, that comprises repeating cohesion modules and a single carbohydrate-binding mod…
15169	FP565147.1	CPNDPIDK_01942	1852976	1854313	+	cd08547	42	169	1e-10	57.8	0.94	Type II cohesin domain, interaction partner of dockerin. Bacterial cohesin domains bind to a complementary protein domain named dockerin, and this interaction is required for the formation of the cellulosome, a cellulose-degrading complex. The cellulosome consists of scaffoldin, a noncatalytic scaffolding polypeptide, that comprises repeating cohesion modules and a single carbohydrate-binding mod…
15170	FP565147.1	CPNDPIDK_01943	1854441	1855520	+	COG3889	225	359	5e-06	45.2	0.15	Predicted periplasmic protein [Function unknown].
15171	FP565147.1	CPNDPIDK_01943	1854441	1855520	+	PF00963.13	59	162	5.4e-07	29.5	0.801418439716312	Cohesin domain
15172	FP565147.1	CPNDPIDK_01943	1854441	1855520	+	cd08547	45	171	2e-16	73.2	0.93	Type II cohesin domain, interaction partner of dockerin. Bacterial cohesin domains bind to a complementary protein domain named dockerin, and this interaction is required for the formation of the cellulosome, a cellulose-degrading complex. The cellulosome consists of scaffoldin, a noncatalytic scaffolding polypeptide, that comprises repeating cohesion modules and a single carbohydrate-binding mod…
15189	FP565147.1	CPNDPIDK_01946	1857252	1858535	+	COG0614	97	393	7e-48	166	0.87	ABC-type Fe3+-hydroxamate transport system, periplasmic component [Inorganic ion transport and metabolism].
15190	FP565147.1	CPNDPIDK_01946	1857252	1858535	+	COG4558	111	375	3e-16	75.9	0.79	ABC-type hemin transport system, periplasmic component [Inorganic ion transport and metabolism].
15191	FP565147.1	CPNDPIDK_01946	1857252	1858535	+	COG4594	168	368	3e-08	52.1	0.58	ABC-type Fe3+-citrate transport system, periplasmic component [Inorganic ion transport and metabolism].
15192	FP565147.1	CPNDPIDK_01946	1857252	1858535	+	COG4607	167	361	2e-06	46.2	0.57	ABC-type enterochelin transport system, periplasmic component [Inorganic ion transport and metabolism].
15193	FP565147.1	CPNDPIDK_01946	1857252	1858535	+	PF01497.13	129	363	1.7e-28	99.3	0.932773109243697	Periplasmic binding protein
15194	FP565147.1	CPNDPIDK_01946	1857252	1858535	+	cd00636	113	270	2e-20	86.1	0.98	Helical backbone metal receptor (TroA-like domain). These proteins have been shown to function in the ABC transport of ferric siderophores and metal ions such as Mn2+, Fe3+, Cu2+ and/or Zn2+. Their ligand binding site is formed in the interface between two globular domains linked by a single helix. Many of these proteins also possess a low complexity region containing a metal-binding histidine-ri…
15195	FP565147.1	CPNDPIDK_01946	1857252	1858535	+	cd01138	160	361	1e-10	59.3	0.75	Periplasmic binding protein FeuA. These proteins have predicted to function as initial receptors in ABC transport of metal ions in some eubacterial species. They belong to the TroA superfamily of periplasmic metal binding proteins that share a distinct fold and ligand binding mechanism. A typical TroA protein is comprised of two globular subdomains connected by a single helix and can bind their l…
15196	FP565147.1	CPNDPIDK_01946	1857252	1858535	+	cd01139	96	406	3e-36	135	0.87	Periplasmic binding protein TroA_f. These proteins are predicted to function as initial receptors in the ABC metal ion uptake in eubacteria and archaea. They belong to the TroA superfamily of helical backbone metal receptor proteins that share a distinct fold and ligand binding mechanism. A typical TroA protein is comprised of two globular subdomains connected by a single helix and can bind their…
15197	FP565147.1	CPNDPIDK_01946	1857252	1858535	+	cd01140	165	361	1e-11	62.3	0.66	Siderophore binding protein FatB. These proteins have been shown to function as ABC-type initial receptors in the siderophore-mediated iron uptake in some eubacterial species. They belong to the TroA superfamily of periplasmic metal binding proteins that share a distinct fold and ligand binding mechanism. A typical TroA protein is comprised of two globular subdomains connected by a single helix a…
15198	FP565147.1	CPNDPIDK_01946	1857252	1858535	+	cd01141	106	292	9e-07	46.6	0.92	Periplasmic binding protein TroA_d. These proteins are predicted to function as initial receptors in the ABC metal ion uptake in eubacteria and archaea. They belong to the TroA superfamily of helical backbone metal receptor proteins that share a distinct fold and ligand binding mechanism. A typical TroA protein is comprised of two globular subdomains connected by a single helix and can bind their…
15199	FP565147.1	CPNDPIDK_01946	1857252	1858535	+	cd01142	97	396	6e-52	176	0.96	Periplasmic binding protein TroA_e. These proteins are predicted to function as initial receptors in the ABC metal ion uptake in eubacteria and archaea. They belong to the TroA superfamily of helical backbone metal receptor proteins that share a distinct fold and ligand binding mechanism. A typical TroA protein is comprised of two globular subdomains connected by a single helix and can bind their…
15200	FP565147.1	CPNDPIDK_01946	1857252	1858535	+	cd01143	128	325	2e-29	111	0.88	Periplasmic binding protein YvrC. These proteins are predicted to function as initial receptors in ABC transport of metal ions in eubacteria and archaea. They belong to the TroA superfamily of periplasmic metal binding proteins that share a distinct fold and ligand binding mechanism. A typical TroA protein is comprised of two globular subdomains connected by a single helix and can bind the metal …
15201	FP565147.1	CPNDPIDK_01946	1857252	1858535	+	cd01144	125	361	7e-27	106	0.83	Cobalamin binding protein BtuF. These proteins have been shown to function as initial receptors in ABC transport of vitamin B12 (cobalamin) in eubacterial and some archaeal species. They belong to the TroA superfamily of helical backbone metal receptor proteins that share a distinct fold and ligand binding mechanism. A typical TroA protein is comprised of two globular subdomains connected by a si…
15202	FP565147.1	CPNDPIDK_01946	1857252	1858535	+	cd01146	113	361	4e-22	92.7	0.87	Fe3+-siderophore binding domain FhuD. These proteins have been shown to function as initial receptors in ABC transport of Fe3+-siderophores in many eubacterial species. They belong to the TroA-like superfamily of helical backbone metal receptor proteins that share a distinct fold and ligand binding mechanism. A typical TroA-like protein is comprised of two globular subdomains connected by a long …
15203	FP565147.1	CPNDPIDK_01946	1857252	1858535	+	cd01147	111	368	4e-56	187	0.93	Metal binding protein HemV-2. These proteins are predicted to function as initial receptors in ABC transport of metal ions. They belong to the TroA superfamily of helical backbone metal receptor proteins that share a distinct fold and ligand binding mechanism. A typical TroA protein is comprised of two globular subdomains connected by a single helix and can bind the metal ion in the cleft between…
15204	FP565147.1	CPNDPIDK_01946	1857252	1858535	+	cd01148	87	360	3e-15	73.5	0.81	Metal binding protein TroA_a. These proteins are predicted to function as initial receptors in ABC transport of metal ions in eubacteria. They belong to the TroA superfamily of helical backbone metal receptor proteins that share a distinct fold and ligand binding mechanism. A typical TroA protein is comprised of two globular subdomains connected by a single helix and can bind the metal ion in the…
15205	FP565147.1	CPNDPIDK_01946	1857252	1858535	+	cd01149	113	362	7e-13	65.4	0.9	Hemin binding protein HutB. These proteins have been shown to function as initial receptors in ABC transport of hemin and hemoproteins in many eubacterial species. They belong to the TroA superfamily of periplasmic metal binding proteins that share a distinct fold and ligand binding mechanism. A typical TroA protein is comprised of two globular subdomains connected by a single helix and can bind …
15206	FP565147.1	CPNDPIDK_01946	1857252	1858535	+	cd14256	38	89	1e-05	41.4	0.92	Type I dockerin repeat domain. Bacterial cohesin domains bind to a complementary protein domain named dockerin, and this interaction is required for the formation of the cellulosome, a cellulose-degrading complex. The cellulosome consists of scaffoldin, a noncatalytic scaffolding polypeptide, that comprises repeating cohesion modules and a single carbohydrate-binding module (CBM). Specific calciu…
15382	FP565147.1	CPNDPIDK_01959	1866328	1867602	+	COG0614	89	387	2e-40	146	0.88	ABC-type Fe3+-hydroxamate transport system, periplasmic component [Inorganic ion transport and metabolism].
15383	FP565147.1	CPNDPIDK_01959	1866328	1867602	+	COG4558	106	383	1e-17	80.5	0.82	ABC-type hemin transport system, periplasmic component [Inorganic ion transport and metabolism].
15384	FP565147.1	CPNDPIDK_01959	1866328	1867602	+	COG4594	86	357	5e-08	51.3	0.77	ABC-type Fe3+-citrate transport system, periplasmic component [Inorganic ion transport and metabolism].
15385	FP565147.1	CPNDPIDK_01959	1866328	1867602	+	COG4607	90	308	5e-11	60.4	0.63	ABC-type enterochelin transport system, periplasmic component [Inorganic ion transport and metabolism].
15386	FP565147.1	CPNDPIDK_01959	1866328	1867602	+	PF01497.13	110	360	2.5e-25	88.9	0.987394957983193	Periplasmic binding protein
15387	FP565147.1	CPNDPIDK_01959	1866328	1867602	+	cd00636	108	253	4e-18	79.5	0.99	Helical backbone metal receptor (TroA-like domain). These proteins have been shown to function in the ABC transport of ferric siderophores and metal ions such as Mn2+, Fe3+, Cu2+ and/or Zn2+. Their ligand binding site is formed in the interface between two globular domains linked by a single helix. Many of these proteins also possess a low complexity region containing a metal-binding histidine-ri…
15388	FP565147.1	CPNDPIDK_01959	1866328	1867602	+	cd01138	101	359	4e-09	54.3	0.91	Periplasmic binding protein FeuA. These proteins have predicted to function as initial receptors in ABC transport of metal ions in some eubacterial species. They belong to the TroA superfamily of periplasmic metal binding proteins that share a distinct fold and ligand binding mechanism. A typical TroA protein is comprised of two globular subdomains connected by a single helix and can bind their l…
15389	FP565147.1	CPNDPIDK_01959	1866328	1867602	+	cd01139	91	414	1e-34	130	0.92	Periplasmic binding protein TroA_f. These proteins are predicted to function as initial receptors in the ABC metal ion uptake in eubacteria and archaea. They belong to the TroA superfamily of helical backbone metal receptor proteins that share a distinct fold and ligand binding mechanism. A typical TroA protein is comprised of two globular subdomains connected by a single helix and can bind their…
15390	FP565147.1	CPNDPIDK_01959	1866328	1867602	+	cd01140	101	308	2e-11	61.5	0.69	Siderophore binding protein FatB. These proteins have been shown to function as ABC-type initial receptors in the siderophore-mediated iron uptake in some eubacterial species. They belong to the TroA superfamily of periplasmic metal binding proteins that share a distinct fold and ligand binding mechanism. A typical TroA protein is comprised of two globular subdomains connected by a single helix a…
15391	FP565147.1	CPNDPIDK_01959	1866328	1867602	+	cd01141	101	286	3e-10	57	0.89	Periplasmic binding protein TroA_d. These proteins are predicted to function as initial receptors in the ABC metal ion uptake in eubacteria and archaea. They belong to the TroA superfamily of helical backbone metal receptor proteins that share a distinct fold and ligand binding mechanism. A typical TroA protein is comprised of two globular subdomains connected by a single helix and can bind their…
15392	FP565147.1	CPNDPIDK_01959	1866328	1867602	+	cd01142	90	390	8e-33	124	0.95	Periplasmic binding protein TroA_e. These proteins are predicted to function as initial receptors in the ABC metal ion uptake in eubacteria and archaea. They belong to the TroA superfamily of helical backbone metal receptor proteins that share a distinct fold and ligand binding mechanism. A typical TroA protein is comprised of two globular subdomains connected by a single helix and can bind their…
15393	FP565147.1	CPNDPIDK_01959	1866328	1867602	+	cd01143	105	310	2e-23	95	0.97	Periplasmic binding protein YvrC. These proteins are predicted to function as initial receptors in ABC transport of metal ions in eubacteria and archaea. They belong to the TroA superfamily of periplasmic metal binding proteins that share a distinct fold and ligand binding mechanism. A typical TroA protein is comprised of two globular subdomains connected by a single helix and can bind the metal …
15394	FP565147.1	CPNDPIDK_01959	1866328	1867602	+	cd01144	108	360	4e-21	90.1	0.89	Cobalamin binding protein BtuF. These proteins have been shown to function as initial receptors in ABC transport of vitamin B12 (cobalamin) in eubacterial and some archaeal species. They belong to the TroA superfamily of helical backbone metal receptor proteins that share a distinct fold and ligand binding mechanism. A typical TroA protein is comprised of two globular subdomains connected by a si…
15395	FP565147.1	CPNDPIDK_01959	1866328	1867602	+	cd01146	104	308	1e-11	61.9	0.71	Fe3+-siderophore binding domain FhuD. These proteins have been shown to function as initial receptors in ABC transport of Fe3+-siderophores in many eubacterial species. They belong to the TroA-like superfamily of helical backbone metal receptor proteins that share a distinct fold and ligand binding mechanism. A typical TroA-like protein is comprised of two globular subdomains connected by a long …
15396	FP565147.1	CPNDPIDK_01959	1866328	1867602	+	cd01147	103	360	2e-30	116	0.91	Metal binding protein HemV-2. These proteins are predicted to function as initial receptors in ABC transport of metal ions. They belong to the TroA superfamily of helical backbone metal receptor proteins that share a distinct fold and ligand binding mechanism. A typical TroA protein is comprised of two globular subdomains connected by a single helix and can bind the metal ion in the cleft between…
15397	FP565147.1	CPNDPIDK_01959	1866328	1867602	+	cd01148	94	367	1e-14	71.6	0.86	Metal binding protein TroA_a. These proteins are predicted to function as initial receptors in ABC transport of metal ions in eubacteria. They belong to the TroA superfamily of helical backbone metal receptor proteins that share a distinct fold and ligand binding mechanism. A typical TroA protein is comprised of two globular subdomains connected by a single helix and can bind the metal ion in the…
15398	FP565147.1	CPNDPIDK_01959	1866328	1867602	+	cd01149	108	359	4e-13	66.1	0.94	Hemin binding protein HutB. These proteins have been shown to function as initial receptors in ABC transport of hemin and hemoproteins in many eubacterial species. They belong to the TroA superfamily of periplasmic metal binding proteins that share a distinct fold and ligand binding mechanism. A typical TroA protein is comprised of two globular subdomains connected by a single helix and can bind …
15399	FP565147.1	CPNDPIDK_01959	1866328	1867602	+	cd14256	33	85	4e-05	40.2	0.93	Type I dockerin repeat domain. Bacterial cohesin domains bind to a complementary protein domain named dockerin, and this interaction is required for the formation of the cellulosome, a cellulose-degrading complex. The cellulosome consists of scaffoldin, a noncatalytic scaffolding polypeptide, that comprises repeating cohesion modules and a single carbohydrate-binding module (CBM). Specific calciu…
15402	FP565147.1	CPNDPIDK_01962	1869071	1870327	+	COG0614	89	385	1e-36	135	0.87	ABC-type Fe3+-hydroxamate transport system, periplasmic component [Inorganic ion transport and metabolism].
15403	FP565147.1	CPNDPIDK_01962	1869071	1870327	+	COG4558	111	363	2e-09	55.5	0.73	ABC-type hemin transport system, periplasmic component [Inorganic ion transport and metabolism].
15404	FP565147.1	CPNDPIDK_01962	1869071	1870327	+	COG4607	100	223	6e-07	48.1	0.37	ABC-type enterochelin transport system, periplasmic component [Inorganic ion transport and metabolism].
15405	FP565147.1	CPNDPIDK_01962	1869071	1870327	+	PF01497.13	123	358	4.1e-22	78.4	0.903361344537815	Periplasmic binding protein
15406	FP565147.1	CPNDPIDK_01962	1869071	1870327	+	cd00636	108	254	2e-15	71.4	0.98	Helical backbone metal receptor (TroA-like domain). These proteins have been shown to function in the ABC transport of ferric siderophores and metal ions such as Mn2+, Fe3+, Cu2+ and/or Zn2+. Their ligand binding site is formed in the interface between two globular domains linked by a single helix. Many of these proteins also possess a low complexity region containing a metal-binding histidine-ri…
15407	FP565147.1	CPNDPIDK_01962	1869071	1870327	+	cd01139	91	412	6e-41	148	0.9	Periplasmic binding protein TroA_f. These proteins are predicted to function as initial receptors in the ABC metal ion uptake in eubacteria and archaea. They belong to the TroA superfamily of helical backbone metal receptor proteins that share a distinct fold and ligand binding mechanism. A typical TroA protein is comprised of two globular subdomains connected by a single helix and can bind their…
15408	FP565147.1	CPNDPIDK_01962	1869071	1870327	+	cd01140	100	367	2e-07	49.9	0.92	Siderophore binding protein FatB. These proteins have been shown to function as ABC-type initial receptors in the siderophore-mediated iron uptake in some eubacterial species. They belong to the TroA superfamily of periplasmic metal binding proteins that share a distinct fold and ligand binding mechanism. A typical TroA protein is comprised of two globular subdomains connected by a single helix a…
15409	FP565147.1	CPNDPIDK_01962	1869071	1870327	+	cd01141	101	172	4e-05	41.6	0.35	Periplasmic binding protein TroA_d. These proteins are predicted to function as initial receptors in the ABC metal ion uptake in eubacteria and archaea. They belong to the TroA superfamily of helical backbone metal receptor proteins that share a distinct fold and ligand binding mechanism. A typical TroA protein is comprised of two globular subdomains connected by a single helix and can bind their…
15410	FP565147.1	CPNDPIDK_01962	1869071	1870327	+	cd01142	90	388	3e-25	102	0.89	Periplasmic binding protein TroA_e. These proteins are predicted to function as initial receptors in the ABC metal ion uptake in eubacteria and archaea. They belong to the TroA superfamily of helical backbone metal receptor proteins that share a distinct fold and ligand binding mechanism. A typical TroA protein is comprised of two globular subdomains connected by a single helix and can bind their…
15411	FP565147.1	CPNDPIDK_01962	1869071	1870327	+	cd01143	126	310	2e-14	69.2	0.87	Periplasmic binding protein YvrC. These proteins are predicted to function as initial receptors in ABC transport of metal ions in eubacteria and archaea. They belong to the TroA superfamily of periplasmic metal binding proteins that share a distinct fold and ligand binding mechanism. A typical TroA protein is comprised of two globular subdomains connected by a single helix and can bind the metal …
15412	FP565147.1	CPNDPIDK_01962	1869071	1870327	+	cd01144	111	363	2e-16	76.2	0.92	Cobalamin binding protein BtuF. These proteins have been shown to function as initial receptors in ABC transport of vitamin B12 (cobalamin) in eubacterial and some archaeal species. They belong to the TroA superfamily of helical backbone metal receptor proteins that share a distinct fold and ligand binding mechanism. A typical TroA protein is comprised of two globular subdomains connected by a si…
15413	FP565147.1	CPNDPIDK_01962	1869071	1870327	+	cd01146	111	375	2e-12	64.6	0.93	Fe3+-siderophore binding domain FhuD. These proteins have been shown to function as initial receptors in ABC transport of Fe3+-siderophores in many eubacterial species. They belong to the TroA-like superfamily of helical backbone metal receptor proteins that share a distinct fold and ligand binding mechanism. A typical TroA-like protein is comprised of two globular subdomains connected by a long …
15414	FP565147.1	CPNDPIDK_01962	1869071	1870327	+	cd01147	103	356	8e-29	112	0.9	Metal binding protein HemV-2. These proteins are predicted to function as initial receptors in ABC transport of metal ions. They belong to the TroA superfamily of helical backbone metal receptor proteins that share a distinct fold and ligand binding mechanism. A typical TroA protein is comprised of two globular subdomains connected by a single helix and can bind the metal ion in the cleft between…
15415	FP565147.1	CPNDPIDK_01962	1869071	1870327	+	cd01148	93	366	1e-16	77.4	0.87	Metal binding protein TroA_a. These proteins are predicted to function as initial receptors in ABC transport of metal ions in eubacteria. They belong to the TroA superfamily of helical backbone metal receptor proteins that share a distinct fold and ligand binding mechanism. A typical TroA protein is comprised of two globular subdomains connected by a single helix and can bind the metal ion in the…
15416	FP565147.1	CPNDPIDK_01962	1869071	1870327	+	cd14256	33	85	2e-05	41.4	0.93	Type I dockerin repeat domain. Bacterial cohesin domains bind to a complementary protein domain named dockerin, and this interaction is required for the formation of the cellulosome, a cellulose-degrading complex. The cellulosome consists of scaffoldin, a noncatalytic scaffolding polypeptide, that comprises repeating cohesion modules and a single carbohydrate-binding module (CBM). Specific calciu…
15417	FP565147.1	CPNDPIDK_01963	1870394	1871659	+	COG0614	94	388	8e-37	135	0.88	ABC-type Fe3+-hydroxamate transport system, periplasmic component [Inorganic ion transport and metabolism].
15418	FP565147.1	CPNDPIDK_01963	1870394	1871659	+	COG4558	99	358	5e-08	51.2	0.76	ABC-type hemin transport system, periplasmic component [Inorganic ion transport and metabolism].
15419	FP565147.1	CPNDPIDK_01963	1870394	1871659	+	COG4607	95	239	7e-12	63.1	0.4	ABC-type enterochelin transport system, periplasmic component [Inorganic ion transport and metabolism].
15420	FP565147.1	CPNDPIDK_01963	1870394	1871659	+	PF01497.13	115	360	4.7e-21	75	0.983193277310924	Periplasmic binding protein
15421	FP565147.1	CPNDPIDK_01963	1870394	1871659	+	cd00636	113	265	1e-13	66.4	0.98	Helical backbone metal receptor (TroA-like domain). These proteins have been shown to function in the ABC transport of ferric siderophores and metal ions such as Mn2+, Fe3+, Cu2+ and/or Zn2+. Their ligand binding site is formed in the interface between two globular domains linked by a single helix. Many of these proteins also possess a low complexity region containing a metal-binding histidine-ri…
15422	FP565147.1	CPNDPIDK_01963	1870394	1871659	+	cd01138	113	260	1e-06	46.9	0.53	Periplasmic binding protein FeuA. These proteins have predicted to function as initial receptors in ABC transport of metal ions in some eubacterial species. They belong to the TroA superfamily of periplasmic metal binding proteins that share a distinct fold and ligand binding mechanism. A typical TroA protein is comprised of two globular subdomains connected by a single helix and can bind their l…
15423	FP565147.1	CPNDPIDK_01963	1870394	1871659	+	cd01139	96	415	2e-43	155	0.91	Periplasmic binding protein TroA_f. These proteins are predicted to function as initial receptors in the ABC metal ion uptake in eubacteria and archaea. They belong to the TroA superfamily of helical backbone metal receptor proteins that share a distinct fold and ligand binding mechanism. A typical TroA protein is comprised of two globular subdomains connected by a single helix and can bind their…
15424	FP565147.1	CPNDPIDK_01963	1870394	1871659	+	cd01140	109	361	8e-13	65.7	0.82	Siderophore binding protein FatB. These proteins have been shown to function as ABC-type initial receptors in the siderophore-mediated iron uptake in some eubacterial species. They belong to the TroA superfamily of periplasmic metal binding proteins that share a distinct fold and ligand binding mechanism. A typical TroA protein is comprised of two globular subdomains connected by a single helix a…
15425	FP565147.1	CPNDPIDK_01963	1870394	1871659	+	cd01141	106	306	1e-08	52	0.97	Periplasmic binding protein TroA_d. These proteins are predicted to function as initial receptors in the ABC metal ion uptake in eubacteria and archaea. They belong to the TroA superfamily of helical backbone metal receptor proteins that share a distinct fold and ligand binding mechanism. A typical TroA protein is comprised of two globular subdomains connected by a single helix and can bind their…
15426	FP565147.1	CPNDPIDK_01963	1870394	1871659	+	cd01142	95	391	3e-33	125	0.94	Periplasmic binding protein TroA_e. These proteins are predicted to function as initial receptors in the ABC metal ion uptake in eubacteria and archaea. They belong to the TroA superfamily of helical backbone metal receptor proteins that share a distinct fold and ligand binding mechanism. A typical TroA protein is comprised of two globular subdomains connected by a single helix and can bind their…
15427	FP565147.1	CPNDPIDK_01963	1870394	1871659	+	cd01143	110	317	2e-27	106	0.98	Periplasmic binding protein YvrC. These proteins are predicted to function as initial receptors in ABC transport of metal ions in eubacteria and archaea. They belong to the TroA superfamily of periplasmic metal binding proteins that share a distinct fold and ligand binding mechanism. A typical TroA protein is comprised of two globular subdomains connected by a single helix and can bind the metal …
15428	FP565147.1	CPNDPIDK_01963	1870394	1871659	+	cd01144	131	359	6e-15	71.9	0.82	Cobalamin binding protein BtuF. These proteins have been shown to function as initial receptors in ABC transport of vitamin B12 (cobalamin) in eubacterial and some archaeal species. They belong to the TroA superfamily of helical backbone metal receptor proteins that share a distinct fold and ligand binding mechanism. A typical TroA protein is comprised of two globular subdomains connected by a si…
15429	FP565147.1	CPNDPIDK_01963	1870394	1871659	+	cd01146	163	363	7e-06	45	0.66	Fe3+-siderophore binding domain FhuD. These proteins have been shown to function as initial receptors in ABC transport of Fe3+-siderophores in many eubacterial species. They belong to the TroA-like superfamily of helical backbone metal receptor proteins that share a distinct fold and ligand binding mechanism. A typical TroA-like protein is comprised of two globular subdomains connected by a long …
15430	FP565147.1	CPNDPIDK_01963	1870394	1871659	+	cd01147	110	368	3e-37	136	0.94	Metal binding protein HemV-2. These proteins are predicted to function as initial receptors in ABC transport of metal ions. They belong to the TroA superfamily of helical backbone metal receptor proteins that share a distinct fold and ligand binding mechanism. A typical TroA protein is comprised of two globular subdomains connected by a single helix and can bind the metal ion in the cleft between…
15431	FP565147.1	CPNDPIDK_01963	1870394	1871659	+	cd01148	99	362	1e-18	83.5	0.85	Metal binding protein TroA_a. These proteins are predicted to function as initial receptors in ABC transport of metal ions in eubacteria. They belong to the TroA superfamily of helical backbone metal receptor proteins that share a distinct fold and ligand binding mechanism. A typical TroA protein is comprised of two globular subdomains connected by a single helix and can bind the metal ion in the…
15432	FP565147.1	CPNDPIDK_01963	1870394	1871659	+	cd14256	38	90	9e-08	47.9	0.93	Type I dockerin repeat domain. Bacterial cohesin domains bind to a complementary protein domain named dockerin, and this interaction is required for the formation of the cellulosome, a cellulose-degrading complex. The cellulosome consists of scaffoldin, a noncatalytic scaffolding polypeptide, that comprises repeating cohesion modules and a single carbohydrate-binding module (CBM). Specific calciu…
15437	FP565147.1	CPNDPIDK_01965	1872244	1873308	+	COG0614	89	350	6e-41	145	0.78	ABC-type Fe3+-hydroxamate transport system, periplasmic component [Inorganic ion transport and metabolism].
15438	FP565147.1	CPNDPIDK_01965	1872244	1873308	+	COG4558	106	303	1e-11	62	0.6	ABC-type hemin transport system, periplasmic component [Inorganic ion transport and metabolism].
15439	FP565147.1	CPNDPIDK_01965	1872244	1873308	+	COG4607	123	304	7e-12	62.8	0.51	ABC-type enterochelin transport system, periplasmic component [Inorganic ion transport and metabolism].
15440	FP565147.1	CPNDPIDK_01965	1872244	1873308	+	PF01497.13	126	348	1.1e-29	103.2	0.886554621848739	Periplasmic binding protein
15441	FP565147.1	CPNDPIDK_01965	1872244	1873308	+	cd00636	99	253	3e-21	87.2	0.98	Helical backbone metal receptor (TroA-like domain). These proteins have been shown to function in the ABC transport of ferric siderophores and metal ions such as Mn2+, Fe3+, Cu2+ and/or Zn2+. Their ligand binding site is formed in the interface between two globular domains linked by a single helix. Many of these proteins also possess a low complexity region containing a metal-binding histidine-ri…
15442	FP565147.1	CPNDPIDK_01965	1872244	1873308	+	cd01138	101	226	2e-11	61.2	0.47	Periplasmic binding protein FeuA. These proteins have predicted to function as initial receptors in ABC transport of metal ions in some eubacterial species. They belong to the TroA superfamily of periplasmic metal binding proteins that share a distinct fold and ligand binding mechanism. A typical TroA protein is comprised of two globular subdomains connected by a single helix and can bind their l…
15443	FP565147.1	CPNDPIDK_01965	1872244	1873308	+	cd01139	91	348	2e-31	120	0.74	Periplasmic binding protein TroA_f. These proteins are predicted to function as initial receptors in the ABC metal ion uptake in eubacteria and archaea. They belong to the TroA superfamily of helical backbone metal receptor proteins that share a distinct fold and ligand binding mechanism. A typical TroA protein is comprised of two globular subdomains connected by a single helix and can bind their…
15444	FP565147.1	CPNDPIDK_01965	1872244	1873308	+	cd01140	152	348	2e-13	67.3	0.66	Siderophore binding protein FatB. These proteins have been shown to function as ABC-type initial receptors in the siderophore-mediated iron uptake in some eubacterial species. They belong to the TroA superfamily of periplasmic metal binding proteins that share a distinct fold and ligand binding mechanism. A typical TroA protein is comprised of two globular subdomains connected by a single helix a…
15445	FP565147.1	CPNDPIDK_01965	1872244	1873308	+	cd01141	101	291	9e-12	61.3	0.91	Periplasmic binding protein TroA_d. These proteins are predicted to function as initial receptors in the ABC metal ion uptake in eubacteria and archaea. They belong to the TroA superfamily of helical backbone metal receptor proteins that share a distinct fold and ligand binding mechanism. A typical TroA protein is comprised of two globular subdomains connected by a single helix and can bind their…
15446	FP565147.1	CPNDPIDK_01965	1872244	1873308	+	cd01142	89	318	1e-31	119	0.78	Periplasmic binding protein TroA_e. These proteins are predicted to function as initial receptors in the ABC metal ion uptake in eubacteria and archaea. They belong to the TroA superfamily of helical backbone metal receptor proteins that share a distinct fold and ligand binding mechanism. A typical TroA protein is comprised of two globular subdomains connected by a single helix and can bind their…
15447	FP565147.1	CPNDPIDK_01965	1872244	1873308	+	cd01143	128	305	5e-33	121	0.86	Periplasmic binding protein YvrC. These proteins are predicted to function as initial receptors in ABC transport of metal ions in eubacteria and archaea. They belong to the TroA superfamily of periplasmic metal binding proteins that share a distinct fold and ligand binding mechanism. A typical TroA protein is comprised of two globular subdomains connected by a single helix and can bind the metal …
15448	FP565147.1	CPNDPIDK_01965	1872244	1873308	+	cd01144	125	306	3e-22	92	0.71	Cobalamin binding protein BtuF. These proteins have been shown to function as initial receptors in ABC transport of vitamin B12 (cobalamin) in eubacterial and some archaeal species. They belong to the TroA superfamily of helical backbone metal receptor proteins that share a distinct fold and ligand binding mechanism. A typical TroA protein is comprised of two globular subdomains connected by a si…
15449	FP565147.1	CPNDPIDK_01965	1872244	1873308	+	cd01146	122	305	3e-11	60.8	0.71	Fe3+-siderophore binding domain FhuD. These proteins have been shown to function as initial receptors in ABC transport of Fe3+-siderophores in many eubacterial species. They belong to the TroA-like superfamily of helical backbone metal receptor proteins that share a distinct fold and ligand binding mechanism. A typical TroA-like protein is comprised of two globular subdomains connected by a long …
15450	FP565147.1	CPNDPIDK_01965	1872244	1873308	+	cd01147	106	347	1e-37	135	0.84	Metal binding protein HemV-2. These proteins are predicted to function as initial receptors in ABC transport of metal ions. They belong to the TroA superfamily of helical backbone metal receptor proteins that share a distinct fold and ligand binding mechanism. A typical TroA protein is comprised of two globular subdomains connected by a single helix and can bind the metal ion in the cleft between…
15451	FP565147.1	CPNDPIDK_01965	1872244	1873308	+	cd01148	128	347	3e-12	63.9	0.72	Metal binding protein TroA_a. These proteins are predicted to function as initial receptors in ABC transport of metal ions in eubacteria. They belong to the TroA superfamily of helical backbone metal receptor proteins that share a distinct fold and ligand binding mechanism. A typical TroA protein is comprised of two globular subdomains connected by a single helix and can bind the metal ion in the…
15452	FP565147.1	CPNDPIDK_01965	1872244	1873308	+	cd01149	107	303	2e-15	72.3	0.8	Hemin binding protein HutB. These proteins have been shown to function as initial receptors in ABC transport of hemin and hemoproteins in many eubacterial species. They belong to the TroA superfamily of periplasmic metal binding proteins that share a distinct fold and ligand binding mechanism. A typical TroA protein is comprised of two globular subdomains connected by a single helix and can bind …
15453	FP565147.1	CPNDPIDK_01965	1872244	1873308	+	cd14256	33	85	2e-06	43.7	0.93	Type I dockerin repeat domain. Bacterial cohesin domains bind to a complementary protein domain named dockerin, and this interaction is required for the formation of the cellulosome, a cellulose-degrading complex. The cellulosome consists of scaffoldin, a noncatalytic scaffolding polypeptide, that comprises repeating cohesion modules and a single carbohydrate-binding module (CBM). Specific calciu…
16856	FP565147.1	CPNDPIDK_02152	2063655	2065331	-	COG2866	42	391	7e-12	64	0.82	Murein tripeptide amidase MpaA [Cell wall/membrane/envelope biogenesis].
16857	FP565147.1	CPNDPIDK_02152	2063655	2065331	-	PF00246.19	111	397	3.8e-77	259.6	0.985663082437276	Zinc carboxypeptidase
16858	FP565147.1	CPNDPIDK_02152	2063655	2065331	-	cd00596	162	388	2e-53	181	0.99	M14 family of metallocarboxypeptidases and related proteins. The M14 family of metallocarboxypeptidases (MCPs), also known as funnelins, are zinc-binding carboxypeptidases (CPs) which hydrolyze single, C-terminal amino acids from polypeptide chains, and have a recognition site for the free C-terminal carboxyl group, which is a key determinant of specificity. Two major subfamilies of the M14 famil…
16859	FP565147.1	CPNDPIDK_02152	2063655	2065331	-	cd03858	102	315	1e-40	148	0.65	Peptidase M14 carboxypeptidase subfamily N/E-like. Carboxypeptidase (CP) N/E-like subfamily of the M14 family of metallocarboxypeptidases (MCPs). The M14 family are zinc-binding CPs which hydrolyze single, C-terminal amino acids from polypeptide chains, and have a recognition site for the free C-terminal carboxyl group, which is a key determinant of specificity. The N/E subfamily includes eight m…
16860	FP565147.1	CPNDPIDK_02152	2063655	2065331	-	cd03859	100	399	5e-111	335	0.96	Peptidase M14 Carboxypeptidase T subfamily. Peptidase M14-like domain of carboxypeptidase (CP) T (CPT), CPT belongs to the M14 family of metallocarboxypeptidases (MCPs). The M14 family are zinc-binding CPs which hydrolyze single, C-terminal amino acids from polypeptide chains, and have a recognition site for the free C-terminal carboxyl group, which is a key determinant of specificity. CPT has mo…
16861	FP565147.1	CPNDPIDK_02152	2063655	2065331	-	cd03860	102	394	5e-108	327	0.95	Peptidase M14 carboxypeptidase subfamily A/B-like. The Peptidase M14 Carboxypeptidase (CP) A/B subfamily is one of two main M14 CP subfamilies defined by sequence and structural homology, the other being the N/E subfamily. CPs hydrolyze single, C-terminal amino acids from polypeptide chains. They have a recognition site for the free C-terminal carboxyl group, which is a key determinant of specifi…
16862	FP565147.1	CPNDPIDK_02152	2063655	2065331	-	cd03862	143	370	1e-14	71.9	0.74	Peptidase M14-like domain; uncharacterized subfamily. A functionally uncharacterized subgroup of the M14 family of metallocarboxypeptidases (MCPs). The M14 family are zinc-binding carboxypeptidases (CPs) which hydrolyze single, C-terminal amino acids from polypeptide chains, and have a recognition site for the free C-terminal carboxyl group, which is a key determinant of specificity. Two major su…
16863	FP565147.1	CPNDPIDK_02152	2063655	2065331	-	cd03863	102	368	9e-32	122	0.82	Peptidase M14 carboxypeptidase subfamily N/E-like; Carboxypeptidase D, domain II subgroup. The second carboxypeptidase (CP)-like domain of Carboxypeptidase D (CPD; EC 3.4.17.22), domain II. CPD differs from all other metallocarboxypeptidases in that it contains multiple CP-like domains. CPD belongs to the N/E-like subfamily of the M14 family of metallocarboxypeptidases (MCPs).The M14 family are z…
16864	FP565147.1	CPNDPIDK_02152	2063655	2065331	-	cd03864	102	309	9e-18	81.9	0.63	Peptidase M14 carboxypeptidase subfamily N/E-like; Carboxypeptidase N subgroup. Peptidase M14 Carboxypeptidase N (CPN, also known as kininase I, creatine kinase conversion factor, plasma carboxypeptidase B, arginine carboxypeptidase, and protaminase; EC 3.4.17.3) is an extracellular glycoprotein synthesized in the liver and released into the blood, where it is present in high concentrations. CPN …
16865	FP565147.1	CPNDPIDK_02152	2063655	2065331	-	cd03865	102	314	2e-23	99.7	0.63	Peptidase M14 carboxypeptidase subfamily N/E-like; Carboxypeptidase E subgroup. Peptidase M14 Carboxypeptidase (CP) E (CPE, also known as carboxypeptidase H, and enkephalin convertase; EC 3.4.17.10) belongs to the N/E subfamily of the M14 family of metallocarboxypeptidases (MCPs).The M14 family are zinc-binding CPs which hydrolyze single, C-terminal amino acids from polypeptide chains, and have a…
16866	FP565147.1	CPNDPIDK_02152	2063655	2065331	-	cd03866	102	304	1e-17	81.5	0.61	Peptidase M14 carboxypeptidase subfamily N/E-like; Carboxypeptidase M subgroup. Peptidase M14 Carboxypeptidase (CP) M (CPM) belongs to the N/E subfamily of the M14 family of metallocarboxypeptidases (MCPs).The M14 family are zinc-binding CPs which hydrolyze single, C-terminal amino acids from polypeptide chains, and have a recognition site for the free C-terminal carboxyl group, which is a key de…
16867	FP565147.1	CPNDPIDK_02152	2063655	2065331	-	cd03867	102	404	1e-27	111	0.89	Peptidase M14 carboxypeptidase subfamily N/E-like; Carboxypeptidase Z subgroup. Peptidase M14-like domain of carboxypeptidase (CP) Z (CPZ), CPZ belongs to the N/E subfamily of the M14 family of metallocarboxypeptidases (MCPs). The M14 family are zinc-binding CPs which hydrolyze single, C-terminal amino acids from polypeptide chains, and have a recognition site for the free C-terminal carboxyl gro…
16868	FP565147.1	CPNDPIDK_02152	2063655	2065331	-	cd03868	102	323	2e-34	130	0.68	Peptidase M14 carboxypeptidase subfamily N/E-like; Carboxypeptidase D, domain I subgroup. The first carboxypeptidase (CP)-like domain of Carboxypeptidase D (CPD; EC 3.4.17.22), domain I. CPD differs from all other metallocarboxypeptidases in that it contains multiple CP-like domains. CPD belongs to the N/E-like subfamily of the M14 family of metallocarboxypeptidases (MCPs).The M14 family are zinc…
16869	FP565147.1	CPNDPIDK_02152	2063655	2065331	-	cd03869	102	309	8e-18	82.2	0.61	Peptidase M14 carboxypeptidase subfamily N/E-like; Carboxypeptidase X subgroup. Peptidase M14-like domain of carboxypeptidase (CP)-like protein X (CPX), CPX forms a distinct subgroup of the N/E subfamily of the M14 family of metallocarboxypeptidases (MCPs). The M14 family are zinc-binding CPs which hydrolyze single, C-terminal amino acids from polypeptide chains, and have a recognition site for t…
16870	FP565147.1	CPNDPIDK_02152	2063655	2065331	-	cd03870	100	404	4e-66	218	0.97	Peptidase M14 carboxypeptidase subfamily A/B-like; Carboxypeptidase A subgroup. Peptidase M14 Carboxypeptidase (CP) A (CPA) belongs to the A/B subfamily of the M14 family of metallocarboxypeptidases (MCPs). The M14 family are zinc-binding CPs which hydrolyze single, C-terminal amino acids from polypeptide chains, and have a recognition site for the free C-terminal carboxyl group, which is a key d…
16871	FP565147.1	CPNDPIDK_02152	2063655	2065331	-	cd03871	101	402	2e-63	210	0.96	Peptidase M14 carboxypeptidase subfamily A/B-like; Carboxypeptidase B subgroup. Peptidase M14 Carboxypeptidase B (CPB) belongs to the carboxypeptidase A/B subfamily of the M14 family of metallocarboxypeptidases (MCPs). The M14 family are zinc-binding CPs which hydrolyze single, C-terminal amino acids from polypeptide chains, and have a recognition site for the free C-terminal carboxyl group, whic…
16872	FP565147.1	CPNDPIDK_02152	2063655	2065331	-	cd03872	102	398	1e-46	165	0.95	Peptidase M14 carboxypeptidase subfamily A/B-like; Carboxypeptidase A6 subgroup. Carboxypeptidase (CP) A6 (CPA6, also known as CPAH; EC 3.4.17.1), belongs to the carboxypeptidase A/B subfamily of the M14 family of metallocarboxypeptidases (MCPs). The M14 family are zinc-binding CPs which hydrolyze single, C-terminal amino acids from polypeptide chains, and have a recognition site for the free C-t…
16873	FP565147.1	CPNDPIDK_02152	2063655	2065331	-	cd06226	119	401	6e-80	254	0.91	Peptidase M14 Carboxypeptidase T-like subfamily. Peptidase M14-like domain of an uncharacterized group of Peptidase M14 Carboxypeptidase (CP) T (CPT)-like proteins. This group belongs to the M14 family of metallocarboxypeptidases (MCPs). The M14 family are zinc-binding CPs which hydrolyze single, C-terminal amino acids from polypeptide chains, and have a recognition site for the free C-terminal c…
16874	FP565147.1	CPNDPIDK_02152	2063655	2065331	-	cd06227	102	368	1e-34	130	0.89	Peptidase M14-like domain; uncharacterized subfamily. A functionally uncharacterized subgroup of the M14 family of metallocarboxypeptidases (MCPs). The M14 family are zinc-binding carboxypeptidases (CPs) which hydrolyze single, C-terminal amino acids from polypeptide chains, and have a recognition site for the free C-terminal carboxyl group, which is a key determinant of specificity. Two major su…
16875	FP565147.1	CPNDPIDK_02152	2063655	2065331	-	cd06228	158	367	3e-38	142	0.63	Peptidase M14-like domain; uncharacterized subfamily. A functionally uncharacterized subgroup of the M14 family of metallocarboxypeptidases (MCPs). The M14 family are zinc-binding carboxypeptidases (CPs) which hydrolyze single, C-terminal amino acids from polypeptide chains, and have a recognition site for the free C-terminal carboxyl group, which is a key determinant of specificity. Two major su…
16876	FP565147.1	CPNDPIDK_02152	2063655	2065331	-	cd06229	140	372	9e-31	118	0.81	Peptidase M14 carboxypeptidase family-like domain of Endopeptidase I. Peptidase M14-like domain of Gamma-D-glutamyl-L-diamino acid endopeptidase 1 (also known as Gamma-D-glutamyl-meso-diaminopimelate peptidase I, and Endopeptidase I (ENP1); EC 3.4.19.11). ENP1 is a member of the M14 family of metallocarboxypeptidases (MCPs). However it has an exceptional type of activity of hydrolyzing the gamma-…
16877	FP565147.1	CPNDPIDK_02152	2063655	2065331	-	cd06242	104	230	2e-06	47.4	0.44	Peptidase M14-like domain; uncharacterized subgroup. Peptidase M14-like domain of a functionally uncharacterized subgroup of the M14 family of metallocarboxypeptidases (MCPs). The M14 family are zinc-binding carboxypeptidases (CPs) which hydrolyze single, C-terminal amino acids from polypeptide chains, and have a recognition site for the free C-terminal carboxyl group, which is a key determinant …
16878	FP565147.1	CPNDPIDK_02152	2063655	2065331	-	cd06245	102	332	2e-26	107	0.73	Peptidase M14 carboxypeptidase subfamily N/E-like; Carboxypeptidase D, domain III subgroup. The third carboxypeptidase (CP)-like domain of Carboxypeptidase D (CPD; EC 3.4.17.22), domain III. CPD differs from all other metallocarboxypeptidases in that it contains multiple CP-like domains. CPD belongs to the N/E-like subfamily of the M14 family of metallocarboxypeptidases (MCPs).The M14 family are …
16879	FP565147.1	CPNDPIDK_02152	2063655	2065331	-	cd06246	102	399	1e-61	205	0.95	Peptidase M14 carboxypeptidase subfamily A/B-like; Carboxypeptidase B2 subgroup. Peptidase M14 Carboxypeptidase (CP) B2 (CPB2, also known as plasma carboxypeptidase B, carboxypeptidase U, and CPU), belongs to the carboxpeptidase A/B subfamily of the M14 family of metallocarboxypeptidases (MCPs). The M14 family are zinc-binding CPs which hydrolyze single, C-terminal amino acids from polypeptide ch…
16880	FP565147.1	CPNDPIDK_02152	2063655	2065331	-	cd06247	100	404	5e-55	188	0.97	Peptidase M14 carboxypeptidase subfamily A/B-like; Carboxypeptidase O subgroup. Peptidase M14 carboxypeptidase (CP) O (CPO, also known as metallocarboxypeptidase C; EC 3.4.17.) belongs to the carboxypeptidase A/B subfamily of the M14 family of metallocarboxypeptidases (MCPs). The M14 family are zinc-binding CPs which hydrolyze single, C-terminal amino acids from polypeptide chains, and have a rec…
16881	FP565147.1	CPNDPIDK_02152	2063655	2065331	-	cd06248	100	402	4e-90	281	0.96	Peptidase M14 carboxypeptidase subfamily A/B-like; uncharacterized subgroup. The Peptidase M14 Carboxypeptidase A/B-like subfamily is one of two main M14 carboxypeptidase subfamilies, defined by sequence and structural homology, the other being N/E. Carboxypeptidases (CPs) hydrolyze single, C-terminal amino acids from polypeptide chains. They have a recognition site for the free C-terminal carbox…
16882	FP565147.1	CPNDPIDK_02152	2063655	2065331	-	cd06904	162	303	1e-14	70.4	0.65	Peptidase M14-like domain of Escherichia coli Murein Peptide Amidase A and related proteins. Peptidase M14-like domain of Escherichia coli Murein Peptide Amidase A (MpaA) and related proteins. MpaA is a member of the M14 family of metallocarboxypeptidases (MCPs), however it has an exceptional type of activity, it hydrolyzes the gamma-D-glutamyl-meso-diaminopimelic acid (gamma-D-Glu-Dap) bond in m…
16883	FP565147.1	CPNDPIDK_02152	2063655	2065331	-	cd06905	100	375	5e-31	122	0.71	Peptidase M14-like domain; uncharacterized subfamily. A functionally uncharacterized subgroup of the M14 family of metallocarboxypeptidases (MCPs). The M14 family are zinc-binding carboxypeptidases (CPs) which hydrolyze single, C-terminal amino acids from polypeptide chains, and have a recognition site for the free C-terminal carboxyl group, which is a key determinant of specificity. Two major su…
16884	FP565147.1	CPNDPIDK_02152	2063655	2065331	-	cd08547	424	537	1e-18	81.7	0.83	Type II cohesin domain, interaction partner of dockerin. Bacterial cohesin domains bind to a complementary protein domain named dockerin, and this interaction is required for the formation of the cellulosome, a cellulose-degrading complex. The cellulosome consists of scaffoldin, a noncatalytic scaffolding polypeptide, that comprises repeating cohesion modules and a single carbohydrate-binding mod…
16885	FP565147.1	CPNDPIDK_02152	2063655	2065331	-	smart00631	102	392	2e-105	316	0.99	Zn_pept domain.
18461	FP565147.1	CPNDPIDK_02312	2209442	2210752	-	COG0614	103	399	1e-28	112	0.86	ABC-type Fe3+-hydroxamate transport system, periplasmic component [Inorganic ion transport and metabolism].
18462	FP565147.1	CPNDPIDK_02312	2209442	2210752	-	PF01497.13	137	375	4.5e-18	65.2	0.92436974789916	Periplasmic binding protein
18463	FP565147.1	CPNDPIDK_02312	2209442	2210752	-	cd00636	122	272	3e-11	59.5	1	Helical backbone metal receptor (TroA-like domain). These proteins have been shown to function in the ABC transport of ferric siderophores and metal ions such as Mn2+, Fe3+, Cu2+ and/or Zn2+. Their ligand binding site is formed in the interface between two globular domains linked by a single helix. Many of these proteins also possess a low complexity region containing a metal-binding histidine-ri…
18464	FP565147.1	CPNDPIDK_02312	2209442	2210752	-	cd01138	144	376	2e-05	43.5	0.81	Periplasmic binding protein FeuA. These proteins have predicted to function as initial receptors in ABC transport of metal ions in some eubacterial species. They belong to the TroA superfamily of periplasmic metal binding proteins that share a distinct fold and ligand binding mechanism. A typical TroA protein is comprised of two globular subdomains connected by a single helix and can bind their l…
18465	FP565147.1	CPNDPIDK_02312	2209442	2210752	-	cd01139	157	412	2e-21	92.4	0.73	Periplasmic binding protein TroA_f. These proteins are predicted to function as initial receptors in the ABC metal ion uptake in eubacteria and archaea. They belong to the TroA superfamily of helical backbone metal receptor proteins that share a distinct fold and ligand binding mechanism. A typical TroA protein is comprised of two globular subdomains connected by a single helix and can bind their…
18466	FP565147.1	CPNDPIDK_02312	2209442	2210752	-	cd01140	142	376	5e-07	48.4	0.75	Siderophore binding protein FatB. These proteins have been shown to function as ABC-type initial receptors in the siderophore-mediated iron uptake in some eubacterial species. They belong to the TroA superfamily of periplasmic metal binding proteins that share a distinct fold and ligand binding mechanism. A typical TroA protein is comprised of two globular subdomains connected by a single helix a…
18467	FP565147.1	CPNDPIDK_02312	2209442	2210752	-	cd01141	114	271	3e-08	51.3	0.81	Periplasmic binding protein TroA_d. These proteins are predicted to function as initial receptors in the ABC metal ion uptake in eubacteria and archaea. They belong to the TroA superfamily of helical backbone metal receptor proteins that share a distinct fold and ligand binding mechanism. A typical TroA protein is comprised of two globular subdomains connected by a single helix and can bind their…
18468	FP565147.1	CPNDPIDK_02312	2209442	2210752	-	cd01142	105	400	1e-22	95.1	0.93	Periplasmic binding protein TroA_e. These proteins are predicted to function as initial receptors in the ABC metal ion uptake in eubacteria and archaea. They belong to the TroA superfamily of helical backbone metal receptor proteins that share a distinct fold and ligand binding mechanism. A typical TroA protein is comprised of two globular subdomains connected by a single helix and can bind their…
18469	FP565147.1	CPNDPIDK_02312	2209442	2210752	-	cd01143	119	331	3e-19	83.5	0.97	Periplasmic binding protein YvrC. These proteins are predicted to function as initial receptors in ABC transport of metal ions in eubacteria and archaea. They belong to the TroA superfamily of periplasmic metal binding proteins that share a distinct fold and ligand binding mechanism. A typical TroA protein is comprised of two globular subdomains connected by a single helix and can bind the metal …
18470	FP565147.1	CPNDPIDK_02312	2209442	2210752	-	cd01144	138	379	3e-21	90.4	0.87	Cobalamin binding protein BtuF. These proteins have been shown to function as initial receptors in ABC transport of vitamin B12 (cobalamin) in eubacterial and some archaeal species. They belong to the TroA superfamily of helical backbone metal receptor proteins that share a distinct fold and ligand binding mechanism. A typical TroA protein is comprised of two globular subdomains connected by a si…
18471	FP565147.1	CPNDPIDK_02312	2209442	2210752	-	cd01147	119	373	9e-27	106	0.9	Metal binding protein HemV-2. These proteins are predicted to function as initial receptors in ABC transport of metal ions. They belong to the TroA superfamily of helical backbone metal receptor proteins that share a distinct fold and ligand binding mechanism. A typical TroA protein is comprised of two globular subdomains connected by a single helix and can bind the metal ion in the cleft between…
18472	FP565147.1	CPNDPIDK_02312	2209442	2210752	-	cd01148	111	378	1e-09	56.6	0.85	Metal binding protein TroA_a. These proteins are predicted to function as initial receptors in ABC transport of metal ions in eubacteria. They belong to the TroA superfamily of helical backbone metal receptor proteins that share a distinct fold and ligand binding mechanism. A typical TroA protein is comprised of two globular subdomains connected by a single helix and can bind the metal ion in the…
18473	FP565147.1	CPNDPIDK_02312	2209442	2210752	-	cd14256	46	98	5e-07	45.6	0.93	Type I dockerin repeat domain. Bacterial cohesin domains bind to a complementary protein domain named dockerin, and this interaction is required for the formation of the cellulosome, a cellulose-degrading complex. The cellulosome consists of scaffoldin, a noncatalytic scaffolding polypeptide, that comprises repeating cohesion modules and a single carbohydrate-binding module (CBM). Specific calciu…
18475	FP565147.1	CPNDPIDK_02314	2211869	2213203	-	COG0614	95	412	5e-35	131	0.89	ABC-type Fe3+-hydroxamate transport system, periplasmic component [Inorganic ion transport and metabolism].
18476	FP565147.1	CPNDPIDK_02314	2211869	2213203	-	COG4558	111	260	1e-13	68.2	0.46	ABC-type hemin transport system, periplasmic component [Inorganic ion transport and metabolism].
18477	FP565147.1	CPNDPIDK_02314	2211869	2213203	-	PF01497.13	115	382	3.1e-15	55.9	0.978991596638655	Periplasmic binding protein
18478	FP565147.1	CPNDPIDK_02314	2211869	2213203	-	cd00636	113	266	4e-16	74.1	0.98	Helical backbone metal receptor (TroA-like domain). These proteins have been shown to function in the ABC transport of ferric siderophores and metal ions such as Mn2+, Fe3+, Cu2+ and/or Zn2+. Their ligand binding site is formed in the interface between two globular domains linked by a single helix. Many of these proteins also possess a low complexity region containing a metal-binding histidine-ri…
18479	FP565147.1	CPNDPIDK_02314	2211869	2213203	-	cd01139	96	423	4e-34	129	0.92	Periplasmic binding protein TroA_f. These proteins are predicted to function as initial receptors in the ABC metal ion uptake in eubacteria and archaea. They belong to the TroA superfamily of helical backbone metal receptor proteins that share a distinct fold and ligand binding mechanism. A typical TroA protein is comprised of two globular subdomains connected by a single helix and can bind their…
18480	FP565147.1	CPNDPIDK_02314	2211869	2213203	-	cd01141	106	264	9e-09	52.8	0.81	Periplasmic binding protein TroA_d. These proteins are predicted to function as initial receptors in the ABC metal ion uptake in eubacteria and archaea. They belong to the TroA superfamily of helical backbone metal receptor proteins that share a distinct fold and ligand binding mechanism. A typical TroA protein is comprised of two globular subdomains connected by a single helix and can bind their…
18481	FP565147.1	CPNDPIDK_02314	2211869	2213203	-	cd01142	97	415	5e-17	78.6	0.94	Periplasmic binding protein TroA_e. These proteins are predicted to function as initial receptors in the ABC metal ion uptake in eubacteria and archaea. They belong to the TroA superfamily of helical backbone metal receptor proteins that share a distinct fold and ligand binding mechanism. A typical TroA protein is comprised of two globular subdomains connected by a single helix and can bind their…
18482	FP565147.1	CPNDPIDK_02314	2211869	2213203	-	cd01143	110	332	2e-12	63.8	0.95	Periplasmic binding protein YvrC. These proteins are predicted to function as initial receptors in ABC transport of metal ions in eubacteria and archaea. They belong to the TroA superfamily of periplasmic metal binding proteins that share a distinct fold and ligand binding mechanism. A typical TroA protein is comprised of two globular subdomains connected by a single helix and can bind the metal …
18483	FP565147.1	CPNDPIDK_02314	2211869	2213203	-	cd01144	123	381	3e-11	60.8	0.86	Cobalamin binding protein BtuF. These proteins have been shown to function as initial receptors in ABC transport of vitamin B12 (cobalamin) in eubacterial and some archaeal species. They belong to the TroA superfamily of helical backbone metal receptor proteins that share a distinct fold and ligand binding mechanism. A typical TroA protein is comprised of two globular subdomains connected by a si…
18484	FP565147.1	CPNDPIDK_02314	2211869	2213203	-	cd01147	108	382	1e-28	111	0.94	Metal binding protein HemV-2. These proteins are predicted to function as initial receptors in ABC transport of metal ions. They belong to the TroA superfamily of helical backbone metal receptor proteins that share a distinct fold and ligand binding mechanism. A typical TroA protein is comprised of two globular subdomains connected by a single helix and can bind the metal ion in the cleft between…
18485	FP565147.1	CPNDPIDK_02314	2211869	2213203	-	cd01148	99	392	1e-15	74.7	0.9	Metal binding protein TroA_a. These proteins are predicted to function as initial receptors in ABC transport of metal ions in eubacteria. They belong to the TroA superfamily of helical backbone metal receptor proteins that share a distinct fold and ligand binding mechanism. A typical TroA protein is comprised of two globular subdomains connected by a single helix and can bind the metal ion in the…
18486	FP565147.1	CPNDPIDK_02314	2211869	2213203	-	cd01149	112	306	2e-09	55.3	0.76	Hemin binding protein HutB. These proteins have been shown to function as initial receptors in ABC transport of hemin and hemoproteins in many eubacterial species. They belong to the TroA superfamily of periplasmic metal binding proteins that share a distinct fold and ligand binding mechanism. A typical TroA protein is comprised of two globular subdomains connected by a single helix and can bind …
18487	FP565147.1	CPNDPIDK_02314	2211869	2213203	-	cd14256	38	90	5e-06	42.9	0.93	Type I dockerin repeat domain. Bacterial cohesin domains bind to a complementary protein domain named dockerin, and this interaction is required for the formation of the cellulosome, a cellulose-degrading complex. The cellulosome consists of scaffoldin, a noncatalytic scaffolding polypeptide, that comprises repeating cohesion modules and a single carbohydrate-binding module (CBM). Specific calciu…
18488	FP565147.1	CPNDPIDK_02315	2213424	2214338	-	PF00963.13	55	159	2.1e-07	30.8	0.787234042553192	Cohesin domain
18489	FP565147.1	CPNDPIDK_02315	2213424	2214338	-	PF00963.13	182	303	1.8e-06	27.8	0.936170212765957	Cohesin domain
18490	FP565147.1	CPNDPIDK_02315	2213424	2214338	-	cd08547	42	167	1e-15	70.5	0.92	Type II cohesin domain, interaction partner of dockerin. Bacterial cohesin domains bind to a complementary protein domain named dockerin, and this interaction is required for the formation of the cellulosome, a cellulose-degrading complex. The cellulosome consists of scaffoldin, a noncatalytic scaffolding polypeptide, that comprises repeating cohesion modules and a single carbohydrate-binding mod…
18491	FP565147.1	CPNDPIDK_02315	2213424	2214338	-	cd08547	175	299	6e-13	63.2	0.92	Type II cohesin domain, interaction partner of dockerin. Bacterial cohesin domains bind to a complementary protein domain named dockerin, and this interaction is required for the formation of the cellulosome, a cellulose-degrading complex. The cellulosome consists of scaffoldin, a noncatalytic scaffolding polypeptide, that comprises repeating cohesion modules and a single carbohydrate-binding mod…
18563	FP565147.1	CPNDPIDK_02334	2231370	2232302	+	PF00963.13	54	165	4.7e-07	29.7	0.858156028368794	Cohesin domain
18564	FP565147.1	CPNDPIDK_02334	2231370	2232302	+	PF00963.13	186	298	4.2e-06	26.6	0.865248226950355	Cohesin domain
18565	FP565147.1	CPNDPIDK_02334	2231370	2232302	+	cd08547	180	303	3e-14	67	0.91	Type II cohesin domain, interaction partner of dockerin. Bacterial cohesin domains bind to a complementary protein domain named dockerin, and this interaction is required for the formation of the cellulosome, a cellulose-degrading complex. The cellulosome consists of scaffoldin, a noncatalytic scaffolding polypeptide, that comprises repeating cohesion modules and a single carbohydrate-binding mod…
18566	FP565147.1	CPNDPIDK_02334	2231370	2232302	+	cd08547	51	171	4e-14	66.3	0.89	Type II cohesin domain, interaction partner of dockerin. Bacterial cohesin domains bind to a complementary protein domain named dockerin, and this interaction is required for the formation of the cellulosome, a cellulose-degrading complex. The cellulosome consists of scaffoldin, a noncatalytic scaffolding polypeptide, that comprises repeating cohesion modules and a single carbohydrate-binding mod…
18567	FP565147.1	CPNDPIDK_02335	2232433	2233479	+	PF00963.13	44	138	1.9e-09	37.4	0.737588652482269	Cohesin domain
18568	FP565147.1	CPNDPIDK_02335	2232433	2233479	+	cd08547	34	157	3e-18	78.6	0.92	Type II cohesin domain, interaction partner of dockerin. Bacterial cohesin domains bind to a complementary protein domain named dockerin, and this interaction is required for the formation of the cellulosome, a cellulose-degrading complex. The cellulosome consists of scaffoldin, a noncatalytic scaffolding polypeptide, that comprises repeating cohesion modules and a single carbohydrate-binding mod…
18569	FP565147.1	CPNDPIDK_02336	2233581	2234861	+	COG0614	95	384	1e-39	144	0.88	ABC-type Fe3+-hydroxamate transport system, periplasmic component [Inorganic ion transport and metabolism].
18570	FP565147.1	CPNDPIDK_02336	2233581	2234861	+	COG4558	111	361	2e-13	67.4	0.75	ABC-type hemin transport system, periplasmic component [Inorganic ion transport and metabolism].
18571	FP565147.1	CPNDPIDK_02336	2233581	2234861	+	COG4594	97	354	3e-07	49	0.7	ABC-type Fe3+-citrate transport system, periplasmic component [Inorganic ion transport and metabolism].
18572	FP565147.1	CPNDPIDK_02336	2233581	2234861	+	PF01497.13	169	354	1.3e-21	76.8	0.789915966386555	Periplasmic binding protein
18573	FP565147.1	CPNDPIDK_02336	2233581	2234861	+	cd00636	114	266	8e-18	78.8	0.98	Helical backbone metal receptor (TroA-like domain). These proteins have been shown to function in the ABC transport of ferric siderophores and metal ions such as Mn2+, Fe3+, Cu2+ and/or Zn2+. Their ligand binding site is formed in the interface between two globular domains linked by a single helix. Many of these proteins also possess a low complexity region containing a metal-binding histidine-ri…
18574	FP565147.1	CPNDPIDK_02336	2233581	2234861	+	cd01138	106	354	3e-08	52	0.9	Periplasmic binding protein FeuA. These proteins have predicted to function as initial receptors in ABC transport of metal ions in some eubacterial species. They belong to the TroA superfamily of periplasmic metal binding proteins that share a distinct fold and ligand binding mechanism. A typical TroA protein is comprised of two globular subdomains connected by a single helix and can bind their l…
18575	FP565147.1	CPNDPIDK_02336	2233581	2234861	+	cd01139	96	399	1e-18	84.3	0.84	Periplasmic binding protein TroA_f. These proteins are predicted to function as initial receptors in the ABC metal ion uptake in eubacteria and archaea. They belong to the TroA superfamily of helical backbone metal receptor proteins that share a distinct fold and ligand binding mechanism. A typical TroA protein is comprised of two globular subdomains connected by a single helix and can bind their…
18576	FP565147.1	CPNDPIDK_02336	2233581	2234861	+	cd01140	159	355	3e-07	49.2	0.68	Siderophore binding protein FatB. These proteins have been shown to function as ABC-type initial receptors in the siderophore-mediated iron uptake in some eubacterial species. They belong to the TroA superfamily of periplasmic metal binding proteins that share a distinct fold and ligand binding mechanism. A typical TroA protein is comprised of two globular subdomains connected by a single helix a…
18577	FP565147.1	CPNDPIDK_02336	2233581	2234861	+	cd01141	105	265	2e-11	60.9	0.81	Periplasmic binding protein TroA_d. These proteins are predicted to function as initial receptors in the ABC metal ion uptake in eubacteria and archaea. They belong to the TroA superfamily of helical backbone metal receptor proteins that share a distinct fold and ligand binding mechanism. A typical TroA protein is comprised of two globular subdomains connected by a single helix and can bind their…
18578	FP565147.1	CPNDPIDK_02336	2233581	2234861	+	cd01142	97	388	1e-71	228	0.97	Periplasmic binding protein TroA_e. These proteins are predicted to function as initial receptors in the ABC metal ion uptake in eubacteria and archaea. They belong to the TroA superfamily of helical backbone metal receptor proteins that share a distinct fold and ligand binding mechanism. A typical TroA protein is comprised of two globular subdomains connected by a single helix and can bind their…
18579	FP565147.1	CPNDPIDK_02336	2233581	2234861	+	cd01143	109	317	2e-21	90	0.98	Periplasmic binding protein YvrC. These proteins are predicted to function as initial receptors in ABC transport of metal ions in eubacteria and archaea. They belong to the TroA superfamily of periplasmic metal binding proteins that share a distinct fold and ligand binding mechanism. A typical TroA protein is comprised of two globular subdomains connected by a single helix and can bind the metal …
18580	FP565147.1	CPNDPIDK_02336	2233581	2234861	+	cd01144	114	359	3e-15	72.7	0.9	Cobalamin binding protein BtuF. These proteins have been shown to function as initial receptors in ABC transport of vitamin B12 (cobalamin) in eubacterial and some archaeal species. They belong to the TroA superfamily of helical backbone metal receptor proteins that share a distinct fold and ligand binding mechanism. A typical TroA protein is comprised of two globular subdomains connected by a si…
18581	FP565147.1	CPNDPIDK_02336	2233581	2234861	+	cd01146	114	355	5e-11	60.4	0.83	Fe3+-siderophore binding domain FhuD. These proteins have been shown to function as initial receptors in ABC transport of Fe3+-siderophores in many eubacterial species. They belong to the TroA-like superfamily of helical backbone metal receptor proteins that share a distinct fold and ligand binding mechanism. A typical TroA-like protein is comprised of two globular subdomains connected by a long …
18582	FP565147.1	CPNDPIDK_02336	2233581	2234861	+	cd01147	102	362	4e-32	121	0.92	Metal binding protein HemV-2. These proteins are predicted to function as initial receptors in ABC transport of metal ions. They belong to the TroA superfamily of helical backbone metal receptor proteins that share a distinct fold and ligand binding mechanism. A typical TroA protein is comprised of two globular subdomains connected by a single helix and can bind the metal ion in the cleft between…
18583	FP565147.1	CPNDPIDK_02336	2233581	2234861	+	cd01148	103	356	1e-17	80.5	0.84	Metal binding protein TroA_a. These proteins are predicted to function as initial receptors in ABC transport of metal ions in eubacteria. They belong to the TroA superfamily of helical backbone metal receptor proteins that share a distinct fold and ligand binding mechanism. A typical TroA protein is comprised of two globular subdomains connected by a single helix and can bind the metal ion in the…
18584	FP565147.1	CPNDPIDK_02336	2233581	2234861	+	cd01149	113	317	1e-10	58.8	0.8	Hemin binding protein HutB. These proteins have been shown to function as initial receptors in ABC transport of hemin and hemoproteins in many eubacterial species. They belong to the TroA superfamily of periplasmic metal binding proteins that share a distinct fold and ligand binding mechanism. A typical TroA protein is comprised of two globular subdomains connected by a single helix and can bind …
18585	FP565147.1	CPNDPIDK_02336	2233581	2234861	+	cd14253	39	85	5e-05	39.7	0.84	Dockerin repeat domain. Dockerins are modules in the cellulosome complex that often anchor catalytic subunits by binding to cohesin domains of scaffolding proteins. Three types of dockerins and their corresponding cohesin have been described in the literature. This alignment models two consecutive dockerin repeats, the functional unit.
18586	FP565147.1	CPNDPIDK_02336	2233581	2234861	+	cd14256	38	90	3e-07	46	0.93	Type I dockerin repeat domain. Bacterial cohesin domains bind to a complementary protein domain named dockerin, and this interaction is required for the formation of the cellulosome, a cellulose-degrading complex. The cellulosome consists of scaffoldin, a noncatalytic scaffolding polypeptide, that comprises repeating cohesion modules and a single carbohydrate-binding module (CBM). Specific calciu…
20926	FP565147.1	CPNDPIDK_02549	2449580	2450665	+	PF00963.13	55	157	2.9e-10	40.1	0.808510638297872	Cohesin domain
20927	FP565147.1	CPNDPIDK_02549	2449580	2450665	+	cd08547	44	168	2e-18	79	0.92	Type II cohesin domain, interaction partner of dockerin. Bacterial cohesin domains bind to a complementary protein domain named dockerin, and this interaction is required for the formation of the cellulosome, a cellulose-degrading complex. The cellulosome consists of scaffoldin, a noncatalytic scaffolding polypeptide, that comprises repeating cohesion modules and a single carbohydrate-binding mod…
20928	FP565147.1	CPNDPIDK_02549	2449580	2450665	+	cd08548	55	168	9e-09	51.5	0.85	Type I cohesin domain, interaction partner of dockerin. Bacterial cohesin domains bind to a complementary protein domain named dockerin, and this interaction is required for the formation of the cellulosome, a cellulose-degrading complex. The cellulosome consists of scaffoldin, a noncatalytic scaffolding polypeptide, that comprises repeating cohesion modules and a single carbohydrate-binding modu…
20929	FP565147.1	CPNDPIDK_02550	2450827	2452623	+	COG0747	125	596	1e-78	259	0.84	ABC-type transport system, periplasmic component [Amino acid transport and metabolism].
20930	FP565147.1	CPNDPIDK_02550	2450827	2452623	+	COG4166	125	474	6e-31	124	0.59	ABC-type oligopeptide transport system, periplasmic component [Amino acid transport and metabolism].
20931	FP565147.1	CPNDPIDK_02550	2450827	2452623	+	COG4533	125	287	8e-13	68.1	0.27	DNA-binding transcriptional regulator SgrR of sgrS sRNA, contains a MarR-type HTH domain and a periplasmic-type solute-binding domain [Transcription].
20932	FP565147.1	CPNDPIDK_02550	2450827	2452623	+	PF00496.17	135	496	1.4e-67	228.1	0.949197860962567	Bacterial extracellular solute-binding proteins, family 5 Middle
20933	FP565147.1	CPNDPIDK_02550	2450827	2452623	+	cd00995	114	577	4e-83	269	0.95	The substrate-binding domain of an ABC-type nickel/oligopeptide-like import system contains the type 2 periplasmic binding fold. This family represents the periplasmic substrate-binding domain of nickel/dipeptide/oligopeptide transport systems, which function in the import of nickel and peptides, and other closely related proteins. The oligopeptide-binding protein OppA is a periplasmic component …
20934	FP565147.1	CPNDPIDK_02550	2450827	2452623	+	cd08489	125	572	3e-55	194	0.88	The substrate-binding component of an ABC-type nickel import system contains the type 2 periplasmic binding fold. This family represents the periplasmic substrate-binding domain of nickel transport system, which functions in the import of nickel and in the control of chemotactic response away from nickel. The ATP-binding cassette (ABC) type nickel transport system is comprised of five subunits Ni…
20935	FP565147.1	CPNDPIDK_02550	2450827	2452623	+	cd08490	126	579	5e-52	185	0.9	The substrate-binding component of an uncharacterized ABC-type nickel/dipeptide/oligopeptide-like import system contains the type 2 periplasmic binding fold. This CD represents the substrate-binding domain of an uncharacterized ATP-binding cassette (ABC) type nickel/dipeptide/oligopeptide-like transporter. The oligopeptide-binding protein OppA and the dipeptide-binding protein DppA show significa…
20936	FP565147.1	CPNDPIDK_02550	2450827	2452623	+	cd08491	135	473	3e-25	107	0.63	The substrate-binding component of an uncharacterized ABC-type nickel/dipeptide/oligopeptide-like import system contains the type 2 periplasmic binding fold. This CD represents the substrate-binding domain of an uncharacterized ATP-binding cassette (ABC) type nickel/dipeptide/oligopeptide-like transporter. The oligopeptide-binding protein OppA and the dipeptide-binding protein DppA show significa…
20937	FP565147.1	CPNDPIDK_02550	2450827	2452623	+	cd08492	126	560	5e-56	196	0.85	The substrate-binding component of an uncharacterized ABC-type nickel/dipeptide/oligopeptide-like import system contains the type 2 periplasmic binding fold. This CD represents the substrate-binding domain of an uncharacterized ATP-binding cassette (ABC) type nickel/dipeptide/oligopeptide-like transporter. The oligopeptide-binding protein OppA and the dipeptide-binding protein DppA show significa…
20938	FP565147.1	CPNDPIDK_02550	2450827	2452623	+	cd08493	125	489	9e-50	179	0.71	The substrate-binding component of an ABC-type dipeptide import system contains the type 2 periplasmic binding fold. This family represents the substrate-binding domain of an ATP-binding cassette (ABC)-type dipeptide import system. The DppA binds dipeptides and some tripeptides and is involved in chemotaxis toward dipeptides, whereas the OppA binds peptides of a wide range of lengths (2-35 amino …
20939	FP565147.1	CPNDPIDK_02550	2450827	2452623	+	cd08494	125	557	6e-41	152	0.86	The substrate-binding component of an uncharacterized ABC-type nickel/dipeptide/oligopeptide-like import system contains the type 2 periplasmic binding fold. This CD represents the substrate-binding domain of an uncharacterized ATP-binding cassette (ABC) type nickel/dipeptide/oligopeptide-like transporter. The oligopeptide-binding protein OppA and the dipeptide-binding protein DppA show significa…
20940	FP565147.1	CPNDPIDK_02550	2450827	2452623	+	cd08495	134	577	1e-39	149	0.86	The substrate-binding component of an uncharacterized ABC-type nickel/dipeptide/oligopeptide-like import system contains the type 2 periplasmic binding fold. This CD represents the substrate-binding domain of an uncharacterized ATP-binding cassette (ABC) type nickel/dipeptide/oligopeptide-like transporter. The oligopeptide-binding protein OppA and the dipeptide-binding protein DppA show significa…
20941	FP565147.1	CPNDPIDK_02550	2450827	2452623	+	cd08496	126	560	3e-39	147	0.88	The substrate-binding component of an uncharacterized ABC-type nickel/dipeptide/oligopeptide-like import system contains the type 2 periplasmic binding fold. This CD represents the substrate-binding domain of an uncharacterized ATP-binding cassette (ABC) type nickel/dipeptide/oligopeptide-like transporter. The oligopeptide-binding protein OppA and the dipeptide-binding protein DppA show significa…
20942	FP565147.1	CPNDPIDK_02550	2450827	2452623	+	cd08497	126	592	2e-36	139	0.82	The substrate-binding component of an uncharacterized ABC-type nickel/dipeptide/oligopeptide-like import system contains the type 2 periplasmic binding fold. This CD represents the substrate-binding domain of an uncharacterized ATP-binding cassette (ABC) type nickel/dipeptide/oligopeptide-like transporter. The oligopeptide-binding protein OppA and the dipeptide-binding protein DppA show significa…
20943	FP565147.1	CPNDPIDK_02550	2450827	2452623	+	cd08498	125	572	1e-43	161	0.88	The substrate-binding component of an uncharacterized ABC-type nickel/dipeptide/oligopeptide-like import system contains the type 2 periplasmic binding fold. This CD represents the substrate-binding domain of an uncharacterized ATP-binding cassette (ABC) type nickel/dipeptide/oligopeptide-like transporter. The oligopeptide-binding protein OppA and the dipeptide-binding protein DppA show significa…
20944	FP565147.1	CPNDPIDK_02550	2450827	2452623	+	cd08499	125	572	4e-43	159	0.86	The substrate-binding component of an uncharacterized ABC-type peptide import system Ylib contains the type 2 periplasmic binding fold. This family represents the periplasmic substrate-binding component of an uncharacterized ATP-binding cassette (ABC)-type peptide transport system YliB. Although the ligand specificity of Ylib protein is not known, it shares significant sequence similarity to the …
20945	FP565147.1	CPNDPIDK_02550	2450827	2452623	+	cd08500	107	572	3e-49	177	0.85	The substrate-binding component of an uncharacterized ABC-type nickel/dipeptide/oligopeptide-like import system contains the type 2 periplasmic binding fold. This CD represents the substrate-binding domain of an uncharacterized ATP-binding cassette (ABC) type nickel/dipeptide/oligopeptide-like transporter. The oligopeptide-binding protein OppA and the dipeptide-binding protein DppA show significa…
20946	FP565147.1	CPNDPIDK_02550	2450827	2452623	+	cd08501	144	469	1e-27	114	0.63	The substrate-binding domain of mycobacterial lipoprotein Lpqw contains type 2 periplasmic binding fold. LpqW is one of key players in synthesis and transport of the unique components of the mycobacterial cell wall which is a complex structure rich in two related lipoglycans, the phosphatidylinositol mannosides (PIMs) and lipoarabinomannans (LAMs). Lpqw is a highly conserved lipoprotein that tran…
20947	FP565147.1	CPNDPIDK_02550	2450827	2452623	+	cd08502	125	576	2e-33	131	0.87	The substrate-binding component of an uncharacterized ABC-type nickel/dipeptide/oligopeptide-like import system contains the type 2 periplasmic binding fold. This CD represents the substrate-binding domain of an uncharacterized ATP-binding cassette (ABC) type nickel/dipeptide/oligopeptide-like transporter. The oligopeptide-binding protein OppA and the dipeptide-binding protein DppA show significa…
20948	FP565147.1	CPNDPIDK_02550	2450827	2452623	+	cd08503	125	486	7e-41	152	0.72	The substrate-binding component of an uncharacterized ABC-type nickel/dipeptide/oligopeptide-like import system contains the type 2 periplasmic binding fold. This CD represents the substrate-binding domain of an uncharacterized ATP-binding cassette (ABC) type nickel/dipeptide/oligopeptide-like transporter. The oligopeptide-binding protein OppA and the dipeptide-binding protein DppA show significa…
20949	FP565147.1	CPNDPIDK_02550	2450827	2452623	+	cd08504	125	484	2e-41	155	0.68	The substrate-binding component of an ABC-type oligopetide import system contains the type 2 periplasmic binding fold. This family represents the periplasmic substrate-binding component of an ATP-binding cassette (ABC)-type oligopeptide transport system comprised of 5 subunits. The transport system OppABCDEF contains two homologous integral membrane proteins OppB and OppF that form the translocat…
20950	FP565147.1	CPNDPIDK_02550	2450827	2452623	+	cd08505	147	480	7e-09	55.7	0.59	The substrate-binding component of an uncharacterized ABC-type nickel/dipeptide/oligopeptide-like import system contains the type 2 periplasmic binding fold. This CD represents the substrate-binding domain of an uncharacterized ATP-binding cassette (ABC) type nickel/dipeptide/oligopeptide-like transporter. The oligopeptide-binding protein OppA and the dipeptide-binding protein DppA show significa…
20951	FP565147.1	CPNDPIDK_02550	2450827	2452623	+	cd08506	118	577	7e-24	102	0.87	The substrate-binding domain of an oligopeptide binding protein (OppA2) from the biosynthesis pathway of the beta-lactamase inhibitor clavulanic acid contains the type 2 periplasmic binding fold. Clavulanic acid (CA), a clinically important beta-lactamase inhibitor, is one of a family of clavams produced as secondary metabolites by fermentation of Streptomyces clavuligeru. The biosynthesis of CA …
20952	FP565147.1	CPNDPIDK_02550	2450827	2452623	+	cd08507	125	289	4e-13	69.2	0.33	The C-terminal solute-binding domain of DNA-binding transcriptional regulator SgrR is related to the ABC-type oligopeptide-binding proteins and contains the type 2 periplasmic-binding fold. A novel family of SgrR transcriptional regulator contains a two-domain structure with an N terminal DNA-binding domain of the winged helix family and a C-terminal solute-binding domain. The C-terminal domain s…
20953	FP565147.1	CPNDPIDK_02550	2450827	2452623	+	cd08508	125	470	8e-29	117	0.68	The substrate-binding component of an uncharacterized ABC-type nickel/dipeptide/oligopeptide-like import system contains the type 2 periplasmic binding fold. This CD represents the substrate-binding domain of an uncharacterized ATP-binding cassette (ABC) type nickel/dipeptide/oligopeptide-like transporter. The oligopeptide-binding protein OppA and the dipeptide-binding protein DppA show significa…
20954	FP565147.1	CPNDPIDK_02550	2450827	2452623	+	cd08509	137	577	1e-71	239	0.84	The substrate binding domain of a cellulose-binding protein from Thermotoga maritima contains the type 2 periplasmic binding fold. This family represents the substrate-binding domain of a cellulose-binding protein from the hyperthermophilic bacterium Thermotoga maritima (TmCBP) and its closest related proteins. TmCBP binds a variety of lengths of beta-1,4-linked glucose oligomers, ranging from tw…
20955	FP565147.1	CPNDPIDK_02550	2450827	2452623	+	cd08510	115	568	3e-40	151	0.84	The substrate binding component of an ABC-type lactococcal OppA-like transport system contains. This family represents the substrate binding domain of an ATP-binding cassette (ABC)-type oligopeptide import system from Lactococcus lactis and other gram-positive bacteria, as well as its closet homologs from gram-negative bacteria. Oligopeptide-binding protein (OppA) from Lactococcus lactis can bind…
20956	FP565147.1	CPNDPIDK_02550	2450827	2452623	+	cd08511	126	417	3e-22	97.7	0.58	The substrate-binding component of an uncharacterized ABC-type nickel/dipeptide/oligopeptide-like import system contains the type 2 periplasmic binding fold. This family represents the substrate-binding domain of an uncharacterized ATP-binding cassette (ABC) type nickel/dipeptide/oligopeptide-like transporter. The oligopeptide-binding protein OppA and the dipeptide-binding protein DppA show signi…
20957	FP565147.1	CPNDPIDK_02550	2450827	2452623	+	cd08512	125	572	5e-51	182	0.88	The substrate-binding component of an uncharacterized ABC-type nickel/dipeptide/oligopeptide-like import system contains the type 2 periplasmic binding fold. This CD represents the substrate-binding domain of an uncharacterized ATP-binding cassette (ABC) type nickel/dipeptide/oligopeptide-like transporter. The oligopeptide-binding protein OppA and the dipeptide-binding protein DppA show significa…
20958	FP565147.1	CPNDPIDK_02550	2450827	2452623	+	cd08513	109	572	6e-66	223	0.91	The substrate-binding component of ABC-type thermophilic oligopeptide-binding protein Hb8-like import systems, contains the type 2 periplasmic binding fold. This family includes the substrate-binding domain of an ABC-type oligopeptide-binding protein Hb8 from Thermus thermophilius and its closest homologs from other bacteria. The structural topology of this substrate-binding domain is similar to …
20959	FP565147.1	CPNDPIDK_02550	2450827	2452623	+	cd08514	120	572	5e-71	237	0.87	The substrate-binding component of the oligopeptide-binding protein, AppA, from Bacillus subtilis contains the type 2 periplasmic-binding fold. This family represents the substrate-binding domain of the oligopeptide-binding protein, AppA, from Bacillus subtilis and its closest homologs from other bacteria and archaea. Bacillus subtilis has three ABC-type peptide transport systems, a dipeptide-bin…
20960	FP565147.1	CPNDPIDK_02550	2450827	2452623	+	cd08515	125	574	3e-37	141	0.89	The substrate-binding component of an uncharacterized ABC-type nickel/dipeptide/oligopeptide-like import system contains the type 2 periplasmic binding fold. This CD represents the substrate-binding domain of an uncharacterized ATP-binding cassette (ABC) type nickel/dipeptide/oligopeptide-like transporter. The oligopeptide-binding protein OppA and the dipeptide-binding protein DppA show significa…
20961	FP565147.1	CPNDPIDK_02550	2450827	2452623	+	cd08516	125	572	3e-50	180	0.9	The substrate-binding component of an uncharacterized ABC-type nickel/dipeptide/oligopeptide-like import system contains the type 2 periplasmic binding fold. This CD represents the substrate-binding domain of an uncharacterized ATP-binding cassette (ABC) type nickel/dipeptide/oligopeptide-like transporter. The oligopeptide-binding protein OppA and the dipeptide-binding protein DppA show significa…
20962	FP565147.1	CPNDPIDK_02550	2450827	2452623	+	cd08517	125	572	3e-66	224	0.89	The substrate-binding component of an uncharacterized ABC-type nickel/dipeptide/oligopeptide-like import system contains the type 2 periplasmic binding fold. This CD represents the substrate-binding domain of an uncharacterized ATP-binding cassette (ABC) type nickel/dipeptide/oligopeptide-like transporter. The oligopeptide-binding protein OppA and the dipeptide-binding protein DppA show significa…
20963	FP565147.1	CPNDPIDK_02550	2450827	2452623	+	cd08518	122	576	5e-48	173	0.9	The substrate-binding component of an uncharacterized ABC-type nickel/dipeptide/oligopeptide-like import system contains the type 2 periplasmic binding fold. This CD represents the substrate-binding domain of an uncharacterized ATP-binding cassette (ABC) type nickel/dipeptide/oligopeptide-like transporter. The oligopeptide-binding protein OppA and the dipeptide-binding protein DppA show significa…
20964	FP565147.1	CPNDPIDK_02550	2450827	2452623	+	cd08519	125	472	9e-34	131	0.68	The substrate-binding component of an uncharacterized ABC-type nickel/dipeptide/oligopeptide-like import system contains the type 2 periplasmic binding fold. This CD represents the substrate-binding domain of an uncharacterized ATP-binding cassette (ABC) type nickel/dipeptide/oligopeptide-like transporter. The oligopeptide-binding protein OppA and the dipeptide-binding protein DppA show significa…
20965	FP565147.1	CPNDPIDK_02550	2450827	2452623	+	cd08520	128	577	1e-86	278	0.91	The substrate-binding component of an uncharacterized ABC-type nickel/dipeptide/oligopeptide-like import system contains the type 2 periplasmic binding fold. This CD represents the substrate-binding domain of an uncharacterized ATP-binding cassette (ABC) type nickel/dipeptide/oligopeptide-like transporter. The oligopeptide-binding protein OppA and the dipeptide-binding protein DppA show significa…
20966	FP565147.1	CPNDPIDK_02550	2450827	2452623	+	cd14254	35	81	2e-05	41.8	0.86	Type II dockerin repeat domain. Bacterial cohesin domains bind to a complementary protein domain named dockerin, and this interaction is required for the formation of the cellulosome, a cellulose-degrading complex. The cellulosome consists of scaffoldin, a noncatalytic scaffolding polypeptide, that comprises repeating cohesion modules and a single carbohydrate-binding module (CBM). Specific calci…
20967	FP565147.1	CPNDPIDK_02550	2450827	2452623	+	cd14256	34	86	9e-11	57.2	0.93	Type I dockerin repeat domain. Bacterial cohesin domains bind to a complementary protein domain named dockerin, and this interaction is required for the formation of the cellulosome, a cellulose-degrading complex. The cellulosome consists of scaffoldin, a noncatalytic scaffolding polypeptide, that comprises repeating cohesion modules and a single carbohydrate-binding module (CBM). Specific calciu…
20982	FP565147.1	CPNDPIDK_02554	2455214	2456152	+	PF00963.13	49	154	4.3e-10	39.6	0.808510638297872	Cohesin domain
20983	FP565147.1	CPNDPIDK_02554	2455214	2456152	+	PF00963.13	185	281	2.4e-07	30.7	0.75177304964539	Cohesin domain
20984	FP565147.1	CPNDPIDK_02554	2455214	2456152	+	cd08547	41	173	2e-19	80.9	0.98	Type II cohesin domain, interaction partner of dockerin. Bacterial cohesin domains bind to a complementary protein domain named dockerin, and this interaction is required for the formation of the cellulosome, a cellulose-degrading complex. The cellulosome consists of scaffoldin, a noncatalytic scaffolding polypeptide, that comprises repeating cohesion modules and a single carbohydrate-binding mod…
20985	FP565147.1	CPNDPIDK_02554	2455214	2456152	+	cd08547	178	307	5e-16	71.7	0.95	Type II cohesin domain, interaction partner of dockerin. Bacterial cohesin domains bind to a complementary protein domain named dockerin, and this interaction is required for the formation of the cellulosome, a cellulose-degrading complex. The cellulosome consists of scaffoldin, a noncatalytic scaffolding polypeptide, that comprises repeating cohesion modules and a single carbohydrate-binding mod…
20986	FP565147.1	CPNDPIDK_02554	2455214	2456152	+	cd08548	42	169	9e-06	42.3	0.95	Type I cohesin domain, interaction partner of dockerin. Bacterial cohesin domains bind to a complementary protein domain named dockerin, and this interaction is required for the formation of the cellulosome, a cellulose-degrading complex. The cellulosome consists of scaffoldin, a noncatalytic scaffolding polypeptide, that comprises repeating cohesion modules and a single carbohydrate-binding modu…
20987	FP565147.1	CPNDPIDK_02555	2456306	2458117	+	COG0747	132	601	7e-82	268	0.84	ABC-type transport system, periplasmic component [Amino acid transport and metabolism].
20988	FP565147.1	CPNDPIDK_02555	2456306	2458117	+	COG4166	131	602	8e-34	132	0.79	ABC-type oligopeptide transport system, periplasmic component [Amino acid transport and metabolism].
20989	FP565147.1	CPNDPIDK_02555	2456306	2458117	+	COG4533	128	293	1e-14	73.9	0.27	DNA-binding transcriptional regulator SgrR of sgrS sRNA, contains a MarR-type HTH domain and a periplasmic-type solute-binding domain [Transcription].
20990	FP565147.1	CPNDPIDK_02555	2456306	2458117	+	PF00496.17	141	500	8.6e-69	232.1	0.941176470588235	Bacterial extracellular solute-binding proteins, family 5 Middle
20991	FP565147.1	CPNDPIDK_02555	2456306	2458117	+	cd00995	131	582	2e-91	291	0.92	The substrate-binding domain of an ABC-type nickel/oligopeptide-like import system contains the type 2 periplasmic binding fold. This family represents the periplasmic substrate-binding domain of nickel/dipeptide/oligopeptide transport systems, which function in the import of nickel and peptides, and other closely related proteins. The oligopeptide-binding protein OppA is a periplasmic component …
20992	FP565147.1	CPNDPIDK_02555	2456306	2458117	+	cd08489	131	577	6e-52	185	0.88	The substrate-binding component of an ABC-type nickel import system contains the type 2 periplasmic binding fold. This family represents the periplasmic substrate-binding domain of nickel transport system, which functions in the import of nickel and in the control of chemotactic response away from nickel. The ATP-binding cassette (ABC) type nickel transport system is comprised of five subunits Ni…
20993	FP565147.1	CPNDPIDK_02555	2456306	2458117	+	cd08490	131	577	3e-55	194	0.89	The substrate-binding component of an uncharacterized ABC-type nickel/dipeptide/oligopeptide-like import system contains the type 2 periplasmic binding fold. This CD represents the substrate-binding domain of an uncharacterized ATP-binding cassette (ABC) type nickel/dipeptide/oligopeptide-like transporter. The oligopeptide-binding protein OppA and the dipeptide-binding protein DppA show significa…
20994	FP565147.1	CPNDPIDK_02555	2456306	2458117	+	cd08491	131	480	2e-32	127	0.67	The substrate-binding component of an uncharacterized ABC-type nickel/dipeptide/oligopeptide-like import system contains the type 2 periplasmic binding fold. This CD represents the substrate-binding domain of an uncharacterized ATP-binding cassette (ABC) type nickel/dipeptide/oligopeptide-like transporter. The oligopeptide-binding protein OppA and the dipeptide-binding protein DppA show significa…
20995	FP565147.1	CPNDPIDK_02555	2456306	2458117	+	cd08492	131	565	1e-60	209	0.84	The substrate-binding component of an uncharacterized ABC-type nickel/dipeptide/oligopeptide-like import system contains the type 2 periplasmic binding fold. This CD represents the substrate-binding domain of an uncharacterized ATP-binding cassette (ABC) type nickel/dipeptide/oligopeptide-like transporter. The oligopeptide-binding protein OppA and the dipeptide-binding protein DppA show significa…
20996	FP565147.1	CPNDPIDK_02555	2456306	2458117	+	cd08493	141	484	2e-55	195	0.67	The substrate-binding component of an ABC-type dipeptide import system contains the type 2 periplasmic binding fold. This family represents the substrate-binding domain of an ATP-binding cassette (ABC)-type dipeptide import system. The DppA binds dipeptides and some tripeptides and is involved in chemotaxis toward dipeptides, whereas the OppA binds peptides of a wide range of lengths (2-35 amino …
20997	FP565147.1	CPNDPIDK_02555	2456306	2458117	+	cd08494	132	562	3e-42	156	0.87	The substrate-binding component of an uncharacterized ABC-type nickel/dipeptide/oligopeptide-like import system contains the type 2 periplasmic binding fold. This CD represents the substrate-binding domain of an uncharacterized ATP-binding cassette (ABC) type nickel/dipeptide/oligopeptide-like transporter. The oligopeptide-binding protein OppA and the dipeptide-binding protein DppA show significa…
20998	FP565147.1	CPNDPIDK_02555	2456306	2458117	+	cd08495	140	563	1e-41	155	0.83	The substrate-binding component of an uncharacterized ABC-type nickel/dipeptide/oligopeptide-like import system contains the type 2 periplasmic binding fold. This CD represents the substrate-binding domain of an uncharacterized ATP-binding cassette (ABC) type nickel/dipeptide/oligopeptide-like transporter. The oligopeptide-binding protein OppA and the dipeptide-binding protein DppA show significa…
20999	FP565147.1	CPNDPIDK_02555	2456306	2458117	+	cd08496	99	565	2e-45	165	0.95	The substrate-binding component of an uncharacterized ABC-type nickel/dipeptide/oligopeptide-like import system contains the type 2 periplasmic binding fold. This CD represents the substrate-binding domain of an uncharacterized ATP-binding cassette (ABC) type nickel/dipeptide/oligopeptide-like transporter. The oligopeptide-binding protein OppA and the dipeptide-binding protein DppA show significa…
21000	FP565147.1	CPNDPIDK_02555	2456306	2458117	+	cd08497	124	597	4e-45	165	0.83	The substrate-binding component of an uncharacterized ABC-type nickel/dipeptide/oligopeptide-like import system contains the type 2 periplasmic binding fold. This CD represents the substrate-binding domain of an uncharacterized ATP-binding cassette (ABC) type nickel/dipeptide/oligopeptide-like transporter. The oligopeptide-binding protein OppA and the dipeptide-binding protein DppA show significa…
21001	FP565147.1	CPNDPIDK_02555	2456306	2458117	+	cd08498	131	577	1e-49	178	0.86	The substrate-binding component of an uncharacterized ABC-type nickel/dipeptide/oligopeptide-like import system contains the type 2 periplasmic binding fold. This CD represents the substrate-binding domain of an uncharacterized ATP-binding cassette (ABC) type nickel/dipeptide/oligopeptide-like transporter. The oligopeptide-binding protein OppA and the dipeptide-binding protein DppA show significa…
21002	FP565147.1	CPNDPIDK_02555	2456306	2458117	+	cd08499	132	588	2e-48	175	0.89	The substrate-binding component of an uncharacterized ABC-type peptide import system Ylib contains the type 2 periplasmic binding fold. This family represents the periplasmic substrate-binding component of an uncharacterized ATP-binding cassette (ABC)-type peptide transport system YliB. Although the ligand specificity of Ylib protein is not known, it shares significant sequence similarity to the …
21003	FP565147.1	CPNDPIDK_02555	2456306	2458117	+	cd08500	119	577	7e-56	196	0.85	The substrate-binding component of an uncharacterized ABC-type nickel/dipeptide/oligopeptide-like import system contains the type 2 periplasmic binding fold. This CD represents the substrate-binding domain of an uncharacterized ATP-binding cassette (ABC) type nickel/dipeptide/oligopeptide-like transporter. The oligopeptide-binding protein OppA and the dipeptide-binding protein DppA show significa…
21004	FP565147.1	CPNDPIDK_02555	2456306	2458117	+	cd08501	99	559	1e-27	113	0.91	The substrate-binding domain of mycobacterial lipoprotein Lpqw contains type 2 periplasmic binding fold. LpqW is one of key players in synthesis and transport of the unique components of the mycobacterial cell wall which is a complex structure rich in two related lipoglycans, the phosphatidylinositol mannosides (PIMs) and lipoarabinomannans (LAMs). Lpqw is a highly conserved lipoprotein that tran…
21005	FP565147.1	CPNDPIDK_02555	2456306	2458117	+	cd08502	132	577	3e-42	156	0.87	The substrate-binding component of an uncharacterized ABC-type nickel/dipeptide/oligopeptide-like import system contains the type 2 periplasmic binding fold. This CD represents the substrate-binding domain of an uncharacterized ATP-binding cassette (ABC) type nickel/dipeptide/oligopeptide-like transporter. The oligopeptide-binding protein OppA and the dipeptide-binding protein DppA show significa…
21006	FP565147.1	CPNDPIDK_02555	2456306	2458117	+	cd08503	119	474	4e-42	156	0.7	The substrate-binding component of an uncharacterized ABC-type nickel/dipeptide/oligopeptide-like import system contains the type 2 periplasmic binding fold. This CD represents the substrate-binding domain of an uncharacterized ATP-binding cassette (ABC) type nickel/dipeptide/oligopeptide-like transporter. The oligopeptide-binding protein OppA and the dipeptide-binding protein DppA show significa…
21007	FP565147.1	CPNDPIDK_02555	2456306	2458117	+	cd08504	132	476	2e-44	163	0.64	The substrate-binding component of an ABC-type oligopetide import system contains the type 2 periplasmic binding fold. This family represents the periplasmic substrate-binding component of an ATP-binding cassette (ABC)-type oligopeptide transport system comprised of 5 subunits. The transport system OppABCDEF contains two homologous integral membrane proteins OppB and OppF that form the translocat…
21008	FP565147.1	CPNDPIDK_02555	2456306	2458117	+	cd08505	154	476	2e-11	64.6	0.57	The substrate-binding component of an uncharacterized ABC-type nickel/dipeptide/oligopeptide-like import system contains the type 2 periplasmic binding fold. This CD represents the substrate-binding domain of an uncharacterized ATP-binding cassette (ABC) type nickel/dipeptide/oligopeptide-like transporter. The oligopeptide-binding protein OppA and the dipeptide-binding protein DppA show significa…
21009	FP565147.1	CPNDPIDK_02555	2456306	2458117	+	cd08506	116	582	5e-28	115	0.9	The substrate-binding domain of an oligopeptide binding protein (OppA2) from the biosynthesis pathway of the beta-lactamase inhibitor clavulanic acid contains the type 2 periplasmic binding fold. Clavulanic acid (CA), a clinically important beta-lactamase inhibitor, is one of a family of clavams produced as secondary metabolites by fermentation of Streptomyces clavuligeru. The biosynthesis of CA …
21010	FP565147.1	CPNDPIDK_02555	2456306	2458117	+	cd08507	131	553	3e-19	88.5	0.81	The C-terminal solute-binding domain of DNA-binding transcriptional regulator SgrR is related to the ABC-type oligopeptide-binding proteins and contains the type 2 periplasmic-binding fold. A novel family of SgrR transcriptional regulator contains a two-domain structure with an N terminal DNA-binding domain of the winged helix family and a C-terminal solute-binding domain. The C-terminal domain s…
21011	FP565147.1	CPNDPIDK_02555	2456306	2458117	+	cd08508	132	565	3e-30	122	0.82	The substrate-binding component of an uncharacterized ABC-type nickel/dipeptide/oligopeptide-like import system contains the type 2 periplasmic binding fold. This CD represents the substrate-binding domain of an uncharacterized ATP-binding cassette (ABC) type nickel/dipeptide/oligopeptide-like transporter. The oligopeptide-binding protein OppA and the dipeptide-binding protein DppA show significa…
21012	FP565147.1	CPNDPIDK_02555	2456306	2458117	+	cd08509	108	582	2e-80	263	0.91	The substrate binding domain of a cellulose-binding protein from Thermotoga maritima contains the type 2 periplasmic binding fold. This family represents the substrate-binding domain of a cellulose-binding protein from the hyperthermophilic bacterium Thermotoga maritima (TmCBP) and its closest related proteins. TmCBP binds a variety of lengths of beta-1,4-linked glucose oligomers, ranging from tw…
21013	FP565147.1	CPNDPIDK_02555	2456306	2458117	+	cd08510	125	471	7e-43	159	0.64	The substrate binding component of an ABC-type lactococcal OppA-like transport system contains. This family represents the substrate binding domain of an ATP-binding cassette (ABC)-type oligopeptide import system from Lactococcus lactis and other gram-positive bacteria, as well as its closet homologs from gram-negative bacteria. Oligopeptide-binding protein (OppA) from Lactococcus lactis can bind…
21014	FP565147.1	CPNDPIDK_02555	2456306	2458117	+	cd08511	132	506	4e-29	118	0.72	The substrate-binding component of an uncharacterized ABC-type nickel/dipeptide/oligopeptide-like import system contains the type 2 periplasmic binding fold. This family represents the substrate-binding domain of an uncharacterized ATP-binding cassette (ABC) type nickel/dipeptide/oligopeptide-like transporter. The oligopeptide-binding protein OppA and the dipeptide-binding protein DppA show signi…
21015	FP565147.1	CPNDPIDK_02555	2456306	2458117	+	cd08512	131	577	8e-59	204	0.88	The substrate-binding component of an uncharacterized ABC-type nickel/dipeptide/oligopeptide-like import system contains the type 2 periplasmic binding fold. This CD represents the substrate-binding domain of an uncharacterized ATP-binding cassette (ABC) type nickel/dipeptide/oligopeptide-like transporter. The oligopeptide-binding protein OppA and the dipeptide-binding protein DppA show significa…
21016	FP565147.1	CPNDPIDK_02555	2456306	2458117	+	cd08513	131	577	7e-76	250	0.9	The substrate-binding component of ABC-type thermophilic oligopeptide-binding protein Hb8-like import systems, contains the type 2 periplasmic binding fold. This family includes the substrate-binding domain of an ABC-type oligopeptide-binding protein Hb8 from Thermus thermophilius and its closest homologs from other bacteria. The structural topology of this substrate-binding domain is similar to …
21017	FP565147.1	CPNDPIDK_02555	2456306	2458117	+	cd08514	126	577	2e-81	265	0.88	The substrate-binding component of the oligopeptide-binding protein, AppA, from Bacillus subtilis contains the type 2 periplasmic-binding fold. This family represents the substrate-binding domain of the oligopeptide-binding protein, AppA, from Bacillus subtilis and its closest homologs from other bacteria and archaea. Bacillus subtilis has three ABC-type peptide transport systems, a dipeptide-bin…
21018	FP565147.1	CPNDPIDK_02555	2456306	2458117	+	cd08515	131	579	1e-51	184	0.91	The substrate-binding component of an uncharacterized ABC-type nickel/dipeptide/oligopeptide-like import system contains the type 2 periplasmic binding fold. This CD represents the substrate-binding domain of an uncharacterized ATP-binding cassette (ABC) type nickel/dipeptide/oligopeptide-like transporter. The oligopeptide-binding protein OppA and the dipeptide-binding protein DppA show significa…
21019	FP565147.1	CPNDPIDK_02555	2456306	2458117	+	cd08516	132	577	2e-61	210	0.9	The substrate-binding component of an uncharacterized ABC-type nickel/dipeptide/oligopeptide-like import system contains the type 2 periplasmic binding fold. This CD represents the substrate-binding domain of an uncharacterized ATP-binding cassette (ABC) type nickel/dipeptide/oligopeptide-like transporter. The oligopeptide-binding protein OppA and the dipeptide-binding protein DppA show significa…
21020	FP565147.1	CPNDPIDK_02555	2456306	2458117	+	cd08517	131	577	2e-76	252	0.89	The substrate-binding component of an uncharacterized ABC-type nickel/dipeptide/oligopeptide-like import system contains the type 2 periplasmic binding fold. This CD represents the substrate-binding domain of an uncharacterized ATP-binding cassette (ABC) type nickel/dipeptide/oligopeptide-like transporter. The oligopeptide-binding protein OppA and the dipeptide-binding protein DppA show significa…
21021	FP565147.1	CPNDPIDK_02555	2456306	2458117	+	cd08518	128	577	2e-60	208	0.9	The substrate-binding component of an uncharacterized ABC-type nickel/dipeptide/oligopeptide-like import system contains the type 2 periplasmic binding fold. This CD represents the substrate-binding domain of an uncharacterized ATP-binding cassette (ABC) type nickel/dipeptide/oligopeptide-like transporter. The oligopeptide-binding protein OppA and the dipeptide-binding protein DppA show significa…
21022	FP565147.1	CPNDPIDK_02555	2456306	2458117	+	cd08519	131	470	4e-35	136	0.67	The substrate-binding component of an uncharacterized ABC-type nickel/dipeptide/oligopeptide-like import system contains the type 2 periplasmic binding fold. This CD represents the substrate-binding domain of an uncharacterized ATP-binding cassette (ABC) type nickel/dipeptide/oligopeptide-like transporter. The oligopeptide-binding protein OppA and the dipeptide-binding protein DppA show significa…
21023	FP565147.1	CPNDPIDK_02555	2456306	2458117	+	cd08520	133	582	2e-91	291	0.92	The substrate-binding component of an uncharacterized ABC-type nickel/dipeptide/oligopeptide-like import system contains the type 2 periplasmic binding fold. This CD represents the substrate-binding domain of an uncharacterized ATP-binding cassette (ABC) type nickel/dipeptide/oligopeptide-like transporter. The oligopeptide-binding protein OppA and the dipeptide-binding protein DppA show significa…
21024	FP565147.1	CPNDPIDK_02555	2456306	2458117	+	cd14254	40	86	5e-07	46	0.86	Type II dockerin repeat domain. Bacterial cohesin domains bind to a complementary protein domain named dockerin, and this interaction is required for the formation of the cellulosome, a cellulose-degrading complex. The cellulosome consists of scaffoldin, a noncatalytic scaffolding polypeptide, that comprises repeating cohesion modules and a single carbohydrate-binding module (CBM). Specific calci…
21025	FP565147.1	CPNDPIDK_02555	2456306	2458117	+	cd14256	39	91	3e-12	61.4	0.93	Type I dockerin repeat domain. Bacterial cohesin domains bind to a complementary protein domain named dockerin, and this interaction is required for the formation of the cellulosome, a cellulose-degrading complex. The cellulosome consists of scaffoldin, a noncatalytic scaffolding polypeptide, that comprises repeating cohesion modules and a single carbohydrate-binding module (CBM). Specific calciu…
24462	FP565147.1	CPNDPIDK_02938	2830360	2831424	+	COG0614	89	350	6e-41	145	0.78	ABC-type Fe3+-hydroxamate transport system, periplasmic component [Inorganic ion transport and metabolism].
24463	FP565147.1	CPNDPIDK_02938	2830360	2831424	+	COG4558	106	303	1e-11	62	0.6	ABC-type hemin transport system, periplasmic component [Inorganic ion transport and metabolism].
24464	FP565147.1	CPNDPIDK_02938	2830360	2831424	+	COG4607	123	304	7e-12	62.8	0.51	ABC-type enterochelin transport system, periplasmic component [Inorganic ion transport and metabolism].
24465	FP565147.1	CPNDPIDK_02938	2830360	2831424	+	PF01497.13	126	348	1.1e-29	103.2	0.886554621848739	Periplasmic binding protein
24466	FP565147.1	CPNDPIDK_02938	2830360	2831424	+	cd00636	99	253	3e-21	87.2	0.98	Helical backbone metal receptor (TroA-like domain). These proteins have been shown to function in the ABC transport of ferric siderophores and metal ions such as Mn2+, Fe3+, Cu2+ and/or Zn2+. Their ligand binding site is formed in the interface between two globular domains linked by a single helix. Many of these proteins also possess a low complexity region containing a metal-binding histidine-ri…
24467	FP565147.1	CPNDPIDK_02938	2830360	2831424	+	cd01138	101	226	2e-11	61.2	0.47	Periplasmic binding protein FeuA. These proteins have predicted to function as initial receptors in ABC transport of metal ions in some eubacterial species. They belong to the TroA superfamily of periplasmic metal binding proteins that share a distinct fold and ligand binding mechanism. A typical TroA protein is comprised of two globular subdomains connected by a single helix and can bind their l…
24468	FP565147.1	CPNDPIDK_02938	2830360	2831424	+	cd01139	91	348	2e-31	120	0.74	Periplasmic binding protein TroA_f. These proteins are predicted to function as initial receptors in the ABC metal ion uptake in eubacteria and archaea. They belong to the TroA superfamily of helical backbone metal receptor proteins that share a distinct fold and ligand binding mechanism. A typical TroA protein is comprised of two globular subdomains connected by a single helix and can bind their…
24469	FP565147.1	CPNDPIDK_02938	2830360	2831424	+	cd01140	152	348	2e-13	67.3	0.66	Siderophore binding protein FatB. These proteins have been shown to function as ABC-type initial receptors in the siderophore-mediated iron uptake in some eubacterial species. They belong to the TroA superfamily of periplasmic metal binding proteins that share a distinct fold and ligand binding mechanism. A typical TroA protein is comprised of two globular subdomains connected by a single helix a…
24470	FP565147.1	CPNDPIDK_02938	2830360	2831424	+	cd01141	101	291	9e-12	61.3	0.91	Periplasmic binding protein TroA_d. These proteins are predicted to function as initial receptors in the ABC metal ion uptake in eubacteria and archaea. They belong to the TroA superfamily of helical backbone metal receptor proteins that share a distinct fold and ligand binding mechanism. A typical TroA protein is comprised of two globular subdomains connected by a single helix and can bind their…
24471	FP565147.1	CPNDPIDK_02938	2830360	2831424	+	cd01142	89	318	1e-31	119	0.78	Periplasmic binding protein TroA_e. These proteins are predicted to function as initial receptors in the ABC metal ion uptake in eubacteria and archaea. They belong to the TroA superfamily of helical backbone metal receptor proteins that share a distinct fold and ligand binding mechanism. A typical TroA protein is comprised of two globular subdomains connected by a single helix and can bind their…
24472	FP565147.1	CPNDPIDK_02938	2830360	2831424	+	cd01143	128	305	5e-33	121	0.86	Periplasmic binding protein YvrC. These proteins are predicted to function as initial receptors in ABC transport of metal ions in eubacteria and archaea. They belong to the TroA superfamily of periplasmic metal binding proteins that share a distinct fold and ligand binding mechanism. A typical TroA protein is comprised of two globular subdomains connected by a single helix and can bind the metal …
24473	FP565147.1	CPNDPIDK_02938	2830360	2831424	+	cd01144	125	306	3e-22	92	0.71	Cobalamin binding protein BtuF. These proteins have been shown to function as initial receptors in ABC transport of vitamin B12 (cobalamin) in eubacterial and some archaeal species. They belong to the TroA superfamily of helical backbone metal receptor proteins that share a distinct fold and ligand binding mechanism. A typical TroA protein is comprised of two globular subdomains connected by a si…
24474	FP565147.1	CPNDPIDK_02938	2830360	2831424	+	cd01146	122	305	3e-11	60.8	0.71	Fe3+-siderophore binding domain FhuD. These proteins have been shown to function as initial receptors in ABC transport of Fe3+-siderophores in many eubacterial species. They belong to the TroA-like superfamily of helical backbone metal receptor proteins that share a distinct fold and ligand binding mechanism. A typical TroA-like protein is comprised of two globular subdomains connected by a long …
24475	FP565147.1	CPNDPIDK_02938	2830360	2831424	+	cd01147	106	347	1e-37	135	0.84	Metal binding protein HemV-2. These proteins are predicted to function as initial receptors in ABC transport of metal ions. They belong to the TroA superfamily of helical backbone metal receptor proteins that share a distinct fold and ligand binding mechanism. A typical TroA protein is comprised of two globular subdomains connected by a single helix and can bind the metal ion in the cleft between…
24476	FP565147.1	CPNDPIDK_02938	2830360	2831424	+	cd01148	128	347	3e-12	63.9	0.72	Metal binding protein TroA_a. These proteins are predicted to function as initial receptors in ABC transport of metal ions in eubacteria. They belong to the TroA superfamily of helical backbone metal receptor proteins that share a distinct fold and ligand binding mechanism. A typical TroA protein is comprised of two globular subdomains connected by a single helix and can bind the metal ion in the…
24477	FP565147.1	CPNDPIDK_02938	2830360	2831424	+	cd01149	107	303	2e-15	72.3	0.8	Hemin binding protein HutB. These proteins have been shown to function as initial receptors in ABC transport of hemin and hemoproteins in many eubacterial species. They belong to the TroA superfamily of periplasmic metal binding proteins that share a distinct fold and ligand binding mechanism. A typical TroA protein is comprised of two globular subdomains connected by a single helix and can bind …
24478	FP565147.1	CPNDPIDK_02938	2830360	2831424	+	cd14256	33	85	2e-06	43.7	0.93	Type I dockerin repeat domain. Bacterial cohesin domains bind to a complementary protein domain named dockerin, and this interaction is required for the formation of the cellulosome, a cellulose-degrading complex. The cellulosome consists of scaffoldin, a noncatalytic scaffolding polypeptide, that comprises repeating cohesion modules and a single carbohydrate-binding module (CBM). Specific calciu…
24576	FP565147.1	CPNDPIDK_02969	2861977	2862525	-	PF00963.13	56	147	3.6e-05	23.6	0.680851063829787	Cohesin domain
24577	FP565147.1	CPNDPIDK_02969	2861977	2862525	-	cd08547	46	171	2e-12	59.7	0.9	Type II cohesin domain, interaction partner of dockerin. Bacterial cohesin domains bind to a complementary protein domain named dockerin, and this interaction is required for the formation of the cellulosome, a cellulose-degrading complex. The cellulosome consists of scaffoldin, a noncatalytic scaffolding polypeptide, that comprises repeating cohesion modules and a single carbohydrate-binding mod…
26102	FP565147.1	CPNDPIDK_03112	2997769	2999511	+	COG0747	106	578	2e-108	337	0.84	ABC-type transport system, periplasmic component [Amino acid transport and metabolism].
26103	FP565147.1	CPNDPIDK_03112	2997769	2999511	+	COG3889	333	402	3e-05	43.7	0.09	Predicted periplasmic protein [Function unknown].
26104	FP565147.1	CPNDPIDK_03112	2997769	2999511	+	COG4166	106	567	1e-47	173	0.78	ABC-type oligopeptide transport system, periplasmic component [Amino acid transport and metabolism].
26105	FP565147.1	CPNDPIDK_03112	2997769	2999511	+	COG4533	134	571	4e-30	121	0.69	DNA-binding transcriptional regulator SgrR of sgrS sRNA, contains a MarR-type HTH domain and a periplasmic-type solute-binding domain [Transcription].
26106	FP565147.1	CPNDPIDK_03112	2997769	2999511	+	PF00496.17	134	495	6e-83	278.7	0.989304812834225	Bacterial extracellular solute-binding proteins, family 5 Middle
26107	FP565147.1	CPNDPIDK_03112	2997769	2999511	+	cd00995	106	563	2e-123	373	0.95	The substrate-binding domain of an ABC-type nickel/oligopeptide-like import system contains the type 2 periplasmic binding fold. This family represents the periplasmic substrate-binding domain of nickel/dipeptide/oligopeptide transport systems, which function in the import of nickel and peptides, and other closely related proteins. The oligopeptide-binding protein OppA is a periplasmic component …
26108	FP565147.1	CPNDPIDK_03112	2997769	2999511	+	cd08489	122	567	2e-100	314	0.89	The substrate-binding component of an ABC-type nickel import system contains the type 2 periplasmic binding fold. This family represents the periplasmic substrate-binding domain of nickel transport system, which functions in the import of nickel and in the control of chemotactic response away from nickel. The ATP-binding cassette (ABC) type nickel transport system is comprised of five subunits Ni…
26109	FP565147.1	CPNDPIDK_03112	2997769	2999511	+	cd08490	93	567	1e-149	441	0.97	The substrate-binding component of an uncharacterized ABC-type nickel/dipeptide/oligopeptide-like import system contains the type 2 periplasmic binding fold. This CD represents the substrate-binding domain of an uncharacterized ATP-binding cassette (ABC) type nickel/dipeptide/oligopeptide-like transporter. The oligopeptide-binding protein OppA and the dipeptide-binding protein DppA show significa…
26110	FP565147.1	CPNDPIDK_03112	2997769	2999511	+	cd08491	122	567	2e-46	169	0.86	The substrate-binding component of an uncharacterized ABC-type nickel/dipeptide/oligopeptide-like import system contains the type 2 periplasmic binding fold. This CD represents the substrate-binding domain of an uncharacterized ATP-binding cassette (ABC) type nickel/dipeptide/oligopeptide-like transporter. The oligopeptide-binding protein OppA and the dipeptide-binding protein DppA show significa…
26111	FP565147.1	CPNDPIDK_03112	2997769	2999511	+	cd08492	96	563	9e-127	383	0.95	The substrate-binding component of an uncharacterized ABC-type nickel/dipeptide/oligopeptide-like import system contains the type 2 periplasmic binding fold. This CD represents the substrate-binding domain of an uncharacterized ATP-binding cassette (ABC) type nickel/dipeptide/oligopeptide-like transporter. The oligopeptide-binding protein OppA and the dipeptide-binding protein DppA show significa…
26112	FP565147.1	CPNDPIDK_03112	2997769	2999511	+	cd08493	122	563	6e-109	336	0.86	The substrate-binding component of an ABC-type dipeptide import system contains the type 2 periplasmic binding fold. This family represents the substrate-binding domain of an ATP-binding cassette (ABC)-type dipeptide import system. The DppA binds dipeptides and some tripeptides and is involved in chemotaxis toward dipeptides, whereas the OppA binds peptides of a wide range of lengths (2-35 amino …
26113	FP565147.1	CPNDPIDK_03112	2997769	2999511	+	cd08494	122	563	8e-83	267	0.92	The substrate-binding component of an uncharacterized ABC-type nickel/dipeptide/oligopeptide-like import system contains the type 2 periplasmic binding fold. This CD represents the substrate-binding domain of an uncharacterized ATP-binding cassette (ABC) type nickel/dipeptide/oligopeptide-like transporter. The oligopeptide-binding protein OppA and the dipeptide-binding protein DppA show significa…
26114	FP565147.1	CPNDPIDK_03112	2997769	2999511	+	cd08495	106	563	2e-92	293	0.91	The substrate-binding component of an uncharacterized ABC-type nickel/dipeptide/oligopeptide-like import system contains the type 2 periplasmic binding fold. This CD represents the substrate-binding domain of an uncharacterized ATP-binding cassette (ABC) type nickel/dipeptide/oligopeptide-like transporter. The oligopeptide-binding protein OppA and the dipeptide-binding protein DppA show significa…
26115	FP565147.1	CPNDPIDK_03112	2997769	2999511	+	cd08496	106	563	1e-81	264	0.96	The substrate-binding component of an uncharacterized ABC-type nickel/dipeptide/oligopeptide-like import system contains the type 2 periplasmic binding fold. This CD represents the substrate-binding domain of an uncharacterized ATP-binding cassette (ABC) type nickel/dipeptide/oligopeptide-like transporter. The oligopeptide-binding protein OppA and the dipeptide-binding protein DppA show significa…
26116	FP565147.1	CPNDPIDK_03112	2997769	2999511	+	cd08497	96	549	2e-35	137	0.85	The substrate-binding component of an uncharacterized ABC-type nickel/dipeptide/oligopeptide-like import system contains the type 2 periplasmic binding fold. This CD represents the substrate-binding domain of an uncharacterized ATP-binding cassette (ABC) type nickel/dipeptide/oligopeptide-like transporter. The oligopeptide-binding protein OppA and the dipeptide-binding protein DppA show significa…
26117	FP565147.1	CPNDPIDK_03112	2997769	2999511	+	cd08498	122	567	6e-96	302	0.88	The substrate-binding component of an uncharacterized ABC-type nickel/dipeptide/oligopeptide-like import system contains the type 2 periplasmic binding fold. This CD represents the substrate-binding domain of an uncharacterized ATP-binding cassette (ABC) type nickel/dipeptide/oligopeptide-like transporter. The oligopeptide-binding protein OppA and the dipeptide-binding protein DppA show significa…
26118	FP565147.1	CPNDPIDK_03112	2997769	2999511	+	cd08499	122	567	5e-125	378	0.9	The substrate-binding component of an uncharacterized ABC-type peptide import system Ylib contains the type 2 periplasmic binding fold. This family represents the periplasmic substrate-binding component of an uncharacterized ATP-binding cassette (ABC)-type peptide transport system YliB. Although the ligand specificity of Ylib protein is not known, it shares significant sequence similarity to the …
26119	FP565147.1	CPNDPIDK_03112	2997769	2999511	+	cd08500	123	563	3e-65	222	0.84	The substrate-binding component of an uncharacterized ABC-type nickel/dipeptide/oligopeptide-like import system contains the type 2 periplasmic binding fold. This CD represents the substrate-binding domain of an uncharacterized ATP-binding cassette (ABC) type nickel/dipeptide/oligopeptide-like transporter. The oligopeptide-binding protein OppA and the dipeptide-binding protein DppA show significa…
26120	FP565147.1	CPNDPIDK_03112	2997769	2999511	+	cd08501	144	563	1e-42	158	0.84	The substrate-binding domain of mycobacterial lipoprotein Lpqw contains type 2 periplasmic binding fold. LpqW is one of key players in synthesis and transport of the unique components of the mycobacterial cell wall which is a complex structure rich in two related lipoglycans, the phosphatidylinositol mannosides (PIMs) and lipoarabinomannans (LAMs). Lpqw is a highly conserved lipoprotein that tran…
26121	FP565147.1	CPNDPIDK_03112	2997769	2999511	+	cd08502	122	563	5e-68	228	0.87	The substrate-binding component of an uncharacterized ABC-type nickel/dipeptide/oligopeptide-like import system contains the type 2 periplasmic binding fold. This CD represents the substrate-binding domain of an uncharacterized ATP-binding cassette (ABC) type nickel/dipeptide/oligopeptide-like transporter. The oligopeptide-binding protein OppA and the dipeptide-binding protein DppA show significa…
26122	FP565147.1	CPNDPIDK_03112	2997769	2999511	+	cd08503	93	563	5e-82	265	0.97	The substrate-binding component of an uncharacterized ABC-type nickel/dipeptide/oligopeptide-like import system contains the type 2 periplasmic binding fold. This CD represents the substrate-binding domain of an uncharacterized ATP-binding cassette (ABC) type nickel/dipeptide/oligopeptide-like transporter. The oligopeptide-binding protein OppA and the dipeptide-binding protein DppA show significa…
26123	FP565147.1	CPNDPIDK_03112	2997769	2999511	+	cd08504	106	577	2e-65	222	0.89	The substrate-binding component of an ABC-type oligopetide import system contains the type 2 periplasmic binding fold. This family represents the periplasmic substrate-binding component of an ATP-binding cassette (ABC)-type oligopeptide transport system comprised of 5 subunits. The transport system OppABCDEF contains two homologous integral membrane proteins OppB and OppF that form the translocat…
26124	FP565147.1	CPNDPIDK_03112	2997769	2999511	+	cd08505	106	567	2e-31	125	0.84	The substrate-binding component of an uncharacterized ABC-type nickel/dipeptide/oligopeptide-like import system contains the type 2 periplasmic binding fold. This CD represents the substrate-binding domain of an uncharacterized ATP-binding cassette (ABC) type nickel/dipeptide/oligopeptide-like transporter. The oligopeptide-binding protein OppA and the dipeptide-binding protein DppA show significa…
26125	FP565147.1	CPNDPIDK_03112	2997769	2999511	+	cd08506	106	563	1e-53	189	0.9	The substrate-binding domain of an oligopeptide binding protein (OppA2) from the biosynthesis pathway of the beta-lactamase inhibitor clavulanic acid contains the type 2 periplasmic binding fold. Clavulanic acid (CA), a clinically important beta-lactamase inhibitor, is one of a family of clavams produced as secondary metabolites by fermentation of Streptomyces clavuligeru. The biosynthesis of CA …
26126	FP565147.1	CPNDPIDK_03112	2997769	2999511	+	cd08507	122	576	5e-37	140	0.91	The C-terminal solute-binding domain of DNA-binding transcriptional regulator SgrR is related to the ABC-type oligopeptide-binding proteins and contains the type 2 periplasmic-binding fold. A novel family of SgrR transcriptional regulator contains a two-domain structure with an N terminal DNA-binding domain of the winged helix family and a C-terminal solute-binding domain. The C-terminal domain s…
26127	FP565147.1	CPNDPIDK_03112	2997769	2999511	+	cd08508	122	548	1e-63	216	0.85	The substrate-binding component of an uncharacterized ABC-type nickel/dipeptide/oligopeptide-like import system contains the type 2 periplasmic binding fold. This CD represents the substrate-binding domain of an uncharacterized ATP-binding cassette (ABC) type nickel/dipeptide/oligopeptide-like transporter. The oligopeptide-binding protein OppA and the dipeptide-binding protein DppA show significa…
26128	FP565147.1	CPNDPIDK_03112	2997769	2999511	+	cd08509	92	573	2e-70	236	0.88	The substrate binding domain of a cellulose-binding protein from Thermotoga maritima contains the type 2 periplasmic binding fold. This family represents the substrate-binding domain of a cellulose-binding protein from the hyperthermophilic bacterium Thermotoga maritima (TmCBP) and its closest related proteins. TmCBP binds a variety of lengths of beta-1,4-linked glucose oligomers, ranging from tw…
26129	FP565147.1	CPNDPIDK_03112	2997769	2999511	+	cd08510	79	563	5e-45	165	0.85	The substrate binding component of an ABC-type lactococcal OppA-like transport system contains. This family represents the substrate binding domain of an ATP-binding cassette (ABC)-type oligopeptide import system from Lactococcus lactis and other gram-positive bacteria, as well as its closet homologs from gram-negative bacteria. Oligopeptide-binding protein (OppA) from Lactococcus lactis can bind…
26130	FP565147.1	CPNDPIDK_03112	2997769	2999511	+	cd08511	97	568	1e-95	301	0.96	The substrate-binding component of an uncharacterized ABC-type nickel/dipeptide/oligopeptide-like import system contains the type 2 periplasmic binding fold. This family represents the substrate-binding domain of an uncharacterized ATP-binding cassette (ABC) type nickel/dipeptide/oligopeptide-like transporter. The oligopeptide-binding protein OppA and the dipeptide-binding protein DppA show signi…
26131	FP565147.1	CPNDPIDK_03112	2997769	2999511	+	cd08512	106	563	5e-103	321	0.93	The substrate-binding component of an uncharacterized ABC-type nickel/dipeptide/oligopeptide-like import system contains the type 2 periplasmic binding fold. This CD represents the substrate-binding domain of an uncharacterized ATP-binding cassette (ABC) type nickel/dipeptide/oligopeptide-like transporter. The oligopeptide-binding protein OppA and the dipeptide-binding protein DppA show significa…
26132	FP565147.1	CPNDPIDK_03112	2997769	2999511	+	cd08513	122	563	1e-87	281	0.9	The substrate-binding component of ABC-type thermophilic oligopeptide-binding protein Hb8-like import systems, contains the type 2 periplasmic binding fold. This family includes the substrate-binding domain of an ABC-type oligopeptide-binding protein Hb8 from Thermus thermophilius and its closest homologs from other bacteria. The structural topology of this substrate-binding domain is similar to …
26133	FP565147.1	CPNDPIDK_03112	2997769	2999511	+	cd08514	122	566	2e-101	317	0.9	The substrate-binding component of the oligopeptide-binding protein, AppA, from Bacillus subtilis contains the type 2 periplasmic-binding fold. This family represents the substrate-binding domain of the oligopeptide-binding protein, AppA, from Bacillus subtilis and its closest homologs from other bacteria and archaea. Bacillus subtilis has three ABC-type peptide transport systems, a dipeptide-bin…
26134	FP565147.1	CPNDPIDK_03112	2997769	2999511	+	cd08515	122	565	2e-80	261	0.9	The substrate-binding component of an uncharacterized ABC-type nickel/dipeptide/oligopeptide-like import system contains the type 2 periplasmic binding fold. This CD represents the substrate-binding domain of an uncharacterized ATP-binding cassette (ABC) type nickel/dipeptide/oligopeptide-like transporter. The oligopeptide-binding protein OppA and the dipeptide-binding protein DppA show significa…
26135	FP565147.1	CPNDPIDK_03112	2997769	2999511	+	cd08516	98	563	2e-109	336	0.97	The substrate-binding component of an uncharacterized ABC-type nickel/dipeptide/oligopeptide-like import system contains the type 2 periplasmic binding fold. This CD represents the substrate-binding domain of an uncharacterized ATP-binding cassette (ABC) type nickel/dipeptide/oligopeptide-like transporter. The oligopeptide-binding protein OppA and the dipeptide-binding protein DppA show significa…
26136	FP565147.1	CPNDPIDK_03112	2997769	2999511	+	cd08517	96	562	1e-103	322	0.91	The substrate-binding component of an uncharacterized ABC-type nickel/dipeptide/oligopeptide-like import system contains the type 2 periplasmic binding fold. This CD represents the substrate-binding domain of an uncharacterized ATP-binding cassette (ABC) type nickel/dipeptide/oligopeptide-like transporter. The oligopeptide-binding protein OppA and the dipeptide-binding protein DppA show significa…
26137	FP565147.1	CPNDPIDK_03112	2997769	2999511	+	cd08518	98	549	2e-83	269	0.92	The substrate-binding component of an uncharacterized ABC-type nickel/dipeptide/oligopeptide-like import system contains the type 2 periplasmic binding fold. This CD represents the substrate-binding domain of an uncharacterized ATP-binding cassette (ABC) type nickel/dipeptide/oligopeptide-like transporter. The oligopeptide-binding protein OppA and the dipeptide-binding protein DppA show significa…
26138	FP565147.1	CPNDPIDK_03112	2997769	2999511	+	cd08519	106	562	3e-66	224	0.91	The substrate-binding component of an uncharacterized ABC-type nickel/dipeptide/oligopeptide-like import system contains the type 2 periplasmic binding fold. This CD represents the substrate-binding domain of an uncharacterized ATP-binding cassette (ABC) type nickel/dipeptide/oligopeptide-like transporter. The oligopeptide-binding protein OppA and the dipeptide-binding protein DppA show significa…
26139	FP565147.1	CPNDPIDK_03112	2997769	2999511	+	cd08520	122	563	4e-78	255	0.88	The substrate-binding component of an uncharacterized ABC-type nickel/dipeptide/oligopeptide-like import system contains the type 2 periplasmic binding fold. This CD represents the substrate-binding domain of an uncharacterized ATP-binding cassette (ABC) type nickel/dipeptide/oligopeptide-like transporter. The oligopeptide-binding protein OppA and the dipeptide-binding protein DppA show significa…
26140	FP565147.1	CPNDPIDK_03112	2997769	2999511	+	cd14252	38	89	5e-05	40.4	0.92	Dockerin repeat domains and domains resembling dockerin repeats. Dockerins are modules in the cellulosome complex that often anchor catalytic subunits by binding to cohesin domains of scaffolding proteins. Three types of dockerins and their corresponding cohesin have been described in the literature. This alignment models two consecutive dockerin repeats, the functional unit.
26141	FP565147.1	CPNDPIDK_03112	2997769	2999511	+	cd14253	38	84	4e-05	40.9	0.84	Dockerin repeat domain. Dockerins are modules in the cellulosome complex that often anchor catalytic subunits by binding to cohesin domains of scaffolding proteins. Three types of dockerins and their corresponding cohesin have been described in the literature. This alignment models two consecutive dockerin repeats, the functional unit.
26142	FP565147.1	CPNDPIDK_03112	2997769	2999511	+	cd14254	38	86	1e-07	48	0.91	Type II dockerin repeat domain. Bacterial cohesin domains bind to a complementary protein domain named dockerin, and this interaction is required for the formation of the cellulosome, a cellulose-degrading complex. The cellulosome consists of scaffoldin, a noncatalytic scaffolding polypeptide, that comprises repeating cohesion modules and a single carbohydrate-binding module (CBM). Specific calci…
26143	FP565147.1	CPNDPIDK_03112	2997769	2999511	+	cd14256	37	89	8e-12	60.2	0.93	Type I dockerin repeat domain. Bacterial cohesin domains bind to a complementary protein domain named dockerin, and this interaction is required for the formation of the cellulosome, a cellulose-degrading complex. The cellulosome consists of scaffoldin, a noncatalytic scaffolding polypeptide, that comprises repeating cohesion modules and a single carbohydrate-binding module (CBM). Specific calciu…
26161	FP565147.1	CPNDPIDK_03115	3001867	3002931	+	COG3889	274	354	3e-05	42.5	0.09	Predicted periplasmic protein [Function unknown].
26162	FP565147.1	CPNDPIDK_03115	3001867	3002931	+	PF00963.13	55	157	3.3e-12	46.4	0.730496453900709	Cohesin domain
26163	FP565147.1	CPNDPIDK_03115	3001867	3002931	+	cd08547	45	162	8e-19	80.1	0.87	Type II cohesin domain, interaction partner of dockerin. Bacterial cohesin domains bind to a complementary protein domain named dockerin, and this interaction is required for the formation of the cellulosome, a cellulose-degrading complex. The cellulosome consists of scaffoldin, a noncatalytic scaffolding polypeptide, that comprises repeating cohesion modules and a single carbohydrate-binding mod…
26164	FP565147.1	CPNDPIDK_03115	3001867	3002931	+	cd08548	56	158	1e-07	48.4	0.77	Type I cohesin domain, interaction partner of dockerin. Bacterial cohesin domains bind to a complementary protein domain named dockerin, and this interaction is required for the formation of the cellulosome, a cellulose-degrading complex. The cellulosome consists of scaffoldin, a noncatalytic scaffolding polypeptide, that comprises repeating cohesion modules and a single carbohydrate-binding modu…
26165	FP565147.1	CPNDPIDK_03117	3003306	3005048	+	COG0747	96	571	7e-98	309	0.84	ABC-type transport system, periplasmic component [Amino acid transport and metabolism].
26166	FP565147.1	CPNDPIDK_03117	3003306	3005048	+	COG4166	124	579	9e-41	152	0.78	ABC-type oligopeptide transport system, periplasmic component [Amino acid transport and metabolism].
26167	FP565147.1	CPNDPIDK_03117	3003306	3005048	+	COG4533	126	452	1e-24	105	0.5	DNA-binding transcriptional regulator SgrR of sgrS sRNA, contains a MarR-type HTH domain and a periplasmic-type solute-binding domain [Transcription].
26168	FP565147.1	CPNDPIDK_03117	3003306	3005048	+	PF00496.17	139	493	1.4e-90	303.8	0.991978609625668	Bacterial extracellular solute-binding proteins, family 5 Middle
26169	FP565147.1	CPNDPIDK_03117	3003306	3005048	+	cd00995	98	561	2e-118	360	0.97	The substrate-binding domain of an ABC-type nickel/oligopeptide-like import system contains the type 2 periplasmic binding fold. This family represents the periplasmic substrate-binding domain of nickel/dipeptide/oligopeptide transport systems, which function in the import of nickel and peptides, and other closely related proteins. The oligopeptide-binding protein OppA is a periplasmic component …
26170	FP565147.1	CPNDPIDK_03117	3003306	3005048	+	cd08489	126	565	1e-105	328	0.87	The substrate-binding component of an ABC-type nickel import system contains the type 2 periplasmic binding fold. This family represents the periplasmic substrate-binding domain of nickel transport system, which functions in the import of nickel and in the control of chemotactic response away from nickel. The ATP-binding cassette (ABC) type nickel transport system is comprised of five subunits Ni…
26171	FP565147.1	CPNDPIDK_03117	3003306	3005048	+	cd08490	97	566	3e-141	419	0.97	The substrate-binding component of an uncharacterized ABC-type nickel/dipeptide/oligopeptide-like import system contains the type 2 periplasmic binding fold. This CD represents the substrate-binding domain of an uncharacterized ATP-binding cassette (ABC) type nickel/dipeptide/oligopeptide-like transporter. The oligopeptide-binding protein OppA and the dipeptide-binding protein DppA show significa…
26172	FP565147.1	CPNDPIDK_03117	3003306	3005048	+	cd08491	125	575	2e-58	202	0.9	The substrate-binding component of an uncharacterized ABC-type nickel/dipeptide/oligopeptide-like import system contains the type 2 periplasmic binding fold. This CD represents the substrate-binding domain of an uncharacterized ATP-binding cassette (ABC) type nickel/dipeptide/oligopeptide-like transporter. The oligopeptide-binding protein OppA and the dipeptide-binding protein DppA show significa…
26173	FP565147.1	CPNDPIDK_03117	3003306	3005048	+	cd08492	96	561	4e-113	347	0.94	The substrate-binding component of an uncharacterized ABC-type nickel/dipeptide/oligopeptide-like import system contains the type 2 periplasmic binding fold. This CD represents the substrate-binding domain of an uncharacterized ATP-binding cassette (ABC) type nickel/dipeptide/oligopeptide-like transporter. The oligopeptide-binding protein OppA and the dipeptide-binding protein DppA show significa…
26174	FP565147.1	CPNDPIDK_03117	3003306	3005048	+	cd08493	125	561	1e-101	317	0.87	The substrate-binding component of an ABC-type dipeptide import system contains the type 2 periplasmic binding fold. This family represents the substrate-binding domain of an ATP-binding cassette (ABC)-type dipeptide import system. The DppA binds dipeptides and some tripeptides and is involved in chemotaxis toward dipeptides, whereas the OppA binds peptides of a wide range of lengths (2-35 amino …
26175	FP565147.1	CPNDPIDK_03117	3003306	3005048	+	cd08494	125	561	2e-78	255	0.9	The substrate-binding component of an uncharacterized ABC-type nickel/dipeptide/oligopeptide-like import system contains the type 2 periplasmic binding fold. This CD represents the substrate-binding domain of an uncharacterized ATP-binding cassette (ABC) type nickel/dipeptide/oligopeptide-like transporter. The oligopeptide-binding protein OppA and the dipeptide-binding protein DppA show significa…
26176	FP565147.1	CPNDPIDK_03117	3003306	3005048	+	cd08495	126	561	8e-86	276	0.87	The substrate-binding component of an uncharacterized ABC-type nickel/dipeptide/oligopeptide-like import system contains the type 2 periplasmic binding fold. This CD represents the substrate-binding domain of an uncharacterized ATP-binding cassette (ABC) type nickel/dipeptide/oligopeptide-like transporter. The oligopeptide-binding protein OppA and the dipeptide-binding protein DppA show significa…
26177	FP565147.1	CPNDPIDK_03117	3003306	3005048	+	cd08496	120	561	3e-79	258	0.92	The substrate-binding component of an uncharacterized ABC-type nickel/dipeptide/oligopeptide-like import system contains the type 2 periplasmic binding fold. This CD represents the substrate-binding domain of an uncharacterized ATP-binding cassette (ABC) type nickel/dipeptide/oligopeptide-like transporter. The oligopeptide-binding protein OppA and the dipeptide-binding protein DppA show significa…
26178	FP565147.1	CPNDPIDK_03117	3003306	3005048	+	cd08497	96	474	4e-36	138	0.7	The substrate-binding component of an uncharacterized ABC-type nickel/dipeptide/oligopeptide-like import system contains the type 2 periplasmic binding fold. This CD represents the substrate-binding domain of an uncharacterized ATP-binding cassette (ABC) type nickel/dipeptide/oligopeptide-like transporter. The oligopeptide-binding protein OppA and the dipeptide-binding protein DppA show significa…
26179	FP565147.1	CPNDPIDK_03117	3003306	3005048	+	cd08498	125	565	6e-93	294	0.87	The substrate-binding component of an uncharacterized ABC-type nickel/dipeptide/oligopeptide-like import system contains the type 2 periplasmic binding fold. This CD represents the substrate-binding domain of an uncharacterized ATP-binding cassette (ABC) type nickel/dipeptide/oligopeptide-like transporter. The oligopeptide-binding protein OppA and the dipeptide-binding protein DppA show significa…
26180	FP565147.1	CPNDPIDK_03117	3003306	3005048	+	cd08499	124	571	6e-118	359	0.91	The substrate-binding component of an uncharacterized ABC-type peptide import system Ylib contains the type 2 periplasmic binding fold. This family represents the periplasmic substrate-binding component of an uncharacterized ATP-binding cassette (ABC)-type peptide transport system YliB. Although the ligand specificity of Ylib protein is not known, it shares significant sequence similarity to the …
26181	FP565147.1	CPNDPIDK_03117	3003306	3005048	+	cd08500	96	561	8e-62	212	0.85	The substrate-binding component of an uncharacterized ABC-type nickel/dipeptide/oligopeptide-like import system contains the type 2 periplasmic binding fold. This CD represents the substrate-binding domain of an uncharacterized ATP-binding cassette (ABC) type nickel/dipeptide/oligopeptide-like transporter. The oligopeptide-binding protein OppA and the dipeptide-binding protein DppA show significa…
26182	FP565147.1	CPNDPIDK_03117	3003306	3005048	+	cd08501	98	561	4e-51	182	0.91	The substrate-binding domain of mycobacterial lipoprotein Lpqw contains type 2 periplasmic binding fold. LpqW is one of key players in synthesis and transport of the unique components of the mycobacterial cell wall which is a complex structure rich in two related lipoglycans, the phosphatidylinositol mannosides (PIMs) and lipoarabinomannans (LAMs). Lpqw is a highly conserved lipoprotein that tran…
26183	FP565147.1	CPNDPIDK_03117	3003306	3005048	+	cd08502	123	561	7e-69	230	0.86	The substrate-binding component of an uncharacterized ABC-type nickel/dipeptide/oligopeptide-like import system contains the type 2 periplasmic binding fold. This CD represents the substrate-binding domain of an uncharacterized ATP-binding cassette (ABC) type nickel/dipeptide/oligopeptide-like transporter. The oligopeptide-binding protein OppA and the dipeptide-binding protein DppA show significa…
26184	FP565147.1	CPNDPIDK_03117	3003306	3005048	+	cd08503	96	561	1e-78	256	0.93	The substrate-binding component of an uncharacterized ABC-type nickel/dipeptide/oligopeptide-like import system contains the type 2 periplasmic binding fold. This CD represents the substrate-binding domain of an uncharacterized ATP-binding cassette (ABC) type nickel/dipeptide/oligopeptide-like transporter. The oligopeptide-binding protein OppA and the dipeptide-binding protein DppA show significa…
26185	FP565147.1	CPNDPIDK_03117	3003306	3005048	+	cd08504	124	578	2e-66	225	0.85	The substrate-binding component of an ABC-type oligopetide import system contains the type 2 periplasmic binding fold. This family represents the periplasmic substrate-binding component of an ATP-binding cassette (ABC)-type oligopeptide transport system comprised of 5 subunits. The transport system OppABCDEF contains two homologous integral membrane proteins OppB and OppF that form the translocat…
26186	FP565147.1	CPNDPIDK_03117	3003306	3005048	+	cd08505	109	469	6e-29	118	0.65	The substrate-binding component of an uncharacterized ABC-type nickel/dipeptide/oligopeptide-like import system contains the type 2 periplasmic binding fold. This CD represents the substrate-binding domain of an uncharacterized ATP-binding cassette (ABC) type nickel/dipeptide/oligopeptide-like transporter. The oligopeptide-binding protein OppA and the dipeptide-binding protein DppA show significa…
26187	FP565147.1	CPNDPIDK_03117	3003306	3005048	+	cd08506	123	551	6e-44	161	0.85	The substrate-binding domain of an oligopeptide binding protein (OppA2) from the biosynthesis pathway of the beta-lactamase inhibitor clavulanic acid contains the type 2 periplasmic binding fold. Clavulanic acid (CA), a clinically important beta-lactamase inhibitor, is one of a family of clavams produced as secondary metabolites by fermentation of Streptomyces clavuligeru. The biosynthesis of CA …
26188	FP565147.1	CPNDPIDK_03117	3003306	3005048	+	cd08507	126	477	5e-35	135	0.66	The C-terminal solute-binding domain of DNA-binding transcriptional regulator SgrR is related to the ABC-type oligopeptide-binding proteins and contains the type 2 periplasmic-binding fold. A novel family of SgrR transcriptional regulator contains a two-domain structure with an N terminal DNA-binding domain of the winged helix family and a C-terminal solute-binding domain. The C-terminal domain s…
26189	FP565147.1	CPNDPIDK_03117	3003306	3005048	+	cd08508	126	559	4e-63	215	0.88	The substrate-binding component of an uncharacterized ABC-type nickel/dipeptide/oligopeptide-like import system contains the type 2 periplasmic binding fold. This CD represents the substrate-binding domain of an uncharacterized ATP-binding cassette (ABC) type nickel/dipeptide/oligopeptide-like transporter. The oligopeptide-binding protein OppA and the dipeptide-binding protein DppA show significa…
26190	FP565147.1	CPNDPIDK_03117	3003306	3005048	+	cd08509	98	547	3e-61	211	0.88	The substrate binding domain of a cellulose-binding protein from Thermotoga maritima contains the type 2 periplasmic binding fold. This family represents the substrate-binding domain of a cellulose-binding protein from the hyperthermophilic bacterium Thermotoga maritima (TmCBP) and its closest related proteins. TmCBP binds a variety of lengths of beta-1,4-linked glucose oligomers, ranging from tw…
26191	FP565147.1	CPNDPIDK_03117	3003306	3005048	+	cd08510	96	561	2e-48	175	0.87	The substrate binding component of an ABC-type lactococcal OppA-like transport system contains. This family represents the substrate binding domain of an ATP-binding cassette (ABC)-type oligopeptide import system from Lactococcus lactis and other gram-positive bacteria, as well as its closet homologs from gram-negative bacteria. Oligopeptide-binding protein (OppA) from Lactococcus lactis can bind…
26192	FP565147.1	CPNDPIDK_03117	3003306	3005048	+	cd08511	97	565	2e-75	248	0.93	The substrate-binding component of an uncharacterized ABC-type nickel/dipeptide/oligopeptide-like import system contains the type 2 periplasmic binding fold. This family represents the substrate-binding domain of an uncharacterized ATP-binding cassette (ABC) type nickel/dipeptide/oligopeptide-like transporter. The oligopeptide-binding protein OppA and the dipeptide-binding protein DppA show signi…
26193	FP565147.1	CPNDPIDK_03117	3003306	3005048	+	cd08512	98	561	9e-92	291	0.93	The substrate-binding component of an uncharacterized ABC-type nickel/dipeptide/oligopeptide-like import system contains the type 2 periplasmic binding fold. This CD represents the substrate-binding domain of an uncharacterized ATP-binding cassette (ABC) type nickel/dipeptide/oligopeptide-like transporter. The oligopeptide-binding protein OppA and the dipeptide-binding protein DppA show significa…
26194	FP565147.1	CPNDPIDK_03117	3003306	3005048	+	cd08513	98	561	7e-87	279	0.95	The substrate-binding component of ABC-type thermophilic oligopeptide-binding protein Hb8-like import systems, contains the type 2 periplasmic binding fold. This family includes the substrate-binding domain of an ABC-type oligopeptide-binding protein Hb8 from Thermus thermophilius and its closest homologs from other bacteria. The structural topology of this substrate-binding domain is similar to …
26195	FP565147.1	CPNDPIDK_03117	3003306	3005048	+	cd08514	124	564	1e-96	304	0.89	The substrate-binding component of the oligopeptide-binding protein, AppA, from Bacillus subtilis contains the type 2 periplasmic-binding fold. This family represents the substrate-binding domain of the oligopeptide-binding protein, AppA, from Bacillus subtilis and its closest homologs from other bacteria and archaea. Bacillus subtilis has three ABC-type peptide transport systems, a dipeptide-bin…
26196	FP565147.1	CPNDPIDK_03117	3003306	3005048	+	cd08515	97	559	4e-73	242	0.95	The substrate-binding component of an uncharacterized ABC-type nickel/dipeptide/oligopeptide-like import system contains the type 2 periplasmic binding fold. This CD represents the substrate-binding domain of an uncharacterized ATP-binding cassette (ABC) type nickel/dipeptide/oligopeptide-like transporter. The oligopeptide-binding protein OppA and the dipeptide-binding protein DppA show significa…
26197	FP565147.1	CPNDPIDK_03117	3003306	3005048	+	cd08516	124	561	3e-89	284	0.91	The substrate-binding component of an uncharacterized ABC-type nickel/dipeptide/oligopeptide-like import system contains the type 2 periplasmic binding fold. This CD represents the substrate-binding domain of an uncharacterized ATP-binding cassette (ABC) type nickel/dipeptide/oligopeptide-like transporter. The oligopeptide-binding protein OppA and the dipeptide-binding protein DppA show significa…
26198	FP565147.1	CPNDPIDK_03117	3003306	3005048	+	cd08517	96	556	6e-87	279	0.92	The substrate-binding component of an uncharacterized ABC-type nickel/dipeptide/oligopeptide-like import system contains the type 2 periplasmic binding fold. This CD represents the substrate-binding domain of an uncharacterized ATP-binding cassette (ABC) type nickel/dipeptide/oligopeptide-like transporter. The oligopeptide-binding protein OppA and the dipeptide-binding protein DppA show significa…
26199	FP565147.1	CPNDPIDK_03117	3003306	3005048	+	cd08518	98	534	1e-73	243	0.87	The substrate-binding component of an uncharacterized ABC-type nickel/dipeptide/oligopeptide-like import system contains the type 2 periplasmic binding fold. This CD represents the substrate-binding domain of an uncharacterized ATP-binding cassette (ABC) type nickel/dipeptide/oligopeptide-like transporter. The oligopeptide-binding protein OppA and the dipeptide-binding protein DppA show significa…
26200	FP565147.1	CPNDPIDK_03117	3003306	3005048	+	cd08519	125	560	8e-63	214	0.87	The substrate-binding component of an uncharacterized ABC-type nickel/dipeptide/oligopeptide-like import system contains the type 2 periplasmic binding fold. This CD represents the substrate-binding domain of an uncharacterized ATP-binding cassette (ABC) type nickel/dipeptide/oligopeptide-like transporter. The oligopeptide-binding protein OppA and the dipeptide-binding protein DppA show significa…
26201	FP565147.1	CPNDPIDK_03117	3003306	3005048	+	cd08520	126	549	9e-67	225	0.86	The substrate-binding component of an uncharacterized ABC-type nickel/dipeptide/oligopeptide-like import system contains the type 2 periplasmic binding fold. This CD represents the substrate-binding domain of an uncharacterized ATP-binding cassette (ABC) type nickel/dipeptide/oligopeptide-like transporter. The oligopeptide-binding protein OppA and the dipeptide-binding protein DppA show significa…
26202	FP565147.1	CPNDPIDK_03117	3003306	3005048	+	cd14252	38	89	8e-05	40	0.92	Dockerin repeat domains and domains resembling dockerin repeats. Dockerins are modules in the cellulosome complex that often anchor catalytic subunits by binding to cohesin domains of scaffolding proteins. Three types of dockerins and their corresponding cohesin have been described in the literature. This alignment models two consecutive dockerin repeats, the functional unit.
26203	FP565147.1	CPNDPIDK_03117	3003306	3005048	+	cd14253	38	84	9e-05	39.7	0.84	Dockerin repeat domain. Dockerins are modules in the cellulosome complex that often anchor catalytic subunits by binding to cohesin domains of scaffolding proteins. Three types of dockerins and their corresponding cohesin have been described in the literature. This alignment models two consecutive dockerin repeats, the functional unit.
26204	FP565147.1	CPNDPIDK_03117	3003306	3005048	+	cd14254	38	84	2e-07	47.6	0.88	Type II dockerin repeat domain. Bacterial cohesin domains bind to a complementary protein domain named dockerin, and this interaction is required for the formation of the cellulosome, a cellulose-degrading complex. The cellulosome consists of scaffoldin, a noncatalytic scaffolding polypeptide, that comprises repeating cohesion modules and a single carbohydrate-binding module (CBM). Specific calci…
26205	FP565147.1	CPNDPIDK_03117	3003306	3005048	+	cd14256	37	89	1e-12	62.9	0.93	Type I dockerin repeat domain. Bacterial cohesin domains bind to a complementary protein domain named dockerin, and this interaction is required for the formation of the cellulosome, a cellulose-degrading complex. The cellulosome consists of scaffoldin, a noncatalytic scaffolding polypeptide, that comprises repeating cohesion modules and a single carbohydrate-binding module (CBM). Specific calciu…
26257	FP565147.1	CPNDPIDK_03128	3013069	3014856	+	COG0747	101	594	2e-103	324	0.88	ABC-type transport system, periplasmic component [Amino acid transport and metabolism].
26258	FP565147.1	CPNDPIDK_03128	3013069	3014856	+	COG4166	132	573	7e-59	206	0.76	ABC-type oligopeptide transport system, periplasmic component [Amino acid transport and metabolism].
26259	FP565147.1	CPNDPIDK_03128	3013069	3014856	+	COG4533	134	504	3e-20	91.6	0.56	DNA-binding transcriptional regulator SgrR of sgrS sRNA, contains a MarR-type HTH domain and a periplasmic-type solute-binding domain [Transcription].
26260	FP565147.1	CPNDPIDK_03128	3013069	3014856	+	PF00496.17	147	508	9.2e-86	288	0.989304812834225	Bacterial extracellular solute-binding proteins, family 5 Middle
26261	FP565147.1	CPNDPIDK_03128	3013069	3014856	+	cd00995	106	575	1e-120	367	0.98	The substrate-binding domain of an ABC-type nickel/oligopeptide-like import system contains the type 2 periplasmic binding fold. This family represents the periplasmic substrate-binding domain of nickel/dipeptide/oligopeptide transport systems, which function in the import of nickel and peptides, and other closely related proteins. The oligopeptide-binding protein OppA is a periplasmic component …
26262	FP565147.1	CPNDPIDK_03128	3013069	3014856	+	cd08489	134	579	2e-109	338	0.88	The substrate-binding component of an ABC-type nickel import system contains the type 2 periplasmic binding fold. This family represents the periplasmic substrate-binding domain of nickel transport system, which functions in the import of nickel and in the control of chemotactic response away from nickel. The ATP-binding cassette (ABC) type nickel transport system is comprised of five subunits Ni…
26263	FP565147.1	CPNDPIDK_03128	3013069	3014856	+	cd08490	105	580	5e-146	432	0.99	The substrate-binding component of an uncharacterized ABC-type nickel/dipeptide/oligopeptide-like import system contains the type 2 periplasmic binding fold. This CD represents the substrate-binding domain of an uncharacterized ATP-binding cassette (ABC) type nickel/dipeptide/oligopeptide-like transporter. The oligopeptide-binding protein OppA and the dipeptide-binding protein DppA show significa…
26264	FP565147.1	CPNDPIDK_03128	3013069	3014856	+	cd08491	133	560	5e-69	231	0.85	The substrate-binding component of an uncharacterized ABC-type nickel/dipeptide/oligopeptide-like import system contains the type 2 periplasmic binding fold. This CD represents the substrate-binding domain of an uncharacterized ATP-binding cassette (ABC) type nickel/dipeptide/oligopeptide-like transporter. The oligopeptide-binding protein OppA and the dipeptide-binding protein DppA show significa…
26265	FP565147.1	CPNDPIDK_03128	3013069	3014856	+	cd08492	104	575	5e-113	347	0.96	The substrate-binding component of an uncharacterized ABC-type nickel/dipeptide/oligopeptide-like import system contains the type 2 periplasmic binding fold. This CD represents the substrate-binding domain of an uncharacterized ATP-binding cassette (ABC) type nickel/dipeptide/oligopeptide-like transporter. The oligopeptide-binding protein OppA and the dipeptide-binding protein DppA show significa…
26266	FP565147.1	CPNDPIDK_03128	3013069	3014856	+	cd08493	114	575	1e-101	318	0.93	The substrate-binding component of an ABC-type dipeptide import system contains the type 2 periplasmic binding fold. This family represents the substrate-binding domain of an ATP-binding cassette (ABC)-type dipeptide import system. The DppA binds dipeptides and some tripeptides and is involved in chemotaxis toward dipeptides, whereas the OppA binds peptides of a wide range of lengths (2-35 amino …
26267	FP565147.1	CPNDPIDK_03128	3013069	3014856	+	cd08494	105	570	5e-75	247	0.96	The substrate-binding component of an uncharacterized ABC-type nickel/dipeptide/oligopeptide-like import system contains the type 2 periplasmic binding fold. This CD represents the substrate-binding domain of an uncharacterized ATP-binding cassette (ABC) type nickel/dipeptide/oligopeptide-like transporter. The oligopeptide-binding protein OppA and the dipeptide-binding protein DppA show significa…
26268	FP565147.1	CPNDPIDK_03128	3013069	3014856	+	cd08495	106	575	1e-83	271	0.91	The substrate-binding component of an uncharacterized ABC-type nickel/dipeptide/oligopeptide-like import system contains the type 2 periplasmic binding fold. This CD represents the substrate-binding domain of an uncharacterized ATP-binding cassette (ABC) type nickel/dipeptide/oligopeptide-like transporter. The oligopeptide-binding protein OppA and the dipeptide-binding protein DppA show significa…
26269	FP565147.1	CPNDPIDK_03128	3013069	3014856	+	cd08496	105	575	8e-85	273	0.97	The substrate-binding component of an uncharacterized ABC-type nickel/dipeptide/oligopeptide-like import system contains the type 2 periplasmic binding fold. This CD represents the substrate-binding domain of an uncharacterized ATP-binding cassette (ABC) type nickel/dipeptide/oligopeptide-like transporter. The oligopeptide-binding protein OppA and the dipeptide-binding protein DppA show significa…
26270	FP565147.1	CPNDPIDK_03128	3013069	3014856	+	cd08497	104	561	1e-36	140	0.83	The substrate-binding component of an uncharacterized ABC-type nickel/dipeptide/oligopeptide-like import system contains the type 2 periplasmic binding fold. This CD represents the substrate-binding domain of an uncharacterized ATP-binding cassette (ABC) type nickel/dipeptide/oligopeptide-like transporter. The oligopeptide-binding protein OppA and the dipeptide-binding protein DppA show significa…
26271	FP565147.1	CPNDPIDK_03128	3013069	3014856	+	cd08498	133	573	2e-94	299	0.87	The substrate-binding component of an uncharacterized ABC-type nickel/dipeptide/oligopeptide-like import system contains the type 2 periplasmic binding fold. This CD represents the substrate-binding domain of an uncharacterized ATP-binding cassette (ABC) type nickel/dipeptide/oligopeptide-like transporter. The oligopeptide-binding protein OppA and the dipeptide-binding protein DppA show significa…
26272	FP565147.1	CPNDPIDK_03128	3013069	3014856	+	cd08499	106	579	7e-124	375	0.95	The substrate-binding component of an uncharacterized ABC-type peptide import system Ylib contains the type 2 periplasmic binding fold. This family represents the periplasmic substrate-binding component of an uncharacterized ATP-binding cassette (ABC)-type peptide transport system YliB. Although the ligand specificity of Ylib protein is not known, it shares significant sequence similarity to the …
26273	FP565147.1	CPNDPIDK_03128	3013069	3014856	+	cd08500	114	552	7e-67	226	0.84	The substrate-binding component of an uncharacterized ABC-type nickel/dipeptide/oligopeptide-like import system contains the type 2 periplasmic binding fold. This CD represents the substrate-binding domain of an uncharacterized ATP-binding cassette (ABC) type nickel/dipeptide/oligopeptide-like transporter. The oligopeptide-binding protein OppA and the dipeptide-binding protein DppA show significa…
26274	FP565147.1	CPNDPIDK_03128	3013069	3014856	+	cd08501	95	572	4e-47	171	0.9	The substrate-binding domain of mycobacterial lipoprotein Lpqw contains type 2 periplasmic binding fold. LpqW is one of key players in synthesis and transport of the unique components of the mycobacterial cell wall which is a complex structure rich in two related lipoglycans, the phosphatidylinositol mannosides (PIMs) and lipoarabinomannans (LAMs). Lpqw is a highly conserved lipoprotein that tran…
26275	FP565147.1	CPNDPIDK_03128	3013069	3014856	+	cd08502	106	575	2e-59	205	0.94	The substrate-binding component of an uncharacterized ABC-type nickel/dipeptide/oligopeptide-like import system contains the type 2 periplasmic binding fold. This CD represents the substrate-binding domain of an uncharacterized ATP-binding cassette (ABC) type nickel/dipeptide/oligopeptide-like transporter. The oligopeptide-binding protein OppA and the dipeptide-binding protein DppA show significa…
26276	FP565147.1	CPNDPIDK_03128	3013069	3014856	+	cd08503	101	573	4e-77	252	0.96	The substrate-binding component of an uncharacterized ABC-type nickel/dipeptide/oligopeptide-like import system contains the type 2 periplasmic binding fold. This CD represents the substrate-binding domain of an uncharacterized ATP-binding cassette (ABC) type nickel/dipeptide/oligopeptide-like transporter. The oligopeptide-binding protein OppA and the dipeptide-binding protein DppA show significa…
26277	FP565147.1	CPNDPIDK_03128	3013069	3014856	+	cd08504	114	591	4e-70	235	0.91	The substrate-binding component of an ABC-type oligopetide import system contains the type 2 periplasmic binding fold. This family represents the periplasmic substrate-binding component of an ATP-binding cassette (ABC)-type oligopeptide transport system comprised of 5 subunits. The transport system OppABCDEF contains two homologous integral membrane proteins OppB and OppF that form the translocat…
26278	FP565147.1	CPNDPIDK_03128	3013069	3014856	+	cd08505	162	509	3e-16	79.6	0.61	The substrate-binding component of an uncharacterized ABC-type nickel/dipeptide/oligopeptide-like import system contains the type 2 periplasmic binding fold. This CD represents the substrate-binding domain of an uncharacterized ATP-binding cassette (ABC) type nickel/dipeptide/oligopeptide-like transporter. The oligopeptide-binding protein OppA and the dipeptide-binding protein DppA show significa…
26279	FP565147.1	CPNDPIDK_03128	3013069	3014856	+	cd08506	149	562	1e-46	169	0.82	The substrate-binding domain of an oligopeptide binding protein (OppA2) from the biosynthesis pathway of the beta-lactamase inhibitor clavulanic acid contains the type 2 periplasmic binding fold. Clavulanic acid (CA), a clinically important beta-lactamase inhibitor, is one of a family of clavams produced as secondary metabolites by fermentation of Streptomyces clavuligeru. The biosynthesis of CA …
26280	FP565147.1	CPNDPIDK_03128	3013069	3014856	+	cd08507	134	505	2e-27	112	0.69	The C-terminal solute-binding domain of DNA-binding transcriptional regulator SgrR is related to the ABC-type oligopeptide-binding proteins and contains the type 2 periplasmic-binding fold. A novel family of SgrR transcriptional regulator contains a two-domain structure with an N terminal DNA-binding domain of the winged helix family and a C-terminal solute-binding domain. The C-terminal domain s…
26281	FP565147.1	CPNDPIDK_03128	3013069	3014856	+	cd08508	114	573	3e-64	218	0.93	The substrate-binding component of an uncharacterized ABC-type nickel/dipeptide/oligopeptide-like import system contains the type 2 periplasmic binding fold. This CD represents the substrate-binding domain of an uncharacterized ATP-binding cassette (ABC) type nickel/dipeptide/oligopeptide-like transporter. The oligopeptide-binding protein OppA and the dipeptide-binding protein DppA show significa…
26282	FP565147.1	CPNDPIDK_03128	3013069	3014856	+	cd08509	113	561	7e-63	216	0.86	The substrate binding domain of a cellulose-binding protein from Thermotoga maritima contains the type 2 periplasmic binding fold. This family represents the substrate-binding domain of a cellulose-binding protein from the hyperthermophilic bacterium Thermotoga maritima (TmCBP) and its closest related proteins. TmCBP binds a variety of lengths of beta-1,4-linked glucose oligomers, ranging from tw…
26283	FP565147.1	CPNDPIDK_03128	3013069	3014856	+	cd08510	134	575	2e-54	192	0.82	The substrate binding component of an ABC-type lactococcal OppA-like transport system contains. This family represents the substrate binding domain of an ATP-binding cassette (ABC)-type oligopeptide import system from Lactococcus lactis and other gram-positive bacteria, as well as its closet homologs from gram-negative bacteria. Oligopeptide-binding protein (OppA) from Lactococcus lactis can bind…
26284	FP565147.1	CPNDPIDK_03128	3013069	3014856	+	cd08511	105	585	9e-81	262	0.96	The substrate-binding component of an uncharacterized ABC-type nickel/dipeptide/oligopeptide-like import system contains the type 2 periplasmic binding fold. This family represents the substrate-binding domain of an uncharacterized ATP-binding cassette (ABC) type nickel/dipeptide/oligopeptide-like transporter. The oligopeptide-binding protein OppA and the dipeptide-binding protein DppA show signi…
26285	FP565147.1	CPNDPIDK_03128	3013069	3014856	+	cd08512	103	575	8e-97	305	0.96	The substrate-binding component of an uncharacterized ABC-type nickel/dipeptide/oligopeptide-like import system contains the type 2 periplasmic binding fold. This CD represents the substrate-binding domain of an uncharacterized ATP-binding cassette (ABC) type nickel/dipeptide/oligopeptide-like transporter. The oligopeptide-binding protein OppA and the dipeptide-binding protein DppA show significa…
26286	FP565147.1	CPNDPIDK_03128	3013069	3014856	+	cd08513	106	573	2e-86	278	0.95	The substrate-binding component of ABC-type thermophilic oligopeptide-binding protein Hb8-like import systems, contains the type 2 periplasmic binding fold. This family includes the substrate-binding domain of an ABC-type oligopeptide-binding protein Hb8 from Thermus thermophilius and its closest homologs from other bacteria. The structural topology of this substrate-binding domain is similar to …
26287	FP565147.1	CPNDPIDK_03128	3013069	3014856	+	cd08514	132	578	7e-97	306	0.91	The substrate-binding component of the oligopeptide-binding protein, AppA, from Bacillus subtilis contains the type 2 periplasmic-binding fold. This family represents the substrate-binding domain of the oligopeptide-binding protein, AppA, from Bacillus subtilis and its closest homologs from other bacteria and archaea. Bacillus subtilis has three ABC-type peptide transport systems, a dipeptide-bin…
26288	FP565147.1	CPNDPIDK_03128	3013069	3014856	+	cd08515	113	571	1e-73	243	0.92	The substrate-binding component of an uncharacterized ABC-type nickel/dipeptide/oligopeptide-like import system contains the type 2 periplasmic binding fold. This CD represents the substrate-binding domain of an uncharacterized ATP-binding cassette (ABC) type nickel/dipeptide/oligopeptide-like transporter. The oligopeptide-binding protein OppA and the dipeptide-binding protein DppA show significa…
26289	FP565147.1	CPNDPIDK_03128	3013069	3014856	+	cd08516	132	575	8e-101	315	0.93	The substrate-binding component of an uncharacterized ABC-type nickel/dipeptide/oligopeptide-like import system contains the type 2 periplasmic binding fold. This CD represents the substrate-binding domain of an uncharacterized ATP-binding cassette (ABC) type nickel/dipeptide/oligopeptide-like transporter. The oligopeptide-binding protein OppA and the dipeptide-binding protein DppA show significa…
26290	FP565147.1	CPNDPIDK_03128	3013069	3014856	+	cd08517	104	590	2e-83	270	0.93	The substrate-binding component of an uncharacterized ABC-type nickel/dipeptide/oligopeptide-like import system contains the type 2 periplasmic binding fold. This CD represents the substrate-binding domain of an uncharacterized ATP-binding cassette (ABC) type nickel/dipeptide/oligopeptide-like transporter. The oligopeptide-binding protein OppA and the dipeptide-binding protein DppA show significa…
26291	FP565147.1	CPNDPIDK_03128	3013069	3014856	+	cd08518	133	570	6e-79	257	0.89	The substrate-binding component of an uncharacterized ABC-type nickel/dipeptide/oligopeptide-like import system contains the type 2 periplasmic binding fold. This CD represents the substrate-binding domain of an uncharacterized ATP-binding cassette (ABC) type nickel/dipeptide/oligopeptide-like transporter. The oligopeptide-binding protein OppA and the dipeptide-binding protein DppA show significa…
26292	FP565147.1	CPNDPIDK_03128	3013069	3014856	+	cd08519	133	573	7e-59	204	0.9	The substrate-binding component of an uncharacterized ABC-type nickel/dipeptide/oligopeptide-like import system contains the type 2 periplasmic binding fold. This CD represents the substrate-binding domain of an uncharacterized ATP-binding cassette (ABC) type nickel/dipeptide/oligopeptide-like transporter. The oligopeptide-binding protein OppA and the dipeptide-binding protein DppA show significa…
26293	FP565147.1	CPNDPIDK_03128	3013069	3014856	+	cd08520	115	561	5e-58	201	0.92	The substrate-binding component of an uncharacterized ABC-type nickel/dipeptide/oligopeptide-like import system contains the type 2 periplasmic binding fold. This CD represents the substrate-binding domain of an uncharacterized ATP-binding cassette (ABC) type nickel/dipeptide/oligopeptide-like transporter. The oligopeptide-binding protein OppA and the dipeptide-binding protein DppA show significa…
26294	FP565147.1	CPNDPIDK_03128	3013069	3014856	+	cd14254	46	94	5e-05	40.3	0.91	Type II dockerin repeat domain. Bacterial cohesin domains bind to a complementary protein domain named dockerin, and this interaction is required for the formation of the cellulosome, a cellulose-degrading complex. The cellulosome consists of scaffoldin, a noncatalytic scaffolding polypeptide, that comprises repeating cohesion modules and a single carbohydrate-binding module (CBM). Specific calci…
26295	FP565147.1	CPNDPIDK_03128	3013069	3014856	+	cd14256	46	97	5e-11	57.9	0.92	Type I dockerin repeat domain. Bacterial cohesin domains bind to a complementary protein domain named dockerin, and this interaction is required for the formation of the cellulosome, a cellulose-degrading complex. The cellulosome consists of scaffoldin, a noncatalytic scaffolding polypeptide, that comprises repeating cohesion modules and a single carbohydrate-binding module (CBM). Specific calciu…
26779	FP565147.1	CPNDPIDK_03165	3050158	3051681	-	COG0747	132	504	2e-74	245	0.66	ABC-type transport system, periplasmic component [Amino acid transport and metabolism].
26780	FP565147.1	CPNDPIDK_03165	3050158	3051681	-	COG4166	131	501	1e-35	136	0.63	ABC-type oligopeptide transport system, periplasmic component [Amino acid transport and metabolism].
26781	FP565147.1	CPNDPIDK_03165	3050158	3051681	-	COG4533	128	293	8e-15	73.9	0.27	DNA-binding transcriptional regulator SgrR of sgrS sRNA, contains a MarR-type HTH domain and a periplasmic-type solute-binding domain [Transcription].
26782	FP565147.1	CPNDPIDK_03165	3050158	3051681	-	PF00496.17	141	502	1.8e-69	234.3	0.946524064171123	Bacterial extracellular solute-binding proteins, family 5 Middle
26783	FP565147.1	CPNDPIDK_03165	3050158	3051681	-	cd00995	131	502	2e-83	267	0.75	The substrate-binding domain of an ABC-type nickel/oligopeptide-like import system contains the type 2 periplasmic binding fold. This family represents the periplasmic substrate-binding domain of nickel/dipeptide/oligopeptide transport systems, which function in the import of nickel and peptides, and other closely related proteins. The oligopeptide-binding protein OppA is a periplasmic component …
26784	FP565147.1	CPNDPIDK_03165	3050158	3051681	-	cd08489	131	494	1e-51	182	0.71	The substrate-binding component of an ABC-type nickel import system contains the type 2 periplasmic binding fold. This family represents the periplasmic substrate-binding domain of nickel transport system, which functions in the import of nickel and in the control of chemotactic response away from nickel. The ATP-binding cassette (ABC) type nickel transport system is comprised of five subunits Ni…
26785	FP565147.1	CPNDPIDK_03165	3050158	3051681	-	cd08490	131	499	3e-53	186	0.73	The substrate-binding component of an uncharacterized ABC-type nickel/dipeptide/oligopeptide-like import system contains the type 2 periplasmic binding fold. This CD represents the substrate-binding domain of an uncharacterized ATP-binding cassette (ABC) type nickel/dipeptide/oligopeptide-like transporter. The oligopeptide-binding protein OppA and the dipeptide-binding protein DppA show significa…
26786	FP565147.1	CPNDPIDK_03165	3050158	3051681	-	cd08491	131	480	6e-33	128	0.67	The substrate-binding component of an uncharacterized ABC-type nickel/dipeptide/oligopeptide-like import system contains the type 2 periplasmic binding fold. This CD represents the substrate-binding domain of an uncharacterized ATP-binding cassette (ABC) type nickel/dipeptide/oligopeptide-like transporter. The oligopeptide-binding protein OppA and the dipeptide-binding protein DppA show significa…
26787	FP565147.1	CPNDPIDK_03165	3050158	3051681	-	cd08492	131	491	3e-56	195	0.71	The substrate-binding component of an uncharacterized ABC-type nickel/dipeptide/oligopeptide-like import system contains the type 2 periplasmic binding fold. This CD represents the substrate-binding domain of an uncharacterized ATP-binding cassette (ABC) type nickel/dipeptide/oligopeptide-like transporter. The oligopeptide-binding protein OppA and the dipeptide-binding protein DppA show significa…
26788	FP565147.1	CPNDPIDK_03165	3050158	3051681	-	cd08493	141	484	4e-56	195	0.67	The substrate-binding component of an ABC-type dipeptide import system contains the type 2 periplasmic binding fold. This family represents the substrate-binding domain of an ATP-binding cassette (ABC)-type dipeptide import system. The DppA binds dipeptides and some tripeptides and is involved in chemotaxis toward dipeptides, whereas the OppA binds peptides of a wide range of lengths (2-35 amino …
26789	FP565147.1	CPNDPIDK_03165	3050158	3051681	-	cd08494	132	496	3e-41	152	0.74	The substrate-binding component of an uncharacterized ABC-type nickel/dipeptide/oligopeptide-like import system contains the type 2 periplasmic binding fold. This CD represents the substrate-binding domain of an uncharacterized ATP-binding cassette (ABC) type nickel/dipeptide/oligopeptide-like transporter. The oligopeptide-binding protein OppA and the dipeptide-binding protein DppA show significa…
26790	FP565147.1	CPNDPIDK_03165	3050158	3051681	-	cd08495	140	474	2e-39	147	0.65	The substrate-binding component of an uncharacterized ABC-type nickel/dipeptide/oligopeptide-like import system contains the type 2 periplasmic binding fold. This CD represents the substrate-binding domain of an uncharacterized ATP-binding cassette (ABC) type nickel/dipeptide/oligopeptide-like transporter. The oligopeptide-binding protein OppA and the dipeptide-binding protein DppA show significa…
26791	FP565147.1	CPNDPIDK_03165	3050158	3051681	-	cd08496	99	500	2e-43	159	0.81	The substrate-binding component of an uncharacterized ABC-type nickel/dipeptide/oligopeptide-like import system contains the type 2 periplasmic binding fold. This CD represents the substrate-binding domain of an uncharacterized ATP-binding cassette (ABC) type nickel/dipeptide/oligopeptide-like transporter. The oligopeptide-binding protein OppA and the dipeptide-binding protein DppA show significa…
26792	FP565147.1	CPNDPIDK_03165	3050158	3051681	-	cd08497	124	499	6e-43	158	0.68	The substrate-binding component of an uncharacterized ABC-type nickel/dipeptide/oligopeptide-like import system contains the type 2 periplasmic binding fold. This CD represents the substrate-binding domain of an uncharacterized ATP-binding cassette (ABC) type nickel/dipeptide/oligopeptide-like transporter. The oligopeptide-binding protein OppA and the dipeptide-binding protein DppA show significa…
26793	FP565147.1	CPNDPIDK_03165	3050158	3051681	-	cd08498	131	479	1e-46	168	0.65	The substrate-binding component of an uncharacterized ABC-type nickel/dipeptide/oligopeptide-like import system contains the type 2 periplasmic binding fold. This CD represents the substrate-binding domain of an uncharacterized ATP-binding cassette (ABC) type nickel/dipeptide/oligopeptide-like transporter. The oligopeptide-binding protein OppA and the dipeptide-binding protein DppA show significa…
26794	FP565147.1	CPNDPIDK_03165	3050158	3051681	-	cd08499	132	498	1e-44	162	0.72	The substrate-binding component of an uncharacterized ABC-type peptide import system Ylib contains the type 2 periplasmic binding fold. This family represents the periplasmic substrate-binding component of an uncharacterized ATP-binding cassette (ABC)-type peptide transport system YliB. Although the ligand specificity of Ylib protein is not known, it shares significant sequence similarity to the …
26795	FP565147.1	CPNDPIDK_03165	3050158	3051681	-	cd08500	119	498	3e-53	187	0.69	The substrate-binding component of an uncharacterized ABC-type nickel/dipeptide/oligopeptide-like import system contains the type 2 periplasmic binding fold. This CD represents the substrate-binding domain of an uncharacterized ATP-binding cassette (ABC) type nickel/dipeptide/oligopeptide-like transporter. The oligopeptide-binding protein OppA and the dipeptide-binding protein DppA show significa…
26796	FP565147.1	CPNDPIDK_03165	3050158	3051681	-	cd08501	99	498	9e-26	107	0.79	The substrate-binding domain of mycobacterial lipoprotein Lpqw contains type 2 periplasmic binding fold. LpqW is one of key players in synthesis and transport of the unique components of the mycobacterial cell wall which is a complex structure rich in two related lipoglycans, the phosphatidylinositol mannosides (PIMs) and lipoarabinomannans (LAMs). Lpqw is a highly conserved lipoprotein that tran…
26797	FP565147.1	CPNDPIDK_03165	3050158	3051681	-	cd08502	132	499	2e-36	138	0.71	The substrate-binding component of an uncharacterized ABC-type nickel/dipeptide/oligopeptide-like import system contains the type 2 periplasmic binding fold. This CD represents the substrate-binding domain of an uncharacterized ATP-binding cassette (ABC) type nickel/dipeptide/oligopeptide-like transporter. The oligopeptide-binding protein OppA and the dipeptide-binding protein DppA show significa…
26798	FP565147.1	CPNDPIDK_03165	3050158	3051681	-	cd08503	119	474	3e-42	155	0.7	The substrate-binding component of an uncharacterized ABC-type nickel/dipeptide/oligopeptide-like import system contains the type 2 periplasmic binding fold. This CD represents the substrate-binding domain of an uncharacterized ATP-binding cassette (ABC) type nickel/dipeptide/oligopeptide-like transporter. The oligopeptide-binding protein OppA and the dipeptide-binding protein DppA show significa…
26799	FP565147.1	CPNDPIDK_03165	3050158	3051681	-	cd08504	132	501	7e-46	166	0.69	The substrate-binding component of an ABC-type oligopetide import system contains the type 2 periplasmic binding fold. This family represents the periplasmic substrate-binding component of an ATP-binding cassette (ABC)-type oligopeptide transport system comprised of 5 subunits. The transport system OppABCDEF contains two homologous integral membrane proteins OppB and OppF that form the translocat…
26800	FP565147.1	CPNDPIDK_03165	3050158	3051681	-	cd08505	154	476	1e-11	64.6	0.57	The substrate-binding component of an uncharacterized ABC-type nickel/dipeptide/oligopeptide-like import system contains the type 2 periplasmic binding fold. This CD represents the substrate-binding domain of an uncharacterized ATP-binding cassette (ABC) type nickel/dipeptide/oligopeptide-like transporter. The oligopeptide-binding protein OppA and the dipeptide-binding protein DppA show significa…
26801	FP565147.1	CPNDPIDK_03165	3050158	3051681	-	cd08506	116	470	6e-27	110	0.66	The substrate-binding domain of an oligopeptide binding protein (OppA2) from the biosynthesis pathway of the beta-lactamase inhibitor clavulanic acid contains the type 2 periplasmic binding fold. Clavulanic acid (CA), a clinically important beta-lactamase inhibitor, is one of a family of clavams produced as secondary metabolites by fermentation of Streptomyces clavuligeru. The biosynthesis of CA …
26802	FP565147.1	CPNDPIDK_03165	3050158	3051681	-	cd08507	131	295	3e-19	87.7	0.34	The C-terminal solute-binding domain of DNA-binding transcriptional regulator SgrR is related to the ABC-type oligopeptide-binding proteins and contains the type 2 periplasmic-binding fold. A novel family of SgrR transcriptional regulator contains a two-domain structure with an N terminal DNA-binding domain of the winged helix family and a C-terminal solute-binding domain. The C-terminal domain s…
26803	FP565147.1	CPNDPIDK_03165	3050158	3051681	-	cd08508	132	469	2e-30	120	0.64	The substrate-binding component of an uncharacterized ABC-type nickel/dipeptide/oligopeptide-like import system contains the type 2 periplasmic binding fold. This CD represents the substrate-binding domain of an uncharacterized ATP-binding cassette (ABC) type nickel/dipeptide/oligopeptide-like transporter. The oligopeptide-binding protein OppA and the dipeptide-binding protein DppA show significa…
26804	FP565147.1	CPNDPIDK_03165	3050158	3051681	-	cd08509	108	496	3e-71	236	0.74	The substrate binding domain of a cellulose-binding protein from Thermotoga maritima contains the type 2 periplasmic binding fold. This family represents the substrate-binding domain of a cellulose-binding protein from the hyperthermophilic bacterium Thermotoga maritima (TmCBP) and its closest related proteins. TmCBP binds a variety of lengths of beta-1,4-linked glucose oligomers, ranging from tw…
26805	FP565147.1	CPNDPIDK_03165	3050158	3051681	-	cd08510	125	471	2e-43	160	0.64	The substrate binding component of an ABC-type lactococcal OppA-like transport system contains. This family represents the substrate binding domain of an ATP-binding cassette (ABC)-type oligopeptide import system from Lactococcus lactis and other gram-positive bacteria, as well as its closet homologs from gram-negative bacteria. Oligopeptide-binding protein (OppA) from Lactococcus lactis can bind…
26806	FP565147.1	CPNDPIDK_03165	3050158	3051681	-	cd08511	132	506	1e-28	115	0.72	The substrate-binding component of an uncharacterized ABC-type nickel/dipeptide/oligopeptide-like import system contains the type 2 periplasmic binding fold. This family represents the substrate-binding domain of an uncharacterized ATP-binding cassette (ABC) type nickel/dipeptide/oligopeptide-like transporter. The oligopeptide-binding protein OppA and the dipeptide-binding protein DppA show signi…
26807	FP565147.1	CPNDPIDK_03165	3050158	3051681	-	cd08512	131	502	3e-54	189	0.72	The substrate-binding component of an uncharacterized ABC-type nickel/dipeptide/oligopeptide-like import system contains the type 2 periplasmic binding fold. This CD represents the substrate-binding domain of an uncharacterized ATP-binding cassette (ABC) type nickel/dipeptide/oligopeptide-like transporter. The oligopeptide-binding protein OppA and the dipeptide-binding protein DppA show significa…
26808	FP565147.1	CPNDPIDK_03165	3050158	3051681	-	cd08513	131	498	1e-72	239	0.74	The substrate-binding component of ABC-type thermophilic oligopeptide-binding protein Hb8-like import systems, contains the type 2 periplasmic binding fold. This family includes the substrate-binding domain of an ABC-type oligopeptide-binding protein Hb8 from Thermus thermophilius and its closest homologs from other bacteria. The structural topology of this substrate-binding domain is similar to …
26809	FP565147.1	CPNDPIDK_03165	3050158	3051681	-	cd08514	126	498	4e-80	259	0.74	The substrate-binding component of the oligopeptide-binding protein, AppA, from Bacillus subtilis contains the type 2 periplasmic-binding fold. This family represents the substrate-binding domain of the oligopeptide-binding protein, AppA, from Bacillus subtilis and its closest homologs from other bacteria and archaea. Bacillus subtilis has three ABC-type peptide transport systems, a dipeptide-bin…
26810	FP565147.1	CPNDPIDK_03165	3050158	3051681	-	cd08515	131	474	3e-43	158	0.69	The substrate-binding component of an uncharacterized ABC-type nickel/dipeptide/oligopeptide-like import system contains the type 2 periplasmic binding fold. This CD represents the substrate-binding domain of an uncharacterized ATP-binding cassette (ABC) type nickel/dipeptide/oligopeptide-like transporter. The oligopeptide-binding protein OppA and the dipeptide-binding protein DppA show significa…
26811	FP565147.1	CPNDPIDK_03165	3050158	3051681	-	cd08516	132	499	1e-54	190	0.74	The substrate-binding component of an uncharacterized ABC-type nickel/dipeptide/oligopeptide-like import system contains the type 2 periplasmic binding fold. This CD represents the substrate-binding domain of an uncharacterized ATP-binding cassette (ABC) type nickel/dipeptide/oligopeptide-like transporter. The oligopeptide-binding protein OppA and the dipeptide-binding protein DppA show significa…
26812	FP565147.1	CPNDPIDK_03165	3050158	3051681	-	cd08517	131	500	2e-75	246	0.74	The substrate-binding component of an uncharacterized ABC-type nickel/dipeptide/oligopeptide-like import system contains the type 2 periplasmic binding fold. This CD represents the substrate-binding domain of an uncharacterized ATP-binding cassette (ABC) type nickel/dipeptide/oligopeptide-like transporter. The oligopeptide-binding protein OppA and the dipeptide-binding protein DppA show significa…
26813	FP565147.1	CPNDPIDK_03165	3050158	3051681	-	cd08518	128	488	1e-59	204	0.73	The substrate-binding component of an uncharacterized ABC-type nickel/dipeptide/oligopeptide-like import system contains the type 2 periplasmic binding fold. This CD represents the substrate-binding domain of an uncharacterized ATP-binding cassette (ABC) type nickel/dipeptide/oligopeptide-like transporter. The oligopeptide-binding protein OppA and the dipeptide-binding protein DppA show significa…
26814	FP565147.1	CPNDPIDK_03165	3050158	3051681	-	cd08519	131	501	6e-36	137	0.73	The substrate-binding component of an uncharacterized ABC-type nickel/dipeptide/oligopeptide-like import system contains the type 2 periplasmic binding fold. This CD represents the substrate-binding domain of an uncharacterized ATP-binding cassette (ABC) type nickel/dipeptide/oligopeptide-like transporter. The oligopeptide-binding protein OppA and the dipeptide-binding protein DppA show significa…
26815	FP565147.1	CPNDPIDK_03165	3050158	3051681	-	cd08520	133	498	6e-87	276	0.75	The substrate-binding component of an uncharacterized ABC-type nickel/dipeptide/oligopeptide-like import system contains the type 2 periplasmic binding fold. This CD represents the substrate-binding domain of an uncharacterized ATP-binding cassette (ABC) type nickel/dipeptide/oligopeptide-like transporter. The oligopeptide-binding protein OppA and the dipeptide-binding protein DppA show significa…
26816	FP565147.1	CPNDPIDK_03165	3050158	3051681	-	cd14254	40	86	8e-07	45.3	0.86	Type II dockerin repeat domain. Bacterial cohesin domains bind to a complementary protein domain named dockerin, and this interaction is required for the formation of the cellulosome, a cellulose-degrading complex. The cellulosome consists of scaffoldin, a noncatalytic scaffolding polypeptide, that comprises repeating cohesion modules and a single carbohydrate-binding module (CBM). Specific calci…
26817	FP565147.1	CPNDPIDK_03165	3050158	3051681	-	cd14256	39	91	6e-12	60.2	0.93	Type I dockerin repeat domain. Bacterial cohesin domains bind to a complementary protein domain named dockerin, and this interaction is required for the formation of the cellulosome, a cellulose-degrading complex. The cellulosome consists of scaffoldin, a noncatalytic scaffolding polypeptide, that comprises repeating cohesion modules and a single carbohydrate-binding module (CBM). Specific calciu…
26818	FP565147.1	CPNDPIDK_03166	3051835	3052773	-	PF00963.13	49	154	4.3e-10	39.6	0.808510638297872	Cohesin domain
26819	FP565147.1	CPNDPIDK_03166	3051835	3052773	-	PF00963.13	185	281	2.4e-07	30.7	0.75177304964539	Cohesin domain
26820	FP565147.1	CPNDPIDK_03166	3051835	3052773	-	cd08547	41	173	2e-19	80.9	0.98	Type II cohesin domain, interaction partner of dockerin. Bacterial cohesin domains bind to a complementary protein domain named dockerin, and this interaction is required for the formation of the cellulosome, a cellulose-degrading complex. The cellulosome consists of scaffoldin, a noncatalytic scaffolding polypeptide, that comprises repeating cohesion modules and a single carbohydrate-binding mod…
26821	FP565147.1	CPNDPIDK_03166	3051835	3052773	-	cd08547	178	307	5e-16	71.7	0.95	Type II cohesin domain, interaction partner of dockerin. Bacterial cohesin domains bind to a complementary protein domain named dockerin, and this interaction is required for the formation of the cellulosome, a cellulose-degrading complex. The cellulosome consists of scaffoldin, a noncatalytic scaffolding polypeptide, that comprises repeating cohesion modules and a single carbohydrate-binding mod…
26822	FP565147.1	CPNDPIDK_03166	3051835	3052773	-	cd08548	42	169	9e-06	42.3	0.95	Type I cohesin domain, interaction partner of dockerin. Bacterial cohesin domains bind to a complementary protein domain named dockerin, and this interaction is required for the formation of the cellulosome, a cellulose-degrading complex. The cellulosome consists of scaffoldin, a noncatalytic scaffolding polypeptide, that comprises repeating cohesion modules and a single carbohydrate-binding modu…
26837	FP565147.1	CPNDPIDK_03170	3055418	3057160	-	COG0747	125	579	4e-78	257	0.81	ABC-type transport system, periplasmic component [Amino acid transport and metabolism].
26838	FP565147.1	CPNDPIDK_03170	3055418	3057160	-	COG4166	125	474	4e-31	124	0.59	ABC-type oligopeptide transport system, periplasmic component [Amino acid transport and metabolism].
26839	FP565147.1	CPNDPIDK_03170	3055418	3057160	-	COG4533	125	287	8e-13	68.1	0.27	DNA-binding transcriptional regulator SgrR of sgrS sRNA, contains a MarR-type HTH domain and a periplasmic-type solute-binding domain [Transcription].
26840	FP565147.1	CPNDPIDK_03170	3055418	3057160	-	PF00496.17	135	496	1.3e-67	228.3	0.949197860962567	Bacterial extracellular solute-binding proteins, family 5 Middle
26841	FP565147.1	CPNDPIDK_03170	3055418	3057160	-	cd00995	114	577	2e-83	269	0.95	The substrate-binding domain of an ABC-type nickel/oligopeptide-like import system contains the type 2 periplasmic binding fold. This family represents the periplasmic substrate-binding domain of nickel/dipeptide/oligopeptide transport systems, which function in the import of nickel and peptides, and other closely related proteins. The oligopeptide-binding protein OppA is a periplasmic component …
26842	FP565147.1	CPNDPIDK_03170	3055418	3057160	-	cd08489	125	572	2e-55	195	0.88	The substrate-binding component of an ABC-type nickel import system contains the type 2 periplasmic binding fold. This family represents the periplasmic substrate-binding domain of nickel transport system, which functions in the import of nickel and in the control of chemotactic response away from nickel. The ATP-binding cassette (ABC) type nickel transport system is comprised of five subunits Ni…
26843	FP565147.1	CPNDPIDK_03170	3055418	3057160	-	cd08490	126	579	5e-52	185	0.9	The substrate-binding component of an uncharacterized ABC-type nickel/dipeptide/oligopeptide-like import system contains the type 2 periplasmic binding fold. This CD represents the substrate-binding domain of an uncharacterized ATP-binding cassette (ABC) type nickel/dipeptide/oligopeptide-like transporter. The oligopeptide-binding protein OppA and the dipeptide-binding protein DppA show significa…
26844	FP565147.1	CPNDPIDK_03170	3055418	3057160	-	cd08491	135	473	3e-25	106	0.63	The substrate-binding component of an uncharacterized ABC-type nickel/dipeptide/oligopeptide-like import system contains the type 2 periplasmic binding fold. This CD represents the substrate-binding domain of an uncharacterized ATP-binding cassette (ABC) type nickel/dipeptide/oligopeptide-like transporter. The oligopeptide-binding protein OppA and the dipeptide-binding protein DppA show significa…
26845	FP565147.1	CPNDPIDK_03170	3055418	3057160	-	cd08492	126	560	4e-56	196	0.85	The substrate-binding component of an uncharacterized ABC-type nickel/dipeptide/oligopeptide-like import system contains the type 2 periplasmic binding fold. This CD represents the substrate-binding domain of an uncharacterized ATP-binding cassette (ABC) type nickel/dipeptide/oligopeptide-like transporter. The oligopeptide-binding protein OppA and the dipeptide-binding protein DppA show significa…
26846	FP565147.1	CPNDPIDK_03170	3055418	3057160	-	cd08493	125	489	7e-50	179	0.71	The substrate-binding component of an ABC-type dipeptide import system contains the type 2 periplasmic binding fold. This family represents the substrate-binding domain of an ATP-binding cassette (ABC)-type dipeptide import system. The DppA binds dipeptides and some tripeptides and is involved in chemotaxis toward dipeptides, whereas the OppA binds peptides of a wide range of lengths (2-35 amino …
26847	FP565147.1	CPNDPIDK_03170	3055418	3057160	-	cd08494	125	557	6e-41	152	0.86	The substrate-binding component of an uncharacterized ABC-type nickel/dipeptide/oligopeptide-like import system contains the type 2 periplasmic binding fold. This CD represents the substrate-binding domain of an uncharacterized ATP-binding cassette (ABC) type nickel/dipeptide/oligopeptide-like transporter. The oligopeptide-binding protein OppA and the dipeptide-binding protein DppA show significa…
26848	FP565147.1	CPNDPIDK_03170	3055418	3057160	-	cd08495	134	577	1e-39	149	0.86	The substrate-binding component of an uncharacterized ABC-type nickel/dipeptide/oligopeptide-like import system contains the type 2 periplasmic binding fold. This CD represents the substrate-binding domain of an uncharacterized ATP-binding cassette (ABC) type nickel/dipeptide/oligopeptide-like transporter. The oligopeptide-binding protein OppA and the dipeptide-binding protein DppA show significa…
26849	FP565147.1	CPNDPIDK_03170	3055418	3057160	-	cd08496	126	560	2e-39	147	0.88	The substrate-binding component of an uncharacterized ABC-type nickel/dipeptide/oligopeptide-like import system contains the type 2 periplasmic binding fold. This CD represents the substrate-binding domain of an uncharacterized ATP-binding cassette (ABC) type nickel/dipeptide/oligopeptide-like transporter. The oligopeptide-binding protein OppA and the dipeptide-binding protein DppA show significa…
26850	FP565147.1	CPNDPIDK_03170	3055418	3057160	-	cd08497	126	558	1e-35	137	0.79	The substrate-binding component of an uncharacterized ABC-type nickel/dipeptide/oligopeptide-like import system contains the type 2 periplasmic binding fold. This CD represents the substrate-binding domain of an uncharacterized ATP-binding cassette (ABC) type nickel/dipeptide/oligopeptide-like transporter. The oligopeptide-binding protein OppA and the dipeptide-binding protein DppA show significa…
26851	FP565147.1	CPNDPIDK_03170	3055418	3057160	-	cd08498	125	572	1e-43	161	0.88	The substrate-binding component of an uncharacterized ABC-type nickel/dipeptide/oligopeptide-like import system contains the type 2 periplasmic binding fold. This CD represents the substrate-binding domain of an uncharacterized ATP-binding cassette (ABC) type nickel/dipeptide/oligopeptide-like transporter. The oligopeptide-binding protein OppA and the dipeptide-binding protein DppA show significa…
26852	FP565147.1	CPNDPIDK_03170	3055418	3057160	-	cd08499	125	572	4e-43	159	0.86	The substrate-binding component of an uncharacterized ABC-type peptide import system Ylib contains the type 2 periplasmic binding fold. This family represents the periplasmic substrate-binding component of an uncharacterized ATP-binding cassette (ABC)-type peptide transport system YliB. Although the ligand specificity of Ylib protein is not known, it shares significant sequence similarity to the …
26853	FP565147.1	CPNDPIDK_03170	3055418	3057160	-	cd08500	107	572	1e-49	178	0.85	The substrate-binding component of an uncharacterized ABC-type nickel/dipeptide/oligopeptide-like import system contains the type 2 periplasmic binding fold. This CD represents the substrate-binding domain of an uncharacterized ATP-binding cassette (ABC) type nickel/dipeptide/oligopeptide-like transporter. The oligopeptide-binding protein OppA and the dipeptide-binding protein DppA show significa…
26854	FP565147.1	CPNDPIDK_03170	3055418	3057160	-	cd08501	144	469	1e-27	114	0.63	The substrate-binding domain of mycobacterial lipoprotein Lpqw contains type 2 periplasmic binding fold. LpqW is one of key players in synthesis and transport of the unique components of the mycobacterial cell wall which is a complex structure rich in two related lipoglycans, the phosphatidylinositol mannosides (PIMs) and lipoarabinomannans (LAMs). Lpqw is a highly conserved lipoprotein that tran…
26855	FP565147.1	CPNDPIDK_03170	3055418	3057160	-	cd08502	125	576	1e-33	131	0.87	The substrate-binding component of an uncharacterized ABC-type nickel/dipeptide/oligopeptide-like import system contains the type 2 periplasmic binding fold. This CD represents the substrate-binding domain of an uncharacterized ATP-binding cassette (ABC) type nickel/dipeptide/oligopeptide-like transporter. The oligopeptide-binding protein OppA and the dipeptide-binding protein DppA show significa…
26856	FP565147.1	CPNDPIDK_03170	3055418	3057160	-	cd08503	125	486	7e-41	152	0.72	The substrate-binding component of an uncharacterized ABC-type nickel/dipeptide/oligopeptide-like import system contains the type 2 periplasmic binding fold. This CD represents the substrate-binding domain of an uncharacterized ATP-binding cassette (ABC) type nickel/dipeptide/oligopeptide-like transporter. The oligopeptide-binding protein OppA and the dipeptide-binding protein DppA show significa…
26857	FP565147.1	CPNDPIDK_03170	3055418	3057160	-	cd08504	125	484	1e-41	155	0.68	The substrate-binding component of an ABC-type oligopetide import system contains the type 2 periplasmic binding fold. This family represents the periplasmic substrate-binding component of an ATP-binding cassette (ABC)-type oligopeptide transport system comprised of 5 subunits. The transport system OppABCDEF contains two homologous integral membrane proteins OppB and OppF that form the translocat…
26858	FP565147.1	CPNDPIDK_03170	3055418	3057160	-	cd08505	147	480	5e-09	56.1	0.59	The substrate-binding component of an uncharacterized ABC-type nickel/dipeptide/oligopeptide-like import system contains the type 2 periplasmic binding fold. This CD represents the substrate-binding domain of an uncharacterized ATP-binding cassette (ABC) type nickel/dipeptide/oligopeptide-like transporter. The oligopeptide-binding protein OppA and the dipeptide-binding protein DppA show significa…
26859	FP565147.1	CPNDPIDK_03170	3055418	3057160	-	cd08506	118	577	7e-24	102	0.87	The substrate-binding domain of an oligopeptide binding protein (OppA2) from the biosynthesis pathway of the beta-lactamase inhibitor clavulanic acid contains the type 2 periplasmic binding fold. Clavulanic acid (CA), a clinically important beta-lactamase inhibitor, is one of a family of clavams produced as secondary metabolites by fermentation of Streptomyces clavuligeru. The biosynthesis of CA …
26860	FP565147.1	CPNDPIDK_03170	3055418	3057160	-	cd08507	125	289	4e-13	69.2	0.33	The C-terminal solute-binding domain of DNA-binding transcriptional regulator SgrR is related to the ABC-type oligopeptide-binding proteins and contains the type 2 periplasmic-binding fold. A novel family of SgrR transcriptional regulator contains a two-domain structure with an N terminal DNA-binding domain of the winged helix family and a C-terminal solute-binding domain. The C-terminal domain s…
26861	FP565147.1	CPNDPIDK_03170	3055418	3057160	-	cd08508	125	470	7e-29	117	0.68	The substrate-binding component of an uncharacterized ABC-type nickel/dipeptide/oligopeptide-like import system contains the type 2 periplasmic binding fold. This CD represents the substrate-binding domain of an uncharacterized ATP-binding cassette (ABC) type nickel/dipeptide/oligopeptide-like transporter. The oligopeptide-binding protein OppA and the dipeptide-binding protein DppA show significa…
26862	FP565147.1	CPNDPIDK_03170	3055418	3057160	-	cd08509	137	577	1e-72	242	0.84	The substrate binding domain of a cellulose-binding protein from Thermotoga maritima contains the type 2 periplasmic binding fold. This family represents the substrate-binding domain of a cellulose-binding protein from the hyperthermophilic bacterium Thermotoga maritima (TmCBP) and its closest related proteins. TmCBP binds a variety of lengths of beta-1,4-linked glucose oligomers, ranging from tw…
26863	FP565147.1	CPNDPIDK_03170	3055418	3057160	-	cd08510	115	568	2e-40	152	0.84	The substrate binding component of an ABC-type lactococcal OppA-like transport system contains. This family represents the substrate binding domain of an ATP-binding cassette (ABC)-type oligopeptide import system from Lactococcus lactis and other gram-positive bacteria, as well as its closet homologs from gram-negative bacteria. Oligopeptide-binding protein (OppA) from Lactococcus lactis can bind…
26864	FP565147.1	CPNDPIDK_03170	3055418	3057160	-	cd08511	126	417	3e-22	97.7	0.58	The substrate-binding component of an uncharacterized ABC-type nickel/dipeptide/oligopeptide-like import system contains the type 2 periplasmic binding fold. This family represents the substrate-binding domain of an uncharacterized ATP-binding cassette (ABC) type nickel/dipeptide/oligopeptide-like transporter. The oligopeptide-binding protein OppA and the dipeptide-binding protein DppA show signi…
26865	FP565147.1	CPNDPIDK_03170	3055418	3057160	-	cd08512	125	572	4e-51	182	0.88	The substrate-binding component of an uncharacterized ABC-type nickel/dipeptide/oligopeptide-like import system contains the type 2 periplasmic binding fold. This CD represents the substrate-binding domain of an uncharacterized ATP-binding cassette (ABC) type nickel/dipeptide/oligopeptide-like transporter. The oligopeptide-binding protein OppA and the dipeptide-binding protein DppA show significa…
26866	FP565147.1	CPNDPIDK_03170	3055418	3057160	-	cd08513	109	572	3e-66	224	0.91	The substrate-binding component of ABC-type thermophilic oligopeptide-binding protein Hb8-like import systems, contains the type 2 periplasmic binding fold. This family includes the substrate-binding domain of an ABC-type oligopeptide-binding protein Hb8 from Thermus thermophilius and its closest homologs from other bacteria. The structural topology of this substrate-binding domain is similar to …
26867	FP565147.1	CPNDPIDK_03170	3055418	3057160	-	cd08514	120	572	2e-71	237	0.87	The substrate-binding component of the oligopeptide-binding protein, AppA, from Bacillus subtilis contains the type 2 periplasmic-binding fold. This family represents the substrate-binding domain of the oligopeptide-binding protein, AppA, from Bacillus subtilis and its closest homologs from other bacteria and archaea. Bacillus subtilis has three ABC-type peptide transport systems, a dipeptide-bin…
26868	FP565147.1	CPNDPIDK_03170	3055418	3057160	-	cd08515	125	574	2e-37	142	0.89	The substrate-binding component of an uncharacterized ABC-type nickel/dipeptide/oligopeptide-like import system contains the type 2 periplasmic binding fold. This CD represents the substrate-binding domain of an uncharacterized ATP-binding cassette (ABC) type nickel/dipeptide/oligopeptide-like transporter. The oligopeptide-binding protein OppA and the dipeptide-binding protein DppA show significa…
26869	FP565147.1	CPNDPIDK_03170	3055418	3057160	-	cd08516	125	572	2e-50	180	0.9	The substrate-binding component of an uncharacterized ABC-type nickel/dipeptide/oligopeptide-like import system contains the type 2 periplasmic binding fold. This CD represents the substrate-binding domain of an uncharacterized ATP-binding cassette (ABC) type nickel/dipeptide/oligopeptide-like transporter. The oligopeptide-binding protein OppA and the dipeptide-binding protein DppA show significa…
26870	FP565147.1	CPNDPIDK_03170	3055418	3057160	-	cd08517	125	572	2e-66	224	0.89	The substrate-binding component of an uncharacterized ABC-type nickel/dipeptide/oligopeptide-like import system contains the type 2 periplasmic binding fold. This CD represents the substrate-binding domain of an uncharacterized ATP-binding cassette (ABC) type nickel/dipeptide/oligopeptide-like transporter. The oligopeptide-binding protein OppA and the dipeptide-binding protein DppA show significa…
26871	FP565147.1	CPNDPIDK_03170	3055418	3057160	-	cd08518	122	576	3e-48	173	0.9	The substrate-binding component of an uncharacterized ABC-type nickel/dipeptide/oligopeptide-like import system contains the type 2 periplasmic binding fold. This CD represents the substrate-binding domain of an uncharacterized ATP-binding cassette (ABC) type nickel/dipeptide/oligopeptide-like transporter. The oligopeptide-binding protein OppA and the dipeptide-binding protein DppA show significa…
26872	FP565147.1	CPNDPIDK_03170	3055418	3057160	-	cd08519	125	472	7e-34	131	0.68	The substrate-binding component of an uncharacterized ABC-type nickel/dipeptide/oligopeptide-like import system contains the type 2 periplasmic binding fold. This CD represents the substrate-binding domain of an uncharacterized ATP-binding cassette (ABC) type nickel/dipeptide/oligopeptide-like transporter. The oligopeptide-binding protein OppA and the dipeptide-binding protein DppA show significa…
26873	FP565147.1	CPNDPIDK_03170	3055418	3057160	-	cd08520	128	577	6e-87	278	0.91	The substrate-binding component of an uncharacterized ABC-type nickel/dipeptide/oligopeptide-like import system contains the type 2 periplasmic binding fold. This CD represents the substrate-binding domain of an uncharacterized ATP-binding cassette (ABC) type nickel/dipeptide/oligopeptide-like transporter. The oligopeptide-binding protein OppA and the dipeptide-binding protein DppA show significa…
26874	FP565147.1	CPNDPIDK_03170	3055418	3057160	-	cd14254	35	81	2e-05	41.4	0.86	Type II dockerin repeat domain. Bacterial cohesin domains bind to a complementary protein domain named dockerin, and this interaction is required for the formation of the cellulosome, a cellulose-degrading complex. The cellulosome consists of scaffoldin, a noncatalytic scaffolding polypeptide, that comprises repeating cohesion modules and a single carbohydrate-binding module (CBM). Specific calci…
26875	FP565147.1	CPNDPIDK_03170	3055418	3057160	-	cd14256	34	86	1e-10	56.8	0.93	Type I dockerin repeat domain. Bacterial cohesin domains bind to a complementary protein domain named dockerin, and this interaction is required for the formation of the cellulosome, a cellulose-degrading complex. The cellulosome consists of scaffoldin, a noncatalytic scaffolding polypeptide, that comprises repeating cohesion modules and a single carbohydrate-binding module (CBM). Specific calciu…
26876	FP565147.1	CPNDPIDK_03171	3057322	3058401	-	PF00963.13	53	155	1.1e-10	41.5	0.808510638297872	Cohesin domain
26877	FP565147.1	CPNDPIDK_03171	3057322	3058401	-	cd08547	42	166	1e-19	82.5	0.92	Type II cohesin domain, interaction partner of dockerin. Bacterial cohesin domains bind to a complementary protein domain named dockerin, and this interaction is required for the formation of the cellulosome, a cellulose-degrading complex. The cellulosome consists of scaffoldin, a noncatalytic scaffolding polypeptide, that comprises repeating cohesion modules and a single carbohydrate-binding mod…
26878	FP565147.1	CPNDPIDK_03171	3057322	3058401	-	cd08548	53	166	1e-09	53.8	0.85	Type I cohesin domain, interaction partner of dockerin. Bacterial cohesin domains bind to a complementary protein domain named dockerin, and this interaction is required for the formation of the cellulosome, a cellulose-degrading complex. The cellulosome consists of scaffoldin, a noncatalytic scaffolding polypeptide, that comprises repeating cohesion modules and a single carbohydrate-binding modu…
27929	FP565147.1	CPNDPIDK_03241	3120757	3122436	+	COG0747	70	557	2e-111	344	0.87	ABC-type transport system, periplasmic component [Amino acid transport and metabolism].
27930	FP565147.1	CPNDPIDK_03241	3120757	3122436	+	COG4166	102	559	1e-54	193	0.79	ABC-type oligopeptide transport system, periplasmic component [Amino acid transport and metabolism].
27931	FP565147.1	CPNDPIDK_03241	3120757	3122436	+	COG4533	103	524	3e-25	107	0.63	DNA-binding transcriptional regulator SgrR of sgrS sRNA, contains a MarR-type HTH domain and a periplasmic-type solute-binding domain [Transcription].
27932	FP565147.1	CPNDPIDK_03241	3120757	3122436	+	PF00496.17	116	477	1.2e-85	287.5	0.991978609625668	Bacterial extracellular solute-binding proteins, family 5 Middle
27933	FP565147.1	CPNDPIDK_03241	3120757	3122436	+	cd00995	103	541	1e-128	386	0.92	The substrate-binding domain of an ABC-type nickel/oligopeptide-like import system contains the type 2 periplasmic binding fold. This family represents the periplasmic substrate-binding domain of nickel/dipeptide/oligopeptide transport systems, which function in the import of nickel and peptides, and other closely related proteins. The oligopeptide-binding protein OppA is a periplasmic component …
27934	FP565147.1	CPNDPIDK_03241	3120757	3122436	+	cd08489	103	541	3e-76	250	0.86	The substrate-binding component of an ABC-type nickel import system contains the type 2 periplasmic binding fold. This family represents the periplasmic substrate-binding domain of nickel transport system, which functions in the import of nickel and in the control of chemotactic response away from nickel. The ATP-binding cassette (ABC) type nickel transport system is comprised of five subunits Ni…
27935	FP565147.1	CPNDPIDK_03241	3120757	3122436	+	cd08490	74	549	0	522	1	The substrate-binding component of an uncharacterized ABC-type nickel/dipeptide/oligopeptide-like import system contains the type 2 periplasmic binding fold. This CD represents the substrate-binding domain of an uncharacterized ATP-binding cassette (ABC) type nickel/dipeptide/oligopeptide-like transporter. The oligopeptide-binding protein OppA and the dipeptide-binding protein DppA show significa…
27936	FP565147.1	CPNDPIDK_03241	3120757	3122436	+	cd08491	103	538	3e-58	202	0.84	The substrate-binding component of an uncharacterized ABC-type nickel/dipeptide/oligopeptide-like import system contains the type 2 periplasmic binding fold. This CD represents the substrate-binding domain of an uncharacterized ATP-binding cassette (ABC) type nickel/dipeptide/oligopeptide-like transporter. The oligopeptide-binding protein OppA and the dipeptide-binding protein DppA show significa…
27937	FP565147.1	CPNDPIDK_03241	3120757	3122436	+	cd08492	73	540	2e-100	314	0.94	The substrate-binding component of an uncharacterized ABC-type nickel/dipeptide/oligopeptide-like import system contains the type 2 periplasmic binding fold. This CD represents the substrate-binding domain of an uncharacterized ATP-binding cassette (ABC) type nickel/dipeptide/oligopeptide-like transporter. The oligopeptide-binding protein OppA and the dipeptide-binding protein DppA show significa…
27938	FP565147.1	CPNDPIDK_03241	3120757	3122436	+	cd08493	103	541	3e-114	349	0.88	The substrate-binding component of an ABC-type dipeptide import system contains the type 2 periplasmic binding fold. This family represents the substrate-binding domain of an ATP-binding cassette (ABC)-type dipeptide import system. The DppA binds dipeptides and some tripeptides and is involved in chemotaxis toward dipeptides, whereas the OppA binds peptides of a wide range of lengths (2-35 amino …
27939	FP565147.1	CPNDPIDK_03241	3120757	3122436	+	cd08494	103	541	1e-76	250	0.92	The substrate-binding component of an uncharacterized ABC-type nickel/dipeptide/oligopeptide-like import system contains the type 2 periplasmic binding fold. This CD represents the substrate-binding domain of an uncharacterized ATP-binding cassette (ABC) type nickel/dipeptide/oligopeptide-like transporter. The oligopeptide-binding protein OppA and the dipeptide-binding protein DppA show significa…
27940	FP565147.1	CPNDPIDK_03241	3120757	3122436	+	cd08495	85	540	2e-87	279	0.91	The substrate-binding component of an uncharacterized ABC-type nickel/dipeptide/oligopeptide-like import system contains the type 2 periplasmic binding fold. This CD represents the substrate-binding domain of an uncharacterized ATP-binding cassette (ABC) type nickel/dipeptide/oligopeptide-like transporter. The oligopeptide-binding protein OppA and the dipeptide-binding protein DppA show significa…
27941	FP565147.1	CPNDPIDK_03241	3120757	3122436	+	cd08496	88	541	2e-78	255	0.95	The substrate-binding component of an uncharacterized ABC-type nickel/dipeptide/oligopeptide-like import system contains the type 2 periplasmic binding fold. This CD represents the substrate-binding domain of an uncharacterized ATP-binding cassette (ABC) type nickel/dipeptide/oligopeptide-like transporter. The oligopeptide-binding protein OppA and the dipeptide-binding protein DppA show significa…
27942	FP565147.1	CPNDPIDK_03241	3120757	3122436	+	cd08497	103	505	8e-41	152	0.74	The substrate-binding component of an uncharacterized ABC-type nickel/dipeptide/oligopeptide-like import system contains the type 2 periplasmic binding fold. This CD represents the substrate-binding domain of an uncharacterized ATP-binding cassette (ABC) type nickel/dipeptide/oligopeptide-like transporter. The oligopeptide-binding protein OppA and the dipeptide-binding protein DppA show significa…
27943	FP565147.1	CPNDPIDK_03241	3120757	3122436	+	cd08498	103	539	8e-99	309	0.88	The substrate-binding component of an uncharacterized ABC-type nickel/dipeptide/oligopeptide-like import system contains the type 2 periplasmic binding fold. This CD represents the substrate-binding domain of an uncharacterized ATP-binding cassette (ABC) type nickel/dipeptide/oligopeptide-like transporter. The oligopeptide-binding protein OppA and the dipeptide-binding protein DppA show significa…
27944	FP565147.1	CPNDPIDK_03241	3120757	3122436	+	cd08499	103	548	8e-130	389	0.91	The substrate-binding component of an uncharacterized ABC-type peptide import system Ylib contains the type 2 periplasmic binding fold. This family represents the periplasmic substrate-binding component of an uncharacterized ATP-binding cassette (ABC)-type peptide transport system YliB. Although the ligand specificity of Ylib protein is not known, it shares significant sequence similarity to the …
27945	FP565147.1	CPNDPIDK_03241	3120757	3122436	+	cd08500	103	541	5e-53	187	0.82	The substrate-binding component of an uncharacterized ABC-type nickel/dipeptide/oligopeptide-like import system contains the type 2 periplasmic binding fold. This CD represents the substrate-binding domain of an uncharacterized ATP-binding cassette (ABC) type nickel/dipeptide/oligopeptide-like transporter. The oligopeptide-binding protein OppA and the dipeptide-binding protein DppA show significa…
27946	FP565147.1	CPNDPIDK_03241	3120757	3122436	+	cd08501	115	541	2e-46	169	0.86	The substrate-binding domain of mycobacterial lipoprotein Lpqw contains type 2 periplasmic binding fold. LpqW is one of key players in synthesis and transport of the unique components of the mycobacterial cell wall which is a complex structure rich in two related lipoglycans, the phosphatidylinositol mannosides (PIMs) and lipoarabinomannans (LAMs). Lpqw is a highly conserved lipoprotein that tran…
27947	FP565147.1	CPNDPIDK_03241	3120757	3122436	+	cd08502	103	541	5e-74	244	0.88	The substrate-binding component of an uncharacterized ABC-type nickel/dipeptide/oligopeptide-like import system contains the type 2 periplasmic binding fold. This CD represents the substrate-binding domain of an uncharacterized ATP-binding cassette (ABC) type nickel/dipeptide/oligopeptide-like transporter. The oligopeptide-binding protein OppA and the dipeptide-binding protein DppA show significa…
27948	FP565147.1	CPNDPIDK_03241	3120757	3122436	+	cd08503	70	541	4e-80	260	0.98	The substrate-binding component of an uncharacterized ABC-type nickel/dipeptide/oligopeptide-like import system contains the type 2 periplasmic binding fold. This CD represents the substrate-binding domain of an uncharacterized ATP-binding cassette (ABC) type nickel/dipeptide/oligopeptide-like transporter. The oligopeptide-binding protein OppA and the dipeptide-binding protein DppA show significa…
27949	FP565147.1	CPNDPIDK_03241	3120757	3122436	+	cd08504	103	556	1e-70	235	0.88	The substrate-binding component of an ABC-type oligopetide import system contains the type 2 periplasmic binding fold. This family represents the periplasmic substrate-binding component of an ATP-binding cassette (ABC)-type oligopeptide transport system comprised of 5 subunits. The transport system OppABCDEF contains two homologous integral membrane proteins OppB and OppF that form the translocat…
27950	FP565147.1	CPNDPIDK_03241	3120757	3122436	+	cd08505	103	527	9e-30	120	0.75	The substrate-binding component of an uncharacterized ABC-type nickel/dipeptide/oligopeptide-like import system contains the type 2 periplasmic binding fold. This CD represents the substrate-binding domain of an uncharacterized ATP-binding cassette (ABC) type nickel/dipeptide/oligopeptide-like transporter. The oligopeptide-binding protein OppA and the dipeptide-binding protein DppA show significa…
27951	FP565147.1	CPNDPIDK_03241	3120757	3122436	+	cd08506	86	541	6e-51	181	0.9	The substrate-binding domain of an oligopeptide binding protein (OppA2) from the biosynthesis pathway of the beta-lactamase inhibitor clavulanic acid contains the type 2 periplasmic binding fold. Clavulanic acid (CA), a clinically important beta-lactamase inhibitor, is one of a family of clavams produced as secondary metabolites by fermentation of Streptomyces clavuligeru. The biosynthesis of CA …
27952	FP565147.1	CPNDPIDK_03241	3120757	3122436	+	cd08507	103	427	5e-28	114	0.62	The C-terminal solute-binding domain of DNA-binding transcriptional regulator SgrR is related to the ABC-type oligopeptide-binding proteins and contains the type 2 periplasmic-binding fold. A novel family of SgrR transcriptional regulator contains a two-domain structure with an N terminal DNA-binding domain of the winged helix family and a C-terminal solute-binding domain. The C-terminal domain s…
27953	FP565147.1	CPNDPIDK_03241	3120757	3122436	+	cd08508	118	541	3e-58	201	0.86	The substrate-binding component of an uncharacterized ABC-type nickel/dipeptide/oligopeptide-like import system contains the type 2 periplasmic binding fold. This CD represents the substrate-binding domain of an uncharacterized ATP-binding cassette (ABC) type nickel/dipeptide/oligopeptide-like transporter. The oligopeptide-binding protein OppA and the dipeptide-binding protein DppA show significa…
27954	FP565147.1	CPNDPIDK_03241	3120757	3122436	+	cd08509	75	547	6e-76	250	0.9	The substrate binding domain of a cellulose-binding protein from Thermotoga maritima contains the type 2 periplasmic binding fold. This family represents the substrate-binding domain of a cellulose-binding protein from the hyperthermophilic bacterium Thermotoga maritima (TmCBP) and its closest related proteins. TmCBP binds a variety of lengths of beta-1,4-linked glucose oligomers, ranging from tw…
27955	FP565147.1	CPNDPIDK_03241	3120757	3122436	+	cd08510	103	541	2e-46	169	0.83	The substrate binding component of an ABC-type lactococcal OppA-like transport system contains. This family represents the substrate binding domain of an ATP-binding cassette (ABC)-type oligopeptide import system from Lactococcus lactis and other gram-positive bacteria, as well as its closet homologs from gram-negative bacteria. Oligopeptide-binding protein (OppA) from Lactococcus lactis can bind…
27956	FP565147.1	CPNDPIDK_03241	3120757	3122436	+	cd08511	101	548	2e-87	279	0.92	The substrate-binding component of an uncharacterized ABC-type nickel/dipeptide/oligopeptide-like import system contains the type 2 periplasmic binding fold. This family represents the substrate-binding domain of an uncharacterized ATP-binding cassette (ABC) type nickel/dipeptide/oligopeptide-like transporter. The oligopeptide-binding protein OppA and the dipeptide-binding protein DppA show signi…
27957	FP565147.1	CPNDPIDK_03241	3120757	3122436	+	cd08512	103	541	8e-114	348	0.89	The substrate-binding component of an uncharacterized ABC-type nickel/dipeptide/oligopeptide-like import system contains the type 2 periplasmic binding fold. This CD represents the substrate-binding domain of an uncharacterized ATP-binding cassette (ABC) type nickel/dipeptide/oligopeptide-like transporter. The oligopeptide-binding protein OppA and the dipeptide-binding protein DppA show significa…
27958	FP565147.1	CPNDPIDK_03241	3120757	3122436	+	cd08513	103	541	1e-89	286	0.91	The substrate-binding component of ABC-type thermophilic oligopeptide-binding protein Hb8-like import systems, contains the type 2 periplasmic binding fold. This family includes the substrate-binding domain of an ABC-type oligopeptide-binding protein Hb8 from Thermus thermophilius and its closest homologs from other bacteria. The structural topology of this substrate-binding domain is similar to …
27959	FP565147.1	CPNDPIDK_03241	3120757	3122436	+	cd08514	103	544	8e-95	299	0.9	The substrate-binding component of the oligopeptide-binding protein, AppA, from Bacillus subtilis contains the type 2 periplasmic-binding fold. This family represents the substrate-binding domain of the oligopeptide-binding protein, AppA, from Bacillus subtilis and its closest homologs from other bacteria and archaea. Bacillus subtilis has three ABC-type peptide transport systems, a dipeptide-bin…
27960	FP565147.1	CPNDPIDK_03241	3120757	3122436	+	cd08515	103	539	7e-87	277	0.9	The substrate-binding component of an uncharacterized ABC-type nickel/dipeptide/oligopeptide-like import system contains the type 2 periplasmic binding fold. This CD represents the substrate-binding domain of an uncharacterized ATP-binding cassette (ABC) type nickel/dipeptide/oligopeptide-like transporter. The oligopeptide-binding protein OppA and the dipeptide-binding protein DppA show significa…
27961	FP565147.1	CPNDPIDK_03241	3120757	3122436	+	cd08516	103	541	2e-98	308	0.91	The substrate-binding component of an uncharacterized ABC-type nickel/dipeptide/oligopeptide-like import system contains the type 2 periplasmic binding fold. This CD represents the substrate-binding domain of an uncharacterized ATP-binding cassette (ABC) type nickel/dipeptide/oligopeptide-like transporter. The oligopeptide-binding protein OppA and the dipeptide-binding protein DppA show significa…
27962	FP565147.1	CPNDPIDK_03241	3120757	3122436	+	cd08517	103	541	1e-76	251	0.88	The substrate-binding component of an uncharacterized ABC-type nickel/dipeptide/oligopeptide-like import system contains the type 2 periplasmic binding fold. This CD represents the substrate-binding domain of an uncharacterized ATP-binding cassette (ABC) type nickel/dipeptide/oligopeptide-like transporter. The oligopeptide-binding protein OppA and the dipeptide-binding protein DppA show significa…
27963	FP565147.1	CPNDPIDK_03241	3120757	3122436	+	cd08518	88	540	1e-79	259	0.93	The substrate-binding component of an uncharacterized ABC-type nickel/dipeptide/oligopeptide-like import system contains the type 2 periplasmic binding fold. This CD represents the substrate-binding domain of an uncharacterized ATP-binding cassette (ABC) type nickel/dipeptide/oligopeptide-like transporter. The oligopeptide-binding protein OppA and the dipeptide-binding protein DppA show significa…
27964	FP565147.1	CPNDPIDK_03241	3120757	3122436	+	cd08519	86	523	3e-71	236	0.87	The substrate-binding component of an uncharacterized ABC-type nickel/dipeptide/oligopeptide-like import system contains the type 2 periplasmic binding fold. This CD represents the substrate-binding domain of an uncharacterized ATP-binding cassette (ABC) type nickel/dipeptide/oligopeptide-like transporter. The oligopeptide-binding protein OppA and the dipeptide-binding protein DppA show significa…
27965	FP565147.1	CPNDPIDK_03241	3120757	3122436	+	cd08520	99	541	5e-68	228	0.92	The substrate-binding component of an uncharacterized ABC-type nickel/dipeptide/oligopeptide-like import system contains the type 2 periplasmic binding fold. This CD represents the substrate-binding domain of an uncharacterized ATP-binding cassette (ABC) type nickel/dipeptide/oligopeptide-like transporter. The oligopeptide-binding protein OppA and the dipeptide-binding protein DppA show significa…
27966	FP565147.1	CPNDPIDK_03241	3120757	3122436	+	cd14254	15	63	4e-07	46.4	0.91	Type II dockerin repeat domain. Bacterial cohesin domains bind to a complementary protein domain named dockerin, and this interaction is required for the formation of the cellulosome, a cellulose-degrading complex. The cellulosome consists of scaffoldin, a noncatalytic scaffolding polypeptide, that comprises repeating cohesion modules and a single carbohydrate-binding module (CBM). Specific calci…
27967	FP565147.1	CPNDPIDK_03241	3120757	3122436	+	cd14256	14	66	1e-10	56.8	0.93	Type I dockerin repeat domain. Bacterial cohesin domains bind to a complementary protein domain named dockerin, and this interaction is required for the formation of the cellulosome, a cellulose-degrading complex. The cellulosome consists of scaffoldin, a noncatalytic scaffolding polypeptide, that comprises repeating cohesion modules and a single carbohydrate-binding module (CBM). Specific calciu…
29053	FP565147.1	CPNDPIDK_03350	3226394	3227593	+	COG0614	89	385	1e-37	137	0.87	ABC-type Fe3+-hydroxamate transport system, periplasmic component [Inorganic ion transport and metabolism].
29054	FP565147.1	CPNDPIDK_03350	3226394	3227593	+	COG4558	111	363	1e-09	56.2	0.73	ABC-type hemin transport system, periplasmic component [Inorganic ion transport and metabolism].
29055	FP565147.1	CPNDPIDK_03350	3226394	3227593	+	COG4607	100	223	6e-07	47.7	0.37	ABC-type enterochelin transport system, periplasmic component [Inorganic ion transport and metabolism].
29056	FP565147.1	CPNDPIDK_03350	3226394	3227593	+	PF01497.13	123	358	6e-23	81.2	0.903361344537815	Periplasmic binding protein
29057	FP565147.1	CPNDPIDK_03350	3226394	3227593	+	cd00636	108	254	3e-15	71.1	0.98	Helical backbone metal receptor (TroA-like domain). These proteins have been shown to function in the ABC transport of ferric siderophores and metal ions such as Mn2+, Fe3+, Cu2+ and/or Zn2+. Their ligand binding site is formed in the interface between two globular domains linked by a single helix. Many of these proteins also possess a low complexity region containing a metal-binding histidine-ri…
29058	FP565147.1	CPNDPIDK_03350	3226394	3227593	+	cd01139	91	399	2e-40	146	0.88	Periplasmic binding protein TroA_f. These proteins are predicted to function as initial receptors in the ABC metal ion uptake in eubacteria and archaea. They belong to the TroA superfamily of helical backbone metal receptor proteins that share a distinct fold and ligand binding mechanism. A typical TroA protein is comprised of two globular subdomains connected by a single helix and can bind their…
29059	FP565147.1	CPNDPIDK_03350	3226394	3227593	+	cd01140	100	367	8e-08	50.7	0.92	Siderophore binding protein FatB. These proteins have been shown to function as ABC-type initial receptors in the siderophore-mediated iron uptake in some eubacterial species. They belong to the TroA superfamily of periplasmic metal binding proteins that share a distinct fold and ligand binding mechanism. A typical TroA protein is comprised of two globular subdomains connected by a single helix a…
29060	FP565147.1	CPNDPIDK_03350	3226394	3227593	+	cd01141	101	172	4e-05	41.6	0.35	Periplasmic binding protein TroA_d. These proteins are predicted to function as initial receptors in the ABC metal ion uptake in eubacteria and archaea. They belong to the TroA superfamily of helical backbone metal receptor proteins that share a distinct fold and ligand binding mechanism. A typical TroA protein is comprised of two globular subdomains connected by a single helix and can bind their…
29061	FP565147.1	CPNDPIDK_03350	3226394	3227593	+	cd01142	90	388	2e-25	102	0.89	Periplasmic binding protein TroA_e. These proteins are predicted to function as initial receptors in the ABC metal ion uptake in eubacteria and archaea. They belong to the TroA superfamily of helical backbone metal receptor proteins that share a distinct fold and ligand binding mechanism. A typical TroA protein is comprised of two globular subdomains connected by a single helix and can bind their…
29062	FP565147.1	CPNDPIDK_03350	3226394	3227593	+	cd01143	126	310	3e-14	69.2	0.87	Periplasmic binding protein YvrC. These proteins are predicted to function as initial receptors in ABC transport of metal ions in eubacteria and archaea. They belong to the TroA superfamily of periplasmic metal binding proteins that share a distinct fold and ligand binding mechanism. A typical TroA protein is comprised of two globular subdomains connected by a single helix and can bind the metal …
29063	FP565147.1	CPNDPIDK_03350	3226394	3227593	+	cd01144	111	363	8e-17	77	0.92	Cobalamin binding protein BtuF. These proteins have been shown to function as initial receptors in ABC transport of vitamin B12 (cobalamin) in eubacterial and some archaeal species. They belong to the TroA superfamily of helical backbone metal receptor proteins that share a distinct fold and ligand binding mechanism. A typical TroA protein is comprised of two globular subdomains connected by a si…
29064	FP565147.1	CPNDPIDK_03350	3226394	3227593	+	cd01146	111	375	2e-13	67.7	0.93	Fe3+-siderophore binding domain FhuD. These proteins have been shown to function as initial receptors in ABC transport of Fe3+-siderophores in many eubacterial species. They belong to the TroA-like superfamily of helical backbone metal receptor proteins that share a distinct fold and ligand binding mechanism. A typical TroA-like protein is comprised of two globular subdomains connected by a long …
29065	FP565147.1	CPNDPIDK_03350	3226394	3227593	+	cd01147	103	356	3e-29	113	0.9	Metal binding protein HemV-2. These proteins are predicted to function as initial receptors in ABC transport of metal ions. They belong to the TroA superfamily of helical backbone metal receptor proteins that share a distinct fold and ligand binding mechanism. A typical TroA protein is comprised of two globular subdomains connected by a single helix and can bind the metal ion in the cleft between…
29066	FP565147.1	CPNDPIDK_03350	3226394	3227593	+	cd01148	93	366	1e-16	77	0.87	Metal binding protein TroA_a. These proteins are predicted to function as initial receptors in ABC transport of metal ions in eubacteria. They belong to the TroA superfamily of helical backbone metal receptor proteins that share a distinct fold and ligand binding mechanism. A typical TroA protein is comprised of two globular subdomains connected by a single helix and can bind the metal ion in the…
29067	FP565147.1	CPNDPIDK_03350	3226394	3227593	+	cd14256	33	85	1e-05	41.4	0.93	Type I dockerin repeat domain. Bacterial cohesin domains bind to a complementary protein domain named dockerin, and this interaction is required for the formation of the cellulosome, a cellulose-degrading complex. The cellulosome consists of scaffoldin, a noncatalytic scaffolding polypeptide, that comprises repeating cohesion modules and a single carbohydrate-binding module (CBM). Specific calciu…
29068	FP565147.1	CPNDPIDK_03351	3227717	3228982	+	COG0614	94	388	1e-37	138	0.88	ABC-type Fe3+-hydroxamate transport system, periplasmic component [Inorganic ion transport and metabolism].
29069	FP565147.1	CPNDPIDK_03351	3227717	3228982	+	COG4558	111	358	2e-08	52	0.75	ABC-type hemin transport system, periplasmic component [Inorganic ion transport and metabolism].
29070	FP565147.1	CPNDPIDK_03351	3227717	3228982	+	COG4607	95	239	1e-11	62.4	0.4	ABC-type enterochelin transport system, periplasmic component [Inorganic ion transport and metabolism].
29071	FP565147.1	CPNDPIDK_03351	3227717	3228982	+	PF01497.13	115	360	1.4e-21	76.7	0.983193277310924	Periplasmic binding protein
29072	FP565147.1	CPNDPIDK_03351	3227717	3228982	+	cd00636	113	265	4e-13	65.3	0.98	Helical backbone metal receptor (TroA-like domain). These proteins have been shown to function in the ABC transport of ferric siderophores and metal ions such as Mn2+, Fe3+, Cu2+ and/or Zn2+. Their ligand binding site is formed in the interface between two globular domains linked by a single helix. Many of these proteins also possess a low complexity region containing a metal-binding histidine-ri…
29073	FP565147.1	CPNDPIDK_03351	3227717	3228982	+	cd01138	106	260	2e-06	46.6	0.57	Periplasmic binding protein FeuA. These proteins have predicted to function as initial receptors in ABC transport of metal ions in some eubacterial species. They belong to the TroA superfamily of periplasmic metal binding proteins that share a distinct fold and ligand binding mechanism. A typical TroA protein is comprised of two globular subdomains connected by a single helix and can bind their l…
29074	FP565147.1	CPNDPIDK_03351	3227717	3228982	+	cd01139	96	415	4e-44	157	0.91	Periplasmic binding protein TroA_f. These proteins are predicted to function as initial receptors in the ABC metal ion uptake in eubacteria and archaea. They belong to the TroA superfamily of helical backbone metal receptor proteins that share a distinct fold and ligand binding mechanism. A typical TroA protein is comprised of two globular subdomains connected by a single helix and can bind their…
29075	FP565147.1	CPNDPIDK_03351	3227717	3228982	+	cd01140	109	361	1e-12	65.4	0.82	Siderophore binding protein FatB. These proteins have been shown to function as ABC-type initial receptors in the siderophore-mediated iron uptake in some eubacterial species. They belong to the TroA superfamily of periplasmic metal binding proteins that share a distinct fold and ligand binding mechanism. A typical TroA protein is comprised of two globular subdomains connected by a single helix a…
29076	FP565147.1	CPNDPIDK_03351	3227717	3228982	+	cd01141	106	306	3e-09	54	0.97	Periplasmic binding protein TroA_d. These proteins are predicted to function as initial receptors in the ABC metal ion uptake in eubacteria and archaea. They belong to the TroA superfamily of helical backbone metal receptor proteins that share a distinct fold and ligand binding mechanism. A typical TroA protein is comprised of two globular subdomains connected by a single helix and can bind their…
29077	FP565147.1	CPNDPIDK_03351	3227717	3228982	+	cd01142	95	391	7e-34	127	0.94	Periplasmic binding protein TroA_e. These proteins are predicted to function as initial receptors in the ABC metal ion uptake in eubacteria and archaea. They belong to the TroA superfamily of helical backbone metal receptor proteins that share a distinct fold and ligand binding mechanism. A typical TroA protein is comprised of two globular subdomains connected by a single helix and can bind their…
29078	FP565147.1	CPNDPIDK_03351	3227717	3228982	+	cd01143	110	317	3e-27	106	0.98	Periplasmic binding protein YvrC. These proteins are predicted to function as initial receptors in ABC transport of metal ions in eubacteria and archaea. They belong to the TroA superfamily of periplasmic metal binding proteins that share a distinct fold and ligand binding mechanism. A typical TroA protein is comprised of two globular subdomains connected by a single helix and can bind the metal …
29079	FP565147.1	CPNDPIDK_03351	3227717	3228982	+	cd01144	131	359	8e-15	71.6	0.79	Cobalamin binding protein BtuF. These proteins have been shown to function as initial receptors in ABC transport of vitamin B12 (cobalamin) in eubacterial and some archaeal species. They belong to the TroA superfamily of helical backbone metal receptor proteins that share a distinct fold and ligand binding mechanism. A typical TroA protein is comprised of two globular subdomains connected by a si…
29080	FP565147.1	CPNDPIDK_03351	3227717	3228982	+	cd01146	163	363	8e-06	44.6	0.66	Fe3+-siderophore binding domain FhuD. These proteins have been shown to function as initial receptors in ABC transport of Fe3+-siderophores in many eubacterial species. They belong to the TroA-like superfamily of helical backbone metal receptor proteins that share a distinct fold and ligand binding mechanism. A typical TroA-like protein is comprised of two globular subdomains connected by a long …
29081	FP565147.1	CPNDPIDK_03351	3227717	3228982	+	cd01147	108	368	3e-37	136	0.95	Metal binding protein HemV-2. These proteins are predicted to function as initial receptors in ABC transport of metal ions. They belong to the TroA superfamily of helical backbone metal receptor proteins that share a distinct fold and ligand binding mechanism. A typical TroA protein is comprised of two globular subdomains connected by a single helix and can bind the metal ion in the cleft between…
29082	FP565147.1	CPNDPIDK_03351	3227717	3228982	+	cd01148	99	362	5e-19	84.3	0.85	Metal binding protein TroA_a. These proteins are predicted to function as initial receptors in ABC transport of metal ions in eubacteria. They belong to the TroA superfamily of helical backbone metal receptor proteins that share a distinct fold and ligand binding mechanism. A typical TroA protein is comprised of two globular subdomains connected by a single helix and can bind the metal ion in the…
29083	FP565147.1	CPNDPIDK_03351	3227717	3228982	+	cd14256	38	90	5e-06	42.9	0.93	Type I dockerin repeat domain. Bacterial cohesin domains bind to a complementary protein domain named dockerin, and this interaction is required for the formation of the cellulosome, a cellulose-degrading complex. The cellulosome consists of scaffoldin, a noncatalytic scaffolding polypeptide, that comprises repeating cohesion modules and a single carbohydrate-binding module (CBM). Specific calciu…
29088	FP565147.1	CPNDPIDK_03353	3229567	3230763	+	COG0614	89	367	2e-39	143	0.87	ABC-type Fe3+-hydroxamate transport system, periplasmic component [Inorganic ion transport and metabolism].
29089	FP565147.1	CPNDPIDK_03353	3229567	3230763	+	COG4558	106	341	7e-16	74.7	0.77	ABC-type hemin transport system, periplasmic component [Inorganic ion transport and metabolism].
29090	FP565147.1	CPNDPIDK_03353	3229567	3230763	+	COG4594	100	360	1e-11	62.1	0.81	ABC-type Fe3+-citrate transport system, periplasmic component [Inorganic ion transport and metabolism].
29091	FP565147.1	CPNDPIDK_03353	3229567	3230763	+	PF01497.13	110	341	1.4e-31	109.4	0.983193277310924	Periplasmic binding protein
29092	FP565147.1	CPNDPIDK_03353	3229567	3230763	+	cd00636	109	249	2e-14	68.7	0.94	Helical backbone metal receptor (TroA-like domain). These proteins have been shown to function in the ABC transport of ferric siderophores and metal ions such as Mn2+, Fe3+, Cu2+ and/or Zn2+. Their ligand binding site is formed in the interface between two globular domains linked by a single helix. Many of these proteins also possess a low complexity region containing a metal-binding histidine-ri…
29093	FP565147.1	CPNDPIDK_03353	3229567	3230763	+	cd01138	99	339	1e-09	55.8	0.93	Periplasmic binding protein FeuA. These proteins have predicted to function as initial receptors in ABC transport of metal ions in some eubacterial species. They belong to the TroA superfamily of periplasmic metal binding proteins that share a distinct fold and ligand binding mechanism. A typical TroA protein is comprised of two globular subdomains connected by a single helix and can bind their l…
29094	FP565147.1	CPNDPIDK_03353	3229567	3230763	+	cd01139	91	390	2e-44	157	0.88	Periplasmic binding protein TroA_f. These proteins are predicted to function as initial receptors in the ABC metal ion uptake in eubacteria and archaea. They belong to the TroA superfamily of helical backbone metal receptor proteins that share a distinct fold and ligand binding mechanism. A typical TroA protein is comprised of two globular subdomains connected by a single helix and can bind their…
29095	FP565147.1	CPNDPIDK_03353	3229567	3230763	+	cd01140	100	339	9e-12	62.7	0.85	Siderophore binding protein FatB. These proteins have been shown to function as ABC-type initial receptors in the siderophore-mediated iron uptake in some eubacterial species. They belong to the TroA superfamily of periplasmic metal binding proteins that share a distinct fold and ligand binding mechanism. A typical TroA protein is comprised of two globular subdomains connected by a single helix a…
29096	FP565147.1	CPNDPIDK_03353	3229567	3230763	+	cd01141	101	238	2e-09	54	0.72	Periplasmic binding protein TroA_d. These proteins are predicted to function as initial receptors in the ABC metal ion uptake in eubacteria and archaea. They belong to the TroA superfamily of helical backbone metal receptor proteins that share a distinct fold and ligand binding mechanism. A typical TroA protein is comprised of two globular subdomains connected by a single helix and can bind their…
29097	FP565147.1	CPNDPIDK_03353	3229567	3230763	+	cd01142	89	372	1e-33	126	0.96	Periplasmic binding protein TroA_e. These proteins are predicted to function as initial receptors in the ABC metal ion uptake in eubacteria and archaea. They belong to the TroA superfamily of helical backbone metal receptor proteins that share a distinct fold and ligand binding mechanism. A typical TroA protein is comprised of two globular subdomains connected by a single helix and can bind their…
29098	FP565147.1	CPNDPIDK_03353	3229567	3230763	+	cd01143	105	306	4e-21	88.5	0.96	Periplasmic binding protein YvrC. These proteins are predicted to function as initial receptors in ABC transport of metal ions in eubacteria and archaea. They belong to the TroA superfamily of periplasmic metal binding proteins that share a distinct fold and ligand binding mechanism. A typical TroA protein is comprised of two globular subdomains connected by a single helix and can bind the metal …
29099	FP565147.1	CPNDPIDK_03353	3229567	3230763	+	cd01144	109	341	3e-18	81.2	0.91	Cobalamin binding protein BtuF. These proteins have been shown to function as initial receptors in ABC transport of vitamin B12 (cobalamin) in eubacterial and some archaeal species. They belong to the TroA superfamily of helical backbone metal receptor proteins that share a distinct fold and ligand binding mechanism. A typical TroA protein is comprised of two globular subdomains connected by a si…
29100	FP565147.1	CPNDPIDK_03353	3229567	3230763	+	cd01146	109	360	2e-14	70	0.92	Fe3+-siderophore binding domain FhuD. These proteins have been shown to function as initial receptors in ABC transport of Fe3+-siderophores in many eubacterial species. They belong to the TroA-like superfamily of helical backbone metal receptor proteins that share a distinct fold and ligand binding mechanism. A typical TroA-like protein is comprised of two globular subdomains connected by a long …
29101	FP565147.1	CPNDPIDK_03353	3229567	3230763	+	cd01147	103	339	8e-36	131	0.89	Metal binding protein HemV-2. These proteins are predicted to function as initial receptors in ABC transport of metal ions. They belong to the TroA superfamily of helical backbone metal receptor proteins that share a distinct fold and ligand binding mechanism. A typical TroA protein is comprised of two globular subdomains connected by a single helix and can bind the metal ion in the cleft between…
29102	FP565147.1	CPNDPIDK_03353	3229567	3230763	+	cd01148	94	359	3e-16	75.8	0.89	Metal binding protein TroA_a. These proteins are predicted to function as initial receptors in ABC transport of metal ions in eubacteria. They belong to the TroA superfamily of helical backbone metal receptor proteins that share a distinct fold and ligand binding mechanism. A typical TroA protein is comprised of two globular subdomains connected by a single helix and can bind the metal ion in the…
29103	FP565147.1	CPNDPIDK_03353	3229567	3230763	+	cd01149	107	304	1e-08	52.7	0.81	Hemin binding protein HutB. These proteins have been shown to function as initial receptors in ABC transport of hemin and hemoproteins in many eubacterial species. They belong to the TroA superfamily of periplasmic metal binding proteins that share a distinct fold and ligand binding mechanism. A typical TroA protein is comprised of two globular subdomains connected by a single helix and can bind …
29104	FP565147.1	CPNDPIDK_03353	3229567	3230763	+	cd14256	33	85	1e-05	41.4	0.93	Type I dockerin repeat domain. Bacterial cohesin domains bind to a complementary protein domain named dockerin, and this interaction is required for the formation of the cellulosome, a cellulose-degrading complex. The cellulosome consists of scaffoldin, a noncatalytic scaffolding polypeptide, that comprises repeating cohesion modules and a single carbohydrate-binding module (CBM). Specific calciu…
29105	FP565147.1	CPNDPIDK_03354	3230863	3232107	+	COG0614	89	383	9e-34	127	0.86	ABC-type Fe3+-hydroxamate transport system, periplasmic component [Inorganic ion transport and metabolism].
29106	FP565147.1	CPNDPIDK_03354	3230863	3232107	+	COG4607	106	354	2e-08	52.7	0.68	ABC-type enterochelin transport system, periplasmic component [Inorganic ion transport and metabolism].
29107	FP565147.1	CPNDPIDK_03354	3230863	3232107	+	PF01497.13	110	356	2.8e-27	95.3	0.983193277310924	Periplasmic binding protein
29108	FP565147.1	CPNDPIDK_03354	3230863	3232107	+	cd00636	108	255	6e-12	61.4	0.96	Helical backbone metal receptor (TroA-like domain). These proteins have been shown to function in the ABC transport of ferric siderophores and metal ions such as Mn2+, Fe3+, Cu2+ and/or Zn2+. Their ligand binding site is formed in the interface between two globular domains linked by a single helix. Many of these proteins also possess a low complexity region containing a metal-binding histidine-ri…
29109	FP565147.1	CPNDPIDK_03354	3230863	3232107	+	cd01138	108	359	1e-05	43.9	0.91	Periplasmic binding protein FeuA. These proteins have predicted to function as initial receptors in ABC transport of metal ions in some eubacterial species. They belong to the TroA superfamily of periplasmic metal binding proteins that share a distinct fold and ligand binding mechanism. A typical TroA protein is comprised of two globular subdomains connected by a single helix and can bind their l…
29110	FP565147.1	CPNDPIDK_03354	3230863	3232107	+	cd01139	91	401	1e-30	118	0.89	Periplasmic binding protein TroA_f. These proteins are predicted to function as initial receptors in the ABC metal ion uptake in eubacteria and archaea. They belong to the TroA superfamily of helical backbone metal receptor proteins that share a distinct fold and ligand binding mechanism. A typical TroA protein is comprised of two globular subdomains connected by a single helix and can bind their…
29111	FP565147.1	CPNDPIDK_03354	3230863	3232107	+	cd01140	108	354	1e-13	68.4	0.82	Siderophore binding protein FatB. These proteins have been shown to function as ABC-type initial receptors in the siderophore-mediated iron uptake in some eubacterial species. They belong to the TroA superfamily of periplasmic metal binding proteins that share a distinct fold and ligand binding mechanism. A typical TroA protein is comprised of two globular subdomains connected by a single helix a…
29112	FP565147.1	CPNDPIDK_03354	3230863	3232107	+	cd01142	90	386	4e-33	125	0.94	Periplasmic binding protein TroA_e. These proteins are predicted to function as initial receptors in the ABC metal ion uptake in eubacteria and archaea. They belong to the TroA superfamily of helical backbone metal receptor proteins that share a distinct fold and ligand binding mechanism. A typical TroA protein is comprised of two globular subdomains connected by a single helix and can bind their…
29113	FP565147.1	CPNDPIDK_03354	3230863	3232107	+	cd01143	106	310	2e-16	75.4	0.97	Periplasmic binding protein YvrC. These proteins are predicted to function as initial receptors in ABC transport of metal ions in eubacteria and archaea. They belong to the TroA superfamily of periplasmic metal binding proteins that share a distinct fold and ligand binding mechanism. A typical TroA protein is comprised of two globular subdomains connected by a single helix and can bind the metal …
29114	FP565147.1	CPNDPIDK_03354	3230863	3232107	+	cd01144	108	354	2e-17	79.3	0.89	Cobalamin binding protein BtuF. These proteins have been shown to function as initial receptors in ABC transport of vitamin B12 (cobalamin) in eubacterial and some archaeal species. They belong to the TroA superfamily of helical backbone metal receptor proteins that share a distinct fold and ligand binding mechanism. A typical TroA protein is comprised of two globular subdomains connected by a si…
29115	FP565147.1	CPNDPIDK_03354	3230863	3232107	+	cd01146	108	354	8e-06	44.6	0.85	Fe3+-siderophore binding domain FhuD. These proteins have been shown to function as initial receptors in ABC transport of Fe3+-siderophores in many eubacterial species. They belong to the TroA-like superfamily of helical backbone metal receptor proteins that share a distinct fold and ligand binding mechanism. A typical TroA-like protein is comprised of two globular subdomains connected by a long …
29116	FP565147.1	CPNDPIDK_03354	3230863	3232107	+	cd01147	105	358	3e-33	124	0.9	Metal binding protein HemV-2. These proteins are predicted to function as initial receptors in ABC transport of metal ions. They belong to the TroA superfamily of helical backbone metal receptor proteins that share a distinct fold and ligand binding mechanism. A typical TroA protein is comprised of two globular subdomains connected by a single helix and can bind the metal ion in the cleft between…
29117	FP565147.1	CPNDPIDK_03354	3230863	3232107	+	cd01148	93	362	1e-17	80.1	0.91	Metal binding protein TroA_a. These proteins are predicted to function as initial receptors in ABC transport of metal ions in eubacteria. They belong to the TroA superfamily of helical backbone metal receptor proteins that share a distinct fold and ligand binding mechanism. A typical TroA protein is comprised of two globular subdomains connected by a single helix and can bind the metal ion in the…
29118	FP565147.1	CPNDPIDK_03354	3230863	3232107	+	cd14256	33	85	4e-05	39.8	0.93	Type I dockerin repeat domain. Bacterial cohesin domains bind to a complementary protein domain named dockerin, and this interaction is required for the formation of the cellulosome, a cellulose-degrading complex. The cellulosome consists of scaffoldin, a noncatalytic scaffolding polypeptide, that comprises repeating cohesion modules and a single carbohydrate-binding module (CBM). Specific calciu…
29272	FP565147.1	CPNDPIDK_03361	3236997	3238286	+	COG0614	98	391	2e-41	149	0.87	ABC-type Fe3+-hydroxamate transport system, periplasmic component [Inorganic ion transport and metabolism].
29273	FP565147.1	CPNDPIDK_03361	3236997	3238286	+	COG4558	172	364	6e-13	66.3	0.59	ABC-type hemin transport system, periplasmic component [Inorganic ion transport and metabolism].
29274	FP565147.1	CPNDPIDK_03361	3236997	3238286	+	PF01497.13	120	364	3.7e-25	88.4	0.978991596638655	Periplasmic binding protein
29275	FP565147.1	CPNDPIDK_03361	3236997	3238286	+	cd00636	117	262	5e-12	61.8	0.96	Helical backbone metal receptor (TroA-like domain). These proteins have been shown to function in the ABC transport of ferric siderophores and metal ions such as Mn2+, Fe3+, Cu2+ and/or Zn2+. Their ligand binding site is formed in the interface between two globular domains linked by a single helix. Many of these proteins also possess a low complexity region containing a metal-binding histidine-ri…
29276	FP565147.1	CPNDPIDK_03361	3236997	3238286	+	cd01139	100	418	4e-33	126	0.9	Periplasmic binding protein TroA_f. These proteins are predicted to function as initial receptors in the ABC metal ion uptake in eubacteria and archaea. They belong to the TroA superfamily of helical backbone metal receptor proteins that share a distinct fold and ligand binding mechanism. A typical TroA protein is comprised of two globular subdomains connected by a single helix and can bind their…
29277	FP565147.1	CPNDPIDK_03361	3236997	3238286	+	cd01140	118	362	3e-06	46.1	0.8	Siderophore binding protein FatB. These proteins have been shown to function as ABC-type initial receptors in the siderophore-mediated iron uptake in some eubacterial species. They belong to the TroA superfamily of periplasmic metal binding proteins that share a distinct fold and ligand binding mechanism. A typical TroA protein is comprised of two globular subdomains connected by a single helix a…
29278	FP565147.1	CPNDPIDK_03361	3236997	3238286	+	cd01141	109	297	1e-07	49.3	0.97	Periplasmic binding protein TroA_d. These proteins are predicted to function as initial receptors in the ABC metal ion uptake in eubacteria and archaea. They belong to the TroA superfamily of helical backbone metal receptor proteins that share a distinct fold and ligand binding mechanism. A typical TroA protein is comprised of two globular subdomains connected by a single helix and can bind their…
29279	FP565147.1	CPNDPIDK_03361	3236997	3238286	+	cd01142	99	394	9e-33	124	0.95	Periplasmic binding protein TroA_e. These proteins are predicted to function as initial receptors in the ABC metal ion uptake in eubacteria and archaea. They belong to the TroA superfamily of helical backbone metal receptor proteins that share a distinct fold and ligand binding mechanism. A typical TroA protein is comprised of two globular subdomains connected by a single helix and can bind their…
29280	FP565147.1	CPNDPIDK_03361	3236997	3238286	+	cd01143	137	318	1e-24	98.9	0.86	Periplasmic binding protein YvrC. These proteins are predicted to function as initial receptors in ABC transport of metal ions in eubacteria and archaea. They belong to the TroA superfamily of periplasmic metal binding proteins that share a distinct fold and ligand binding mechanism. A typical TroA protein is comprised of two globular subdomains connected by a single helix and can bind the metal …
29281	FP565147.1	CPNDPIDK_03361	3236997	3238286	+	cd01144	155	364	2e-16	76.2	0.78	Cobalamin binding protein BtuF. These proteins have been shown to function as initial receptors in ABC transport of vitamin B12 (cobalamin) in eubacterial and some archaeal species. They belong to the TroA superfamily of helical backbone metal receptor proteins that share a distinct fold and ligand binding mechanism. A typical TroA protein is comprised of two globular subdomains connected by a si…
29282	FP565147.1	CPNDPIDK_03361	3236997	3238286	+	cd01146	118	381	3e-07	48.8	0.9	Fe3+-siderophore binding domain FhuD. These proteins have been shown to function as initial receptors in ABC transport of Fe3+-siderophores in many eubacterial species. They belong to the TroA-like superfamily of helical backbone metal receptor proteins that share a distinct fold and ligand binding mechanism. A typical TroA-like protein is comprised of two globular subdomains connected by a long …
29283	FP565147.1	CPNDPIDK_03361	3236997	3238286	+	cd01147	106	365	2e-28	111	0.9	Metal binding protein HemV-2. These proteins are predicted to function as initial receptors in ABC transport of metal ions. They belong to the TroA superfamily of helical backbone metal receptor proteins that share a distinct fold and ligand binding mechanism. A typical TroA protein is comprised of two globular subdomains connected by a single helix and can bind the metal ion in the cleft between…
29284	FP565147.1	CPNDPIDK_03361	3236997	3238286	+	cd01148	103	364	7e-14	69.3	0.86	Metal binding protein TroA_a. These proteins are predicted to function as initial receptors in ABC transport of metal ions in eubacteria. They belong to the TroA superfamily of helical backbone metal receptor proteins that share a distinct fold and ligand binding mechanism. A typical TroA protein is comprised of two globular subdomains connected by a single helix and can bind the metal ion in the…
29285	FP565147.1	CPNDPIDK_03361	3236997	3238286	+	cd01149	172	318	1e-09	55.7	0.62	Hemin binding protein HutB. These proteins have been shown to function as initial receptors in ABC transport of hemin and hemoproteins in many eubacterial species. They belong to the TroA superfamily of periplasmic metal binding proteins that share a distinct fold and ligand binding mechanism. A typical TroA protein is comprised of two globular subdomains connected by a single helix and can bind …
29286	FP565147.1	CPNDPIDK_03361	3236997	3238286	+	cd14256	42	94	2e-05	41.4	0.93	Type I dockerin repeat domain. Bacterial cohesin domains bind to a complementary protein domain named dockerin, and this interaction is required for the formation of the cellulosome, a cellulose-degrading complex. The cellulosome consists of scaffoldin, a noncatalytic scaffolding polypeptide, that comprises repeating cohesion modules and a single carbohydrate-binding module (CBM). Specific calciu…
29542	FP565147.1	CPNDPIDK_03386	3260407	3261486	-	PF00963.13	49	144	2.9e-09	36.9	0.687943262411348	Cohesin domain
29543	FP565147.1	CPNDPIDK_03386	3260407	3261486	-	cd08547	34	164	1e-15	71.3	0.96	Type II cohesin domain, interaction partner of dockerin. Bacterial cohesin domains bind to a complementary protein domain named dockerin, and this interaction is required for the formation of the cellulosome, a cellulose-degrading complex. The cellulosome consists of scaffoldin, a noncatalytic scaffolding polypeptide, that comprises repeating cohesion modules and a single carbohydrate-binding mod…
29544	FP565147.1	CPNDPIDK_03387	3261623	3262537	-	PF00963.13	54	161	1e-05	25.4	0.829787234042553	Cohesin domain
29545	FP565147.1	CPNDPIDK_03387	3261623	3262537	-	PF00963.13	182	293	2.9e-07	30.4	0.858156028368794	Cohesin domain
29546	FP565147.1	CPNDPIDK_03387	3261623	3262537	-	cd08547	42	167	3e-14	66.7	0.92	Type II cohesin domain, interaction partner of dockerin. Bacterial cohesin domains bind to a complementary protein domain named dockerin, and this interaction is required for the formation of the cellulosome, a cellulose-degrading complex. The cellulosome consists of scaffoldin, a noncatalytic scaffolding polypeptide, that comprises repeating cohesion modules and a single carbohydrate-binding mod…
29547	FP565147.1	CPNDPIDK_03387	3261623	3262537	-	cd08547	176	299	3e-14	66.7	0.91	Type II cohesin domain, interaction partner of dockerin. Bacterial cohesin domains bind to a complementary protein domain named dockerin, and this interaction is required for the formation of the cellulosome, a cellulose-degrading complex. The cellulosome consists of scaffoldin, a noncatalytic scaffolding polypeptide, that comprises repeating cohesion modules and a single carbohydrate-binding mod…
29555	FP565147.1	CPNDPIDK_03392	3264894	3266156	-	COG0614	94	388	2e-37	137	0.87	ABC-type Fe3+-hydroxamate transport system, periplasmic component [Inorganic ion transport and metabolism].
29556	FP565147.1	CPNDPIDK_03392	3264894	3266156	-	COG4558	110	313	2e-08	52.4	0.63	ABC-type hemin transport system, periplasmic component [Inorganic ion transport and metabolism].
29557	FP565147.1	CPNDPIDK_03392	3264894	3266156	-	PF01497.13	114	362	1.1e-18	67.2	0.991596638655462	Periplasmic binding protein
29558	FP565147.1	CPNDPIDK_03392	3264894	3266156	-	cd00636	112	261	2e-12	63	0.98	Helical backbone metal receptor (TroA-like domain). These proteins have been shown to function in the ABC transport of ferric siderophores and metal ions such as Mn2+, Fe3+, Cu2+ and/or Zn2+. Their ligand binding site is formed in the interface between two globular domains linked by a single helix. Many of these proteins also possess a low complexity region containing a metal-binding histidine-ri…
29559	FP565147.1	CPNDPIDK_03392	3264894	3266156	-	cd01139	95	415	2e-39	143	0.91	Periplasmic binding protein TroA_f. These proteins are predicted to function as initial receptors in the ABC metal ion uptake in eubacteria and archaea. They belong to the TroA superfamily of helical backbone metal receptor proteins that share a distinct fold and ligand binding mechanism. A typical TroA protein is comprised of two globular subdomains connected by a single helix and can bind their…
29560	FP565147.1	CPNDPIDK_03392	3264894	3266156	-	cd01141	105	289	8e-06	43.9	0.92	Periplasmic binding protein TroA_d. These proteins are predicted to function as initial receptors in the ABC metal ion uptake in eubacteria and archaea. They belong to the TroA superfamily of helical backbone metal receptor proteins that share a distinct fold and ligand binding mechanism. A typical TroA protein is comprised of two globular subdomains connected by a single helix and can bind their…
29561	FP565147.1	CPNDPIDK_03392	3264894	3266156	-	cd01142	96	391	1e-23	97.8	0.94	Periplasmic binding protein TroA_e. These proteins are predicted to function as initial receptors in the ABC metal ion uptake in eubacteria and archaea. They belong to the TroA superfamily of helical backbone metal receptor proteins that share a distinct fold and ligand binding mechanism. A typical TroA protein is comprised of two globular subdomains connected by a single helix and can bind their…
29562	FP565147.1	CPNDPIDK_03392	3264894	3266156	-	cd01143	109	310	2e-11	60.4	0.96	Periplasmic binding protein YvrC. These proteins are predicted to function as initial receptors in ABC transport of metal ions in eubacteria and archaea. They belong to the TroA superfamily of periplasmic metal binding proteins that share a distinct fold and ligand binding mechanism. A typical TroA protein is comprised of two globular subdomains connected by a single helix and can bind the metal …
29563	FP565147.1	CPNDPIDK_03392	3264894	3266156	-	cd01144	112	379	7e-14	68.5	0.96	Cobalamin binding protein BtuF. These proteins have been shown to function as initial receptors in ABC transport of vitamin B12 (cobalamin) in eubacterial and some archaeal species. They belong to the TroA superfamily of helical backbone metal receptor proteins that share a distinct fold and ligand binding mechanism. A typical TroA protein is comprised of two globular subdomains connected by a si…
29564	FP565147.1	CPNDPIDK_03392	3264894	3266156	-	cd01146	112	358	7e-06	45	0.85	Fe3+-siderophore binding domain FhuD. These proteins have been shown to function as initial receptors in ABC transport of Fe3+-siderophores in many eubacterial species. They belong to the TroA-like superfamily of helical backbone metal receptor proteins that share a distinct fold and ligand binding mechanism. A typical TroA-like protein is comprised of two globular subdomains connected by a long …
29565	FP565147.1	CPNDPIDK_03392	3264894	3266156	-	cd01147	107	359	2e-30	116	0.91	Metal binding protein HemV-2. These proteins are predicted to function as initial receptors in ABC transport of metal ions. They belong to the TroA superfamily of helical backbone metal receptor proteins that share a distinct fold and ligand binding mechanism. A typical TroA protein is comprised of two globular subdomains connected by a single helix and can bind the metal ion in the cleft between…
29566	FP565147.1	CPNDPIDK_03392	3264894	3266156	-	cd01148	98	310	6e-11	60.4	0.73	Metal binding protein TroA_a. These proteins are predicted to function as initial receptors in ABC transport of metal ions in eubacteria. They belong to the TroA superfamily of helical backbone metal receptor proteins that share a distinct fold and ligand binding mechanism. A typical TroA protein is comprised of two globular subdomains connected by a single helix and can bind the metal ion in the…
29567	FP565147.1	CPNDPIDK_03392	3264894	3266156	-	cd14256	37	89	7e-07	45.2	0.93	Type I dockerin repeat domain. Bacterial cohesin domains bind to a complementary protein domain named dockerin, and this interaction is required for the formation of the cellulosome, a cellulose-degrading complex. The cellulosome consists of scaffoldin, a noncatalytic scaffolding polypeptide, that comprises repeating cohesion modules and a single carbohydrate-binding module (CBM). Specific calciu…
29568	FP565147.1	CPNDPIDK_03393	3266388	3266912	-	PF00963.13	57	163	4.1e-07	29.9	0.822695035460993	Cohesin domain
29569	FP565147.1	CPNDPIDK_03393	3266388	3266912	-	cd08547	44	169	6e-14	64	0.92	Type II cohesin domain, interaction partner of dockerin. Bacterial cohesin domains bind to a complementary protein domain named dockerin, and this interaction is required for the formation of the cellulosome, a cellulose-degrading complex. The cellulosome consists of scaffoldin, a noncatalytic scaffolding polypeptide, that comprises repeating cohesion modules and a single carbohydrate-binding mod…
29873	FP565147.1	CPNDPIDK_03403	3273946	3275241	-	COG0614	94	399	3e-37	137	0.87	ABC-type Fe3+-hydroxamate transport system, periplasmic component [Inorganic ion transport and metabolism].
29874	FP565147.1	CPNDPIDK_03403	3273946	3275241	-	COG4558	98	394	9e-15	71.7	0.84	ABC-type hemin transport system, periplasmic component [Inorganic ion transport and metabolism].
29875	FP565147.1	CPNDPIDK_03403	3273946	3275241	-	PF01497.13	128	370	5e-14	51.9	0.920168067226891	Periplasmic binding protein
29876	FP565147.1	CPNDPIDK_03403	3273946	3275241	-	cd00636	112	257	6e-14	67.6	0.95	Helical backbone metal receptor (TroA-like domain). These proteins have been shown to function in the ABC transport of ferric siderophores and metal ions such as Mn2+, Fe3+, Cu2+ and/or Zn2+. Their ligand binding site is formed in the interface between two globular domains linked by a single helix. Many of these proteins also possess a low complexity region containing a metal-binding histidine-ri…
29877	FP565147.1	CPNDPIDK_03403	3273946	3275241	-	cd01139	95	426	4e-41	148	0.93	Periplasmic binding protein TroA_f. These proteins are predicted to function as initial receptors in the ABC metal ion uptake in eubacteria and archaea. They belong to the TroA superfamily of helical backbone metal receptor proteins that share a distinct fold and ligand binding mechanism. A typical TroA protein is comprised of two globular subdomains connected by a single helix and can bind their…
29878	FP565147.1	CPNDPIDK_03403	3273946	3275241	-	cd01141	105	261	7e-09	52.8	0.79	Periplasmic binding protein TroA_d. These proteins are predicted to function as initial receptors in the ABC metal ion uptake in eubacteria and archaea. They belong to the TroA superfamily of helical backbone metal receptor proteins that share a distinct fold and ligand binding mechanism. A typical TroA protein is comprised of two globular subdomains connected by a single helix and can bind their…
29879	FP565147.1	CPNDPIDK_03403	3273946	3275241	-	cd01142	96	402	1e-20	89.3	0.95	Periplasmic binding protein TroA_e. These proteins are predicted to function as initial receptors in the ABC metal ion uptake in eubacteria and archaea. They belong to the TroA superfamily of helical backbone metal receptor proteins that share a distinct fold and ligand binding mechanism. A typical TroA protein is comprised of two globular subdomains connected by a single helix and can bind their…
29880	FP565147.1	CPNDPIDK_03403	3273946	3275241	-	cd01143	109	322	2e-13	66.5	0.97	Periplasmic binding protein YvrC. These proteins are predicted to function as initial receptors in ABC transport of metal ions in eubacteria and archaea. They belong to the TroA superfamily of periplasmic metal binding proteins that share a distinct fold and ligand binding mechanism. A typical TroA protein is comprised of two globular subdomains connected by a single helix and can bind the metal …
29881	FP565147.1	CPNDPIDK_03403	3273946	3275241	-	cd01144	112	390	5e-13	66.2	0.98	Cobalamin binding protein BtuF. These proteins have been shown to function as initial receptors in ABC transport of vitamin B12 (cobalamin) in eubacterial and some archaeal species. They belong to the TroA superfamily of helical backbone metal receptor proteins that share a distinct fold and ligand binding mechanism. A typical TroA protein is comprised of two globular subdomains connected by a si…
29882	FP565147.1	CPNDPIDK_03403	3273946	3275241	-	cd01146	159	372	4e-08	51.5	0.71	Fe3+-siderophore binding domain FhuD. These proteins have been shown to function as initial receptors in ABC transport of Fe3+-siderophores in many eubacterial species. They belong to the TroA-like superfamily of helical backbone metal receptor proteins that share a distinct fold and ligand binding mechanism. A typical TroA-like protein is comprised of two globular subdomains connected by a long …
29883	FP565147.1	CPNDPIDK_03403	3273946	3275241	-	cd01147	107	370	6e-33	123	0.91	Metal binding protein HemV-2. These proteins are predicted to function as initial receptors in ABC transport of metal ions. They belong to the TroA superfamily of helical backbone metal receptor proteins that share a distinct fold and ligand binding mechanism. A typical TroA protein is comprised of two globular subdomains connected by a single helix and can bind the metal ion in the cleft between…
29884	FP565147.1	CPNDPIDK_03403	3273946	3275241	-	cd01148	98	389	1e-15	74.3	0.91	Metal binding protein TroA_a. These proteins are predicted to function as initial receptors in ABC transport of metal ions in eubacteria. They belong to the TroA superfamily of helical backbone metal receptor proteins that share a distinct fold and ligand binding mechanism. A typical TroA protein is comprised of two globular subdomains connected by a single helix and can bind the metal ion in the…
29885	FP565147.1	CPNDPIDK_03403	3273946	3275241	-	cd01149	101	322	2e-11	61.1	0.82	Hemin binding protein HutB. These proteins have been shown to function as initial receptors in ABC transport of hemin and hemoproteins in many eubacterial species. They belong to the TroA superfamily of periplasmic metal binding proteins that share a distinct fold and ligand binding mechanism. A typical TroA protein is comprised of two globular subdomains connected by a single helix and can bind …
29886	FP565147.1	CPNDPIDK_03403	3273946	3275241	-	cd14256	37	89	2e-06	44.1	0.93	Type I dockerin repeat domain. Bacterial cohesin domains bind to a complementary protein domain named dockerin, and this interaction is required for the formation of the cellulosome, a cellulose-degrading complex. The cellulosome consists of scaffoldin, a noncatalytic scaffolding polypeptide, that comprises repeating cohesion modules and a single carbohydrate-binding module (CBM). Specific calciu…
29887	FP565147.1	CPNDPIDK_03404	3275472	3275990	-	PF00963.13	54	161	1.6e-07	31.2	0.829787234042553	Cohesin domain
29888	FP565147.1	CPNDPIDK_03404	3275472	3275990	-	cd08547	42	167	3e-16	70.1	0.92	Type II cohesin domain, interaction partner of dockerin. Bacterial cohesin domains bind to a complementary protein domain named dockerin, and this interaction is required for the formation of the cellulosome, a cellulose-degrading complex. The cellulosome consists of scaffoldin, a noncatalytic scaffolding polypeptide, that comprises repeating cohesion modules and a single carbohydrate-binding mod…
29921	FP565147.1	CPNDPIDK_03416	3284183	3285493	-	COG0614	95	404	8e-39	141	0.88	ABC-type Fe3+-hydroxamate transport system, periplasmic component [Inorganic ion transport and metabolism].
29922	FP565147.1	CPNDPIDK_03416	3284183	3285493	-	COG4558	99	324	3e-12	64	0.65	ABC-type hemin transport system, periplasmic component [Inorganic ion transport and metabolism].
29923	FP565147.1	CPNDPIDK_03416	3284183	3285493	-	PF01497.13	117	376	3e-22	78.9	0.974789915966387	Periplasmic binding protein
29924	FP565147.1	CPNDPIDK_03416	3284183	3285493	-	cd00636	113	263	1e-17	78.4	1	Helical backbone metal receptor (TroA-like domain). These proteins have been shown to function in the ABC transport of ferric siderophores and metal ions such as Mn2+, Fe3+, Cu2+ and/or Zn2+. Their ligand binding site is formed in the interface between two globular domains linked by a single helix. Many of these proteins also possess a low complexity region containing a metal-binding histidine-ri…
29925	FP565147.1	CPNDPIDK_03416	3284183	3285493	-	cd01139	96	431	6e-36	134	0.94	Periplasmic binding protein TroA_f. These proteins are predicted to function as initial receptors in the ABC metal ion uptake in eubacteria and archaea. They belong to the TroA superfamily of helical backbone metal receptor proteins that share a distinct fold and ligand binding mechanism. A typical TroA protein is comprised of two globular subdomains connected by a single helix and can bind their…
29926	FP565147.1	CPNDPIDK_03416	3284183	3285493	-	cd01141	106	278	3e-11	60.1	0.89	Periplasmic binding protein TroA_d. These proteins are predicted to function as initial receptors in the ABC metal ion uptake in eubacteria and archaea. They belong to the TroA superfamily of helical backbone metal receptor proteins that share a distinct fold and ligand binding mechanism. A typical TroA protein is comprised of two globular subdomains connected by a single helix and can bind their…
29927	FP565147.1	CPNDPIDK_03416	3284183	3285493	-	cd01142	97	407	7e-24	98.6	0.94	Periplasmic binding protein TroA_e. These proteins are predicted to function as initial receptors in the ABC metal ion uptake in eubacteria and archaea. They belong to the TroA superfamily of helical backbone metal receptor proteins that share a distinct fold and ligand binding mechanism. A typical TroA protein is comprised of two globular subdomains connected by a single helix and can bind their…
29928	FP565147.1	CPNDPIDK_03416	3284183	3285493	-	cd01143	110	325	8e-16	73.9	0.97	Periplasmic binding protein YvrC. These proteins are predicted to function as initial receptors in ABC transport of metal ions in eubacteria and archaea. They belong to the TroA superfamily of periplasmic metal binding proteins that share a distinct fold and ligand binding mechanism. A typical TroA protein is comprised of two globular subdomains connected by a single helix and can bind the metal …
29929	FP565147.1	CPNDPIDK_03416	3284183	3285493	-	cd01144	113	352	5e-10	57.3	0.85	Cobalamin binding protein BtuF. These proteins have been shown to function as initial receptors in ABC transport of vitamin B12 (cobalamin) in eubacterial and some archaeal species. They belong to the TroA superfamily of helical backbone metal receptor proteins that share a distinct fold and ligand binding mechanism. A typical TroA protein is comprised of two globular subdomains connected by a si…
29930	FP565147.1	CPNDPIDK_03416	3284183	3285493	-	cd01146	113	282	1e-07	50.4	0.62	Fe3+-siderophore binding domain FhuD. These proteins have been shown to function as initial receptors in ABC transport of Fe3+-siderophores in many eubacterial species. They belong to the TroA-like superfamily of helical backbone metal receptor proteins that share a distinct fold and ligand binding mechanism. A typical TroA-like protein is comprised of two globular subdomains connected by a long …
29931	FP565147.1	CPNDPIDK_03416	3284183	3285493	-	cd01147	108	381	1e-27	108	0.92	Metal binding protein HemV-2. These proteins are predicted to function as initial receptors in ABC transport of metal ions. They belong to the TroA superfamily of helical backbone metal receptor proteins that share a distinct fold and ligand binding mechanism. A typical TroA protein is comprised of two globular subdomains connected by a single helix and can bind the metal ion in the cleft between…
29932	FP565147.1	CPNDPIDK_03416	3284183	3285493	-	cd01148	99	372	3e-13	67.7	0.86	Metal binding protein TroA_a. These proteins are predicted to function as initial receptors in ABC transport of metal ions in eubacteria. They belong to the TroA superfamily of helical backbone metal receptor proteins that share a distinct fold and ligand binding mechanism. A typical TroA protein is comprised of two globular subdomains connected by a single helix and can bind the metal ion in the…
[truncated: 75 more rows]
