# Supplementary material for: Comparative genomics reveals electron transfer and syntrophic mechanisms differentiating methanotrophic and methanogenic archaea
Source: PLoS Biol. 2022 Jan 5;20(1):e3001508. doi: 10.1371/journal.pbio.3001508 (PMC9012536; doi:10.1371/journal.pbio.3001508)
Supplement: S4 Data — (ZIP) [file pbio.3001508.s020.zip › S4 Data/ANME-2a_sp._Wang_d.csv.cohesin.csv]

	Contig	Feature	Feature.Start.in.Contig	Feature.End.in.Contig	Feature.Direction.in.Contig	Domain.Accession	Domain.Start.in.Feature	Domain.End.in.Feature	E.value	Bit.Score	Domain.Coverage	Domain.Description
1104	ANME2a2_Scaffold103.103	HOHHFJHI_03709	91	1077	+	PF00963.13	26	142	5.4e-06	26.3	0.900709219858156	Cohesin domain
1105	ANME2a2_Scaffold103.103	HOHHFJHI_03709	91	1077	+	cd08547	23	148	9e-06	42.4	0.93	Type II cohesin domain, interaction partner of dockerin. Bacterial cohesin domains bind to a complementary protein domain named dockerin, and this interaction is required for the formation of the cellulosome, a cellulose-degrading complex. The cellulosome consists of scaffoldin, a noncatalytic scaffolding polypeptide, that comprises repeating cohesion modules and a single carbohydrate-binding mod…
1106	ANME2a2_Scaffold103.103	HOHHFJHI_03709	91	1077	+	cd14256	265	322	2e-08	49.1	0.97	Type I dockerin repeat domain. Bacterial cohesin domains bind to a complementary protein domain named dockerin, and this interaction is required for the formation of the cellulosome, a cellulose-degrading complex. The cellulosome consists of scaffoldin, a noncatalytic scaffolding polypeptide, that comprises repeating cohesion modules and a single carbohydrate-binding module (CBM). Specific calciu…
5590	ANME2a2_Scaffold143.143	HOHHFJHI_01287	1105	2373	+	PF00963.13	305	392	3.7e-07	30	0.680851063829787	Cohesin domain
5591	ANME2a2_Scaffold143.143	HOHHFJHI_01287	1105	2373	+	cd08547	293	421	3e-16	73.6	0.95	Type II cohesin domain, interaction partner of dockerin. Bacterial cohesin domains bind to a complementary protein domain named dockerin, and this interaction is required for the formation of the cellulosome, a cellulose-degrading complex. The cellulosome consists of scaffoldin, a noncatalytic scaffolding polypeptide, that comprises repeating cohesion modules and a single carbohydrate-binding mod…
5592	ANME2a2_Scaffold143.143	HOHHFJHI_01287	1105	2373	+	cd08548	305	420	7e-05	40.3	0.86	Type I cohesin domain, interaction partner of dockerin. Bacterial cohesin domains bind to a complementary protein domain named dockerin, and this interaction is required for the formation of the cellulosome, a cellulose-degrading complex. The cellulosome consists of scaffoldin, a noncatalytic scaffolding polypeptide, that comprises repeating cohesion modules and a single carbohydrate-binding modu…
7184	ANME2a2_Scaffold164.164	HOHHFJHI_02708	32	424	+	cd14256	67	124	1e-08	46.4	0.97	Type I dockerin repeat domain. Bacterial cohesin domains bind to a complementary protein domain named dockerin, and this interaction is required for the formation of the cellulosome, a cellulose-degrading complex. The cellulosome consists of scaffoldin, a noncatalytic scaffolding polypeptide, that comprises repeating cohesion modules and a single carbohydrate-binding module (CBM). Specific calciu…
8240	ANME2a2_Scaffold188.188	HOHHFJHI_01811	1640	2707	-	COG0226	4	279	2e-66	213	0.87	ABC-type phosphate transport system, periplasmic component [Inorganic ion transport and metabolism].
8241	ANME2a2_Scaffold188.188	HOHHFJHI_01811	1640	2707	-	COG1840	184	283	7e-06	44	0.33	ABC-type Fe3+ transport system, periplasmic component [Inorganic ion transport and metabolism].
8242	ANME2a2_Scaffold188.188	HOHHFJHI_01811	1640	2707	-	COG1910	72	206	7e-05	40.8	0.57	Periplasmic molybdate-binding protein/domain [Inorganic ion transport and metabolism].
8243	ANME2a2_Scaffold188.188	HOHHFJHI_01811	1640	2707	-	PF12849.2	30	266	2.4e-44	151.8	0.98932384341637	PBP superfamily domain
8244	ANME2a2_Scaffold188.188	HOHHFJHI_01811	1640	2707	-	TIGR02136	2	279	8.7e-76	252.9	0.996610169491525	ptsS_2: phosphate binding protein
8245	ANME2a2_Scaffold188.188	HOHHFJHI_01811	1640	2707	-	cd01006	37	273	2e-33	124	0.88	Substrate binding domain of ABC-type phosphate transporter, a member of the type 2 periplasmic-binding fold superfamily. This phosphate-binding domain shows significant homology to the type 2 periplasmic binding proteins (PBP2), which are responsible for the uptake of a variety of substrates such as sulfate, polysaccharides, lysine/arginine/ornithine, and histidine. The PBP2 bind their ligand in …
8246	ANME2a2_Scaffold188.188	HOHHFJHI_01811	1640	2707	-	cd05466	55	230	4e-05	41.8	0.76	The substrate binding domain of LysR-type transcriptional regulators (LTTRs), a member of the type 2 periplasmic binding fold protein superfamily. This model and hierarchy represent the the substrate-binding domain of the LysR-type transcriptional regulators that form the largest family of prokaryotic transcription factor. Homologs of some of LTTRs with similar domain organizations are also found…
8247	ANME2a2_Scaffold188.188	HOHHFJHI_01811	1640	2707	-	cd08420	37	262	1e-12	64.1	0.96	C-terminal substrate binding domain of LysR-type transcriptional regulator CysL, which activates the transcription of the cysJI operon encoding sulfite reductase, contains the type 2 periplasmic binding fold. CysL, also known as YwfK, is a regular of sulfur metabolism in Bacillus subtilis. Sulfur is required for the synthesis of proteins and essential cofactors in all living organism. Sulfur can …
8248	ANME2a2_Scaffold188.188	HOHHFJHI_01811	1640	2707	-	cd13565	36	273	1e-24	98.8	0.88	Substrate binding domain of ABC-type phosphate transporter, a member of the type 2 periplasmic-binding fold superfamily. This subfamily contians phosphate binding domain found in PstS proteins that serve as initial receptors in the ABC transport of phosphate in eubacteria and archaea. After binding the ligand, PstS interacts with a cognate membrane transport complex comprised of two integral memb…
8249	ANME2a2_Scaffold188.188	HOHHFJHI_01811	1640	2707	-	cd13566	37	275	5e-95	284	0.97	Substrate binding domain of putative ABC-type phosphate transporter, a member of the type 2 periplasmic binding fold superfamily. This subfamily contains uncharacterized phosphate binding domains found in PstS proteins that serve as initial receptors in the ABC transport of phosphate in eubacteria and archaea. After binding the ligand, PstS interacts with a cognate membrane transport complex comp…
8250	ANME2a2_Scaffold188.188	HOHHFJHI_01811	1640	2707	-	cd13653	37	275	3e-103	305	0.99	Substrate binding domain of putative ABC-type phosphate transporter, a member of the type 2 periplasmic binding fold superfamily. This subfamily contains uncharacterized phosphate binding domains found in PstS proteins that serve as initial receptors in the ABC transport of phosphate in eubacteria and archaea. After binding the ligand, PstS interacts with a cognate membrane transport complex comp…
8251	ANME2a2_Scaffold188.188	HOHHFJHI_01811	1640	2707	-	cd13654	37	274	4e-37	134	0.9	Substrate binding domain of putative ABC-type phosphate transporter, a member of the type 2 periplasmic binding fold superfamily. This subfamily contains uncharacterized phosphate binding domains found in PstS proteins that serve as initial receptors in the ABC transport of phosphate in eubacteria and archaea. After binding the ligand, PstS interacts with a cognate membrane transport complex comp…
8252	ANME2a2_Scaffold188.188	HOHHFJHI_01811	1640	2707	-	cd14256	284	339	2e-05	40.6	0.95	Type I dockerin repeat domain. Bacterial cohesin domains bind to a complementary protein domain named dockerin, and this interaction is required for the formation of the cellulosome, a cellulose-degrading complex. The cellulosome consists of scaffoldin, a noncatalytic scaffolding polypeptide, that comprises repeating cohesion modules and a single carbohydrate-binding module (CBM). Specific calciu…
10266	ANME2a2_Scaffold22.22	HOHHFJHI_01217	29779	31038	-	PF00963.13	115	230	6.6e-06	26	0.893617021276596	Cohesin domain
10267	ANME2a2_Scaffold22.22	HOHHFJHI_01217	29779	31038	-	cd14256	354	411	2e-08	49.8	0.97	Type I dockerin repeat domain. Bacterial cohesin domains bind to a complementary protein domain named dockerin, and this interaction is required for the formation of the cellulosome, a cellulose-degrading complex. The cellulosome consists of scaffoldin, a noncatalytic scaffolding polypeptide, that comprises repeating cohesion modules and a single carbohydrate-binding module (CBM). Specific calciu…
11021	ANME2a2_Scaffold238.238	HOHHFJHI_02523	220	1620	-	TIGR04209	17	158	2e-20	71.2	0.965277777777778	sarcinarray: sarcinarray family protein
11022	ANME2a2_Scaffold238.238	HOHHFJHI_02523	220	1620	-	cd08547	161	267	2e-06	45.1	0.78	Type II cohesin domain, interaction partner of dockerin. Bacterial cohesin domains bind to a complementary protein domain named dockerin, and this interaction is required for the formation of the cellulosome, a cellulose-degrading complex. The cellulosome consists of scaffoldin, a noncatalytic scaffolding polypeptide, that comprises repeating cohesion modules and a single carbohydrate-binding mod…
11023	ANME2a2_Scaffold238.238	HOHHFJHI_02523	220	1620	-	cd14256	403	460	1e-07	47.5	0.97	Type I dockerin repeat domain. Bacterial cohesin domains bind to a complementary protein domain named dockerin, and this interaction is required for the formation of the cellulosome, a cellulose-degrading complex. The cellulosome consists of scaffoldin, a noncatalytic scaffolding polypeptide, that comprises repeating cohesion modules and a single carbohydrate-binding module (CBM). Specific calciu…
18442	ANME2a2_Scaffold47.47	HOHHFJHI_00139	2486	3700	-	PF00963.13	34	146	7.4e-11	42	0.865248226950355	Cohesin domain
18443	ANME2a2_Scaffold47.47	HOHHFJHI_00139	2486	3700	-	TIGR04213	194	345	3.4e-49	164.7	0.993464052287582	PGF_pre_PGF: PGF-pre-PGF domain
18444	ANME2a2_Scaffold47.47	HOHHFJHI_00139	2486	3700	-	cd08547	32	166	2e-07	47.8	0.97	Type II cohesin domain, interaction partner of dockerin. Bacterial cohesin domains bind to a complementary protein domain named dockerin, and this interaction is required for the formation of the cellulosome, a cellulose-degrading complex. The cellulosome consists of scaffoldin, a noncatalytic scaffolding polypeptide, that comprises repeating cohesion modules and a single carbohydrate-binding mod…
18445	ANME2a2_Scaffold47.47	HOHHFJHI_00139	2486	3700	-	cd08548	34	162	6e-09	52.3	0.95	Type I cohesin domain, interaction partner of dockerin. Bacterial cohesin domains bind to a complementary protein domain named dockerin, and this interaction is required for the formation of the cellulosome, a cellulose-degrading complex. The cellulosome consists of scaffoldin, a noncatalytic scaffolding polypeptide, that comprises repeating cohesion modules and a single carbohydrate-binding modu…
18730	ANME2a2_Scaffold47.47	HOHHFJHI_00144	7716	9515	-	COG0747	1	502	4e-83	271	0.88	ABC-type transport system, periplasmic component [Amino acid transport and metabolism].
18731	ANME2a2_Scaffold47.47	HOHHFJHI_00144	7716	9515	-	COG4166	1	518	4e-47	172	0.85	ABC-type oligopeptide transport system, periplasmic component [Amino acid transport and metabolism].
18732	ANME2a2_Scaffold47.47	HOHHFJHI_00144	7716	9515	-	COG4533	70	250	3e-20	91.2	0.3	DNA-binding transcriptional regulator SgrR of sgrS sRNA, contains a MarR-type HTH domain and a periplasmic-type solute-binding domain [Transcription].
18733	ANME2a2_Scaffold47.47	HOHHFJHI_00144	7716	9515	-	PF00496.17	82	444	1.9e-68	231	0.954545454545455	Bacterial extracellular solute-binding proteins, family 5 Middle
18734	ANME2a2_Scaffold47.47	HOHHFJHI_00144	7716	9515	-	cd00995	36	511	1e-93	296	0.96	The substrate-binding domain of an ABC-type nickel/oligopeptide-like import system contains the type 2 periplasmic binding fold. This family represents the periplasmic substrate-binding domain of nickel/dipeptide/oligopeptide transport systems, which function in the import of nickel and peptides, and other closely related proteins. The oligopeptide-binding protein OppA is a periplasmic component …
18735	ANME2a2_Scaffold47.47	HOHHFJHI_00144	7716	9515	-	cd08489	68	511	7e-62	212	0.88	The substrate-binding component of an ABC-type nickel import system contains the type 2 periplasmic binding fold. This family represents the periplasmic substrate-binding domain of nickel transport system, which functions in the import of nickel and in the control of chemotactic response away from nickel. The ATP-binding cassette (ABC) type nickel transport system is comprised of five subunits Ni…
18736	ANME2a2_Scaffold47.47	HOHHFJHI_00144	7716	9515	-	cd08490	71	511	1e-66	225	0.85	The substrate-binding component of an uncharacterized ABC-type nickel/dipeptide/oligopeptide-like import system contains the type 2 periplasmic binding fold. This CD represents the substrate-binding domain of an uncharacterized ATP-binding cassette (ABC) type nickel/dipeptide/oligopeptide-like transporter. The oligopeptide-binding protein OppA and the dipeptide-binding protein DppA show significa…
18737	ANME2a2_Scaffold47.47	HOHHFJHI_00144	7716	9515	-	cd08491	67	354	1e-21	95.9	0.54	The substrate-binding component of an uncharacterized ABC-type nickel/dipeptide/oligopeptide-like import system contains the type 2 periplasmic binding fold. This CD represents the substrate-binding domain of an uncharacterized ATP-binding cassette (ABC) type nickel/dipeptide/oligopeptide-like transporter. The oligopeptide-binding protein OppA and the dipeptide-binding protein DppA show significa…
18738	ANME2a2_Scaffold47.47	HOHHFJHI_00144	7716	9515	-	cd08492	34	511	6e-65	221	0.92	The substrate-binding component of an uncharacterized ABC-type nickel/dipeptide/oligopeptide-like import system contains the type 2 periplasmic binding fold. This CD represents the substrate-binding domain of an uncharacterized ATP-binding cassette (ABC) type nickel/dipeptide/oligopeptide-like transporter. The oligopeptide-binding protein OppA and the dipeptide-binding protein DppA show significa…
18739	ANME2a2_Scaffold47.47	HOHHFJHI_00144	7716	9515	-	cd08493	53	511	2e-70	235	0.9	The substrate-binding component of an ABC-type dipeptide import system contains the type 2 periplasmic binding fold. This family represents the substrate-binding domain of an ATP-binding cassette (ABC)-type dipeptide import system. The DppA binds dipeptides and some tripeptides and is involved in chemotaxis toward dipeptides, whereas the OppA binds peptides of a wide range of lengths (2-35 amino …
18740	ANME2a2_Scaffold47.47	HOHHFJHI_00144	7716	9515	-	cd08494	71	511	7e-47	170	0.9	The substrate-binding component of an uncharacterized ABC-type nickel/dipeptide/oligopeptide-like import system contains the type 2 periplasmic binding fold. This CD represents the substrate-binding domain of an uncharacterized ATP-binding cassette (ABC) type nickel/dipeptide/oligopeptide-like transporter. The oligopeptide-binding protein OppA and the dipeptide-binding protein DppA show significa…
18741	ANME2a2_Scaffold47.47	HOHHFJHI_00144	7716	9515	-	cd08495	36	501	3e-50	180	0.88	The substrate-binding component of an uncharacterized ABC-type nickel/dipeptide/oligopeptide-like import system contains the type 2 periplasmic binding fold. This CD represents the substrate-binding domain of an uncharacterized ATP-binding cassette (ABC) type nickel/dipeptide/oligopeptide-like transporter. The oligopeptide-binding protein OppA and the dipeptide-binding protein DppA show significa…
18742	ANME2a2_Scaffold47.47	HOHHFJHI_00144	7716	9515	-	cd08496	49	511	1e-43	160	0.93	The substrate-binding component of an uncharacterized ABC-type nickel/dipeptide/oligopeptide-like import system contains the type 2 periplasmic binding fold. This CD represents the substrate-binding domain of an uncharacterized ATP-binding cassette (ABC) type nickel/dipeptide/oligopeptide-like transporter. The oligopeptide-binding protein OppA and the dipeptide-binding protein DppA show significa…
18743	ANME2a2_Scaffold47.47	HOHHFJHI_00144	7716	9515	-	cd08497	50	507	1e-34	134	0.85	The substrate-binding component of an uncharacterized ABC-type nickel/dipeptide/oligopeptide-like import system contains the type 2 periplasmic binding fold. This CD represents the substrate-binding domain of an uncharacterized ATP-binding cassette (ABC) type nickel/dipeptide/oligopeptide-like transporter. The oligopeptide-binding protein OppA and the dipeptide-binding protein DppA show significa…
18744	ANME2a2_Scaffold47.47	HOHHFJHI_00144	7716	9515	-	cd08498	49	501	2e-58	203	0.89	The substrate-binding component of an uncharacterized ABC-type nickel/dipeptide/oligopeptide-like import system contains the type 2 periplasmic binding fold. This CD represents the substrate-binding domain of an uncharacterized ATP-binding cassette (ABC) type nickel/dipeptide/oligopeptide-like transporter. The oligopeptide-binding protein OppA and the dipeptide-binding protein DppA show significa…
18745	ANME2a2_Scaffold47.47	HOHHFJHI_00144	7716	9515	-	cd08499	61	511	4e-53	188	0.86	The substrate-binding component of an uncharacterized ABC-type peptide import system Ylib contains the type 2 periplasmic binding fold. This family represents the periplasmic substrate-binding component of an uncharacterized ATP-binding cassette (ABC)-type peptide transport system YliB. Although the ligand specificity of Ylib protein is not known, it shares significant sequence similarity to the …
18746	ANME2a2_Scaffold47.47	HOHHFJHI_00144	7716	9515	-	cd08500	34	495	7e-60	207	0.84	The substrate-binding component of an uncharacterized ABC-type nickel/dipeptide/oligopeptide-like import system contains the type 2 periplasmic binding fold. This CD represents the substrate-binding domain of an uncharacterized ATP-binding cassette (ABC) type nickel/dipeptide/oligopeptide-like transporter. The oligopeptide-binding protein OppA and the dipeptide-binding protein DppA show significa…
18747	ANME2a2_Scaffold47.47	HOHHFJHI_00144	7716	9515	-	cd08501	47	496	3e-29	118	0.86	The substrate-binding domain of mycobacterial lipoprotein Lpqw contains type 2 periplasmic binding fold. LpqW is one of key players in synthesis and transport of the unique components of the mycobacterial cell wall which is a complex structure rich in two related lipoglycans, the phosphatidylinositol mannosides (PIMs) and lipoarabinomannans (LAMs). Lpqw is a highly conserved lipoprotein that tran…
18748	ANME2a2_Scaffold47.47	HOHHFJHI_00144	7716	9515	-	cd08502	60	500	8e-43	158	0.84	The substrate-binding component of an uncharacterized ABC-type nickel/dipeptide/oligopeptide-like import system contains the type 2 periplasmic binding fold. This CD represents the substrate-binding domain of an uncharacterized ATP-binding cassette (ABC) type nickel/dipeptide/oligopeptide-like transporter. The oligopeptide-binding protein OppA and the dipeptide-binding protein DppA show significa…
18749	ANME2a2_Scaffold47.47	HOHHFJHI_00144	7716	9515	-	cd08503	33	499	7e-61	209	0.92	The substrate-binding component of an uncharacterized ABC-type nickel/dipeptide/oligopeptide-like import system contains the type 2 periplasmic binding fold. This CD represents the substrate-binding domain of an uncharacterized ATP-binding cassette (ABC) type nickel/dipeptide/oligopeptide-like transporter. The oligopeptide-binding protein OppA and the dipeptide-binding protein DppA show significa…
18750	ANME2a2_Scaffold47.47	HOHHFJHI_00144	7716	9515	-	cd08504	70	522	8e-50	179	0.85	The substrate-binding component of an ABC-type oligopetide import system contains the type 2 periplasmic binding fold. This family represents the periplasmic substrate-binding component of an ATP-binding cassette (ABC)-type oligopeptide transport system comprised of 5 subunits. The transport system OppABCDEF contains two homologous integral membrane proteins OppB and OppF that form the translocat…
18751	ANME2a2_Scaffold47.47	HOHHFJHI_00144	7716	9515	-	cd08505	94	502	3e-17	82.7	0.7	The substrate-binding component of an uncharacterized ABC-type nickel/dipeptide/oligopeptide-like import system contains the type 2 periplasmic binding fold. This CD represents the substrate-binding domain of an uncharacterized ATP-binding cassette (ABC) type nickel/dipeptide/oligopeptide-like transporter. The oligopeptide-binding protein OppA and the dipeptide-binding protein DppA show significa…
18752	ANME2a2_Scaffold47.47	HOHHFJHI_00144	7716	9515	-	cd08506	68	501	2e-24	104	0.84	The substrate-binding domain of an oligopeptide binding protein (OppA2) from the biosynthesis pathway of the beta-lactamase inhibitor clavulanic acid contains the type 2 periplasmic binding fold. Clavulanic acid (CA), a clinically important beta-lactamase inhibitor, is one of a family of clavams produced as secondary metabolites by fermentation of Streptomyces clavuligeru. The biosynthesis of CA …
18753	ANME2a2_Scaffold47.47	HOHHFJHI_00144	7716	9515	-	cd08507	70	317	1e-26	110	0.5	The C-terminal solute-binding domain of DNA-binding transcriptional regulator SgrR is related to the ABC-type oligopeptide-binding proteins and contains the type 2 periplasmic-binding fold. A novel family of SgrR transcriptional regulator contains a two-domain structure with an N terminal DNA-binding domain of the winged helix family and a C-terminal solute-binding domain. The C-terminal domain s…
18754	ANME2a2_Scaffold47.47	HOHHFJHI_00144	7716	9515	-	cd08508	78	511	1e-32	128	0.83	The substrate-binding component of an uncharacterized ABC-type nickel/dipeptide/oligopeptide-like import system contains the type 2 periplasmic binding fold. This CD represents the substrate-binding domain of an uncharacterized ATP-binding cassette (ABC) type nickel/dipeptide/oligopeptide-like transporter. The oligopeptide-binding protein OppA and the dipeptide-binding protein DppA show significa…
18755	ANME2a2_Scaffold47.47	HOHHFJHI_00144	7716	9515	-	cd08509	43	520	4e-74	246	0.9	The substrate binding domain of a cellulose-binding protein from Thermotoga maritima contains the type 2 periplasmic binding fold. This family represents the substrate-binding domain of a cellulose-binding protein from the hyperthermophilic bacterium Thermotoga maritima (TmCBP) and its closest related proteins. TmCBP binds a variety of lengths of beta-1,4-linked glucose oligomers, ranging from tw…
18756	ANME2a2_Scaffold47.47	HOHHFJHI_00144	7716	9515	-	cd08510	82	495	8e-32	126	0.76	The substrate binding component of an ABC-type lactococcal OppA-like transport system contains. This family represents the substrate binding domain of an ATP-binding cassette (ABC)-type oligopeptide import system from Lactococcus lactis and other gram-positive bacteria, as well as its closet homologs from gram-negative bacteria. Oligopeptide-binding protein (OppA) from Lactococcus lactis can bind…
18757	ANME2a2_Scaffold47.47	HOHHFJHI_00144	7716	9515	-	cd08511	56	504	2e-49	178	0.87	The substrate-binding component of an uncharacterized ABC-type nickel/dipeptide/oligopeptide-like import system contains the type 2 periplasmic binding fold. This family represents the substrate-binding domain of an uncharacterized ATP-binding cassette (ABC) type nickel/dipeptide/oligopeptide-like transporter. The oligopeptide-binding protein OppA and the dipeptide-binding protein DppA show signi…
18758	ANME2a2_Scaffold47.47	HOHHFJHI_00144	7716	9515	-	cd08512	70	511	4e-59	205	0.87	The substrate-binding component of an uncharacterized ABC-type nickel/dipeptide/oligopeptide-like import system contains the type 2 periplasmic binding fold. This CD represents the substrate-binding domain of an uncharacterized ATP-binding cassette (ABC) type nickel/dipeptide/oligopeptide-like transporter. The oligopeptide-binding protein OppA and the dipeptide-binding protein DppA show significa…
18759	ANME2a2_Scaffold47.47	HOHHFJHI_00144	7716	9515	-	cd08513	68	511	2e-84	273	0.89	The substrate-binding component of ABC-type thermophilic oligopeptide-binding protein Hb8-like import systems, contains the type 2 periplasmic binding fold. This family includes the substrate-binding domain of an ABC-type oligopeptide-binding protein Hb8 from Thermus thermophilius and its closest homologs from other bacteria. The structural topology of this substrate-binding domain is similar to …
18760	ANME2a2_Scaffold47.47	HOHHFJHI_00144	7716	9515	-	cd08514	67	502	5e-74	245	0.86	The substrate-binding component of the oligopeptide-binding protein, AppA, from Bacillus subtilis contains the type 2 periplasmic-binding fold. This family represents the substrate-binding domain of the oligopeptide-binding protein, AppA, from Bacillus subtilis and its closest homologs from other bacteria and archaea. Bacillus subtilis has three ABC-type peptide transport systems, a dipeptide-bin…
18761	ANME2a2_Scaffold47.47	HOHHFJHI_00144	7716	9515	-	cd08515	61	511	2e-46	169	0.9	The substrate-binding component of an uncharacterized ABC-type nickel/dipeptide/oligopeptide-like import system contains the type 2 periplasmic binding fold. This CD represents the substrate-binding domain of an uncharacterized ATP-binding cassette (ABC) type nickel/dipeptide/oligopeptide-like transporter. The oligopeptide-binding protein OppA and the dipeptide-binding protein DppA show significa…
18762	ANME2a2_Scaffold47.47	HOHHFJHI_00144	7716	9515	-	cd08516	67	511	1e-71	238	0.9	The substrate-binding component of an uncharacterized ABC-type nickel/dipeptide/oligopeptide-like import system contains the type 2 periplasmic binding fold. This CD represents the substrate-binding domain of an uncharacterized ATP-binding cassette (ABC) type nickel/dipeptide/oligopeptide-like transporter. The oligopeptide-binding protein OppA and the dipeptide-binding protein DppA show significa…
18763	ANME2a2_Scaffold47.47	HOHHFJHI_00144	7716	9515	-	cd08517	74	498	4e-77	253	0.84	The substrate-binding component of an uncharacterized ABC-type nickel/dipeptide/oligopeptide-like import system contains the type 2 periplasmic binding fold. This CD represents the substrate-binding domain of an uncharacterized ATP-binding cassette (ABC) type nickel/dipeptide/oligopeptide-like transporter. The oligopeptide-binding protein OppA and the dipeptide-binding protein DppA show significa…
18764	ANME2a2_Scaffold47.47	HOHHFJHI_00144	7716	9515	-	cd08518	68	503	9e-71	236	0.87	The substrate-binding component of an uncharacterized ABC-type nickel/dipeptide/oligopeptide-like import system contains the type 2 periplasmic binding fold. This CD represents the substrate-binding domain of an uncharacterized ATP-binding cassette (ABC) type nickel/dipeptide/oligopeptide-like transporter. The oligopeptide-binding protein OppA and the dipeptide-binding protein DppA show significa…
18765	ANME2a2_Scaffold47.47	HOHHFJHI_00144	7716	9515	-	cd08519	67	495	2e-37	142	0.86	The substrate-binding component of an uncharacterized ABC-type nickel/dipeptide/oligopeptide-like import system contains the type 2 periplasmic binding fold. This CD represents the substrate-binding domain of an uncharacterized ATP-binding cassette (ABC) type nickel/dipeptide/oligopeptide-like transporter. The oligopeptide-binding protein OppA and the dipeptide-binding protein DppA show significa…
18766	ANME2a2_Scaffold47.47	HOHHFJHI_00144	7716	9515	-	cd08520	36	515	3e-169	492	0.99	The substrate-binding component of an uncharacterized ABC-type nickel/dipeptide/oligopeptide-like import system contains the type 2 periplasmic binding fold. This CD represents the substrate-binding domain of an uncharacterized ATP-binding cassette (ABC) type nickel/dipeptide/oligopeptide-like transporter. The oligopeptide-binding protein OppA and the dipeptide-binding protein DppA show significa…
18767	ANME2a2_Scaffold47.47	HOHHFJHI_00144	7716	9515	-	cd14256	539	591	1e-05	42.1	0.93	Type I dockerin repeat domain. Bacterial cohesin domains bind to a complementary protein domain named dockerin, and this interaction is required for the formation of the cellulosome, a cellulose-degrading complex. The cellulosome consists of scaffoldin, a noncatalytic scaffolding polypeptide, that comprises repeating cohesion modules and a single carbohydrate-binding module (CBM). Specific calciu…
18779	ANME2a2_Scaffold47.47	HOHHFJHI_00149	14169	14804	-	PF00963.13	41	167	1.7e-05	24.7	0.858156028368794	Cohesin domain
18780	ANME2a2_Scaffold47.47	HOHHFJHI_00149	14169	14804	-	cd08547	38	155	3e-15	67.8	0.87	Type II cohesin domain, interaction partner of dockerin. Bacterial cohesin domains bind to a complementary protein domain named dockerin, and this interaction is required for the formation of the cellulosome, a cellulose-degrading complex. The cellulosome consists of scaffoldin, a noncatalytic scaffolding polypeptide, that comprises repeating cohesion modules and a single carbohydrate-binding mod…
18784	ANME2a2_Scaffold47.47	HOHHFJHI_00152	16777	18132	-	cd08547	28	160	3e-14	68.2	0.94	Type II cohesin domain, interaction partner of dockerin. Bacterial cohesin domains bind to a complementary protein domain named dockerin, and this interaction is required for the formation of the cellulosome, a cellulose-degrading complex. The cellulosome consists of scaffoldin, a noncatalytic scaffolding polypeptide, that comprises repeating cohesion modules and a single carbohydrate-binding mod…
18785	ANME2a2_Scaffold47.47	HOHHFJHI_00153	18140	18928	-	PF00963.13	46	143	1.3e-06	28.3	0.75177304964539	Cohesin domain
18786	ANME2a2_Scaffold47.47	HOHHFJHI_00153	18140	18928	-	cd08547	36	136	2e-10	55.5	0.73	Type II cohesin domain, interaction partner of dockerin. Bacterial cohesin domains bind to a complementary protein domain named dockerin, and this interaction is required for the formation of the cellulosome, a cellulose-degrading complex. The cellulosome consists of scaffoldin, a noncatalytic scaffolding polypeptide, that comprises repeating cohesion modules and a single carbohydrate-binding mod…
23007	ANME2a2_Scaffold56.56	HOHHFJHI_03506	9387	12443	+	PF07752.6	202	274	1.9e-10	40.3	0.324324324324324	S-layer protein
23008	ANME2a2_Scaffold56.56	HOHHFJHI_03506	9387	12443	+	PF07752.6	301	387	3.7e-09	36.1	0.355212355212355	S-layer protein
23009	ANME2a2_Scaffold56.56	HOHHFJHI_03506	9387	12443	+	PF07752.6	407	491	8.2e-09	35	0.347490347490348	S-layer protein
23010	ANME2a2_Scaffold56.56	HOHHFJHI_03506	9387	12443	+	PF07752.6	509	625	8.2e-09	35	0.455598455598456	S-layer protein
23011	ANME2a2_Scaffold56.56	HOHHFJHI_03506	9387	12443	+	cd08547	828	956	4e-09	54.7	0.95	Type II cohesin domain, interaction partner of dockerin. Bacterial cohesin domains bind to a complementary protein domain named dockerin, and this interaction is required for the formation of the cellulosome, a cellulose-degrading complex. The cellulosome consists of scaffoldin, a noncatalytic scaffolding polypeptide, that comprises repeating cohesion modules and a single carbohydrate-binding mod…
23012	ANME2a2_Scaffold56.56	HOHHFJHI_03506	9387	12443	+	cd08548	829	955	6e-06	44.6	0.94	Type I cohesin domain, interaction partner of dockerin. Bacterial cohesin domains bind to a complementary protein domain named dockerin, and this interaction is required for the formation of the cellulosome, a cellulose-degrading complex. The cellulosome consists of scaffoldin, a noncatalytic scaffolding polypeptide, that comprises repeating cohesion modules and a single carbohydrate-binding modu…
23013	ANME2a2_Scaffold56.56	HOHHFJHI_03506	9387	12443	+	cd14253	961	1011	1e-05	43.2	0.92	Dockerin repeat domain. Dockerins are modules in the cellulosome complex that often anchor catalytic subunits by binding to cohesin domains of scaffolding proteins. Three types of dockerins and their corresponding cohesin have been described in the literature. This alignment models two consecutive dockerin repeats, the functional unit.
23014	ANME2a2_Scaffold56.56	HOHHFJHI_03506	9387	12443	+	cd14254	961	1012	6e-06	44.1	0.97	Type II dockerin repeat domain. Bacterial cohesin domains bind to a complementary protein domain named dockerin, and this interaction is required for the formation of the cellulosome, a cellulose-degrading complex. The cellulosome consists of scaffoldin, a noncatalytic scaffolding polypeptide, that comprises repeating cohesion modules and a single carbohydrate-binding module (CBM). Specific calci…
23015	ANME2a2_Scaffold56.56	HOHHFJHI_03506	9387	12443	+	cd14256	960	1011	2e-09	54.1	0.92	Type I dockerin repeat domain. Bacterial cohesin domains bind to a complementary protein domain named dockerin, and this interaction is required for the formation of the cellulosome, a cellulose-degrading complex. The cellulosome consists of scaffoldin, a noncatalytic scaffolding polypeptide, that comprises repeating cohesion modules and a single carbohydrate-binding module (CBM). Specific calciu…
26938	ANME2a2_Scaffold75.75	HOHHFJHI_00601	12962	14263	-	cd08547	126	240	3e-07	47.4	0.85	Type II cohesin domain, interaction partner of dockerin. Bacterial cohesin domains bind to a complementary protein domain named dockerin, and this interaction is required for the formation of the cellulosome, a cellulose-degrading complex. The cellulosome consists of scaffoldin, a noncatalytic scaffolding polypeptide, that comprises repeating cohesion modules and a single carbohydrate-binding mod…
26939	ANME2a2_Scaffold75.75	HOHHFJHI_00601	12962	14263	-	cd14256	370	427	1e-07	47.5	0.97	Type I dockerin repeat domain. Bacterial cohesin domains bind to a complementary protein domain named dockerin, and this interaction is required for the formation of the cellulosome, a cellulose-degrading complex. The cellulosome consists of scaffoldin, a noncatalytic scaffolding polypeptide, that comprises repeating cohesion modules and a single carbohydrate-binding module (CBM). Specific calciu…
26940	ANME2a2_Scaffold75.75	HOHHFJHI_00602	14344	14769	-	cd14256	78	135	1e-08	46.8	0.97	Type I dockerin repeat domain. Bacterial cohesin domains bind to a complementary protein domain named dockerin, and this interaction is required for the formation of the cellulosome, a cellulose-degrading complex. The cellulosome consists of scaffoldin, a noncatalytic scaffolding polypeptide, that comprises repeating cohesion modules and a single carbohydrate-binding module (CBM). Specific calciu…
26941	ANME2a2_Scaffold76.76	HOHHFJHI_02684	13	1017	+	PF00963.13	77	168	2.5e-07	30.6	0.695035460992908	Cohesin domain
26942	ANME2a2_Scaffold76.76	HOHHFJHI_02684	13	1017	+	PF00963.13	218	307	9.9e-08	31.9	0.680851063829787	Cohesin domain
26943	ANME2a2_Scaffold76.76	HOHHFJHI_02684	13	1017	+	cd08547	66	191	6e-13	63.6	0.92	Type II cohesin domain, interaction partner of dockerin. Bacterial cohesin domains bind to a complementary protein domain named dockerin, and this interaction is required for the formation of the cellulosome, a cellulose-degrading complex. The cellulosome consists of scaffoldin, a noncatalytic scaffolding polypeptide, that comprises repeating cohesion modules and a single carbohydrate-binding mod…
26944	ANME2a2_Scaffold76.76	HOHHFJHI_02684	13	1017	+	cd08547	205	331	5e-11	58.2	0.93	Type II cohesin domain, interaction partner of dockerin. Bacterial cohesin domains bind to a complementary protein domain named dockerin, and this interaction is required for the formation of the cellulosome, a cellulose-degrading complex. The cellulosome consists of scaffoldin, a noncatalytic scaffolding polypeptide, that comprises repeating cohesion modules and a single carbohydrate-binding mod…
26945	ANME2a2_Scaffold76.76	HOHHFJHI_02685	1073	2803	+	COG0747	101	573	8e-110	341	0.84	ABC-type transport system, periplasmic component [Amino acid transport and metabolism].
26946	ANME2a2_Scaffold76.76	HOHHFJHI_02685	1073	2803	+	COG4166	118	574	4e-47	172	0.8	ABC-type oligopeptide transport system, periplasmic component [Amino acid transport and metabolism].
26947	ANME2a2_Scaffold76.76	HOHHFJHI_02685	1073	2803	+	COG4533	119	395	6e-21	93.6	0.47	DNA-binding transcriptional regulator SgrR of sgrS sRNA, contains a MarR-type HTH domain and a periplasmic-type solute-binding domain [Transcription].
26948	ANME2a2_Scaffold76.76	HOHHFJHI_02685	1073	2803	+	PF00496.17	131	488	2.1e-90	303.2	0.986631016042781	Bacterial extracellular solute-binding proteins, family 5 Middle
26949	ANME2a2_Scaffold76.76	HOHHFJHI_02685	1073	2803	+	cd00995	101	558	6e-128	385	0.96	The substrate-binding domain of an ABC-type nickel/oligopeptide-like import system contains the type 2 periplasmic binding fold. This family represents the periplasmic substrate-binding domain of nickel/dipeptide/oligopeptide transport systems, which function in the import of nickel and peptides, and other closely related proteins. The oligopeptide-binding protein OppA is a periplasmic component …
26950	ANME2a2_Scaffold76.76	HOHHFJHI_02685	1073	2803	+	cd08489	119	559	3e-85	274	0.89	The substrate-binding component of an ABC-type nickel import system contains the type 2 periplasmic binding fold. This family represents the periplasmic substrate-binding domain of nickel transport system, which functions in the import of nickel and in the control of chemotactic response away from nickel. The ATP-binding cassette (ABC) type nickel transport system is comprised of five subunits Ni…
26951	ANME2a2_Scaffold76.76	HOHHFJHI_02685	1073	2803	+	cd08490	99	566	4e-178	513	0.98	The substrate-binding component of an uncharacterized ABC-type nickel/dipeptide/oligopeptide-like import system contains the type 2 periplasmic binding fold. This CD represents the substrate-binding domain of an uncharacterized ATP-binding cassette (ABC) type nickel/dipeptide/oligopeptide-like transporter. The oligopeptide-binding protein OppA and the dipeptide-binding protein DppA show significa…
26952	ANME2a2_Scaffold76.76	HOHHFJHI_02685	1073	2803	+	cd08491	119	551	5e-65	220	0.84	The substrate-binding component of an uncharacterized ABC-type nickel/dipeptide/oligopeptide-like import system contains the type 2 periplasmic binding fold. This CD represents the substrate-binding domain of an uncharacterized ATP-binding cassette (ABC) type nickel/dipeptide/oligopeptide-like transporter. The oligopeptide-binding protein OppA and the dipeptide-binding protein DppA show significa…
26953	ANME2a2_Scaffold76.76	HOHHFJHI_02685	1073	2803	+	cd08492	87	557	6e-101	315	0.95	The substrate-binding component of an uncharacterized ABC-type nickel/dipeptide/oligopeptide-like import system contains the type 2 periplasmic binding fold. This CD represents the substrate-binding domain of an uncharacterized ATP-binding cassette (ABC) type nickel/dipeptide/oligopeptide-like transporter. The oligopeptide-binding protein OppA and the dipeptide-binding protein DppA show significa…
26954	ANME2a2_Scaffold76.76	HOHHFJHI_02685	1073	2803	+	cd08493	119	558	4e-109	337	0.88	The substrate-binding component of an ABC-type dipeptide import system contains the type 2 periplasmic binding fold. This family represents the substrate-binding domain of an ATP-binding cassette (ABC)-type dipeptide import system. The DppA binds dipeptides and some tripeptides and is involved in chemotaxis toward dipeptides, whereas the OppA binds peptides of a wide range of lengths (2-35 amino …
26955	ANME2a2_Scaffold76.76	HOHHFJHI_02685	1073	2803	+	cd08494	119	558	1e-84	272	0.9	The substrate-binding component of an uncharacterized ABC-type nickel/dipeptide/oligopeptide-like import system contains the type 2 periplasmic binding fold. This CD represents the substrate-binding domain of an uncharacterized ATP-binding cassette (ABC) type nickel/dipeptide/oligopeptide-like transporter. The oligopeptide-binding protein OppA and the dipeptide-binding protein DppA show significa…
26956	ANME2a2_Scaffold76.76	HOHHFJHI_02685	1073	2803	+	cd08495	100	557	2e-88	283	0.91	The substrate-binding component of an uncharacterized ABC-type nickel/dipeptide/oligopeptide-like import system contains the type 2 periplasmic binding fold. This CD represents the substrate-binding domain of an uncharacterized ATP-binding cassette (ABC) type nickel/dipeptide/oligopeptide-like transporter. The oligopeptide-binding protein OppA and the dipeptide-binding protein DppA show significa…
26957	ANME2a2_Scaffold76.76	HOHHFJHI_02685	1073	2803	+	cd08496	103	558	5e-85	273	0.95	The substrate-binding component of an uncharacterized ABC-type nickel/dipeptide/oligopeptide-like import system contains the type 2 periplasmic binding fold. This CD represents the substrate-binding domain of an uncharacterized ATP-binding cassette (ABC) type nickel/dipeptide/oligopeptide-like transporter. The oligopeptide-binding protein OppA and the dipeptide-binding protein DppA show significa…
26958	ANME2a2_Scaffold76.76	HOHHFJHI_02685	1073	2803	+	cd08497	151	525	1e-39	149	0.68	The substrate-binding component of an uncharacterized ABC-type nickel/dipeptide/oligopeptide-like import system contains the type 2 periplasmic binding fold. This CD represents the substrate-binding domain of an uncharacterized ATP-binding cassette (ABC) type nickel/dipeptide/oligopeptide-like transporter. The oligopeptide-binding protein OppA and the dipeptide-binding protein DppA show significa…
26959	ANME2a2_Scaffold76.76	HOHHFJHI_02685	1073	2803	+	cd08498	119	555	2e-101	317	0.88	The substrate-binding component of an uncharacterized ABC-type nickel/dipeptide/oligopeptide-like import system contains the type 2 periplasmic binding fold. This CD represents the substrate-binding domain of an uncharacterized ATP-binding cassette (ABC) type nickel/dipeptide/oligopeptide-like transporter. The oligopeptide-binding protein OppA and the dipeptide-binding protein DppA show significa…
26960	ANME2a2_Scaffold76.76	HOHHFJHI_02685	1073	2803	+	cd08499	101	565	3e-125	378	0.95	The substrate-binding component of an uncharacterized ABC-type peptide import system Ylib contains the type 2 periplasmic binding fold. This family represents the periplasmic substrate-binding component of an uncharacterized ATP-binding cassette (ABC)-type peptide transport system YliB. Although the ligand specificity of Ylib protein is not known, it shares significant sequence similarity to the …
26961	ANME2a2_Scaffold76.76	HOHHFJHI_02685	1073	2803	+	cd08500	119	555	8e-54	190	0.85	The substrate-binding component of an uncharacterized ABC-type nickel/dipeptide/oligopeptide-like import system contains the type 2 periplasmic binding fold. This CD represents the substrate-binding domain of an uncharacterized ATP-binding cassette (ABC) type nickel/dipeptide/oligopeptide-like transporter. The oligopeptide-binding protein OppA and the dipeptide-binding protein DppA show significa…
26962	ANME2a2_Scaffold76.76	HOHHFJHI_02685	1073	2803	+	cd08501	152	558	3e-42	157	0.82	The substrate-binding domain of mycobacterial lipoprotein Lpqw contains type 2 periplasmic binding fold. LpqW is one of key players in synthesis and transport of the unique components of the mycobacterial cell wall which is a complex structure rich in two related lipoglycans, the phosphatidylinositol mannosides (PIMs) and lipoarabinomannans (LAMs). Lpqw is a highly conserved lipoprotein that tran…
26963	ANME2a2_Scaffold76.76	HOHHFJHI_02685	1073	2803	+	cd08502	90	558	1e-74	246	0.92	The substrate-binding component of an uncharacterized ABC-type nickel/dipeptide/oligopeptide-like import system contains the type 2 periplasmic binding fold. This CD represents the substrate-binding domain of an uncharacterized ATP-binding cassette (ABC) type nickel/dipeptide/oligopeptide-like transporter. The oligopeptide-binding protein OppA and the dipeptide-binding protein DppA show significa…
26964	ANME2a2_Scaffold76.76	HOHHFJHI_02685	1073	2803	+	cd08503	84	558	4e-92	291	0.97	The substrate-binding component of an uncharacterized ABC-type nickel/dipeptide/oligopeptide-like import system contains the type 2 periplasmic binding fold. This CD represents the substrate-binding domain of an uncharacterized ATP-binding cassette (ABC) type nickel/dipeptide/oligopeptide-like transporter. The oligopeptide-binding protein OppA and the dipeptide-binding protein DppA show significa…
26965	ANME2a2_Scaffold76.76	HOHHFJHI_02685	1073	2803	+	cd08504	102	574	3e-70	235	0.9	The substrate-binding component of an ABC-type oligopetide import system contains the type 2 periplasmic binding fold. This family represents the periplasmic substrate-binding component of an ATP-binding cassette (ABC)-type oligopeptide transport system comprised of 5 subunits. The transport system OppABCDEF contains two homologous integral membrane proteins OppB and OppF that form the translocat…
26966	ANME2a2_Scaffold76.76	HOHHFJHI_02685	1073	2803	+	cd08505	96	558	1e-30	123	0.82	The substrate-binding component of an uncharacterized ABC-type nickel/dipeptide/oligopeptide-like import system contains the type 2 periplasmic binding fold. This CD represents the substrate-binding domain of an uncharacterized ATP-binding cassette (ABC) type nickel/dipeptide/oligopeptide-like transporter. The oligopeptide-binding protein OppA and the dipeptide-binding protein DppA show significa…
26967	ANME2a2_Scaffold76.76	HOHHFJHI_02685	1073	2803	+	cd08506	101	546	3e-48	173	0.88	The substrate-binding domain of an oligopeptide binding protein (OppA2) from the biosynthesis pathway of the beta-lactamase inhibitor clavulanic acid contains the type 2 periplasmic binding fold. Clavulanic acid (CA), a clinically important beta-lactamase inhibitor, is one of a family of clavams produced as secondary metabolites by fermentation of Streptomyces clavuligeru. The biosynthesis of CA …
26968	ANME2a2_Scaffold76.76	HOHHFJHI_02685	1073	2803	+	cd08507	119	373	5e-28	114	0.53	The C-terminal solute-binding domain of DNA-binding transcriptional regulator SgrR is related to the ABC-type oligopeptide-binding proteins and contains the type 2 periplasmic-binding fold. A novel family of SgrR transcriptional regulator contains a two-domain structure with an N terminal DNA-binding domain of the winged helix family and a C-terminal solute-binding domain. The C-terminal domain s…
26969	ANME2a2_Scaffold76.76	HOHHFJHI_02685	1073	2803	+	cd08508	102	558	4e-64	218	0.94	The substrate-binding component of an uncharacterized ABC-type nickel/dipeptide/oligopeptide-like import system contains the type 2 periplasmic binding fold. This CD represents the substrate-binding domain of an uncharacterized ATP-binding cassette (ABC) type nickel/dipeptide/oligopeptide-like transporter. The oligopeptide-binding protein OppA and the dipeptide-binding protein DppA show significa…
26970	ANME2a2_Scaffold76.76	HOHHFJHI_02685	1073	2803	+	cd08509	109	564	4e-65	221	0.87	The substrate binding domain of a cellulose-binding protein from Thermotoga maritima contains the type 2 periplasmic binding fold. This family represents the substrate-binding domain of a cellulose-binding protein from the hyperthermophilic bacterium Thermotoga maritima (TmCBP) and its closest related proteins. TmCBP binds a variety of lengths of beta-1,4-linked glucose oligomers, ranging from tw…
26971	ANME2a2_Scaffold76.76	HOHHFJHI_02685	1073	2803	+	cd08510	117	558	1e-48	176	0.81	The substrate binding component of an ABC-type lactococcal OppA-like transport system contains. This family represents the substrate binding domain of an ATP-binding cassette (ABC)-type oligopeptide import system from Lactococcus lactis and other gram-positive bacteria, as well as its closet homologs from gram-negative bacteria. Oligopeptide-binding protein (OppA) from Lactococcus lactis can bind…
26972	ANME2a2_Scaffold76.76	HOHHFJHI_02685	1073	2803	+	cd08511	102	565	5e-96	302	0.95	The substrate-binding component of an uncharacterized ABC-type nickel/dipeptide/oligopeptide-like import system contains the type 2 periplasmic binding fold. This family represents the substrate-binding domain of an uncharacterized ATP-binding cassette (ABC) type nickel/dipeptide/oligopeptide-like transporter. The oligopeptide-binding protein OppA and the dipeptide-binding protein DppA show signi…
26973	ANME2a2_Scaffold76.76	HOHHFJHI_02685	1073	2803	+	cd08512	86	558	2e-109	337	0.96	The substrate-binding component of an uncharacterized ABC-type nickel/dipeptide/oligopeptide-like import system contains the type 2 periplasmic binding fold. This CD represents the substrate-binding domain of an uncharacterized ATP-binding cassette (ABC) type nickel/dipeptide/oligopeptide-like transporter. The oligopeptide-binding protein OppA and the dipeptide-binding protein DppA show significa…
26974	ANME2a2_Scaffold76.76	HOHHFJHI_02685	1073	2803	+	cd08513	119	558	4e-87	279	0.9	The substrate-binding component of ABC-type thermophilic oligopeptide-binding protein Hb8-like import systems, contains the type 2 periplasmic binding fold. This family includes the substrate-binding domain of an ABC-type oligopeptide-binding protein Hb8 from Thermus thermophilius and its closest homologs from other bacteria. The structural topology of this substrate-binding domain is similar to …
26975	ANME2a2_Scaffold76.76	HOHHFJHI_02685	1073	2803	+	cd08514	119	561	6e-90	287	0.91	The substrate-binding component of the oligopeptide-binding protein, AppA, from Bacillus subtilis contains the type 2 periplasmic-binding fold. This family represents the substrate-binding domain of the oligopeptide-binding protein, AppA, from Bacillus subtilis and its closest homologs from other bacteria and archaea. Bacillus subtilis has three ABC-type peptide transport systems, a dipeptide-bin…
26976	ANME2a2_Scaffold76.76	HOHHFJHI_02685	1073	2803	+	cd08515	101	555	5e-83	268	0.93	The substrate-binding component of an uncharacterized ABC-type nickel/dipeptide/oligopeptide-like import system contains the type 2 periplasmic binding fold. This CD represents the substrate-binding domain of an uncharacterized ATP-binding cassette (ABC) type nickel/dipeptide/oligopeptide-like transporter. The oligopeptide-binding protein OppA and the dipeptide-binding protein DppA show significa…
26977	ANME2a2_Scaffold76.76	HOHHFJHI_02685	1073	2803	+	cd08516	101	558	5e-99	309	0.97	The substrate-binding component of an uncharacterized ABC-type nickel/dipeptide/oligopeptide-like import system contains the type 2 periplasmic binding fold. This CD represents the substrate-binding domain of an uncharacterized ATP-binding cassette (ABC) type nickel/dipeptide/oligopeptide-like transporter. The oligopeptide-binding protein OppA and the dipeptide-binding protein DppA show significa…
26978	ANME2a2_Scaffold76.76	HOHHFJHI_02685	1073	2803	+	cd08517	87	555	1e-81	265	0.94	The substrate-binding component of an uncharacterized ABC-type nickel/dipeptide/oligopeptide-like import system contains the type 2 periplasmic binding fold. This CD represents the substrate-binding domain of an uncharacterized ATP-binding cassette (ABC) type nickel/dipeptide/oligopeptide-like transporter. The oligopeptide-binding protein OppA and the dipeptide-binding protein DppA show significa…
26979	ANME2a2_Scaffold76.76	HOHHFJHI_02685	1073	2803	+	cd08518	103	555	8e-75	246	0.93	The substrate-binding component of an uncharacterized ABC-type nickel/dipeptide/oligopeptide-like import system contains the type 2 periplasmic binding fold. This CD represents the substrate-binding domain of an uncharacterized ATP-binding cassette (ABC) type nickel/dipeptide/oligopeptide-like transporter. The oligopeptide-binding protein OppA and the dipeptide-binding protein DppA show significa…
26980	ANME2a2_Scaffold76.76	HOHHFJHI_02685	1073	2803	+	cd08519	102	538	1e-69	232	0.88	The substrate-binding component of an uncharacterized ABC-type nickel/dipeptide/oligopeptide-like import system contains the type 2 periplasmic binding fold. This CD represents the substrate-binding domain of an uncharacterized ATP-binding cassette (ABC) type nickel/dipeptide/oligopeptide-like transporter. The oligopeptide-binding protein OppA and the dipeptide-binding protein DppA show significa…
26981	ANME2a2_Scaffold76.76	HOHHFJHI_02685	1073	2803	+	cd08520	113	558	5e-68	228	0.93	The substrate-binding component of an uncharacterized ABC-type nickel/dipeptide/oligopeptide-like import system contains the type 2 periplasmic binding fold. This CD represents the substrate-binding domain of an uncharacterized ATP-binding cassette (ABC) type nickel/dipeptide/oligopeptide-like transporter. The oligopeptide-binding protein OppA and the dipeptide-binding protein DppA show significa…
26982	ANME2a2_Scaffold76.76	HOHHFJHI_02685	1073	2803	+	cd14254	29	75	8e-05	39.9	0.88	Type II dockerin repeat domain. Bacterial cohesin domains bind to a complementary protein domain named dockerin, and this interaction is required for the formation of the cellulosome, a cellulose-degrading complex. The cellulosome consists of scaffoldin, a noncatalytic scaffolding polypeptide, that comprises repeating cohesion modules and a single carbohydrate-binding module (CBM). Specific calci…
26983	ANME2a2_Scaffold76.76	HOHHFJHI_02685	1073	2803	+	cd14256	28	80	4e-06	43.7	0.93	Type I dockerin repeat domain. Bacterial cohesin domains bind to a complementary protein domain named dockerin, and this interaction is required for the formation of the cellulosome, a cellulose-degrading complex. The cellulosome consists of scaffoldin, a noncatalytic scaffolding polypeptide, that comprises repeating cohesion modules and a single carbohydrate-binding module (CBM). Specific calciu…
27285	ANME2a2_Scaffold76.76	HOHHFJHI_02692	7858	8316	+	cd08547	54	148	7e-06	40.9	0.7	Type II cohesin domain, interaction partner of dockerin. Bacterial cohesin domains bind to a complementary protein domain named dockerin, and this interaction is required for the formation of the cellulosome, a cellulose-degrading complex. The cellulosome consists of scaffoldin, a noncatalytic scaffolding polypeptide, that comprises repeating cohesion modules and a single carbohydrate-binding mod…
