# Supplementary material for: Comparative genomics reveals electron transfer and syntrophic mechanisms differentiating methanotrophic and methanogenic archaea
Source: PLoS Biol. 2022 Jan 5;20(1):e3001508. doi: 10.1371/journal.pbio.3001508 (PMC9012536; doi:10.1371/journal.pbio.3001508)
Supplement: S4 Data — (ZIP) [file pbio.3001508.s020.zip › S4 Data/ANME-2c_sp._COP2_d.csv.cohesin.csv]

	Contig	Feature	Feature.Start.in.Contig	Feature.End.in.Contig	Feature.Direction.in.Contig	Domain.Accession	Domain.Start.in.Feature	Domain.End.in.Feature	E.value	Bit.Score	Domain.Coverage	Domain.Description
69	NLANKAKL_10	CDDBKHOG_01385	2511	5303	-	COG4870	50	385	2e-39	149	0.84	Cysteine protease, C1A family [Posttranslational modification, protein turnover, chaperones].
70	NLANKAKL_10	CDDBKHOG_01385	2511	5303	-	PF00112.22	101	330	1.1e-36	126.8	0.963470319634703	Papain family cysteine protease
71	NLANKAKL_10	CDDBKHOG_01385	2511	5303	-	TIGR03804	602	644	3.6e-12	43.7	0.977272727272727	para_beta_helix: parallel beta-helix repeat
72	NLANKAKL_10	CDDBKHOG_01385	2511	5303	-	cd02248	102	332	3e-41	150	0.99	Peptidase C1A subfamily (MEROPS database nomenclature); composed of cysteine peptidases (CPs) similar to papain, including the mammalian CPs (cathepsins B, C, F, H, L, K, O, S, V, X and W). Papain is an endopeptidase with specific substrate preferences, primarily for bulky hydrophobic or aromatic residues at the S2 subsite, a hydrophobic pocket in papain that accommodates the P2 sidechain of the …
73	NLANKAKL_10	CDDBKHOG_01385	2511	5303	-	cd02619	104	333	6e-38	141	0.96	C1 Peptidase family (MEROPS database nomenclature), also referred to as the papain family; composed of two subfamilies of cysteine peptidases (CPs), C1A (papain) and C1B (bleomycin hydrolase). Papain-like enzymes are mostly endopeptidases with some exceptions like cathepsins B, C, H and X, which are exopeptidases. Papain-like CPs have different functions in various organisms. Plant CPs are used t…
74	NLANKAKL_10	CDDBKHOG_01385	2511	5303	-	cd02620	102	318	3e-21	93.5	0.8	Cathepsin B group; composed of cathepsin B and similar proteins, including tubulointerstitial nephritis antigen (TIN-Ag). Cathepsin B is a lysosomal papain-like cysteine peptidase which is expressed in all tissues and functions primarily as an exopeptidase through its carboxydipeptidyl activity. Together with other cathepsins, it is involved in the degradation of proteins, proenzyme activation, A…
75	NLANKAKL_10	CDDBKHOG_01385	2511	5303	-	cd02621	101	318	1e-20	91.3	0.78	Cathepsin C; also known as Dipeptidyl Peptidase I (DPPI), an atypical papain-like cysteine peptidase with chloride dependency and dipeptidyl aminopeptidase activity, resulting from its tetrameric structure which limits substrate access. Each subunit of the tetramer is composed of three peptides: the heavy and light chains, which together adopts the papain fold and forms the catalytic domain; and …
76	NLANKAKL_10	CDDBKHOG_01385	2511	5303	-	cd02698	101	347	1e-25	105	0.9	Cathepsin X; the only papain-like lysosomal cysteine peptidase exhibiting carboxymonopeptidase activity. It can also act as a carboxydipeptidase, like cathepsin B, but has been shown to preferentially cleave substrates through a monopeptidyl carboxypeptidase pathway. The propeptide region of cathepsin X, the shortest among papain-like peptidases, is covalently attached to the active site cysteine…
77	NLANKAKL_10	CDDBKHOG_01385	2511	5303	-	cd14256	858	913	2e-06	45.6	0.92	Type I dockerin repeat domain. Bacterial cohesin domains bind to a complementary protein domain named dockerin, and this interaction is required for the formation of the cellulosome, a cellulose-degrading complex. The cellulosome consists of scaffoldin, a noncatalytic scaffolding polypeptide, that comprises repeating cohesion modules and a single carbohydrate-binding module (CBM). Specific calciu…
78	NLANKAKL_10	CDDBKHOG_01385	2511	5303	-	smart00645	101	324	2e-31	117	0.92	Papain family cysteine protease.
1164	NLANKAKL_111	CDDBKHOG_00871	7843	9027	+	PF00963.17	84	175	1.2e-08	35	0.737588652482269	Cohesin domain
1165	NLANKAKL_111	CDDBKHOG_00871	7843	9027	+	cd08548	83	143	3e-06	44.2	0.46	Type I cohesin domain, interaction partner of dockerin. Bacterial cohesin domains bind to a complementary protein domain named dockerin, and this interaction is required for the formation of the cellulosome, a cellulose-degrading complex. The cellulosome consists of scaffoldin, a noncatalytic scaffolding polypeptide, that comprises repeating cohesion modules and a single carbohydrate-binding modu…
1408	NLANKAKL_114	CDDBKHOG_02374	1687	2307	+	COG1502	7	59	4e-12	61.4	0.13	Phosphatidylserine/phosphatidylglycerophosphate/cardiolipin synthase or related enzyme [Lipid transport and metabolism].
1409	NLANKAKL_114	CDDBKHOG_02374	1687	2307	+	COG3291	64	148	9e-07	45.3	0.27	PKD repeat [Function unknown].
1410	NLANKAKL_114	CDDBKHOG_02374	1687	2307	+	PF00801.19	74	135	2.7e-11	43.1	0.845070422535211	PKD domain
1411	NLANKAKL_114	CDDBKHOG_02374	1687	2307	+	PRK13912	4	42	4e-05	40.5	0.23	nuclease NucT; Provisional
1412	NLANKAKL_114	CDDBKHOG_02374	1687	2307	+	cd00138	7	40	4e-09	50.6	0.29	Catalytic domain of phospholipase D superfamily proteins. Catalytic domain of phospholipase D (PLD) superfamily proteins. The PLD superfamily is composed of a large and diverse group of proteins including plant, mammalian and bacterial PLDs, bacterial cardiolipin (CL) synthases, bacterial phosphatidylserine synthases (PSS), eukaryotic phosphatidylglycerophosphate (PGP) synthase, eukaryotic tyrosy…
1413	NLANKAKL_114	CDDBKHOG_02374	1687	2307	+	cd00146	75	147	2e-12	58.7	0.91	polycystic kidney disease I (PKD) domain; similar to other cell-surface modules, with an IG-like fold; domain probably functions as a ligand binding site in protein-protein or protein-carbohydrate interactions; a single instance of the repeat is presented here. The domain is also found in microbial collagenases and chitinases.
1414	NLANKAKL_114	CDDBKHOG_02374	1687	2307	+	cd09105	7	40	5e-05	39.6	0.24	Catalytic domain, repeat 2, of vertebrate phospholipases, PLD1 and PLD2, and similar proteins. Catalytic domain, repeat 2, of phospholipase D (PLD, EC 3.1.4.4) found in yeast, plants, and vertebrates, and their bacterial homologs. PLDs are involved in signal transduction, vesicle formation, protein transport, and mitosis by participating in phospholipid metabolism. They hydrolyze the terminal pho…
1415	NLANKAKL_114	CDDBKHOG_02374	1687	2307	+	cd09113	7	42	6e-05	40.3	0.17	Putative catalytic domain, repeat 2, of Escherichia coli uncharacterized protein ymdC and similar proteins. Putative catalytic domain, repeat 2, of Escherichia coli uncharacterized protein ymdC and similar proteins. In Escherichia coli, there are two genes, f413 (ybhO) and o493 (ymdC), which are homologous to gene cls that encodes the Escherichia coli cardiolipin (CL) synthase. The prototype of t…
1416	NLANKAKL_114	CDDBKHOG_02374	1687	2307	+	cd09127	5	56	8e-07	44.6	0.37	Putative catalytic domain, repeat 1, of uncharacterized phospholipase D-like proteins. Putative catalytic domain, repeat 1, of uncharacterized phospholipase D (PLD, EC 3.1.4.4)-like proteins. PLD enzymes hydrolyze phospholipid phosphodiester bonds to yield phosphatidic acid and a free polar head group. They can also catalyze transphosphatidylation of phospholipids to acceptor alcohols. Members of…
1417	NLANKAKL_114	CDDBKHOG_02374	1687	2307	+	cd09128	1	57	2e-20	82.7	0.41	Putative catalytic domain, repeat 2, of uncharacterized phospholipase D-like proteins. Putative catalytic domain, repeat 2, of uncharacterized phospholipase D (PLD, EC 3.1.4.4)-like proteins. PLD enzymes hydrolyze phospholipid phosphodiester bonds to yield phosphatidic acid and a free polar head group. They can also catalyze transphosphatidylation of phospholipids to acceptor alcohols. Members of…
1418	NLANKAKL_114	CDDBKHOG_02374	1687	2307	+	cd09131	4	53	3e-09	51.2	0.35	Putative catalytic domain of uncharacterized phospholipase D-like proteins. Putative catalytic domain of uncharacterized phospholipase D (PLD, EC 3.1.4.4)-like proteins. Members of this subfamily contain one copy of HKD motif (H-x-K-x(4)-D, where x represents any amino acid residue) that characterizes the PLD superfamily.
1419	NLANKAKL_114	CDDBKHOG_02374	1687	2307	+	cd09173	4	50	3e-05	40.4	0.3	Putative catalytic domain, repeat 2, of uncharacterized hypothetical proteins similar to Nuc, an endonuclease from Salmonella typhimurium. Putative catalytic domain, repeat 2, of uncharacterized hypothetical proteins, which show high sequence homology to the endonuclease from Salmonella typhimurium and vertebrate phospholipase D6. Nuc and PLD6 belong to the phospholipase D (PLD) superfamily. They…
1420	NLANKAKL_114	CDDBKHOG_02374	1687	2307	+	cd14256	152	200	3e-10	52.2	0.86	Type I dockerin repeat domain. Bacterial cohesin domains bind to a complementary protein domain named dockerin, and this interaction is required for the formation of the cellulosome, a cellulose-degrading complex. The cellulosome consists of scaffoldin, a noncatalytic scaffolding polypeptide, that comprises repeating cohesion modules and a single carbohydrate-binding module (CBM). Specific calciu…
1421	NLANKAKL_114	CDDBKHOG_02374	1687	2307	+	smart00089	65	148	4e-14	59.8	1	Repeats in polycystic kidney disease 1 (PKD1) and other proteins. Polycystic kidney disease 1 protein contains 14 repeats, present elsewhere such as in microbial collagenases.
2084	NLANKAKL_122	CDDBKHOG_00203	8593	13128	-	cd14253	1455	1506	9e-05	41.3	0.93	Dockerin repeat domain. Dockerins are modules in the cellulosome complex that often anchor catalytic subunits by binding to cohesin domains of scaffolding proteins. Three types of dockerins and their corresponding cohesin have been described in the literature. This alignment models two consecutive dockerin repeats, the functional unit.
2085	NLANKAKL_122	CDDBKHOG_00203	8593	13128	-	cd14256	1454	1503	5e-10	56.8	0.88	Type I dockerin repeat domain. Bacterial cohesin domains bind to a complementary protein domain named dockerin, and this interaction is required for the formation of the cellulosome, a cellulose-degrading complex. The cellulosome consists of scaffoldin, a noncatalytic scaffolding polypeptide, that comprises repeating cohesion modules and a single carbohydrate-binding module (CBM). Specific calciu…
2832	NLANKAKL_125	CDDBKHOG_00953	1375	2811	-	COG1520	51	413	2e-45	161	0.92	Outer membrane protein assembly factor BamB, contains PQQ-like beta-propeller repeat [Cell wall/membrane/envelope biogenesis].
2833	NLANKAKL_125	CDDBKHOG_00953	1375	2811	-	PF13570.5	44	79	8.4e-06	26	0.925	PQQ-like domain
2834	NLANKAKL_125	CDDBKHOG_00953	1375	2811	-	PF13570.5	81	122	0.00012	22.3	1	PQQ-like domain
2835	NLANKAKL_125	CDDBKHOG_00953	1375	2811	-	PF13570.5	273	309	0.00014	22.1	0.85	PQQ-like domain
2836	NLANKAKL_125	CDDBKHOG_00953	1375	2811	-	PF13570.5	312	363	1.7e-05	25	0.9	PQQ-like domain
2837	NLANKAKL_125	CDDBKHOG_00953	1375	2811	-	PF13570.5	371	408	3.1e-05	24.2	0.9	PQQ-like domain
2838	NLANKAKL_125	CDDBKHOG_00953	1375	2811	-	PRK11138	98	317	4e-11	62.3	0.47	outer membrane biogenesis protein BamB; Provisional
2839	NLANKAKL_125	CDDBKHOG_00953	1375	2811	-	PRK11138	57	140	1e-06	48	0.21	outer membrane biogenesis protein BamB; Provisional
2840	NLANKAKL_125	CDDBKHOG_00953	1375	2811	-	PRK11138	59	130	4e-06	46.8	0.18	outer membrane biogenesis protein BamB; Provisional
2841	NLANKAKL_125	CDDBKHOG_00953	1375	2811	-	cd00216	44	153	8e-08	52.2	0.24	PQQ-dependent dehydrogenases and related proteins. This family is composed of dehydrogenases with pyrroloquinoline quinone (PQQ) as a cofactor, such as ethanol, methanol, and membrane-bound glucose dehydrogenases. The alignment model contains an 8-bladed beta-propeller, and the family also includes distantly related proteins which are not enzymatically active and do not bind PQQ.
2842	NLANKAKL_125	CDDBKHOG_00953	1375	2811	-	cd00216	93	202	5e-07	49.5	0.25	PQQ-dependent dehydrogenases and related proteins. This family is composed of dehydrogenases with pyrroloquinoline quinone (PQQ) as a cofactor, such as ethanol, methanol, and membrane-bound glucose dehydrogenases. The alignment model contains an 8-bladed beta-propeller, and the family also includes distantly related proteins which are not enzymatically active and do not bind PQQ.
2843	NLANKAKL_125	CDDBKHOG_00953	1375	2811	-	cd00216	42	134	8e-05	42.6	0.22	PQQ-dependent dehydrogenases and related proteins. This family is composed of dehydrogenases with pyrroloquinoline quinone (PQQ) as a cofactor, such as ethanol, methanol, and membrane-bound glucose dehydrogenases. The alignment model contains an 8-bladed beta-propeller, and the family also includes distantly related proteins which are not enzymatically active and do not bind PQQ.
2844	NLANKAKL_125	CDDBKHOG_00953	1375	2811	-	cd10276	37	409	1e-88	276	0.96	Beta-barrel assembly machinery (Bam) complex component B and related proteins. BamB (YflG) is a non-essential component of the beta-barrel assembly machinery (Bam), a multi-subunit complex that inserts proteins with beta-barrel topology into the outer membrane. BamB has been found to interact with BamA, which in turn binds and stabilizes pre-folded beta-barrel proteins; it has been suggested that…
2845	NLANKAKL_125	CDDBKHOG_00953	1375	2811	-	cd10277	27	134	5e-08	52.7	0.19	Ethanol dehydrogenase, a bacterial quinoprotein (PQQ-dependent type I alcohol dehydrogenase). This bacterial family of homodimeric ethanol dehydrogenases utilize pyrroloquinoline quinone (PQQ) as a cofactor. It represents proteins whose expression may be induced by ethanol, and which are similar to quinoprotein methanol dehydrogenases, but have higher specificities for ethanol and other primary a…
2846	NLANKAKL_125	CDDBKHOG_00953	1375	2811	-	cd10277	71	150	1e-07	51.5	0.15	Ethanol dehydrogenase, a bacterial quinoprotein (PQQ-dependent type I alcohol dehydrogenase). This bacterial family of homodimeric ethanol dehydrogenases utilize pyrroloquinoline quinone (PQQ) as a cofactor. It represents proteins whose expression may be induced by ethanol, and which are similar to quinoprotein methanol dehydrogenases, but have higher specificities for ethanol and other primary a…
2847	NLANKAKL_125	CDDBKHOG_00953	1375	2811	-	cd10278	46	133	3e-06	47.3	0.16	Large subunit of methanol dehydrogenase (moxF). Methanol dehydrogenase is a key enzyme in the utilization of C1 compounds as a source of energy and carbon by bacteria. It catalyzes the oxidation of methanol to formaldehyde, transfering two electrons per methanol to cytochrome c(L) as the acceptor. Methanol dehydrogenase belongs to a family of dehydrogenases with pyrroloquinoline quinone (PQQ) as …
2848	NLANKAKL_125	CDDBKHOG_00953	1375	2811	-	cd10279	56	142	2e-08	54.2	0.16	PQQ_like domain of the quinohemoprotein alcohol dehydrogenase (type II). This family of monomeric and soluble type II alcohol dehydrogenases utilizes pyrroloquinoline quinone (PQQ) as a cofactor and is related to ethanol, methanol, and membrane-bound glucose dehydrogenases. The alignment model contains an 8-bladed beta-propeller.
2849	NLANKAKL_125	CDDBKHOG_00953	1375	2811	-	cd14256	410	459	2e-05	41.8	0.88	Type I dockerin repeat domain. Bacterial cohesin domains bind to a complementary protein domain named dockerin, and this interaction is required for the formation of the cellulosome, a cellulose-degrading complex. The cellulosome consists of scaffoldin, a noncatalytic scaffolding polypeptide, that comprises repeating cohesion modules and a single carbohydrate-binding module (CBM). Specific calciu…
2850	NLANKAKL_125	CDDBKHOG_00953	1375	2811	-	smart00564	98	128	1e-04	35.2	0.94	beta-propeller repeat. Beta-propeller repeat occurring in enzymes with pyrrolo-quinoline quinone (PQQ) as cofactor, in Ire1p-like Ser/Thr kinases, and in prokaryotic dehydrogenases.
2853	NLANKAKL_125	CDDBKHOG_00956	4699	5157	-	COG1520	2	93	8e-12	59.1	0.25	Outer membrane protein assembly factor BamB, contains PQQ-like beta-propeller repeat [Cell wall/membrane/envelope biogenesis].
2854	NLANKAKL_125	CDDBKHOG_00956	4699	5157	-	COG1520	1	143	6e-09	50.7	0.37	Outer membrane protein assembly factor BamB, contains PQQ-like beta-propeller repeat [Cell wall/membrane/envelope biogenesis].
2855	NLANKAKL_125	CDDBKHOG_00956	4699	5157	-	COG1520	2	93	7e-09	50.3	0.25	Outer membrane protein assembly factor BamB, contains PQQ-like beta-propeller repeat [Cell wall/membrane/envelope biogenesis].
2856	NLANKAKL_125	CDDBKHOG_00956	4699	5157	-	COG1520	2	99	7e-06	41.8	0.27	Outer membrane protein assembly factor BamB, contains PQQ-like beta-propeller repeat [Cell wall/membrane/envelope biogenesis].
2857	NLANKAKL_125	CDDBKHOG_00956	4699	5157	-	PF13570.5	18	55	1.3e-08	35	0.95	PQQ-like domain
2858	NLANKAKL_125	CDDBKHOG_00956	4699	5157	-	PF13570.5	58	93	1.1e-06	28.9	0.9	PQQ-like domain
2859	NLANKAKL_125	CDDBKHOG_00956	4699	5157	-	PRK11138	13	93	7e-08	48	0.21	outer membrane biogenesis protein BamB; Provisional
2860	NLANKAKL_125	CDDBKHOG_00956	4699	5157	-	PRK11138	2	88	3e-07	46.5	0.21	outer membrane biogenesis protein BamB; Provisional
2861	NLANKAKL_125	CDDBKHOG_00956	4699	5157	-	PRK11138	19	93	6e-06	42.6	0.2	outer membrane biogenesis protein BamB; Provisional
2862	NLANKAKL_125	CDDBKHOG_00956	4699	5157	-	PRK11138	17	63	8e-06	42.2	0.12	outer membrane biogenesis protein BamB; Provisional
2863	NLANKAKL_125	CDDBKHOG_00956	4699	5157	-	cd10276	2	95	1e-13	65.4	0.26	Beta-barrel assembly machinery (Bam) complex component B and related proteins. BamB (YflG) is a non-essential component of the beta-barrel assembly machinery (Bam), a multi-subunit complex that inserts proteins with beta-barrel topology into the outer membrane. BamB has been found to interact with BamA, which in turn binds and stabilizes pre-folded beta-barrel proteins; it has been suggested that…
2864	NLANKAKL_125	CDDBKHOG_00956	4699	5157	-	cd10276	19	93	2e-11	58.9	0.21	Beta-barrel assembly machinery (Bam) complex component B and related proteins. BamB (YflG) is a non-essential component of the beta-barrel assembly machinery (Bam), a multi-subunit complex that inserts proteins with beta-barrel topology into the outer membrane. BamB has been found to interact with BamA, which in turn binds and stabilizes pre-folded beta-barrel proteins; it has been suggested that…
2865	NLANKAKL_125	CDDBKHOG_00956	4699	5157	-	cd10276	2	95	8e-09	50.8	0.26	Beta-barrel assembly machinery (Bam) complex component B and related proteins. BamB (YflG) is a non-essential component of the beta-barrel assembly machinery (Bam), a multi-subunit complex that inserts proteins with beta-barrel topology into the outer membrane. BamB has been found to interact with BamA, which in turn binds and stabilizes pre-folded beta-barrel proteins; it has been suggested that…
2866	NLANKAKL_125	CDDBKHOG_00956	4699	5157	-	cd10276	1	95	2e-08	50	0.27	Beta-barrel assembly machinery (Bam) complex component B and related proteins. BamB (YflG) is a non-essential component of the beta-barrel assembly machinery (Bam), a multi-subunit complex that inserts proteins with beta-barrel topology into the outer membrane. BamB has been found to interact with BamA, which in turn binds and stabilizes pre-folded beta-barrel proteins; it has been suggested that…
2867	NLANKAKL_125	CDDBKHOG_00956	4699	5157	-	cd10276	2	93	2e-07	46.9	0.26	Beta-barrel assembly machinery (Bam) complex component B and related proteins. BamB (YflG) is a non-essential component of the beta-barrel assembly machinery (Bam), a multi-subunit complex that inserts proteins with beta-barrel topology into the outer membrane. BamB has been found to interact with BamA, which in turn binds and stabilizes pre-folded beta-barrel proteins; it has been suggested that…
2868	NLANKAKL_125	CDDBKHOG_00956	4699	5157	-	cd10276	2	93	5e-05	39.6	0.26	Beta-barrel assembly machinery (Bam) complex component B and related proteins. BamB (YflG) is a non-essential component of the beta-barrel assembly machinery (Bam), a multi-subunit complex that inserts proteins with beta-barrel topology into the outer membrane. BamB has been found to interact with BamA, which in turn binds and stabilizes pre-folded beta-barrel proteins; it has been suggested that…
2869	NLANKAKL_125	CDDBKHOG_00956	4699	5157	-	cd10277	2	63	9e-05	39.2	0.12	Ethanol dehydrogenase, a bacterial quinoprotein (PQQ-dependent type I alcohol dehydrogenase). This bacterial family of homodimeric ethanol dehydrogenases utilize pyrroloquinoline quinone (PQQ) as a cofactor. It represents proteins whose expression may be induced by ethanol, and which are similar to quinoprotein methanol dehydrogenases, but have higher specificities for ethanol and other primary a…
2870	NLANKAKL_125	CDDBKHOG_00956	4699	5157	-	cd14256	99	148	2e-06	41	0.88	Type I dockerin repeat domain. Bacterial cohesin domains bind to a complementary protein domain named dockerin, and this interaction is required for the formation of the cellulosome, a cellulose-degrading complex. The cellulosome consists of scaffoldin, a noncatalytic scaffolding polypeptide, that comprises repeating cohesion modules and a single carbohydrate-binding module (CBM). Specific calciu…
6696	NLANKAKL_147	CDDBKHOG_00723	367	708	+	PF00404.17	94	109	0.00021	20.9	0.761904761904762	Dockerin type I repeat
6697	NLANKAKL_147	CDDBKHOG_00723	367	708	+	cd14253	63	111	2e-05	37.4	0.88	Dockerin repeat domain. Dockerins are modules in the cellulosome complex that often anchor catalytic subunits by binding to cohesin domains of scaffolding proteins. Three types of dockerins and their corresponding cohesin have been described in the literature. This alignment models two consecutive dockerin repeats, the functional unit.
6698	NLANKAKL_147	CDDBKHOG_00723	367	708	+	cd14254	63	111	8e-07	41	0.91	Type II dockerin repeat domain. Bacterial cohesin domains bind to a complementary protein domain named dockerin, and this interaction is required for the formation of the cellulosome, a cellulose-degrading complex. The cellulosome consists of scaffoldin, a noncatalytic scaffolding polypeptide, that comprises repeating cohesion modules and a single carbohydrate-binding module (CBM). Specific calci…
6699	NLANKAKL_147	CDDBKHOG_00723	367	708	+	cd14256	62	110	1e-12	57.2	0.86	Type I dockerin repeat domain. Bacterial cohesin domains bind to a complementary protein domain named dockerin, and this interaction is required for the formation of the cellulosome, a cellulose-degrading complex. The cellulosome consists of scaffoldin, a noncatalytic scaffolding polypeptide, that comprises repeating cohesion modules and a single carbohydrate-binding module (CBM). Specific calciu…
6765	NLANKAKL_149	CDDBKHOG_00476	10719	11153	+	cd14256	87	135	2e-10	51.8	0.86	Type I dockerin repeat domain. Bacterial cohesin domains bind to a complementary protein domain named dockerin, and this interaction is required for the formation of the cellulosome, a cellulose-degrading complex. The cellulosome consists of scaffoldin, a noncatalytic scaffolding polypeptide, that comprises repeating cohesion modules and a single carbohydrate-binding module (CBM). Specific calciu…
6766	NLANKAKL_149	CDDBKHOG_00478	12797	13099	+	cd14256	43	91	7e-08	44.1	0.86	Type I dockerin repeat domain. Bacterial cohesin domains bind to a complementary protein domain named dockerin, and this interaction is required for the formation of the cellulosome, a cellulose-degrading complex. The cellulosome consists of scaffoldin, a noncatalytic scaffolding polypeptide, that comprises repeating cohesion modules and a single carbohydrate-binding module (CBM). Specific calciu…
7751	NLANKAKL_150	CDDBKHOG_00938	1470	1787	+	cd14256	49	97	4e-07	41.8	0.86	Type I dockerin repeat domain. Bacterial cohesin domains bind to a complementary protein domain named dockerin, and this interaction is required for the formation of the cellulosome, a cellulose-degrading complex. The cellulosome consists of scaffoldin, a noncatalytic scaffolding polypeptide, that comprises repeating cohesion modules and a single carbohydrate-binding module (CBM). Specific calciu…
8779	NLANKAKL_155	CDDBKHOG_00461	1897	5394	-	COG3420	806	1083	2e-14	74.1	0.57	Nitrous oxidase accessory protein NosD, contains tandem CASH domains [Inorganic ion transport and metabolism].
8780	NLANKAKL_155	CDDBKHOG_00461	1897	5394	-	COG3420	104	414	2e-14	73.7	0.66	Nitrous oxidase accessory protein NosD, contains tandem CASH domains [Inorganic ion transport and metabolism].
8781	NLANKAKL_155	CDDBKHOG_00461	1897	5394	-	COG3420	441	643	9e-14	71.8	0.5	Nitrous oxidase accessory protein NosD, contains tandem CASH domains [Inorganic ion transport and metabolism].
8782	NLANKAKL_155	CDDBKHOG_00461	1897	5394	-	COG3420	478	724	1e-13	71.4	0.6	Nitrous oxidase accessory protein NosD, contains tandem CASH domains [Inorganic ion transport and metabolism].
8783	NLANKAKL_155	CDDBKHOG_00461	1897	5394	-	COG3420	586	761	5e-10	60.2	0.42	Nitrous oxidase accessory protein NosD, contains tandem CASH domains [Inorganic ion transport and metabolism].
8784	NLANKAKL_155	CDDBKHOG_00461	1897	5394	-	PF05048.12	101	276	2.7e-19	69.3	0.688796680497925	Periplasmic copper-binding protein (NosD)
8785	NLANKAKL_155	CDDBKHOG_00461	1897	5394	-	PF05048.12	258	392	2.5e-18	66.2	0.556016597510373	Periplasmic copper-binding protein (NosD)
8786	NLANKAKL_155	CDDBKHOG_00461	1897	5394	-	PF05048.12	349	462	7.4e-17	61.3	0.477178423236515	Periplasmic copper-binding protein (NosD)
8787	NLANKAKL_155	CDDBKHOG_00461	1897	5394	-	PF05048.12	398	548	2.8e-23	82.4	0.62655601659751	Periplasmic copper-binding protein (NosD)
8788	NLANKAKL_155	CDDBKHOG_00461	1897	5394	-	PF05048.12	501	637	1.3e-21	76.8	0.568464730290456	Periplasmic copper-binding protein (NosD)
8789	NLANKAKL_155	CDDBKHOG_00461	1897	5394	-	PF05048.12	620	769	4.1e-26	91.6	0.622406639004149	Periplasmic copper-binding protein (NosD)
8790	NLANKAKL_155	CDDBKHOG_00461	1897	5394	-	PF05048.12	803	938	3e-13	49.5	0.539419087136929	Periplasmic copper-binding protein (NosD)
8791	NLANKAKL_155	CDDBKHOG_00461	1897	5394	-	PF05048.12	962	1098	8.9e-25	87.2	0.630705394190871	Periplasmic copper-binding protein (NosD)
8792	NLANKAKL_155	CDDBKHOG_00461	1897	5394	-	TIGR03804	171	213	1e-07	29.5	0.977272727272727	para_beta_helix: parallel beta-helix repeat
8793	NLANKAKL_155	CDDBKHOG_00461	1897	5394	-	TIGR03804	216	251	6e-06	23.8	0.795454545454545	para_beta_helix: parallel beta-helix repeat
8794	NLANKAKL_155	CDDBKHOG_00461	1897	5394	-	TIGR03804	262	304	5.9e-10	36.7	0.977272727272727	para_beta_helix: parallel beta-helix repeat
8795	NLANKAKL_155	CDDBKHOG_00461	1897	5394	-	TIGR03804	307	349	6e-06	23.8	0.954545454545455	para_beta_helix: parallel beta-helix repeat
8796	NLANKAKL_155	CDDBKHOG_00461	1897	5394	-	TIGR03804	353	396	2.6e-07	28.2	0.977272727272727	para_beta_helix: parallel beta-helix repeat
8797	NLANKAKL_155	CDDBKHOG_00461	1897	5394	-	TIGR03804	398	441	2.7e-09	34.5	1	para_beta_helix: parallel beta-helix repeat
8798	NLANKAKL_155	CDDBKHOG_00461	1897	5394	-	TIGR03804	443	484	4.9e-11	40.1	0.954545454545455	para_beta_helix: parallel beta-helix repeat
8799	NLANKAKL_155	CDDBKHOG_00461	1897	5394	-	TIGR03804	487	531	5.4e-09	33.6	1	para_beta_helix: parallel beta-helix repeat
8800	NLANKAKL_155	CDDBKHOG_00461	1897	5394	-	TIGR03804	533	574	9.7e-11	39.2	0.954545454545455	para_beta_helix: parallel beta-helix repeat
8801	NLANKAKL_155	CDDBKHOG_00461	1897	5394	-	TIGR03804	578	620	4.8e-11	40.2	0.977272727272727	para_beta_helix: parallel beta-helix repeat
8802	NLANKAKL_155	CDDBKHOG_00461	1897	5394	-	TIGR03804	623	665	8.4e-11	39.4	0.977272727272727	para_beta_helix: parallel beta-helix repeat
8803	NLANKAKL_155	CDDBKHOG_00461	1897	5394	-	TIGR03804	667	711	1.8e-12	44.7	1	para_beta_helix: parallel beta-helix repeat
8804	NLANKAKL_155	CDDBKHOG_00461	1897	5394	-	TIGR03804	713	755	1e-11	42.3	0.954545454545455	para_beta_helix: parallel beta-helix repeat
8805	NLANKAKL_155	CDDBKHOG_00461	1897	5394	-	TIGR03804	823	865	4.1e-05	21.2	0.977272727272727	para_beta_helix: parallel beta-helix repeat
8806	NLANKAKL_155	CDDBKHOG_00461	1897	5394	-	TIGR03804	877	920	2e-09	35	0.977272727272727	para_beta_helix: parallel beta-helix repeat
8807	NLANKAKL_155	CDDBKHOG_00461	1897	5394	-	TIGR03804	980	1022	5.5e-08	30.4	0.977272727272727	para_beta_helix: parallel beta-helix repeat
8808	NLANKAKL_155	CDDBKHOG_00461	1897	5394	-	TIGR03804	1016	1044	6.5e-05	20.5	0.659090909090909	para_beta_helix: parallel beta-helix repeat
8809	NLANKAKL_155	CDDBKHOG_00461	1897	5394	-	cd14256	1103	1157	1e-08	52.5	0.95	Type I dockerin repeat domain. Bacterial cohesin domains bind to a complementary protein domain named dockerin, and this interaction is required for the formation of the cellulosome, a cellulose-degrading complex. The cellulosome consists of scaffoldin, a noncatalytic scaffolding polypeptide, that comprises repeating cohesion modules and a single carbohydrate-binding module (CBM). Specific calciu…
9166	NLANKAKL_16	CDDBKHOG_01071	4259	5077	+	PF00963.17	45	134	2.5e-10	40.5	0.687943262411348	Cohesin domain
9167	NLANKAKL_16	CDDBKHOG_01071	4259	5077	+	cd08547	33	178	1e-17	75.9	0.92	Type II cohesin domain, interaction partner of dockerin. Bacterial cohesin domains bind to a complementary protein domain named dockerin, and this interaction is required for the formation of the cellulosome, a cellulose-degrading complex. The cellulosome consists of scaffoldin, a noncatalytic scaffolding polypeptide, that comprises repeating cohesion modules and a single carbohydrate-binding mod…
9168	NLANKAKL_16	CDDBKHOG_01071	4259	5077	+	cd08548	45	139	2e-05	41.5	0.71	Type I cohesin domain, interaction partner of dockerin. Bacterial cohesin domains bind to a complementary protein domain named dockerin, and this interaction is required for the formation of the cellulosome, a cellulose-degrading complex. The cellulosome consists of scaffoldin, a noncatalytic scaffolding polypeptide, that comprises repeating cohesion modules and a single carbohydrate-binding modu…
9169	NLANKAKL_16	CDDBKHOG_01072	5097	6434	+	PF00963.17	39	163	8.7e-08	32.3	0.829787234042553	Cohesin domain
9170	NLANKAKL_16	CDDBKHOG_01072	5097	6434	+	cd08547	23	168	1e-09	55.1	0.95	Type II cohesin domain, interaction partner of dockerin. Bacterial cohesin domains bind to a complementary protein domain named dockerin, and this interaction is required for the formation of the cellulosome, a cellulose-degrading complex. The cellulosome consists of scaffoldin, a noncatalytic scaffolding polypeptide, that comprises repeating cohesion modules and a single carbohydrate-binding mod…
10544	NLANKAKL_164	CDDBKHOG_00729	3491	4555	-	PF00963.17	30	96	2.1e-08	34.3	0.468085106382979	Cohesin domain
10545	NLANKAKL_164	CDDBKHOG_00729	3491	4555	-	cd08547	27	119	1e-07	48.2	0.69	Type II cohesin domain, interaction partner of dockerin. Bacterial cohesin domains bind to a complementary protein domain named dockerin, and this interaction is required for the formation of the cellulosome, a cellulose-degrading complex. The cellulosome consists of scaffoldin, a noncatalytic scaffolding polypeptide, that comprises repeating cohesion modules and a single carbohydrate-binding mod…
10546	NLANKAKL_164	CDDBKHOG_00729	3491	4555	-	cd14253	290	345	9e-06	41.6	1	Dockerin repeat domain. Dockerins are modules in the cellulosome complex that often anchor catalytic subunits by binding to cohesin domains of scaffolding proteins. Three types of dockerins and their corresponding cohesin have been described in the literature. This alignment models two consecutive dockerin repeats, the functional unit.
10547	NLANKAKL_164	CDDBKHOG_00729	3491	4555	-	cd14254	290	345	2e-06	44.1	1	Type II dockerin repeat domain. Bacterial cohesin domains bind to a complementary protein domain named dockerin, and this interaction is required for the formation of the cellulosome, a cellulose-degrading complex. The cellulosome consists of scaffoldin, a noncatalytic scaffolding polypeptide, that comprises repeating cohesion modules and a single carbohydrate-binding module (CBM). Specific calci…
10548	NLANKAKL_164	CDDBKHOG_00729	3491	4555	-	cd14256	290	345	6e-12	59.1	0.99	Type I dockerin repeat domain. Bacterial cohesin domains bind to a complementary protein domain named dockerin, and this interaction is required for the formation of the cellulosome, a cellulose-degrading complex. The cellulosome consists of scaffoldin, a noncatalytic scaffolding polypeptide, that comprises repeating cohesion modules and a single carbohydrate-binding module (CBM). Specific calciu…
10549	NLANKAKL_164	CDDBKHOG_00730	4598	5893	-	PF00963.17	123	218	5e-07	29.8	0.765957446808511	Cohesin domain
10550	NLANKAKL_164	CDDBKHOG_00730	4598	5893	-	cd08547	123	213	7e-08	49.3	0.67	Type II cohesin domain, interaction partner of dockerin. Bacterial cohesin domains bind to a complementary protein domain named dockerin, and this interaction is required for the formation of the cellulosome, a cellulose-degrading complex. The cellulosome consists of scaffoldin, a noncatalytic scaffolding polypeptide, that comprises repeating cohesion modules and a single carbohydrate-binding mod…
10860	NLANKAKL_166	CDDBKHOG_01726	16543	18282	+	COG0747	94	576	8e-113	348	0.86	ABC-type transport system, periplasmic component [Amino acid transport and metabolism].
10861	NLANKAKL_166	CDDBKHOG_01726	16543	18282	+	COG4166	95	577	1e-45	167	0.85	ABC-type oligopeptide transport system, periplasmic component [Amino acid transport and metabolism].
10862	NLANKAKL_166	CDDBKHOG_01726	16543	18282	+	COG4533	120	395	2e-22	98.2	0.45	DNA-binding transcriptional regulator SgrR of sgrS sRNA, contains a MarR-type HTH domain and a periplasmic-type solute-binding domain [Transcription].
10863	NLANKAKL_166	CDDBKHOG_01726	16543	18282	+	PF00496.21	132	494	1.5e-87	293.9	0.992042440318302	Bacterial extracellular solute-binding proteins, family 5 Middle
10864	NLANKAKL_166	CDDBKHOG_01726	16543	18282	+	PRK09755	120	577	1e-09	58.2	0.83	putative ABC transporter periplasmic-binding protein; Provisional
10865	NLANKAKL_166	CDDBKHOG_01726	16543	18282	+	PRK13626	120	295	8e-09	55.8	0.29	transcriptional regulator SgrR; Provisional
10866	NLANKAKL_166	CDDBKHOG_01726	16543	18282	+	PRK15104	120	577	7e-21	94.1	0.76	oligopeptide ABC transporter substrate-binding protein OppA; Provisional
10867	NLANKAKL_166	CDDBKHOG_01726	16543	18282	+	PRK15109	133	541	2e-37	143	0.7	antimicrobial peptide ABC transporter periplasmic binding protein SapA; Provisional
10868	NLANKAKL_166	CDDBKHOG_01726	16543	18282	+	PRK15413	103	566	4e-62	213	0.86	glutathione ABC transporter substrate-binding protein GsiB; Provisional
10869	NLANKAKL_166	CDDBKHOG_01726	16543	18282	+	cd00995	94	561	2e-129	388	0.98	The substrate-binding domain of an ABC-type nickel/oligopeptide-like import system contains the type 2 periplasmic binding fold. This family represents the periplasmic substrate-binding domain of nickel/dipeptide/oligopeptide transport systems, which function in the import of nickel and peptides, and other closely related proteins. The oligopeptide-binding protein OppA is a periplasmic component …
10870	NLANKAKL_166	CDDBKHOG_01726	16543	18282	+	cd08489	120	562	4e-80	261	0.9	The substrate-binding component of an ABC-type nickel import system contains the type 2 periplasmic binding fold. This family represents the periplasmic substrate-binding domain of nickel transport system, which functions in the import of nickel and in the control of chemotactic response away from nickel. The ATP-binding cassette (ABC) type nickel transport system is comprised of five subunits Ni…
10871	NLANKAKL_166	CDDBKHOG_01726	16543	18282	+	cd08490	90	569	0	526	1	The substrate-binding component of an uncharacterized ABC-type nickel/dipeptide/oligopeptide-like import system contains the type 2 periplasmic binding fold. This CD represents the substrate-binding domain of an uncharacterized ATP-binding cassette (ABC) type nickel/dipeptide/oligopeptide-like transporter. The oligopeptide-binding protein OppA and the dipeptide-binding protein DppA show significa…
10872	NLANKAKL_166	CDDBKHOG_01726	16543	18282	+	cd08491	102	554	7e-65	220	0.87	The substrate-binding component of an uncharacterized ABC-type nickel/dipeptide/oligopeptide-like import system contains the type 2 periplasmic binding fold. This CD represents the substrate-binding domain of an uncharacterized ATP-binding cassette (ABC) type nickel/dipeptide/oligopeptide-like transporter. The oligopeptide-binding protein OppA and the dipeptide-binding protein DppA show significa…
10873	NLANKAKL_166	CDDBKHOG_01726	16543	18282	+	cd08492	89	560	4e-105	327	0.96	The substrate-binding component of an uncharacterized ABC-type nickel/dipeptide/oligopeptide-like import system contains the type 2 periplasmic binding fold. This CD represents the substrate-binding domain of an uncharacterized ATP-binding cassette (ABC) type nickel/dipeptide/oligopeptide-like transporter. The oligopeptide-binding protein OppA and the dipeptide-binding protein DppA show significa…
10874	NLANKAKL_166	CDDBKHOG_01726	16543	18282	+	cd08493	120	561	3e-113	348	0.89	The substrate-binding component of an ABC-type dipeptide import system contains the type 2 periplasmic binding fold. This family represents the substrate-binding domain of an ATP-binding cassette (ABC)-type dipeptide import system. The DppA binds dipeptides and some tripeptides and is involved in chemotaxis toward dipeptides, whereas the OppA binds peptides of a wide range of lengths (2-35 amino …
10875	NLANKAKL_166	CDDBKHOG_01726	16543	18282	+	cd08494	120	561	6e-81	262	0.92	The substrate-binding component of an uncharacterized ABC-type nickel/dipeptide/oligopeptide-like import system contains the type 2 periplasmic binding fold. This CD represents the substrate-binding domain of an uncharacterized ATP-binding cassette (ABC) type nickel/dipeptide/oligopeptide-like transporter. The oligopeptide-binding protein OppA and the dipeptide-binding protein DppA show significa…
10876	NLANKAKL_166	CDDBKHOG_01726	16543	18282	+	cd08495	94	560	8e-94	297	0.94	The substrate-binding component of an uncharacterized ABC-type nickel/dipeptide/oligopeptide-like import system contains the type 2 periplasmic binding fold. This CD represents the substrate-binding domain of an uncharacterized ATP-binding cassette (ABC) type nickel/dipeptide/oligopeptide-like transporter. The oligopeptide-binding protein OppA and the dipeptide-binding protein DppA show significa…
10877	NLANKAKL_166	CDDBKHOG_01726	16543	18282	+	cd08496	104	561	9e-88	280	0.96	The substrate-binding component of an uncharacterized ABC-type nickel/dipeptide/oligopeptide-like import system contains the type 2 periplasmic binding fold. This CD represents the substrate-binding domain of an uncharacterized ATP-binding cassette (ABC) type nickel/dipeptide/oligopeptide-like transporter. The oligopeptide-binding protein OppA and the dipeptide-binding protein DppA show significa…
10878	NLANKAKL_166	CDDBKHOG_01726	16543	18282	+	cd08497	120	522	2e-35	136	0.75	The substrate-binding component of an uncharacterized ABC-type nickel/dipeptide/oligopeptide-like import system contains the type 2 periplasmic binding fold. This CD represents the substrate-binding domain of an uncharacterized ATP-binding cassette (ABC) type nickel/dipeptide/oligopeptide-like transporter. The oligopeptide-binding protein OppA and the dipeptide-binding protein DppA show significa…
10879	NLANKAKL_166	CDDBKHOG_01726	16543	18282	+	cd08498	120	558	5e-103	321	0.88	The substrate-binding component of an uncharacterized ABC-type nickel/dipeptide/oligopeptide-like import system contains the type 2 periplasmic binding fold. This CD represents the substrate-binding domain of an uncharacterized ATP-binding cassette (ABC) type nickel/dipeptide/oligopeptide-like transporter. The oligopeptide-binding protein OppA and the dipeptide-binding protein DppA show significa…
10880	NLANKAKL_166	CDDBKHOG_01726	16543	18282	+	cd08499	102	568	1e-132	398	0.96	The substrate-binding component of an uncharacterized ABC-type peptide import system Ylib contains the type 2 periplasmic binding fold. This family represents the periplasmic substrate-binding component of an uncharacterized ATP-binding cassette (ABC)-type peptide transport system YliB. Although the ligand specificity of Ylib protein is not known, it shares significant sequence similarity to the …
10881	NLANKAKL_166	CDDBKHOG_01726	16543	18282	+	cd08500	103	558	2e-50	181	0.88	The substrate-binding component of an uncharacterized ABC-type nickel/dipeptide/oligopeptide-like import system contains the type 2 periplasmic binding fold. This CD represents the substrate-binding domain of an uncharacterized ATP-binding cassette (ABC) type nickel/dipeptide/oligopeptide-like transporter. The oligopeptide-binding protein OppA and the dipeptide-binding protein DppA show significa…
10882	NLANKAKL_166	CDDBKHOG_01726	16543	18282	+	cd08501	153	561	1e-40	152	0.83	The substrate-binding domain of mycobacterial lipoprotein Lpqw contains type 2 periplasmic binding fold. LpqW is one of key players in synthesis and transport of the unique components of the mycobacterial cell wall which is a complex structure rich in two related lipoglycans, the phosphatidylinositol mannosides (PIMs) and lipoarabinomannans (LAMs). Lpqw is a highly conserved lipoprotein that tran…
10883	NLANKAKL_166	CDDBKHOG_01726	16543	18282	+	cd08502	92	561	2e-72	240	0.94	The substrate-binding component of an uncharacterized ABC-type nickel/dipeptide/oligopeptide-like import system contains the type 2 periplasmic binding fold. This CD represents the substrate-binding domain of an uncharacterized ATP-binding cassette (ABC) type nickel/dipeptide/oligopeptide-like transporter. The oligopeptide-binding protein OppA and the dipeptide-binding protein DppA show significa…
10884	NLANKAKL_166	CDDBKHOG_01726	16543	18282	+	cd08503	86	561	3e-89	284	0.96	The substrate-binding component of an uncharacterized ABC-type nickel/dipeptide/oligopeptide-like import system contains the type 2 periplasmic binding fold. This CD represents the substrate-binding domain of an uncharacterized ATP-binding cassette (ABC) type nickel/dipeptide/oligopeptide-like transporter. The oligopeptide-binding protein OppA and the dipeptide-binding protein DppA show significa…
10885	NLANKAKL_166	CDDBKHOG_01726	16543	18282	+	cd08504	94	577	3e-68	230	0.93	The substrate-binding component of an ABC-type oligopetide import system contains the type 2 periplasmic binding fold. This family represents the periplasmic substrate-binding component of an ATP-binding cassette (ABC)-type oligopeptide transport system comprised of 5 subunits. The transport system OppABCDEF contains two homologous integral membrane proteins OppB and OppF that form the translocat…
10886	NLANKAKL_166	CDDBKHOG_01726	16543	18282	+	cd08505	99	561	4e-30	121	0.83	The substrate-binding component of an uncharacterized ABC-type nickel/dipeptide/oligopeptide-like import system contains the type 2 periplasmic binding fold. This CD represents the substrate-binding domain of an uncharacterized ATP-binding cassette (ABC) type nickel/dipeptide/oligopeptide-like transporter. The oligopeptide-binding protein OppA and the dipeptide-binding protein DppA show significa…
10887	NLANKAKL_166	CDDBKHOG_01726	16543	18282	+	cd08506	94	549	7e-52	184	0.9	The substrate-binding domain of an oligopeptide binding protein (OppA2) from the biosynthesis pathway of the beta-lactamase inhibitor clavulanic acid contains the type 2 periplasmic binding fold. Clavulanic acid (CA), a clinically important beta-lactamase inhibitor, is one of a family of clavams produced as secondary metabolites by fermentation of Streptomyces clavuligeru. The biosynthesis of CA …
10888	NLANKAKL_166	CDDBKHOG_01726	16543	18282	+	cd08507	120	452	3e-27	112	0.64	The C-terminal solute-binding domain of DNA-binding transcriptional regulator SgrR is related to the ABC-type oligopeptide-binding proteins and contains the type 2 periplasmic-binding fold. A novel family of SgrR transcriptional regulator contains a two-domain structure with an N terminal DNA-binding domain of the winged helix family and a C-terminal solute-binding domain. The C-terminal domain s…
10889	NLANKAKL_166	CDDBKHOG_01726	16543	18282	+	cd08508	103	561	4e-64	218	0.93	The substrate-binding component of an uncharacterized ABC-type nickel/dipeptide/oligopeptide-like import system contains the type 2 periplasmic binding fold. This CD represents the substrate-binding domain of an uncharacterized ATP-binding cassette (ABC) type nickel/dipeptide/oligopeptide-like transporter. The oligopeptide-binding protein OppA and the dipeptide-binding protein DppA show significa…
10890	NLANKAKL_166	CDDBKHOG_01726	16543	18282	+	cd08509	108	567	9e-65	221	0.88	The substrate binding domain of a cellulose-binding protein from Thermotoga maritima contains the type 2 periplasmic binding fold. This family represents the substrate-binding domain of a cellulose-binding protein from the hyperthermophilic bacterium Thermotoga maritima (TmCBP) and its closest related proteins. TmCBP binds a variety of lengths of beta-1,4-linked glucose oligomers, ranging from tw…
10891	NLANKAKL_166	CDDBKHOG_01726	16543	18282	+	cd08510	118	561	8e-43	159	0.83	The substrate binding component of an ABC-type lactococcal OppA-like transport system contains. This family represents the substrate binding domain of an ATP-binding cassette (ABC)-type oligopeptide import system from Lactococcus lactis and other gram-positive bacteria, as well as its closet homologs from gram-negative bacteria. Oligopeptide-binding protein (OppA) from Lactococcus lactis can bind…
10892	NLANKAKL_166	CDDBKHOG_01726	16543	18282	+	cd08511	102	568	2e-94	298	0.95	The substrate-binding component of an uncharacterized ABC-type nickel/dipeptide/oligopeptide-like import system contains the type 2 periplasmic binding fold. This family represents the substrate-binding domain of an uncharacterized ATP-binding cassette (ABC) type nickel/dipeptide/oligopeptide-like transporter. The oligopeptide-binding protein OppA and the dipeptide-binding protein DppA show signi…
10893	NLANKAKL_166	CDDBKHOG_01726	16543	18282	+	cd08512	102	561	2e-98	309	0.94	The substrate-binding component of an uncharacterized ABC-type nickel/dipeptide/oligopeptide-like import system contains the type 2 periplasmic binding fold. This CD represents the substrate-binding domain of an uncharacterized ATP-binding cassette (ABC) type nickel/dipeptide/oligopeptide-like transporter. The oligopeptide-binding protein OppA and the dipeptide-binding protein DppA show significa…
10894	NLANKAKL_166	CDDBKHOG_01726	16543	18282	+	cd08513	102	561	7e-88	281	0.93	The substrate-binding component of ABC-type thermophilic oligopeptide-binding protein Hb8-like import systems, contains the type 2 periplasmic binding fold. This family includes the substrate-binding domain of an ABC-type oligopeptide-binding protein Hb8 from Thermus thermophilius and its closest homologs from other bacteria. The structural topology of this substrate-binding domain is similar to …
10895	NLANKAKL_166	CDDBKHOG_01726	16543	18282	+	cd08514	120	564	2e-84	272	0.91	The substrate-binding component of the oligopeptide-binding protein, AppA, from Bacillus subtilis contains the type 2 periplasmic-binding fold. This family represents the substrate-binding domain of the oligopeptide-binding protein, AppA, from Bacillus subtilis and its closest homologs from other bacteria and archaea. Bacillus subtilis has three ABC-type peptide transport systems, a dipeptide-bin…
10896	NLANKAKL_166	CDDBKHOG_01726	16543	18282	+	cd08515	103	558	2e-80	261	0.93	The substrate-binding component of an uncharacterized ABC-type nickel/dipeptide/oligopeptide-like import system contains the type 2 periplasmic binding fold. This CD represents the substrate-binding domain of an uncharacterized ATP-binding cassette (ABC) type nickel/dipeptide/oligopeptide-like transporter. The oligopeptide-binding protein OppA and the dipeptide-binding protein DppA show significa…
10897	NLANKAKL_166	CDDBKHOG_01726	16543	18282	+	cd08516	102	561	9e-105	325	0.97	The substrate-binding component of an uncharacterized ABC-type nickel/dipeptide/oligopeptide-like import system contains the type 2 periplasmic binding fold. This CD represents the substrate-binding domain of an uncharacterized ATP-binding cassette (ABC) type nickel/dipeptide/oligopeptide-like transporter. The oligopeptide-binding protein OppA and the dipeptide-binding protein DppA show significa…
10898	NLANKAKL_166	CDDBKHOG_01726	16543	18282	+	cd08517	89	558	1e-79	260	0.94	The substrate-binding component of an uncharacterized ABC-type nickel/dipeptide/oligopeptide-like import system contains the type 2 periplasmic binding fold. This CD represents the substrate-binding domain of an uncharacterized ATP-binding cassette (ABC) type nickel/dipeptide/oligopeptide-like transporter. The oligopeptide-binding protein OppA and the dipeptide-binding protein DppA show significa…
10899	NLANKAKL_166	CDDBKHOG_01726	16543	18282	+	cd08518	96	558	9e-79	257	0.95	The substrate-binding component of an uncharacterized ABC-type nickel/dipeptide/oligopeptide-like import system contains the type 2 periplasmic binding fold. This CD represents the substrate-binding domain of an uncharacterized ATP-binding cassette (ABC) type nickel/dipeptide/oligopeptide-like transporter. The oligopeptide-binding protein OppA and the dipeptide-binding protein DppA show significa…
10900	NLANKAKL_166	CDDBKHOG_01726	16543	18282	+	cd08519	103	541	7e-66	223	0.89	The substrate-binding component of an uncharacterized ABC-type nickel/dipeptide/oligopeptide-like import system contains the type 2 periplasmic binding fold. This CD represents the substrate-binding domain of an uncharacterized ATP-binding cassette (ABC) type nickel/dipeptide/oligopeptide-like transporter. The oligopeptide-binding protein OppA and the dipeptide-binding protein DppA show significa…
10901	NLANKAKL_166	CDDBKHOG_01726	16543	18282	+	cd08520	114	561	2e-66	224	0.92	The substrate-binding component of an uncharacterized ABC-type nickel/dipeptide/oligopeptide-like import system contains the type 2 periplasmic binding fold. This CD represents the substrate-binding domain of an uncharacterized ATP-binding cassette (ABC) type nickel/dipeptide/oligopeptide-like transporter. The oligopeptide-binding protein OppA and the dipeptide-binding protein DppA show significa…
10902	NLANKAKL_166	CDDBKHOG_01726	16543	18282	+	cd14254	31	75	9e-05	39.9	0.84	Type II dockerin repeat domain. Bacterial cohesin domains bind to a complementary protein domain named dockerin, and this interaction is required for the formation of the cellulosome, a cellulose-degrading complex. The cellulosome consists of scaffoldin, a noncatalytic scaffolding polypeptide, that comprises repeating cohesion modules and a single carbohydrate-binding module (CBM). Specific calci…
10903	NLANKAKL_166	CDDBKHOG_01726	16543	18282	+	cd14256	30	82	6e-06	43.3	0.93	Type I dockerin repeat domain. Bacterial cohesin domains bind to a complementary protein domain named dockerin, and this interaction is required for the formation of the cellulosome, a cellulose-degrading complex. The cellulosome consists of scaffoldin, a noncatalytic scaffolding polypeptide, that comprises repeating cohesion modules and a single carbohydrate-binding module (CBM). Specific calciu…
10931	NLANKAKL_166	CDDBKHOG_01729	20140	21072	+	PF00963.17	93	186	4.6e-07	29.9	0.723404255319149	Cohesin domain
10932	NLANKAKL_166	CDDBKHOG_01729	20140	21072	+	cd08547	81	189	6e-14	66.3	0.78	Type II cohesin domain, interaction partner of dockerin. Bacterial cohesin domains bind to a complementary protein domain named dockerin, and this interaction is required for the formation of the cellulosome, a cellulose-degrading complex. The cellulosome consists of scaffoldin, a noncatalytic scaffolding polypeptide, that comprises repeating cohesion modules and a single carbohydrate-binding mod…
10933	NLANKAKL_166	CDDBKHOG_01729	20140	21072	+	cd08548	89	187	9e-05	39.6	0.74	Type I cohesin domain, interaction partner of dockerin. Bacterial cohesin domains bind to a complementary protein domain named dockerin, and this interaction is required for the formation of the cellulosome, a cellulose-degrading complex. The cellulosome consists of scaffoldin, a noncatalytic scaffolding polypeptide, that comprises repeating cohesion modules and a single carbohydrate-binding modu…
10934	NLANKAKL_166	CDDBKHOG_01730	21080	22495	+	cd08547	31	147	9e-06	43.2	0.72	Type II cohesin domain, interaction partner of dockerin. Bacterial cohesin domains bind to a complementary protein domain named dockerin, and this interaction is required for the formation of the cellulosome, a cellulose-degrading complex. The cellulosome consists of scaffoldin, a noncatalytic scaffolding polypeptide, that comprises repeating cohesion modules and a single carbohydrate-binding mod…
10935	NLANKAKL_166	CDDBKHOG_01732	22879	23523	+	PF00963.17	47	138	1.5e-05	25	0.695035460992908	Cohesin domain
10936	NLANKAKL_166	CDDBKHOG_01732	22879	23523	+	cd08547	37	157	4e-14	65.1	0.89	Type II cohesin domain, interaction partner of dockerin. Bacterial cohesin domains bind to a complementary protein domain named dockerin, and this interaction is required for the formation of the cellulosome, a cellulose-degrading complex. The cellulosome consists of scaffoldin, a noncatalytic scaffolding polypeptide, that comprises repeating cohesion modules and a single carbohydrate-binding mod…
10937	NLANKAKL_166	CDDBKHOG_01733	23670	25127	+	PF00963.17	109	213	5.7e-07	29.6	0.723404255319149	Cohesin domain
10938	NLANKAKL_166	CDDBKHOG_01733	23670	25127	+	PF00963.17	239	338	1e-07	32	0.75177304964539	Cohesin domain
10939	NLANKAKL_166	CDDBKHOG_01733	23670	25127	+	PF00963.17	370	470	7.5e-08	32.5	0.780141843971631	Cohesin domain
10940	NLANKAKL_166	CDDBKHOG_01733	23670	25127	+	cd08547	356	485	4e-11	59.7	0.95	Type II cohesin domain, interaction partner of dockerin. Bacterial cohesin domains bind to a complementary protein domain named dockerin, and this interaction is required for the formation of the cellulosome, a cellulose-degrading complex. The cellulosome consists of scaffoldin, a noncatalytic scaffolding polypeptide, that comprises repeating cohesion modules and a single carbohydrate-binding mod…
10941	NLANKAKL_166	CDDBKHOG_01733	23670	25127	+	cd08547	94	226	5e-11	59	0.98	Type II cohesin domain, interaction partner of dockerin. Bacterial cohesin domains bind to a complementary protein domain named dockerin, and this interaction is required for the formation of the cellulosome, a cellulose-degrading complex. The cellulosome consists of scaffoldin, a noncatalytic scaffolding polypeptide, that comprises repeating cohesion modules and a single carbohydrate-binding mod…
10942	NLANKAKL_166	CDDBKHOG_01733	23670	25127	+	cd08547	225	349	6e-11	59	0.92	Type II cohesin domain, interaction partner of dockerin. Bacterial cohesin domains bind to a complementary protein domain named dockerin, and this interaction is required for the formation of the cellulosome, a cellulose-degrading complex. The cellulosome consists of scaffoldin, a noncatalytic scaffolding polypeptide, that comprises repeating cohesion modules and a single carbohydrate-binding mod…
10943	NLANKAKL_166	CDDBKHOG_01733	23670	25127	+	cd08548	124	201	4e-05	41.5	0.58	Type I cohesin domain, interaction partner of dockerin. Bacterial cohesin domains bind to a complementary protein domain named dockerin, and this interaction is required for the formation of the cellulosome, a cellulose-degrading complex. The cellulosome consists of scaffoldin, a noncatalytic scaffolding polypeptide, that comprises repeating cohesion modules and a single carbohydrate-binding modu…
10944	NLANKAKL_166	CDDBKHOG_01733	23670	25127	+	cd14256	40	88	1e-06	44.8	0.86	Type I dockerin repeat domain. Bacterial cohesin domains bind to a complementary protein domain named dockerin, and this interaction is required for the formation of the cellulosome, a cellulose-degrading complex. The cellulosome consists of scaffoldin, a noncatalytic scaffolding polypeptide, that comprises repeating cohesion modules and a single carbohydrate-binding module (CBM). Specific calciu…
14244	NLANKAKL_187	CDDBKHOG_02291	36581	38383	+	COG0747	1	504	3e-92	296	0.88	ABC-type transport system, periplasmic component [Amino acid transport and metabolism].
14245	NLANKAKL_187	CDDBKHOG_02291	36581	38383	+	COG4166	11	519	3e-47	172	0.88	ABC-type oligopeptide transport system, periplasmic component [Amino acid transport and metabolism].
14246	NLANKAKL_187	CDDBKHOG_02291	36581	38383	+	COG4533	77	492	2e-23	102	0.64	DNA-binding transcriptional regulator SgrR of sgrS sRNA, contains a MarR-type HTH domain and a periplasmic-type solute-binding domain [Transcription].
14247	NLANKAKL_187	CDDBKHOG_02291	36581	38383	+	PF00496.21	89	445	5.1e-73	246.1	0.954907161803713	Bacterial extracellular solute-binding proteins, family 5 Middle
14248	NLANKAKL_187	CDDBKHOG_02291	36581	38383	+	PRK09755	77	512	1e-13	71.3	0.77	putative ABC transporter periplasmic-binding protein; Provisional
14249	NLANKAKL_187	CDDBKHOG_02291	36581	38383	+	PRK15104	3	172	2e-12	67.5	0.3	oligopeptide ABC transporter substrate-binding protein OppA; Provisional
14250	NLANKAKL_187	CDDBKHOG_02291	36581	38383	+	PRK15109	90	499	5e-22	97.8	0.7	antimicrobial peptide ABC transporter periplasmic binding protein SapA; Provisional
14251	NLANKAKL_187	CDDBKHOG_02291	36581	38383	+	PRK15413	93	457	2e-19	89.9	0.64	glutathione ABC transporter substrate-binding protein GsiB; Provisional
14252	NLANKAKL_187	CDDBKHOG_02291	36581	38383	+	cd00995	43	512	5e-102	318	0.95	The substrate-binding domain of an ABC-type nickel/oligopeptide-like import system contains the type 2 periplasmic binding fold. This family represents the periplasmic substrate-binding domain of nickel/dipeptide/oligopeptide transport systems, which function in the import of nickel and peptides, and other closely related proteins. The oligopeptide-binding protein OppA is a periplasmic component …
14253	NLANKAKL_187	CDDBKHOG_02291	36581	38383	+	cd08489	75	512	8e-64	218	0.87	The substrate-binding component of an ABC-type nickel import system contains the type 2 periplasmic binding fold. This family represents the periplasmic substrate-binding domain of nickel transport system, which functions in the import of nickel and in the control of chemotactic response away from nickel. The ATP-binding cassette (ABC) type nickel transport system is comprised of five subunits Ni…
14254	NLANKAKL_187	CDDBKHOG_02291	36581	38383	+	cd08490	78	502	6e-81	263	0.86	The substrate-binding component of an uncharacterized ABC-type nickel/dipeptide/oligopeptide-like import system contains the type 2 periplasmic binding fold. This CD represents the substrate-binding domain of an uncharacterized ATP-binding cassette (ABC) type nickel/dipeptide/oligopeptide-like transporter. The oligopeptide-binding protein OppA and the dipeptide-binding protein DppA show significa…
14255	NLANKAKL_187	CDDBKHOG_02291	36581	38383	+	cd08491	70	501	2e-31	125	0.81	The substrate-binding component of an uncharacterized ABC-type nickel/dipeptide/oligopeptide-like import system contains the type 2 periplasmic binding fold. This CD represents the substrate-binding domain of an uncharacterized ATP-binding cassette (ABC) type nickel/dipeptide/oligopeptide-like transporter. The oligopeptide-binding protein OppA and the dipeptide-binding protein DppA show significa…
14256	NLANKAKL_187	CDDBKHOG_02291	36581	38383	+	cd08492	43	502	4e-74	245	0.9	The substrate-binding component of an uncharacterized ABC-type nickel/dipeptide/oligopeptide-like import system contains the type 2 periplasmic binding fold. This CD represents the substrate-binding domain of an uncharacterized ATP-binding cassette (ABC) type nickel/dipeptide/oligopeptide-like transporter. The oligopeptide-binding protein OppA and the dipeptide-binding protein DppA show significa…
14257	NLANKAKL_187	CDDBKHOG_02291	36581	38383	+	cd08493	77	512	9e-77	253	0.86	The substrate-binding component of an ABC-type dipeptide import system contains the type 2 periplasmic binding fold. This family represents the substrate-binding domain of an ATP-binding cassette (ABC)-type dipeptide import system. The DppA binds dipeptides and some tripeptides and is involved in chemotaxis toward dipeptides, whereas the OppA binds peptides of a wide range of lengths (2-35 amino …
14258	NLANKAKL_187	CDDBKHOG_02291	36581	38383	+	cd08494	78	512	2e-62	213	0.9	The substrate-binding component of an uncharacterized ABC-type nickel/dipeptide/oligopeptide-like import system contains the type 2 periplasmic binding fold. This CD represents the substrate-binding domain of an uncharacterized ATP-binding cassette (ABC) type nickel/dipeptide/oligopeptide-like transporter. The oligopeptide-binding protein OppA and the dipeptide-binding protein DppA show significa…
14259	NLANKAKL_187	CDDBKHOG_02291	36581	38383	+	cd08495	61	502	2e-58	203	0.86	The substrate-binding component of an uncharacterized ABC-type nickel/dipeptide/oligopeptide-like import system contains the type 2 periplasmic binding fold. This CD represents the substrate-binding domain of an uncharacterized ATP-binding cassette (ABC) type nickel/dipeptide/oligopeptide-like transporter. The oligopeptide-binding protein OppA and the dipeptide-binding protein DppA show significa…
14260	NLANKAKL_187	CDDBKHOG_02291	36581	38383	+	cd08496	74	503	4e-52	185	0.87	The substrate-binding component of an uncharacterized ABC-type nickel/dipeptide/oligopeptide-like import system contains the type 2 periplasmic binding fold. This CD represents the substrate-binding domain of an uncharacterized ATP-binding cassette (ABC) type nickel/dipeptide/oligopeptide-like transporter. The oligopeptide-binding protein OppA and the dipeptide-binding protein DppA show significa…
14261	NLANKAKL_187	CDDBKHOG_02291	36581	38383	+	cd08497	48	505	6e-35	135	0.85	The substrate-binding component of an uncharacterized ABC-type nickel/dipeptide/oligopeptide-like import system contains the type 2 periplasmic binding fold. This CD represents the substrate-binding domain of an uncharacterized ATP-binding cassette (ABC) type nickel/dipeptide/oligopeptide-like transporter. The oligopeptide-binding protein OppA and the dipeptide-binding protein DppA show significa…
14262	NLANKAKL_187	CDDBKHOG_02291	36581	38383	+	cd08498	78	505	2e-63	217	0.84	The substrate-binding component of an uncharacterized ABC-type nickel/dipeptide/oligopeptide-like import system contains the type 2 periplasmic binding fold. This CD represents the substrate-binding domain of an uncharacterized ATP-binding cassette (ABC) type nickel/dipeptide/oligopeptide-like transporter. The oligopeptide-binding protein OppA and the dipeptide-binding protein DppA show significa…
14263	NLANKAKL_187	CDDBKHOG_02291	36581	38383	+	cd08499	74	502	6e-61	210	0.85	The substrate-binding component of an uncharacterized ABC-type peptide import system Ylib contains the type 2 periplasmic binding fold. This family represents the periplasmic substrate-binding component of an uncharacterized ATP-binding cassette (ABC)-type peptide transport system YliB. Although the ligand specificity of Ylib protein is not known, it shares significant sequence similarity to the …
14264	NLANKAKL_187	CDDBKHOG_02291	36581	38383	+	cd08500	75	496	4e-69	233	0.8	The substrate-binding component of an uncharacterized ABC-type nickel/dipeptide/oligopeptide-like import system contains the type 2 periplasmic binding fold. This CD represents the substrate-binding domain of an uncharacterized ATP-binding cassette (ABC) type nickel/dipeptide/oligopeptide-like transporter. The oligopeptide-binding protein OppA and the dipeptide-binding protein DppA show significa…
14265	NLANKAKL_187	CDDBKHOG_02291	36581	38383	+	cd08501	98	497	6e-36	138	0.8	The substrate-binding domain of mycobacterial lipoprotein Lpqw contains type 2 periplasmic binding fold. LpqW is one of key players in synthesis and transport of the unique components of the mycobacterial cell wall which is a complex structure rich in two related lipoglycans, the phosphatidylinositol mannosides (PIMs) and lipoarabinomannans (LAMs). Lpqw is a highly conserved lipoprotein that tran…
14266	NLANKAKL_187	CDDBKHOG_02291	36581	38383	+	cd08502	67	501	3e-50	180	0.82	The substrate-binding component of an uncharacterized ABC-type nickel/dipeptide/oligopeptide-like import system contains the type 2 periplasmic binding fold. This CD represents the substrate-binding domain of an uncharacterized ATP-binding cassette (ABC) type nickel/dipeptide/oligopeptide-like transporter. The oligopeptide-binding protein OppA and the dipeptide-binding protein DppA show significa…
14267	NLANKAKL_187	CDDBKHOG_02291	36581	38383	+	cd08503	70	500	9e-69	230	0.86	The substrate-binding component of an uncharacterized ABC-type nickel/dipeptide/oligopeptide-like import system contains the type 2 periplasmic binding fold. This CD represents the substrate-binding domain of an uncharacterized ATP-binding cassette (ABC) type nickel/dipeptide/oligopeptide-like transporter. The oligopeptide-binding protein OppA and the dipeptide-binding protein DppA show significa…
14268	NLANKAKL_187	CDDBKHOG_02291	36581	38383	+	cd08504	77	502	2e-53	189	0.82	The substrate-binding component of an ABC-type oligopetide import system contains the type 2 periplasmic binding fold. This family represents the periplasmic substrate-binding component of an ATP-binding cassette (ABC)-type oligopeptide transport system comprised of 5 subunits. The transport system OppABCDEF contains two homologous integral membrane proteins OppB and OppF that form the translocat…
14269	NLANKAKL_187	CDDBKHOG_02291	36581	38383	+	cd08505	101	503	9e-23	100	0.7	The substrate-binding component of an uncharacterized ABC-type nickel/dipeptide/oligopeptide-like import system contains the type 2 periplasmic binding fold. This CD represents the substrate-binding domain of an uncharacterized ATP-binding cassette (ABC) type nickel/dipeptide/oligopeptide-like transporter. The oligopeptide-binding protein OppA and the dipeptide-binding protein DppA show significa…
14270	NLANKAKL_187	CDDBKHOG_02291	36581	38383	+	cd08506	75	502	4e-37	142	0.82	The substrate-binding domain of an oligopeptide binding protein (OppA2) from the biosynthesis pathway of the beta-lactamase inhibitor clavulanic acid contains the type 2 periplasmic binding fold. Clavulanic acid (CA), a clinically important beta-lactamase inhibitor, is one of a family of clavams produced as secondary metabolites by fermentation of Streptomyces clavuligeru. The biosynthesis of CA …
14271	NLANKAKL_187	CDDBKHOG_02291	36581	38383	+	cd08507	77	422	4e-29	118	0.65	The C-terminal solute-binding domain of DNA-binding transcriptional regulator SgrR is related to the ABC-type oligopeptide-binding proteins and contains the type 2 periplasmic-binding fold. A novel family of SgrR transcriptional regulator contains a two-domain structure with an N terminal DNA-binding domain of the winged helix family and a C-terminal solute-binding domain. The C-terminal domain s…
14272	NLANKAKL_187	CDDBKHOG_02291	36581	38383	+	cd08508	85	512	6e-39	147	0.84	The substrate-binding component of an uncharacterized ABC-type nickel/dipeptide/oligopeptide-like import system contains the type 2 periplasmic binding fold. This CD represents the substrate-binding domain of an uncharacterized ATP-binding cassette (ABC) type nickel/dipeptide/oligopeptide-like transporter. The oligopeptide-binding protein OppA and the dipeptide-binding protein DppA show significa…
14273	NLANKAKL_187	CDDBKHOG_02291	36581	38383	+	cd08509	77	521	5e-75	249	0.84	The substrate binding domain of a cellulose-binding protein from Thermotoga maritima contains the type 2 periplasmic binding fold. This family represents the substrate-binding domain of a cellulose-binding protein from the hyperthermophilic bacterium Thermotoga maritima (TmCBP) and its closest related proteins. TmCBP binds a variety of lengths of beta-1,4-linked glucose oligomers, ranging from tw…
14274	NLANKAKL_187	CDDBKHOG_02291	36581	38383	+	cd08510	89	496	7e-43	159	0.77	The substrate binding component of an ABC-type lactococcal OppA-like transport system contains. This family represents the substrate binding domain of an ATP-binding cassette (ABC)-type oligopeptide import system from Lactococcus lactis and other gram-positive bacteria, as well as its closet homologs from gram-negative bacteria. Oligopeptide-binding protein (OppA) from Lactococcus lactis can bind…
14275	NLANKAKL_187	CDDBKHOG_02291	36581	38383	+	cd08511	74	505	2e-55	195	0.87	The substrate-binding component of an uncharacterized ABC-type nickel/dipeptide/oligopeptide-like import system contains the type 2 periplasmic binding fold. This family represents the substrate-binding domain of an uncharacterized ATP-binding cassette (ABC) type nickel/dipeptide/oligopeptide-like transporter. The oligopeptide-binding protein OppA and the dipeptide-binding protein DppA show signi…
14276	NLANKAKL_187	CDDBKHOG_02291	36581	38383	+	cd08512	39	512	1e-68	230	0.94	The substrate-binding component of an uncharacterized ABC-type nickel/dipeptide/oligopeptide-like import system contains the type 2 periplasmic binding fold. This CD represents the substrate-binding domain of an uncharacterized ATP-binding cassette (ABC) type nickel/dipeptide/oligopeptide-like transporter. The oligopeptide-binding protein OppA and the dipeptide-binding protein DppA show significa…
14277	NLANKAKL_187	CDDBKHOG_02291	36581	38383	+	cd08513	75	502	3e-88	283	0.88	The substrate-binding component of ABC-type thermophilic oligopeptide-binding protein Hb8-like import systems, contains the type 2 periplasmic binding fold. This family includes the substrate-binding domain of an ABC-type oligopeptide-binding protein Hb8 from Thermus thermophilius and its closest homologs from other bacteria. The structural topology of this substrate-binding domain is similar to …
14278	NLANKAKL_187	CDDBKHOG_02291	36581	38383	+	cd08514	74	503	7e-80	261	0.85	The substrate-binding component of the oligopeptide-binding protein, AppA, from Bacillus subtilis contains the type 2 periplasmic-binding fold. This family represents the substrate-binding domain of the oligopeptide-binding protein, AppA, from Bacillus subtilis and its closest homologs from other bacteria and archaea. Bacillus subtilis has three ABC-type peptide transport systems, a dipeptide-bin…
14279	NLANKAKL_187	CDDBKHOG_02291	36581	38383	+	cd08515	76	512	1e-47	172	0.87	The substrate-binding component of an uncharacterized ABC-type nickel/dipeptide/oligopeptide-like import system contains the type 2 periplasmic binding fold. This CD represents the substrate-binding domain of an uncharacterized ATP-binding cassette (ABC) type nickel/dipeptide/oligopeptide-like transporter. The oligopeptide-binding protein OppA and the dipeptide-binding protein DppA show significa…
14280	NLANKAKL_187	CDDBKHOG_02291	36581	38383	+	cd08516	74	512	5e-82	266	0.9	The substrate-binding component of an uncharacterized ABC-type nickel/dipeptide/oligopeptide-like import system contains the type 2 periplasmic binding fold. This CD represents the substrate-binding domain of an uncharacterized ATP-binding cassette (ABC) type nickel/dipeptide/oligopeptide-like transporter. The oligopeptide-binding protein OppA and the dipeptide-binding protein DppA show significa…
14281	NLANKAKL_187	CDDBKHOG_02291	36581	38383	+	cd08517	81	499	4e-82	267	0.84	The substrate-binding component of an uncharacterized ABC-type nickel/dipeptide/oligopeptide-like import system contains the type 2 periplasmic binding fold. This CD represents the substrate-binding domain of an uncharacterized ATP-binding cassette (ABC) type nickel/dipeptide/oligopeptide-like transporter. The oligopeptide-binding protein OppA and the dipeptide-binding protein DppA show significa…
14282	NLANKAKL_187	CDDBKHOG_02291	36581	38383	+	cd08518	41	526	1e-76	252	0.96	The substrate-binding component of an uncharacterized ABC-type nickel/dipeptide/oligopeptide-like import system contains the type 2 periplasmic binding fold. This CD represents the substrate-binding domain of an uncharacterized ATP-binding cassette (ABC) type nickel/dipeptide/oligopeptide-like transporter. The oligopeptide-binding protein OppA and the dipeptide-binding protein DppA show significa…
14283	NLANKAKL_187	CDDBKHOG_02291	36581	38383	+	cd08519	74	505	3e-49	177	0.84	The substrate-binding component of an uncharacterized ABC-type nickel/dipeptide/oligopeptide-like import system contains the type 2 periplasmic binding fold. This CD represents the substrate-binding domain of an uncharacterized ATP-binding cassette (ABC) type nickel/dipeptide/oligopeptide-like transporter. The oligopeptide-binding protein OppA and the dipeptide-binding protein DppA show significa…
14284	NLANKAKL_187	CDDBKHOG_02291	36581	38383	+	cd08520	52	516	3e-177	512	0.98	The substrate-binding component of an uncharacterized ABC-type nickel/dipeptide/oligopeptide-like import system contains the type 2 periplasmic binding fold. This CD represents the substrate-binding domain of an uncharacterized ATP-binding cassette (ABC) type nickel/dipeptide/oligopeptide-like transporter. The oligopeptide-binding protein OppA and the dipeptide-binding protein DppA show significa…
14285	NLANKAKL_187	CDDBKHOG_02291	36581	38383	+	cd14256	540	585	3e-06	44.5	0.81	Type I dockerin repeat domain. Bacterial cohesin domains bind to a complementary protein domain named dockerin, and this interaction is required for the formation of the cellulosome, a cellulose-degrading complex. The cellulosome consists of scaffoldin, a noncatalytic scaffolding polypeptide, that comprises repeating cohesion modules and a single carbohydrate-binding module (CBM). Specific calciu…
15560	NLANKAKL_195	CDDBKHOG_01373	6341	8107	+	PF00404.17	563	578	0.00019	21.1	0.761904761904762	Dockerin type I repeat
15561	NLANKAKL_195	CDDBKHOG_01373	6341	8107	+	cd14256	532	581	8e-07	46	0.88	Type I dockerin repeat domain. Bacterial cohesin domains bind to a complementary protein domain named dockerin, and this interaction is required for the formation of the cellulosome, a cellulose-degrading complex. The cellulosome consists of scaffoldin, a noncatalytic scaffolding polypeptide, that comprises repeating cohesion modules and a single carbohydrate-binding module (CBM). Specific calciu…
16918	NLANKAKL_207	CDDBKHOG_00338	1061	1804	-	cd14256	181	236	1e-08	48.7	0.95	Type I dockerin repeat domain. Bacterial cohesin domains bind to a complementary protein domain named dockerin, and this interaction is required for the formation of the cellulosome, a cellulose-degrading complex. The cellulosome consists of scaffoldin, a noncatalytic scaffolding polypeptide, that comprises repeating cohesion modules and a single carbohydrate-binding module (CBM). Specific calciu…
16919	NLANKAKL_207	CDDBKHOG_00339	1801	3753	-	COG3420	42	353	4e-10	59.4	0.7	Nitrous oxidase accessory protein NosD, contains tandem CASH domains [Inorganic ion transport and metabolism].
16920	NLANKAKL_207	CDDBKHOG_00339	1801	3753	-	PF05048.12	66	218	2.8e-20	72.5	0.614107883817427	Periplasmic copper-binding protein (NosD)
16921	NLANKAKL_207	CDDBKHOG_00339	1801	3753	-	PF05048.12	231	331	2.6e-10	39.9	0.381742738589212	Periplasmic copper-binding protein (NosD)
16922	NLANKAKL_207	CDDBKHOG_00339	1801	3753	-	PF05048.12	444	569	1.7e-32	112.5	0.531120331950207	Periplasmic copper-binding protein (NosD)
16923	NLANKAKL_207	CDDBKHOG_00339	1801	3753	-	TIGR03804	106	149	4e-11	40.4	1	para_beta_helix: parallel beta-helix repeat
16924	NLANKAKL_207	CDDBKHOG_00339	1801	3753	-	TIGR03804	151	195	8.5e-09	33	0.977272727272727	para_beta_helix: parallel beta-helix repeat
16925	NLANKAKL_207	CDDBKHOG_00339	1801	3753	-	TIGR03804	232	276	1.8e-06	25.5	0.977272727272727	para_beta_helix: parallel beta-helix repeat
16926	NLANKAKL_207	CDDBKHOG_00339	1801	3753	-	TIGR03804	461	499	1.8e-05	22.3	0.886363636363636	para_beta_helix: parallel beta-helix repeat
16927	NLANKAKL_207	CDDBKHOG_00339	1801	3753	-	cd14254	573	626	5e-06	43.7	0.99	Type II dockerin repeat domain. Bacterial cohesin domains bind to a complementary protein domain named dockerin, and this interaction is required for the formation of the cellulosome, a cellulose-degrading complex. The cellulosome consists of scaffoldin, a noncatalytic scaffolding polypeptide, that comprises repeating cohesion modules and a single carbohydrate-binding module (CBM). Specific calci…
16928	NLANKAKL_207	CDDBKHOG_00339	1801	3753	-	cd14256	573	626	9e-10	54.5	0.95	Type I dockerin repeat domain. Bacterial cohesin domains bind to a complementary protein domain named dockerin, and this interaction is required for the formation of the cellulosome, a cellulose-degrading complex. The cellulosome consists of scaffoldin, a noncatalytic scaffolding polypeptide, that comprises repeating cohesion modules and a single carbohydrate-binding module (CBM). Specific calciu…
18314	NLANKAKL_212	CDDBKHOG_00336	26925	29051	+	PF00174.18	400	506	9.2e-05	22	0.569767441860465	Oxidoreductase molybdopterin binding domain
18315	NLANKAKL_212	CDDBKHOG_00336	26925	29051	+	cd00321	371	506	1e-06	46.8	0.73	Sulfite oxidase (SO) family, molybdopterin binding domain. This molybdopterin cofactor (Moco) binding domain is found in a variety of oxidoreductases, main members of this family are nitrate reductase (NR) and sulfite oxidase (SO). SO catalyzes the terminal reaction in the oxidative degradation of the sulfur-containing amino acids cysteine and methionine. Assimilatory NRs catalyze the reduction o…
18316	NLANKAKL_212	CDDBKHOG_00336	26925	29051	+	cd14256	652	700	8e-08	49.1	0.86	Type I dockerin repeat domain. Bacterial cohesin domains bind to a complementary protein domain named dockerin, and this interaction is required for the formation of the cellulosome, a cellulose-degrading complex. The cellulosome consists of scaffoldin, a noncatalytic scaffolding polypeptide, that comprises repeating cohesion modules and a single carbohydrate-binding module (CBM). Specific calciu…
19560	NLANKAKL_24	CDDBKHOG_00011	30	1868	+	COG3420	258	549	2e-19	87.9	0.58	Nitrous oxidase accessory protein NosD, contains tandem CASH domains [Inorganic ion transport and metabolism].
19561	NLANKAKL_24	CDDBKHOG_00011	30	1868	+	COG3420	17	196	1e-14	73.7	0.44	Nitrous oxidase accessory protein NosD, contains tandem CASH domains [Inorganic ion transport and metabolism].
19562	NLANKAKL_24	CDDBKHOG_00011	30	1868	+	COG3420	33	208	1e-08	54.4	0.4	Nitrous oxidase accessory protein NosD, contains tandem CASH domains [Inorganic ion transport and metabolism].
19563	NLANKAKL_24	CDDBKHOG_00011	30	1868	+	PF05048.12	1	128	5.6e-18	65	0.531120331950207	Periplasmic copper-binding protein (NosD)
19564	NLANKAKL_24	CDDBKHOG_00011	30	1868	+	PF05048.12	82	221	2.4e-20	72.7	0.593360995850622	Periplasmic copper-binding protein (NosD)
19565	NLANKAKL_24	CDDBKHOG_00011	30	1868	+	PF05048.12	231	363	1e-19	70.7	0.572614107883817	Periplasmic copper-binding protein (NosD)
19566	NLANKAKL_24	CDDBKHOG_00011	30	1868	+	PF05048.12	323	436	4.5e-19	68.6	0.477178423236515	Periplasmic copper-binding protein (NosD)
19567	NLANKAKL_24	CDDBKHOG_00011	30	1868	+	PF05048.12	361	541	4.8e-36	124.1	0.800829875518672	Periplasmic copper-binding protein (NosD)
19568	NLANKAKL_24	CDDBKHOG_00011	30	1868	+	TIGR03804	42	84	1.4e-08	32.3	0.977272727272727	para_beta_helix: parallel beta-helix repeat
19569	NLANKAKL_24	CDDBKHOG_00011	30	1868	+	TIGR03804	87	129	5.5e-12	43.2	0.977272727272727	para_beta_helix: parallel beta-helix repeat
19570	NLANKAKL_24	CDDBKHOG_00011	30	1868	+	TIGR03804	115	152	6.9e-06	23.6	0.863636363636364	para_beta_helix: parallel beta-helix repeat
19571	NLANKAKL_24	CDDBKHOG_00011	30	1868	+	TIGR03804	153	197	2.9e-12	44.1	1	para_beta_helix: parallel beta-helix repeat
19572	NLANKAKL_24	CDDBKHOG_00011	30	1868	+	TIGR03804	265	307	3.4e-11	40.6	0.977272727272727	para_beta_helix: parallel beta-helix repeat
19573	NLANKAKL_24	CDDBKHOG_00011	30	1868	+	TIGR03804	309	351	2.2e-11	41.2	0.954545454545455	para_beta_helix: parallel beta-helix repeat
19574	NLANKAKL_24	CDDBKHOG_00011	30	1868	+	TIGR03804	354	397	7e-08	30	0.977272727272727	para_beta_helix: parallel beta-helix repeat
19575	NLANKAKL_24	CDDBKHOG_00011	30	1868	+	TIGR03804	400	442	2.3e-09	34.8	0.977272727272727	para_beta_helix: parallel beta-helix repeat
19576	NLANKAKL_24	CDDBKHOG_00011	30	1868	+	TIGR03804	445	488	6.4e-11	39.8	0.977272727272727	para_beta_helix: parallel beta-helix repeat
19577	NLANKAKL_24	CDDBKHOG_00011	30	1868	+	cd14256	551	604	1e-08	51	0.95	Type I dockerin repeat domain. Bacterial cohesin domains bind to a complementary protein domain named dockerin, and this interaction is required for the formation of the cellulosome, a cellulose-degrading complex. The cellulosome consists of scaffoldin, a noncatalytic scaffolding polypeptide, that comprises repeating cohesion modules and a single carbohydrate-binding module (CBM). Specific calciu…
20017	NLANKAKL_26	CDDBKHOG_00772	7675	10101	-	PF07705.10	337	402	3e-06	27.3	0.656862745098039	CARDB
20018	NLANKAKL_26	CDDBKHOG_00772	7675	10101	-	cd14256	755	802	5e-07	47.2	0.85	Type I dockerin repeat domain. Bacterial cohesin domains bind to a complementary protein domain named dockerin, and this interaction is required for the formation of the cellulosome, a cellulose-degrading complex. The cellulosome consists of scaffoldin, a noncatalytic scaffolding polypeptide, that comprises repeating cohesion modules and a single carbohydrate-binding module (CBM). Specific calciu…
20882	NLANKAKL_30	CDDBKHOG_01185	4663	7107	-	COG0420	178	489	2e-08	54.5	0.68	DNA repair exonuclease SbcCD nuclease subunit [Replication, recombination and repair].
20883	NLANKAKL_30	CDDBKHOG_01185	4663	7107	-	COG1409	176	531	1e-15	75.4	0.98	3',5'-cyclic AMP phosphodiesterase CpdA [Signal transduction mechanisms].
20884	NLANKAKL_30	CDDBKHOG_01185	4663	7107	-	PF00149.27	176	426	2.6e-14	54.1	0.995098039215686	Calcineurin-like phosphoesterase
20885	NLANKAKL_30	CDDBKHOG_01185	4663	7107	-	cd00840	178	258	2e-08	52.7	0.43	Mre11 nuclease, N-terminal metallophosphatase domain. Mre11 (also known as SbcD in Escherichia coli) is a subunit of the MRX protein complex. This complex includes: Mre11, Rad50, and Xrs2/Nbs1, and plays a vital role in several nuclear processes including DNA double-strand break repair, telomere length maintenance, cell cycle checkpoint control, and meiotic recombination, in eukaryotes. During do…
20886	NLANKAKL_30	CDDBKHOG_01185	4663	7107	-	cd07402	178	374	6e-13	67.3	0.65	Enterobacter aerogenes GpdQ and related proteins, metallophosphatase domain. GpdQ (glycerophosphodiesterase Q, also known as Rv0805 in Mycobacterium tuberculosis) is a binuclear metallophosphoesterase from Enterobacter aerogenes that catalyzes the hydrolysis of mono-, di-, and triester substrates, including some organophosphate pesticides and products of the degradation of nerve agents. The GpdQ …
20887	NLANKAKL_30	CDDBKHOG_01185	4663	7107	-	cd14256	758	806	7e-08	49.5	0.86	Type I dockerin repeat domain. Bacterial cohesin domains bind to a complementary protein domain named dockerin, and this interaction is required for the formation of the cellulosome, a cellulose-degrading complex. The cellulosome consists of scaffoldin, a noncatalytic scaffolding polypeptide, that comprises repeating cohesion modules and a single carbohydrate-binding module (CBM). Specific calciu…
21071	NLANKAKL_35	CDDBKHOG_00855	450	2657	+	COG1572	243	342	3e-08	54.1	0.16	Serine protease, subtilase family [Posttranslational modification, protein turnover, chaperones].
21072	NLANKAKL_35	CDDBKHOG_00855	450	2657	+	PF13620.5	160	236	3e-15	56.2	0.975609756097561	Carboxypeptidase regulatory-like domain
21073	NLANKAKL_35	CDDBKHOG_00855	450	2657	+	cd08547	19	147	1e-10	59	0.9	Type II cohesin domain, interaction partner of dockerin. Bacterial cohesin domains bind to a complementary protein domain named dockerin, and this interaction is required for the formation of the cellulosome, a cellulose-degrading complex. The cellulosome consists of scaffoldin, a noncatalytic scaffolding polypeptide, that comprises repeating cohesion modules and a single carbohydrate-binding mod…
21074	NLANKAKL_35	CDDBKHOG_00855	450	2657	+	cd11308	160	236	6e-07	46.7	0.95	Peptidase associated domain: C-terminal domain of M14 N/E carboxypeptidase; putative folding, regulation, or interaction domain. This domain is found C-terminal to the M14 carboxypeptidase (CP) N/E subfamily containing zinc-binding enzymes that hydrolyze single C-terminal amino acids from polypeptide chains, and have a recognition site for the free C-terminal carboxyl group, which is a key determ…
21075	NLANKAKL_35	CDDBKHOG_00855	450	2657	+	smart00634	164	215	3e-06	40.8	0.56	Bacterial Ig-like domain (group 1).
23340	NLANKAKL_44	CDDBKHOG_01030	19236	20210	+	PF00882.17	45	187	3.3e-10	40.1	0.779005524861878	Zinc dependent phospholipase C
23341	NLANKAKL_44	CDDBKHOG_01030	19236	20210	+	cd11009	35	187	1e-10	58.5	0.7	Zinc dependent phospholipase C (alpha toxin). This domain conveys a zinc dependent phospholipase C activity (EC 3.1.4.3). It is found in a monomeric phospholipase C of Bacillus cereus as well as in the alpha toxin of Clostridium perfringens and Clostridium bifermentans, which is involved in haemolysis and cell rupture. It is also found in a lecithinase of Listeria monocytogenes, which is involved…
23342	NLANKAKL_44	CDDBKHOG_01030	19236	20210	+	cd14256	268	316	7e-08	47.5	0.86	Type I dockerin repeat domain. Bacterial cohesin domains bind to a complementary protein domain named dockerin, and this interaction is required for the formation of the cellulosome, a cellulose-degrading complex. The cellulosome consists of scaffoldin, a noncatalytic scaffolding polypeptide, that comprises repeating cohesion modules and a single carbohydrate-binding module (CBM). Specific calciu…
23343	NLANKAKL_44	CDDBKHOG_01030	19236	20210	+	smart00770	16	179	2e-09	50.9	0.64	Zinc dependent phospholipase C (alpha toxin). This domain conveys a zinc dependent phospholipase C activity (EC 3.1.4.3). It is found in a monomeric phospholipase C of Bacillus cereus as well as in the alpha toxin of Clostridium perfringens and Clostridium bifermentans, which is involved in haemolysis and cell rupture. It is also found in a lecithinase of Listeria monocytogenes, which is involved…
26203	NLANKAKL_62	CDDBKHOG_01061	1813	4548	+	PF07752.10	43	308	1.5e-57	194.5	0.98062015503876	S-layer protein
26204	NLANKAKL_62	CDDBKHOG_01061	1813	4548	+	PF07752.10	339	440	1.4e-10	40.6	0.395348837209302	S-layer protein
26205	NLANKAKL_62	CDDBKHOG_01061	1813	4548	+	PF07752.10	551	640	1.4e-08	34	0.36046511627907	S-layer protein
26206	NLANKAKL_62	CDDBKHOG_01061	1813	4548	+	PF07752.10	656	744	6.2e-15	54.8	0.348837209302326	S-layer protein
26207	NLANKAKL_62	CDDBKHOG_01061	1813	4548	+	TIGR01567	48	310	5.2e-56	187.8	0.945945945945946	S_layer_rel_Mac: S-layer family duplication domain
26208	NLANKAKL_62	CDDBKHOG_01061	1813	4548	+	cd14254	856	903	2e-06	45.3	0.89	Type II dockerin repeat domain. Bacterial cohesin domains bind to a complementary protein domain named dockerin, and this interaction is required for the formation of the cellulosome, a cellulose-degrading complex. The cellulosome consists of scaffoldin, a noncatalytic scaffolding polypeptide, that comprises repeating cohesion modules and a single carbohydrate-binding module (CBM). Specific calci…
26209	NLANKAKL_62	CDDBKHOG_01061	1813	4548	+	cd14256	855	903	2e-10	57.2	0.86	Type I dockerin repeat domain. Bacterial cohesin domains bind to a complementary protein domain named dockerin, and this interaction is required for the formation of the cellulosome, a cellulose-degrading complex. The cellulosome consists of scaffoldin, a noncatalytic scaffolding polypeptide, that comprises repeating cohesion modules and a single carbohydrate-binding module (CBM). Specific calciu…
26210	NLANKAKL_62	CDDBKHOG_01061	1813	4548	+	smart00736	784	851	1e-05	39.2	0.69	Dystroglycan-type cadherin-like domains. Cadherin-homologous domains present in metazoan dystroglycans and alpha/epsilon sarcoglycans, yeast Axl2p and in a very large protein from magnetotactic bacteria. Likely to bind calcium ions.
26254	NLANKAKL_64	CDDBKHOG_00351	4120	5919	+	PF13517.5	117	174	2.4e-08	34.3	0.983606557377049	Repeat domain in Vibrio, Colwellia, Bradyrhizobium and Shewanella
26255	NLANKAKL_64	CDDBKHOG_00351	4120	5919	+	PF13517.5	379	442	4.3e-07	30.3	0.983606557377049	Repeat domain in Vibrio, Colwellia, Bradyrhizobium and Shewanella
26256	NLANKAKL_64	CDDBKHOG_00351	4120	5919	+	cd14256	546	594	6e-08	49.1	0.86	Type I dockerin repeat domain. Bacterial cohesin domains bind to a complementary protein domain named dockerin, and this interaction is required for the formation of the cellulosome, a cellulose-degrading complex. The cellulosome consists of scaffoldin, a noncatalytic scaffolding polypeptide, that comprises repeating cohesion modules and a single carbohydrate-binding module (CBM). Specific calciu…
28110	NLANKAKL_77	CDDBKHOG_00102	9322	11805	-	PF11369.7	137	820	8.5e-224	744.6	0.998415213946117	Protein of unknown function (DUF3160)
28111	NLANKAKL_77	CDDBKHOG_00102	9322	11805	-	cd14256	29	80	2e-08	51.4	0.92	Type I dockerin repeat domain. Bacterial cohesin domains bind to a complementary protein domain named dockerin, and this interaction is required for the formation of the cellulosome, a cellulose-degrading complex. The cellulosome consists of scaffoldin, a noncatalytic scaffolding polypeptide, that comprises repeating cohesion modules and a single carbohydrate-binding module (CBM). Specific calciu…
32053	NLANKAKL_97	CDDBKHOG_00067	7744	12300	+	COG0840	109	330	8e-05	43.8	0.48	Methyl-accepting chemotaxis protein [Cell motility, Signal transduction mechanisms].
32054	NLANKAKL_97	CDDBKHOG_00067	7744	12300	+	COG2138	960	1029	2e-08	54.4	0.29	Sirohydrochlorin ferrochelatase [Coenzyme transport and metabolism].
32055	NLANKAKL_97	CDDBKHOG_00067	7744	12300	+	COG2138	524	770	2e-08	54	0.89	Sirohydrochlorin ferrochelatase [Coenzyme transport and metabolism].
32056	NLANKAKL_97	CDDBKHOG_00067	7744	12300	+	COG2191	792	951	2e-05	44.7	0.7	Formylmethanofuran dehydrogenase subunit E [Energy production and conversion].
32057	NLANKAKL_97	CDDBKHOG_00067	7744	12300	+	PF01903.16	530	640	3.9e-11	43.1	0.981308411214953	CbiX
32058	NLANKAKL_97	CDDBKHOG_00067	7744	12300	+	PF01903.16	968	1043	9.7e-10	38.6	0.728971962616822	CbiX
32059	NLANKAKL_97	CDDBKHOG_00067	7744	12300	+	PRK00923	960	1034	3e-06	46.4	0.58	sirohydrochlorin cobaltochelatase; Reviewed
32060	NLANKAKL_97	CDDBKHOG_00067	7744	12300	+	PRK00923	523	644	4e-06	46	0.93	sirohydrochlorin cobaltochelatase; Reviewed
32061	NLANKAKL_97	CDDBKHOG_00067	7744	12300	+	PRK02224	72	326	4e-05	46.2	0.23	chromosome segregation protein; Provisional
32062	NLANKAKL_97	CDDBKHOG_00067	7744	12300	+	cd03409	962	1043	1e-05	44.7	0.81	Class II Chelatase: a family of ATP-independent monomeric or homodimeric enzymes that catalyze the insertion of metal into protoporphyrin rings. This family includes protoporphyrin IX ferrochelatase (HemH), sirohydrochlorin ferrochelatase (SirB) and the cobaltochelatases, CbiK and CbiX. HemH and SirB are involved in heme and siroheme biosynthesis, respectively, while the cobaltochelatases are ass…
32063	NLANKAKL_97	CDDBKHOG_00067	7744	12300	+	cd03416	962	1029	7e-12	63.4	0.67	Sirohydrochlorin cobalt chelatase (CbiX) and sirohydrochlorin iron chelatase (SirB), N-terminal domain. SirB catalyzes the ferro-chelation of sirohydrochlorin to siroheme, the prosthetic group of sulfite and nitrite reductases. CbiX is a cobaltochelatase, responsible for the chelation of Co2+ into sirohydrochlorin, an important step in the vitamin B12 biosynthetic pathway. CbiX often contains a C…
32064	NLANKAKL_97	CDDBKHOG_00067	7744	12300	+	cd03416	524	591	4e-09	55.3	0.67	Sirohydrochlorin cobalt chelatase (CbiX) and sirohydrochlorin iron chelatase (SirB), N-terminal domain. SirB catalyzes the ferro-chelation of sirohydrochlorin to siroheme, the prosthetic group of sulfite and nitrite reductases. CbiX is a cobaltochelatase, responsible for the chelation of Co2+ into sirohydrochlorin, an important step in the vitamin B12 biosynthetic pathway. CbiX often contains a C…
32065	NLANKAKL_97	CDDBKHOG_00067	7744	12300	+	cd14256	1463	1510	2e-07	49.1	0.85	Type I dockerin repeat domain. Bacterial cohesin domains bind to a complementary protein domain named dockerin, and this interaction is required for the formation of the cellulosome, a cellulose-degrading complex. The cellulosome consists of scaffoldin, a noncatalytic scaffolding polypeptide, that comprises repeating cohesion modules and a single carbohydrate-binding module (CBM). Specific calciu…
