# Supplementary material for: Comparative genomics reveals electron transfer and syntrophic mechanisms differentiating methanotrophic and methanogenic archaea
Source: PLoS Biol. 2022 Jan 5;20(1):e3001508. doi: 10.1371/journal.pbio.3001508 (PMC9012536; doi:10.1371/journal.pbio.3001508)
Supplement: S4 Data — (ZIP) [file pbio.3001508.s020.zip › S4 Data/Syntrophoarchaeum_caldarius_d.csv.cohesin.csv]

	Contig	Feature	Feature.Start.in.Contig	Feature.End.in.Contig	Feature.Direction.in.Contig	Domain.Accession	Domain.Start.in.Feature	Domain.End.in.Feature	E.value	Bit.Score	Domain.Coverage	Domain.Description
970	LYOS01000001.1	LPMCJDNI_01265	62041	64215	+	COG0823	170	364	6e-05	42.8	0.4	Periplasmic component of the Tol biopolymer transport system [Intracellular trafficking, secretion, and vesicular transport].
971	LYOS01000001.1	LPMCJDNI_01265	62041	64215	+	PF00963.13	542	647	3e-13	49.8	0.829787234042553	Cohesin domain
972	LYOS01000001.1	LPMCJDNI_01265	62041	64215	+	cd08547	542	629	1e-07	49.7	0.64	Type II cohesin domain, interaction partner of dockerin. Bacterial cohesin domains bind to a complementary protein domain named dockerin, and this interaction is required for the formation of the cellulosome, a cellulose-degrading complex. The cellulosome consists of scaffoldin, a noncatalytic scaffolding polypeptide, that comprises repeating cohesion modules and a single carbohydrate-binding mod…
973	LYOS01000001.1	LPMCJDNI_01265	62041	64215	+	cd08548	534	656	2e-16	76.2	0.92	Type I cohesin domain, interaction partner of dockerin. Bacterial cohesin domains bind to a complementary protein domain named dockerin, and this interaction is required for the formation of the cellulosome, a cellulose-degrading complex. The cellulosome consists of scaffoldin, a noncatalytic scaffolding polypeptide, that comprises repeating cohesion modules and a single carbohydrate-binding modu…
974	LYOS01000001.1	LPMCJDNI_01265	62041	64215	+	cd14256	667	716	9e-07	46	0.88	Type I dockerin repeat domain. Bacterial cohesin domains bind to a complementary protein domain named dockerin, and this interaction is required for the formation of the cellulosome, a cellulose-degrading complex. The cellulosome consists of scaffoldin, a noncatalytic scaffolding polypeptide, that comprises repeating cohesion modules and a single carbohydrate-binding module (CBM). Specific calciu…
975	LYOS01000001.1	LPMCJDNI_01266	64215	67406	+	PF00963.13	882	996	1.2e-15	57.5	0.907801418439716	Cohesin domain
976	LYOS01000001.1	LPMCJDNI_01266	64215	67406	+	cd08546	873	982	2e-06	46.8	0.77	Cohesin domain, interaction parter of dockerin. Bacterial cohesin domains bind to a complementary protein domain named dockerin, and this interaction is required for the formation of the cellulosome, a cellulose-degrading complex. The cellulosome consists of scaffoldin, a noncatalytic scaffolding polypeptide, that comprises repeating cohesion modules and a single carbohydrate-binding module (CBM)…
977	LYOS01000001.1	LPMCJDNI_01266	64215	67406	+	cd08547	874	971	2e-12	65.1	0.72	Type II cohesin domain, interaction partner of dockerin. Bacterial cohesin domains bind to a complementary protein domain named dockerin, and this interaction is required for the formation of the cellulosome, a cellulose-degrading complex. The cellulosome consists of scaffoldin, a noncatalytic scaffolding polypeptide, that comprises repeating cohesion modules and a single carbohydrate-binding mod…
978	LYOS01000001.1	LPMCJDNI_01266	64215	67406	+	cd08548	886	997	7e-19	83.9	0.83	Type I cohesin domain, interaction partner of dockerin. Bacterial cohesin domains bind to a complementary protein domain named dockerin, and this interaction is required for the formation of the cellulosome, a cellulose-degrading complex. The cellulosome consists of scaffoldin, a noncatalytic scaffolding polypeptide, that comprises repeating cohesion modules and a single carbohydrate-binding modu…
979	LYOS01000001.1	LPMCJDNI_01266	64215	67406	+	cd14256	1017	1058	2e-05	42.1	0.74	Type I dockerin repeat domain. Bacterial cohesin domains bind to a complementary protein domain named dockerin, and this interaction is required for the formation of the cellulosome, a cellulose-degrading complex. The cellulosome consists of scaffoldin, a noncatalytic scaffolding polypeptide, that comprises repeating cohesion modules and a single carbohydrate-binding module (CBM). Specific calciu…
980	LYOS01000001.1	LPMCJDNI_01267	67435	67986	+	PF00963.13	27	143	1.3e-14	54.2	0.921985815602837	Cohesin domain
981	LYOS01000001.1	LPMCJDNI_01267	67435	67986	+	cd08547	24	154	6e-11	55.1	0.96	Type II cohesin domain, interaction partner of dockerin. Bacterial cohesin domains bind to a complementary protein domain named dockerin, and this interaction is required for the formation of the cellulosome, a cellulose-degrading complex. The cellulosome consists of scaffoldin, a noncatalytic scaffolding polypeptide, that comprises repeating cohesion modules and a single carbohydrate-binding mod…
982	LYOS01000001.1	LPMCJDNI_01267	67435	67986	+	cd08548	26	150	9e-14	63.4	0.93	Type I cohesin domain, interaction partner of dockerin. Bacterial cohesin domains bind to a complementary protein domain named dockerin, and this interaction is required for the formation of the cellulosome, a cellulose-degrading complex. The cellulosome consists of scaffoldin, a noncatalytic scaffolding polypeptide, that comprises repeating cohesion modules and a single carbohydrate-binding modu…
1343	LYOS01000001.1	LPMCJDNI_01364	135046	136581	+	COG1520	91	454	1e-34	131	0.83	Outer membrane protein assembly factor BamB, contains PQQ-like beta-propeller repeat [Cell wall/membrane/envelope biogenesis].
1344	LYOS01000001.1	LPMCJDNI_01364	135046	136581	+	PF13360.1	117	308	1.4e-11	44.2	0.739495798319328	PQQ-like domain
1345	LYOS01000001.1	LPMCJDNI_01364	135046	136581	+	PF13360.1	314	452	6.7e-10	38.8	0.512605042016807	PQQ-like domain
1346	LYOS01000001.1	LPMCJDNI_01364	135046	136581	+	cd00216	92	248	4e-05	43.4	0.31	PQQ-dependent dehydrogenases and related proteins. This family is composed of dehydrogenases with pyrroloquinoline quinone (PQQ) as a cofactor, such as ethanol, methanol, and membrane-bound glucose dehydrogenases. The alignment model contains an 8-bladed beta-propeller, and the family also includes distantly related proteins which are not enzymatically active and do not bind PQQ.
1347	LYOS01000001.1	LPMCJDNI_01364	135046	136581	+	cd10276	85	453	4e-55	189	0.87	Beta-barrel assembly machinery (Bam) complex component B and related proteins. BamB (YflG) is a non-essential component of the beta-barrel assembly machinery (Bam), a multi-subunit complex that inserts proteins with beta-barrel topology into the outer membrane. BamB has been found to interact with BamA, which in turn binds and stabilizes pre-folded beta-barrel proteins; it has been suggested that…
1348	LYOS01000001.1	LPMCJDNI_01364	135046	136581	+	cd10276	279	455	3e-07	50	0.4	Beta-barrel assembly machinery (Bam) complex component B and related proteins. BamB (YflG) is a non-essential component of the beta-barrel assembly machinery (Bam), a multi-subunit complex that inserts proteins with beta-barrel topology into the outer membrane. BamB has been found to interact with BamA, which in turn binds and stabilizes pre-folded beta-barrel proteins; it has been suggested that…
1349	LYOS01000001.1	LPMCJDNI_01364	135046	136581	+	cd14256	457	501	3e-05	40.6	0.79	Type I dockerin repeat domain. Bacterial cohesin domains bind to a complementary protein domain named dockerin, and this interaction is required for the formation of the cellulosome, a cellulose-degrading complex. The cellulosome consists of scaffoldin, a noncatalytic scaffolding polypeptide, that comprises repeating cohesion modules and a single carbohydrate-binding module (CBM). Specific calciu…
1350	LYOS01000001.1	LPMCJDNI_01365	136816	139467	+	COG1520	223	561	2e-34	134	0.89	Outer membrane protein assembly factor BamB, contains PQQ-like beta-propeller repeat [Cell wall/membrane/envelope biogenesis].
1351	LYOS01000001.1	LPMCJDNI_01365	136816	139467	+	PF13360.1	212	300	3.9e-09	36.3	0.369747899159664	PQQ-like domain
1352	LYOS01000001.1	LPMCJDNI_01365	136816	139467	+	PF13360.1	243	460	2.4e-24	86.1	0.907563025210084	PQQ-like domain
1353	LYOS01000001.1	LPMCJDNI_01365	136816	139467	+	PF13360.1	426	559	1e-10	41.5	0.53781512605042	PQQ-like domain
1354	LYOS01000001.1	LPMCJDNI_01365	136816	139467	+	cd00216	229	448	8e-08	53	0.47	PQQ-dependent dehydrogenases and related proteins. This family is composed of dehydrogenases with pyrroloquinoline quinone (PQQ) as a cofactor, such as ethanol, methanol, and membrane-bound glucose dehydrogenases. The alignment model contains an 8-bladed beta-propeller, and the family also includes distantly related proteins which are not enzymatically active and do not bind PQQ.
1355	LYOS01000001.1	LPMCJDNI_01365	136816	139467	+	cd00216	346	562	5e-07	50.7	0.42	PQQ-dependent dehydrogenases and related proteins. This family is composed of dehydrogenases with pyrroloquinoline quinone (PQQ) as a cofactor, such as ethanol, methanol, and membrane-bound glucose dehydrogenases. The alignment model contains an 8-bladed beta-propeller, and the family also includes distantly related proteins which are not enzymatically active and do not bind PQQ.
1356	LYOS01000001.1	LPMCJDNI_01365	136816	139467	+	cd00216	314	484	7e-06	46.8	0.38	PQQ-dependent dehydrogenases and related proteins. This family is composed of dehydrogenases with pyrroloquinoline quinone (PQQ) as a cofactor, such as ethanol, methanol, and membrane-bound glucose dehydrogenases. The alignment model contains an 8-bladed beta-propeller, and the family also includes distantly related proteins which are not enzymatically active and do not bind PQQ.
1357	LYOS01000001.1	LPMCJDNI_01365	136816	139467	+	cd08547	565	683	2e-06	45.9	0.84	Type II cohesin domain, interaction partner of dockerin. Bacterial cohesin domains bind to a complementary protein domain named dockerin, and this interaction is required for the formation of the cellulosome, a cellulose-degrading complex. The cellulosome consists of scaffoldin, a noncatalytic scaffolding polypeptide, that comprises repeating cohesion modules and a single carbohydrate-binding mod…
1358	LYOS01000001.1	LPMCJDNI_01365	136816	139467	+	cd10276	202	497	5e-28	115	0.78	Beta-barrel assembly machinery (Bam) complex component B and related proteins. BamB (YflG) is a non-essential component of the beta-barrel assembly machinery (Bam), a multi-subunit complex that inserts proteins with beta-barrel topology into the outer membrane. BamB has been found to interact with BamA, which in turn binds and stabilizes pre-folded beta-barrel proteins; it has been suggested that…
1359	LYOS01000001.1	LPMCJDNI_01365	136816	139467	+	cd10277	192	360	2e-13	71.6	0.32	Ethanol dehydrogenase, a bacterial quinoprotein (PQQ-dependent type I alcohol dehydrogenase). This bacterial family of homodimeric ethanol dehydrogenases utilize pyrroloquinoline quinone (PQQ) as a cofactor. It represents proteins whose expression may be induced by ethanol, and which are similar to quinoprotein methanol dehydrogenases, but have higher specificities for ethanol and other primary a…
1360	LYOS01000001.1	LPMCJDNI_01365	136816	139467	+	cd10277	392	527	8e-05	43.4	0.25	Ethanol dehydrogenase, a bacterial quinoprotein (PQQ-dependent type I alcohol dehydrogenase). This bacterial family of homodimeric ethanol dehydrogenases utilize pyrroloquinoline quinone (PQQ) as a cofactor. It represents proteins whose expression may be induced by ethanol, and which are similar to quinoprotein methanol dehydrogenases, but have higher specificities for ethanol and other primary a…
1361	LYOS01000001.1	LPMCJDNI_01365	136816	139467	+	cd10278	230	350	6e-05	44.2	0.21	Large subunit of methanol dehydrogenase (moxF). Methanol dehydrogenase is a key enzyme in the utilization of C1 compounds as a source of energy and carbon by bacteria. It catalyzes the oxidation of methanol to formaldehyde, transfering two electrons per methanol to cytochrome c(L) as the acceptor. Methanol dehydrogenase belongs to a family of dehydrogenases with pyrroloquinoline quinone (PQQ) as …
1362	LYOS01000001.1	LPMCJDNI_01365	136816	139467	+	cd10279	346	526	1e-09	59.2	0.25	PQQ_like domain of the quinohemoprotein alcohol dehydrogenase (type II). This family of monomeric and soluble type II alcohol dehydrogenases utilizes pyrroloquinoline quinone (PQQ) as a cofactor and is related to ethanol, methanol, and membrane-bound glucose dehydrogenases. The alignment model contains an 8-bladed beta-propeller.
1363	LYOS01000001.1	LPMCJDNI_01365	136816	139467	+	cd10279	246	333	4e-07	51.1	0.16	PQQ_like domain of the quinohemoprotein alcohol dehydrogenase (type II). This family of monomeric and soluble type II alcohol dehydrogenases utilizes pyrroloquinoline quinone (PQQ) as a cofactor and is related to ethanol, methanol, and membrane-bound glucose dehydrogenases. The alignment model contains an 8-bladed beta-propeller.
1367	LYOS01000001.1	LPMCJDNI_01368	140300	141334	+	PF00801.15	199	257	3.2e-06	26.7	0.72463768115942	PKD domain
1368	LYOS01000001.1	LPMCJDNI_01368	140300	141334	+	cd08547	34	176	1e-11	59.7	1	Type II cohesin domain, interaction partner of dockerin. Bacterial cohesin domains bind to a complementary protein domain named dockerin, and this interaction is required for the formation of the cellulosome, a cellulose-degrading complex. The cellulosome consists of scaffoldin, a noncatalytic scaffolding polypeptide, that comprises repeating cohesion modules and a single carbohydrate-binding mod…
1369	LYOS01000001.1	LPMCJDNI_01368	140300	141334	+	cd14254	276	339	2e-07	46	0.99	Type II dockerin repeat domain. Bacterial cohesin domains bind to a complementary protein domain named dockerin, and this interaction is required for the formation of the cellulosome, a cellulose-degrading complex. The cellulosome consists of scaffoldin, a noncatalytic scaffolding polypeptide, that comprises repeating cohesion modules and a single carbohydrate-binding module (CBM). Specific calci…
1370	LYOS01000001.1	LPMCJDNI_01368	140300	141334	+	cd14256	276	335	6e-07	44.8	0.81	Type I dockerin repeat domain. Bacterial cohesin domains bind to a complementary protein domain named dockerin, and this interaction is required for the formation of the cellulosome, a cellulose-degrading complex. The cellulosome consists of scaffoldin, a noncatalytic scaffolding polypeptide, that comprises repeating cohesion modules and a single carbohydrate-binding module (CBM). Specific calciu…
1371	LYOS01000001.1	LPMCJDNI_01368	140300	141334	+	smart00089	199	257	7e-06	38.6	0.64	Repeats in polycystic kidney disease 1 (PKD1) and other proteins. Polycystic kidney disease 1 protein contains 14 repeats, present elsewhere such as in microbial collagenases.
1372	LYOS01000001.1	LPMCJDNI_01369	141462	142250	+	PF00963.13	30	134	1.3e-14	54.3	0.74468085106383	Cohesin domain
1373	LYOS01000001.1	LPMCJDNI_01369	141462	142250	+	cd08547	28	161	4e-16	71.3	0.95	Type II cohesin domain, interaction partner of dockerin. Bacterial cohesin domains bind to a complementary protein domain named dockerin, and this interaction is required for the formation of the cellulosome, a cellulose-degrading complex. The cellulosome consists of scaffoldin, a noncatalytic scaffolding polypeptide, that comprises repeating cohesion modules and a single carbohydrate-binding mod…
1374	LYOS01000001.1	LPMCJDNI_01370	142257	142946	+	PF00963.13	31	153	2.3e-14	53.4	0.907801418439716	Cohesin domain
1375	LYOS01000001.1	LPMCJDNI_01370	142257	142946	+	cd08547	29	162	7e-17	72.8	0.95	Type II cohesin domain, interaction partner of dockerin. Bacterial cohesin domains bind to a complementary protein domain named dockerin, and this interaction is required for the formation of the cellulosome, a cellulose-degrading complex. The cellulosome consists of scaffoldin, a noncatalytic scaffolding polypeptide, that comprises repeating cohesion modules and a single carbohydrate-binding mod…
1376	LYOS01000001.1	LPMCJDNI_01370	142257	142946	+	cd08548	29	142	4e-06	42.6	0.83	Type I cohesin domain, interaction partner of dockerin. Bacterial cohesin domains bind to a complementary protein domain named dockerin, and this interaction is required for the formation of the cellulosome, a cellulose-degrading complex. The cellulosome consists of scaffoldin, a noncatalytic scaffolding polypeptide, that comprises repeating cohesion modules and a single carbohydrate-binding modu…
1377	LYOS01000001.1	LPMCJDNI_01370	142257	142946	+	cd14256	167	225	5e-06	41	0.97	Type I dockerin repeat domain. Bacterial cohesin domains bind to a complementary protein domain named dockerin, and this interaction is required for the formation of the cellulosome, a cellulose-degrading complex. The cellulosome consists of scaffoldin, a noncatalytic scaffolding polypeptide, that comprises repeating cohesion modules and a single carbohydrate-binding module (CBM). Specific calciu…
1378	LYOS01000001.1	LPMCJDNI_01371	142927	144846	+	COG1572	180	287	1e-10	61.4	0.18	Serine protease, subtilase family [Posttranslational modification, protein turnover, chaperones].
1379	LYOS01000001.1	LPMCJDNI_01371	142927	144846	+	COG1572	198	331	2e-08	54.1	0.23	Serine protease, subtilase family [Posttranslational modification, protein turnover, chaperones].
1380	LYOS01000001.1	LPMCJDNI_01371	142927	144846	+	PF00963.13	42	175	2.3e-12	46.9	0.985815602836879	Cohesin domain
1381	LYOS01000001.1	LPMCJDNI_01371	142927	144846	+	PF00963.13	294	428	9.6e-16	57.9	0.99290780141844	Cohesin domain
1382	LYOS01000001.1	LPMCJDNI_01371	142927	144846	+	PF00963.13	451	549	4.5e-05	23.3	0.773049645390071	Cohesin domain
1383	LYOS01000001.1	LPMCJDNI_01371	142927	144846	+	cd08547	291	416	8e-17	77.1	0.89	Type II cohesin domain, interaction partner of dockerin. Bacterial cohesin domains bind to a complementary protein domain named dockerin, and this interaction is required for the formation of the cellulosome, a cellulose-degrading complex. The cellulosome consists of scaffoldin, a noncatalytic scaffolding polypeptide, that comprises repeating cohesion modules and a single carbohydrate-binding mod…
1384	LYOS01000001.1	LPMCJDNI_01371	142927	144846	+	cd08547	39	178	8e-17	76.7	0.99	Type II cohesin domain, interaction partner of dockerin. Bacterial cohesin domains bind to a complementary protein domain named dockerin, and this interaction is required for the formation of the cellulosome, a cellulose-degrading complex. The cellulosome consists of scaffoldin, a noncatalytic scaffolding polypeptide, that comprises repeating cohesion modules and a single carbohydrate-binding mod…
1385	LYOS01000001.1	LPMCJDNI_01371	142927	144846	+	cd08547	449	553	7e-06	43.9	0.78	Type II cohesin domain, interaction partner of dockerin. Bacterial cohesin domains bind to a complementary protein domain named dockerin, and this interaction is required for the formation of the cellulosome, a cellulose-degrading complex. The cellulosome consists of scaffoldin, a noncatalytic scaffolding polypeptide, that comprises repeating cohesion modules and a single carbohydrate-binding mod…
1386	LYOS01000001.1	LPMCJDNI_01371	142927	144846	+	cd08548	294	406	5e-06	44.2	0.82	Type I cohesin domain, interaction partner of dockerin. Bacterial cohesin domains bind to a complementary protein domain named dockerin, and this interaction is required for the formation of the cellulosome, a cellulose-degrading complex. The cellulosome consists of scaffoldin, a noncatalytic scaffolding polypeptide, that comprises repeating cohesion modules and a single carbohydrate-binding modu…
1387	LYOS01000001.1	LPMCJDNI_01371	142927	144846	+	cd14253	575	630	1e-06	45.5	1	Dockerin repeat domain. Dockerins are modules in the cellulosome complex that often anchor catalytic subunits by binding to cohesin domains of scaffolding proteins. Three types of dockerins and their corresponding cohesin have been described in the literature. This alignment models two consecutive dockerin repeats, the functional unit.
1388	LYOS01000001.1	LPMCJDNI_01371	142927	144846	+	cd14254	575	629	2e-06	44.9	0.99	Type II dockerin repeat domain. Bacterial cohesin domains bind to a complementary protein domain named dockerin, and this interaction is required for the formation of the cellulosome, a cellulose-degrading complex. The cellulosome consists of scaffoldin, a noncatalytic scaffolding polypeptide, that comprises repeating cohesion modules and a single carbohydrate-binding module (CBM). Specific calci…
1389	LYOS01000001.1	LPMCJDNI_01371	142927	144846	+	cd14256	575	630	2e-14	68	0.99	Type I dockerin repeat domain. Bacterial cohesin domains bind to a complementary protein domain named dockerin, and this interaction is required for the formation of the cellulosome, a cellulose-degrading complex. The cellulosome consists of scaffoldin, a noncatalytic scaffolding polypeptide, that comprises repeating cohesion modules and a single carbohydrate-binding module (CBM). Specific calciu…
1390	LYOS01000001.1	LPMCJDNI_01372	144855	151127	+	COG1520	1324	1618	7e-36	140	0.76	Outer membrane protein assembly factor BamB, contains PQQ-like beta-propeller repeat [Cell wall/membrane/envelope biogenesis].
1391	LYOS01000001.1	LPMCJDNI_01372	144855	151127	+	COG1520	1377	1639	2e-14	74.5	0.66	Outer membrane protein assembly factor BamB, contains PQQ-like beta-propeller repeat [Cell wall/membrane/envelope biogenesis].
1392	LYOS01000001.1	LPMCJDNI_01372	144855	151127	+	COG1572	889	1160	2e-20	95.3	0.45	Serine protease, subtilase family [Posttranslational modification, protein turnover, chaperones].
1393	LYOS01000001.1	LPMCJDNI_01372	144855	151127	+	COG1572	1621	1806	2e-08	56.4	0.3	Serine protease, subtilase family [Posttranslational modification, protein turnover, chaperones].
1394	LYOS01000001.1	LPMCJDNI_01372	144855	151127	+	COG1572	864	1034	1e-07	54.1	0.29	Serine protease, subtilase family [Posttranslational modification, protein turnover, chaperones].
1395	LYOS01000001.1	LPMCJDNI_01372	144855	151127	+	COG1572	1635	1741	2e-07	53.3	0.18	Serine protease, subtilase family [Posttranslational modification, protein turnover, chaperones].
1396	LYOS01000001.1	LPMCJDNI_01372	144855	151127	+	COG1572	67	291	1e-05	47.1	0.35	Serine protease, subtilase family [Posttranslational modification, protein turnover, chaperones].
1397	LYOS01000001.1	LPMCJDNI_01372	144855	151127	+	COG3420	305	425	1e-07	53.3	0.3	Nitrous oxidase accessory protein NosD, contains tandem CASH domains [Inorganic ion transport and metabolism].
1398	LYOS01000001.1	LPMCJDNI_01372	144855	151127	+	PF07705.6	133	233	1.2e-10	41.3	0.96039603960396	CARDB
1399	LYOS01000001.1	LPMCJDNI_01372	144855	151127	+	PF07705.6	856	943	7.6e-15	54.8	0.910891089108911	CARDB
1400	LYOS01000001.1	LPMCJDNI_01372	144855	151127	+	PF07705.6	978	1042	5.2e-09	36	0.663366336633663	CARDB
1401	LYOS01000001.1	LPMCJDNI_01372	144855	151127	+	PF07705.6	1070	1142	2.8e-10	40.1	0.782178217821782	CARDB
1402	LYOS01000001.1	LPMCJDNI_01372	144855	151127	+	PF07705.6	1634	1736	1.2e-17	63.8	0.99009900990099	CARDB
1403	LYOS01000001.1	LPMCJDNI_01372	144855	151127	+	cd00216	1322	1598	2e-13	72.3	0.53	PQQ-dependent dehydrogenases and related proteins. This family is composed of dehydrogenases with pyrroloquinoline quinone (PQQ) as a cofactor, such as ethanol, methanol, and membrane-bound glucose dehydrogenases. The alignment model contains an 8-bladed beta-propeller, and the family also includes distantly related proteins which are not enzymatically active and do not bind PQQ.
1404	LYOS01000001.1	LPMCJDNI_01372	144855	151127	+	cd00688	536	713	2e-06	49.5	0.59	This group contains class II terpene cyclases, protein prenyltransferases beta subunit, two broadly specific proteinase inhibitors alpha2-macroglobulin (alpha (2)-M) and pregnancy zone protein (PZP) and, the C3 C4 and C5 components of vertebrate complement. Class II terpene cyclases include squalene cyclase (SQCY) and 2,3-oxidosqualene cyclase (OSQCY), these integral membrane proteins catalyze a …
1405	LYOS01000001.1	LPMCJDNI_01372	144855	151127	+	cd00688	550	756	2e-06	49.5	0.66	This group contains class II terpene cyclases, protein prenyltransferases beta subunit, two broadly specific proteinase inhibitors alpha2-macroglobulin (alpha (2)-M) and pregnancy zone protein (PZP) and, the C3 C4 and C5 components of vertebrate complement. Class II terpene cyclases include squalene cyclase (SQCY) and 2,3-oxidosqualene cyclase (OSQCY), these integral membrane proteins catalyze a …
1406	LYOS01000001.1	LPMCJDNI_01372	144855	151127	+	cd08547	1745	1883	2e-18	84	0.98	Type II cohesin domain, interaction partner of dockerin. Bacterial cohesin domains bind to a complementary protein domain named dockerin, and this interaction is required for the formation of the cellulosome, a cellulose-degrading complex. The cellulosome consists of scaffoldin, a noncatalytic scaffolding polypeptide, that comprises repeating cohesion modules and a single carbohydrate-binding mod…
1407	LYOS01000001.1	LPMCJDNI_01372	144855	151127	+	cd08547	1900	2007	2e-06	47.4	0.8	Type II cohesin domain, interaction partner of dockerin. Bacterial cohesin domains bind to a complementary protein domain named dockerin, and this interaction is required for the formation of the cellulosome, a cellulose-degrading complex. The cellulosome consists of scaffoldin, a noncatalytic scaffolding polypeptide, that comprises repeating cohesion modules and a single carbohydrate-binding mod…
1408	LYOS01000001.1	LPMCJDNI_01372	144855	151127	+	cd08548	1749	1880	8e-07	48.8	0.94	Type I cohesin domain, interaction partner of dockerin. Bacterial cohesin domains bind to a complementary protein domain named dockerin, and this interaction is required for the formation of the cellulosome, a cellulose-degrading complex. The cellulosome consists of scaffoldin, a noncatalytic scaffolding polypeptide, that comprises repeating cohesion modules and a single carbohydrate-binding modu…
1409	LYOS01000001.1	LPMCJDNI_01372	144855	151127	+	cd10276	1288	1571	2e-25	108	0.73	Beta-barrel assembly machinery (Bam) complex component B and related proteins. BamB (YflG) is a non-essential component of the beta-barrel assembly machinery (Bam), a multi-subunit complex that inserts proteins with beta-barrel topology into the outer membrane. BamB has been found to interact with BamA, which in turn binds and stabilizes pre-folded beta-barrel proteins; it has been suggested that…
1410	LYOS01000001.1	LPMCJDNI_01372	144855	151127	+	cd10277	1307	1460	4e-10	62.3	0.29	Ethanol dehydrogenase, a bacterial quinoprotein (PQQ-dependent type I alcohol dehydrogenase). This bacterial family of homodimeric ethanol dehydrogenases utilize pyrroloquinoline quinone (PQQ) as a cofactor. It represents proteins whose expression may be induced by ethanol, and which are similar to quinoprotein methanol dehydrogenases, but have higher specificities for ethanol and other primary a…
1411	LYOS01000001.1	LPMCJDNI_01372	144855	151127	+	cd10277	1425	1599	2e-06	50	0.23	Ethanol dehydrogenase, a bacterial quinoprotein (PQQ-dependent type I alcohol dehydrogenase). This bacterial family of homodimeric ethanol dehydrogenases utilize pyrroloquinoline quinone (PQQ) as a cofactor. It represents proteins whose expression may be induced by ethanol, and which are similar to quinoprotein methanol dehydrogenases, but have higher specificities for ethanol and other primary a…
1412	LYOS01000001.1	LPMCJDNI_01372	144855	151127	+	cd10277	1291	1513	8e-06	48.1	0.39	Ethanol dehydrogenase, a bacterial quinoprotein (PQQ-dependent type I alcohol dehydrogenase). This bacterial family of homodimeric ethanol dehydrogenases utilize pyrroloquinoline quinone (PQQ) as a cofactor. It represents proteins whose expression may be induced by ethanol, and which are similar to quinoprotein methanol dehydrogenases, but have higher specificities for ethanol and other primary a…
1413	LYOS01000001.1	LPMCJDNI_01372	144855	151127	+	cd10278	1340	1412	7e-05	45.4	0.14	Large subunit of methanol dehydrogenase (moxF). Methanol dehydrogenase is a key enzyme in the utilization of C1 compounds as a source of energy and carbon by bacteria. It catalyzes the oxidation of methanol to formaldehyde, transfering two electrons per methanol to cytochrome c(L) as the acceptor. Methanol dehydrogenase belongs to a family of dehydrogenases with pyrroloquinoline quinone (PQQ) as …
1414	LYOS01000001.1	LPMCJDNI_01372	144855	151127	+	cd10279	1325	1460	1e-06	51.1	0.24	PQQ_like domain of the quinohemoprotein alcohol dehydrogenase (type II). This family of monomeric and soluble type II alcohol dehydrogenases utilizes pyrroloquinoline quinone (PQQ) as a cofactor and is related to ethanol, methanol, and membrane-bound glucose dehydrogenases. The alignment model contains an 8-bladed beta-propeller.
1415	LYOS01000001.1	LPMCJDNI_01372	144855	151127	+	cd10280	1291	1464	6e-06	48.7	0.27	Membrane-bound PQQ-dependent glucose dehydrogenase. This bacterial subfamily of enzymes belongs to the dehydrogenase family with pyrroloquinoline quinone (PQQ) as cofactor, and is the only subfamily that is bound to the membrane. Glucose dehydrogenase converts D-glucose to D-glucono-1,5-lactone in a reaction that is coupled with the respiratory chain in the periplasmic oxidation of sugars and alc…
1416	LYOS01000001.1	LPMCJDNI_01372	144855	151127	+	cd14252	2026	2078	9e-05	41.5	0.93	Dockerin repeat domains and domains resembling dockerin repeats. Dockerins are modules in the cellulosome complex that often anchor catalytic subunits by binding to cohesin domains of scaffolding proteins. Three types of dockerins and their corresponding cohesin have been described in the literature. This alignment models two consecutive dockerin repeats, the functional unit.
1417	LYOS01000001.1	LPMCJDNI_01372	144855	151127	+	cd14253	2026	2081	7e-07	47.8	1	Dockerin repeat domain. Dockerins are modules in the cellulosome complex that often anchor catalytic subunits by binding to cohesin domains of scaffolding proteins. Three types of dockerins and their corresponding cohesin have been described in the literature. This alignment models two consecutive dockerin repeats, the functional unit.
1418	LYOS01000001.1	LPMCJDNI_01372	144855	151127	+	cd14254	2026	2080	2e-06	46.4	0.99	Type II dockerin repeat domain. Bacterial cohesin domains bind to a complementary protein domain named dockerin, and this interaction is required for the formation of the cellulosome, a cellulose-degrading complex. The cellulosome consists of scaffoldin, a noncatalytic scaffolding polypeptide, that comprises repeating cohesion modules and a single carbohydrate-binding module (CBM). Specific calci…
1419	LYOS01000001.1	LPMCJDNI_01372	144855	151127	+	cd14256	2026	2081	6e-15	71.4	0.99	Type I dockerin repeat domain. Bacterial cohesin domains bind to a complementary protein domain named dockerin, and this interaction is required for the formation of the cellulosome, a cellulose-degrading complex. The cellulosome consists of scaffoldin, a noncatalytic scaffolding polypeptide, that comprises repeating cohesion modules and a single carbohydrate-binding module (CBM). Specific calciu…
3023	LYOS01000001.1	LPMCJDNI_01511	278361	279575	+	PF00963.13	40	164	8.3e-10	38.6	0.943262411347518	Cohesin domain
3024	LYOS01000001.1	LPMCJDNI_01511	278361	279575	+	TIGR04213	226	341	4.7e-25	86.3	0.797385620915033	PGF_pre_PGF: PGF-pre-PGF domain
3025	LYOS01000001.1	LPMCJDNI_01511	278361	279575	+	cd08547	33	160	1e-18	80.1	0.92	Type II cohesin domain, interaction partner of dockerin. Bacterial cohesin domains bind to a complementary protein domain named dockerin, and this interaction is required for the formation of the cellulosome, a cellulose-degrading complex. The cellulosome consists of scaffoldin, a noncatalytic scaffolding polypeptide, that comprises repeating cohesion modules and a single carbohydrate-binding mod…
3026	LYOS01000001.1	LPMCJDNI_01511	278361	279575	+	cd08548	33	162	4e-07	46.9	0.97	Type I cohesin domain, interaction partner of dockerin. Bacterial cohesin domains bind to a complementary protein domain named dockerin, and this interaction is required for the formation of the cellulosome, a cellulose-degrading complex. The cellulosome consists of scaffoldin, a noncatalytic scaffolding polypeptide, that comprises repeating cohesion modules and a single carbohydrate-binding modu…
3027	LYOS01000001.1	LPMCJDNI_01512	279753	281654	+	PF00963.13	33	144	5.1e-08	32.8	0.822695035460993	Cohesin domain
3028	LYOS01000001.1	LPMCJDNI_01512	279753	281654	+	PF00963.13	182	282	7.2e-07	29.1	0.75886524822695	Cohesin domain
3029	LYOS01000001.1	LPMCJDNI_01512	279753	281654	+	PF00963.13	308	394	9e-08	32	0.645390070921986	Cohesin domain
3030	LYOS01000001.1	LPMCJDNI_01512	279753	281654	+	PF00963.13	450	546	3.6e-09	36.6	0.75177304964539	Cohesin domain
3031	LYOS01000001.1	LPMCJDNI_01512	279753	281654	+	cd08547	300	431	1e-14	70.5	0.94	Type II cohesin domain, interaction partner of dockerin. Bacterial cohesin domains bind to a complementary protein domain named dockerin, and this interaction is required for the formation of the cellulosome, a cellulose-degrading complex. The cellulosome consists of scaffoldin, a noncatalytic scaffolding polypeptide, that comprises repeating cohesion modules and a single carbohydrate-binding mod…
3032	LYOS01000001.1	LPMCJDNI_01512	279753	281654	+	cd08547	35	163	5e-14	68.6	0.95	Type II cohesin domain, interaction partner of dockerin. Bacterial cohesin domains bind to a complementary protein domain named dockerin, and this interaction is required for the formation of the cellulosome, a cellulose-degrading complex. The cellulosome consists of scaffoldin, a noncatalytic scaffolding polypeptide, that comprises repeating cohesion modules and a single carbohydrate-binding mod…
3033	LYOS01000001.1	LPMCJDNI_01512	279753	281654	+	cd08547	160	291	2e-12	64	0.94	Type II cohesin domain, interaction partner of dockerin. Bacterial cohesin domains bind to a complementary protein domain named dockerin, and this interaction is required for the formation of the cellulosome, a cellulose-degrading complex. The cellulosome consists of scaffoldin, a noncatalytic scaffolding polypeptide, that comprises repeating cohesion modules and a single carbohydrate-binding mod…
3034	LYOS01000001.1	LPMCJDNI_01512	279753	281654	+	cd08547	443	550	4e-09	53.9	0.8	Type II cohesin domain, interaction partner of dockerin. Bacterial cohesin domains bind to a complementary protein domain named dockerin, and this interaction is required for the formation of the cellulosome, a cellulose-degrading complex. The cellulosome consists of scaffoldin, a noncatalytic scaffolding polypeptide, that comprises repeating cohesion modules and a single carbohydrate-binding mod…
3035	LYOS01000001.1	LPMCJDNI_01512	279753	281654	+	cd08548	438	524	5e-05	41.5	0.63	Type I cohesin domain, interaction partner of dockerin. Bacterial cohesin domains bind to a complementary protein domain named dockerin, and this interaction is required for the formation of the cellulosome, a cellulose-degrading complex. The cellulosome consists of scaffoldin, a noncatalytic scaffolding polypeptide, that comprises repeating cohesion modules and a single carbohydrate-binding modu…
3036	LYOS01000001.1	LPMCJDNI_01512	279753	281654	+	cd14253	569	624	2e-06	44.7	1	Dockerin repeat domain. Dockerins are modules in the cellulosome complex that often anchor catalytic subunits by binding to cohesin domains of scaffolding proteins. Three types of dockerins and their corresponding cohesin have been described in the literature. This alignment models two consecutive dockerin repeats, the functional unit.
3037	LYOS01000001.1	LPMCJDNI_01512	279753	281654	+	cd14254	569	624	1e-07	48	1	Type II dockerin repeat domain. Bacterial cohesin domains bind to a complementary protein domain named dockerin, and this interaction is required for the formation of the cellulosome, a cellulose-degrading complex. The cellulosome consists of scaffoldin, a noncatalytic scaffolding polypeptide, that comprises repeating cohesion modules and a single carbohydrate-binding module (CBM). Specific calci…
3038	LYOS01000001.1	LPMCJDNI_01512	279753	281654	+	cd14256	568	624	4e-13	64.1	1	Type I dockerin repeat domain. Bacterial cohesin domains bind to a complementary protein domain named dockerin, and this interaction is required for the formation of the cellulosome, a cellulose-degrading complex. The cellulosome consists of scaffoldin, a noncatalytic scaffolding polypeptide, that comprises repeating cohesion modules and a single carbohydrate-binding module (CBM). Specific calciu…
3039	LYOS01000001.1	LPMCJDNI_01513	281662	282816	+	PF00963.13	38	80	0.00015	21.5	0.290780141843972	Cohesin domain
3040	LYOS01000001.1	LPMCJDNI_01513	281662	282816	+	TIGR04213	187	314	1.8e-23	81.2	0.888888888888889	PGF_pre_PGF: PGF-pre-PGF domain
3041	LYOS01000001.1	LPMCJDNI_01513	281662	282816	+	cd08547	38	127	1e-08	51.3	0.67	Type II cohesin domain, interaction partner of dockerin. Bacterial cohesin domains bind to a complementary protein domain named dockerin, and this interaction is required for the formation of the cellulosome, a cellulose-degrading complex. The cellulosome consists of scaffoldin, a noncatalytic scaffolding polypeptide, that comprises repeating cohesion modules and a single carbohydrate-binding mod…
3262	LYOS01000001.1	LPMCJDNI_01521	290209	291948	+	COG0747	89	579	5e-118	362	0.88	ABC-type transport system, periplasmic component [Amino acid transport and metabolism].
3263	LYOS01000001.1	LPMCJDNI_01521	290209	291948	+	COG4166	123	579	2e-50	181	0.81	ABC-type oligopeptide transport system, periplasmic component [Amino acid transport and metabolism].
3264	LYOS01000001.1	LPMCJDNI_01521	290209	291948	+	COG4533	124	476	1e-28	117	0.55	DNA-binding transcriptional regulator SgrR of sgrS sRNA, contains a MarR-type HTH domain and a periplasmic-type solute-binding domain [Transcription].
3265	LYOS01000001.1	LPMCJDNI_01521	290209	291948	+	PF00496.17	140	496	2.5e-92	309.5	0.981283422459893	Bacterial extracellular solute-binding proteins, family 5 Middle
3266	LYOS01000001.1	LPMCJDNI_01521	290209	291948	+	cd00995	106	561	8e-137	408	0.96	The substrate-binding domain of an ABC-type nickel/oligopeptide-like import system contains the type 2 periplasmic binding fold. This family represents the periplasmic substrate-binding domain of nickel/dipeptide/oligopeptide transport systems, which function in the import of nickel and peptides, and other closely related proteins. The oligopeptide-binding protein OppA is a periplasmic component …
3267	LYOS01000001.1	LPMCJDNI_01521	290209	291948	+	cd08489	124	570	1e-84	273	0.9	The substrate-binding component of an ABC-type nickel import system contains the type 2 periplasmic binding fold. This family represents the periplasmic substrate-binding domain of nickel transport system, which functions in the import of nickel and in the control of chemotactic response away from nickel. The ATP-binding cassette (ABC) type nickel transport system is comprised of five subunits Ni…
3268	LYOS01000001.1	LPMCJDNI_01521	290209	291948	+	cd08490	93	569	0	566	1	The substrate-binding component of an uncharacterized ABC-type nickel/dipeptide/oligopeptide-like import system contains the type 2 periplasmic binding fold. This CD represents the substrate-binding domain of an uncharacterized ATP-binding cassette (ABC) type nickel/dipeptide/oligopeptide-like transporter. The oligopeptide-binding protein OppA and the dipeptide-binding protein DppA show significa…
3269	LYOS01000001.1	LPMCJDNI_01521	290209	291948	+	cd08491	106	558	7e-62	212	0.91	The substrate-binding component of an uncharacterized ABC-type nickel/dipeptide/oligopeptide-like import system contains the type 2 periplasmic binding fold. This CD represents the substrate-binding domain of an uncharacterized ATP-binding cassette (ABC) type nickel/dipeptide/oligopeptide-like transporter. The oligopeptide-binding protein OppA and the dipeptide-binding protein DppA show significa…
3270	LYOS01000001.1	LPMCJDNI_01521	290209	291948	+	cd08492	92	560	4e-108	334	0.95	The substrate-binding component of an uncharacterized ABC-type nickel/dipeptide/oligopeptide-like import system contains the type 2 periplasmic binding fold. This CD represents the substrate-binding domain of an uncharacterized ATP-binding cassette (ABC) type nickel/dipeptide/oligopeptide-like transporter. The oligopeptide-binding protein OppA and the dipeptide-binding protein DppA show significa…
3271	LYOS01000001.1	LPMCJDNI_01521	290209	291948	+	cd08493	100	561	2e-116	356	0.93	The substrate-binding component of an ABC-type dipeptide import system contains the type 2 periplasmic binding fold. This family represents the substrate-binding domain of an ATP-binding cassette (ABC)-type dipeptide import system. The DppA binds dipeptides and some tripeptides and is involved in chemotaxis toward dipeptides, whereas the OppA binds peptides of a wide range of lengths (2-35 amino …
3272	LYOS01000001.1	LPMCJDNI_01521	290209	291948	+	cd08494	124	561	1e-84	272	0.91	The substrate-binding component of an uncharacterized ABC-type nickel/dipeptide/oligopeptide-like import system contains the type 2 periplasmic binding fold. This CD represents the substrate-binding domain of an uncharacterized ATP-binding cassette (ABC) type nickel/dipeptide/oligopeptide-like transporter. The oligopeptide-binding protein OppA and the dipeptide-binding protein DppA show significa…
3273	LYOS01000001.1	LPMCJDNI_01521	290209	291948	+	cd08495	95	546	2e-82	267	0.91	The substrate-binding component of an uncharacterized ABC-type nickel/dipeptide/oligopeptide-like import system contains the type 2 periplasmic binding fold. This CD represents the substrate-binding domain of an uncharacterized ATP-binding cassette (ABC) type nickel/dipeptide/oligopeptide-like transporter. The oligopeptide-binding protein OppA and the dipeptide-binding protein DppA show significa…
3274	LYOS01000001.1	LPMCJDNI_01521	290209	291948	+	cd08496	107	561	1e-78	256	0.96	The substrate-binding component of an uncharacterized ABC-type nickel/dipeptide/oligopeptide-like import system contains the type 2 periplasmic binding fold. This CD represents the substrate-binding domain of an uncharacterized ATP-binding cassette (ABC) type nickel/dipeptide/oligopeptide-like transporter. The oligopeptide-binding protein OppA and the dipeptide-binding protein DppA show significa…
3275	LYOS01000001.1	LPMCJDNI_01521	290209	291948	+	cd08497	92	528	1e-39	149	0.82	The substrate-binding component of an uncharacterized ABC-type nickel/dipeptide/oligopeptide-like import system contains the type 2 periplasmic binding fold. This CD represents the substrate-binding domain of an uncharacterized ATP-binding cassette (ABC) type nickel/dipeptide/oligopeptide-like transporter. The oligopeptide-binding protein OppA and the dipeptide-binding protein DppA show significa…
3276	LYOS01000001.1	LPMCJDNI_01521	290209	291948	+	cd08498	124	548	1e-102	320	0.85	The substrate-binding component of an uncharacterized ABC-type nickel/dipeptide/oligopeptide-like import system contains the type 2 periplasmic binding fold. This CD represents the substrate-binding domain of an uncharacterized ATP-binding cassette (ABC) type nickel/dipeptide/oligopeptide-like transporter. The oligopeptide-binding protein OppA and the dipeptide-binding protein DppA show significa…
3277	LYOS01000001.1	LPMCJDNI_01521	290209	291948	+	cd08499	106	568	1e-135	405	0.95	The substrate-binding component of an uncharacterized ABC-type peptide import system Ylib contains the type 2 periplasmic binding fold. This family represents the periplasmic substrate-binding component of an uncharacterized ATP-binding cassette (ABC)-type peptide transport system YliB. Although the ligand specificity of Ylib protein is not known, it shares significant sequence similarity to the …
3278	LYOS01000001.1	LPMCJDNI_01521	290209	291948	+	cd08500	124	558	2e-46	169	0.83	The substrate-binding component of an uncharacterized ABC-type nickel/dipeptide/oligopeptide-like import system contains the type 2 periplasmic binding fold. This CD represents the substrate-binding domain of an uncharacterized ATP-binding cassette (ABC) type nickel/dipeptide/oligopeptide-like transporter. The oligopeptide-binding protein OppA and the dipeptide-binding protein DppA show significa…
3279	LYOS01000001.1	LPMCJDNI_01521	290209	291948	+	cd08501	157	539	9e-45	164	0.78	The substrate-binding domain of mycobacterial lipoprotein Lpqw contains type 2 periplasmic binding fold. LpqW is one of key players in synthesis and transport of the unique components of the mycobacterial cell wall which is a complex structure rich in two related lipoglycans, the phosphatidylinositol mannosides (PIMs) and lipoarabinomannans (LAMs). Lpqw is a highly conserved lipoprotein that tran…
3280	LYOS01000001.1	LPMCJDNI_01521	290209	291948	+	cd08502	94	561	3e-76	250	0.94	The substrate-binding component of an uncharacterized ABC-type nickel/dipeptide/oligopeptide-like import system contains the type 2 periplasmic binding fold. This CD represents the substrate-binding domain of an uncharacterized ATP-binding cassette (ABC) type nickel/dipeptide/oligopeptide-like transporter. The oligopeptide-binding protein OppA and the dipeptide-binding protein DppA show significa…
3281	LYOS01000001.1	LPMCJDNI_01521	290209	291948	+	cd08503	89	561	1e-96	304	0.98	The substrate-binding component of an uncharacterized ABC-type nickel/dipeptide/oligopeptide-like import system contains the type 2 periplasmic binding fold. This CD represents the substrate-binding domain of an uncharacterized ATP-binding cassette (ABC) type nickel/dipeptide/oligopeptide-like transporter. The oligopeptide-binding protein OppA and the dipeptide-binding protein DppA show significa…
3282	LYOS01000001.1	LPMCJDNI_01521	290209	291948	+	cd08504	106	577	2e-74	246	0.91	The substrate-binding component of an ABC-type oligopetide import system contains the type 2 periplasmic binding fold. This family represents the periplasmic substrate-binding component of an ATP-binding cassette (ABC)-type oligopeptide transport system comprised of 5 subunits. The transport system OppABCDEF contains two homologous integral membrane proteins OppB and OppF that form the translocat…
3283	LYOS01000001.1	LPMCJDNI_01521	290209	291948	+	cd08505	95	547	3e-23	101	0.82	The substrate-binding component of an uncharacterized ABC-type nickel/dipeptide/oligopeptide-like import system contains the type 2 periplasmic binding fold. This CD represents the substrate-binding domain of an uncharacterized ATP-binding cassette (ABC) type nickel/dipeptide/oligopeptide-like transporter. The oligopeptide-binding protein OppA and the dipeptide-binding protein DppA show significa…
3284	LYOS01000001.1	LPMCJDNI_01521	290209	291948	+	cd08506	106	547	3e-45	165	0.87	The substrate-binding domain of an oligopeptide binding protein (OppA2) from the biosynthesis pathway of the beta-lactamase inhibitor clavulanic acid contains the type 2 periplasmic binding fold. Clavulanic acid (CA), a clinically important beta-lactamase inhibitor, is one of a family of clavams produced as secondary metabolites by fermentation of Streptomyces clavuligeru. The biosynthesis of CA …
3285	LYOS01000001.1	LPMCJDNI_01521	290209	291948	+	cd08507	124	455	1e-32	128	0.65	The C-terminal solute-binding domain of DNA-binding transcriptional regulator SgrR is related to the ABC-type oligopeptide-binding proteins and contains the type 2 periplasmic-binding fold. A novel family of SgrR transcriptional regulator contains a two-domain structure with an N terminal DNA-binding domain of the winged helix family and a C-terminal solute-binding domain. The C-terminal domain s…
3286	LYOS01000001.1	LPMCJDNI_01521	290209	291948	+	cd08508	107	546	6e-61	209	0.89	The substrate-binding component of an uncharacterized ABC-type nickel/dipeptide/oligopeptide-like import system contains the type 2 periplasmic binding fold. This CD represents the substrate-binding domain of an uncharacterized ATP-binding cassette (ABC) type nickel/dipeptide/oligopeptide-like transporter. The oligopeptide-binding protein OppA and the dipeptide-binding protein DppA show significa…
3287	LYOS01000001.1	LPMCJDNI_01521	290209	291948	+	cd08509	114	567	1e-75	250	0.88	The substrate binding domain of a cellulose-binding protein from Thermotoga maritima contains the type 2 periplasmic binding fold. This family represents the substrate-binding domain of a cellulose-binding protein from the hyperthermophilic bacterium Thermotoga maritima (TmCBP) and its closest related proteins. TmCBP binds a variety of lengths of beta-1,4-linked glucose oligomers, ranging from tw…
3288	LYOS01000001.1	LPMCJDNI_01521	290209	291948	+	cd08510	122	561	9e-49	176	0.82	The substrate binding component of an ABC-type lactococcal OppA-like transport system contains. This family represents the substrate binding domain of an ATP-binding cassette (ABC)-type oligopeptide import system from Lactococcus lactis and other gram-positive bacteria, as well as its closet homologs from gram-negative bacteria. Oligopeptide-binding protein (OppA) from Lactococcus lactis can bind…
3289	LYOS01000001.1	LPMCJDNI_01521	290209	291948	+	cd08511	93	568	3e-97	306	0.98	The substrate-binding component of an uncharacterized ABC-type nickel/dipeptide/oligopeptide-like import system contains the type 2 periplasmic binding fold. This family represents the substrate-binding domain of an uncharacterized ATP-binding cassette (ABC) type nickel/dipeptide/oligopeptide-like transporter. The oligopeptide-binding protein OppA and the dipeptide-binding protein DppA show signi…
3290	LYOS01000001.1	LPMCJDNI_01521	290209	291948	+	cd08512	95	561	9e-114	349	0.95	The substrate-binding component of an uncharacterized ABC-type nickel/dipeptide/oligopeptide-like import system contains the type 2 periplasmic binding fold. This CD represents the substrate-binding domain of an uncharacterized ATP-binding cassette (ABC) type nickel/dipeptide/oligopeptide-like transporter. The oligopeptide-binding protein OppA and the dipeptide-binding protein DppA show significa…
3291	LYOS01000001.1	LPMCJDNI_01521	290209	291948	+	cd08513	124	561	7e-92	292	0.9	The substrate-binding component of ABC-type thermophilic oligopeptide-binding protein Hb8-like import systems, contains the type 2 periplasmic binding fold. This family includes the substrate-binding domain of an ABC-type oligopeptide-binding protein Hb8 from Thermus thermophilius and its closest homologs from other bacteria. The structural topology of this substrate-binding domain is similar to …
3292	LYOS01000001.1	LPMCJDNI_01521	290209	291948	+	cd08514	124	563	7e-101	315	0.9	The substrate-binding component of the oligopeptide-binding protein, AppA, from Bacillus subtilis contains the type 2 periplasmic-binding fold. This family represents the substrate-binding domain of the oligopeptide-binding protein, AppA, from Bacillus subtilis and its closest homologs from other bacteria and archaea. Bacillus subtilis has three ABC-type peptide transport systems, a dipeptide-bin…
3293	LYOS01000001.1	LPMCJDNI_01521	290209	291948	+	cd08515	107	549	2e-84	272	0.91	The substrate-binding component of an uncharacterized ABC-type nickel/dipeptide/oligopeptide-like import system contains the type 2 periplasmic binding fold. This CD represents the substrate-binding domain of an uncharacterized ATP-binding cassette (ABC) type nickel/dipeptide/oligopeptide-like transporter. The oligopeptide-binding protein OppA and the dipeptide-binding protein DppA show significa…
3294	LYOS01000001.1	LPMCJDNI_01521	290209	291948	+	cd08516	94	561	1e-114	350	0.99	The substrate-binding component of an uncharacterized ABC-type nickel/dipeptide/oligopeptide-like import system contains the type 2 periplasmic binding fold. This CD represents the substrate-binding domain of an uncharacterized ATP-binding cassette (ABC) type nickel/dipeptide/oligopeptide-like transporter. The oligopeptide-binding protein OppA and the dipeptide-binding protein DppA show significa…
3295	LYOS01000001.1	LPMCJDNI_01521	290209	291948	+	cd08517	92	546	5e-85	274	0.92	The substrate-binding component of an uncharacterized ABC-type nickel/dipeptide/oligopeptide-like import system contains the type 2 periplasmic binding fold. This CD represents the substrate-binding domain of an uncharacterized ATP-binding cassette (ABC) type nickel/dipeptide/oligopeptide-like transporter. The oligopeptide-binding protein OppA and the dipeptide-binding protein DppA show significa…
3296	LYOS01000001.1	LPMCJDNI_01521	290209	291948	+	cd08518	94	551	1e-82	267	0.94	The substrate-binding component of an uncharacterized ABC-type nickel/dipeptide/oligopeptide-like import system contains the type 2 periplasmic binding fold. This CD represents the substrate-binding domain of an uncharacterized ATP-binding cassette (ABC) type nickel/dipeptide/oligopeptide-like transporter. The oligopeptide-binding protein OppA and the dipeptide-binding protein DppA show significa…
3297	LYOS01000001.1	LPMCJDNI_01521	290209	291948	+	cd08519	104	553	9e-65	219	0.92	The substrate-binding component of an uncharacterized ABC-type nickel/dipeptide/oligopeptide-like import system contains the type 2 periplasmic binding fold. This CD represents the substrate-binding domain of an uncharacterized ATP-binding cassette (ABC) type nickel/dipeptide/oligopeptide-like transporter. The oligopeptide-binding protein OppA and the dipeptide-binding protein DppA show significa…
3298	LYOS01000001.1	LPMCJDNI_01521	290209	291948	+	cd08520	110	561	8e-74	244	0.93	The substrate-binding component of an uncharacterized ABC-type nickel/dipeptide/oligopeptide-like import system contains the type 2 periplasmic binding fold. This CD represents the substrate-binding domain of an uncharacterized ATP-binding cassette (ABC) type nickel/dipeptide/oligopeptide-like transporter. The oligopeptide-binding protein OppA and the dipeptide-binding protein DppA show significa…
3299	LYOS01000001.1	LPMCJDNI_01521	290209	291948	+	cd14256	33	85	2e-06	44.8	0.93	Type I dockerin repeat domain. Bacterial cohesin domains bind to a complementary protein domain named dockerin, and this interaction is required for the formation of the cellulosome, a cellulose-degrading complex. The cellulosome consists of scaffoldin, a noncatalytic scaffolding polypeptide, that comprises repeating cohesion modules and a single carbohydrate-binding module (CBM). Specific calciu…
3700	LYOS01000001.1	LPMCJDNI_01533	302050	303336	+	COG0614	80	390	2e-46	162	0.93	ABC-type Fe3+-hydroxamate transport system, periplasmic component [Inorganic ion transport and metabolism].
3701	LYOS01000001.1	LPMCJDNI_01533	302050	303336	+	COG4558	112	307	2e-15	74	0.62	ABC-type hemin transport system, periplasmic component [Inorganic ion transport and metabolism].
3702	LYOS01000001.1	LPMCJDNI_01533	302050	303336	+	COG4594	95	369	1e-06	47.1	0.78	ABC-type Fe3+-citrate transport system, periplasmic component [Inorganic ion transport and metabolism].
3703	LYOS01000001.1	LPMCJDNI_01533	302050	303336	+	COG4607	107	316	9e-09	53.5	0.55	ABC-type enterochelin transport system, periplasmic component [Inorganic ion transport and metabolism].
3704	LYOS01000001.1	LPMCJDNI_01533	302050	303336	+	PF01497.13	120	364	4.6e-34	117.5	0.974789915966387	Periplasmic binding protein
3705	LYOS01000001.1	LPMCJDNI_01533	302050	303336	+	cd00636	114	255	8e-19	81.5	0.95	Helical backbone metal receptor (TroA-like domain). These proteins have been shown to function in the ABC transport of ferric siderophores and metal ions such as Mn2+, Fe3+, Cu2+ and/or Zn2+. Their ligand binding site is formed in the interface between two globular domains linked by a single helix. Many of these proteins also possess a low complexity region containing a metal-binding histidine-ri…
3706	LYOS01000001.1	LPMCJDNI_01533	302050	303336	+	cd01138	107	367	5e-14	68.9	0.96	Periplasmic binding protein FeuA. These proteins have predicted to function as initial receptors in ABC transport of metal ions in some eubacterial species. They belong to the TroA superfamily of periplasmic metal binding proteins that share a distinct fold and ligand binding mechanism. A typical TroA protein is comprised of two globular subdomains connected by a single helix and can bind their l…
3707	LYOS01000001.1	LPMCJDNI_01533	302050	303336	+	cd01139	97	417	1e-41	150	0.92	Periplasmic binding protein TroA_f. These proteins are predicted to function as initial receptors in the ABC metal ion uptake in eubacteria and archaea. They belong to the TroA superfamily of helical backbone metal receptor proteins that share a distinct fold and ligand binding mechanism. A typical TroA protein is comprised of two globular subdomains connected by a single helix and can bind their…
3708	LYOS01000001.1	LPMCJDNI_01533	302050	303336	+	cd01140	107	365	1e-11	62.3	0.84	Siderophore binding protein FatB. These proteins have been shown to function as ABC-type initial receptors in the siderophore-mediated iron uptake in some eubacterial species. They belong to the TroA superfamily of periplasmic metal binding proteins that share a distinct fold and ligand binding mechanism. A typical TroA protein is comprised of two globular subdomains connected by a single helix a…
3709	LYOS01000001.1	LPMCJDNI_01533	302050	303336	+	cd01141	107	293	1e-14	70.5	0.97	Periplasmic binding protein TroA_d. These proteins are predicted to function as initial receptors in the ABC metal ion uptake in eubacteria and archaea. They belong to the TroA superfamily of helical backbone metal receptor proteins that share a distinct fold and ligand binding mechanism. A typical TroA protein is comprised of two globular subdomains connected by a single helix and can bind their…
3710	LYOS01000001.1	LPMCJDNI_01533	302050	303336	+	cd01142	96	393	1e-37	138	0.95	Periplasmic binding protein TroA_e. These proteins are predicted to function as initial receptors in the ABC metal ion uptake in eubacteria and archaea. They belong to the TroA superfamily of helical backbone metal receptor proteins that share a distinct fold and ligand binding mechanism. A typical TroA protein is comprised of two globular subdomains connected by a single helix and can bind their…
3711	LYOS01000001.1	LPMCJDNI_01533	302050	303336	+	cd01143	111	316	1e-28	110	0.98	Periplasmic binding protein YvrC. These proteins are predicted to function as initial receptors in ABC transport of metal ions in eubacteria and archaea. They belong to the TroA superfamily of periplasmic metal binding proteins that share a distinct fold and ligand binding mechanism. A typical TroA protein is comprised of two globular subdomains connected by a single helix and can bind the metal …
3712	LYOS01000001.1	LPMCJDNI_01533	302050	303336	+	cd01144	117	366	3e-24	98.5	0.91	Cobalamin binding protein BtuF. These proteins have been shown to function as initial receptors in ABC transport of vitamin B12 (cobalamin) in eubacterial and some archaeal species. They belong to the TroA superfamily of helical backbone metal receptor proteins that share a distinct fold and ligand binding mechanism. A typical TroA protein is comprised of two globular subdomains connected by a si…
3713	LYOS01000001.1	LPMCJDNI_01533	302050	303336	+	cd01146	105	383	5e-11	60.4	0.95	Fe3+-siderophore binding domain FhuD. These proteins have been shown to function as initial receptors in ABC transport of Fe3+-siderophores in many eubacterial species. They belong to the TroA-like superfamily of helical backbone metal receptor proteins that share a distinct fold and ligand binding mechanism. A typical TroA-like protein is comprised of two globular subdomains connected by a long …
3714	LYOS01000001.1	LPMCJDNI_01533	302050	303336	+	cd01147	109	369	7e-40	143	0.95	Metal binding protein HemV-2. These proteins are predicted to function as initial receptors in ABC transport of metal ions. They belong to the TroA superfamily of helical backbone metal receptor proteins that share a distinct fold and ligand binding mechanism. A typical TroA protein is comprised of two globular subdomains connected by a single helix and can bind the metal ion in the cleft between…
3715	LYOS01000001.1	LPMCJDNI_01533	302050	303336	+	cd01148	100	357	2e-19	85.9	0.83	Metal binding protein TroA_a. These proteins are predicted to function as initial receptors in ABC transport of metal ions in eubacteria. They belong to the TroA superfamily of helical backbone metal receptor proteins that share a distinct fold and ligand binding mechanism. A typical TroA protein is comprised of two globular subdomains connected by a single helix and can bind the metal ion in the…
3716	LYOS01000001.1	LPMCJDNI_01533	302050	303336	+	cd01149	113	318	5e-13	66.1	0.78	Hemin binding protein HutB. These proteins have been shown to function as initial receptors in ABC transport of hemin and hemoproteins in many eubacterial species. They belong to the TroA superfamily of periplasmic metal binding proteins that share a distinct fold and ligand binding mechanism. A typical TroA protein is comprised of two globular subdomains connected by a single helix and can bind …
3717	LYOS01000001.1	LPMCJDNI_01533	302050	303336	+	cd14256	39	91	4e-05	40.2	0.93	Type I dockerin repeat domain. Bacterial cohesin domains bind to a complementary protein domain named dockerin, and this interaction is required for the formation of the cellulosome, a cellulose-degrading complex. The cellulosome consists of scaffoldin, a noncatalytic scaffolding polypeptide, that comprises repeating cohesion modules and a single carbohydrate-binding module (CBM). Specific calciu…
5906	LYOS01000001.1	LPMCJDNI_01692	447561	451367	+	cd14254	1210	1264	8e-10	55.7	1	Type II dockerin repeat domain. Bacterial cohesin domains bind to a complementary protein domain named dockerin, and this interaction is required for the formation of the cellulosome, a cellulose-degrading complex. The cellulosome consists of scaffoldin, a noncatalytic scaffolding polypeptide, that comprises repeating cohesion modules and a single carbohydrate-binding module (CBM). Specific calci…
5907	LYOS01000001.1	LPMCJDNI_01692	447561	451367	+	cd14256	1209	1257	6e-05	41.4	0.85	Type I dockerin repeat domain. Bacterial cohesin domains bind to a complementary protein domain named dockerin, and this interaction is required for the formation of the cellulosome, a cellulose-degrading complex. The cellulosome consists of scaffoldin, a noncatalytic scaffolding polypeptide, that comprises repeating cohesion modules and a single carbohydrate-binding module (CBM). Specific calciu…
5908	LYOS01000001.1	LPMCJDNI_01693	451401	453641	+	PF00963.13	47	170	3.5e-10	39.9	0.921985815602837	Cohesin domain
5909	LYOS01000001.1	LPMCJDNI_01693	451401	453641	+	PF00963.13	193	316	3.5e-10	39.9	0.921985815602837	Cohesin domain
5910	LYOS01000001.1	LPMCJDNI_01693	451401	453641	+	PF00963.13	339	461	8.3e-13	48.3	0.921985815602837	Cohesin domain
5911	LYOS01000001.1	LPMCJDNI_01693	451401	453641	+	cd08546	40	135	4e-06	44.9	0.66	Cohesin domain, interaction parter of dockerin. Bacterial cohesin domains bind to a complementary protein domain named dockerin, and this interaction is required for the formation of the cellulosome, a cellulose-degrading complex. The cellulosome consists of scaffoldin, a noncatalytic scaffolding polypeptide, that comprises repeating cohesion modules and a single carbohydrate-binding module (CBM)…
5912	LYOS01000001.1	LPMCJDNI_01693	451401	453641	+	cd08546	186	281	4e-06	44.9	0.66	Cohesin domain, interaction parter of dockerin. Bacterial cohesin domains bind to a complementary protein domain named dockerin, and this interaction is required for the formation of the cellulosome, a cellulose-degrading complex. The cellulosome consists of scaffoldin, a noncatalytic scaffolding polypeptide, that comprises repeating cohesion modules and a single carbohydrate-binding module (CBM)…
5913	LYOS01000001.1	LPMCJDNI_01693	451401	453641	+	cd08547	325	456	1e-13	68.2	0.95	Type II cohesin domain, interaction partner of dockerin. Bacterial cohesin domains bind to a complementary protein domain named dockerin, and this interaction is required for the formation of the cellulosome, a cellulose-degrading complex. The cellulosome consists of scaffoldin, a noncatalytic scaffolding polypeptide, that comprises repeating cohesion modules and a single carbohydrate-binding mod…
5914	LYOS01000001.1	LPMCJDNI_01693	451401	453641	+	cd08547	26	165	2e-12	64	0.92	Type II cohesin domain, interaction partner of dockerin. Bacterial cohesin domains bind to a complementary protein domain named dockerin, and this interaction is required for the formation of the cellulosome, a cellulose-degrading complex. The cellulosome consists of scaffoldin, a noncatalytic scaffolding polypeptide, that comprises repeating cohesion modules and a single carbohydrate-binding mod…
5915	LYOS01000001.1	LPMCJDNI_01693	451401	453641	+	cd08547	179	311	4e-12	63.2	0.92	Type II cohesin domain, interaction partner of dockerin. Bacterial cohesin domains bind to a complementary protein domain named dockerin, and this interaction is required for the formation of the cellulosome, a cellulose-degrading complex. The cellulosome consists of scaffoldin, a noncatalytic scaffolding polypeptide, that comprises repeating cohesion modules and a single carbohydrate-binding mod…
5916	LYOS01000001.1	LPMCJDNI_01693	451401	453641	+	cd08548	47	167	2e-08	52.3	0.89	Type I cohesin domain, interaction partner of dockerin. Bacterial cohesin domains bind to a complementary protein domain named dockerin, and this interaction is required for the formation of the cellulosome, a cellulose-degrading complex. The cellulosome consists of scaffoldin, a noncatalytic scaffolding polypeptide, that comprises repeating cohesion modules and a single carbohydrate-binding modu…
5917	LYOS01000001.1	LPMCJDNI_01693	451401	453641	+	cd08548	193	313	2e-08	52.3	0.89	Type I cohesin domain, interaction partner of dockerin. Bacterial cohesin domains bind to a complementary protein domain named dockerin, and this interaction is required for the formation of the cellulosome, a cellulose-degrading complex. The cellulosome consists of scaffoldin, a noncatalytic scaffolding polypeptide, that comprises repeating cohesion modules and a single carbohydrate-binding modu…
5918	LYOS01000001.1	LPMCJDNI_01693	451401	453641	+	cd08548	339	458	1e-05	43.4	0.87	Type I cohesin domain, interaction partner of dockerin. Bacterial cohesin domains bind to a complementary protein domain named dockerin, and this interaction is required for the formation of the cellulosome, a cellulose-degrading complex. The cellulosome consists of scaffoldin, a noncatalytic scaffolding polypeptide, that comprises repeating cohesion modules and a single carbohydrate-binding modu…
5931	LYOS01000001.1	LPMCJDNI_01697	457673	458500	+	PF00963.13	50	171	1.2e-11	44.6	0.914893617021277	Cohesin domain
5932	LYOS01000001.1	LPMCJDNI_01697	457673	458500	+	cd08547	36	169	1e-10	56.3	0.96	Type II cohesin domain, interaction partner of dockerin. Bacterial cohesin domains bind to a complementary protein domain named dockerin, and this interaction is required for the formation of the cellulosome, a cellulose-degrading complex. The cellulosome consists of scaffoldin, a noncatalytic scaffolding polypeptide, that comprises repeating cohesion modules and a single carbohydrate-binding mod…
5933	LYOS01000001.1	LPMCJDNI_01697	457673	458500	+	cd08548	50	169	1e-06	44.2	0.89	Type I cohesin domain, interaction partner of dockerin. Bacterial cohesin domains bind to a complementary protein domain named dockerin, and this interaction is required for the formation of the cellulosome, a cellulose-degrading complex. The cellulosome consists of scaffoldin, a noncatalytic scaffolding polypeptide, that comprises repeating cohesion modules and a single carbohydrate-binding modu…
7485	LYOS01000002.1	LPMCJDNI_00455	90280	91587	-	PF00932.14	285	382	2.7e-14	53.2	0.931034482758621	Lamin Tail Domain
7486	LYOS01000002.1	LPMCJDNI_00455	90280	91587	-	cd08547	31	157	1e-07	48.6	0.92	Type II cohesin domain, interaction partner of dockerin. Bacterial cohesin domains bind to a complementary protein domain named dockerin, and this interaction is required for the formation of the cellulosome, a cellulose-degrading complex. The cellulosome consists of scaffoldin, a noncatalytic scaffolding polypeptide, that comprises repeating cohesion modules and a single carbohydrate-binding mod…
7487	LYOS01000002.1	LPMCJDNI_00455	90280	91587	-	cd08547	159	282	3e-06	44.3	0.89	Type II cohesin domain, interaction partner of dockerin. Bacterial cohesin domains bind to a complementary protein domain named dockerin, and this interaction is required for the formation of the cellulosome, a cellulose-degrading complex. The cellulosome consists of scaffoldin, a noncatalytic scaffolding polypeptide, that comprises repeating cohesion modules and a single carbohydrate-binding mod…
10041	LYOS01000002.1	LPMCJDNI_00790	399032	401437	-	COG3420	28	322	1e-14	74.1	0.69	Nitrous oxidase accessory protein NosD, contains tandem CASH domains [Inorganic ion transport and metabolism].
10042	LYOS01000002.1	LPMCJDNI_00790	399032	401437	-	COG3420	557	715	2e-13	70.6	0.36	Nitrous oxidase accessory protein NosD, contains tandem CASH domains [Inorganic ion transport and metabolism].
10043	LYOS01000002.1	LPMCJDNI_00790	399032	401437	-	PF05048.8	49	230	4.1e-23	81.7	0.703389830508475	Periplasmic copper-binding protein (NosD)
10044	LYOS01000002.1	LPMCJDNI_00790	399032	401437	-	PF05048.8	227	392	7.9e-25	87.3	0.694915254237288	Periplasmic copper-binding protein (NosD)
10045	LYOS01000002.1	LPMCJDNI_00790	399032	401437	-	PF05048.8	412	566	1.1e-22	80.4	0.635593220338983	Periplasmic copper-binding protein (NosD)
10046	LYOS01000002.1	LPMCJDNI_00790	399032	401437	-	PF05048.8	526	727	4.3e-51	173.3	0.843220338983051	Periplasmic copper-binding protein (NosD)
10047	LYOS01000002.1	LPMCJDNI_00790	399032	401437	-	TIGR03804	125	162	8.6e-06	23.3	0.863636363636364	para_beta_helix: parallel beta-helix repeat
10048	LYOS01000002.1	LPMCJDNI_00790	399032	401437	-	TIGR03804	163	207	7.2e-13	46	0.977272727272727	para_beta_helix: parallel beta-helix repeat
10049	LYOS01000002.1	LPMCJDNI_00790	399032	401437	-	TIGR03804	187	231	1.2e-13	48.5	0.977272727272727	para_beta_helix: parallel beta-helix repeat
10050	LYOS01000002.1	LPMCJDNI_00790	399032	401437	-	TIGR03804	210	253	3e-11	40.8	0.977272727272727	para_beta_helix: parallel beta-helix repeat
10051	LYOS01000002.1	LPMCJDNI_00790	399032	401437	-	TIGR03804	233	277	8.9e-14	48.9	1	para_beta_helix: parallel beta-helix repeat
10052	LYOS01000002.1	LPMCJDNI_00790	399032	401437	-	TIGR03804	280	323	2.5e-14	50.7	0.977272727272727	para_beta_helix: parallel beta-helix repeat
10053	LYOS01000002.1	LPMCJDNI_00790	399032	401437	-	TIGR03804	326	367	1.2e-07	29.3	0.931818181818182	para_beta_helix: parallel beta-helix repeat
10054	LYOS01000002.1	LPMCJDNI_00790	399032	401437	-	TIGR03804	457	501	2.7e-10	37.7	0.977272727272727	para_beta_helix: parallel beta-helix repeat
10055	LYOS01000002.1	LPMCJDNI_00790	399032	401437	-	TIGR03804	503	547	2.6e-12	44.2	0.977272727272727	para_beta_helix: parallel beta-helix repeat
10056	LYOS01000002.1	LPMCJDNI_00790	399032	401437	-	TIGR03804	545	571	2.3e-05	22	0.568181818181818	para_beta_helix: parallel beta-helix repeat
10057	LYOS01000002.1	LPMCJDNI_00790	399032	401437	-	TIGR03804	550	593	3.5e-11	40.6	0.977272727272727	para_beta_helix: parallel beta-helix repeat
10058	LYOS01000002.1	LPMCJDNI_00790	399032	401437	-	TIGR03804	573	616	1.4e-11	41.9	0.977272727272727	para_beta_helix: parallel beta-helix repeat
10059	LYOS01000002.1	LPMCJDNI_00790	399032	401437	-	TIGR03804	596	639	7.7e-11	39.5	0.977272727272727	para_beta_helix: parallel beta-helix repeat
10060	LYOS01000002.1	LPMCJDNI_00790	399032	401437	-	TIGR03804	618	661	1.2e-08	32.5	0.977272727272727	para_beta_helix: parallel beta-helix repeat
10061	LYOS01000002.1	LPMCJDNI_00790	399032	401437	-	cd14254	738	789	6e-05	40.7	0.97	Type II dockerin repeat domain. Bacterial cohesin domains bind to a complementary protein domain named dockerin, and this interaction is required for the formation of the cellulosome, a cellulose-degrading complex. The cellulosome consists of scaffoldin, a noncatalytic scaffolding polypeptide, that comprises repeating cohesion modules and a single carbohydrate-binding module (CBM). Specific calci…
10062	LYOS01000002.1	LPMCJDNI_00790	399032	401437	-	cd14256	738	790	2e-08	51	0.93	Type I dockerin repeat domain. Bacterial cohesin domains bind to a complementary protein domain named dockerin, and this interaction is required for the formation of the cellulosome, a cellulose-degrading complex. The cellulosome consists of scaffoldin, a noncatalytic scaffolding polypeptide, that comprises repeating cohesion modules and a single carbohydrate-binding module (CBM). Specific calciu…
10063	LYOS01000002.1	LPMCJDNI_00791	401582	409429	-	COG3291	2423	2548	8e-11	63	0.38	PKD repeat [Function unknown].
10064	LYOS01000002.1	LPMCJDNI_00791	401582	409429	-	COG3420	716	1091	4e-11	64.8	0.76	Nitrous oxidase accessory protein NosD, contains tandem CASH domains [Inorganic ion transport and metabolism].
10065	LYOS01000002.1	LPMCJDNI_00791	401582	409429	-	COG3420	1239	1666	3e-08	55.6	0.74	Nitrous oxidase accessory protein NosD, contains tandem CASH domains [Inorganic ion transport and metabolism].
10066	LYOS01000002.1	LPMCJDNI_00791	401582	409429	-	PF05048.8	726	910	3e-17	62.5	0.805084745762712	Periplasmic copper-binding protein (NosD)
10067	LYOS01000002.1	LPMCJDNI_00791	401582	409429	-	PF05048.8	931	1104	1e-44	152.5	0.73728813559322	Periplasmic copper-binding protein (NosD)
10068	LYOS01000002.1	LPMCJDNI_00791	401582	409429	-	PF05048.8	1226	1391	6e-13	48.4	0.652542372881356	Periplasmic copper-binding protein (NosD)
10069	LYOS01000002.1	LPMCJDNI_00791	401582	409429	-	PF05048.8	1401	1546	7.4e-15	54.7	0.601694915254237	Periplasmic copper-binding protein (NosD)
10070	LYOS01000002.1	LPMCJDNI_00791	401582	409429	-	PF05048.8	1507	1678	4.5e-40	137.2	0.728813559322034	Periplasmic copper-binding protein (NosD)
10071	LYOS01000002.1	LPMCJDNI_00791	401582	409429	-	TIGR03804	797	839	4.7e-10	37	0.977272727272727	para_beta_helix: parallel beta-helix repeat
10072	LYOS01000002.1	LPMCJDNI_00791	401582	409429	-	TIGR03804	842	883	1.3e-07	29.1	0.931818181818182	para_beta_helix: parallel beta-helix repeat
10073	LYOS01000002.1	LPMCJDNI_00791	401582	409429	-	TIGR03804	950	992	3.5e-09	34.2	0.977272727272727	para_beta_helix: parallel beta-helix repeat
10074	LYOS01000002.1	LPMCJDNI_00791	401582	409429	-	TIGR03804	994	1037	1.7e-09	35.2	0.977272727272727	para_beta_helix: parallel beta-helix repeat
10075	LYOS01000002.1	LPMCJDNI_00791	401582	409429	-	TIGR03804	1340	1382	2.2e-11	41.3	0.977272727272727	para_beta_helix: parallel beta-helix repeat
10076	LYOS01000002.1	LPMCJDNI_00791	401582	409429	-	TIGR03804	1479	1521	1.8e-07	28.7	0.954545454545455	para_beta_helix: parallel beta-helix repeat
10077	LYOS01000002.1	LPMCJDNI_00791	401582	409429	-	TIGR03804	1573	1613	6.8e-06	23.7	0.931818181818182	para_beta_helix: parallel beta-helix repeat
10078	LYOS01000002.1	LPMCJDNI_00791	401582	409429	-	cd00146	2465	2548	3e-17	79.1	1	polycystic kidney disease I (PKD) domain; similar to other cell-surface modules, with an IG-like fold; domain probably functions as a ligand binding site in protein-protein or protein-carbohydrate interactions; a single instance of the repeat is presented here. The domain is also found in microbial collagenases and chitinases.
10079	LYOS01000002.1	LPMCJDNI_00791	401582	409429	-	cd00146	1117	1179	3e-05	43.6	0.75	polycystic kidney disease I (PKD) domain; similar to other cell-surface modules, with an IG-like fold; domain probably functions as a ligand binding site in protein-protein or protein-carbohydrate interactions; a single instance of the repeat is presented here. The domain is also found in microbial collagenases and chitinases.
10080	LYOS01000002.1	LPMCJDNI_00791	401582	409429	-	cd14256	2551	2600	5e-07	48.7	0.88	Type I dockerin repeat domain. Bacterial cohesin domains bind to a complementary protein domain named dockerin, and this interaction is required for the formation of the cellulosome, a cellulose-degrading complex. The cellulosome consists of scaffoldin, a noncatalytic scaffolding polypeptide, that comprises repeating cohesion modules and a single carbohydrate-binding module (CBM). Specific calciu…
10081	LYOS01000002.1	LPMCJDNI_00791	401582	409429	-	smart00089	2467	2548	2e-16	72.9	0.98	Repeats in polycystic kidney disease 1 (PKD1) and other proteins. Polycystic kidney disease 1 protein contains 14 repeats, present elsewhere such as in microbial collagenases.
10082	LYOS01000002.1	LPMCJDNI_00791	401582	409429	-	smart00089	1119	1178	6e-12	59.8	0.74	Repeats in polycystic kidney disease 1 (PKD1) and other proteins. Polycystic kidney disease 1 protein contains 14 repeats, present elsewhere such as in microbial collagenases.
10083	LYOS01000002.1	LPMCJDNI_00791	401582	409429	-	smart00722	734	867	5e-05	39.8	0.86	Domain present in carbohydrate binding proteins and sugar hydrolses.
10084	LYOS01000002.1	LPMCJDNI_00792	409576	410085	-	cd14252	105	151	2e-05	38.4	0.83	Dockerin repeat domains and domains resembling dockerin repeats. Dockerins are modules in the cellulosome complex that often anchor catalytic subunits by binding to cohesin domains of scaffolding proteins. Three types of dockerins and their corresponding cohesin have been described in the literature. This alignment models two consecutive dockerin repeats, the functional unit.
10085	LYOS01000002.1	LPMCJDNI_00792	409576	410085	-	cd14253	105	154	3e-05	38.2	0.9	Dockerin repeat domain. Dockerins are modules in the cellulosome complex that often anchor catalytic subunits by binding to cohesin domains of scaffolding proteins. Three types of dockerins and their corresponding cohesin have been described in the literature. This alignment models two consecutive dockerin repeats, the functional unit.
10086	LYOS01000002.1	LPMCJDNI_00792	409576	410085	-	cd14254	105	155	2e-07	43.7	0.95	Type II dockerin repeat domain. Bacterial cohesin domains bind to a complementary protein domain named dockerin, and this interaction is required for the formation of the cellulosome, a cellulose-degrading complex. The cellulosome consists of scaffoldin, a noncatalytic scaffolding polypeptide, that comprises repeating cohesion modules and a single carbohydrate-binding module (CBM). Specific calci…
10087	LYOS01000002.1	LPMCJDNI_00792	409576	410085	-	cd14256	105	156	4e-10	51	0.92	Type I dockerin repeat domain. Bacterial cohesin domains bind to a complementary protein domain named dockerin, and this interaction is required for the formation of the cellulosome, a cellulose-degrading complex. The cellulosome consists of scaffoldin, a noncatalytic scaffolding polypeptide, that comprises repeating cohesion modules and a single carbohydrate-binding module (CBM). Specific calciu…
