# Supplementary material for: Comparative genomics reveals electron transfer and syntrophic mechanisms differentiating methanotrophic and methanogenic archaea
Source: PLoS Biol. 2022 Jan 5;20(1):e3001508. doi: 10.1371/journal.pbio.3001508 (PMC9012536; doi:10.1371/journal.pbio.3001508)
Supplement: S4 Data — (ZIP) [file pbio.3001508.s020.zip › S4 Data/ANME-3_sp._HMMV_d.csv.cohesin.csv]

	Contig	Feature	Feature.Start.in.Contig	Feature.End.in.Contig	Feature.Direction.in.Contig	Domain.Accession	Domain.Start.in.Feature	Domain.End.in.Feature	E.value	Bit.Score	Domain.Coverage	Domain.Description
391	ANME3_1	ILFJJJNB_02265	58242	62363	-	COG3420	55	512	1e-11	65.2	0.81	Nitrous oxidase accessory protein NosD, contains tandem CASH domains [Inorganic ion transport and metabolism].
392	ANME3_1	ILFJJJNB_02265	58242	62363	-	COG5099	183	431	2e-05	45.9	0.31	RNA-binding protein of the Puf family, translational repressor [Translation, ribosomal structure and biogenesis].
393	ANME3_1	ILFJJJNB_02265	58242	62363	-	PF05048.8	124	266	9.8e-23	80.5	0.580508474576271	Periplasmic copper-binding protein (NosD)
394	ANME3_1	ILFJJJNB_02265	58242	62363	-	PF05048.8	192	310	4.3e-19	68.6	0.5	Periplasmic copper-binding protein (NosD)
395	ANME3_1	ILFJJJNB_02265	58242	62363	-	PF05048.8	265	402	1.7e-23	83	0.576271186440678	Periplasmic copper-binding protein (NosD)
396	ANME3_1	ILFJJJNB_02265	58242	62363	-	PF05048.8	328	522	1e-47	162.3	0.796610169491525	Periplasmic copper-binding protein (NosD)
397	ANME3_1	ILFJJJNB_02265	58242	62363	-	TIGR03804	133	172	1.1e-10	39.1	0.886363636363636	para_beta_helix: parallel beta-helix repeat
398	ANME3_1	ILFJJJNB_02265	58242	62363	-	TIGR03804	161	197	2e-09	35	0.840909090909091	para_beta_helix: parallel beta-helix repeat
399	ANME3_1	ILFJJJNB_02265	58242	62363	-	TIGR03804	191	225	4.1e-08	30.8	0.795454545454545	para_beta_helix: parallel beta-helix repeat
400	ANME3_1	ILFJJJNB_02265	58242	62363	-	TIGR03804	205	249	2.2e-13	47.6	1	para_beta_helix: parallel beta-helix repeat
401	ANME3_1	ILFJJJNB_02265	58242	62363	-	TIGR03804	227	272	3.2e-07	27.9	1	para_beta_helix: parallel beta-helix repeat
402	ANME3_1	ILFJJJNB_02265	58242	62363	-	TIGR03804	255	294	7e-06	23.6	0.886363636363636	para_beta_helix: parallel beta-helix repeat
403	ANME3_1	ILFJJJNB_02265	58242	62363	-	TIGR03804	274	316	8.3e-11	39.4	0.977272727272727	para_beta_helix: parallel beta-helix repeat
404	ANME3_1	ILFJJJNB_02265	58242	62363	-	TIGR03804	296	339	3e-12	44	0.977272727272727	para_beta_helix: parallel beta-helix repeat
405	ANME3_1	ILFJJJNB_02265	58242	62363	-	TIGR03804	318	363	5e-11	40.1	1	para_beta_helix: parallel beta-helix repeat
406	ANME3_1	ILFJJJNB_02265	58242	62363	-	TIGR03804	341	384	5.7e-11	39.9	0.954545454545455	para_beta_helix: parallel beta-helix repeat
407	ANME3_1	ILFJJJNB_02265	58242	62363	-	TIGR03804	364	409	6.2e-10	36.6	1	para_beta_helix: parallel beta-helix repeat
408	ANME3_1	ILFJJJNB_02265	58242	62363	-	TIGR03804	410	453	7.3e-13	46	0.977272727272727	para_beta_helix: parallel beta-helix repeat
409	ANME3_1	ILFJJJNB_02265	58242	62363	-	cd08547	1078	1203	9e-06	44.7	0.92	Type II cohesin domain, interaction partner of dockerin. Bacterial cohesin domains bind to a complementary protein domain named dockerin, and this interaction is required for the formation of the cellulosome, a cellulose-degrading complex. The cellulosome consists of scaffoldin, a noncatalytic scaffolding polypeptide, that comprises repeating cohesion modules and a single carbohydrate-binding mod…
410	ANME3_1	ILFJJJNB_02265	58242	62363	-	cd14256	1310	1367	3e-07	48.3	0.97	Type I dockerin repeat domain. Bacterial cohesin domains bind to a complementary protein domain named dockerin, and this interaction is required for the formation of the cellulosome, a cellulose-degrading complex. The cellulosome consists of scaffoldin, a noncatalytic scaffolding polypeptide, that comprises repeating cohesion modules and a single carbohydrate-binding module (CBM). Specific calciu…
563	ANME3_10	ILFJJJNB_02195	23534	25213	-	TIGR04209	14	156	3.2e-46	154.8	0.993055555555556	sarcinarray: sarcinarray family protein
564	ANME3_10	ILFJJJNB_02195	23534	25213	-	cd08547	274	362	4e-07	47.4	0.64	Type II cohesin domain, interaction partner of dockerin. Bacterial cohesin domains bind to a complementary protein domain named dockerin, and this interaction is required for the formation of the cellulosome, a cellulose-degrading complex. The cellulosome consists of scaffoldin, a noncatalytic scaffolding polypeptide, that comprises repeating cohesion modules and a single carbohydrate-binding mod…
565	ANME3_10	ILFJJJNB_02195	23534	25213	-	cd14256	496	553	1e-07	47.9	0.97	Type I dockerin repeat domain. Bacterial cohesin domains bind to a complementary protein domain named dockerin, and this interaction is required for the formation of the cellulosome, a cellulose-degrading complex. The cellulosome consists of scaffoldin, a noncatalytic scaffolding polypeptide, that comprises repeating cohesion modules and a single carbohydrate-binding module (CBM). Specific calciu…
1607	ANME3_111	ILFJJJNB_00832	972	4427	-	TIGR04213	934	1086	1.2e-54	182.4	1	PGF_pre_PGF: PGF-pre-PGF domain
1608	ANME3_111	ILFJJJNB_00832	972	4427	-	cd08547	25	162	9e-10	57	0.99	Type II cohesin domain, interaction partner of dockerin. Bacterial cohesin domains bind to a complementary protein domain named dockerin, and this interaction is required for the formation of the cellulosome, a cellulose-degrading complex. The cellulosome consists of scaffoldin, a noncatalytic scaffolding polypeptide, that comprises repeating cohesion modules and a single carbohydrate-binding mod…
4409	ANME3_167	ILFJJJNB_00250	2479	3147	-	PF00963.13	29	152	5.1e-07	29.6	0.950354609929078	Cohesin domain
4410	ANME3_167	ILFJJJNB_00250	2479	3147	-	cd08547	21	151	2e-08	48.9	0.96	Type II cohesin domain, interaction partner of dockerin. Bacterial cohesin domains bind to a complementary protein domain named dockerin, and this interaction is required for the formation of the cellulosome, a cellulose-degrading complex. The cellulosome consists of scaffoldin, a noncatalytic scaffolding polypeptide, that comprises repeating cohesion modules and a single carbohydrate-binding mod…
4411	ANME3_167	ILFJJJNB_00250	2479	3147	-	cd14254	159	213	4e-07	44.1	1	Type II dockerin repeat domain. Bacterial cohesin domains bind to a complementary protein domain named dockerin, and this interaction is required for the formation of the cellulosome, a cellulose-degrading complex. The cellulosome consists of scaffoldin, a noncatalytic scaffolding polypeptide, that comprises repeating cohesion modules and a single carbohydrate-binding module (CBM). Specific calci…
4412	ANME3_167	ILFJJJNB_00250	2479	3147	-	cd14256	159	212	2e-08	47.9	0.95	Type I dockerin repeat domain. Bacterial cohesin domains bind to a complementary protein domain named dockerin, and this interaction is required for the formation of the cellulosome, a cellulose-degrading complex. The cellulosome consists of scaffoldin, a noncatalytic scaffolding polypeptide, that comprises repeating cohesion modules and a single carbohydrate-binding module (CBM). Specific calciu…
9800	ANME3_3	ILFJJJNB_00776	4977	5555	-	PF00963.13	39	141	2.1e-08	34.1	0.794326241134752	Cohesin domain
9801	ANME3_3	ILFJJJNB_00776	4977	5555	-	cd08546	48	155	7e-05	39.1	0.75	Cohesin domain, interaction parter of dockerin. Bacterial cohesin domains bind to a complementary protein domain named dockerin, and this interaction is required for the formation of the cellulosome, a cellulose-degrading complex. The cellulosome consists of scaffoldin, a noncatalytic scaffolding polypeptide, that comprises repeating cohesion modules and a single carbohydrate-binding module (CBM)…
9802	ANME3_3	ILFJJJNB_00776	4977	5555	-	cd08547	37	158	1e-16	72.1	0.9	Type II cohesin domain, interaction partner of dockerin. Bacterial cohesin domains bind to a complementary protein domain named dockerin, and this interaction is required for the formation of the cellulosome, a cellulose-degrading complex. The cellulosome consists of scaffoldin, a noncatalytic scaffolding polypeptide, that comprises repeating cohesion modules and a single carbohydrate-binding mod…
9803	ANME3_3	ILFJJJNB_00776	4977	5555	-	cd08548	48	154	7e-06	41.5	0.8	Type I cohesin domain, interaction partner of dockerin. Bacterial cohesin domains bind to a complementary protein domain named dockerin, and this interaction is required for the formation of the cellulosome, a cellulose-degrading complex. The cellulosome consists of scaffoldin, a noncatalytic scaffolding polypeptide, that comprises repeating cohesion modules and a single carbohydrate-binding modu…
11813	ANME3_34	ILFJJJNB_01154	5592	7322	-	COG0747	94	574	6e-114	351	0.86	ABC-type transport system, periplasmic component [Amino acid transport and metabolism].
11814	ANME3_34	ILFJJJNB_01154	5592	7322	-	COG4166	88	574	2e-50	181	0.85	ABC-type oligopeptide transport system, periplasmic component [Amino acid transport and metabolism].
11815	ANME3_34	ILFJJJNB_01154	5592	7322	-	COG4533	100	382	1e-16	79.7	0.46	DNA-binding transcriptional regulator SgrR of sgrS sRNA, contains a MarR-type HTH domain and a periplasmic-type solute-binding domain [Transcription].
11816	ANME3_34	ILFJJJNB_01154	5592	7322	-	PF00496.17	132	491	1.5e-89	300.4	0.991978609625668	Bacterial extracellular solute-binding proteins, family 5 Middle
11817	ANME3_34	ILFJJJNB_01154	5592	7322	-	cd00995	99	558	2e-130	391	0.97	The substrate-binding domain of an ABC-type nickel/oligopeptide-like import system contains the type 2 periplasmic binding fold. This family represents the periplasmic substrate-binding domain of nickel/dipeptide/oligopeptide transport systems, which function in the import of nickel and peptides, and other closely related proteins. The oligopeptide-binding protein OppA is a periplasmic component …
11818	ANME3_34	ILFJJJNB_01154	5592	7322	-	cd08489	120	567	1e-90	289	0.91	The substrate-binding component of an ABC-type nickel import system contains the type 2 periplasmic binding fold. This family represents the periplasmic substrate-binding domain of nickel transport system, which functions in the import of nickel and in the control of chemotactic response away from nickel. The ATP-binding cassette (ABC) type nickel transport system is comprised of five subunits Ni…
11819	ANME3_34	ILFJJJNB_01154	5592	7322	-	cd08490	90	566	0	526	1	The substrate-binding component of an uncharacterized ABC-type nickel/dipeptide/oligopeptide-like import system contains the type 2 periplasmic binding fold. This CD represents the substrate-binding domain of an uncharacterized ATP-binding cassette (ABC) type nickel/dipeptide/oligopeptide-like transporter. The oligopeptide-binding protein OppA and the dipeptide-binding protein DppA show significa…
11820	ANME3_34	ILFJJJNB_01154	5592	7322	-	cd08491	120	551	8e-61	209	0.83	The substrate-binding component of an uncharacterized ABC-type nickel/dipeptide/oligopeptide-like import system contains the type 2 periplasmic binding fold. This CD represents the substrate-binding domain of an uncharacterized ATP-binding cassette (ABC) type nickel/dipeptide/oligopeptide-like transporter. The oligopeptide-binding protein OppA and the dipeptide-binding protein DppA show significa…
11821	ANME3_34	ILFJJJNB_01154	5592	7322	-	cd08492	89	557	2e-105	327	0.95	The substrate-binding component of an uncharacterized ABC-type nickel/dipeptide/oligopeptide-like import system contains the type 2 periplasmic binding fold. This CD represents the substrate-binding domain of an uncharacterized ATP-binding cassette (ABC) type nickel/dipeptide/oligopeptide-like transporter. The oligopeptide-binding protein OppA and the dipeptide-binding protein DppA show significa…
11822	ANME3_34	ILFJJJNB_01154	5592	7322	-	cd08493	103	558	4e-115	352	0.92	The substrate-binding component of an ABC-type dipeptide import system contains the type 2 periplasmic binding fold. This family represents the substrate-binding domain of an ATP-binding cassette (ABC)-type dipeptide import system. The DppA binds dipeptides and some tripeptides and is involved in chemotaxis toward dipeptides, whereas the OppA binds peptides of a wide range of lengths (2-35 amino …
11823	ANME3_34	ILFJJJNB_01154	5592	7322	-	cd08494	120	558	2e-82	266	0.92	The substrate-binding component of an uncharacterized ABC-type nickel/dipeptide/oligopeptide-like import system contains the type 2 periplasmic binding fold. This CD represents the substrate-binding domain of an uncharacterized ATP-binding cassette (ABC) type nickel/dipeptide/oligopeptide-like transporter. The oligopeptide-binding protein OppA and the dipeptide-binding protein DppA show significa…
11824	ANME3_34	ILFJJJNB_01154	5592	7322	-	cd08495	97	557	4e-94	298	0.93	The substrate-binding component of an uncharacterized ABC-type nickel/dipeptide/oligopeptide-like import system contains the type 2 periplasmic binding fold. This CD represents the substrate-binding domain of an uncharacterized ATP-binding cassette (ABC) type nickel/dipeptide/oligopeptide-like transporter. The oligopeptide-binding protein OppA and the dipeptide-binding protein DppA show significa…
11825	ANME3_34	ILFJJJNB_01154	5592	7322	-	cd08496	92	558	5e-85	273	0.98	The substrate-binding component of an uncharacterized ABC-type nickel/dipeptide/oligopeptide-like import system contains the type 2 periplasmic binding fold. This CD represents the substrate-binding domain of an uncharacterized ATP-binding cassette (ABC) type nickel/dipeptide/oligopeptide-like transporter. The oligopeptide-binding protein OppA and the dipeptide-binding protein DppA show significa…
11826	ANME3_34	ILFJJJNB_01154	5592	7322	-	cd08497	89	518	4e-41	153	0.79	The substrate-binding component of an uncharacterized ABC-type nickel/dipeptide/oligopeptide-like import system contains the type 2 periplasmic binding fold. This CD represents the substrate-binding domain of an uncharacterized ATP-binding cassette (ABC) type nickel/dipeptide/oligopeptide-like transporter. The oligopeptide-binding protein OppA and the dipeptide-binding protein DppA show significa…
11827	ANME3_34	ILFJJJNB_01154	5592	7322	-	cd08498	99	555	1e-103	322	0.93	The substrate-binding component of an uncharacterized ABC-type nickel/dipeptide/oligopeptide-like import system contains the type 2 periplasmic binding fold. This CD represents the substrate-binding domain of an uncharacterized ATP-binding cassette (ABC) type nickel/dipeptide/oligopeptide-like transporter. The oligopeptide-binding protein OppA and the dipeptide-binding protein DppA show significa…
11828	ANME3_34	ILFJJJNB_01154	5592	7322	-	cd08499	103	565	1e-126	381	0.95	The substrate-binding component of an uncharacterized ABC-type peptide import system Ylib contains the type 2 periplasmic binding fold. This family represents the periplasmic substrate-binding component of an uncharacterized ATP-binding cassette (ABC)-type peptide transport system YliB. Although the ligand specificity of Ylib protein is not known, it shares significant sequence similarity to the …
11829	ANME3_34	ILFJJJNB_01154	5592	7322	-	cd08500	120	555	7e-52	185	0.83	The substrate-binding component of an uncharacterized ABC-type nickel/dipeptide/oligopeptide-like import system contains the type 2 periplasmic binding fold. This CD represents the substrate-binding domain of an uncharacterized ATP-binding cassette (ABC) type nickel/dipeptide/oligopeptide-like transporter. The oligopeptide-binding protein OppA and the dipeptide-binding protein DppA show significa…
11830	ANME3_34	ILFJJJNB_01154	5592	7322	-	cd08501	148	558	4e-38	144	0.83	The substrate-binding domain of mycobacterial lipoprotein Lpqw contains type 2 periplasmic binding fold. LpqW is one of key players in synthesis and transport of the unique components of the mycobacterial cell wall which is a complex structure rich in two related lipoglycans, the phosphatidylinositol mannosides (PIMs) and lipoarabinomannans (LAMs). Lpqw is a highly conserved lipoprotein that tran…
11831	ANME3_34	ILFJJJNB_01154	5592	7322	-	cd08502	97	558	4e-72	239	0.93	The substrate-binding component of an uncharacterized ABC-type nickel/dipeptide/oligopeptide-like import system contains the type 2 periplasmic binding fold. This CD represents the substrate-binding domain of an uncharacterized ATP-binding cassette (ABC) type nickel/dipeptide/oligopeptide-like transporter. The oligopeptide-binding protein OppA and the dipeptide-binding protein DppA show significa…
11832	ANME3_34	ILFJJJNB_01154	5592	7322	-	cd08503	86	558	2e-92	292	0.99	The substrate-binding component of an uncharacterized ABC-type nickel/dipeptide/oligopeptide-like import system contains the type 2 periplasmic binding fold. This CD represents the substrate-binding domain of an uncharacterized ATP-binding cassette (ABC) type nickel/dipeptide/oligopeptide-like transporter. The oligopeptide-binding protein OppA and the dipeptide-binding protein DppA show significa…
11833	ANME3_34	ILFJJJNB_01154	5592	7322	-	cd08504	94	574	9e-73	242	0.93	The substrate-binding component of an ABC-type oligopetide import system contains the type 2 periplasmic binding fold. This family represents the periplasmic substrate-binding component of an ATP-binding cassette (ABC)-type oligopeptide transport system comprised of 5 subunits. The transport system OppABCDEF contains two homologous integral membrane proteins OppB and OppF that form the translocat…
11834	ANME3_34	ILFJJJNB_01154	5592	7322	-	cd08505	100	558	2e-32	128	0.82	The substrate-binding component of an uncharacterized ABC-type nickel/dipeptide/oligopeptide-like import system contains the type 2 periplasmic binding fold. This CD represents the substrate-binding domain of an uncharacterized ATP-binding cassette (ABC) type nickel/dipeptide/oligopeptide-like transporter. The oligopeptide-binding protein OppA and the dipeptide-binding protein DppA show significa…
11835	ANME3_34	ILFJJJNB_01154	5592	7322	-	cd08506	99	545	4e-51	182	0.89	The substrate-binding domain of an oligopeptide binding protein (OppA2) from the biosynthesis pathway of the beta-lactamase inhibitor clavulanic acid contains the type 2 periplasmic binding fold. Clavulanic acid (CA), a clinically important beta-lactamase inhibitor, is one of a family of clavams produced as secondary metabolites by fermentation of Streptomyces clavuligeru. The biosynthesis of CA …
11836	ANME3_34	ILFJJJNB_01154	5592	7322	-	cd08507	120	544	3e-25	106	0.78	The C-terminal solute-binding domain of DNA-binding transcriptional regulator SgrR is related to the ABC-type oligopeptide-binding proteins and contains the type 2 periplasmic-binding fold. A novel family of SgrR transcriptional regulator contains a two-domain structure with an N terminal DNA-binding domain of the winged helix family and a C-terminal solute-binding domain. The C-terminal domain s…
11837	ANME3_34	ILFJJJNB_01154	5592	7322	-	cd08508	102	558	1e-61	211	0.94	The substrate-binding component of an uncharacterized ABC-type nickel/dipeptide/oligopeptide-like import system contains the type 2 periplasmic binding fold. This CD represents the substrate-binding domain of an uncharacterized ATP-binding cassette (ABC) type nickel/dipeptide/oligopeptide-like transporter. The oligopeptide-binding protein OppA and the dipeptide-binding protein DppA show significa…
11838	ANME3_34	ILFJJJNB_01154	5592	7322	-	cd08509	94	564	6e-71	237	0.91	The substrate binding domain of a cellulose-binding protein from Thermotoga maritima contains the type 2 periplasmic binding fold. This family represents the substrate-binding domain of a cellulose-binding protein from the hyperthermophilic bacterium Thermotoga maritima (TmCBP) and its closest related proteins. TmCBP binds a variety of lengths of beta-1,4-linked glucose oligomers, ranging from tw…
11839	ANME3_34	ILFJJJNB_01154	5592	7322	-	cd08510	118	558	7e-45	165	0.83	The substrate binding component of an ABC-type lactococcal OppA-like transport system contains. This family represents the substrate binding domain of an ATP-binding cassette (ABC)-type oligopeptide import system from Lactococcus lactis and other gram-positive bacteria, as well as its closet homologs from gram-negative bacteria. Oligopeptide-binding protein (OppA) from Lactococcus lactis can bind…
11840	ANME3_34	ILFJJJNB_01154	5592	7322	-	cd08511	90	565	2e-98	309	0.97	The substrate-binding component of an uncharacterized ABC-type nickel/dipeptide/oligopeptide-like import system contains the type 2 periplasmic binding fold. This family represents the substrate-binding domain of an uncharacterized ATP-binding cassette (ABC) type nickel/dipeptide/oligopeptide-like transporter. The oligopeptide-binding protein OppA and the dipeptide-binding protein DppA show signi…
11841	ANME3_34	ILFJJJNB_01154	5592	7322	-	cd08512	94	558	2e-106	329	0.94	The substrate-binding component of an uncharacterized ABC-type nickel/dipeptide/oligopeptide-like import system contains the type 2 periplasmic binding fold. This CD represents the substrate-binding domain of an uncharacterized ATP-binding cassette (ABC) type nickel/dipeptide/oligopeptide-like transporter. The oligopeptide-binding protein OppA and the dipeptide-binding protein DppA show significa…
11842	ANME3_34	ILFJJJNB_01154	5592	7322	-	cd08513	92	558	7e-92	292	0.95	The substrate-binding component of ABC-type thermophilic oligopeptide-binding protein Hb8-like import systems, contains the type 2 periplasmic binding fold. This family includes the substrate-binding domain of an ABC-type oligopeptide-binding protein Hb8 from Thermus thermophilius and its closest homologs from other bacteria. The structural topology of this substrate-binding domain is similar to …
11843	ANME3_34	ILFJJJNB_01154	5592	7322	-	cd08514	120	561	3e-95	301	0.9	The substrate-binding component of the oligopeptide-binding protein, AppA, from Bacillus subtilis contains the type 2 periplasmic-binding fold. This family represents the substrate-binding domain of the oligopeptide-binding protein, AppA, from Bacillus subtilis and its closest homologs from other bacteria and archaea. Bacillus subtilis has three ABC-type peptide transport systems, a dipeptide-bin…
11844	ANME3_34	ILFJJJNB_01154	5592	7322	-	cd08515	101	555	1e-85	274	0.93	The substrate-binding component of an uncharacterized ABC-type nickel/dipeptide/oligopeptide-like import system contains the type 2 periplasmic binding fold. This CD represents the substrate-binding domain of an uncharacterized ATP-binding cassette (ABC) type nickel/dipeptide/oligopeptide-like transporter. The oligopeptide-binding protein OppA and the dipeptide-binding protein DppA show significa…
11845	ANME3_34	ILFJJJNB_01154	5592	7322	-	cd08516	120	558	2e-101	316	0.93	The substrate-binding component of an uncharacterized ABC-type nickel/dipeptide/oligopeptide-like import system contains the type 2 periplasmic binding fold. This CD represents the substrate-binding domain of an uncharacterized ATP-binding cassette (ABC) type nickel/dipeptide/oligopeptide-like transporter. The oligopeptide-binding protein OppA and the dipeptide-binding protein DppA show significa…
11846	ANME3_34	ILFJJJNB_01154	5592	7322	-	cd08517	89	555	1e-91	291	0.95	The substrate-binding component of an uncharacterized ABC-type nickel/dipeptide/oligopeptide-like import system contains the type 2 periplasmic binding fold. This CD represents the substrate-binding domain of an uncharacterized ATP-binding cassette (ABC) type nickel/dipeptide/oligopeptide-like transporter. The oligopeptide-binding protein OppA and the dipeptide-binding protein DppA show significa…
11847	ANME3_34	ILFJJJNB_01154	5592	7322	-	cd08518	96	542	8e-76	249	0.91	The substrate-binding component of an uncharacterized ABC-type nickel/dipeptide/oligopeptide-like import system contains the type 2 periplasmic binding fold. This CD represents the substrate-binding domain of an uncharacterized ATP-binding cassette (ABC) type nickel/dipeptide/oligopeptide-like transporter. The oligopeptide-binding protein OppA and the dipeptide-binding protein DppA show significa…
11848	ANME3_34	ILFJJJNB_01154	5592	7322	-	cd08519	99	538	3e-72	239	0.9	The substrate-binding component of an uncharacterized ABC-type nickel/dipeptide/oligopeptide-like import system contains the type 2 periplasmic binding fold. This CD represents the substrate-binding domain of an uncharacterized ATP-binding cassette (ABC) type nickel/dipeptide/oligopeptide-like transporter. The oligopeptide-binding protein OppA and the dipeptide-binding protein DppA show significa…
11849	ANME3_34	ILFJJJNB_01154	5592	7322	-	cd08520	114	558	7e-71	236	0.92	The substrate-binding component of an uncharacterized ABC-type nickel/dipeptide/oligopeptide-like import system contains the type 2 periplasmic binding fold. This CD represents the substrate-binding domain of an uncharacterized ATP-binding cassette (ABC) type nickel/dipeptide/oligopeptide-like transporter. The oligopeptide-binding protein OppA and the dipeptide-binding protein DppA show significa…
11850	ANME3_34	ILFJJJNB_01154	5592	7322	-	cd14256	30	82	8e-07	45.6	0.93	Type I dockerin repeat domain. Bacterial cohesin domains bind to a complementary protein domain named dockerin, and this interaction is required for the formation of the cellulosome, a cellulose-degrading complex. The cellulosome consists of scaffoldin, a noncatalytic scaffolding polypeptide, that comprises repeating cohesion modules and a single carbohydrate-binding module (CBM). Specific calciu…
12836	ANME3_39	ILFJJJNB_00857	14143	14349	+	cd14256	10	62	3e-05	35.6	0.93	Type I dockerin repeat domain. Bacterial cohesin domains bind to a complementary protein domain named dockerin, and this interaction is required for the formation of the cellulosome, a cellulose-degrading complex. The cellulosome consists of scaffoldin, a noncatalytic scaffolding polypeptide, that comprises repeating cohesion modules and a single carbohydrate-binding module (CBM). Specific calciu…
13229	ANME3_4	ILFJJJNB_01045	31752	33569	+	COG1572	51	208	4e-08	52.9	0.25	Serine protease, subtilase family [Posttranslational modification, protein turnover, chaperones].
13230	ANME3_4	ILFJJJNB_01045	31752	33569	+	COG1572	52	157	2e-05	44.4	0.16	Serine protease, subtilase family [Posttranslational modification, protein turnover, chaperones].
13231	ANME3_4	ILFJJJNB_01045	31752	33569	+	PF11824.3	144	439	4.7e-42	144.2	0.985239852398524	Protein of unknown function (DUF3344)
13232	ANME3_4	ILFJJJNB_01045	31752	33569	+	cd14254	541	595	5e-06	43.3	1	Type II dockerin repeat domain. Bacterial cohesin domains bind to a complementary protein domain named dockerin, and this interaction is required for the formation of the cellulosome, a cellulose-degrading complex. The cellulosome consists of scaffoldin, a noncatalytic scaffolding polypeptide, that comprises repeating cohesion modules and a single carbohydrate-binding module (CBM). Specific calci…
13233	ANME3_4	ILFJJJNB_01045	31752	33569	+	cd14256	541	594	6e-08	49.1	0.95	Type I dockerin repeat domain. Bacterial cohesin domains bind to a complementary protein domain named dockerin, and this interaction is required for the formation of the cellulosome, a cellulose-degrading complex. The cellulosome consists of scaffoldin, a noncatalytic scaffolding polypeptide, that comprises repeating cohesion modules and a single carbohydrate-binding module (CBM). Specific calciu…
13241	ANME3_4	ILFJJJNB_01048	37911	41693	+	PF11824.3	416	694	7.8e-51	173	0.992619926199262	Protein of unknown function (DUF3344)
13242	ANME3_4	ILFJJJNB_01048	37911	41693	+	cd08547	970	1092	1e-09	56.6	0.86	Type II cohesin domain, interaction partner of dockerin. Bacterial cohesin domains bind to a complementary protein domain named dockerin, and this interaction is required for the formation of the cellulosome, a cellulose-degrading complex. The cellulosome consists of scaffoldin, a noncatalytic scaffolding polypeptide, that comprises repeating cohesion modules and a single carbohydrate-binding mod…
13243	ANME3_4	ILFJJJNB_01048	37911	41693	+	cd14251	28	199	4e-06	48	0.41	Polysaccharide Lyase Family 6. Polysaccharide Lyase Family 6 is a family of beta-helical polysaccharide lyases. Members include alginate lyase (EC 4.2.2.3) and chondroitinase B (EC 4.2.2.19). Chondroitinase B is an enzyme that only cleaves the beta-(1,4)-linkage of dermatan sulfate (DS), leading to 4,5-unsaturated dermatan sulfate disaccharides as the product. DS is a highly sulfated, unbranched …
13244	ANME3_4	ILFJJJNB_01048	37911	41693	+	cd14254	1202	1256	1e-07	49.1	1	Type II dockerin repeat domain. Bacterial cohesin domains bind to a complementary protein domain named dockerin, and this interaction is required for the formation of the cellulosome, a cellulose-degrading complex. The cellulosome consists of scaffoldin, a noncatalytic scaffolding polypeptide, that comprises repeating cohesion modules and a single carbohydrate-binding module (CBM). Specific calci…
13245	ANME3_4	ILFJJJNB_01048	37911	41693	+	cd14256	1202	1251	4e-09	53.7	0.86	Type I dockerin repeat domain. Bacterial cohesin domains bind to a complementary protein domain named dockerin, and this interaction is required for the formation of the cellulosome, a cellulose-degrading complex. The cellulosome consists of scaffoldin, a noncatalytic scaffolding polypeptide, that comprises repeating cohesion modules and a single carbohydrate-binding module (CBM). Specific calciu…
13246	ANME3_4	ILFJJJNB_01048	37911	41693	+	smart00089	1126	1183	1e-05	39.7	0.61	Repeats in polycystic kidney disease 1 (PKD1) and other proteins. Polycystic kidney disease 1 protein contains 14 repeats, present elsewhere such as in microbial collagenases.
13247	ANME3_4	ILFJJJNB_01049	41963	43006	+	COG1572	36	168	4e-05	42.1	0.22	Serine protease, subtilase family [Posttranslational modification, protein turnover, chaperones].
13248	ANME3_4	ILFJJJNB_01049	41963	43006	+	PF11824.3	20	280	1.9e-51	175	0.988929889298893	Protein of unknown function (DUF3344)
13249	ANME3_4	ILFJJJNB_01049	41963	43006	+	cd14254	284	338	6e-07	44.9	0.95	Type II dockerin repeat domain. Bacterial cohesin domains bind to a complementary protein domain named dockerin, and this interaction is required for the formation of the cellulosome, a cellulose-degrading complex. The cellulosome consists of scaffoldin, a noncatalytic scaffolding polypeptide, that comprises repeating cohesion modules and a single carbohydrate-binding module (CBM). Specific calci…
13250	ANME3_4	ILFJJJNB_01049	41963	43006	+	cd14256	284	337	1e-08	49.8	0.95	Type I dockerin repeat domain. Bacterial cohesin domains bind to a complementary protein domain named dockerin, and this interaction is required for the formation of the cellulosome, a cellulose-degrading complex. The cellulosome consists of scaffoldin, a noncatalytic scaffolding polypeptide, that comprises repeating cohesion modules and a single carbohydrate-binding module (CBM). Specific calciu…
13251	ANME3_4	ILFJJJNB_01050	43060	48975	+	COG1520	66	383	1e-46	173	0.85	Outer membrane protein assembly factor BamB, contains PQQ-like beta-propeller repeat [Cell wall/membrane/envelope biogenesis].
13252	ANME3_4	ILFJJJNB_01050	43060	48975	+	COG1520	50	338	1e-42	160	0.76	Outer membrane protein assembly factor BamB, contains PQQ-like beta-propeller repeat [Cell wall/membrane/envelope biogenesis].
13253	ANME3_4	ILFJJJNB_01050	43060	48975	+	COG1520	235	554	3e-26	111	0.83	Outer membrane protein assembly factor BamB, contains PQQ-like beta-propeller repeat [Cell wall/membrane/envelope biogenesis].
13254	ANME3_4	ILFJJJNB_01050	43060	48975	+	COG4993	96	310	4e-05	45.6	0.27	Glucose dehydrogenase [Carbohydrate transport and metabolism].
13255	ANME3_4	ILFJJJNB_01050	43060	48975	+	PF13570.1	54	81	0.00033	20.8	0.675	PQQ-like domain
13256	ANME3_4	ILFJJJNB_01050	43060	48975	+	PF13570.1	99	137	2.3e-05	24.4	0.95	PQQ-like domain
13257	ANME3_4	ILFJJJNB_01050	43060	48975	+	PF13570.1	139	179	3.5e-07	30.2	0.95	PQQ-like domain
13258	ANME3_4	ILFJJJNB_01050	43060	48975	+	PF13570.1	181	219	6.8e-11	42	0.95	PQQ-like domain
13259	ANME3_4	ILFJJJNB_01050	43060	48975	+	PF13570.1	221	259	3.1e-08	33.6	0.95	PQQ-like domain
13260	ANME3_4	ILFJJJNB_01050	43060	48975	+	PF13570.1	261	300	5.1e-07	29.7	0.95	PQQ-like domain
13261	ANME3_4	ILFJJJNB_01050	43060	48975	+	PF13570.1	302	340	2.5e-08	33.9	0.95	PQQ-like domain
13262	ANME3_4	ILFJJJNB_01050	43060	48975	+	PF13570.1	342	381	4.4e-08	33.1	0.95	PQQ-like domain
13263	ANME3_4	ILFJJJNB_01050	43060	48975	+	cd00216	140	360	1e-10	63.4	0.49	PQQ-dependent dehydrogenases and related proteins. This family is composed of dehydrogenases with pyrroloquinoline quinone (PQQ) as a cofactor, such as ethanol, methanol, and membrane-bound glucose dehydrogenases. The alignment model contains an 8-bladed beta-propeller, and the family also includes distantly related proteins which are not enzymatically active and do not bind PQQ.
13264	ANME3_4	ILFJJJNB_01050	43060	48975	+	cd00216	262	471	2e-07	53.4	0.48	PQQ-dependent dehydrogenases and related proteins. This family is composed of dehydrogenases with pyrroloquinoline quinone (PQQ) as a cofactor, such as ethanol, methanol, and membrane-bound glucose dehydrogenases. The alignment model contains an 8-bladed beta-propeller, and the family also includes distantly related proteins which are not enzymatically active and do not bind PQQ.
13265	ANME3_4	ILFJJJNB_01050	43060	48975	+	cd00216	42	287	5e-06	48.8	0.53	PQQ-dependent dehydrogenases and related proteins. This family is composed of dehydrogenases with pyrroloquinoline quinone (PQQ) as a cofactor, such as ethanol, methanol, and membrane-bound glucose dehydrogenases. The alignment model contains an 8-bladed beta-propeller, and the family also includes distantly related proteins which are not enzymatically active and do not bind PQQ.
13266	ANME3_4	ILFJJJNB_01050	43060	48975	+	cd05819	139	379	2e-13	70.4	0.85	NHL repeat unit of beta-propeller proteins. The NHL(NCL-1, HT2A and LIN-41)-repeat is found in multiple tandem copies, typically as 6 instances. It is about 40 residues long and resembles the WD repeat and other beta-propeller structures. The repeats have a catalytic activity in Peptidyl-glycine alpha-amidating monooxygenase; proteolysis has shown that the Peptidyl-alpha-hydroxyglycine alpha-amid…
13267	ANME3_4	ILFJJJNB_01050	43060	48975	+	cd08547	1663	1803	2e-10	59.7	1	Type II cohesin domain, interaction partner of dockerin. Bacterial cohesin domains bind to a complementary protein domain named dockerin, and this interaction is required for the formation of the cellulosome, a cellulose-degrading complex. The cellulosome consists of scaffoldin, a noncatalytic scaffolding polypeptide, that comprises repeating cohesion modules and a single carbohydrate-binding mod…
13268	ANME3_4	ILFJJJNB_01050	43060	48975	+	cd10276	49	380	6e-29	120	0.89	Beta-barrel assembly machinery (Bam) complex component B and related proteins. BamB (YflG) is a non-essential component of the beta-barrel assembly machinery (Bam), a multi-subunit complex that inserts proteins with beta-barrel topology into the outer membrane. BamB has been found to interact with BamA, which in turn binds and stabilizes pre-folded beta-barrel proteins; it has been suggested that…
13269	ANME3_4	ILFJJJNB_01050	43060	48975	+	cd10276	300	533	3e-07	52.3	0.61	Beta-barrel assembly machinery (Bam) complex component B and related proteins. BamB (YflG) is a non-essential component of the beta-barrel assembly machinery (Bam), a multi-subunit complex that inserts proteins with beta-barrel topology into the outer membrane. BamB has been found to interact with BamA, which in turn binds and stabilizes pre-folded beta-barrel proteins; it has been suggested that…
13270	ANME3_4	ILFJJJNB_01050	43060	48975	+	cd10277	31	375	2e-07	53.1	0.64	Ethanol dehydrogenase, a bacterial quinoprotein (PQQ-dependent type I alcohol dehydrogenase). This bacterial family of homodimeric ethanol dehydrogenases utilize pyrroloquinoline quinone (PQQ) as a cofactor. It represents proteins whose expression may be induced by ethanol, and which are similar to quinoprotein methanol dehydrogenases, but have higher specificities for ethanol and other primary a…
13271	ANME3_4	ILFJJJNB_01050	43060	48975	+	cd10277	254	381	2e-05	47.3	0.24	Ethanol dehydrogenase, a bacterial quinoprotein (PQQ-dependent type I alcohol dehydrogenase). This bacterial family of homodimeric ethanol dehydrogenases utilize pyrroloquinoline quinone (PQQ) as a cofactor. It represents proteins whose expression may be induced by ethanol, and which are similar to quinoprotein methanol dehydrogenases, but have higher specificities for ethanol and other primary a…
13272	ANME3_4	ILFJJJNB_01050	43060	48975	+	cd14254	1906	1967	4e-06	45.7	1	Type II dockerin repeat domain. Bacterial cohesin domains bind to a complementary protein domain named dockerin, and this interaction is required for the formation of the cellulosome, a cellulose-degrading complex. The cellulosome consists of scaffoldin, a noncatalytic scaffolding polypeptide, that comprises repeating cohesion modules and a single carbohydrate-binding module (CBM). Specific calci…
13273	ANME3_4	ILFJJJNB_01050	43060	48975	+	cd14256	1906	1962	1e-05	44.1	0.86	Type I dockerin repeat domain. Bacterial cohesin domains bind to a complementary protein domain named dockerin, and this interaction is required for the formation of the cellulosome, a cellulose-degrading complex. The cellulosome consists of scaffoldin, a noncatalytic scaffolding polypeptide, that comprises repeating cohesion modules and a single carbohydrate-binding module (CBM). Specific calciu…
13274	ANME3_4	ILFJJJNB_01050	43060	48975	+	cd14956	116	294	9e-06	47.3	0.66	Uncharacterized NHL-repeat domain in bacterial proteins. The NHL (NCL-1, HT2A and LIN-41) repeat is found in multiple tandem copies, typically as 6 instances. It is about 40 residues long and resembles the WD repeat and other beta-propeller structures.
13275	ANME3_4	ILFJJJNB_01050	43060	48975	+	cd14956	158	373	2e-05	46.5	0.77	Uncharacterized NHL-repeat domain in bacterial proteins. The NHL (NCL-1, HT2A and LIN-41) repeat is found in multiple tandem copies, typically as 6 instances. It is about 40 residues long and resembles the WD repeat and other beta-propeller structures.
13276	ANME3_4	ILFJJJNB_01050	43060	48975	+	cd14956	116	334	3e-05	45.4	0.76	Uncharacterized NHL-repeat domain in bacterial proteins. The NHL (NCL-1, HT2A and LIN-41) repeat is found in multiple tandem copies, typically as 6 instances. It is about 40 residues long and resembles the WD repeat and other beta-propeller structures.
13277	ANME3_4	ILFJJJNB_01050	43060	48975	+	smart00564	197	227	5e-06	41	0.94	beta-propeller repeat. Beta-propeller repeat occurring in enzymes with pyrrolo-quinoline quinone (PQQ) as cofactor, in Ire1p-like Ser/Thr kinases, and in prokaryotic dehydrogenases.
13278	ANME3_4	ILFJJJNB_01050	43060	48975	+	smart00564	115	146	8e-06	40.6	0.97	beta-propeller repeat. Beta-propeller repeat occurring in enzymes with pyrrolo-quinoline quinone (PQQ) as cofactor, in Ire1p-like Ser/Thr kinases, and in prokaryotic dehydrogenases.
13279	ANME3_4	ILFJJJNB_01050	43060	48975	+	smart00564	318	349	1e-05	39.8	0.97	beta-propeller repeat. Beta-propeller repeat occurring in enzymes with pyrrolo-quinoline quinone (PQQ) as cofactor, in Ire1p-like Ser/Thr kinases, and in prokaryotic dehydrogenases.
13280	ANME3_4	ILFJJJNB_01050	43060	48975	+	smart00564	237	268	4e-05	38.7	0.97	beta-propeller repeat. Beta-propeller repeat occurring in enzymes with pyrrolo-quinoline quinone (PQQ) as cofactor, in Ire1p-like Ser/Thr kinases, and in prokaryotic dehydrogenases.
13281	ANME3_4	ILFJJJNB_01050	43060	48975	+	smart00564	157	188	9e-05	37.5	0.97	beta-propeller repeat. Beta-propeller repeat occurring in enzymes with pyrrolo-quinoline quinone (PQQ) as cofactor, in Ire1p-like Ser/Thr kinases, and in prokaryotic dehydrogenases.
13282	ANME3_4	ILFJJJNB_01050	43060	48975	+	smart00736	758	841	4e-11	57.4	0.86	Dystroglycan-type cadherin-like domains. Cadherin-homologous domains present in metazoan dystroglycans and alpha/epsilon sarcoglycans, yeast Axl2p and in a very large protein from magnetotactic bacteria. Likely to bind calcium ions.
13283	ANME3_4	ILFJJJNB_01050	43060	48975	+	smart00736	1030	1114	2e-08	49.3	0.87	Dystroglycan-type cadherin-like domains. Cadherin-homologous domains present in metazoan dystroglycans and alpha/epsilon sarcoglycans, yeast Axl2p and in a very large protein from magnetotactic bacteria. Likely to bind calcium ions.
13284	ANME3_4	ILFJJJNB_01050	43060	48975	+	smart00736	1213	1296	2e-07	46.2	0.86	Dystroglycan-type cadherin-like domains. Cadherin-homologous domains present in metazoan dystroglycans and alpha/epsilon sarcoglycans, yeast Axl2p and in a very large protein from magnetotactic bacteria. Likely to bind calcium ions.
13285	ANME3_4	ILFJJJNB_01050	43060	48975	+	smart00736	576	659	3e-07	45.8	0.86	Dystroglycan-type cadherin-like domains. Cadherin-homologous domains present in metazoan dystroglycans and alpha/epsilon sarcoglycans, yeast Axl2p and in a very large protein from magnetotactic bacteria. Likely to bind calcium ions.
13286	ANME3_4	ILFJJJNB_01050	43060	48975	+	smart00736	848	932	1e-06	43.9	0.87	Dystroglycan-type cadherin-like domains. Cadherin-homologous domains present in metazoan dystroglycans and alpha/epsilon sarcoglycans, yeast Axl2p and in a very large protein from magnetotactic bacteria. Likely to bind calcium ions.
13287	ANME3_4	ILFJJJNB_01050	43060	48975	+	smart00736	1577	1634	6e-06	41.6	0.59	Dystroglycan-type cadherin-like domains. Cadherin-homologous domains present in metazoan dystroglycans and alpha/epsilon sarcoglycans, yeast Axl2p and in a very large protein from magnetotactic bacteria. Likely to bind calcium ions.
13288	ANME3_4	ILFJJJNB_01050	43060	48975	+	smart00736	1395	1478	7e-06	41.6	0.86	Dystroglycan-type cadherin-like domains. Cadherin-homologous domains present in metazoan dystroglycans and alpha/epsilon sarcoglycans, yeast Axl2p and in a very large protein from magnetotactic bacteria. Likely to bind calcium ions.
13289	ANME3_4	ILFJJJNB_01050	43060	48975	+	smart00736	1487	1569	8e-06	41.2	0.85	Dystroglycan-type cadherin-like domains. Cadherin-homologous domains present in metazoan dystroglycans and alpha/epsilon sarcoglycans, yeast Axl2p and in a very large protein from magnetotactic bacteria. Likely to bind calcium ions.
13290	ANME3_4	ILFJJJNB_01050	43060	48975	+	smart00736	939	1023	1e-05	40.4	0.87	Dystroglycan-type cadherin-like domains. Cadherin-homologous domains present in metazoan dystroglycans and alpha/epsilon sarcoglycans, yeast Axl2p and in a very large protein from magnetotactic bacteria. Likely to bind calcium ions.
13291	ANME3_4	ILFJJJNB_01050	43060	48975	+	smart00736	484	568	2e-05	40.4	0.87	Dystroglycan-type cadherin-like domains. Cadherin-homologous domains present in metazoan dystroglycans and alpha/epsilon sarcoglycans, yeast Axl2p and in a very large protein from magnetotactic bacteria. Likely to bind calcium ions.
13292	ANME3_4	ILFJJJNB_01050	43060	48975	+	smart00736	1122	1205	2e-05	40.4	0.86	Dystroglycan-type cadherin-like domains. Cadherin-homologous domains present in metazoan dystroglycans and alpha/epsilon sarcoglycans, yeast Axl2p and in a very large protein from magnetotactic bacteria. Likely to bind calcium ions.
13293	ANME3_4	ILFJJJNB_01050	43060	48975	+	smart00736	1303	1361	6e-05	38.5	0.61	Dystroglycan-type cadherin-like domains. Cadherin-homologous domains present in metazoan dystroglycans and alpha/epsilon sarcoglycans, yeast Axl2p and in a very large protein from magnetotactic bacteria. Likely to bind calcium ions.
13294	ANME3_4	ILFJJJNB_01050	43060	48975	+	smart00736	666	724	7e-05	38.5	0.61	Dystroglycan-type cadherin-like domains. Cadherin-homologous domains present in metazoan dystroglycans and alpha/epsilon sarcoglycans, yeast Axl2p and in a very large protein from magnetotactic bacteria. Likely to bind calcium ions.
13295	ANME3_4	ILFJJJNB_01051	49001	51325	+	PF00963.13	362	422	1.4e-05	24.9	0.375886524822695	Cohesin domain
13296	ANME3_4	ILFJJJNB_01051	49001	51325	+	cd08547	358	475	2e-07	48.9	0.81	Type II cohesin domain, interaction partner of dockerin. Bacterial cohesin domains bind to a complementary protein domain named dockerin, and this interaction is required for the formation of the cellulosome, a cellulose-degrading complex. The cellulosome consists of scaffoldin, a noncatalytic scaffolding polypeptide, that comprises repeating cohesion modules and a single carbohydrate-binding mod…
13297	ANME3_4	ILFJJJNB_01051	49001	51325	+	cd08547	31	166	1e-06	46.2	0.96	Type II cohesin domain, interaction partner of dockerin. Bacterial cohesin domains bind to a complementary protein domain named dockerin, and this interaction is required for the formation of the cellulosome, a cellulose-degrading complex. The cellulosome consists of scaffoldin, a noncatalytic scaffolding polypeptide, that comprises repeating cohesion modules and a single carbohydrate-binding mod…
13298	ANME3_4	ILFJJJNB_01052	51329	51715	+	cd14253	64	119	5e-05	36.6	1	Dockerin repeat domain. Dockerins are modules in the cellulosome complex that often anchor catalytic subunits by binding to cohesin domains of scaffolding proteins. Three types of dockerins and their corresponding cohesin have been described in the literature. This alignment models two consecutive dockerin repeats, the functional unit.
13299	ANME3_4	ILFJJJNB_01052	51329	51715	+	cd14256	64	119	1e-08	46.4	0.99	Type I dockerin repeat domain. Bacterial cohesin domains bind to a complementary protein domain named dockerin, and this interaction is required for the formation of the cellulosome, a cellulose-degrading complex. The cellulosome consists of scaffoldin, a noncatalytic scaffolding polypeptide, that comprises repeating cohesion modules and a single carbohydrate-binding module (CBM). Specific calciu…
13300	ANME3_4	ILFJJJNB_01053	51728	52942	+	PF00801.15	267	323	7.2e-07	28.8	0.695652173913043	PKD domain
13301	ANME3_4	ILFJJJNB_01053	51728	52942	+	cd08547	38	152	1e-09	54.7	0.84	Type II cohesin domain, interaction partner of dockerin. Bacterial cohesin domains bind to a complementary protein domain named dockerin, and this interaction is required for the formation of the cellulosome, a cellulose-degrading complex. The cellulosome consists of scaffoldin, a noncatalytic scaffolding polypeptide, that comprises repeating cohesion modules and a single carbohydrate-binding mod…
13302	ANME3_4	ILFJJJNB_01053	51728	52942	+	cd14254	342	400	3e-08	49.1	1	Type II dockerin repeat domain. Bacterial cohesin domains bind to a complementary protein domain named dockerin, and this interaction is required for the formation of the cellulosome, a cellulose-degrading complex. The cellulosome consists of scaffoldin, a noncatalytic scaffolding polypeptide, that comprises repeating cohesion modules and a single carbohydrate-binding module (CBM). Specific calci…
13303	ANME3_4	ILFJJJNB_01053	51728	52942	+	cd14256	342	395	2e-07	46.4	0.81	Type I dockerin repeat domain. Bacterial cohesin domains bind to a complementary protein domain named dockerin, and this interaction is required for the formation of the cellulosome, a cellulose-degrading complex. The cellulosome consists of scaffoldin, a noncatalytic scaffolding polypeptide, that comprises repeating cohesion modules and a single carbohydrate-binding module (CBM). Specific calciu…
13304	ANME3_4	ILFJJJNB_01053	51728	52942	+	smart00089	267	336	5e-07	42.1	0.73	Repeats in polycystic kidney disease 1 (PKD1) and other proteins. Polycystic kidney disease 1 protein contains 14 repeats, present elsewhere such as in microbial collagenases.
13305	ANME3_4	ILFJJJNB_01054	53022	53702	+	PF00963.13	37	141	8.4e-07	28.9	0.723404255319149	Cohesin domain
13306	ANME3_4	ILFJJJNB_01054	53022	53702	+	cd08547	32	164	2e-07	46.6	0.9	Type II cohesin domain, interaction partner of dockerin. Bacterial cohesin domains bind to a complementary protein domain named dockerin, and this interaction is required for the formation of the cellulosome, a cellulose-degrading complex. The cellulosome consists of scaffoldin, a noncatalytic scaffolding polypeptide, that comprises repeating cohesion modules and a single carbohydrate-binding mod…
13307	ANME3_4	ILFJJJNB_01055	53714	54496	+	PF00963.13	30	127	4e-07	29.9	0.730496453900709	Cohesin domain
13308	ANME3_4	ILFJJJNB_01055	53714	54496	+	cd08546	27	133	1e-05	41.8	0.74	Cohesin domain, interaction parter of dockerin. Bacterial cohesin domains bind to a complementary protein domain named dockerin, and this interaction is required for the formation of the cellulosome, a cellulose-degrading complex. The cellulosome consists of scaffoldin, a noncatalytic scaffolding polypeptide, that comprises repeating cohesion modules and a single carbohydrate-binding module (CBM)…
13309	ANME3_4	ILFJJJNB_01055	53714	54496	+	cd08547	27	154	1e-17	75.5	0.94	Type II cohesin domain, interaction partner of dockerin. Bacterial cohesin domains bind to a complementary protein domain named dockerin, and this interaction is required for the formation of the cellulosome, a cellulose-degrading complex. The cellulosome consists of scaffoldin, a noncatalytic scaffolding polypeptide, that comprises repeating cohesion modules and a single carbohydrate-binding mod…
13310	ANME3_4	ILFJJJNB_01055	53714	54496	+	cd08548	29	152	3e-05	40.7	0.92	Type I cohesin domain, interaction partner of dockerin. Bacterial cohesin domains bind to a complementary protein domain named dockerin, and this interaction is required for the formation of the cellulosome, a cellulose-degrading complex. The cellulosome consists of scaffoldin, a noncatalytic scaffolding polypeptide, that comprises repeating cohesion modules and a single carbohydrate-binding modu…
14537	ANME3_5	ILFJJJNB_01799	9366	13622	+	COG5276	14	347	2e-71	243	0.9	Uncharacterized conserved protein [Function unknown].
14538	ANME3_5	ILFJJJNB_01799	9366	13622	+	COG5276	38	276	3e-49	179	0.65	Uncharacterized conserved protein [Function unknown].
14539	ANME3_5	ILFJJJNB_01799	9366	13622	+	COG5276	27	108	3e-08	54.9	0.23	Uncharacterized conserved protein [Function unknown].
14540	ANME3_5	ILFJJJNB_01799	9366	13622	+	PF08309.6	39	78	2.2e-16	58.5	0.976190476190476	LVIVD repeat
14541	ANME3_5	ILFJJJNB_01799	9366	13622	+	PF08309.6	80	119	3.7e-10	38.6	0.952380952380952	LVIVD repeat
14542	ANME3_5	ILFJJJNB_01799	9366	13622	+	PF08309.6	122	162	3.6e-16	57.8	0.976190476190476	LVIVD repeat
14543	ANME3_5	ILFJJJNB_01799	9366	13622	+	PF08309.6	164	203	1.7e-16	58.9	0.952380952380952	LVIVD repeat
14544	ANME3_5	ILFJJJNB_01799	9366	13622	+	PF08309.6	206	246	4.4e-10	38.3	0.976190476190476	LVIVD repeat
14545	ANME3_5	ILFJJJNB_01799	9366	13622	+	PF08309.6	247	288	1.6e-10	39.8	1	LVIVD repeat
14546	ANME3_5	ILFJJJNB_01799	9366	13622	+	PF08309.6	290	314	4.1e-06	25.6	0.595238095238095	LVIVD repeat
14547	ANME3_5	ILFJJJNB_01799	9366	13622	+	TIGR01567	431	696	1.6e-46	156.7	0.992277992277992	S_layer_rel_Mac: S-layer family duplication domain
14548	ANME3_5	ILFJJJNB_01799	9366	13622	+	cd08547	1228	1356	6e-06	45.5	0.95	Type II cohesin domain, interaction partner of dockerin. Bacterial cohesin domains bind to a complementary protein domain named dockerin, and this interaction is required for the formation of the cellulosome, a cellulose-degrading complex. The cellulosome consists of scaffoldin, a noncatalytic scaffolding polypeptide, that comprises repeating cohesion modules and a single carbohydrate-binding mod…
14549	ANME3_5	ILFJJJNB_01799	9366	13622	+	cd14256	1360	1412	2e-07	49.1	0.93	Type I dockerin repeat domain. Bacterial cohesin domains bind to a complementary protein domain named dockerin, and this interaction is required for the formation of the cellulosome, a cellulose-degrading complex. The cellulosome consists of scaffoldin, a noncatalytic scaffolding polypeptide, that comprises repeating cohesion modules and a single carbohydrate-binding module (CBM). Specific calciu…
15423	ANME3_54	ILFJJJNB_02320	43	633	+	cd14256	133	190	2e-08	47.2	0.97	Type I dockerin repeat domain. Bacterial cohesin domains bind to a complementary protein domain named dockerin, and this interaction is required for the formation of the cellulosome, a cellulose-degrading complex. The cellulosome consists of scaffoldin, a noncatalytic scaffolding polypeptide, that comprises repeating cohesion modules and a single carbohydrate-binding module (CBM). Specific calciu…
16464	ANME3_66	ILFJJJNB_01601	7851	8429	+	PF00963.13	47	151	1.4e-09	37.9	0.808510638297872	Cohesin domain
16465	ANME3_66	ILFJJJNB_01601	7851	8429	+	TIGR04126	166	188	2.4e-06	25.1	0.821428571428571	PGF_CTERM: PGF-CTERM archaeal protein-sorting signal
16466	ANME3_66	ILFJJJNB_01601	7851	8429	+	cd08547	35	158	2e-17	74	0.92	Type II cohesin domain, interaction partner of dockerin. Bacterial cohesin domains bind to a complementary protein domain named dockerin, and this interaction is required for the formation of the cellulosome, a cellulose-degrading complex. The cellulosome consists of scaffoldin, a noncatalytic scaffolding polypeptide, that comprises repeating cohesion modules and a single carbohydrate-binding mod…
16904	ANME3_7	ILFJJJNB_00448	35259	35840	-	PF00963.13	48	146	1.6e-08	34.5	0.702127659574468	Cohesin domain
16905	ANME3_7	ILFJJJNB_00448	35259	35840	-	TIGR04126	167	188	6e-08	30.2	0.785714285714286	PGF_CTERM: PGF-CTERM archaeal protein-sorting signal
16906	ANME3_7	ILFJJJNB_00448	35259	35840	-	cd08547	36	158	6e-19	78.2	0.91	Type II cohesin domain, interaction partner of dockerin. Bacterial cohesin domains bind to a complementary protein domain named dockerin, and this interaction is required for the formation of the cellulosome, a cellulose-degrading complex. The cellulosome consists of scaffoldin, a noncatalytic scaffolding polypeptide, that comprises repeating cohesion modules and a single carbohydrate-binding mod…
16907	ANME3_7	ILFJJJNB_00448	35259	35840	-	cd08548	53	162	2e-06	42.6	0.78	Type I cohesin domain, interaction partner of dockerin. Bacterial cohesin domains bind to a complementary protein domain named dockerin, and this interaction is required for the formation of the cellulosome, a cellulose-degrading complex. The cellulosome consists of scaffoldin, a noncatalytic scaffolding polypeptide, that comprises repeating cohesion modules and a single carbohydrate-binding modu…
17343	ANME3_70	ILFJJJNB_00984	8013	9734	-	COG0747	94	570	2e-110	342	0.85	ABC-type transport system, periplasmic component [Amino acid transport and metabolism].
17344	ANME3_70	ILFJJJNB_00984	8013	9734	-	COG4166	93	571	3e-46	169	0.84	ABC-type oligopeptide transport system, periplasmic component [Amino acid transport and metabolism].
17345	ANME3_70	ILFJJJNB_00984	8013	9734	-	COG4533	117	530	4e-18	84.7	0.62	DNA-binding transcriptional regulator SgrR of sgrS sRNA, contains a MarR-type HTH domain and a periplasmic-type solute-binding domain [Transcription].
17346	ANME3_70	ILFJJJNB_00984	8013	9734	-	PF00496.17	129	488	4e-86	289.1	0.991978609625668	Bacterial extracellular solute-binding proteins, family 5 Middle
17347	ANME3_70	ILFJJJNB_00984	8013	9734	-	cd00995	96	555	4e-132	395	0.97	The substrate-binding domain of an ABC-type nickel/oligopeptide-like import system contains the type 2 periplasmic binding fold. This family represents the periplasmic substrate-binding domain of nickel/dipeptide/oligopeptide transport systems, which function in the import of nickel and peptides, and other closely related proteins. The oligopeptide-binding protein OppA is a periplasmic component …
17348	ANME3_70	ILFJJJNB_00984	8013	9734	-	cd08489	101	556	1e-91	291	0.93	The substrate-binding component of an ABC-type nickel import system contains the type 2 periplasmic binding fold. This family represents the periplasmic substrate-binding domain of nickel transport system, which functions in the import of nickel and in the control of chemotactic response away from nickel. The ATP-binding cassette (ABC) type nickel transport system is comprised of five subunits Ni…
17349	ANME3_70	ILFJJJNB_00984	8013	9734	-	cd08490	87	563	0	539	1	The substrate-binding component of an uncharacterized ABC-type nickel/dipeptide/oligopeptide-like import system contains the type 2 periplasmic binding fold. This CD represents the substrate-binding domain of an uncharacterized ATP-binding cassette (ABC) type nickel/dipeptide/oligopeptide-like transporter. The oligopeptide-binding protein OppA and the dipeptide-binding protein DppA show significa…
17350	ANME3_70	ILFJJJNB_00984	8013	9734	-	cd08491	117	548	2e-55	194	0.84	The substrate-binding component of an uncharacterized ABC-type nickel/dipeptide/oligopeptide-like import system contains the type 2 periplasmic binding fold. This CD represents the substrate-binding domain of an uncharacterized ATP-binding cassette (ABC) type nickel/dipeptide/oligopeptide-like transporter. The oligopeptide-binding protein OppA and the dipeptide-binding protein DppA show significa…
17351	ANME3_70	ILFJJJNB_00984	8013	9734	-	cd08492	86	554	6e-106	328	0.96	The substrate-binding component of an uncharacterized ABC-type nickel/dipeptide/oligopeptide-like import system contains the type 2 periplasmic binding fold. This CD represents the substrate-binding domain of an uncharacterized ATP-binding cassette (ABC) type nickel/dipeptide/oligopeptide-like transporter. The oligopeptide-binding protein OppA and the dipeptide-binding protein DppA show significa…
17352	ANME3_70	ILFJJJNB_00984	8013	9734	-	cd08493	96	555	4e-109	337	0.93	The substrate-binding component of an ABC-type dipeptide import system contains the type 2 periplasmic binding fold. This family represents the substrate-binding domain of an ATP-binding cassette (ABC)-type dipeptide import system. The DppA binds dipeptides and some tripeptides and is involved in chemotaxis toward dipeptides, whereas the OppA binds peptides of a wide range of lengths (2-35 amino …
17353	ANME3_70	ILFJJJNB_00984	8013	9734	-	cd08494	117	555	1e-83	269	0.92	The substrate-binding component of an uncharacterized ABC-type nickel/dipeptide/oligopeptide-like import system contains the type 2 periplasmic binding fold. This CD represents the substrate-binding domain of an uncharacterized ATP-binding cassette (ABC) type nickel/dipeptide/oligopeptide-like transporter. The oligopeptide-binding protein OppA and the dipeptide-binding protein DppA show significa…
17354	ANME3_70	ILFJJJNB_00984	8013	9734	-	cd08495	94	554	8e-90	286	0.93	The substrate-binding component of an uncharacterized ABC-type nickel/dipeptide/oligopeptide-like import system contains the type 2 periplasmic binding fold. This CD represents the substrate-binding domain of an uncharacterized ATP-binding cassette (ABC) type nickel/dipeptide/oligopeptide-like transporter. The oligopeptide-binding protein OppA and the dipeptide-binding protein DppA show significa…
17355	ANME3_70	ILFJJJNB_00984	8013	9734	-	cd08496	89	555	1e-84	272	0.98	The substrate-binding component of an uncharacterized ABC-type nickel/dipeptide/oligopeptide-like import system contains the type 2 periplasmic binding fold. This CD represents the substrate-binding domain of an uncharacterized ATP-binding cassette (ABC) type nickel/dipeptide/oligopeptide-like transporter. The oligopeptide-binding protein OppA and the dipeptide-binding protein DppA show significa…
17356	ANME3_70	ILFJJJNB_00984	8013	9734	-	cd08497	117	523	7e-40	149	0.76	The substrate-binding component of an uncharacterized ABC-type nickel/dipeptide/oligopeptide-like import system contains the type 2 periplasmic binding fold. This CD represents the substrate-binding domain of an uncharacterized ATP-binding cassette (ABC) type nickel/dipeptide/oligopeptide-like transporter. The oligopeptide-binding protein OppA and the dipeptide-binding protein DppA show significa…
17357	ANME3_70	ILFJJJNB_00984	8013	9734	-	cd08498	117	552	4e-105	326	0.88	The substrate-binding component of an uncharacterized ABC-type nickel/dipeptide/oligopeptide-like import system contains the type 2 periplasmic binding fold. This CD represents the substrate-binding domain of an uncharacterized ATP-binding cassette (ABC) type nickel/dipeptide/oligopeptide-like transporter. The oligopeptide-binding protein OppA and the dipeptide-binding protein DppA show significa…
17358	ANME3_70	ILFJJJNB_00984	8013	9734	-	cd08499	100	562	7e-131	392	0.95	The substrate-binding component of an uncharacterized ABC-type peptide import system Ylib contains the type 2 periplasmic binding fold. This family represents the periplasmic substrate-binding component of an uncharacterized ATP-binding cassette (ABC)-type peptide transport system YliB. Although the ligand specificity of Ylib protein is not known, it shares significant sequence similarity to the …
17359	ANME3_70	ILFJJJNB_00984	8013	9734	-	cd08500	117	555	5e-53	188	0.84	The substrate-binding component of an uncharacterized ABC-type nickel/dipeptide/oligopeptide-like import system contains the type 2 periplasmic binding fold. This CD represents the substrate-binding domain of an uncharacterized ATP-binding cassette (ABC) type nickel/dipeptide/oligopeptide-like transporter. The oligopeptide-binding protein OppA and the dipeptide-binding protein DppA show significa…
17360	ANME3_70	ILFJJJNB_00984	8013	9734	-	cd08501	150	555	3e-38	145	0.82	The substrate-binding domain of mycobacterial lipoprotein Lpqw contains type 2 periplasmic binding fold. LpqW is one of key players in synthesis and transport of the unique components of the mycobacterial cell wall which is a complex structure rich in two related lipoglycans, the phosphatidylinositol mannosides (PIMs) and lipoarabinomannans (LAMs). Lpqw is a highly conserved lipoprotein that tran…
17361	ANME3_70	ILFJJJNB_00984	8013	9734	-	cd08502	89	555	7e-66	222	0.94	The substrate-binding component of an uncharacterized ABC-type nickel/dipeptide/oligopeptide-like import system contains the type 2 periplasmic binding fold. This CD represents the substrate-binding domain of an uncharacterized ATP-binding cassette (ABC) type nickel/dipeptide/oligopeptide-like transporter. The oligopeptide-binding protein OppA and the dipeptide-binding protein DppA show significa…
17362	ANME3_70	ILFJJJNB_00984	8013	9734	-	cd08503	83	555	2e-91	290	0.98	The substrate-binding component of an uncharacterized ABC-type nickel/dipeptide/oligopeptide-like import system contains the type 2 periplasmic binding fold. This CD represents the substrate-binding domain of an uncharacterized ATP-binding cassette (ABC) type nickel/dipeptide/oligopeptide-like transporter. The oligopeptide-binding protein OppA and the dipeptide-binding protein DppA show significa…
17363	ANME3_70	ILFJJJNB_00984	8013	9734	-	cd08504	93	571	2e-65	222	0.92	The substrate-binding component of an ABC-type oligopetide import system contains the type 2 periplasmic binding fold. This family represents the periplasmic substrate-binding component of an ATP-binding cassette (ABC)-type oligopeptide transport system comprised of 5 subunits. The transport system OppABCDEF contains two homologous integral membrane proteins OppB and OppF that form the translocat…
17364	ANME3_70	ILFJJJNB_00984	8013	9734	-	cd08505	100	541	4e-28	115	0.78	The substrate-binding component of an uncharacterized ABC-type nickel/dipeptide/oligopeptide-like import system contains the type 2 periplasmic binding fold. This CD represents the substrate-binding domain of an uncharacterized ATP-binding cassette (ABC) type nickel/dipeptide/oligopeptide-like transporter. The oligopeptide-binding protein OppA and the dipeptide-binding protein DppA show significa…
17365	ANME3_70	ILFJJJNB_00984	8013	9734	-	cd08506	96	542	3e-45	165	0.87	The substrate-binding domain of an oligopeptide binding protein (OppA2) from the biosynthesis pathway of the beta-lactamase inhibitor clavulanic acid contains the type 2 periplasmic binding fold. Clavulanic acid (CA), a clinically important beta-lactamase inhibitor, is one of a family of clavams produced as secondary metabolites by fermentation of Streptomyces clavuligeru. The biosynthesis of CA …
17366	ANME3_70	ILFJJJNB_00984	8013	9734	-	cd08507	117	541	6e-28	114	0.82	The C-terminal solute-binding domain of DNA-binding transcriptional regulator SgrR is related to the ABC-type oligopeptide-binding proteins and contains the type 2 periplasmic-binding fold. A novel family of SgrR transcriptional regulator contains a two-domain structure with an N terminal DNA-binding domain of the winged helix family and a C-terminal solute-binding domain. The C-terminal domain s…
17367	ANME3_70	ILFJJJNB_00984	8013	9734	-	cd08508	99	552	2e-57	199	0.93	The substrate-binding component of an uncharacterized ABC-type nickel/dipeptide/oligopeptide-like import system contains the type 2 periplasmic binding fold. This CD represents the substrate-binding domain of an uncharacterized ATP-binding cassette (ABC) type nickel/dipeptide/oligopeptide-like transporter. The oligopeptide-binding protein OppA and the dipeptide-binding protein DppA show significa…
17368	ANME3_70	ILFJJJNB_00984	8013	9734	-	cd08509	93	550	1e-65	222	0.89	The substrate binding domain of a cellulose-binding protein from Thermotoga maritima contains the type 2 periplasmic binding fold. This family represents the substrate-binding domain of a cellulose-binding protein from the hyperthermophilic bacterium Thermotoga maritima (TmCBP) and its closest related proteins. TmCBP binds a variety of lengths of beta-1,4-linked glucose oligomers, ranging from tw…
17369	ANME3_70	ILFJJJNB_00984	8013	9734	-	cd08510	115	555	4e-48	174	0.84	The substrate binding component of an ABC-type lactococcal OppA-like transport system contains. This family represents the substrate binding domain of an ATP-binding cassette (ABC)-type oligopeptide import system from Lactococcus lactis and other gram-positive bacteria, as well as its closet homologs from gram-negative bacteria. Oligopeptide-binding protein (OppA) from Lactococcus lactis can bind…
17370	ANME3_70	ILFJJJNB_00984	8013	9734	-	cd08511	99	562	2e-95	300	0.95	The substrate-binding component of an uncharacterized ABC-type nickel/dipeptide/oligopeptide-like import system contains the type 2 periplasmic binding fold. This family represents the substrate-binding domain of an uncharacterized ATP-binding cassette (ABC) type nickel/dipeptide/oligopeptide-like transporter. The oligopeptide-binding protein OppA and the dipeptide-binding protein DppA show signi…
17371	ANME3_70	ILFJJJNB_00984	8013	9734	-	cd08512	92	555	1e-107	333	0.94	The substrate-binding component of an uncharacterized ABC-type nickel/dipeptide/oligopeptide-like import system contains the type 2 periplasmic binding fold. This CD represents the substrate-binding domain of an uncharacterized ATP-binding cassette (ABC) type nickel/dipeptide/oligopeptide-like transporter. The oligopeptide-binding protein OppA and the dipeptide-binding protein DppA show significa…
17372	ANME3_70	ILFJJJNB_00984	8013	9734	-	cd08513	117	555	1e-92	293	0.9	The substrate-binding component of ABC-type thermophilic oligopeptide-binding protein Hb8-like import systems, contains the type 2 periplasmic binding fold. This family includes the substrate-binding domain of an ABC-type oligopeptide-binding protein Hb8 from Thermus thermophilius and its closest homologs from other bacteria. The structural topology of this substrate-binding domain is similar to …
17373	ANME3_70	ILFJJJNB_00984	8013	9734	-	cd08514	117	558	7e-91	289	0.91	The substrate-binding component of the oligopeptide-binding protein, AppA, from Bacillus subtilis contains the type 2 periplasmic-binding fold. This family represents the substrate-binding domain of the oligopeptide-binding protein, AppA, from Bacillus subtilis and its closest homologs from other bacteria and archaea. Bacillus subtilis has three ABC-type peptide transport systems, a dipeptide-bin…
17374	ANME3_70	ILFJJJNB_00984	8013	9734	-	cd08515	99	552	3e-83	268	0.93	The substrate-binding component of an uncharacterized ABC-type nickel/dipeptide/oligopeptide-like import system contains the type 2 periplasmic binding fold. This CD represents the substrate-binding domain of an uncharacterized ATP-binding cassette (ABC) type nickel/dipeptide/oligopeptide-like transporter. The oligopeptide-binding protein OppA and the dipeptide-binding protein DppA show significa…
17375	ANME3_70	ILFJJJNB_00984	8013	9734	-	cd08516	99	555	4e-104	323	0.96	The substrate-binding component of an uncharacterized ABC-type nickel/dipeptide/oligopeptide-like import system contains the type 2 periplasmic binding fold. This CD represents the substrate-binding domain of an uncharacterized ATP-binding cassette (ABC) type nickel/dipeptide/oligopeptide-like transporter. The oligopeptide-binding protein OppA and the dipeptide-binding protein DppA show significa…
17376	ANME3_70	ILFJJJNB_00984	8013	9734	-	cd08517	86	540	3e-79	258	0.93	The substrate-binding component of an uncharacterized ABC-type nickel/dipeptide/oligopeptide-like import system contains the type 2 periplasmic binding fold. This CD represents the substrate-binding domain of an uncharacterized ATP-binding cassette (ABC) type nickel/dipeptide/oligopeptide-like transporter. The oligopeptide-binding protein OppA and the dipeptide-binding protein DppA show significa…
17377	ANME3_70	ILFJJJNB_00984	8013	9734	-	cd08518	92	552	6e-80	260	0.95	The substrate-binding component of an uncharacterized ABC-type nickel/dipeptide/oligopeptide-like import system contains the type 2 periplasmic binding fold. This CD represents the substrate-binding domain of an uncharacterized ATP-binding cassette (ABC) type nickel/dipeptide/oligopeptide-like transporter. The oligopeptide-binding protein OppA and the dipeptide-binding protein DppA show significa…
17378	ANME3_70	ILFJJJNB_00984	8013	9734	-	cd08519	99	535	1e-66	224	0.89	The substrate-binding component of an uncharacterized ABC-type nickel/dipeptide/oligopeptide-like import system contains the type 2 periplasmic binding fold. This CD represents the substrate-binding domain of an uncharacterized ATP-binding cassette (ABC) type nickel/dipeptide/oligopeptide-like transporter. The oligopeptide-binding protein OppA and the dipeptide-binding protein DppA show significa…
17379	ANME3_70	ILFJJJNB_00984	8013	9734	-	cd08520	111	555	1e-68	230	0.93	The substrate-binding component of an uncharacterized ABC-type nickel/dipeptide/oligopeptide-like import system contains the type 2 periplasmic binding fold. This CD represents the substrate-binding domain of an uncharacterized ATP-binding cassette (ABC) type nickel/dipeptide/oligopeptide-like transporter. The oligopeptide-binding protein OppA and the dipeptide-binding protein DppA show significa…
17380	ANME3_70	ILFJJJNB_00984	8013	9734	-	cd14256	27	79	1e-06	45.2	0.93	Type I dockerin repeat domain. Bacterial cohesin domains bind to a complementary protein domain named dockerin, and this interaction is required for the formation of the cellulosome, a cellulose-degrading complex. The cellulosome consists of scaffoldin, a noncatalytic scaffolding polypeptide, that comprises repeating cohesion modules and a single carbohydrate-binding module (CBM). Specific calciu…
17381	ANME3_70	ILFJJJNB_00985	9754	10335	-	PF00963.13	38	121	1.4e-07	31.4	0.638297872340426	Cohesin domain
17382	ANME3_70	ILFJJJNB_00985	9754	10335	-	cd08547	31	157	6e-15	67	0.93	Type II cohesin domain, interaction partner of dockerin. Bacterial cohesin domains bind to a complementary protein domain named dockerin, and this interaction is required for the formation of the cellulosome, a cellulose-degrading complex. The cellulosome consists of scaffoldin, a noncatalytic scaffolding polypeptide, that comprises repeating cohesion modules and a single carbohydrate-binding mod…
17383	ANME3_70	ILFJJJNB_00985	9754	10335	-	cd08548	31	133	3e-05	40	0.75	Type I cohesin domain, interaction partner of dockerin. Bacterial cohesin domains bind to a complementary protein domain named dockerin, and this interaction is required for the formation of the cellulosome, a cellulose-degrading complex. The cellulosome consists of scaffoldin, a noncatalytic scaffolding polypeptide, that comprises repeating cohesion modules and a single carbohydrate-binding modu…
18587	ANME3_81	ILFJJJNB_01186	2788	3363	+	PF00963.13	46	134	3.8e-06	26.8	0.680851063829787	Cohesin domain
18588	ANME3_81	ILFJJJNB_01186	2788	3363	+	cd08547	36	157	6e-15	67	0.9	Type II cohesin domain, interaction partner of dockerin. Bacterial cohesin domains bind to a complementary protein domain named dockerin, and this interaction is required for the formation of the cellulosome, a cellulose-degrading complex. The cellulosome consists of scaffoldin, a noncatalytic scaffolding polypeptide, that comprises repeating cohesion modules and a single carbohydrate-binding mod…
