# Supplementary material for: Comparative genomics reveals electron transfer and syntrophic mechanisms differentiating methanotrophic and methanogenic archaea
Source: PLoS Biol. 2022 Jan 5;20(1):e3001508. doi: 10.1371/journal.pbio.3001508 (PMC9012536; doi:10.1371/journal.pbio.3001508)
Supplement: S5 Data — (ZIP) [file pbio.3001508.s021.zip]

Archive with 8 entries (7 files):
- S5 Data/
- __MACOSX/._S5 Data
- S5 Data/ANME-2c_sp._ERB4.ids.txt
- __MACOSX/S5 Data/._ANME-2c_sp._ERB4.ids.txt
- S5 Data/ANME-1_sp._ERB6.ids.txt
- __MACOSX/S5 Data/._ANME-1_sp._ERB6.ids.txt
- S5 Data/ANME-1_sp._ERB7.ids.txt
- __MACOSX/S5 Data/._ANME-1_sp._ERB7.ids.txt
