# Supplementary material for: Comparative genomics reveals electron transfer and syntrophic mechanisms differentiating methanotrophic and methanogenic archaea
Source: PLoS Biol. 2022 Jan 5;20(1):e3001508. doi: 10.1371/journal.pbio.3001508 (PMC9012536; doi:10.1371/journal.pbio.3001508)
Supplement: S2 Table — (XLSX) [file pbio.3001508.s024.xlsx]

## Sheet: Sheet1
Organism	Clone Name	NCBI Accession
ANME sp. CONS3730F07p2b1	3730p2a-F7a-D1	MH828292
ANME sp. CONS3730H04p2b1	3730p2a-H4a-C6	MH828293
ANME sp. CONS7142G09b1	7142QL-G9a-A11	MH828294
ANME sp. CONS3730F09p3b1	3730p3a-F9a-A10	MH828295
